# Supplementary material for: Growing Glycans in Rosetta: Accurate de novo glycan modeling, density fitting, and rational sequon design
Source: PLoS Comput Biol. 2024 Jun 24;20(6):e1011895. doi: 10.1371/journal.pcbi.1011895 (PMC11288642; doi:10.1371/journal.pcbi.1011895)
Supplement: S1 Table — (XLSX) [file pcbi.1011895.s002.xlsx]

## Sheet: Sheet1
pdb branch, size	layer01_rmsd	rmsd	super_rmsd	fit6_rmsd	fit6_super_rmsd
3pxl 217A, 3	0.17	0.54	0.45	0.54	0.45
4do4 177A, 5	0.65	1.72	1.59	0.7	0.77
2ciw 93A, 3	0.41	0.71	0.43	0.71	0.43
4nyq 35A, 3	0.69	0.72	0.67	0.72	0.67
1jnd 200A, 4	0.25	0.95	0.74	0.95	0.74
3gml 42A, 5	0.72	2.15	1.35	1.54	1.26
4dgr 200A, 9	0.61	1.96	1.54	1.96	1.54
3qvr 89A, 5	1.4	2.07	1.7	2.07	1.7
4f8x 336A, 5	0.74	2.18	1.79	2.08	1.8
1juh 191B, 4	1.99	1.94	0.42	2.08	0.4
4do4 124A, 3	2.52	3.5	0.47	2.52	0.31
3og2 930A, 12	0.63	2.82	2.36	2.54	2.14
4q56 35A, 6	2.14	2.67	0.71	2.67	0.71
3gml 165A, 6	1.28	3.58	1.94	3.58	1.94
1gai 171A, 5	0.99	3.71	2.48	3.71	2.48
1f8d 200A, 7	1.4	4.2	1.59	4.2	1.59
3og2 627A, 7	1.79	4.37	2.81	4.37	2.81
1juh 191A, 7	3.56	4.69	3.11	4.69	3.11
3pfx 267A, 4	2.89	6.16	0.97	6.16	0.97
1gai 395A, 9	0.89	6.59	5.54	6.59	5.54
3nkq 524A, 6	1.32	8.12	4.3	8.12	4.3
3uue 253A, 5	0.36	10.24	4.71	10.24	4.71
3pxl 54A, 7	4.86	11.71	2.24	11.71	2.24
2cl2 43A, 7	8.15	14.97	6.95	14.97	6.95
3ave 297A, 8	13.93	24.94	3.63	24.94	3.63
