# Supplementary material for: Growing Glycans in Rosetta: Accurate de novo glycan modeling, density fitting, and rational sequon design
Source: PLoS Comput Biol. 2024 Jun 24;20(6):e1011895. doi: 10.1371/journal.pcbi.1011895 (PMC11288642; doi:10.1371/journal.pcbi.1011895)
Supplement: S2 Table — (XLSX) [file pcbi.1011895.s003.xlsx]

## Sheet: Sheet1
lambda	Implicit Solvent	sd	Explicit Solvent	sd
1.5	0.225076	0.303016	0.004605	0.011921
3	0.399989	0.371492	0.050564	0.128223
6	0.567628	0.408602	0.206749	0.255784
