# Supplementary material for: Growing Glycans in Rosetta: Accurate de novo glycan modeling, density fitting, and rational sequon design
Source: PLoS Comput Biol. 2024 Jun 24;20(6):e1011895. doi: 10.1371/journal.pcbi.1011895 (PMC11288642; doi:10.1371/journal.pcbi.1011895)
Supplement: S3 Table — (XLSX) [file pcbi.1011895.s004.xlsx]

## Sheet: Sheet1
pdb-branch-low-size	layer01_rmsd	rmsd	super_rmsd	fit6_rmsd	fit6_super_rmsd
3gml 165A, 6	0.1	0.09	0.08	0.09	0.08
3og2 627A, 7	0.15	0.1	0.08	0.1	0.08
4nyq 35A, 3	0.09	0.11	0.1	0.11	0.1
2cl2 43A, 7	0.17	0.14	0.12	0.14	0.12
3uue 253A, 5	0.2	0.16	0.13	0.16	0.13
1juh 191B, 4	0.18	0.37	0.29	0.17	0.2
3pxl 217A, 3	0.18	0.21	0.18	0.21	0.18
1f8d 200A, 7	0.36	0.22	0.2	0.22	0.2
4dgr 200A, 9	0.36	0.22	0.21	0.22	0.21
1gai 395A, 9	0.18	0.22	0.21	0.22	0.21
3gml 42A, 5	0.21	0.63	0.56	0.22	0.21
1juh 191A, 7	0.22	0.27	0.23	0.27	0.23
3og2 930A, 12	0.13	0.31	0.31	0.28	0.27
3pxl 54A, 7	0.16	0.29	0.27	0.29	0.27
3nkq 524A, 6	0.19	0.31	0.3	0.31	0.3
4q56 35A, 6	0.33	0.36	0.34	0.36	0.34
3pfx 267A, 4	0.13	0.36	0.35	0.36	0.35
4do4 177A, 5	0.25	2.43	2.03	0.42	1.01
3ave 297A, 8	0.23	0.46	0.39	0.46	0.39
4do4 124A, 3	0.46	0.53	0.39	0.46	0.25
4f8x 336A, 5	0.07	1.34	1.24	0.52	0.73
2ciw 93A, 3	0.16	0.55	0.47	0.55	0.47
3qvr 89A, 5	1.02	0.7	0.65	0.7	0.65
1jnd 200A, 4	0.1	0.79	0.62	0.79	0.62
1gai 171A, 5	0.14	0.89	0.84	0.89	0.84
