# Supplementary material for: Growing Glycans in Rosetta: Accurate de novo glycan modeling, density fitting, and rational sequon design
Source: PLoS Comput Biol. 2024 Jun 24;20(6):e1011895. doi: 10.1371/journal.pcbi.1011895 (PMC11288642; doi:10.1371/journal.pcbi.1011895)
Supplement: S4 Table — (XLSX) [file pcbi.1011895.s005.xlsx]

## Sheet: Sheet1
Protein	Amino acid sequence†
I53-50A trimer	MKMEELFKKHKIVAVLRANSVEEAIEKAVAVFAGGVHLIEITFTVPDADTVIKALSVLKEKGAIIGAGTVTSVEQCRKAVESGAEFIVSPHLDEEISQFCKEKGVFYMPGVMTPTELVKAMKLGHTILKLFPGEVVGPQFVKAMKGPFPNVKFVPTGGVNLDNVCEWFKAGVLAVGVGSALVKGTPDEVREKAKAFVEKIRGCLEEQKLISEEDLHHHHHH
I53-50A(gly) trimer	MDSKGSSQKGSRLLLLLVVSNLLLPQGVLAEELFKKHKIVAVLRANSVEEAIEKAVAVFAGGVHLIEITFTVPNATTVIKALSVLKEKGAIIGAGTVTSVEYANETVESGAEFIVSPHLDEEISNFTKEKGVFYMPGVMTPTELVKAMKLGHTILKLFPGEVVGPQFVKAMKGPFHNATFVPTGGVNLDNVCEWFKAGVLAVGVGSALVKGTPDEVREKAKAFVEKIRGCLEEQKLISEEDLHHHHHH
I53-50B.4PT1 pentamer	MNQHSHKDHETVRIAVVRARWHAEIVDACVSAFEAAMRDIGGDRFAVDVFDVPGAYEIPLHARTLAETGRYGAVLGTAFVVNGGIYRHEFVASAVINGMMNVQLNTGVPVLSAVLTPHNYDKSKAHTLLFLALFAVKGMEAARACVEILAAREKIAAGSLEHHHHHH
	† Designed potential N-linked glycosylation sites and epitope/hexahistidine tags are underlined.
