# Supplementary material for: Growing Glycans in Rosetta: Accurate de novo glycan modeling, density fitting, and rational sequon design
Source: PLoS Comput Biol. 2024 Jun 24;20(6):e1011895. doi: 10.1371/journal.pcbi.1011895 (PMC11288642; doi:10.1371/journal.pcbi.1011895)
Supplement: S5 Table — (XLSX) [file pcbi.1011895.s006.xlsx]

## Sheet: Sheet1
DOF	Component	Description	Probability
Torsion	SmallBBSampler	Random backbone angle sampling. 3 Samplers, sampling at +/- 15, 45, and 90 degrees. Each sampler at a probability of 4:2:1 respectively.	0.3 | 4:2:1 ratio
Torsion	SugarBBSampler	Samples torsions using probabilities derived from QM	0.2
Conformer	LinkageConformerMover	Samples a set of torsions derived from the PDB and dependent on the chemical identity of each glycan in the glycosidic bond.	0.2
Shear	ShearMover	Torsional change and a counter-rotation that results in limiting downstream moves to small translations	0.1
Side-chains	PackRotamersMover	Optimize glycan constituents such as hydroxyls and rotamers of neighbor protein side-chains within 6Å	0.1
All Atoms	MinMover	Structure minimization on the energy function using the dfpmin_armijo_nonmonotone at a tolerance of .01	0.1
