# Supplementary material for: Growing Glycans in Rosetta: Accurate de novo glycan modeling, density fitting, and rational sequon design
Source: PLoS Comput Biol. 2024 Jun 24;20(6):e1011895. doi: 10.1371/journal.pcbi.1011895 (PMC11288642; doi:10.1371/journal.pcbi.1011895)
Supplement: S6 Table — (XLSX) [file pcbi.1011895.s007.xlsx]

## Sheet: Sheet1
PDB ID	Branch(es)	Num Residues	Resolution
1f8d	200A	7	1.4
1gai	171A,395A	5,9	1.7
1jnd	200A	4	1.3
1juh	191A,191B	7,4	1.6
2ciw	93A	3	1.2
2cl2	43A	7	1.4
3ave	297A	8	2
3gml	42A,165A	5,6	1.7
3nkq	524A	6	1.7
3og2	627A,930A	7,12	1.2
3pxl	54A,217A	7,3	1.2
3pfx	267A	4	1.3
3qvr	89A	5	1.3
3uue	253A	5	1.5
4dgr	200A	9	1.6
4do4	124A,177A	3,5	1.4
4f8x	336A	5	1.5
4nyq	35A	3	1.2
4q56	35A	6	1.4
