# Supplementary material for: Growing Glycans in Rosetta: Accurate de novo glycan modeling, density fitting, and rational sequon design
Source: PLoS Comput Biol. 2024 Jun 24;20(6):e1011895. doi: 10.1371/journal.pcbi.1011895 (PMC11288642; doi:10.1371/journal.pcbi.1011895)
Supplement: S7 Table — (XLSX) [file pcbi.1011895.s008.xlsx]

## Sheet: Sheet1
SimpleMetric	Description	Type
DihedralDistanceMetric	Calculates the normalized dihedral angle distance in degrees from directional statistics on a set of dihedrals/residues of two poses or two regions of a pose.	RealMetric
InteractionEnergyMetric	Calculates the (long range and short range) interaction energy between a selection and all other residues or another selection. Can be set to only calculate short or long or only use certain score terms such as fa_rep.	RealMetric
ResidueSummaryMetric	A metric that takes a PerResidueRealMetric and summarizes the data in different ways, such as the sum, mean, or the number of residues that match a certain criteria. Can use cached data.	RealMetric
RMSDMetric	Calculates the RMSD between two poses or on a subset of residues. Many options for RMSD including bb, heavy, all, etc.	RealMetric
SasaMetric	Calculates the Solvent Accessible Surface Area (SASA).	RealMetric
SelectedResidueCountMetric	Count the number of residues in a selection (or whole pose).	RealMetric
TotalEnergyMetric	Calculates the Total Energy of a pose using a Scorefunction OR the delta total energy between two poses.	RealMetric
TimingProfileMetric	Calculates the time passed in minutes or hours from from construction to apply (i.e. from when declared in the RS block to when it is run). Useful for obtaining timing information of protocols.	RealMetric
SecondaryStructureMetric	Returns the DSSP secondary structure of the pose or set of selected residues.	StringMetric
SelectedResiduesMetric	Returns a comma-separated list of selected residues in PDB or Rosetta numbering.	StringMetric
SelectedResiduesPyMOLMetric	Returns a PyMOL selection of a set of selected residues.	StringMetric
SequenceMetric	Returns the one or three-letter sequence of the pose or set of selected residues.	StringMetric
HbondMetric	Calculate number of hydrogen bonds of residues in a selector or between two selectors	PerResidueRealMetric
PerResidueDensityFitMetric	Calculate the Fit of a model to the loaded density either by Correlation or a Zscore.	PerResidueRealMetric
PerResidueClashMetric	Calculates the number of atomic clashes per residue using two residue selectors. Clashes are calculated through the Leonard Jones radius of each atom type.	PerResidueRealMetric
PerResidueEnergyMetric	Calculate any energy term for each residue. Total energy is default. If a native or repose is given, can calculate the energy delta for each residue.	PerResidueRealMetric
PerResidueRMSDMetric	Calculate the RMSD for each residue between the input and either the native or a reference pose.	PerResidueRealMetric
PerResidueSasaMetric	Calculate the Solvent Accessible Surface Area (SASA) of each residue.	PerResidueRealMetric
WaterMediatedHbondMetric	A metric to measure hydrogen bonds between a set of residues that are water-mediated (bridged). Can calculate different depths to traverse complex Hbond networks.	PerResidueRealMetric
CompositeEnergyMetric	Calculates each individual scoreterm of a scorefunction or the DELTA of each scoreterm between two poses. Each named value is the scoreterm	CompositeRealMetric
ProtocolSettingsMetric	Outputs currently set user options (cmd-line, xml, or both). Allows one to only output specific metrics or set a tag for the particular experiment. Useful for benchmarking/plotting or historical preservation of options tied to a pose	CompositeStringMetric
