# Supplementary material for: Growing Glycans in Rosetta: Accurate de novo glycan modeling, density fitting, and rational sequon design
Source: PLoS Comput Biol. 2024 Jun 24;20(6):e1011895. doi: 10.1371/journal.pcbi.1011895 (PMC11288642; doi:10.1371/journal.pcbi.1011895)
Supplement: S8 Table — (XLSX) [file pcbi.1011895.s009.xlsx]

## Sheet: Sheet1
Component	Description	RS?
Modeling
GlycanTreeModeler	Model glycans through a layer-based, optimized algorithm	Yes
GlycanSampler	Sample a variety of glycan DOFs through a weighted sampler	Yes
SmallBBSampler	Sample any backbone torsion in a residue based on a delta for that torsion	No
SugarBBSampler	Sample sugar torsions using sugar_bb QM data as probabilities	No
SimpleGlycosylateMover	Add a glycan to a pose or to a specific residue on a protein through common names or IUPAC definitions	Yes
GlycanInfoMover	Get detailed information about the glycans in your pose, especially connectivity information and glycoprotein connections.	Yes
Design
CreateGlycanSequonMover	Mutates residues to create a potential glycosylation site using known sequence motifs of N- or C- linked glycans. Includes options for Enhanced Sequons for N-linked glycans that have been shown to have higher rates of glycosylation as well as other positions that have been shown to influence the glycosylation chemistry.	Yes
CreateSequenceMotifMover	Simple mover to Create a sequence motif in a region of protein using the SequenceMotifTaskOperation. Uses pseudo-regular expressions to define the motif.	Yes
SequenceMotifTaskOperation	A TaskOperation that takes a regex-like pattern and turns it into a set of design residues. The string should identify what to do for each position.	Yes
ResfileCommandOperation	A TaskOperation for design. Apply a resfile command to a set of residues from a residue selector.	Yes
ResidueSelectors
GlycanResidueSelector	A ResidueSelector for carbohydrates and individual carbohydrate trees. Selects all Glycan residues if no option is given or the branch going out from the root residue. Selecting from root residues allows you to choose the whole glycan branch or only tips, etc.	Yes
GlycanLayerSelector	Selects glycan residues by layer	Yes
GlycanPositionSelector	Selects glycan residues by position in the tree. Max position is the length of the particular tree	Yes
RandomGlycanFoliageSelector	Selects a random carbohydrate residue from a subset or selector, then selects the rest of the glycan foliage. Used for sampling.	Yes
DensityFitResidueSelector	Selects residues based on their correlation to the associated density. Can use a SimpleMetric cache	Yes
ResiduePropertySelector	A residue selector that selects based on set residue properties. Default is to use AND logic for multiple properties. This can be changed via set_selection_logic.	Yes
SimpleMetrics
RunSimpleMetricsMover	Runs a set of SimpleMetrics and adds the data to the pose for output into the scorefile. Accepts prefix and suffix options.	Yes
SimpleMetricFilter	Allows use of SimpleMetrics as filters	Yes
SimpleMetricFeatures	Use SimpleMetrics in the Features Reporter framework	Yes
Other
GlycanTreeSet	Holds connectivity information about all glycan trees in a pose. Part of the Conformation object. Created on loading a PDB, or adding glycan residues to a pose. Auto-updates when adding or removing residues from a pose. Holds GlycanTree objects	No
GlycanTree	Holds connectivity information of a glycan, including it's connection to any glycoprotein. Holds GlycanNodes	No
GlycanNode	Holds extra information about a glycan residue including it's parent residue, children, and current distance to the root of the tree.	No
ConvertRealToVirtualMover	Convert a set of residues to virtual - where they are not scored. Used for layer-based sampling.	Yes
ConvertVirtualToRealMover	Convert a 'virtual' residue back to real residue. Used for layer-based sampling.	Yes
