# Supplementary material for: Growing Glycans in Rosetta: Accurate de novo glycan modeling, density fitting, and rational sequon design
Source: PLoS Comput Biol. 2024 Jun 24;20(6):e1011895. doi: 10.1371/journal.pcbi.1011895 (PMC11288642; doi:10.1371/journal.pcbi.1011895)
Supplement: S1 Data — Please see README for a full description of each component. Briefly, these include the following scripts: create_substituted_JD.py—Used to create substituted job description file for rosetta_scripts_jd3; create_symmetry_mates.py—This was used to create symmetry mates with a 12 A radius; density_build_example.xml—An an example of a main job definition file before being substituted for each glycan; density_build_example_substituted.xml—Substituted version; glycan_bm_plots.py—Tools used for plotting all benchmark experiments from Rosetta JSON files.; glycan_conformer_table.txt—The resultant glycan conformer table used in Rosetta and benchmarked against; glycan_tree_relax.xml—Main script used for de novo benchmarking.; glycan_tree_relax_dens.xml—Main script used for density building.; glycan_tree_relax_with_solvation.xml—Script used for running the GTM with explicit waters; glycan_water_mediated_hbonds.xml—Script for calculating water mediated hydrogen bonds; pdb_roots_density_sym.txt—Benchmark glycan list used for create_substituted_JD.py; refine_with_map_dih2.xml—Script used for refining input structures into the rosetta energy function using density. (ZIP) [file pcbi.1011895.s027.zip]

Archive with 121 entries (118 files):
- supplemental_data/
- __MACOSX/._supplemental_data
- supplemental_data/create_substituted_JD.py
- __MACOSX/supplemental_data/._create_substituted_JD.py
- supplemental_data/.DS_Store
- __MACOSX/supplemental_data/._.DS_Store
- supplemental_data/create_symmetry_mates.py
- __MACOSX/supplemental_data/._create_symmetry_mates.py
- supplemental_data/glycan_bm_plots.py
- __MACOSX/supplemental_data/._glycan_bm_plots.py
- supplemental_data/density_build_example_substituted.xml
- __MACOSX/supplemental_data/._density_build_example_substituted.xml
- supplemental_data/pdb_roots_density_sym.txt
- __MACOSX/supplemental_data/._pdb_roots_density_sym.txt
- supplemental_data/glycan_conformer_table.txt
- __MACOSX/supplemental_data/._glycan_conformer_table.txt
- supplemental_data/glycan_tree_relax_dens.xml
- __MACOSX/supplemental_data/._glycan_tree_relax_dens.xml
- supplemental_data/glycan_tree_modeler_example.mov
- __MACOSX/supplemental_data/._glycan_tree_modeler_example.mov
- supplemental_data/README
- __MACOSX/supplemental_data/._README
- supplemental_data/glycan_tree_relax_with_solvation.xml
- __MACOSX/supplemental_data/._glycan_tree_relax_with_solvation.xml
- supplemental_data/symmetrized_structures/
- supplemental_data/density_build_example.xml
- __MACOSX/supplemental_data/._density_build_example.xml
- supplemental_data/refine_with_map_dih2.xml
- __MACOSX/supplemental_data/._refine_with_map_dih2.xml
- supplemental_data/glycan_water_mediated_hbonds.xml
- __MACOSX/supplemental_data/._glycan_water_mediated_hbonds.xml
- supplemental_data/glycan_tree_relax.xml
- __MACOSX/supplemental_data/._glycan_tree_relax.xml
- supplemental_data/symmetrized_structures/3pfx_symm.pdb
- supplemental_data/symmetrized_structures/5szr_symm_crys.symm
- supplemental_data/symmetrized_structures/5szr_symm.pdb
- supplemental_data/symmetrized_structures/2ciw_crys.symm
- supplemental_data/symmetrized_structures/4q56_crys.symm
- supplemental_data/symmetrized_structures/1k7c_symm.pdb
- supplemental_data/symmetrized_structures/1nxc_symm.pdb
- supplemental_data/symmetrized_structures/3uue_crys.symm
- supplemental_data/symmetrized_structures/3pxl_symm.pdb
- supplemental_data/symmetrized_structures/4q56_symm.pdb
- supplemental_data/symmetrized_structures/1k7c_crys.symm
- supplemental_data/symmetrized_structures/1jnd_symm.pdb
- supplemental_data/symmetrized_structures/.DS_Store
- __MACOSX/supplemental_data/symmetrized_structures/._.DS_Store
- supplemental_data/symmetrized_structures/3ave_crys.symm
- supplemental_data/symmetrized_structures/4nyq_symm.pdb
- supplemental_data/symmetrized_structures/3ave_symm.pdb
- __MACOSX/supplemental_data/symmetrized_structures/._3ave_symm.pdb
- supplemental_data/symmetrized_structures/5szr_0001_crys.symm
- supplemental_data/symmetrized_structures/1nxc_crys.symm
- supplemental_data/symmetrized_structures/1gai_crys.symm
- __MACOSX/supplemental_data/symmetrized_structures/._1gai_crys.symm
- supplemental_data/symmetrized_structures/4f8x_symm.pdb
- supplemental_data/symmetrized_structures/3qvr_symm.pdb
- supplemental_data/symmetrized_structures/test_pdb.pdb
- supplemental_data/symmetrized_structures/4nyq_crys.symm
- supplemental_data/symmetrized_structures/5t3x_symm.pdb
- supplemental_data/symmetrized_structures/1ioo_crys.symm
- supplemental_data/symmetrized_structures/2cl2_crys.symm
- supplemental_data/symmetrized_structures/4do4_crys.symm
- supplemental_data/symmetrized_structures/4do4_symm.pdb
- supplemental_data/symmetrized_structures/1x38_symm.pdb
- supplemental_data/symmetrized_structures/4h53_symm.pdb
- supplemental_data/symmetrized_structures/1juh_symm.pdb
- supplemental_data/symmetrized_structures/1jnd_crys.symm
- supplemental_data/symmetrized_structures/3pxl_crys.symm
- supplemental_data/symmetrized_structures/1f8d_crys.symm
- supplemental_data/symmetrized_structures/testing.pdb
- supplemental_data/symmetrized_structures/1ioo_symm.pdb
- supplemental_data/symmetrized_structures/3uue_symm.pdb
- supplemental_data/symmetrized_structures/3gml_symm.pdb
- supplemental_data/symmetrized_structures/testing2.pdb
- supplemental_data/symmetrized_structures/5t3x_crys.symm
- supplemental_data/symmetrized_structures/5szr_crys.symm
- supplemental_data/symmetrized_structures/4h53_crys.symm
- supplemental_data/symmetrized_structures/3og2_crys.symm
- supplemental_data/symmetrized_structures/5t3x_no_glycan_crys.symm
- supplemental_data/symmetrized_structures/3nkq_symm.pdb
- supplemental_data/symmetrized_structures/4dgr_symm.pdb
- supplemental_data/symmetrized_structures/3pfx_crys.symm
- supplemental_data/symmetrized_structures/4dgr_crys.symm
- supplemental_data/symmetrized_structures/fix_space_chain.py
- supplemental_data/symmetrized_structures/4f8x_crys.symm
- supplemental_data/symmetrized_structures/3nkq_crys.symm
- supplemental_data/symmetrized_structures/3og2_symm.pdb
- supplemental_data/symmetrized_structures/1gai_symm.pdb
- supplemental_data/symmetrized_structures/1juh_crys.symm
- supplemental_data/symmetrized_structures/1f8d_symm.pdb
- supplemental_data/symmetrized_structures/3gml_crys.symm
- supplemental_data/symmetrized_structures/2cl2_symm.pdb
- supplemental_data/symmetrized_structures/min_symm_structures/
- supplemental_data/symmetrized_structures/3qvr_crys.symm
- supplemental_data/symmetrized_structures/1x38_crys.symm
- supplemental_data/symmetrized_structures/2ciw_symm.pdb
- supplemental_data/symmetrized_structures/score.sc
- supplemental_data/symmetrized_structures/min_symm_structures/3pxl_min.pdb
- __MACOSX/supplemental_data/symmetrized_structures/min_symm_structures/._3pxl_min.pdb
- supplemental_data/symmetrized_structures/min_symm_structures/2cl2_min.pdb
- __MACOSX/supplemental_data/symmetrized_structures/min_symm_structures/._2cl2_min.pdb
- supplemental_data/symmetrized_structures/min_symm_structures/3nkq_min.pdb
- __MACOSX/supplemental_data/symmetrized_structures/min_symm_structures/._3nkq_min.pdb
- supplemental_data/symmetrized_structures/min_symm_structures/3ave_min.pdb
- __MACOSX/supplemental_data/symmetrized_structures/min_symm_structures/._3ave_min.pdb
- supplemental_data/symmetrized_structures/min_symm_structures/1jnd_min.pdb
- __MACOSX/supplemental_data/symmetrized_structures/min_symm_structures/._1jnd_min.pdb
- supplemental_data/symmetrized_structures/min_symm_structures/4nyq_min.pdb
- __MACOSX/supplemental_data/symmetrized_structures/min_symm_structures/._4nyq_min.pdb
- supplemental_data/symmetrized_structures/min_symm_structures/1gai_min.pdb
- __MACOSX/supplemental_data/symmetrized_structures/min_symm_structures/._1gai_min.pdb
- supplemental_data/symmetrized_structures/min_symm_structures/3uue_min.pdb
- __MACOSX/supplemental_data/symmetrized_structures/min_symm_structures/._3uue_min.pdb
- supplemental_data/symmetrized_structures/min_symm_structures/4do4_min.pdb
- __MACOSX/supplemental_data/symmetrized_structures/min_symm_structures/._4do4_min.pdb
- supplemental_data/symmetrized_structures/min_symm_structures/3gml_min.pdb
- __MACOSX/supplemental_data/symmetrized_structures/min_symm_structures/._3gml_min.pdb
- supplemental_data/symmetrized_structures/min_symm_structures/2ciw_min.pdb
- __MACOSX/supplemental_data/symmetrized_structures/min_symm_structures/._2ciw_min.pdb
- supplemental_data/symmetrized_structures/min_symm_structures/score.sc
