# Supplementary material for: Growing Glycans in Rosetta: Accurate de novo glycan modeling, density fitting, and rational sequon design
Source: PLoS Comput Biol. 2024 Jun 24;20(6):e1011895. doi: 10.1371/journal.pcbi.1011895 (PMC11288642; doi:10.1371/journal.pcbi.1011895)
Supplement: S1 Data — Please see README for a full description of each component. Briefly, these include the following scripts: create_substituted_JD.py—Used to create substituted job description file for rosetta_scripts_jd3; create_symmetry_mates.py—This was used to create symmetry mates with a 12 A radius; density_build_example.xml—An an example of a main job definition file before being substituted for each glycan; density_build_example_substituted.xml—Substituted version; glycan_bm_plots.py—Tools used for plotting all benchmark experiments from Rosetta JSON files.; glycan_conformer_table.txt—The resultant glycan conformer table used in Rosetta and benchmarked against; glycan_tree_relax.xml—Main script used for de novo benchmarking.; glycan_tree_relax_dens.xml—Main script used for density building.; glycan_tree_relax_with_solvation.xml—Script used for running the GTM with explicit waters; glycan_water_mediated_hbonds.xml—Script for calculating water mediated hydrogen bonds; pdb_roots_density_sym.txt—Benchmark glycan list used for create_substituted_JD.py; refine_with_map_dih2.xml—Script used for refining input structures into the rosetta energy function using density. (ZIP) [file pcbi.1011895.s027.zip › supplemental_data/create_symmetry_mates.py]

#!/usr/bin/env python

from __future__ import print_function
import sys, os, re
from argparse import ArgumentParser

base_cmd = "cd {dir} && make_symmdef_file.pl -r 12 -m CRYST -p  {pdb}.pdb > {pdb}_crys.symm && cd -"

def run_symmdef_creator(pdb, dir):
    cmd = base_cmd.format(pdb=pdb, dir=dir)

    print("working on " + pdb)
    print(cmd)

    os.system(cmd)
    print(pdb + " complete")

if __name__ == "__main__":

    parser = ArgumentParser("This script uses the pdb_roots_density file to create symm defs.  We then manually check them")

    parser.add_argument("-i", "--pdb_roots_density", default = "pdb_roots_density.txt")
    parser.add_argument("-d", "--dir", default = "pdbs/prelim_benchmark_structures")
    parser.add_argument("-s", "--single")

    options = parser.parse_args()


    if options.single:
        pdb = options.single.strip(".pdb")
        run_symmdef_creator(pdb, options.dir)
    else:

        INFILE = open(options.pdb_roots_density, 'r')

        for line in INFILE:
            line = line.strip()
            if not line: continue;
            if line.startswith('#'): continue;

            lineSP = line.split()
            pdb = lineSP[0]

            run_symmdef_creator(pdb, options.dir)

        print("complete")
