# Supplementary material for: Growing Glycans in Rosetta: Accurate de novo glycan modeling, density fitting, and rational sequon design
Source: PLoS Comput Biol. 2024 Jun 24;20(6):e1011895. doi: 10.1371/journal.pcbi.1011895 (PMC11288642; doi:10.1371/journal.pcbi.1011895)
Supplement: S1 Data — Please see README for a full description of each component. Briefly, these include the following scripts: create_substituted_JD.py—Used to create substituted job description file for rosetta_scripts_jd3; create_symmetry_mates.py—This was used to create symmetry mates with a 12 A radius; density_build_example.xml—An an example of a main job definition file before being substituted for each glycan; density_build_example_substituted.xml—Substituted version; glycan_bm_plots.py—Tools used for plotting all benchmark experiments from Rosetta JSON files.; glycan_conformer_table.txt—The resultant glycan conformer table used in Rosetta and benchmarked against; glycan_tree_relax.xml—Main script used for de novo benchmarking.; glycan_tree_relax_dens.xml—Main script used for density building.; glycan_tree_relax_with_solvation.xml—Script used for running the GTM with explicit waters; glycan_water_mediated_hbonds.xml—Script for calculating water mediated hydrogen bonds; pdb_roots_density_sym.txt—Benchmark glycan list used for create_substituted_JD.py; refine_with_map_dih2.xml—Script used for refining input structures into the rosetta energy function using density. (ZIP) [file pcbi.1011895.s027.zip › supplemental_data/glycan_bm_plots.py]

from __future__ import print_function
import os,sys,re
import jade.basic.path as path_utils
import jade.rosetta_jade.ScoreFiles as score_utils
from jade.pymol_jade.PyMolScriptWriter import *
import jade
import pandas as pd
import seaborn
from scipy.optimize import curve_fit
import matplotlib as mpl
import matplotlib.pyplot as plt
import matplotlib.pylab as plb
from mpl_toolkits.mplot3d import Axes3D
from matplotlib import cm
import numpy as np
import math
import copy
import scipy

from collections import defaultdict
from matplotlib.backends.backend_pdf import PdfPages

##### FUNCTIONS #####

def set_rc_params():
    mpl.rcParams['axes.xmargin'] = 0  # x margin.  See `axes.Axes.margins`
    mpl.rcParams['axes.ymargin'] = 0  # y margin See `axes.Axes.margins`

    mpl.rcParams['polaraxes.grid'] = True  # display grid on polar axes
    # axes3d.grid         : True    # display grid on 3d axes

    ### TICKS
    # see http://matplotlib.org/api/axis_api.html#matplotlib.axis.Tick
    mpl.rcParams['xtick.major.size'] = 4  # major tick size in points
    mpl.rcParams['xtick.minor.size'] = 2  # minor tick size in points
    mpl.rcParams['xtick.major.width'] = 1  # major tick width in points
    mpl.rcParams['xtick.minor.width'] = 1  # minor tick width in points
    mpl.rcParams['xtick.major.pad'] = 6  # distance to major tick label in points
    mpl.rcParams['xtick.direction'] = 'out'  # direction: in, out, or inout

    mpl.rcParams['ytick.major.size'] = 4  # major tick size in points
    mpl.rcParams['ytick.minor.size'] = 2  # minor tick size in points
    mpl.rcParams['ytick.major.width'] = 1  # major tick width in points
    mpl.rcParams['ytick.minor.width'] = 1  # minor tick width in points
    mpl.rcParams['ytick.major.pad'] = 6  # distance to major tick label in points
    # ytick.minor.pad      : 4      # distance to the minor tick label in points
    # ytick.color          : k      # color of the tick labels
    # ytick.labelsize      : medium # fontsize of the tick labels
    mpl.rcParams['ytick.direction'] = 'out'  # direction: in, out, or inout
    mpl.rcParams['figure.figsize'] = (8, 6)  # figure size in inches]


# u'glycan-build_100_default_norm_200A_1jnd_refined_0013
# glycan-build_60_default_rounds5_253A_3uue_refined_2821
def read_res_size(f='../pdb_roots_density_sym.txt'):
    branch_lengths = defaultdict()
    lines = open(f, 'r').readlines()
    for line in lines:
        line = line.strip()
        if not line: continue
        if line.startswith('#'): continue
        lineSP = line.split()

        pdb = lineSP[0]
        branches = lineSP[1].split(',')
        lengths = lineSP[2].split(',')

        for x in zip(branches, lengths):
            branch_lengths[pdb + '_' + x[0]] = int(x[1])

    return branch_lengths


def get_experiment(name):
    # print(name)
    if name == "non-uniform-coformers":
        name = "non-uniform-conformers"

    return name

def get_pdbID(name):
    return os.path.basename(name).split('_')[-3]

def get_branchID(name):
    return os.path.basename(name).split('_')[-4]

def get_decoy_name(name):
    return os.path.basename(name)

def order_by_position(d):
    d.reset_index(inplace=True)
    d.set_index(['pdb_branch', 'decoy_name'], inplace=True)
    d.sort_index(inplace=True)
    d.reset_index(inplace=True)

def calc_means(d, column="rmsd"):
    """
    Return a tuple of mean/std
    """
    avg_rmsd = d[column].mean()
    sd = d[column].std()
    return [avg_rmsd, sd]

def get_numerical_categories(d, new_column='input', column='pdb_branch'):
    """
    Convert categories into numbers starting from 1 as a new column.
    Return DF
    """

    nums = defaultdict()
    p = d[column].unique()
    n = 1
    for f in p:
        nums[f] = n
        n += 1

    def get_numerical(name):
        return nums[name]

    d[new_column] = d[column].apply(get_numerical)
    return d

def rank_data(d, rank_on='total_score', new_column='score_rank'):
    d2 = d.set_index(['total_score']).sort_index().reset_index()
    d2[new_column] = d2.index + 1
    return d2

def set_subplot_ylim_offset(gg, pad_percent=.05):
    for ax in gg.axes:
        # print(ax.get_ylim()[0], ax.get_ylim()[1])
        current = ax.get_ylim()[0]
        d = abs(current - ax.get_ylim()[1])
        p = d * pad_percent
        # print("D:",  d)
        # print("P: ", p)

        new_lim = current - p

        # print("Old", current)
        # print("New", new_lim)
        ax.set_ylim(new_lim, None)

def best_fit(local_X, local_Y):
    """
    https://stackoverflow.com/questions/22239691/code-for-best-fit-straight-line-of-a-scatter-plot-in-python
    """

    xbar = sum(local_X) / float(len(local_X))
    ybar = sum(local_Y) / float(len(local_Y))
    n = len(local_X)  # or len(Y)

    numer = sum([xi * yi for xi, yi in zip(local_X, local_Y)]) - n * xbar * ybar
    denum = sum([xi ** 2 for xi in local_X]) - n * xbar ** 2

    b = numer / denum
    a = ybar - b * xbar
    #print('best fit line ', b)

    return a, b

def fixed_aspect_ratio_loglog(plot, element):
    '''
    Set a fixed aspect ratio on matplotlib loglog plots
    regardless of axis units
    Does not really work.
    '''
    ratio = plot._aspect_param_value
    ax = plot.handles['axis']
    xvals,yvals = ax.axes.get_xlim(),ax.axes.get_ylim()

    xrange = np.log(xvals[1])-np.log(xvals[0])
    yrange = np.log(yvals[1])-np.log(yvals[0])
    ax.set_aspect(ratio*(xrange/yrange), adjustable='box')

def linear_func(x, s):
    return x * s

def approx_geom_mean(xs, ys, offset_zero=False):
    """
    Returns geometric mean as a ratio.
    """

    logs = []
    for x, y, in zip(xs, ys):
        # Add 1 to all numbers to account for 0s.
        if offset_zero:
            if x == 0:
                x = x + 1
            if y == 0:
                y = y + 1
        else:
            if x == 0 or y == 0:
                continue

        # print(x)
        # print(y)
        logs.append(math.log(x / float(y)))

    #print([math.exp(b) for b in logs])
    a = np.array(logs)
    #print(math.exp(np.mean(a)))
    return math.exp(np.mean(a))

def title(name):
    if name == "GS":
        return name
    else:
        return name.title()

def calc_theta(local_geom):
    v = math.degrees(math.atan(local_geom))
    # Flip
    return 90 - v

def calc_diff(local_theta):
    if local_theta > 45:
        local_theta = local_theta - 45
    else:
        local_theta = -(45 - local_theta)
    #print(local_theta / 45.0)
    return local_theta / 45.0

def rename_hybrid(s):
    if s == "hybrid":
        return "gaussian"
    elif s == 'hybrid-conformer-probs':
        return 'non-uniform-conformers'
    else:
        return s

def drop_experiment(local_df, exp):
    return local_df[local_df.experiment != exp]

def drop_experiments(local_df, exps):
    local = copy.deepcopy(local_df)
    for dr in exps:
        local = drop_experiment(local, dr)
    return local

def drop_build(local_df):
    local_drop = [u'hybrid-build-one', u'hybrid-build-two', "hybrid-conformer-probs"]
    return drop_experiments(local_df, local_drop)

def drop_non_build(local_df):
    local_drop = [u'GS', u'default', u'hybrid-GS', "hybrid-conformer-probs"]
    return drop_experiments(local_df, local_drop)

def get_pNear(pn_df, exp, pdb_branch_low_size, lamb, p = "pNear_cut"):
    pN = pn_df[pn_df.experiment ==exp][pn_df.pdb_branch == pdb_branch_low_size][pn_df['lambda'] == lamb][p].iloc[0]

    return pN

def get_pNear_mean(exp, pdb_branch_low_size, lambdas):
    val = []
    for lamb in lambdas:
        pN = get_pNear(exp, pdb_branch_low_size, lamb, "pNear")
        val.append(pN)
    return np.mean(val)

def print_all_pvalue_comparisons():
    pass

def get_star(x):
    if x < 0.0005:
        return '***'
    elif x < 0.005:
        return '**'
    elif (x < 0.05):
        return '*'
    else:
        return 'p < %.4f' % x

def compare_ps(xs):
    if all(x < .0005 for x in xs):
        return '***'
    elif all(x < .005 for x in xs):
        return '**'
    elif all(x < .05 for x in xs):
        return '*'
    else:
        return "NA"

def get_pvalue(enrich_df, exp1, exp2, lam=1.0, metric="enrichment"):
    gs = get_matches(get_matches(enrich_df, 'experiment', exp1), 'lambda', lam)[metric]
    hybrid = get_matches(get_matches(enrich_df, 'experiment', exp2), 'lambda', lam)[metric]
    return scipy.stats.ttest_rel(list(gs), list(hybrid))[1]

def print_pvalues(df, lambdas, exp_order, metric="enrichment"):
    for lam in lambdas:
        print('\n')
        for exp1 in exp_order:
            local = copy.deepcopy(exp_order)
            local.remove(exp1)
            print("\n")
            ps = []
            for exp2 in local:
                p = get_pvalue(df, exp1, exp2, lam, metric)
                print(lam, exp1, "/", exp2, "|", p, "|", get_star(p))
                ps.append(p)

            v = compare_ps(ps)
            print(exp1, "vs all", v)


#########################################################
def calculate_ranks(df):
    local_df = copy.deepcopy(df)
    local_df = local_df.sort_values(['experiment', 'pdb_branch', 'total_score'])
    local_df['score_rank'] = local_df.groupby(['experiment', 'pdb_branch'])['total_score'].rank(method='first')

    local_df = local_df.sort_values(['experiment', 'pdb_branch', 'fit6_rmsd'])
    local_df['rmsd_rank'] = local_df.groupby(['experiment', 'pdb_branch'])['fit6_rmsd'].rank(method='first')

    local_df = local_df.sort_values(['experiment', 'pdb_branch', 'total_score'])
    #print("Calculated ranks!")
    return local_df

def calculate_first_sub_rank_df(df, cutoff = 2.0):
    rank_data = []
    for name, local in df.sort_values(['experiment', 'pdb_branch', 'fit6_rmsd']).groupby(['experiment', 'pdb_branch']):
        # print(name)
        exp = str(name[0])
        pdb_branch = str(name[1])

        rank_dict = defaultdict()

        rank_dict['experiment'] = exp
        rank_dict['pdb_branch'] = pdb_branch

        rank = 1000
        for row in local[
            ['experiment', 'pdb_branch', 'total_score', 'score_rank', 'fit6_rmsd', 'rmsd_rank']].itertuples():
            if row.fit6_rmsd <= 2.0:
                rank = row.score_rank
                break

        rank_dict['rank_of_first_sub' + str(cutoff) + "_model"] = rank
        rank_data.append(rank_dict)

    rank_df = pd.DataFrame.from_dict(rank_data)
    return rank_df

def print_basic_enrichments(df):
    for n in [1.5, 3.0, 6.0]:
        print('\n')
        print(n)
        filt_df = df[df['fit6_rmsd'] <= n]
        for name, f in filt_df.reset_index().groupby(['experiment']):
            print('\t', name)
            print('\t', len(f))
            branches = f['pdb_branch'].unique()
            print('\t', 'branches', len(branches))

            # Mean
            n_rmsd = []
            for name2, f2 in f.groupby(['pdb_branch']):
                n_rmsd.append(len(f2))

            # print('\t','mean/sd', np.mean(n_rmsd), " +/-",np.std(n_rmsd))

    for n in [1.5, 3.0, 6.0]:
        print('\n')
        print(n)
        filt_df = df[df['fit6_rmsd'] <= n]
        for name, f in filt_df.reset_index().groupby(['experiment']):
            print('\t', name)
            print('\t', len(f))
            for name2, f2 in f.groupby(['pdb_branch']):
                print("\t\t", name2)
                print("\t\t", len(f2))

def calculate_pNear(df, rmsd="fit6_rmsd", lam=[1.5, 3, 6]):
    """
    Returns 3 DataFrames: df with extra data, df_pn, and df_pn_means.
    """
    local_df = copy.deepcopy(df)
    def cut_pNear(x):
        # print(x)
        if x < .01:
            return "<.01"
        else:
            return "{:.2f}".format(float(x))

    # result = [f(x, y) for x, y in zip(df['col1'], df['col2'])]
    #lam = [1.5, 3, 6]

    pn_data = []
    pn_titles = []

    for name, local in local_df.sort_values(['experiment', 'pdb_branch', 'total_score']).groupby(
            ['experiment', 'pdb-branch-low-size']):
        pn_title = defaultdict()
        pn_all = []
        pn_names = []
        pn_title['pn_title'] = ""
        for l in lam:

            # print(name)
            #exp = str(name[0])
            exp = name[0]
            pdb_branch = str(name[1])

            pn_dict = defaultdict()
            pn_mean_dict = defaultdict()

            pn_dict['experiment'] = pn_title['experiment'] = exp
            pn_dict['pdb-branch-low-size'] = pn_title['pdb-branch-low-size'] = pdb_branch

            pn_dict['lambda'] = l

            numerator = 0
            denominator = 0
            # print("Lowest", local['total_score'].values[0])
            # print(local['total_score'])
            lowest = local['total_score'].values[0]
            for row in local[['experiment', 'pdb_branch', 'total_score', rmsd]].itertuples():

                z1 = math.exp(- math.pow(row[4], 2) / math.pow(l, 2))
                # print(z1)

                # print(row.total_score)

                # This has to be difference in total_score - not the actual total score.
                try:
                    z2 = math.exp(-(row.total_score - lowest))
                except OverflowError:
                    print("OverflowError", row.total_score - lowest)

                numerator += (z1 * z2)

                z3 = math.exp(-(row.total_score - lowest))
                denominator += z3

                # print(numerator,denominator)

            pNear = numerator / denominator
            pn_dict['pNear'] = pNear
            pn_dict['pNear_cut'] = cut_pNear(pNear)
            pn_names.append("lam={:.1f}".format(l) + " | " + cut_pNear(pNear))
            pn_all.append(pNear)
            pn_data.append(pn_dict)

        pn_title['pn_mean'] = cut_pNear(np.mean(pn_all))
        pn_names = ["  mean  | " + cut_pNear(np.mean(pn_all))] + pn_names

        pn_title['pn_title'] = "\n".join(pn_names)
        print(pn_title['pn_title'])
        pn_titles.append(pn_title)

    pn_df = pd.DataFrame.from_dict(pn_data)
    pn_df_t = pd.DataFrame.from_dict(pn_titles)

    pn_means = []

    for name, local in pn_df.groupby(['lambda', 'experiment']):
        mean = local['pNear'].mean()
        sd = local['pNear'].std()
        pn_dict = defaultdict()
        pn_dict['lambda'] = name[0]
        pn_dict['experiment'] = name[1]
        pn_dict['pNear'] = mean
        pn_dict['sd'] = sd
        pn_means.append(pn_dict)

    pn_means_df = pd.DataFrame.from_dict(pn_means)

    #d = local_df.set_index(['experiment', 'pdb-branch-low-size'])
    #pn_d = pn_df.set_index(['experiment', 'pdb-branch-low-size'])
    v = local_df.merge(pn_df_t, how="outer", on=["experiment", 'pdb-branch-low-size'])
    print(v.tail())
    v['title'] = v['pdb-branch-low-size'] + " | " + v['experiment'] + "\n" + v['pn_title']
    local_df = v
    return local_df, pn_df, pn_means_df

def calculate_enrichments(local_df, groups, data="fit6_rmsd"):
    """
    Calculate enrichments with lambda=[1,2.5, 5.0, 7.5]
    Means are including first three, not 7.5

    :param local_df:
    :param groups:
    :param rmsd:
    :return:
    """
    all_n_data = []
    all_n_data_no_zero = []
    overall_data = []
    for n in [1.0, 2.5, 5.0, 7.5]:
        print("Calculating lambda:",n)
        all_totals = []
        for group in groups:

            totals = defaultdict(defaultdict)
            all_data = defaultdict(defaultdict)

            filt_df = local_df[local_df[data] <= n]
            pdb_branches = local_df['pdb_branch'].unique()

            ## Calculate Total models present in filtered by n dataframe
            for name, f in filt_df.reset_index().groupby(['experiment']):
                for name2, f2 in f.groupby(['pdb_branch']):
                    all_data[name][name2] = len(f2)

            ## Calculate Totals
            for name, f in local_df.reset_index().groupby(['experiment']):
                for name2, f2 in f.groupby(['pdb_branch']):
                    totals[name][name2] = len(f2)

            # print(all_data)
            for pdb_branch in pdb_branches:
                n_data = defaultdict()
                n_data['pdb_branch'] = pdb_branch
                n_data['experiment'] = group
                n_data['lambda'] = n

                # n_data[data] = n
                if all_data[group].has_key(pdb_branch):
                    # print(all_data['default'][pdb_branch])
                    default = all_data[group][pdb_branch]

                    val = (default / float(totals[group][pdb_branch])) * 100
                    n_data['enrichment'] = val
                    all_n_data_no_zero.append(n_data)
                else:
                    n_data['enrichment'] = 0.0

                if n != 7.5:
                    n_data2 = copy.deepcopy(n_data)  # Copy because if not, the mean calculation gets messed up.
                    n_data2[data] = n
                    overall_data.append(n_data2)

                all_n_data.append(n_data)
            # print(n_data[y_group])
            # print(n_data[x_group])

    all_df = pd.DataFrame.from_dict(all_n_data)
    all_df_no_zero = pd.DataFrame.from_dict(all_n_data_no_zero)
    overall_df = pd.DataFrame.from_dict(overall_data)
    return all_df, all_df_no_zero, overall_df

def get_matches(df, column, to_match):
    """
    Get all the rows that match a paricular element of a column.

    :param df: dataframe.DataFrame
    :param column: str
    :param to_match: str
    :rtype: pd.DataFrame
    """

    return df[df[column] == to_match]

def sort_on_list(local_df, sort_order, column="experiment"):
    """
    Given a list of values, and a column, create a new dataframe that is sorted like so.
    No idea why this is so difficult.
    :param df:
    :param list_to_sort:
    :rtype: pd.DataFrame
    """
    # Sort:
    sep = []
    for o in sort_order:
        #print("Sorting", o)
        sep.append(local_df[local_df[column].isin([o])])
    return pd.concat(sep).reset_index(drop=True)

class GlycanBMPlots(object):
    """
    A collection of plotting functions from notebooks written during analysis.
    """
    def __init__(self, outdir, bm_type, input_score_file, use_sm_for_score = False):
        self.outdir = outdir
        self.input_score_file = input_score_file
        self.bm_type = bm_type
        self.use_sm_for_score = use_sm_for_score
        self.jitter = .06
        self.bw = .25
        self.swarm_size = 5
        self.boxwidth=.8

    def set_defaults(self):
        self.swarm_size = 5
        self.boxwidth = .8

    def drop_wonky_inputs(self, local_df):
        """
        Drop structures that are wonky - IE they do not load properly in Rosetta (but we thought they did).
        """
        local_df = local_df[local_df.pdb_branch != "1k7c_182A"]
        return local_df

    def set_experimental_order(self, order):
        self.experimental_order = order

    def set_strip_jitter(self, setting=0.02):
        self.jitter = setting

    def set_bw(self, setting=.25):
        self.bw = .25


    def load_data(self, exp_order = None):
        """
        Get a DF of the data
        :return:
        """
        branch_lengths = read_res_size()
        print(branch_lengths)

        def get_branch_length(name):
            return branch_lengths[name]

        if not os.path.exists(self.outdir): os.mkdir(self.outdir)
        df = score_utils.get_dataframe(self.input_score_file)
        df = df.reset_index()

        df['pdbID'] = df['decoy'].apply(get_pdbID)
        df['decoy_name'] = df['decoy'].apply(get_decoy_name)
        df['pdb_branch'] = df['pdbID'] + '_' + df['branch_selection']
        df = self.drop_wonky_inputs(df)

        df['branch_length'] = df['pdb_branch'].apply(get_branch_length)
        df['pdb-branch'] = df['pdb_branch'].apply(lambda x: x.replace('_', ' ').upper())
        df['pdb-branch-low'] = df['pdb_branch'].apply(lambda x: x.replace('_', ' '))
        df['pdb-branch-low-size'] = df['pdb-branch-low'] + ", " + df['branch_length'].astype(str)
        df['experiment'] = df['opt_job_tag'].apply(get_experiment)
        df['experiment-neat'] = df['experiment'].apply(lambda x: x.replace('-', ' ').title())

        if self.use_sm_for_score:
            df['total_score'] = df['total_energy']

        order_by_position(df)
        d = df[df.experiment != "gs"]
        d = d[df.experiment != "hybrid-gs"]
        d = d[df.experiment != "hybrid-gs-even2"]
        d = d[df.experiment != "hybrid-gs-even"]
        d = d[df.experiment != "gs2"]

        d['experiment'] = d['experiment'].apply(lambda x: x.replace('hybrid-gs-even-final', 'hybrid-GS'))
        d['experiment'] = d['experiment'].apply(lambda x: x.replace('gs-final', 'GS'))
        d['experiment'] = d['experiment'].apply(lambda x: x.replace('hybrid-conformer-build-one', 'hybrid-build-one'))
        d['experiment'] = d['experiment'].apply(lambda x: x.replace('hybrid-conformer-build-two', 'hybrid-build-two'))
        df = d

        if not exp_order:
            self.experimental_order = list(d['experiment'].unique())
        else:
            self.experimental_order = exp_order

        if 'fit6_rmsd' in df.columns:
            df = calculate_ranks(df)

        return df

    def write_top_scoring_data(self, df):
        """
        Write top scoring data and decoy list
        :param df:
        :return:
        """
        for n in [1, 5]:

            top_scoring = df.reset_index().sort_values(['experiment', 'pdb_branch', 'total_score']).groupby(
                ['experiment', 'pdb_branch']).head(n)
            top_scoring = top_scoring.sort_values(['experiment', 'fit6_rmsd'])
            # top_scoring[['experiment','pdb-branch-low-size', 'decoy', 'layer01_rmsd', 'rmsd', 'fit6_rmsd' ]].to_csv(outdir+'/'+bm_type+"top_scoring_rmsds.csv")

            outfile = open(self.outdir + '/' + self.bm_type + "top_scoring_decoy_list_top_"+str(n), 'w')
            for decoy in top_scoring['decoy']:
                outfile.write(decoy + ".pdb.gz\n")
            outfile.close()

            if 'super_rmsd' in top_scoring.columns:
                columns = ['experiment', 'pdb-branch-low-size', 'decoy', 'layer01_rmsd', 'rmsd', 'super_rmsd','fit6_rmsd', 'fit6_super_rmsd',
                           'total_score']
            else:
                columns = ['experiment', 'pdb-branch-low-size', 'decoy', 'layer01_rmsd', 'rmsd', 'fit6_rmsd', 'total_score']

            top_scoring.to_csv(self.outdir + '/' + self.bm_type + '_top_rmsds_per_exp_top_'+str(n)+".csv", columns=columns)

    def copy_top_scoring(self, local_df, n=5, dpath="/dnas/home/jadolfbr/projects/glycan_density/decoys", ext=".pdb.gz", clus="jadolfbr@vax.scripps.edu"):
        """
        Copy Top Scoring decoys from a cluster to a local directory, renaming outputs for easy exploration.
        The cluster must have public ssh keys setup to work.
        Default is Vax cluster.

        :param local_df:
        :param n:
        :param dpath:
        :param ext:
        :return:
        """
        ###Directory Creation
        out_dir = "top_scoring_decoys"
        if not os.path.exists(out_dir):
            os.mkdir(out_dir)

        out_dir = out_dir + "/" + self.bm_type
        if not os.path.exists(out_dir):
            os.mkdir(out_dir)

        ###Model Output
        top_scoring = local_df.reset_index().sort_values(['experiment', 'pdb_branch', 'total_score']).groupby(
            ['experiment', 'pdb_branch']).head(n)
        top_scoring = top_scoring.sort_values(['experiment', 'fit6_rmsd'])
        # top_scoring[['experiment','pdb-branch-low-size', 'decoy', 'layer01_rmsd', 'rmsd', 'fit6_rmsd' ]].to_csv(outdir+'/'+bm_type+"top_scoring_rmsds.csv")

        for row in top_scoring[
            ['decoy', 'experiment', 'pdb_branch', 'fit6_rmsd', 'total_score', 'score_rank']].itertuples():
            #print(row.decoy, row.experiment)
            decoy = row.decoy
            rmsd = row.fit6_rmsd
            total_score = row.total_score

            decoy = decoy + ext

            model_num = decoy.split('.')[-3][-4:]

            final_path = dpath + "/" + self.bm_type + "/" + decoy
            # print(final_path)
            # print(model_num)

            new_name = row.pdb_branch + "_" + row.experiment + "_" + str(int(row.score_rank)) + "_{:.2f}".format(
                rmsd) + "_{:.2f}".format(total_score) + ext
            print(new_name)

            cp_path = out_dir + "/" + new_name
            if not os.path.exists(cp_path):
                cmd = "scp "+ clus+":" + final_path + " " + cp_path
                print(cmd)
                os.system(cmd)

        return out_dir

    def make_pymol_sessions_all_exp(self, local_df, decoy_dir, n=3, natives="../pdbs/pareto_dih2/", ext='.pdb.gz', session_path="/Users/jadolfbr/Documents/projects/glycan_density/decoys", overwrite=False, density=False):
        """
        Make PyMol Sessions for each pdb branch, grouped by experiment.
        Runs in parellel on all threads.
        """

        session_dir = decoy_dir + "/sessions_all_exp"
        if not os.path.exists(session_dir):
            os.mkdir(session_dir)

        top_scoring = local_df.reset_index().sort_values(['experiment', 'pdb_branch', 'total_score']).groupby(
            ['experiment', 'pdb_branch']).head(n)
        top_scoring = top_scoring.sort_values(['pdb_branch', 'experiment', 'total_score'])

        for pdb_branch, local1 in top_scoring.groupby('pdb_branch'):
            print(pdb_branch)
            pmm = jade.pymol_jade.PyMolScriptWriter.PyMolScriptWriter(session_dir)
            pmm.add_load_pdb(natives + "/" + pdb_branch.split('_')[0] + "_refined.pdb.gz", "native_refined")

            if density:
                pmm.add_line("set normalize_ccp4_maps, 1")
                pmm.add_line("load " + "../maps/"+pdb_branch.split('_')[0]+"_2mFo-DFc_map.ccp4 , mymap" )

            sele = ""
            branch_sele = ""
            for exp, local2 in local1.groupby('experiment'):
                # Have to load native first!
                for row in local2[['decoy', 'experiment', 'pdb_branch', 'fit6_rmsd', 'total_score', 'score_rank',
                                   'glycans_pymol_selection', 'branch_pymol_selection']].itertuples():
                    new_name = row.pdb_branch + "_" + row.experiment + "_" + str(
                        int(row.score_rank)) + "_{:.2f}".format(row.fit6_rmsd) + "_{:.2f}".format(row.total_score) + ext
                    print(new_name)
                    dpath = decoy_dir + "/" + new_name
                    pmm.add_load_pdb(dpath, new_name, exp)
                    sele = row.glycans_pymol_selection
                    branch_sele = row.branch_pymol_selection
            pmm.add_show("cartoon")
            pmm.add_line("hide lines")
            pmm.add_color("native_refined", "yellow")
            pmm.add_line(sele.replace("rosetta_sele", "tree"))
            pmm.add_line(branch_sele.replace("rosetta_sele", "branch"))

            pmm.add_line("select all_glycan, tree or branch")

            if density:
                pmm.add_line("isomesh mesh, mymap, 1.0, all_glycan, carve=1.6")
                pmm.add_line("color gray60, mesh")
                pmm.add_line("set mesh_width, 0.5")
                pmm.add_line("set ray_shadows, off")
            pmm.add_show("sticks", "tree")
            pmm.add_show("sticks", "branch")
            pmm.add_line("center tree")


            pse_path = session_path+"/"+session_dir+"/"+pdb_branch+".pse"
            if overwrite or not os.path.exists(pse_path):
                pmm.add_save_session(pse_path)
                pmm.write_script(pdb_branch + ".pml")
                pmm.run_script(pdb_branch + ".pml", False, True, threads=4) #Memory - else they will fail to run fully

    def make_pymol_sessions_by_exp(self, local_df, decoy_dir, n=5, natives="../pdbs/pareto/", ext='.pdb.gz', session_path="/Users/jadolfbr/Documents/projects/glycan_density/decoys", overwrite=False):
        """
        Make PyMol Sessions for each pdb branch, grouped by experiment.
        Runs in parellel on all threads.
        """

        session_dir = decoy_dir + "/sessions_by_exp"
        if not os.path.exists(session_dir):
            os.mkdir(session_dir)

        top_scoring = local_df.reset_index().sort_values(['experiment', 'pdb_branch', 'total_score']).groupby(
            ['experiment', 'pdb_branch']).head(n)
        top_scoring = top_scoring.sort_values(['pdb_branch', 'experiment', 'total_score'])

        for pdb_branch, local1 in top_scoring.groupby('pdb_branch'):
            print(pdb_branch)

            for exp, local2 in local1.groupby('experiment'):

                pmm = jade.pymol_jade.PyMolScriptWriter.PyMolScriptWriter(session_dir)
                pmm.add_load_pdb(natives + "/" + pdb_branch.split('_')[0] + "_refined.pdb.gz", "native_refined")
                sele = ""
                branch_sele = ""

                # Have to load native first!
                for row in local2[['decoy', 'experiment', 'pdb_branch', 'fit6_rmsd', 'total_score', 'score_rank',
                                   'glycans_pymol_selection', 'branch_pymol_selection']].itertuples():
                    new_name = row.pdb_branch + "_" + row.experiment + "_" + str(
                        int(row.score_rank)) + "_{:.2f}".format(row.fit6_rmsd) + "_{:.2f}".format(row.total_score) + ext
                    #print(new_name)
                    dpath = decoy_dir + "/" + new_name
                    pmm.add_load_pdb(dpath, new_name, exp)
                    sele = row.glycans_pymol_selection
                    branch_sele = row.branch_pymol_selection

                pmm.add_show("cartoon")
                pmm.add_line("hide lines")
                pmm.add_color("native_refined", "yellow")
                pmm.add_line(sele.replace("rosetta_sele", "tree"))
                pmm.add_line(branch_sele.replace("rosetta_sele", "branch"))
                pmm.add_show("sticks", "tree")
                pmm.add_show("sticks", "branch")
                pmm.add_line("center tree")
                pse_path = session_path+"/"+session_dir+"/"+pdb_branch+"_"+exp+".pse"
                if overwrite or not os.path.exists(pse_path):
                    pmm.add_save_session(pse_path)
                    pmm.write_script(pdb_branch +"_"+exp+ ".pml")
                    pmm.run_script(pdb_branch +"_"+exp+ ".pml", True, True, threads=6) #Memory - else they will fail to run fully

    def set_legend_plot_order(self):
        """
        Set the current plots legend based on exp order.
        :return:
        """

        handles, labels = plt.gca().get_legend_handles_labels()
        handle_dict = defaultdict()
        print("Labels", labels)

        if (len(labels) != 0):
            for i in range(0, len(labels)):
                print(labels[i])
                handle_dict[labels[i]] = handles[i]

            new_handle_order = []
            for new_label in self.experimental_order:
                new_handle_order.append(handle_dict[new_label])

            plt.legend(new_handle_order, self.experimental_order)
        else:
            print("No labels could be attained")

    def plot_scatter_type(self, x, y, df, p_type, box=True, whiskers=True, flip=True):
        #Means shown as dots:
        #https://stackoverflow.com/questions/54132989/is-there-a-way-to-change-the-color-and-shape-indicating-the-mean-in-a-seaborn-bo
        ax=""
        if box and p_type != "violin":

            if whiskers:
                #ax = seaborn.boxplot(x="experiment", y=data, data=top_scoring, whis=np.inf, showmeans=True, boxprops={'facecolor': 'None'})
                ax = seaborn.boxplot(x=x, y=y, data=df, showmeans=True, showfliers=False, meanprops={"marker":"s","markerfacecolor":"white", "markeredgecolor":"blue"}, boxprops={'facecolor': 'None'}, width=self.boxwidth)
            else:
                #ax = seaborn.boxplot(x="experiment", y=data, data=top_scoring, whis=np.inf, showmeans=True, boxprops={'facecolor': 'None'})
                ax = seaborn.boxplot(x=x, y=y, data=df, whis=np.inf, showfliers=False, showmeans=True, meanprops={"marker":"s","markerfacecolor":"white", "markeredgecolor":"blue"}, boxprops={'facecolor': 'None'}, width=self.boxwidth)


        if p_type=="swarm":
            ax = seaborn.swarmplot(x=x, y=y, data=df, linewidth=1, size=self.swarm_size)
            #ax = seaborn.violinplot(x="experiment", y=data, data=top_scoring, split=True, scale="count")

        elif p_type=="violin":
            #ax = seaborn.swarmplot(x=x, y=y, data=df, linewidth=1)
            #ax = seaborn.stripplot(x=x, y=y, data=df, linewidth=1, jitter=.02)
            ax = seaborn.swarmplot(x=x, y=y, data=df, linewidth=1)
            ax = seaborn.violinplot(x=x, y=y, data = df, split = True, inner = None, bw=self.bw, saturation=.45)
            if box:
                ax = seaborn.boxplot(x=x, y=y, data=df, whis=np.inf, showfliers=False, showmeans=True,
                                     meanprops={"marker": "s", "markerfacecolor": "white", "markeredgecolor": "blue"},
                                     boxprops={'facecolor': 'None'})
        else:
            ax = seaborn.stripplot(x=x, y=y, data=df, linewidth=1, jitter=self.jitter, size=self.swarm_size)

        #seaborn.barplot(data=top_scoring, x='experiment', y='rmsd')


        if not box and p_type!="violin":
            mean_width = 0.7

            # https://stackoverflow.com/questions/37619952/drawing-points-with-with-median-lines-in-seaborn-using-stripplot
            if not flip:
                for tick, text in zip(plt.gca().get_xticks(), plt.gca().get_xticklabels()):
                    sample_name = text.get_text()  # "X" or "Y"

                    # calculate the median value for all replicates of either X or Y
                    mean_val = df[df[x] == sample_name][y].mean()
                    #print(sample_name, tick, mean_val)

                    # plot horizontal lines across the column, centered on the tick
                    ax.plot([tick - mean_width / 2, tick + mean_width / 2], [mean_val, mean_val],
                            lw=2)
            else:
                for tick, text in zip(plt.gca().get_yticks(), plt.gca().get_yticklabels()):
                    sample_name = text.get_text()  # "X" or "Y"

                    # calculate the median value for all replicates of either X or Y
                    mean_val = df[df[y] == sample_name][x].mean()
                    #print(sample_name, tick, mean_val)

                    # plot horizontal lines across the column, centered on the tick
                    ax.plot([mean_val, mean_val], [tick - mean_width / 2, tick + mean_width / 2],
                            lw=2)
        return ax

    def plot_kdes(self, df, pages, rmsd = 'fit6_rmsd', xlim=30, top_n = None):
        """
        Plot KDEs with dataframe at different levels of cutoff.  Pages is PDFPages.
        """
        local_df = copy.deepcopy(df)
        # local_df = drop_non_build(local_df)
        local_pages = PdfPages(self.outdir+"/pages_"+self.bm_type+"_rmsd_density_distributions.pdf")

        if not top_n:
            for top_p in [1, .25, .05, .01]:
                top_n = (len(local_df) / len(local_df[['experiment', 'pdb_branch']].drop_duplicates())) * top_p
                print(top_n)

                clean = local_df.sort_values(['experiment', 'pdb_branch', 'total_score']).groupby(
                    ['experiment', 'pdb_branch']).head(top_n)
                print(len(clean))

                clean.groupby('experiment')[rmsd].plot(kind='kde', x=rmsd)

                self.set_legend_plot_order()

                plt.xlabel('RMSD')
                plt.title("RMSD Distribution, Top Scoring " + str(top_p * 100) + "%")
                plt.xlim(0, xlim)
                plt.ylim(0, plt.ylim()[1] + .01)
                #plt.ylim()
                plt.savefig(self.outdir + "/" +self.bm_type + str(top_p * 100) + "_"+rmsd+"_density_distributions.pdf", dpi=300)
                pages.savefig(dpi=300)
                local_pages.savefig(dpi=300)
                plt.show()
                plt.close()
        else:
            clean = local_df.sort_values(['experiment', 'pdb_branch', 'total_score']).groupby(
                ['experiment', 'pdb_branch']).head(top_n)
            print(len(clean))

            clean.groupby('experiment')[rmsd].plot(kind='kde', x=rmsd)

            self.set_legend_plot_order()

            plt.xlabel('RMSD')
            plt.title("RMSD Distribution, Top Scoring " + str(top_n))
            plt.xlim(0, xlim)
            plt.ylim(0, plt.ylim()[1] + .01)
            # plt.ylim()
            plt.savefig(self.outdir + "/" + self.bm_type + str(top_n) + "_" + rmsd + "_density_distributions.pdf",
                        dpi=300)
            pages.savefig(dpi=300)
            local_pages.savefig(dpi=300)
            plt.show()
            plt.close()

        local_pages.close()

    def plot_ranks(self, rank_df, groups, pages, local_cutoff=2.0):

        local_df = copy.deepcopy(rank_df)
        local_pages = PdfPages(self.outdir+"/pages_"+self.bm_type+"rank_of_first_sub" + str(local_cutoff) + "_model.pdf")
        variable = 'rank_of_first_sub2.0_model'
        for group in groups:

            x_group = group[0]
            y_group = group[1]

            # This is kind of a shitty way to do this, but oh well, it's refactored code.
            #print('\n')
            # print(n)
            all_data = defaultdict(defaultdict)
            n_data = defaultdict(list)
            pdb_branches = local_df['pdb_branch'].unique()
            for name, f in local_df.reset_index().groupby(['experiment']):
                for name2, f2 in f.groupby(['pdb_branch']):
                    all_data[name][name2] = f2[variable].values[0]

            # print(all_data)
            for pdb_branch in pdb_branches:
                x_val = 1000
                y_val = 1000

                # print(all_data['hybrid'][pdb_branch])
                x_val = all_data[x_group][pdb_branch]
                # print(all_data['default'][pdb_branch])
                y_val = all_data[y_group][pdb_branch]
                # print(1/float(x_val))
                n_data[x_group].append(x_val)
                n_data[y_group].append(y_val)

            max_n = max(n_data[x_group] + n_data[y_group])
            max_x = max(n_data[x_group])
            max_y = max(n_data[y_group])

            plt.scatter(n_data[x_group], n_data[y_group], marker='D', s=23)

            plt.title("First Sub" + str(local_cutoff) + "A Rank")
            # plt.xlim(1000, 0)
            # plt.ylim(1000, 0)
            plt.xlabel(x_group)
            plt.ylabel(y_group)
            plt.loglog()
            axes = plt.gca()
            axes.set_xlim([min(n_data[x_group]), max(n_data[x_group])])
            axes.set_ylim([min(n_data[y_group]), max(n_data[y_group])])
            plt.plot([min(n_data[x_group]), max_x], [min(n_data[y_group]), max_y], 'k-')

            axes.margins(0)
            axes.apply_aspect()
            # Best fit with intercept=0

            X = [0] + n_data[x_group] + [max_n + 5]
            X.sort()
            x_unique = list(set(X))
            x_unique.sort()

            Y = [0] + n_data[y_group] + [max_n + 5]
            Y.sort()
            y_unique = list(set(Y))
            y_unique.sort()

            color = 'cornflowerblue'

            # popt, pcov = curve_fit(linear_func, n_data[x_group], n_data[y_group])
            # plt.plot(x_unique, linear_func(np.array(x_unique), *popt), color=color)
            geom = approx_geom_mean(n_data[x_group], n_data[y_group], False)
            y_geom = [geom * xi for xi in y_unique]
            geom_s = "%.2f" % geom
            theta = calc_theta(geom)

            theta_s = "%.2f" % theta
            diff = calc_diff(theta)
            diff_s = "%.1f" % diff

            label = "geo_mean=" + geom_s + " " + u'\u03F4' + '=' + theta_s + " abs_diff=" + diff_s
            label2 = "geo_mean=" + geom_s + " " + u'\u03F4' + '=' + theta_s
            # plt.plot(y_geom, y_unique, label=label2)
            # plt.plot(x_unique, yfit, color=color)
            # plt.plot([0, ((m+5)*b)], [0, ((m+5)*b)], color=color)

            plt.gca().set_aspect('equal', adjustable='box')
            # plt.legend(fontsize=9)

            plt.draw()
            plt.savefig(
                self.outdir + '/' + y_group + "_vs_" + x_group + "rank_of_first_sub" + str(local_cutoff) + "_model.pdf",
                dpi=300)
            local_pages.savefig(dpi=300)
            pages.savefig(dpi=300)
            plt.show()
            plt.close()
        local_pages.close()

    def plot_pNear_kdes(self, pn_df, pn_means_df, pages):
        local_pages = PdfPages( self.outdir + "/pages_" + self.bm_type + "pNear_KDEs.pdf")


        ### Overall KDEs ###
        pn_df.groupby('experiment')['pNear'].plot(kind='kde', x='pNear')
        self.set_legend_plot_order()
        plt.xlabel('pNear')
        plt.title("pNear Distribution over Benchmark Inputs, ")
        plt.xlim(0, 1)
        plt.ylim(0, plt.ylim()[1] + .01)
        plt.ylim()
        plt.savefig(self.outdir + "/pNear_KDEs.pdf", dpi=300)
        pages.savefig(dpi=300)
        local_pages.savefig(dpi=300)
        plt.show()
        plt.close()

        pn_df.groupby('experiment')['pNear'].plot(kind='kde', x='pNear')
        self.set_legend_plot_order()
        plt.xlabel('pNear')
        plt.title("pNear Distribution over Benchmark Inputs")
        plt.xlim(0, .3)
        plt.ylim(0, plt.ylim()[1] + .01)
        plt.ylim()
        plt.savefig(self.outdir + "/pNear_KDEs_0_to_.3.pdf", dpi=300)
        pages.savefig(dpi=300)
        local_pages.savefig(dpi=300)
        plt.show()
        plt.close()

        pn_df.groupby('experiment')['pNear'].plot(kind='kde', x='pNear')
        self.set_legend_plot_order()
        plt.xlabel('pNear')
        plt.title("pNear Distribution over Benchmark Inputs")
        plt.xlim(.3, .7)
        plt.ylim(0, plt.ylim()[1] + .01)
        plt.ylim()
        plt.savefig(self.outdir + "/pNear_KDEs_.3_to_.7.pdf", dpi=300)
        pages.savefig(dpi=300)
        local_pages.savefig(dpi=300)
        plt.show()
        plt.close()

        pn_df.groupby('experiment')['pNear'].plot(kind='kde', x='pNear')
        self.set_legend_plot_order()
        plt.xlabel('pNear')
        plt.title("pNear Distribution over Benchmark Inputs")
        plt.xlim(.7, 1)
        plt.ylim(0, plt.ylim()[1] + .01)
        plt.ylim()
        plt.savefig(self.outdir + "/pNear_KDEs_.7_to_1.pdf", dpi=300)
        pages.savefig(dpi=300)
        local_pages.savefig(dpi=300)
        plt.show()
        plt.close()

        ### Means ###
        seaborn.barplot(data=pn_means_df, x='lambda', y='pNear', hue='experiment')
        plt.ylim(0, .9)
        plt.title("pNear Means Per Lambda")
        plt.ylabel('pNear')
        plt.tick_params('x', labelrotation=90)
        plt.xlabel("Lambda")
        self.set_legend_plot_order()
        plt.savefig(self.outdir + '/pNear_means.pdf', dpi=300)

        pages.savefig(dpi=300)
        local_pages.savefig(dpi=300)
        plt.show()
        plt.close()

        seaborn.barplot(data=pn_df, x='lambda', y='pNear', hue='experiment', ci=95.0)
        plt.ylim(0, .9)
        plt.title("pNear Means Per Lambda")
        plt.ylabel('pNear')
        plt.tick_params('x', labelrotation=90)
        plt.xlabel("Lambda")
        self.set_legend_plot_order()
        plt.savefig(self.outdir + '/pNear_means_error.pdf', dpi=300)
        pages.savefig(dpi=300)
        local_pages.savefig(dpi=300)
        plt.show()
        plt.close()

        ### Per Lambda ###
        for name, local in pn_df.groupby(['lambda']):
            lam = name

            local.groupby('experiment')['pNear'].plot(kind='kde', x='pNear')
            self.set_legend_plot_order()
            plt.xlabel('pNear')
            plt.title("pNear Distribution over Benchmark Inputs, lambda=" + str(lam))
            plt.xlim(0, 1)
            plt.ylim(0, plt.ylim()[1] + .01)
            plt.ylim()
            plt.savefig(self.outdir + "/" + str(lam) + "_pNear_KDEs.pdf", dpi=300)
            pages.savefig(dpi=300)
            local_pages.savefig(dpi=300)
            plt.show()
            plt.close()

            local.groupby('experiment')['pNear'].plot(kind='kde', x='pNear')
            self.set_legend_plot_order()
            plt.xlabel('pNear')
            plt.title("pNear Distribution over Benchmark Inputs, lambda=" + str(lam))
            plt.xlim(0, .3)
            plt.ylim(0, plt.ylim()[1] + .01)
            plt.ylim()
            plt.savefig(self.outdir + "/" + str(lam) + "_pNear_KDEs_0_to_.3.pdf", dpi=300)
            pages.savefig(dpi=300)
            local_pages.savefig(dpi=300)
            plt.show()
            plt.close()

            local.groupby('experiment')['pNear'].plot(kind='kde', x='pNear')
            self.set_legend_plot_order()
            plt.xlabel('pNear')
            plt.title("pNear Distribution over Benchmark Inputs, lambda=" + str(lam))
            plt.xlim(.3, .7)
            plt.ylim(0, plt.ylim()[1] + .01)
            plt.ylim()
            plt.savefig(self.outdir + "/" + str(lam) + "_pNear_KDEs_.3_to_.7.pdf", dpi=300)
            pages.savefig(dpi=300)
            local_pages.savefig(dpi=300)
            plt.show()
            plt.close()

            local.groupby('experiment')['pNear'].plot(kind='kde', x='pNear')
            self.set_legend_plot_order()
            plt.xlabel('pNear')
            plt.title("pNear Distribution over Benchmark Inputs, lambda=" + str(lam))
            plt.xlim(.7, 1)
            plt.ylim(0, plt.ylim()[1] + .01)
            plt.ylim()
            plt.savefig(self.outdir + "/" + str(lam) + "_pNear_KDEs_.7_to_1.pdf", dpi=300)
            pages.savefig(dpi=300)
            local_pages.savefig(dpi=300)
            plt.show()
            plt.close()
        local_pages.close()

    def plot_pNear_scatter(self, pn_df, suffix, data="pNear", p_type="swarm", box=False, whiskers=False, flip=True):

        def make_label(xlab, ylab):
            if flip:
                plt.ylabel(xlab)
                plt.xlabel(ylab)
            else:
                plt.xlabel(xlab)
                plt.ylabel(ylab)

        if flip:
            x=data
            y="experiment"
        else:
            x="experiment"
            y=data

        swarm_l = p_type
        box_l = "box"+str(int(box))
        whis_l = "whis"+str(int(whiskers))
        instance_l = "_".join([data, swarm_l, box_l, whis_l, suffix])


        for name, local in pn_df.groupby(['lambda']):
            lam = name
            local = sort_on_list(local, self.experimental_order)

            if p_type in ['scatter', 'violin', 'swarm', 'strip']:
                ax = self.plot_scatter_type(x, y, local, p_type, box, whiskers, flip)
                if flip:
                    plt.xlim(plt.xlim()[0]-.02, 1.02)
                else:
                    plt.ylim(plt.ylim()[0]-.02, 1.02)
                plt.title("pNear per input, lambda "+str(lam))
                make_label('experiment', 'pNear')
                #self.set_legend_plot_order()
                plt.savefig(self.outdir + '/' + self.bm_type + "_" + "pNear_scatter_lam_"+str(lam)+instance_l+".pdf", dpi=300)
                plt.show()
                plt.close()

            elif p_type=="bar":

                ax = seaborn.barplot(x="experiment", y="pNear", data=local, ci=None)
                plt.title("Mean pNear, lambda "+str(lam))
                plt.xlabel('experiment')
                plt.ylabel("pNear")
                self.set_legend_plot_order()
                v = plt.ylim()[-1]

                #Increase height 20% to add p-value stuff.
                plt.ylim(0, v*1.2)
                plt.savefig(self.outdir + '/'+ self.bm_type + "_" + "pNear_scatter_"+str(lam)+instance_l+".pdf", dpi=300)
                plt.show()
                plt.close()

            elif p_type=="kde":
                local.groupby('experiment')["pNear"].plot(kind='kde', x="pNear")

                v = plt.ylim()[1]
                top = (v/100)*.03
                print(v, top)
                #Add a rug:
                ## https: // stackoverflow.com / questions / 17875341 / how - to - make - rug - plot - in -matplotlib
                #all_df.groupby('experiment')["enrichment"].plot( kind="scatter", x="enrichment", y=top, color='k')
                plt.legend()
                plt.xlabel("pNear")
                plt.title("pNear KDE Comparison, lambda "+str(lam))
                plt.xlim(0, plt.xlim()[1])
                #plt.ylim(0, plt.ylim()[1] + .01)
                # plt.ylim()

                #Add a rug:

                plt.savefig(self.outdir + '/'+ self.bm_type + "_" + "pNear_scatter_"+str(lam)+instance_l+".pdf", dpi=300)
                plt.show()
                plt.close()

        if p_type=="overall":
            ax = seaborn.barplot(x="lambda", y="pNear", hue='experiment', data=pn_df, ci=None)
            plt.title("Overall pNear per lambda")
            plt.ylabel("Lambda")
            plt.savefig(self.outdir +'/enrichment_barplot_all_'+ data + ".pdf", dpi=300)
            plt.show()
            plt.close()

    def plot_score_mean_kdes(self, df, default_label, pages):
        if type(default_label) != str:
            print("API changed: pleas pass default as label, not as dataframe.")
            return

        df_default = df[df['experiment'] == default_label]
        df_default = df_default.reset_index().sort_values(['pdb_branch', 'total_score'])

        def calc_diff(exp_value, default_value):
            diff = (exp_value - default_value) / abs(default_value)
            return diff

        diff_array = []
        mean_array = []

        for exp, local_exp in df.reset_index().sort_values(['experiment', 'pdb_branch', 'total_score']).groupby(
                'experiment'):
            mean_dict = defaultdict()
            mean_dict['mean_dif_n'] = 0
            mean_dict['top_dif_n'] = 0
            mean_dict['top_10_dif_n'] = 0
            mean_dict['top_100_dif_n'] = 0
            mean_dict['experiment'] = exp

            for pdb_branch, local in local_exp.groupby('pdb_branch'):
                print(exp, pdb_branch)
                if pdb_branch == "3pxl_217A": continue
                if pdb_branch == "3pxl_54A": continue

                if exp == default_label: continue

                diff_dict = defaultdict()
                local_default = df_default[df_default['pdb_branch'] == pdb_branch]

                diff_dict['experiment'] = exp
                diff_dict['pdb_branch'] = pdb_branch

                # Mean Diff
                mean_default = local_default['total_score'].mean()
                mean_local = local['total_score'].mean()

                mean_diff = (mean_local - mean_default) / abs(mean_default)

                diff_dict['mean_dif'] = mean_diff
                diff_dict['mean_dif_p'] = mean_diff * 100
                diff_dict['mean_raw_dif'] = mean_local - mean_default

                if mean_diff < 0:
                    mean_dict['mean_dif_n'] += 1
                    print("mean")
                    print(mean_local, mean_default)
                    print(mean_diff * 100)

                # Top Diff
                top_default = local_default['total_score'].iat[0]
                top_local = local['total_score'].iat[0]

                # print(top_local, local['total_score'].iat[1])
                # print(top_default, local_default['total_score'].iat[1])

                top_diff = calc_diff(top_local, top_default)
                # print(top_diff*100)
                diff_dict['top_dif'] = top_diff
                diff_dict['top_dif_p'] = top_diff * 100
                diff_dict['top_raw_dif'] = top_local - top_default

                if top_diff < 0:
                    mean_dict['top_dif_n'] += 1
                    print("Top")
                    print(top_local, top_default)
                    print(top_diff * 100)

                # Top 10 Diff
                t10_default = local_default.head(10)['total_score'].mean()
                t10_local = local.head(10)['total_score'].mean()

                t10_diff = calc_diff(t10_local, t10_default)
                diff_dict['top_10_dif'] = t10_diff
                diff_dict['top_10_dif_p'] = t10_diff * 100
                diff_dict['top_10_raw_dif'] = t10_local - t10_default

                if t10_diff < 0:
                    mean_dict['top_10_dif_n'] += 1

                # Top 100 Diff
                t100_default = local_default.head(100)['total_score'].mean()
                t100_local = local.head(100)['total_score'].mean()

                t100_diff = calc_diff(t100_local, t100_default)
                diff_dict['top_100_dif'] = t100_diff
                diff_dict['top_100_dif_p'] = t100_diff * 100
                diff_dict['top_100_raw_dif'] = t100_local - t100_default

                if t100_diff < 0:
                    mean_dict['top_100_dif_n'] += 1
                    print("Top100")
                    print(t100_local, t100_default)
                    print(t100_diff * 100)

                diff_array.append(diff_dict)

            mean_dict['mean_dif_improved'] = (mean_dict['mean_dif_n'] / 26.0) * 100
            mean_dict['top_dif_improved'] = (mean_dict['top_dif_n'] / 26.0) * 100
            mean_dict['top_10_dif_improved'] = (mean_dict['top_10_dif_n'] / 26.0) * 100
            mean_dict['top_100_dif_improved'] = (mean_dict['top_100_dif_n'] / 26.0) * 100

            mean_array.append(mean_dict)

        diff_df = pd.DataFrame.from_dict(diff_array)
        mean_df = pd.DataFrame.from_dict(mean_array)

        local_pages = PdfPages(self.outdir + "/pages_" + self.bm_type + "_" + "mean_kdes.pdf")

        diff_df.groupby('experiment')['mean_dif_p'].plot(kind='kde', x='mean_dif_p')
        plt.legend()
        plt.xlabel('Improvement % from default')
        plt.title("Mean Score Change over default(kT = 2.0)")
        # plt.xlim(0, 100)
        # plt.ylim(0, plt.ylim()[1]+.01)
        plt.ylim()
        plt.savefig(self.outdir + "/mean_diff_p_KDEs.pdf", dpi=300)
        local_pages.savefig(dpi=300)
        pages.savefig(dpi=300)
        plt.show()
        plt.close()

        diff_df.groupby('experiment')['top_dif_p'].plot(kind='kde', x='top_dif_p')
        plt.legend()
        plt.xlabel('Improvement % from default')
        plt.title("Top Score Score Change over default(kT = 2.0)")
        # plt.xlim(0, 100)
        # plt.ylim(0, plt.ylim()[1]+.01)
        plt.ylim()
        plt.savefig(self.outdir + "/top_diff_p_KDEs.pdf", dpi=300)
        local_pages.savefig(dpi=300)
        pages.savefig(dpi=300)
        plt.show()
        plt.close()

        diff_df.groupby('experiment')['top_10_dif_p'].plot(kind='kde', x='top_10_dif_p')
        plt.legend()
        plt.xlabel('Improvement % from default')
        plt.title("Top 10 Score Change over default(kT = 2.0)")
        # plt.xlim(0, 100)
        # plt.ylim(0, plt.ylim()[1]+.01)
        plt.ylim()
        plt.savefig(self.outdir + "/top_10_diff_p_KDEs.pdf", dpi=300)
        local_pages.savefig(dpi=300)
        pages.savefig(dpi=300)
        plt.show()
        plt.close()

        diff_df.groupby('experiment')['top_100_dif_p'].plot(kind='kde', x='top_100_dif_p')
        plt.legend()
        plt.xlabel('Improvement % from default')
        plt.title("Top 100 Score Change over default(kT = 2.0)")
        # plt.xlim(0, 100)
        # plt.ylim(0, plt.ylim()[1]+.01)
        plt.ylim()
        plt.savefig(self.outdir + "/top_100_diff_p_KDEs.pdf", dpi=300)
        local_pages.savefig(dpi=300)
        pages.savefig(dpi=300)
        plt.show()
        plt.close()

        diff_df.groupby('experiment')['mean_raw_dif'].plot(kind='kde', x='mean_raw_dif')
        plt.legend()
        plt.xlabel('REU')
        plt.title("Mean Raw Score Change over default(kT = 2.0)")
        # plt.xlim(0, 100)
        # plt.ylim(0, plt.ylim()[1]+.01)
        plt.ylim()
        plt.savefig(self.outdir + "/mean_raw_diff_KDEs.pdf", dpi=300)
        local_pages.savefig(dpi=300)
        pages.savefig(dpi=300)
        plt.show()
        plt.close()

        diff_df.groupby('experiment')['top_raw_dif'].plot(kind='kde', x='top_raw_dif')
        plt.legend()
        plt.xlabel('REU')
        plt.title("Top Raw Score Score Change over default(kT = 2.0)")
        # plt.xlim(0, 100)
        # plt.ylim(0, plt.ylim()[1]+.01)
        plt.ylim()
        plt.savefig(self.outdir + "/top_raw_diff_KDEs.pdf", dpi=300)
        local_pages.savefig(dpi=300)
        pages.savefig(dpi=300)
        plt.show()
        plt.close()

        diff_df.groupby('experiment')['top_10_raw_dif'].plot(kind='kde', x='top_10_raw_dif')
        plt.legend()
        plt.xlabel('REU')
        plt.title("Top 10 Raw Score Change over default(kT = 2.0)")
        # plt.xlim(0, 100)
        # plt.ylim(0, plt.ylim()[1]+.01)
        plt.ylim()
        plt.savefig(self.outdir + "/top_10_raw_diff_KDEs.pdf", dpi=300)
        local_pages.savefig(dpi=300)
        pages.savefig(dpi=300)
        plt.show()
        plt.close()

        diff_df.groupby('experiment')['top_100_raw_dif'].plot(kind='kde', x='top_100_raw_dif')
        plt.legend()
        plt.xlabel('REU')
        plt.title("Top 100 Raw Score Change over default(kT = 2.0)")
        # plt.xlim(0, 100)
        # plt.ylim(0, plt.ylim()[1]+.01)
        plt.ylim()
        plt.savefig(self.outdir + "/top_100_raw_diff_KDEs.pdf", dpi=300)
        local_pages.savefig(dpi=300)
        pages.savefig(dpi=300)
        plt.show()
        plt.close()

        local_pages.close()

    def plot_enrichments(self, df, groups, pages, data="fit6_rmsd"):
        local_pages = PdfPages(self.outdir + "/pages_" + self.bm_type + "_" + data + "_enrichments.pdf")
        local_df = copy.deepcopy(df)
        for group in groups:
            for n in [1.0, 2.5, 5.0, 7.5]:

                x_group = group[0]
                y_group = group[1]

                # print('\n')
                # print(n)
                filt_df = local_df[local_df[data] <= n]
                all_data = defaultdict(defaultdict)
                n_data = defaultdict(list)
                totals = defaultdict(defaultdict)
                pdb_branches = local_df['pdb_branch'].unique()

                ## Calculate Total models present in filtered by n dataframe
                for name, f in filt_df.reset_index().groupby(['experiment']):
                    for name2, f2 in f.groupby(['pdb_branch']):
                        all_data[name][name2] = len(f2)

                ## Calculate Totals
                for name, f in local_df.reset_index().groupby(['experiment']):
                    for name2, f2 in f.groupby(['pdb_branch']):
                        totals[name][name2] = len(f2)

                # print(all_data)
                for pdb_branch in pdb_branches:
                    if all_data[x_group].has_key(pdb_branch) or all_data[y_group].has_key(pdb_branch):
                        hybrid = 0
                        default = 0

                        if all_data[x_group].has_key(pdb_branch):
                            # print(all_data['hybrid'][pdb_branch])
                            hybrid = all_data[x_group][pdb_branch]
                        if all_data[y_group].has_key(pdb_branch):
                            # print(all_data['default'][pdb_branch])
                            default = all_data[y_group][pdb_branch]
                        #print("totals_hy", hybrid, totals[x_group][pdb_branch])
                        #print("totals_de", default, totals[y_group][pdb_branch])

                        #print(n, "hybrid", (hybrid/float(totals[x_group][pdb_branch])))
                        n_data[x_group].append((hybrid/float(totals[x_group][pdb_branch]))*100)
                        n_data[y_group].append((default/float(totals[y_group][pdb_branch]))*100)
                    else:
                        continue

                # print(n_data[y_group])
                # print(n_data[x_group])
                max_n = max(n_data[x_group] + n_data[y_group])
                plt.scatter(n_data[x_group], n_data[y_group], marker='D', s=15)

                if data == "layer01_rmsd":
                    subt = "\nDecoy Enrichment (STEM), <"
                else:
                    subt = "\nDecoy Enrichment, <"
                plt.title(title(x_group) + " vs " + title(y_group) + subt + str(n) + "A RMSD")
                plt.xlim(0, max_n + 1)
                plt.ylim(0, max_n + 1)
                plt.xlabel(x_group + " (% of Models)")
                plt.ylabel(y_group + " (% of Models)")
                plt.plot([0, max_n + 1], [0, max_n + 1], 'k-')

                # Best fit with intercept=0

                X = [0] + n_data[x_group] + [max_n + 1]
                X.sort()
                x_unique = list(set(X))
                x_unique.sort()

                Y = [0] + n_data[y_group] + [max_n + 1]
                Y.sort()
                y_unique = list(set(Y))
                y_unique.sort()

                color = 'cornflowerblue'

                # popt, pcov = curve_fit(linear_func, n_data[x_group], n_data[y_group])
                # plt.plot(x_unique, linear_func(np.array(x_unique), *popt), color=color)
                geom = approx_geom_mean(n_data[x_group], n_data[y_group], False)
                y_geom = [geom * xi for xi in y_unique]
                geom_s = "%.2f" % geom
                theta = calc_theta(geom)

                theta_s = "%.2f" % theta
                diff = calc_diff(theta)
                diff_s = "%.1f" % diff

                label = "geo_mean=" + geom_s + " " + u'\u03F4' + '=' + theta_s + " abs_diff=" + diff_s
                label2 = "geo_mean=" + geom_s
                plt.plot(y_geom, y_unique, label=label2)
                # plt.plot(x_unique, yfit, color=color)
                # plt.plot([0, ((m+5)*b)], [0, ((m+5)*b)], color=color)

                plt.gca().set_aspect('equal', adjustable='box')
                plt.legend(fontsize=9)
                plt.draw()
                plt.savefig(
                    self.outdir + '/' + y_group + "_vs_" + x_group + "_per_input_enrichments_" + data + "_" + str(
                        n) + ".pdf", dpi=300)
                local_pages.savefig(dpi=300)
                pages.savefig(dpi=300)
                plt.show()
                plt.close()

        local_pages.close()

    def plot_score_vs_rms_per_branch(self, df, cutoffs, pages, show_native = True, rmsd="fit6_rmsd"):
        """
        Plot Score vs RMSD plots as groups per branch.
        cutoffs is a list: Generally, we use [.8, .15] unless higher nstruct is used.

        DF should be changed with pNear for this to work as the pNear data is put in the title for easy reference to value.
        :param df:
        :param cutoffs:
        :param pages:
        :param fit6_only:
        :return:
        """
        def map_native(x, **kwargs):
            #print("X:", x.values[0])
            plt.axhline(x.values[0], ls='--')
            # plt.scatter(xr, qntls, **kwargs)

            # for top_p in [.8, .15]:

        for top_p in cutoffs:
            top_n = (len(df) / len(df[['experiment', 'pdb_branch']].drop_duplicates())) * top_p
            #print(top_n)

            clean = df.sort_values(['experiment', 'pdb_branch', 'total_score']).groupby(
                ['experiment', 'pdb_branch']).head(top_n)
            #print(len(clean))
            with PdfPages(self.outdir + '/' + self.bm_type + "_cleaned_" + str(top_p) + "_"+rmsd+"_vs_score_fit6.pdf") as pdf_pages:
                for name, f in clean.groupby(['pdb-branch-low-size'], as_index=False):

                    print(name)
                    # name = "rounds_"+name.split()[0]
                    # print(name)

                    # if (name != "rounds_1"): continue

                    # pNear labels.
                    #print(f[['native_total_energy']])
                    pNs = []
                    sharey = False
                    if top_p == .8:
                        sharey = True
                    g = seaborn.FacetGrid(f, col="title", col_wrap=6, sharey=sharey, sharex=False)
                    g.map(plb.scatter, rmsd, "total_score", s=3 ** 2)

                    ##Only map for full, otherwise it is hard to see the plot.
                    if show_native:
                        g.map(map_native, "native_total_energy")

                    g.set_titles("{col_name}")

                    # print("{col_name}")
                    #self.set_legend_plot_order()
                    g.set_axis_labels("RMSD; >=.6 Density Fit", "Total Score")
                    g.set(xlim=(0, None))

                    set_subplot_ylim_offset(g)
                    g.savefig(
                        self.outdir + '/' + self.bm_type + "_cleaned_" + str(top_p) + "_"+rmsd+"_vs_score_fit6_" + name.replace(" ", "_") + ".pdf",
                        dpi=300)
                    pdf_pages.savefig(dpi=300)
                    pages.savefig(dpi=300)
                    plt.show()
                    plt.close()

    def plot_score_vs_rms_per_branch_with_hue(self, df, cutoffs, pages, show_native=True, rmsd="fit6_rmsd"):
        """
        Plot Score vs RMSD plots as groups per branch.
        cutoffs is a list: Generally, we use [.8, .15] unless higher nstruct is used.

        DF should be changed with pNear for this to work as the pNear data is put in the title for easy reference to value.

        Plot with hue for internal RMSD

        https://stackoverflow.com/questions/44641669/scatterplot-with-point-colors-representing-a-continuous-variable-in-seaborn-face

        :param df:
        :param cutoffs:
        :param pages:
        :param fit6_only:
        :return:
        """

        def map_native(x, **kwargs):
            # print("X:", x.values[0])
            plt.axhline(x.values[0], ls='--')
            # plt.scatter(xr, qntls, **kwargs)

            # for top_p in [.8, .15]:

        def facet_scatter(x, y, c, **kwargs):
            """
            Draw scatterplot with point colors from a faceted DataFrame columns.
            """
            kwargs.pop("color")
            plt.scatter(x, y, c=c, **kwargs)

        for top_p in cutoffs:
            top_n = (len(df) / len(df[['experiment', 'pdb_branch']].drop_duplicates())) * top_p
            # print(top_n)

            clean = df.sort_values(['experiment', 'pdb_branch', 'total_score']).groupby(
                ['experiment', 'pdb_branch']).head(top_n)
            # print(len(clean))
            with PdfPages(self.outdir + '/' + self.bm_type + "_cleaned_" + str(
                    top_p) + "_" + rmsd + "_vs_score_fit6.pdf") as pdf_pages:
                for name, f in clean.groupby(['pdb-branch-low-size'], as_index=False):

                    print(name)
                    # name = "rounds_"+name.split()[0]
                    # print(name)

                    # if (name != "rounds_1"): continue

                    # pNear labels.
                    # print(f[['native_total_energy']])
                    pNs = []
                    sharey = False
                    col_wrap = len(f['experiment'].unique())
                    print(col_wrap)

                    if top_p == .8:
                        sharey = True
                    g = seaborn.FacetGrid(f, col="title", col_wrap=col_wrap, sharey=sharey, sharex=False, palette='seismic')


                    vmin, vmax = 0, 8
                    cmap = seaborn.diverging_palette(240, 10, l=65, center="dark", as_cmap=True)

                    ##Only map for full, otherwise it is hard to see the plot.


                    g.map(facet_scatter, rmsd, "total_score", 'fit6_super_rmsd', s=3 ** 2, alpha=.5, vmin=vmin, vmax=vmax, cmap=cmap)


                    if top_p == .8 and show_native:
                        g.map(map_native, "native_total_energy")

                    g.set_titles("{col_name}")

                    # print("{col_name}")

                    g.set_axis_labels("RMSD; >=.6 Density Fit", "Total Score")
                    g.set(xlim=(0, None))

                    set_subplot_ylim_offset(g)

                    # Make space for the colorbar
                    g.fig.subplots_adjust(right=.92)

                    # Define a new Axes where the colorbar will go
                    cax = g.fig.add_axes([.94, .25, .02, .6])

                    # Get a mappable object with the same colormap as the data
                    points = plt.scatter([], [], c=[], vmin=vmin, vmax=vmax, cmap=cmap)

                    # Draw the colorbar
                    g.fig.colorbar(points, cax=cax)

                    g.savefig(
                        self.outdir + '/' + self.bm_type + "_cleaned_with_hue_" + str(
                            top_p) + "_" + rmsd + "_vs_score_fit6_" + name.replace(" ", "_") + ".pdf",
                        dpi=300)
                    pdf_pages.savefig(dpi=300)
                    pages.savefig(dpi=300)
                    plt.show()
                    plt.close()

    def plot_3D_score_vs_rms_per_branch(self, df,  pages, cutoff=.15, dpi=144, byframe=1, prefix="", write_at_deg=15):
        """
        Plot fit6_rmsd vs fit6_super_rmsd on a 3D plot.  Create a GIF using png images.
        write pdfs every 15 degrees by default.
        Return a list of gifs to show in a notebook.

        :param df:
        :param cutoff:
        :param pages:
        :param dpi:
        :param byframe:
        :param prefix:
        :return:
        """

        # Image magick will not work for this.
        conversions = open(self.outdir + '/convert_to_gif.sh', 'w')
        conversions.write("export MAGICK_HOME=\"$HOME/Documents/ImageMagick-7.0.9\"\n")
        conversions.write("export DYLD_LIBRARY_PATH=\"$MAGICK_HOME/lib\"\n")


        top_p = cutoff
        top_n = (len(df) / len(df[['experiment', 'pdb_branch']].drop_duplicates())) * top_p
        # print(top_n)

        clean = df.sort_values(['experiment', 'pdb_branch', 'total_score']).groupby(
            ['experiment', 'pdb_branch']).head(top_n)

        gifs = []


        for name, local in clean.groupby(['experiment', 'pdb_branch']):
            print(name)
            exp = name[0].replace(" ", "_")
            outname_animated = '3d_rmsd_animated_' + prefix + self.bm_type + "_" + exp + "_" + name[1] + "fit6.gif"
            if os.path.exists(self.outdir + '/' + outname_animated):
                continue

            for angle in range(180, 272, byframe):

                fig = plt.figure()
                ax = plt.axes(projection='3d')
                ax.scatter3D(local['fit6_rmsd'], local['fit6_super_rmsd'], local['total_score'], cmap='Reds', s=3.5 ** 2)
                ax.set_xlabel('fit6_rmsd')
                ax.set_ylabel('fit6_super_rmsd')
                ax.set_zlabel('total_score')

                ax.set_xlim(0, None)
                ax.set_ylim(0, None)

                # Pad zlim
                # pad_percent = .05
                # current1 = ax.get_zlim()[0]
                # d1 = abs(current1 - ax.get_zlim()[1])
                # p1 = d1 * pad_percent
                # new_lim1 = current1 - p1

                # current2 = ax.get_zlim()[-1]
                # d2 = abs(current2 - ax.get_zlim()[-2])
                # p2 = d2 * pad_percent
                # new_lim2 = current2 + p2

                # print("Old", current1)
                # print("New", new_lim1)
                # ax.set_zlim(new_lim1, None)

                ax.set_title(" ".join(name))
                ax.view_init(10, angle)

                out = self.outdir + '/3d_rmsd_' +prefix+ self.bm_type + "_" + exp + "_" + name[1] + "_" + str(angle) + "fit6.png"
                # print(out)
                plt.savefig(out, dpi=dpi)
                if angle % write_at_deg == 0:
                    print(angle)
                    plt.show()
                    #pages.savefig(dpi=300)
                    plt.savefig(self.outdir + '/3d_rmsd_' +prefix+ self.bm_type + "_" + exp + "_" + name[1] + "_" + str(angle) + "fit6.pdf",
                                dpi=300)
                plt.close()

            outname = '3d_rmsd_' + prefix+self.bm_type + "_" + exp + "_" + name[1] + "_" + "*fit6.png"
            outname_animated = '3d_rmsd_animated_' + prefix+self.bm_type + "_" + exp + "_" + name[1] + "fit6.gif"
            #print(outname)
            cmd1 = "convert -delay 13 " + outname + " " + outname_animated
            cmd2 = "cp " + outname_animated + " " + outname_animated + ".png"
            cmd3 = "rm " + outname
            #print(cmd1)
            gifs.append(outname_animated)
            conversions.write(cmd1 + "\n")
            conversions.write(cmd2 + "\n")
            conversions.write(cmd3 + "\n")

        conversions.close()

        # Run the script
        working_dir = os.getcwd()
        os.chdir(self.outdir)
        os.system('zsh convert_to_gif.sh')
        os.chdir(working_dir)
        return gifs

    def plot_individual(self, df, cutoffs):
        """
        Used to output individual plots for final paper figures.
        """
        ##Individual Plots
        for top_p in cutoffs:

            # Skip any here
            if top_p in []: continue

            top_n = (len(df) / len(df[['experiment', 'pdb_branch']].drop_duplicates())) * top_p
            print(top_n)

            clean = df.sort_values(['experiment', 'pdb_branch', 'total_score']).groupby(
                ['experiment', 'pdb_branch']).head(top_n)
            print(len(clean))

            sub_out = self.outdir + "/individual_score_vs_rmsd_plots"
            if not os.path.exists(sub_out): os.mkdir(sub_out)

            for name, f in clean.groupby(['experiment', 'pdb_branch'], as_index=False):
                #name = ("rounds_" + name[0].split()[0], name[1])
                # if (name[0] != "rounds_1"): continue

                g = seaborn.FacetGrid(f, col="title", col_wrap=1, sharey=False, sharex=False)
                g.map(plb.scatter, "rmsd", "total_score", s=3 ** 2)
                g.set_titles("{col_name}")
                g.set_axis_labels("RMSD", "Total Score")
                g.set(xlim=(0, None))
                set_subplot_ylim_offset(g)
                g.savefig(sub_out + '/' + self.bm_type + "_" + name[0] + "_" + name[1] + "_cleaned_" + str(
                    top_p) + "_rmsd_vs_score_.pdf", dpi=300)
                plt.close()

                g = seaborn.FacetGrid(f, col="title", col_wrap=1, sharey=False, sharex=False)
                g.map(plb.scatter, "fit6_rmsd", "total_score", s=3 ** 2)
                g.set_titles("{col_name}")
                g.set_axis_labels("RMSD; >=.6 Density Fit", "Total Score")
                g.set(xlim=(0, None))
                set_subplot_ylim_offset(g)
                g.savefig(sub_out + '/' + self.bm_type + "_" + name[0] + "_" + name[1] + "_cleaned_" + str(
                    top_p) + "_rmsd_vs_score_fit6_.pdf", dpi=300)
                plt.close()

                """
                print("fit.8")
                g = seaborn.FacetGrid(f, col="pdb-branch-low-size", col_wrap=1, sharey=False, sharex=False)
                g.map( plb.scatter, "fit8_rmsd", "total_score",s = 3**2)
                g.set_titles("{col_name}")
                g.set_axis_labels("RMSD; >=.8 Density Fit", "Total Score")
                g.savefig(outdir+'/'+bm_type+"_"+name+"_cleaned_"+str(top_p)+"_rmsd_vs_score_fit8_"+name+".pdf", dpi=300)
                plt.show()
                plt.close()
                """

    def plot_top_stem_rmsd(self, df):
        top_scoring = df.reset_index().sort_values(['experiment', 'pdb_branch', 'total_score']).groupby(
            ['experiment', 'pdb_branch']).head(1)
        top_scoring = top_scoring.sort_values(['layer01_rmsd'])
        seaborn.barplot(data=top_scoring, x='layer01_selection_count', y='layer01_rmsd', hue='experiment')
        plt.ylim(0, round(plt.ylim()[1]) + 1)
        plt.title("Lowest Energy Model, Stem RMSD")
        plt.ylabel('Heavy Atom RMSD')
        plt.tick_params('x', labelrotation=90)
        plt.xlabel("")
        self.set_legend_plot_order()
        plt.show()
        plt.close()

        top_scoring = df.reset_index().sort_values(['experiment', 'pdb_branch', 'total_score']).groupby(
            ['experiment', 'pdb_branch']).head(1)
        top_scoring = top_scoring.sort_values(['layer01_rmsd'])
        seaborn.barplot(data=top_scoring, x='experiment', y='layer01_rmsd')
        plt.ylim(0, round(plt.ylim()[1]) + 1)
        plt.title("Lowest Energy Model, Stem RMSD")
        plt.ylabel('Heavy Atom RMSD')
        plt.tick_params('x', labelrotation=90)
        plt.xlabel("")
        self.set_legend_plot_order()
        plt.show()
        plt.close()

    def plot_top_rmsd(self, df, pages, prefix="_all"):

        local_pages = PdfPages(self.outdir + "/pages_" + self.bm_type + "top_scoring"+prefix+".pdf")

        top_scoring = df.reset_index().sort_values(['experiment', 'pdb_branch', 'total_score']).groupby(
            ['experiment', 'pdb_branch']).head(1)
        top_scoring = top_scoring.sort_values('rmsd')
        f = top_scoring.groupby('experiment').describe().reset_index()
        f.plot(kind='bar', x='experiment',
               y=[('layer01_rmsd', 'mean'), ('fit8_rmsd', 'mean'), ('fit6_rmsd', 'mean'), ('rmsd', 'mean')])
        plt.ylim(0, round(plt.ylim()[1]) + 2)
        plt.title("RMSD Means of Top Scoring Models")
        plt.ylabel('Heavy Atom RMSD')
        plt.tick_params('x', labelrotation=90)
        plt.xlabel("")
        plt.legend(loc='upper right')

        plt.savefig(self.outdir + '/' + self.bm_type + "_" + "avg_rmsd_top_scoring_all.pdf", dpi=300)
        pages.savefig(dpi=300)
        local_pages.savefig(dpi=300)
        plt.show()
        plt.close()

        top_scoring = top_scoring.sort_values('experiment')

        seaborn.barplot(data=top_scoring, x='experiment', y='rmsd')
        plt.ylim(0, round(plt.ylim()[1]) + 1)
        plt.title("Lowest Energy Model, Mean RMSD")
        plt.ylabel('Heavy Atom RMSD')
        plt.tick_params('x', labelrotation=90)
        plt.xlabel("")
        plt.savefig(self.outdir + '/' + self.bm_type + "_" + "avg_rmsd_top_scoring_error_bars.pdf", dpi=300)
        pages.savefig(dpi=300)
        local_pages.savefig(dpi=300)
        plt.show()
        plt.close()

        seaborn.barplot(data=top_scoring, x='experiment', y='fit6_rmsd')
        plt.ylim(0, round(plt.ylim()[1]) + 1)
        plt.title("Lowest Energy Model, Mean Fit6 RMSD")
        plt.ylabel('Heavy Atom RMSD')
        plt.tick_params('x', labelrotation=90)
        plt.xlabel("")
        plt.savefig(self.outdir + '/' + self.bm_type + "_" + "avg_fit6-rmsd_top_scoring_all_error_bars.pdf", dpi=300)
        pages.savefig(dpi=300)
        local_pages.savefig(dpi=300)
        plt.show()
        plt.close()

        if 'super_rmsd' in top_scoring.columns:
            seaborn.barplot(data=top_scoring, x='experiment', y='super_rmsd')
            plt.ylim(0, round(plt.ylim()[1]) + 1)
            plt.title("Lowest Energy Model, Mean Superimposed RMSD")
            plt.ylabel('Heavy Atom RMSD')
            plt.tick_params('x', labelrotation=90)
            plt.xlabel("")
            plt.savefig(self.outdir + '/' + self.bm_type + "_" + "avg_super_rmsd_top_scoring_all_error_bars.pdf", dpi=300)
            pages.savefig(dpi=300)
            local_pages.savefig(dpi=300)
            plt.show()
            plt.close()

            seaborn.barplot(data=top_scoring, x='experiment', y='fit6_super_rmsd')
            plt.ylim(0, round(plt.ylim()[1]) + 1)
            plt.title("Lowest Energy Model, Mean Fit6 Superimposed RMSD")
            plt.ylabel('Heavy Atom RMSD')
            plt.tick_params('x', labelrotation=90)
            plt.xlabel("")
            plt.savefig(self.outdir + '/' + self.bm_type + "_" + "avg_fit6-super-rmsd_top_scoring_all_error_bars.pdf", dpi=300)
            pages.savefig(dpi=300)
            local_pages.savefig(dpi=300)
            plt.show()
            plt.close()

        top_scoring = top_scoring.sort_values('rmsd')
        f = top_scoring.groupby('experiment').describe().reset_index()
        f.plot(kind='bar', x='experiment', y=[('rmsd', 'mean'), ('fit6_rmsd', 'mean'), ('fit8_rmsd', 'mean')])
        plt.ylim(0, round(plt.ylim()[1]) + 4)
        plt.title("RMSD Means of Top Scoring Models")
        plt.ylabel('Heavy Atom RMSD')
        plt.tick_params('x', labelrotation=90)
        plt.xlabel("")
        plt.legend(loc='upper right')
        plt.savefig(self.outdir + '/' + self.bm_type + "_" + "avg_rmsd_top_scoring_main_rmsds.pdf", dpi=300)
        pages.savefig(dpi=300)
        local_pages.savefig(dpi=300)
        plt.show()
        plt.close()

        exp_order = sorted(df['experiment'].drop_duplicates())

        top_scoring = top_scoring.sort_values('rmsd')

        seaborn.barplot(data=top_scoring, x='pdb-branch-low-size', y='rmsd', hue='experiment', hue_order=exp_order)
        plt.ylim(0, 30)
        plt.title("Lowest Energy Model", fontsize=10)
        plt.ylabel('Heavy Atom RMSD', fontsize=9)
        plt.tick_params('x', labelrotation=90, labelsize=8)
        plt.xlabel("")
        plt.legend(fontsize=8)
        self.set_legend_plot_order()
        plt.gcf().subplots_adjust(bottom=0.35)
        plt.savefig(self.outdir + '/' + self.bm_type + prefix + "_per_glycan_rmsd.pdf", dpi=300)
        pages.savefig(dpi=300)
        local_pages.savefig(dpi=300)
        plt.show()
        plt.close()

        top_scoring = top_scoring.sort_values('fit6_rmsd')
        seaborn.barplot(data=top_scoring, x='pdb-branch-low-size', y='fit6_rmsd', hue='experiment', hue_order=exp_order)
        plt.ylim(0, 30)
        plt.title("Lowest Energy Model \n >.6 Residue Fit", fontsize=12)
        plt.ylabel("Heavy Atom RMSD", fontsize=10)
        plt.tick_params('x', labelrotation=90, labelsize=8)
        plt.xlabel("")
        self.set_legend_plot_order()
        plt.legend(fontsize=8)
        plt.gcf().subplots_adjust(bottom=0.35)
        plt.savefig(self.outdir + '/' + self.bm_type + prefix + "_per_glycan_rmsd_fit6.pdf", dpi=300)
        pages.savefig(dpi=300)
        local_pages.savefig(dpi=300)
        plt.show()
        plt.close()

        if 'super_rmsd' in top_scoring.columns:
            top_scoring = top_scoring.sort_values('super_rmsd')
            seaborn.barplot(data=top_scoring, x='pdb-branch-low-size', y='super_rmsd', hue='experiment', hue_order=exp_order)
            plt.ylim(0, 15)
            plt.title("Lowest Energy Model \n With Superposition", fontsize=12)
            plt.ylabel("Heavy Atom RMSD", fontsize=10)
            plt.tick_params('x', labelrotation=90, labelsize=8)
            plt.xlabel("")
            self.set_legend_plot_order()
            plt.legend(fontsize=8)
            plt.gcf().subplots_adjust(bottom=0.35)
            plt.savefig(self.outdir + '/' + self.bm_type + prefix + "_per_glycan_super_rmsd.pdf", dpi=300)
            pages.savefig(dpi=300)
            local_pages.savefig(dpi=300)
            plt.show()
            plt.close()

            top_scoring = top_scoring.sort_values('fit6_super_rmsd')
            seaborn.barplot(data=top_scoring, x='pdb-branch-low-size', y='fit6_super_rmsd', hue='experiment', hue_order=exp_order)
            plt.ylim(0, 15)
            plt.title("Lowest Energy Model \n >.6 Residue Fit with Superposition", fontsize=12)
            plt.ylabel("Heavy Atom RMSD", fontsize=10)
            plt.tick_params('x', labelrotation=90, labelsize=8)
            plt.xlabel("")
            self.set_legend_plot_order()
            plt.legend(fontsize=8)
            plt.gcf().subplots_adjust(bottom=0.35)
            plt.savefig(self.outdir + '/' + self.bm_type + prefix + "_per_glycan_rmsd_super_fit6.pdf", dpi=300)
            pages.savefig(dpi=300)
            local_pages.savefig(dpi=300)
            plt.show()
            plt.close()

        top_scoring = top_scoring.sort_values('fit8_rmsd')
        seaborn.barplot(data=top_scoring, x='pdb-branch-low-size', y='fit8_rmsd', hue='experiment', hue_order=exp_order)
        plt.ylim(0, 30)
        plt.title("Lowest Energy Model \n >.8 Residue Fit", fontsize=12)
        plt.ylabel("Heavy Atom RMSD", fontsize=10)
        plt.tick_params('x', labelrotation=90, labelsize=8)
        plt.xlabel("")
        self.set_legend_plot_order()
        plt.legend(fontsize=8)
        plt.gcf().subplots_adjust(bottom=0.35)
        plt.savefig(self.outdir + '/' + self.bm_type + prefix + "_" + "per_glycan_rmsd_fit8.pdf", dpi=300)
        pages.savefig(dpi=300)
        local_pages.savefig(dpi=300)
        plt.show()
        plt.close()

        local_pages.close()

    def plot_top_ten_rmsd(self, df, pages):
        from numpy import mean

        local_pages = PdfPages(self.outdir + "/pages_" + self.bm_type + "top_scoring_ten.pdf")

        exp_order = sorted(df['experiment'].drop_duplicates())

        top_scoring = df.reset_index().sort_values(['experiment', 'pdb-branch-low-size', 'total_score']).groupby(
            ['experiment', 'pdb-branch-low-size']).head(10)

        stats = top_scoring.groupby(['experiment', 'pdb-branch-low-size']).describe()
        stats = stats.reset_index().sort_values([('rmsd', 'mean')])

        seaborn.barplot(data=stats, x='pdb-branch-low-size', y=('rmsd', 'mean'), hue='experiment', hue_order=exp_order)
        plt.ylim(0, round(plt.ylim()[1]) + 1)
        plt.title("Lowest Energy Model", fontsize=10)
        plt.ylabel('Heavy Atom RMSD', fontsize=9)
        plt.tick_params('x', labelrotation=90, labelsize=8)
        plt.xlabel("")
        self.set_legend_plot_order()
        plt.legend(fontsize=8)
        plt.gcf().subplots_adjust(bottom=0.35)
        plt.savefig(self.outdir + '/' + self.bm_type + "_" + "per_glycan_top10mean_rmsd.pdf", dpi=300)
        pages.savefig(dpi=300)
        local_pages.savefig(dpi=300)
        plt.show()
        plt.close()

        stats = stats.reset_index().sort_values([('fit6_rmsd', 'mean')])
        seaborn.barplot(data=stats, x='pdb-branch-low-size', y=('fit6_rmsd', 'mean'), hue='experiment',
                        hue_order=exp_order)
        plt.ylim(0, round(plt.ylim()[1]) + 1)
        plt.title("Lowest Energy Model \n >.6 Residue Fit", fontsize=12)
        plt.ylabel("Heavy Atom RMSD", fontsize=10)
        plt.tick_params('x', labelrotation=90, labelsize=8)
        plt.xlabel("")
        self.set_legend_plot_order()
        plt.legend(fontsize=8)
        plt.gcf().subplots_adjust(bottom=0.35)
        plt.savefig(self.outdir + '/' + self.bm_type + "_" + "per_glycan_top10mean_rmsd_fit6.pdf", dpi=300)
        pages.savefig(dpi=300)
        local_pages.savefig(dpi=300)
        plt.show()
        plt.close()

        stats = stats.reset_index().sort_values([('super_rmsd', 'mean')])
        seaborn.barplot(data=stats, x='pdb-branch-low-size', y=('fit6_rmsd', 'mean'), hue='experiment',
                        hue_order=exp_order)
        plt.ylim(0, round(plt.ylim()[1]) + 1)
        plt.title("Lowest Energy Model \n With Superposition", fontsize=12)
        plt.ylabel("Heavy Atom RMSD", fontsize=10)
        plt.tick_params('x', labelrotation=90, labelsize=8)
        plt.xlabel("")
        self.set_legend_plot_order()
        plt.legend(fontsize=8)
        plt.gcf().subplots_adjust(bottom=0.35)
        plt.savefig(self.outdir + '/' + self.bm_type + "_" + "per_glycan_top10mean_rmsd_fit6.pdf", dpi=300)
        pages.savefig(dpi=300)
        local_pages.savefig(dpi=300)
        plt.show()
        plt.close()

        stats = stats.reset_index().sort_values([('fit6_super_rmsd', 'mean')])
        seaborn.barplot(data=stats, x='pdb-branch-low-size', y=('fit6_rmsd', 'mean'), hue='experiment',
                        hue_order=exp_order)
        plt.ylim(0, round(plt.ylim()[1]) + 1)
        plt.title("Lowest Energy Model \n >.6 Residue Fit With Superposition", fontsize=12)
        plt.ylabel("Heavy Atom RMSD", fontsize=10)
        plt.tick_params('x', labelrotation=90, labelsize=8)
        plt.xlabel("")
        self.set_legend_plot_order()
        plt.legend(fontsize=8)
        plt.gcf().subplots_adjust(bottom=0.35)
        plt.savefig(self.outdir + '/' + self.bm_type + "_" + "per_glycan_top10mean_rmsd_fit6.pdf", dpi=300)
        pages.savefig(dpi=300)
        local_pages.savefig(dpi=300)
        plt.show()
        plt.close()

        stats = stats.sort_values([('fit8_rmsd', 'mean')])
        seaborn.barplot(data=stats, x='pdb-branch-low-size', y=('fit8_rmsd', 'mean'), hue='experiment',
                        hue_order=exp_order)
        plt.ylim(0, round(plt.ylim()[1]) + 1)
        plt.title("Lowest Energy Model \n >.8 Residue Fit", fontsize=12)
        plt.ylabel("Heavy Atom RMSD", fontsize=10)
        plt.tick_params('x', labelrotation=90, labelsize=8)
        plt.xlabel("")
        self.set_legend_plot_order()
        plt.legend(fontsize=8)
        plt.gcf().subplots_adjust(bottom=0.35)
        plt.savefig(self.outdir + '/' + self.bm_type + "_" + "per_glycan_top10mean_rmsd_fit8.pdf", dpi=300)
        pages.savefig(dpi=300)
        local_pages.savefig(dpi=300)
        plt.show()
        plt.close()

        local_pages.close()

    def plot_individual_top_rmsd(self, df, pages, density=False):

        set_rc_params()
        local_pages = PdfPages(self.outdir + "/pages_" + self.bm_type + "top_scoring_per_experiment.pdf")

        top_scoring = df.reset_index().sort_values(['experiment', 'pdb_branch', 'total_score']).groupby(
            ['experiment', 'pdb_branch']).head(1)
        top_scoring = top_scoring.sort_values('rmsd')

        mpl.rcParams['figure.autolayout'] = True
        for name, f in top_scoring.groupby('experiment'):
            original_name = name
            print(name)

            fs = f.sort_values('rmsd')
            g = seaborn.barplot(data=fs, x='pdb-branch-low-size', y='rmsd', hue='experiment')
            plt.ylim(0, round(plt.ylim()[1]) + 1)
            plt.title("Lowest Energy Model: " + original_name)
            plt.ylabel('Heavy Atom RMSD')
            plt.tick_params('x', labelrotation=90)
            g.legend_.remove()
            plt.xlabel("")
            plt.savefig(self.outdir + '/' + self.bm_type + "_" + name + "_tree_vs_rmsd.pdf", dpi=300)
            pages.savefig(dpi=300)
            local_pages.savefig(dpi=300)
            plt.show()
            plt.close()

            fs = f.sort_values('fit6_rmsd')
            g = seaborn.barplot(data=fs, x='pdb-branch-low-size', y='fit6_rmsd', hue='experiment')
            if not density:
                plt.ylim(0, 20)
            else:
                plt.ylim(0, 1.5)
            plt.title("Lowest Energy Model \n >.6 Density Fit " + original_name)
            plt.ylabel("Heavy Atom RMSD")
            plt.tick_params('x', labelrotation=90)
            g.legend_.remove()
            plt.xlabel("")
            plt.savefig(self.outdir + '/' + self.bm_type + "_" + name + "_tree_vs_rmsd_fit6.pdf", dpi=300)
            pages.savefig(dpi=300)
            local_pages.savefig(dpi=300)
            plt.show()
            plt.close()

            fs = f.sort_values('fit8_rmsd')
            g = seaborn.barplot(data=fs, x='pdb-branch-low-size', y='fit8_rmsd', hue='experiment')
            plt.ylim(0, round(plt.ylim()[1]) + 1)
            plt.title("Lowest Energy Model \n >.8 Density Fit " + original_name)
            plt.ylabel("Heavy Atom RMSD")
            plt.tick_params('x', labelrotation=90)
            g.legend_.remove()
            plt.xlabel("")
            plt.savefig(self.outdir + '/' + self.bm_type + "_" + name + "_tree_vs_rmsd_fit8.pdf", dpi=300)
            pages.savefig(dpi=300)
            local_pages.savefig(dpi=300)
            plt.show()
            plt.close()

            fs = f.sort_values('layer01_rmsd')
            g = seaborn.barplot(data=fs, x='pdb-branch-low-size', y='fit8_rmsd', hue='experiment')
            plt.ylim(0, round(plt.ylim()[1]) + 1)
            plt.title("Lowest Energy Model \n Stem (Layers 0,1) " + original_name)
            plt.ylabel("Heavy Atom RMSD")
            plt.tick_params('x', labelrotation=90)
            g.legend_.remove()
            plt.xlabel("")
            plt.savefig(self.outdir + '/' + self.bm_type + "_" + name + "_tree_vs_rmsd_layer01.pdf", dpi=300)
            pages.savefig(dpi=300)
            local_pages.savefig(dpi=300)
            plt.show()
            plt.close()

        local_pages.close()
        mpl.rcParams['figure.autolayout'] = False

    def plot_overall_enrichments(self, enrich_df, groups, data="fit6_rmsd", p_type="swarm", box=True, whiskers=True, flip=True, suffix="", ci=None):

        local_df = copy.deepcopy(enrich_df)
        overall_data = []

        if flip:
            x = "enrichment"
            y = "experiment"
        else:
            x = "experiment"
            y = "enrichment"

        swarm_l = p_type
        box_l = "box"+str(int(box))
        whis_l = "whis"+str(int(whiskers))
        flip_l = "flip"+str(int(flip))
        instance_l = "_".join([data, swarm_l, box_l, whis_l, flip_l, suffix])

        if data == "layer01_rmsd":
            subt = "\nDecoy Enrichment (STEM), <"
        else:
            subt = "\nDecoy Enrichment, <"

        for n, local in local_df.groupby(['lambda']):
            print("Plotting lambda:",n)
            local = sort_on_list(local, self.experimental_order)
            if p_type in ["strip", "swarm", "violin"]:

                ax = self.plot_scatter_type(x, y, local, p_type, box, whiskers, flip)

                plt.title(subt + str(n) + "A RMSD")
                # plt.xlim(0, max_n + 1)
                # plt.ylim(0, max_n + 1)
                if not flip:
                    plt.ylabel("Enrichment (% of Models)")
                else:
                    plt.xlabel("Enrichment (% of Models)")

                # plt.ylabel(y_group + " (% of Models)")
                # plt.plot([0, max_n + 1], [0, max_n + 1], 'k-')

                # plt.draw()
                #self.set_legend_plot_order()
                plt.savefig(self.outdir + '/enrichment_'+instance_l+ str(n) + ".pdf", dpi=300)
                plt.show()
                plt.close()

            elif p_type=="bar":

                ax = seaborn.barplot(x="experiment", y="enrichment", data=local, ci=ci)
                plt.title("Mean " + subt + str(n) + "A RMSD")
                plt.ylabel("Enrichment (% of Models)")
                self.set_legend_plot_order()
                v = plt.ylim()[-1]

                #Increase height 20% to add p-value stuff.
                plt.ylim(0, v*1.2)
                plt.savefig(self.outdir + '/enrichment_barplot_' + data + "_" + str(n) + ".pdf", dpi=300)
                plt.show()
                plt.close()

            elif p_type=="kde":
                local.groupby('experiment')["enrichment"].plot(kind='kde', x="enrichment")

                v = plt.ylim()[1]
                top = (v/100)*.03
                print(v, top)
                #Add a rug:
                ## https: // stackoverflow.com / questions / 17875341 / how - to - make - rug - plot - in -matplotlib
                #all_df.groupby('experiment')["enrichment"].plot( kind="scatter", x="enrichment", y=top, color='k')
                plt.legend()
                plt.xlabel("Enrichment (% of Models)")
                plt.title(subt + str(n) + "A RMSD")
                plt.xlim(0, plt.xlim()[1])
                #plt.ylim(0, plt.ylim()[1] + .01)
                # plt.ylim()

                #Add a rug:

                plt.savefig(self.outdir + '/enrichment_kde_' + data + "_" + str(n) + ".pdf", dpi=300)
                plt.show()
                plt.close()

        if p_type=="overall":
            ax = seaborn.barplot(x="lambda", y="enrichment", hue='experiment', data=enrich_df, ci=None)
            plt.title("Overall Enrichment per Lambda")
            plt.ylabel("Enrichment (% of Models)")
            plt.savefig(self.outdir +'/enrichment_barplot_all_'+ data + ".pdf", dpi=300)
            plt.show()
            plt.close()

    def plot_overall_enrichments_scatter_with_ci(self, df, groups, data="fit6_rmsd"):
        local_df = copy.deepcopy(df)
        overall_data = []
        for n in [1.0, 2.5, 5.0, 7.5]:
            all_n_data = []
            all_n_data_no_zero = []
            all_totals = []
            for group in groups:

                totals = defaultdict(defaultdict)
                all_data = defaultdict(defaultdict)

                filt_df = local_df[local_df[data] <= n]
                pdb_branches = local_df['pdb_branch'].unique()

                ## Calculate Total models present in filtered by n dataframe
                for name, f in filt_df.reset_index().groupby(['experiment']):
                    for name2, f2 in f.groupby(['pdb_branch']):
                        all_data[name][name2] = len(f2)

                ## Calculate Totals
                for name, f in local_df.reset_index().groupby(['experiment']):
                    for name2, f2 in f.groupby(['pdb_branch']):
                        totals[name][name2] = len(f2)

                # print(all_data)
                for pdb_branch in pdb_branches:
                    n_data = defaultdict()
                    n_data['pdb_branch'] = pdb_branch
                    n_data['experiment'] = group
                    # n_data[data] = n
                    if all_data[group].has_key(pdb_branch):
                        # print(all_data['default'][pdb_branch])
                        default = all_data[group][pdb_branch]

                        val = (default / float(totals[group][pdb_branch])) * 100
                        n_data['enrichment'] = val
                        all_n_data_no_zero.append(n_data)
                    else:
                        n_data['enrichment'] = 0.0

                    if n != 7.5:
                        n_data2 = copy.deepcopy(n_data) #Copy because if not, the mean calculation gets messed up.
                        n_data2[data] = n
                        overall_data.append(n_data2)

                    all_n_data.append(n_data)
                # print(n_data[y_group])
                # print(n_data[x_group])

            all_df = pd.DataFrame.from_dict(all_n_data)
            all_df_no_zero = pd.DataFrame.from_dict(all_n_data_no_zero)

            print(all_df.tail())
            # plt.scatter(n_data[x_group], n_data[y_group], marker='D', s=15)

            # ax = seaborn.boxplot(x="experiment", y="enrichment", data=all_df, whis=np.inf, showmeans=True,boxprops={'facecolor':'None'})
            ax = seaborn.stripplot(x="experiment", y="enrichment", data=all_df, linewidth=1)

            if data == "layer01_rmsd":
                subt = "\nDecoy Enrichment (STEM), <"
            else:
                subt = "\nDecoy Enrichment, <"

            mean_width = 0.7

            # https://stackoverflow.com/questions/37619952/drawing-points-with-with-median-lines-in-seaborn-using-stripplot
            for tick, text in zip(ax.get_xticks(), ax.get_xticklabels()):
                sample_name = text.get_text()  # "X" or "Y"

                # calculate the median value for all replicates of either X or Y
                mean_val = all_df[all_df['experiment'] == sample_name].mean()

                # plot horizontal lines across the column, centered on the tick
                ax.plot([tick - mean_width / 2, tick + mean_width / 2], [mean_val, mean_val],
                        lw=2)

            plt.title(subt + str(n) + "A RMSD")
            # plt.xlim(0, max_n + 1)
            # plt.ylim(0, max_n + 1)
            plt.ylabel("Enrichment (% of Models)")
            # plt.ylabel(y_group + " (% of Models)")
            # plt.plot([0, max_n + 1], [0, max_n + 1], 'k-')

            # plt.draw()
            self.set_legend_plot_order()
            plt.savefig(self.outdir + '/enrichment_stripplot_' + data + "_" + str(n) + ".pdf", dpi=300)

            # local_pages.savefig(dpi=300)
            # pages.savefig(dpi=300)
            plt.show()
            plt.close()

            ax = seaborn.barplot(x="experiment", y="enrichment", data=all_df)
            plt.title("Mean " + subt + str(n) + "A RMSD")
            plt.ylabel("Enrichment (% of Models)")
            self.set_legend_plot_order()
            plt.savefig(self.outdir + '/enrichment_barplot_ci_' + data + "_" + str(n) + ".pdf", dpi=300)
            plt.show()
            plt.close()


        overall_df = pd.DataFrame.from_dict(overall_data)
        ax = seaborn.barplot(x="experiment", y="enrichment", hue=data, data=overall_df)
        plt.title("Mean by RMSD")
        plt.ylabel("Enrichment (% of Models)")
        plt.savefig(self.outdir+"/enrichment_barplot_ci_all"+data+"_.pdf", dpi=300)
        plt.show()
        plt.close()

    def plot_top_rmsd_scatter(self, df, suffix, data="fit6_rmsd", p_type="swarm", box=False, whiskers=False, flip=True, den=False):

        if flip:
            x = data
            y = "experiment"
        else:
            x = "experiment"
            y = data

        swarm_l = p_type
        box_l = "box"+str(int(box))
        whis_l = "whis"+str(int(whiskers))
        instance_l = "_".join([data, swarm_l, box_l, whis_l, suffix])

        top_scoring = df.reset_index().sort_values(['experiment', 'pdb_branch', 'total_score']).groupby(
            ['experiment', 'pdb_branch']).head(1)
        top_scoring = top_scoring.sort_values('rmsd')
        f = top_scoring.groupby('experiment').describe().reset_index()


        top_scoring = sort_on_list(top_scoring, self.experimental_order)

        if p_type=="super_scatter":
            #top_scoring.plot.scatter("fit6_rmsd", "fit6_super_rmsd")
            seaborn.lmplot(x='fit6_rmsd', y='fit6_super_rmsd', data=top_scoring, fit_reg=True)
        else:
            ax = self.plot_scatter_type(x, y, top_scoring, p_type, box, whiskers, flip)
        plt.title("Lowest Energy Model")
        if not flip:
            plt.ylabel('Heavy Atom RMSD')
            plt.xlabel("Experiment")

        elif p_type=="super_scatter":
            plt.xlabel('Heavy Atom RMSD')
            plt.ylabel('Heavy Atom RMSD (Superimposed)')
        else:
            plt.xlabel('Heavy Atom RMSD')
            if den:
                plt.xlim(0, 1.00 )
            plt.ylabel("Experiment")
        #self.set_legend_plot_order()
        plt.savefig(self.outdir + '/' + self.bm_type + "_" + "top_scoring_rmsd_scatter_"+instance_l+".pdf", dpi=300)
        plt.show()
        plt.close()
