# Supplementary material for: Growing Glycans in Rosetta: Accurate de novo glycan modeling, density fitting, and rational sequon design
Source: PLoS Comput Biol. 2024 Jun 24;20(6):e1011895. doi: 10.1371/journal.pcbi.1011895 (PMC11288642; doi:10.1371/journal.pcbi.1011895)
Supplement: S1 Data — Please see README for a full description of each component. Briefly, these include the following scripts: create_substituted_JD.py—Used to create substituted job description file for rosetta_scripts_jd3; create_symmetry_mates.py—This was used to create symmetry mates with a 12 A radius; density_build_example.xml—An an example of a main job definition file before being substituted for each glycan; density_build_example_substituted.xml—Substituted version; glycan_bm_plots.py—Tools used for plotting all benchmark experiments from Rosetta JSON files.; glycan_conformer_table.txt—The resultant glycan conformer table used in Rosetta and benchmarked against; glycan_tree_relax.xml—Main script used for de novo benchmarking.; glycan_tree_relax_dens.xml—Main script used for density building.; glycan_tree_relax_with_solvation.xml—Script used for running the GTM with explicit waters; glycan_water_mediated_hbonds.xml—Script for calculating water mediated hydrogen bonds; pdb_roots_density_sym.txt—Benchmark glycan list used for create_substituted_JD.py; refine_with_map_dih2.xml—Script used for refining input structures into the rosetta energy function using density. (ZIP) [file pcbi.1011895.s027.zip › supplemental_data/glycan_tree_relax_with_solvation.xml]

<ROSETTASCRIPTS>
	<SCOREFXNS>
	</SCOREFXNS>

	NEEDED FOR CACHING density fit info
	<RESIDUE_SELECTORS>
		<Glycan name="tree" branch="%%branch%%" include_root="0" />
	</RESIDUE_SELECTORS>
	<SIMPLE_METRICS>
		<PerResidueDensityFitMetric name="fit_native" residue_selector="tree" output_as_pdb_nums="1" sliding_window_size="1" match_res="1"/>
	</SIMPLE_METRICS>

	<RESIDUE_SELECTORS>
		
		<Index name="root" resnums="%%branch%%" />
		<Glycan name="tree_and_root" branch="%%branch%%" include_root="1"/>
		<Neighborhood name="tree_root_neighbors" selector="tree_and_root" include_focus_in_subset="1"/> 
		<GlycanLayerSelector name="first_layer" start="0" end="1"/>
		<And name="layer01" selectors="tree,first_layer" />
		<DensityFitResidueSelector name="fits8" den_fit_metric="fit_native" cutoff=".8" use_cache="1" fail_on_missing_cache="1" prefix="native_"/>
		<DensityFitResidueSelector name="fits6" den_fit_metric="fit_native" cutoff=".6" use_cache="1" fail_on_missing_cache="1" prefix="native_"/>
		<DensityFitResidueSelector name="fits4" den_fit_metric="fit_native" cutoff=".4" use_cache="1" fail_on_missing_cache="1" prefix="native_"/>

		<ResidueName name="waters" residue_name3="HOH"/>

		<Neighborhood name="tree_and_neighbors" selector="tree" include_focus_in_subset="1"/>

	</RESIDUE_SELECTORS>
    	<SIMPLE_METRICS>
        	<RMSDMetric  name="rmsd"         use_native="1" rmsd_type="rmsd_all_heavy"         residue_selector="tree"/>
        	<RMSDMetric  name="rmsd_layer01" use_native="1" rmsd_type="rmsd_all_heavy"         residue_selector="layer01" custom_type="layer01"/>
        	
         	<RMSDMetric  name="rmsd_layer01_super" use_native="1" rmsd_type="rmsd_all_heavy"         residue_selector="layer01" custom_type="layer01_super" super="1"/>

        	<RMSDMetric  name="rmsd_super"         use_native="1" rmsd_type="rmsd_all_heavy" residue_selector="tree"    custom_type="super" super="1"/>
        	<RMSDMetric  name="rmsd_aligned_layer01" use_native="1" rmsd_type="rmsd_all_heavy" residue_selector="layer01" custom_type="layer12_aln"  super="1"/>
        	
        	<PerResidueRMSDMetric name="rmsd_rsd"     use_native="1" rmsd_type="rmsd_all_heavy" residue_selector="tree" output_as_pdb_nums="1"/>
        	<PerResidueRMSDMetric name="rmsd_aligned_rsd"     use_native="1" rmsd_type="rmsd_all_heavy" residue_selector="tree" output_as_pdb_nums="1" super="1" custom_type="aln"/>

        	<TimingProfileMetric name="timing" />

        	<SelectedResidueCountMetric name="n_tree" custom_type="tree_size" residue_selector="tree"/>
        	<SelectedResidueCountMetric name="n_fits8" custom_type="fit8" residue_selector="fits8"/>
        	<SelectedResidueCountMetric name="n_fits6" custom_type="fit6" residue_selector="fits6"/>
        	<SelectedResidueCountMetric name="n_fits4" custom_type="fit4" residue_selector="fits4"/>
        	<SelectedResidueCountMetric name="n_layer01" custom_type="layer01" residue_selector="layer01"/>

        	<RMSDMetric name="rmsd_fits8" use_native="1" custom_type="fit8" rmsd_type="rmsd_all_heavy" residue_selector="fits8"/>
        	<RMSDMetric name="rmsd_fits6" use_native="1" custom_type="fit6" rmsd_type="rmsd_all_heavy" residue_selector="fits6"/>
        	<RMSDMetric name="rmsd_fits4" use_native="1" custom_type="fit4" rmsd_type="rmsd_all_heavy" residue_selector="fits4"/>
 

        	<RMSDMetric name="rmsd_fits8_super" use_native="1" custom_type="fit8_super" rmsd_type="rmsd_all_heavy" residue_selector="fits8" super="1" residue_selector_super="tree"/>
        	<RMSDMetric name="rmsd_fits6_super" use_native="1" custom_type="fit6_super" rmsd_type="rmsd_all_heavy" residue_selector="fits6" super="1" residue_selector_super="tree"/>
        	<RMSDMetric name="rmsd_fits4_super" use_native="1" custom_type="fit4_super" rmsd_type="rmsd_all_heavy" residue_selector="fits4" super="1" residue_selector_super="tree"/>


        	<PerResidueGlycanLayerMetric   name="layers"         residue_selector="tree" output_as_pdb_nums="1"/>
        	<SelectedResiduesPyMOLMetric   name="pymol_tree"   residue_selector="tree"   custom_type="glycans"/>
        	<SelectedResiduesPyMOLMetric   name="pymol_branch" residue_selector="root"   custom_type="branch"/>
        	<SelectedResiduesMetric        name="pdb_glycans"  residue_selector="tree"   rosetta_numbering="0" custom_type="glycans"/>
        	<SelectedResiduesMetric        name="pdb_branch"   residue_selector="root"   rosetta_numbering="0" custom_type="branch"/>

        	<TotalEnergyMetric name="total" scorefxn="commandline"/>
        	<TotalEnergyMetric name="total_glycans" scorefxn="commandline" residue_selector="tree" custom_type="glycan"/>
        	<ProtocolSettingsMetric name="protocol" get_user_options="0" limit_to_options="rounds,glycan_sampler_rounds,window_size,layer_size,quench_mode,conformer_probs,gaussian_sampling" job_tag="%%exp%%"/>
        	
        	<SelectedResiduesPyMOLMetric name="focus_selection" custom_type="hoh_area" residue_selector="tree_root_neighbors"/>
    		<WaterMediatedHbondMetric name="wmhb1" depth="1" residue_selector="tree" residue_selector2="not tree and not waters"/>
    		<WaterMediatedHbondMetric name="wmhb2" depth="2" residue_selector="tree" residue_selector2="not tree and not waters"/>
    		<WaterMediatedHbondMetric name="wmhb3" depth="3" residue_selector="tree" residue_selector2="not tree and not waters"/>

    		<ResidueSummaryMetric name="wmhb1_mean" metric="wmhb1" action="mean" custom_type="wmhb_mean_depth1" />
    		<ResidueSummaryMetric name="wmhb2_mean" metric="wmhb2" action="mean" custom_type="wmhb_mean_depth2" />
    		<ResidueSummaryMetric name="wmhb3_mean" metric="wmhb3" action="mean" custom_type="wmhb_mean_depth3" />

    		<ResidueSummaryMetric name="wmhb1_sum" metric="wmhb1" action="sum" custom_type="wmhb_sum_depth1"/>
    		<ResidueSummaryMetric name="wmhb2_sum" metric="wmhb2" action="sum" custom_type="wmhb_sum_depth2"/>
    		<ResidueSummaryMetric name="wmhb3_sum" metric="wmhb3" action="sum" custom_type="wmhb_sum_depth3"/>

    		<SelectedResidueCountMetric name="tree_length" residue_selector="tree" custom_type="tree_length"/>
    		<SelectedResidueCountMetric name="total_waters" residue_selector="waters" custom_type="total_waters"/>
    		<SelectedResidueCountMetric name="total_waters_nbr" residue_selector="waters AND tree_root_neighbors" custom_type="water_nbrs"/>


    	</SIMPLE_METRICS>
    	<TASKOPERATIONS>
    		<OptH name="opth"/>
    		<InitializeFromCommandline name="init"/>
    		<RestrictToRepacking name="rtrp"/>
		<OperateOnResidueSubset name="freeze_others" selector="not tree_and_neighbors">
   			<PreventRepackingRLT/>
		</OperateOnResidueSubset>

		<OperateOnResidueSubset name="only_waters" selector="not waters">
			<PreventRepackingRLT/>
		</OperateOnResidueSubset>

		<OperateOnResidueSubset name="only_waters_and_tree" selector="tree_and_root OR not waters">
			<PreventRepackingRLT/>
		</OperateOnResidueSubset>
    	</TASKOPERATIONS>
	<MOVERS>
        	<SetupForSymmetry name="setup_symm" definition="%%symmdef%%"/>
        	<LoadDensityMap name="loaddens" mapfile="%%map%%"/>
        	<SetupForDensityScoring name="setupdens"/>
		<GlycanTreeModeler name="tree_relax" quench_mode="%%quench_mode%%" layer_size="%%layer_size%%" window_size="%%window_size%%" residue_selector="tree" cartmin="%%cartmin%%" scorefxn="commandline" glycan_sampler_rounds="%%glycan_sampler_rounds%%" rounds="%%rounds%%" use_conformer_probs="%%conformer_probs%%" use_gaussian_sampling="%%gaussian_sampling%%" shear="%%shear%%" hybrid_protocol="%%hybrid_protocol%%" match_window_one="%%match%%" root_populations_only="%%root_probs%%"/>

		<RunSimpleMetrics name="native_metrics" metrics="fit_native,total" prefix="native_"/>
		<RunSimpleMetrics name="selections" metrics="layers,pymol_tree,pymol_branch,pdb_glycans,pdb_branch" />
		<RunSimpleMetrics name="counts"     metrics="n_tree,n_layer01,n_fits6,n_fits8"/>
		<RunSimpleMetrics name="timings"    metrics="timing" /> 
		<RunSimpleMetrics name="rmsd"       metrics="rmsd,rmsd_layer01,rmsd_rsd,rmsd_super"/>
		<RunSimpleMetrics name="rmsd_fits"  metrics="rmsd_fits8,rmsd_fits6,rmsd_fits6_super"/>
		<RunSimpleMetrics name="energies" metrics="total,total_glycans"/>
		<RunSimpleMetrics name="settings" metrics="protocol" />
		<RunSimpleMetrics name="water_metrics" metrics="tree_length,focus_selection,wmhb1_mean,wmhb2_mean,wmhb3_mean,wmhb1_sum,wmhb2_sum,wmhb3_sum"/>

		<ExplicitWaterMover name="solvate" mode="replace" gen_fixed="0" scorefxn="commandline" task_operations="opth,init,rtrp,freeze_others" />

		<PackRotamersMover name="pack" scorefxn="commandline" task_operations="opth,init,rtrp,freeze_others"/>
	</MOVERS>
	<APPLY_TO_POSE>
	</APPLY_TO_POSE>
	<PROTOCOLS>
		<!--Add mover_name="setup_symm" /-->
		<Add mover_name="loaddens"/>
		<Add mover_name="setupdens"/>
		<Add mover_name="selections"/>
		<Add mover_name="native_metrics" />
		<Add mover_name="counts"/>
		<!--Add mover_name="counts_fit"/-->
		<!--Add mover_name="den_fits" /-->
		<Add mover_name="tree_relax" />
		<Add mover_name="solvate"/>
		<Add mover_name="pack"/>
		<Add mover_name="water_metrics"/>
		<Add mover_name="energies" />
		<Add mover_name="rmsd"/>
		<Add mover_name="rmsd_fits" />
		<!--Add mover_name="rmsd_aligned" /-->
		<!--Add mover_name="rmsd_fits_aligned" /-->
		<Add mover_name="timings"/>
		<Add mover_name="settings"/>
	</PROTOCOLS>
	<OUTPUT />
</ROSETTASCRIPTS>
