# Supplementary material for: Growing Glycans in Rosetta: Accurate de novo glycan modeling, density fitting, and rational sequon design
Source: PLoS Comput Biol. 2024 Jun 24;20(6):e1011895. doi: 10.1371/journal.pcbi.1011895 (PMC11288642; doi:10.1371/journal.pcbi.1011895)
Supplement: S1 Data — Please see README for a full description of each component. Briefly, these include the following scripts: create_substituted_JD.py—Used to create substituted job description file for rosetta_scripts_jd3; create_symmetry_mates.py—This was used to create symmetry mates with a 12 A radius; density_build_example.xml—An an example of a main job definition file before being substituted for each glycan; density_build_example_substituted.xml—Substituted version; glycan_bm_plots.py—Tools used for plotting all benchmark experiments from Rosetta JSON files.; glycan_conformer_table.txt—The resultant glycan conformer table used in Rosetta and benchmarked against; glycan_tree_relax.xml—Main script used for de novo benchmarking.; glycan_tree_relax_dens.xml—Main script used for density building.; glycan_tree_relax_with_solvation.xml—Script used for running the GTM with explicit waters; glycan_water_mediated_hbonds.xml—Script for calculating water mediated hydrogen bonds; pdb_roots_density_sym.txt—Benchmark glycan list used for create_substituted_JD.py; refine_with_map_dih2.xml—Script used for refining input structures into the rosetta energy function using density. (ZIP) [file pcbi.1011895.s027.zip › supplemental_data/density_build_example.xml]

Glycan Tree Relax (No Quench Mode):

   <Job>
      <Input>
         <PDB filename="%%fname%%"/>
      </Input>
      <Output>
         <PDB filename_pattern="glycan-build_den_%%branch%%/glycan-build_den_%%branch%%_$"/>
      </Output>
      <Options>
         <parser__protocol value="xmls/glycan_tree_relax.xml"/>
         <parser__script_vars value="branch=%%branch%% cartmin=0 layer_size=1 window_size=0 glycan_sampler_rounds=100 quench_mode=0 map=%%map%% symmdef=%%symmdef%% shear=1 rounds=1 conformer_probs=0 gaussian_sampling=1 hybrid_protocol=1 exp=den_final root_probs=0 match=1 denswt=25"/>
         <score__set_weights value="sugar_bb .5 elec_dens_fast 25"/>
         <in__file__native value="%%fname%%" />
      </Options>
   </Job>

</JobDefinitionFile>
