# Supplementary material for: Growing Glycans in Rosetta: Accurate de novo glycan modeling, density fitting, and rational sequon design
Source: PLoS Comput Biol. 2024 Jun 24;20(6):e1011895. doi: 10.1371/journal.pcbi.1011895 (PMC11288642; doi:10.1371/journal.pcbi.1011895)
Supplement: S1 Data — Please see README for a full description of each component. Briefly, these include the following scripts: create_substituted_JD.py—Used to create substituted job description file for rosetta_scripts_jd3; create_symmetry_mates.py—This was used to create symmetry mates with a 12 A radius; density_build_example.xml—An an example of a main job definition file before being substituted for each glycan; density_build_example_substituted.xml—Substituted version; glycan_bm_plots.py—Tools used for plotting all benchmark experiments from Rosetta JSON files.; glycan_conformer_table.txt—The resultant glycan conformer table used in Rosetta and benchmarked against; glycan_tree_relax.xml—Main script used for de novo benchmarking.; glycan_tree_relax_dens.xml—Main script used for density building.; glycan_tree_relax_with_solvation.xml—Script used for running the GTM with explicit waters; glycan_water_mediated_hbonds.xml—Script for calculating water mediated hydrogen bonds; pdb_roots_density_sym.txt—Benchmark glycan list used for create_substituted_JD.py; refine_with_map_dih2.xml—Script used for refining input structures into the rosetta energy function using density. (ZIP) [file pcbi.1011895.s027.zip › supplemental_data/refine_with_map_dih2.xml]

<ROSETTASCRIPTS>
    <SCOREFXNS>
    </SCOREFXNS>
    <SIMPLE_METRICS>
        <RMSDMetric name="rmsd" use_native="1" rmsd_type="rmsd_all_heavy"/>
    </SIMPLE_METRICS>
    <MOVERS>
        <SetupForSymmetry name="setup_symm" definition="%%symmdef%%"/>
        <LoadDensityMap name="loaddens" mapfile="%%map%%"/>
        <SetupForDensityScoring name="setupdens"/>
        <FastRelax name="relax_dens" scorefxn="commandline" repeats="1" batch="false" ramp_down_constraints="false" />
        <ExtractAsymmetricUnit name="extract_asymm" keep_virtual="0" />
    </MOVERS>
    <PROTOCOLS>
        <Add mover="setup_symm"/>
        <Add mover="loaddens"/> 
        <Add mover="setupdens"/> 
	    <Add mover="relax_dens" />
        <Add mover="extract_asymm" />
    </PROTOCOLS>
    <OUTPUT scorefxn="commandline"/>  
</ROSETTASCRIPTS>
