# Supplementary material for: Growing Glycans in Rosetta: Accurate de novo glycan modeling, density fitting, and rational sequon design
Source: PLoS Comput Biol. 2024 Jun 24;20(6):e1011895. doi: 10.1371/journal.pcbi.1011895 (PMC11288642; doi:10.1371/journal.pcbi.1011895)
Supplement: S1 Data — Please see README for a full description of each component. Briefly, these include the following scripts: create_substituted_JD.py—Used to create substituted job description file for rosetta_scripts_jd3; create_symmetry_mates.py—This was used to create symmetry mates with a 12 A radius; density_build_example.xml—An an example of a main job definition file before being substituted for each glycan; density_build_example_substituted.xml—Substituted version; glycan_bm_plots.py—Tools used for plotting all benchmark experiments from Rosetta JSON files.; glycan_conformer_table.txt—The resultant glycan conformer table used in Rosetta and benchmarked against; glycan_tree_relax.xml—Main script used for de novo benchmarking.; glycan_tree_relax_dens.xml—Main script used for density building.; glycan_tree_relax_with_solvation.xml—Script used for running the GTM with explicit waters; glycan_water_mediated_hbonds.xml—Script for calculating water mediated hydrogen bonds; pdb_roots_density_sym.txt—Benchmark glycan list used for create_substituted_JD.py; refine_with_map_dih2.xml—Script used for refining input structures into the rosetta energy function using density. (ZIP) [file pcbi.1011895.s027.zip › supplemental_data/symmetrized_structures/3pfx_symm.pdb]

HETATM    1  N   PCA A   1     -38.343  38.833 -18.445  1.00  4.83           N
HETATM    2  CA  PCA A   1     -38.140  38.371 -19.802  1.00  5.72           C
HETATM    3  CB  PCA A   1     -36.945  37.421 -19.865  1.00  6.00           C
HETATM    4  CG  PCA A   1     -36.949  36.895 -18.435  1.00  5.84           C
HETATM    5  CD  PCA A   1     -37.707  37.944 -17.560  1.00  6.17           C
HETATM    6  OE  PCA A   1     -37.732  38.028 -16.368  1.00  6.27           O
HETATM    7  C   PCA A   1     -39.442  37.735 -20.383  1.00  5.52           C
HETATM    8  O   PCA A   1     -40.135  37.076 -19.668  1.00  5.16           O
HETATM    9  H   PCA A   1     -38.820  39.498 -18.166  1.00  5.79           H
HETATM   10  HA  PCA A   1     -37.902  39.234 -20.405  1.00  6.86           H
HETATM   11  HB2 PCA A   1     -37.116  36.625 -20.574  1.00  7.20           H
HETATM   12  HB3 PCA A   1     -36.032  37.955 -20.083  1.00  7.20           H
HETATM   13  HG2 PCA A   1     -37.459  35.944 -18.394  1.00  7.00           H
HETATM   14  HG3 PCA A   1     -35.935  36.785 -18.081  1.00  7.00           H
ATOM     15  N   GLN A   2     -39.661  37.926 -21.675  1.00  5.76           N
ATOM     16  CA  GLN A   2     -40.738  37.258 -22.373  1.00  5.79           C
ATOM     17  C   GLN A   2     -40.345  35.819 -22.719  1.00  5.75           C
ATOM     18  O   GLN A   2     -39.172  35.427 -22.702  1.00  5.94           O
ATOM     19  CB  GLN A   2     -41.062  38.047 -23.639  1.00  7.78           C
ATOM     20  CG  GLN A   2     -41.336  39.535 -23.371  1.00  9.58           C
ATOM     21  CD  GLN A   2     -42.785  39.884 -23.168  1.00 22.48           C
ATOM     22  OE1 GLN A   2     -43.219  40.984 -23.521  1.00 40.23           O
ATOM     23  NE2 GLN A   2     -43.540  38.979 -22.580  1.00 15.59           N
ATOM     24  H   GLN A   2     -39.192  38.446 -22.174  1.00  6.91           H
ATOM     25  HA  GLN A   2     -41.536  37.237 -21.805  1.00  6.95           H
ATOM     26  HB2 GLN A   2     -40.309  37.988 -24.248  1.00  9.34           H
ATOM     27  HB3 GLN A   2     -41.853  37.668 -24.052  1.00  9.34           H
ATOM     28  HG2 GLN A   2     -40.856  39.799 -22.571  1.00 11.50           H
ATOM     29  HG3 GLN A   2     -41.015  40.050 -24.128  1.00 11.50           H
ATOM     30 HE21 GLN A   2     -44.375  39.138 -22.444  1.00 18.71           H
ATOM     31 HE22 GLN A   2     -43.199  38.229 -22.332  1.00 18.71           H
ATOM     32  N   ALA A   3     -41.356  35.019 -23.061  1.00  6.01           N
ATOM     33  CA  ALA A   3     -41.181  33.642 -23.514  1.00  6.65           C
ATOM     34  C   ALA A   3     -40.864  33.637 -25.007  1.00  7.12           C
ATOM     35  O   ALA A   3     -41.674  34.096 -25.827  1.00  8.16           O
ATOM     36  CB  ALA A   3     -42.449  32.833 -23.226  1.00  8.34           C
ATOM     37  H   ALA A   3     -42.181  35.262 -23.037  1.00  7.21           H
ATOM     38  HA  ALA A   3     -40.432  33.231 -23.034  1.00  7.98           H
ATOM     39  HB1 ALA A   3     -42.320  31.932 -23.528  1.00 10.00           H
ATOM     40  HB2 ALA A   3     -42.616  32.841 -22.280  1.00 10.00           H
ATOM     41  HB3 ALA A   3     -43.187  33.233 -23.692  1.00 10.00           H
ATOM     42  N   GLY A   4     -39.697  33.144 -25.380  1.00  7.93           N
ATOM     43  CA  GLY A   4     -39.275  33.218 -26.756  1.00  7.76           C
ATOM     44  C   GLY A   4     -40.034  32.312 -27.690  1.00  8.60           C
ATOM     45  O   GLY A   4     -40.639  31.324 -27.278  1.00  9.01           O
ATOM     46  H   GLY A   4     -39.134  32.762 -24.854  1.00  9.51           H
ATOM     47  HA2 GLY A   4     -39.379  34.129 -27.070  1.00  9.31           H
ATOM     48  HA3 GLY A   4     -38.334  32.986 -26.811  1.00  9.31           H
ATOM     49  N   THR A   5     -39.936  32.653 -28.965  1.00  8.97           N
ATOM     50  CA  THR A   5     -40.706  31.977 -30.024  1.00  8.95           C
ATOM     51  C   THR A   5     -39.881  31.623 -31.256  1.00 11.32           C
ATOM     52  O   THR A   5     -40.401  30.979 -32.164  1.00 11.95           O
ATOM     53  CB  THR A   5     -41.928  32.808 -30.464  1.00 10.54           C
ATOM     54  OG1 THR A   5     -41.491  34.087 -30.905  1.00 12.58           O
ATOM     55  CG2 THR A   5     -42.926  32.986 -29.343  1.00 11.49           C
ATOM     56  H   THR A   5     -39.426  33.282 -29.257  1.00 10.77           H
ATOM     57  HA  THR A   5     -41.048  31.135 -29.657  1.00 10.74           H
ATOM     58  HB  THR A   5     -42.374  32.354 -31.196  1.00 12.64           H
ATOM     59  HG1 THR A   5     -41.103  34.476 -30.296  1.00 15.09           H
ATOM     60 HG21 THR A   5     -43.673  33.506 -29.649  1.00 13.79           H
ATOM     61 HG22 THR A   5     -43.242  32.130 -29.047  1.00 13.79           H
ATOM     62 HG23 THR A   5     -42.512  33.438 -28.604  1.00 13.79           H
ATOM     63  N   ALA A   6     -38.622  32.002 -31.338  1.00  9.44           N
ATOM     64  CA  ALA A   6     -37.829  31.657 -32.519  1.00 10.10           C
ATOM     65  C   ALA A   6     -37.563  30.155 -32.617  1.00  9.38           C
ATOM     66  O   ALA A   6     -37.717  29.543 -33.693  1.00  9.43           O
ATOM     67  CB  ALA A   6     -36.509  32.423 -32.532  1.00 10.86           C
ATOM     68  H   ALA A   6     -38.201  32.452 -30.738  1.00 11.33           H
ATOM     69  HA  ALA A   6     -38.331  31.920 -33.318  1.00 12.12           H
ATOM     70  HB1 ALA A   6     -36.013  32.177 -33.316  1.00 13.03           H
ATOM     71  HB2 ALA A   6     -36.696  33.365 -32.545  1.00 13.03           H
ATOM     72  HB3 ALA A   6     -36.010  32.198 -31.744  1.00 13.03           H
ATOM     73  N   THR A   7     -37.172  29.563 -31.496  1.00  7.55           N
ATOM     74  CA  THR A   7     -36.866  28.157 -31.354  1.00  7.12           C
ATOM     75  C   THR A   7     -37.871  27.589 -30.383  1.00  5.83           C
ATOM     76  O   THR A   7     -38.116  28.158 -29.301  1.00  5.94           O
ATOM     77  CB  THR A   7     -35.460  27.970 -30.778  1.00  6.10           C
ATOM     78  OG1 THR A   7     -34.505  28.624 -31.616  1.00  9.61           O
ATOM     79  CG2 THR A   7     -35.103  26.506 -30.641  1.00  8.95           C
ATOM     80  H   THR A   7     -37.073  29.992 -30.757  1.00  9.06           H
ATOM     81  HA  THR A   7     -36.938  27.695 -32.216  1.00  8.55           H
ATOM     82  HB  THR A   7     -35.428  28.368 -29.895  1.00  7.32           H
ATOM     83  HG1 THR A   7     -34.673  29.426 -31.660  1.00 11.53           H
ATOM     84 HG21 THR A   7     -34.219  26.417 -30.278  1.00 10.74           H
ATOM     85 HG22 THR A   7     -35.726  26.070 -30.054  1.00 10.74           H
ATOM     86 HG23 THR A   7     -35.132  26.079 -31.500  1.00 10.74           H
ATOM     87  N   ALA A   8     -38.459  26.457 -30.725  1.00  5.39           N
ATOM     88  CA  ALA A   8     -39.427  25.823 -29.854  1.00  5.13           C
ATOM     89  C   ALA A   8     -38.751  25.286 -28.589  1.00  4.47           C
ATOM     90  O   ALA A   8     -37.589  24.859 -28.614  1.00  5.44           O
ATOM     91  CB  ALA A   8     -40.107  24.705 -30.589  1.00  6.26           C
ATOM     92  H   ALA A   8     -38.314  26.034 -31.460  1.00  6.47           H
ATOM     93  HA  ALA A   8     -40.106  26.478 -29.588  1.00  6.15           H
ATOM     94  HB1 ALA A   8     -40.746  24.291 -30.005  1.00  7.51           H
ATOM     95  HB2 ALA A   8     -40.552  25.064 -31.360  1.00  7.51           H
ATOM     96  HB3 ALA A   8     -39.447  24.064 -30.861  1.00  7.51           H
ATOM     97  N   GLU A   9     -39.483  25.301 -27.490  1.00  4.01           N
ATOM     98  CA  GLU A   9     -39.036  24.749 -26.216  1.00  4.44           C
ATOM     99  C   GLU A   9     -39.776  23.452 -25.895  1.00  4.27           C
ATOM    100  O   GLU A   9     -41.006  23.437 -25.835  1.00  4.52           O
ATOM    101  CB  GLU A   9     -39.225  25.762 -25.070  1.00  4.16           C
ATOM    102  CG  GLU A   9     -38.767  25.256 -23.703  1.00  3.96           C
ATOM    103  CD  GLU A   9     -37.267  25.061 -23.553  1.00  4.11           C
ATOM    104  OE1 GLU A   9     -36.501  25.412 -24.482  1.00  3.97           O
ATOM    105  OE2 GLU A   9     -36.869  24.547 -22.472  1.00  4.30           O
ATOM    106  H   GLU A   9     -40.274  25.638 -27.453  1.00  4.82           H
ATOM    107  HA  GLU A   9     -38.080  24.542 -26.279  1.00  5.32           H
ATOM    108  HB2 GLU A   9     -38.716  26.562 -25.274  1.00  5.00           H
ATOM    109  HB3 GLU A   9     -40.167  25.983 -25.002  1.00  5.00           H
ATOM    110  HG2 GLU A   9     -39.047  25.895 -23.029  1.00  4.75           H
ATOM    111  HG3 GLU A   9     -39.190  24.400 -23.534  1.00  4.75           H
ATOM    112  N   ASN A  10     -39.036  22.375 -25.665  1.00  3.68           N
ATOM    113  CA  ASN A  10     -39.557  21.108 -25.181  1.00  3.96           C
ATOM    114  C   ASN A  10     -38.562  20.604 -24.143  1.00  4.43           C
ATOM    115  O   ASN A  10     -37.357  20.578 -24.411  1.00  4.94           O
ATOM    116  CB  ASN A  10     -39.698  20.111 -26.356  1.00  4.84           C
ATOM    117  CG  ASN A  10     -39.978  18.698 -25.894  1.00  5.39           C
ATOM    118  OD1 ASN A  10     -41.153  18.310 -25.657  1.00  8.21           O
ATOM    119  ND2 ASN A  10     -38.948  17.943 -25.719  1.00  5.46           N
ATOM    120  H   ASN A  10     -38.185  22.357 -25.790  1.00  4.42           H
ATOM    121  HA  ASN A  10     -40.431  21.238 -24.757  1.00  4.75           H
ATOM    122  HB2 ASN A  10     -40.434  20.393 -26.922  1.00  5.80           H
ATOM    123  HB3 ASN A  10     -38.872  20.102 -26.864  1.00  5.80           H
ATOM    124 HD21 ASN A  10     -39.064  17.017 -25.420  1.00  6.55           H
ATOM    125 HD22 ASN A  10     -38.048  18.294 -25.886  1.00  6.55           H
ATOM    126  N   HIS A  11     -39.047  20.229 -22.966  1.00  3.44           N
ATOM    127  CA  HIS A  11     -38.167  19.843 -21.870  1.00  3.21           C
ATOM    128  C   HIS A  11     -37.823  18.360 -21.986  1.00  3.68           C
ATOM    129  O   HIS A  11     -38.704  17.514 -21.966  1.00  4.56           O
ATOM    130  CB  HIS A  11     -38.880  20.077 -20.546  1.00  3.58           C
ATOM    131  CG  HIS A  11     -39.326  21.481 -20.339  1.00  2.93           C
ATOM    132  ND1 HIS A  11     -40.490  21.792 -19.676  1.00  3.10           N
ATOM    133  CD2 HIS A  11     -38.748  22.666 -20.659  1.00  3.52           C
ATOM    134  CE1 HIS A  11     -40.617  23.110 -19.617  1.00  3.56           C
ATOM    135  NE2 HIS A  11     -39.569  23.666 -20.205  1.00  3.52           N
ATOM    136  H   HIS A  11     -39.884  20.190 -22.775  1.00  4.13           H
ATOM    137  HA  HIS A  11     -37.341  20.370 -21.892  1.00  3.85           H
ATOM    138  HB2 HIS A  11     -39.665  19.508 -20.510  1.00  4.29           H
ATOM    139  HB3 HIS A  11     -38.276  19.849 -19.822  1.00  4.29           H
ATOM    140  HD2 HIS A  11     -37.943  22.779 -21.110  1.00  4.22           H
ATOM    141  HE1 HIS A  11     -41.326  23.569 -19.228  1.00  4.27           H
ATOM    142  N   PRO A  12     -36.544  18.013 -22.080  1.00  3.70           N
ATOM    143  CA  PRO A  12     -36.207  16.584 -22.136  1.00  3.98           C
ATOM    144  C   PRO A  12     -36.751  15.808 -20.941  1.00  4.28           C
ATOM    145  O   PRO A  12     -36.614  16.258 -19.798  1.00  4.27           O
ATOM    146  CB  PRO A  12     -34.677  16.590 -22.130  1.00  5.51           C
ATOM    147  CG  PRO A  12     -34.311  17.930 -22.737  1.00  5.07           C
ATOM    148  CD  PRO A  12     -35.361  18.882 -22.221  1.00  4.17           C
ATOM    149  HA  PRO A  12     -36.533  16.184 -22.969  1.00  4.77           H
ATOM    150  HB2 PRO A  12     -34.351  16.522 -21.219  1.00  6.62           H
ATOM    151  HB3 PRO A  12     -34.342  15.860 -22.674  1.00  6.62           H
ATOM    152  HG2 PRO A  12     -33.427  18.196 -22.437  1.00  6.08           H
ATOM    153  HG3 PRO A  12     -34.344  17.872 -23.704  1.00  6.08           H
ATOM    154  HD2 PRO A  12     -35.099  19.243 -21.359  1.00  5.01           H
ATOM    155  HD3 PRO A  12     -35.530  19.585 -22.868  1.00  5.01           H
ATOM    156  N   PRO A  13     -37.346  14.635 -21.178  1.00  4.11           N
ATOM    157  CA  PRO A  13     -37.861  13.856 -20.053  1.00  4.80           C
ATOM    158  C   PRO A  13     -36.757  13.187 -19.258  1.00  4.39           C
ATOM    159  O   PRO A  13     -35.693  12.864 -19.794  1.00  4.90           O
ATOM    160  CB  PRO A  13     -38.761  12.813 -20.737  1.00  6.99           C
ATOM    161  CG  PRO A  13     -38.225  12.698 -22.139  1.00  8.76           C
ATOM    162  CD  PRO A  13     -37.666  14.046 -22.491  1.00  5.10           C
ATOM    163  HA  PRO A  13     -38.401  14.419 -19.461  1.00  5.76           H
ATOM    164  HB2 PRO A  13     -38.692  11.965 -20.271  1.00  8.38           H
ATOM    165  HB3 PRO A  13     -39.679  13.128 -20.744  1.00  8.38           H
ATOM    166  HG2 PRO A  13     -37.527  12.025 -22.164  1.00 10.51           H
ATOM    167  HG3 PRO A  13     -38.947  12.462 -22.743  1.00 10.51           H
ATOM    168  HD2 PRO A  13     -36.861  13.950 -23.024  1.00  6.12           H
ATOM    169  HD3 PRO A  13     -38.334  14.581 -22.947  1.00  6.12           H
ATOM    170  N   LEU A  14     -37.013  12.948 -17.986  1.00  4.45           N
ATOM    171  CA  LEU A  14     -36.048  12.278 -17.110  1.00  4.27           C
ATOM    172  C   LEU A  14     -36.820  11.603 -15.991  1.00  4.20           C
ATOM    173  O   LEU A  14     -37.529  12.269 -15.246  1.00  4.76           O
ATOM    174  CB  LEU A  14     -35.042  13.288 -16.521  1.00  5.58           C
ATOM    175  CG  LEU A  14     -33.905  12.661 -15.715  1.00  4.32           C
ATOM    176  CD1 LEU A  14     -32.991  11.889 -16.650  1.00  5.56           C
ATOM    177  CD2 LEU A  14     -33.129  13.734 -14.961  1.00  4.99           C
ATOM    178  H   LEU A  14     -37.747  13.165 -17.593  1.00  5.34           H
ATOM    179  HA  LEU A  14     -35.557  11.597 -17.614  1.00  5.12           H
ATOM    180  HB2 LEU A  14     -34.644  13.790 -17.249  1.00  6.69           H
ATOM    181  HB3 LEU A  14     -35.520  13.893 -15.932  1.00  6.69           H
ATOM    182  HG  LEU A  14     -34.275  12.040 -15.068  1.00  5.18           H
ATOM    183 HD11 LEU A  14     -32.279  11.497 -16.138  1.00  6.67           H
ATOM    184 HD12 LEU A  14     -33.498  11.200 -17.085  1.00  6.67           H
ATOM    185 HD13 LEU A  14     -32.630  12.493 -17.304  1.00  6.67           H
ATOM    186 HD21 LEU A  14     -32.422  13.316 -14.464  1.00  5.98           H
ATOM    187 HD22 LEU A  14     -32.762  14.356 -15.593  1.00  5.98           H
ATOM    188 HD23 LEU A  14     -33.727  14.188 -14.362  1.00  5.98           H
ATOM    189  N   THR A  15     -36.699  10.293 -15.879  1.00  4.58           N
ATOM    190  CA  THR A  15     -37.341   9.612 -14.747  1.00  4.71           C
ATOM    191  C   THR A  15     -36.438   9.669 -13.521  1.00  4.93           C
ATOM    192  O   THR A  15     -35.207   9.769 -13.627  1.00  5.77           O
ATOM    193  CB  THR A  15     -37.690   8.148 -15.043  1.00  5.40           C
ATOM    194  OG1 THR A  15     -36.471   7.436 -15.286  1.00  7.92           O
ATOM    195  CG2 THR A  15     -38.630   8.035 -16.219  1.00  7.72           C
ATOM    196  H   THR A  15     -36.269   9.781 -16.421  1.00  5.49           H
ATOM    197  HA  THR A  15     -38.174  10.080 -14.529  1.00  5.65           H
ATOM    198  HB  THR A  15     -38.131   7.765 -14.268  1.00  6.47           H
ATOM    199  HG1 THR A  15     -36.633   6.648 -15.446  1.00  9.50           H
ATOM    200 HG21 THR A  15     -38.836   7.113 -16.387  1.00  9.26           H
ATOM    201 HG22 THR A  15     -39.445   8.508 -16.034  1.00  9.26           H
ATOM    202 HG23 THR A  15     -38.222   8.412 -17.002  1.00  9.26           H
ATOM    203  N   TRP A  16     -37.050   9.578 -12.367  1.00  4.39           N
ATOM    204  CA  TRP A  16     -36.365   9.447 -11.100  1.00  4.44           C
ATOM    205  C   TRP A  16     -37.279   8.675 -10.168  1.00  5.31           C
ATOM    206  O   TRP A  16     -38.451   8.445 -10.500  1.00  6.71           O
ATOM    207  CB  TRP A  16     -35.987  10.824 -10.535  1.00  5.24           C
ATOM    208  CG  TRP A  16     -37.114  11.782 -10.312  1.00  5.60           C
ATOM    209  CD1 TRP A  16     -37.756  12.522 -11.253  1.00  5.65           C
ATOM    210  CD2 TRP A  16     -37.712  12.131  -9.059  1.00  5.65           C
ATOM    211  NE1 TRP A  16     -38.716  13.311 -10.667  1.00  5.34           N
ATOM    212  CE2 TRP A  16     -38.711  13.090  -9.319  1.00  5.26           C
ATOM    213  CE3 TRP A  16     -37.492  11.739  -7.741  1.00  5.83           C
ATOM    214  CZ2 TRP A  16     -39.486  13.643  -8.302  1.00  6.50           C
ATOM    215  CZ3 TRP A  16     -38.254  12.279  -6.751  1.00  6.55           C
ATOM    216  CH2 TRP A  16     -39.229  13.223  -7.023  1.00  6.95           C
ATOM    217  H   TRP A  16     -37.906   9.590 -12.286  1.00  5.27           H
ATOM    218  HA  TRP A  16     -35.544   8.929 -11.226  1.00  5.32           H
ATOM    219  HB2 TRP A  16     -35.548  10.692  -9.680  1.00  6.28           H
ATOM    220  HB3 TRP A  16     -35.367  11.246 -11.151  1.00  6.28           H
ATOM    221  HD1 TRP A  16     -37.572  12.498 -12.165  1.00  6.78           H
ATOM    222  HE1 TRP A  16     -39.243  13.849 -11.083  1.00  6.41           H
ATOM    223  HE3 TRP A  16     -36.834  11.114  -7.540  1.00  6.99           H
ATOM    224  HZ2 TRP A  16     -40.149  14.271  -8.483  1.00  7.79           H
ATOM    225  HZ3 TRP A  16     -38.109  12.016  -5.871  1.00  7.86           H
ATOM    226  HH2 TRP A  16     -39.738  13.565  -6.323  1.00  8.34           H
ATOM    227  N   GLN A  17     -36.785   8.273  -9.009  1.00  4.81           N
ATOM    228  CA  GLN A  17     -37.563   7.433  -8.106  1.00  4.77           C
ATOM    229  C   GLN A  17     -37.715   8.027  -6.727  1.00  4.81           C
ATOM    230  O   GLN A  17     -36.803   8.655  -6.173  1.00  5.46           O
ATOM    231  CB  GLN A  17     -36.949   6.035  -7.989  1.00  6.92           C
ATOM    232  CG  GLN A  17     -37.048   5.206  -9.259  1.00  7.48           C
ATOM    233  CD  GLN A  17     -36.284   3.919  -9.185  1.00 14.60           C
ATOM    234  OE1 GLN A  17     -35.058   3.904  -9.340  1.00 20.56           O
ATOM    235  NE2 GLN A  17     -36.999   2.829  -8.988  1.00 21.42           N
ATOM    236  H   GLN A  17     -36.001   8.472  -8.718  1.00  5.78           H
ATOM    237  HA  GLN A  17     -38.462   7.328  -8.480  1.00  5.73           H
ATOM    238  HB2 GLN A  17     -36.009   6.125  -7.766  1.00  8.30           H
ATOM    239  HB3 GLN A  17     -37.408   5.552  -7.284  1.00  8.30           H
ATOM    240  HG2 GLN A  17     -37.979   4.992  -9.423  1.00  8.97           H
ATOM    241  HG3 GLN A  17     -36.692   5.722 -10.000  1.00  8.97           H
ATOM    242 HE21 GLN A  17     -36.610   2.064  -8.937  1.00 25.71           H
ATOM    243 HE22 GLN A  17     -37.853   2.884  -8.911  1.00 25.71           H
ATOM    244  N   GLU A  18     -38.903   7.820  -6.170  1.00  5.52           N
ATOM    245  CA  GLU A  18     -39.192   8.031  -4.760  1.00  5.53           C
ATOM    246  C   GLU A  18     -39.178   6.683  -4.080  1.00  6.50           C
ATOM    247  O   GLU A  18     -39.864   5.753  -4.543  1.00  8.87           O
ATOM    248  CB  GLU A  18     -40.571   8.646  -4.580  1.00  8.48           C
ATOM    249  CG  GLU A  18     -40.632  10.040  -5.112  1.00 11.00           C
ATOM    250  CD  GLU A  18     -42.018  10.606  -5.170  1.00 16.60           C
ATOM    251  OE1 GLU A  18     -42.911   9.939  -5.724  1.00 19.25           O
ATOM    252  OE2 GLU A  18     -42.208  11.740  -4.698  1.00 19.31           O
ATOM    253  H   GLU A  18     -39.587   7.545  -6.613  1.00  6.62           H
ATOM    254  HA  GLU A  18     -38.517   8.613  -4.351  1.00  6.64           H
ATOM    255  HB2 GLU A  18     -41.223   8.110  -5.058  1.00 10.18           H
ATOM    256  HB3 GLU A  18     -40.788   8.672  -3.635  1.00 10.18           H
ATOM    257  HG2 GLU A  18     -40.101  10.616  -4.540  1.00 13.20           H
ATOM    258  HG3 GLU A  18     -40.271  10.048  -6.012  1.00 13.20           H
ATOM    259  N   CYS A  19     -38.456   6.545  -2.983  1.00  5.61           N
ATOM    260  CA  CYS A  19     -38.384   5.275  -2.261  1.00  7.05           C
ATOM    261  C   CYS A  19     -39.042   5.424  -0.911  1.00  7.73           C
ATOM    262  O   CYS A  19     -38.926   6.457  -0.264  1.00  8.05           O
ATOM    263  CB  CYS A  19     -36.940   4.825  -2.084  1.00  7.37           C
ATOM    264  SG  CYS A  19     -36.038   4.609  -3.641  1.00  9.75           S
ATOM    265  H   CYS A  19     -37.991   7.175  -2.627  1.00  6.73           H
ATOM    266  HA  CYS A  19     -38.864   4.585  -2.766  1.00  8.46           H
ATOM    267  HB2 CYS A  19     -36.469   5.491  -1.559  1.00  8.84           H
ATOM    268  HB3 CYS A  19     -36.934   3.975  -1.618  1.00  8.84           H
ATOM    269  N   THR A  20     -39.775   4.398  -0.494  1.00  7.74           N
ATOM    270  CA  THR A  20     -40.417   4.387   0.819  1.00  7.65           C
ATOM    271  C   THR A  20     -39.646   3.534   1.823  1.00  7.04           C
ATOM    272  O   THR A  20     -39.813   3.721   3.028  1.00  8.40           O
ATOM    273  CB  THR A  20     -41.876   3.910   0.712  1.00  7.18           C
ATOM    274  OG1 THR A  20     -41.914   2.673   0.021  1.00  8.18           O
ATOM    275  CG2 THR A  20     -42.717   4.943  -0.032  1.00  9.59           C
ATOM    276  H   THR A  20     -39.919   3.687  -0.956  1.00  9.29           H
ATOM    277  HA  THR A  20     -40.432   5.305   1.164  1.00  9.18           H
ATOM    278  HB  THR A  20     -42.245   3.796   1.601  1.00  8.61           H
ATOM    279  HG1 THR A  20     -41.602   2.763  -0.732  1.00  9.81           H
ATOM    280 HG21 THR A  20     -43.626   4.641  -0.096  1.00 11.50           H
ATOM    281 HG22 THR A  20     -42.698   5.780   0.437  1.00 11.50           H
ATOM    282 HG23 THR A  20     -42.368   5.074  -0.917  1.00 11.50           H
ATOM    283  N   ALA A  21     -38.842   2.605   1.340  1.00  6.98           N
ATOM    284  CA  ALA A  21     -38.062   1.692   2.170  1.00  6.92           C
ATOM    285  C   ALA A  21     -37.067   1.042   1.234  1.00  7.66           C
ATOM    286  O   ALA A  21     -37.238   1.109   0.017  1.00  8.58           O
ATOM    287  CB  ALA A  21     -38.977   0.634   2.833  1.00  9.06           C
ATOM    288  H   ALA A  21     -38.725   2.475   0.498  1.00  8.37           H
ATOM    289  HA  ALA A  21     -37.580   2.188   2.865  1.00  8.31           H
ATOM    290  HB1 ALA A  21     -38.440   0.049   3.372  1.00 10.88           H
ATOM    291  HB2 ALA A  21     -39.625   1.082   3.383  1.00 10.88           H
ATOM    292  HB3 ALA A  21     -39.422   0.132   2.147  1.00 10.88           H
ATOM    293  N   PRO A  22     -36.027   0.398   1.773  1.00  8.50           N
ATOM    294  CA  PRO A  22     -35.043  -0.213   0.869  1.00 10.28           C
ATOM    295  C   PRO A  22     -35.662  -1.190  -0.131  1.00 11.22           C
ATOM    296  O   PRO A  22     -36.415  -2.088   0.277  1.00 12.18           O
ATOM    297  CB  PRO A  22     -34.099  -0.956   1.822  1.00 13.00           C
ATOM    298  CG  PRO A  22     -34.339  -0.411   3.152  1.00 13.52           C
ATOM    299  CD  PRO A  22     -35.688   0.222   3.193  1.00  9.24           C
ATOM    300  HA  PRO A  22     -34.544   0.478   0.387  1.00 12.33           H
ATOM    301  HB2 PRO A  22     -34.301  -1.904   1.802  1.00 15.60           H
ATOM    302  HB3 PRO A  22     -33.180  -0.799   1.552  1.00 15.60           H
ATOM    303  HG2 PRO A  22     -34.293  -1.132   3.799  1.00 16.22           H
ATOM    304  HG3 PRO A  22     -33.658   0.252   3.347  1.00 16.22           H
ATOM    305  HD2 PRO A  22     -36.326  -0.370   3.622  1.00 11.08           H
ATOM    306  HD3 PRO A  22     -35.645   1.082   3.639  1.00 11.08           H
ATOM    307  N   GLY A  23     -35.363  -1.019  -1.409  1.00 11.00           N
ATOM    308  CA  GLY A  23     -35.838  -1.930  -2.434  1.00 12.48           C
ATOM    309  C   GLY A  23     -37.266  -1.649  -2.841  1.00 10.48           C
ATOM    310  O   GLY A  23     -37.826  -2.385  -3.651  1.00 14.40           O
ATOM    311  H   GLY A  23     -34.880  -0.375  -1.711  1.00 13.20           H
ATOM    312  HA2 GLY A  23     -35.274  -1.853  -3.220  1.00 14.97           H
ATOM    313  HA3 GLY A  23     -35.785  -2.841  -2.106  1.00 14.97           H
ATOM    314  N   SER A  24     -37.854  -0.589  -2.301  1.00  9.28           N
ATOM    315  CA  SER A  24     -39.242  -0.260  -2.553  1.00  9.07           C
ATOM    316  C   SER A  24     -39.355   1.181  -3.044  1.00  8.76           C
ATOM    317  O   SER A  24     -39.497   2.126  -2.254  1.00  9.88           O
ATOM    318  CB  SER A  24     -40.080  -0.471  -1.296  1.00 10.11           C
ATOM    319  OG  SER A  24     -40.058  -1.851  -0.937  1.00 12.98           O
ATOM    320  H   SER A  24     -37.459  -0.035  -1.776  1.00 11.14           H
ATOM    321  HA  SER A  24     -39.589  -0.850  -3.254  1.00 10.88           H
ATOM    322  HB2 SER A  24     -39.707   0.055  -0.571  1.00 12.13           H
ATOM    323  HB3 SER A  24     -40.995  -0.200  -1.472  1.00 12.13           H
ATOM    324  HG  SER A  24     -39.601  -2.273  -1.471  1.00 15.57           H
ATOM    325  N   CYS A  25     -39.309   1.316  -4.366  1.00  9.07           N
ATOM    326  CA  CYS A  25     -39.298   2.621  -5.013  1.00  9.37           C
ATOM    327  C   CYS A  25     -40.294   2.629  -6.161  1.00 10.16           C
ATOM    328  O   CYS A  25     -40.614   1.562  -6.738  1.00 12.63           O
ATOM    329  CB  CYS A  25     -37.899   2.924  -5.547  1.00 11.33           C
ATOM    330  SG  CYS A  25     -36.566   2.709  -4.321  1.00 11.31           S
ATOM    331  H   CYS A  25     -39.284   0.656  -4.917  1.00 10.88           H
ATOM    332  HA  CYS A  25     -39.550   3.316  -4.369  1.00 11.25           H
ATOM    333  HB2 CYS A  25     -37.715   2.329  -6.290  1.00 13.60           H
ATOM    334  HB3 CYS A  25     -37.875   3.844  -5.850  1.00 13.60           H
ATOM    335  N   THR A  26     -40.783   3.816  -6.491  1.00  8.08           N
ATOM    336  CA  THR A  26     -41.661   3.992  -7.631  1.00  8.21           C
ATOM    337  C   THR A  26     -41.182   5.160  -8.481  1.00  7.65           C
ATOM    338  O   THR A  26     -40.463   6.047  -8.008  1.00  9.57           O
ATOM    339  CB  THR A  26     -43.096   4.254  -7.216  1.00  9.98           C
ATOM    340  OG1 THR A  26     -43.170   5.411  -6.402  1.00 10.93           O
ATOM    341  CG2 THR A  26     -43.653   3.074  -6.435  1.00 14.54           C
ATOM    342  H   THR A  26     -40.617   4.543  -6.063  1.00  9.70           H
ATOM    343  HA  THR A  26     -41.643   3.182  -8.182  1.00  9.85           H
ATOM    344  HB  THR A  26     -43.642   4.382  -8.007  1.00 11.98           H
ATOM    345  HG1 THR A  26     -42.715   5.309  -5.727  1.00 13.12           H
ATOM    346 HG21 THR A  26     -44.561   3.250  -6.177  1.00 17.45           H
ATOM    347 HG22 THR A  26     -43.630   2.282  -6.977  1.00 17.45           H
ATOM    348 HG23 THR A  26     -43.127   2.926  -5.645  1.00 17.45           H
ATOM    349  N   THR A  27     -41.602   5.172  -9.724  1.00  6.64           N
ATOM    350  CA  THR A  27     -41.036   6.051 -10.721  1.00  7.16           C
ATOM    351  C   THR A  27     -41.845   7.319 -10.916  1.00  6.95           C
ATOM    352  O   THR A  27     -43.069   7.283 -11.042  1.00  8.30           O
ATOM    353  CB  THR A  27     -40.956   5.309 -12.043  1.00  9.68           C
ATOM    354  OG1 THR A  27     -40.127   4.154 -11.890  1.00 11.71           O
ATOM    355  CG2 THR A  27     -40.379   6.199 -13.127  1.00 11.49           C
ATOM    356  H   THR A  27     -42.230   4.668 -10.025  1.00  7.96           H
ATOM    357  HA  THR A  27     -40.128   6.303 -10.453  1.00  8.59           H
ATOM    358  HB  THR A  27     -41.846   5.033 -12.314  1.00 11.62           H
ATOM    359  HG1 THR A  27     -39.373   4.379 -11.660  1.00 14.05           H
ATOM    360 HG21 THR A  27     -40.334   5.719 -13.957  1.00 13.78           H
ATOM    361 HG22 THR A  27     -40.935   6.973 -13.245  1.00 13.78           H
ATOM    362 HG23 THR A  27     -39.496   6.484 -12.883  1.00 13.78           H
ATOM    363  N   GLN A  28     -41.147   8.451 -10.925  1.00  5.77           N
ATOM    364  CA  GLN A  28     -41.671   9.758 -11.275  1.00  6.49           C
ATOM    365  C   GLN A  28     -41.226  10.108 -12.684  1.00  5.12           C
ATOM    366  O   GLN A  28     -40.063   9.922 -13.051  1.00  5.82           O
ATOM    367  CB  GLN A  28     -41.100  10.798 -10.340  1.00  7.28           C
ATOM    368  CG  GLN A  28     -41.686  10.784  -8.969  1.00 15.56           C
ATOM    369  CD  GLN A  28     -43.140  11.266  -8.956  1.00 22.93           C
ATOM    370  OE1 GLN A  28     -43.578  12.058  -9.807  1.00 23.28           O
ATOM    371  NE2 GLN A  28     -43.889  10.788  -7.997  1.00 29.46           N
ATOM    372  H   GLN A  28     -40.313   8.480 -10.718  1.00  6.92           H
ATOM    373  HA  GLN A  28     -42.650   9.767 -11.224  1.00  7.78           H
ATOM    374  HB2 GLN A  28     -40.146  10.646 -10.254  1.00  8.74           H
ATOM    375  HB3 GLN A  28     -41.259  11.676 -10.719  1.00  8.74           H
ATOM    376  HG2 GLN A  28     -41.665   9.878  -8.623  1.00 18.67           H
ATOM    377  HG3 GLN A  28     -41.168  11.372  -8.397  1.00 18.67           H
ATOM    378 HE21 GLN A  28     -44.715  11.022  -7.939  1.00 35.35           H
ATOM    379 HE22 GLN A  28     -43.556  10.239  -7.425  1.00 35.35           H
ATOM    380  N   ASN A  29     -42.147  10.659 -13.463  1.00  5.16           N
ATOM    381  CA  ASN A  29     -41.874  11.074 -14.828  1.00  5.04           C
ATOM    382  C   ASN A  29     -41.534  12.546 -14.859  1.00  5.65           C
ATOM    383  O   ASN A  29     -42.389  13.409 -15.072  1.00  6.18           O
ATOM    384  CB  ASN A  29     -43.055  10.707 -15.713  1.00  6.61           C
ATOM    385  CG  ASN A  29     -43.339   9.203 -15.647  1.00 10.83           C
ATOM    386  OD1 ASN A  29     -42.559   8.422 -16.118  1.00 15.31           O
ATOM    387  ND2 ASN A  29     -44.410   8.823 -14.984  1.00 15.28           N
ATOM    388  H   ASN A  29     -42.957  10.805 -13.216  1.00  6.20           H
ATOM    389  HA  ASN A  29     -41.093  10.582 -15.156  1.00  6.04           H
ATOM    390  HB2 ASN A  29     -43.844  11.181 -15.410  1.00  7.93           H
ATOM    391  HB3 ASN A  29     -42.852  10.940 -16.633  1.00  7.93           H
ATOM    392 HD21 ASN A  29     -44.632   7.871 -14.916  1.00 18.33           H
ATOM    393 HD22 ASN A  29     -44.986   9.492 -14.559  1.00 18.33           H
ATOM    394  N   GLY A  30     -40.261  12.829 -14.589  1.00  4.93           N
ATOM    395  CA  GLY A  30     -39.755  14.177 -14.540  1.00  4.85           C
ATOM    396  C   GLY A  30     -39.348  14.688 -15.908  1.00  4.31           C
ATOM    397  O   GLY A  30     -39.521  14.042 -16.919  1.00  4.54           O
ATOM    398  H   GLY A  30     -39.663  12.232 -14.428  1.00  5.91           H
ATOM    399  HA2 GLY A  30     -40.437  14.766 -14.182  1.00  5.82           H
ATOM    400  HA3 GLY A  30     -38.981  14.210 -13.956  1.00  5.82           H
ATOM    401  N   ALA A  31     -38.773  15.884 -15.905  1.00  4.65           N
ATOM    402  CA  ALA A  31     -38.216  16.500 -17.091  1.00  3.93           C
ATOM    403  C   ALA A  31     -37.219  17.534 -16.605  1.00  3.57           C
ATOM    404  O   ALA A  31     -37.205  17.888 -15.411  1.00  4.49           O
ATOM    405  CB  ALA A  31     -39.290  17.161 -17.931  1.00  5.09           C
ATOM    406  H   ALA A  31     -38.693  16.371 -15.201  1.00  5.58           H
ATOM    407  HA  ALA A  31     -37.749  15.831 -17.633  1.00  4.72           H
ATOM    408  HB1 ALA A  31     -38.881  17.557 -18.705  1.00  6.11           H
ATOM    409  HB2 ALA A  31     -39.928  16.497 -18.201  1.00  6.11           H
ATOM    410  HB3 ALA A  31     -39.723  17.839 -17.407  1.00  6.11           H
ATOM    411  N   VAL A  32     -36.366  18.000 -17.497  1.00  3.42           N
ATOM    412  CA  VAL A  32     -35.393  19.017 -17.150  1.00  3.51           C
ATOM    413  C   VAL A  32     -35.528  20.218 -18.073  1.00  2.91           C
ATOM    414  O   VAL A  32     -36.037  20.122 -19.211  1.00  3.56           O
ATOM    415  CB  VAL A  32     -33.923  18.484 -17.158  1.00  3.77           C
ATOM    416  CG1 VAL A  32     -33.749  17.446 -16.080  1.00  5.86           C
ATOM    417  CG2 VAL A  32     -33.537  17.954 -18.530  1.00  4.73           C
ATOM    418  H   VAL A  32     -36.329  17.742 -18.316  1.00  4.10           H
ATOM    419  HA  VAL A  32     -35.584  19.326 -16.240  1.00  4.21           H
ATOM    420  HB  VAL A  32     -33.321  19.229 -16.950  1.00  4.52           H
ATOM    421 HG11 VAL A  32     -32.843  17.127 -16.097  1.00  7.03           H
ATOM    422 HG12 VAL A  32     -33.940  17.845 -15.228  1.00  7.03           H
ATOM    423 HG13 VAL A  32     -34.355  16.720 -16.245  1.00  7.03           H
ATOM    424 HG21 VAL A  32     -32.632  17.637 -18.498  1.00  5.68           H
ATOM    425 HG22 VAL A  32     -34.129  17.236 -18.765  1.00  5.68           H
ATOM    426 HG23 VAL A  32     -33.613  18.664 -19.171  1.00  5.68           H
ATOM    427  N   VAL A  33     -35.066  21.371 -17.588  1.00  2.64           N
ATOM    428  CA  VAL A  33     -35.090  22.611 -18.334  1.00  3.00           C
ATOM    429  C   VAL A  33     -33.769  23.335 -18.218  1.00  2.60           C
ATOM    430  O   VAL A  33     -33.173  23.406 -17.139  1.00  3.31           O
ATOM    431  CB  VAL A  33     -36.267  23.512 -17.895  1.00  2.83           C
ATOM    432  CG1 VAL A  33     -36.220  23.858 -16.395  1.00  4.16           C
ATOM    433  CG2 VAL A  33     -36.353  24.750 -18.733  1.00  3.92           C
ATOM    434  H   VAL A  33     -34.725  21.454 -16.803  1.00  3.16           H
ATOM    435  HA  VAL A  33     -35.223  22.398 -19.282  1.00  3.60           H
ATOM    436  HB  VAL A  33     -37.097  23.012 -18.043  1.00  3.39           H
ATOM    437 HG11 VAL A  33     -36.971  24.416 -16.180  1.00  4.99           H
ATOM    438 HG12 VAL A  33     -36.259  23.045 -15.886  1.00  4.99           H
ATOM    439 HG13 VAL A  33     -35.401  24.323 -16.208  1.00  4.99           H
ATOM    440 HG21 VAL A  33     -37.093  25.281 -18.431  1.00  4.71           H
ATOM    441 HG22 VAL A  33     -35.536  25.245 -18.643  1.00  4.71           H
ATOM    442 HG23 VAL A  33     -36.484  24.497 -19.650  1.00  4.71           H
ATOM    443  N   LEU A  34     -33.322  23.900 -19.327  1.00  3.09           N
ATOM    444  CA  LEU A  34     -32.092  24.672 -19.390  1.00  3.05           C
ATOM    445  C   LEU A  34     -32.250  26.026 -18.728  1.00  2.86           C
ATOM    446  O   LEU A  34     -33.223  26.753 -18.969  1.00  3.40           O
ATOM    447  CB  LEU A  34     -31.699  24.851 -20.857  1.00  3.28           C
ATOM    448  CG  LEU A  34     -30.366  25.563 -21.125  1.00  3.73           C
ATOM    449  CD1 LEU A  34     -29.170  24.742 -20.639  1.00  5.12           C
ATOM    450  CD2 LEU A  34     -30.240  25.850 -22.617  1.00  4.46           C
ATOM    451  H   LEU A  34     -33.728  23.849 -20.083  1.00  3.71           H
ATOM    452  HA  LEU A  34     -31.375  24.184 -18.933  1.00  3.66           H
ATOM    453  HB2 LEU A  34     -31.643  23.973 -21.266  1.00  3.94           H
ATOM    454  HB3 LEU A  34     -32.393  25.366 -21.297  1.00  3.94           H
ATOM    455  HG  LEU A  34     -30.360  26.411 -20.654  1.00  4.48           H
ATOM    456 HD11 LEU A  34     -28.363  25.226 -20.827  1.00  6.14           H
ATOM    457 HD12 LEU A  34     -29.254  24.599 -19.694  1.00  6.14           H
ATOM    458 HD13 LEU A  34     -29.162  23.900 -21.099  1.00  6.14           H
ATOM    459 HD21 LEU A  34     -29.406  26.295 -22.780  1.00  5.36           H
ATOM    460 HD22 LEU A  34     -30.269  25.020 -23.099  1.00  5.36           H
ATOM    461 HD23 LEU A  34     -30.970  26.412 -22.889  1.00  5.36           H
ATOM    462  N   ASP A  35     -31.248  26.395 -17.932  1.00  2.78           N
ATOM    463  CA  ASP A  35     -31.190  27.709 -17.330  1.00  3.36           C
ATOM    464  C   ASP A  35     -31.279  28.838 -18.348  1.00  3.28           C
ATOM    465  O   ASP A  35     -30.682  28.803 -19.431  1.00  4.07           O
ATOM    466  CB  ASP A  35     -29.898  27.839 -16.523  1.00  3.42           C
ATOM    467  CG  ASP A  35     -29.732  29.213 -15.914  1.00  3.58           C
ATOM    468  OD1 ASP A  35     -30.249  29.454 -14.803  1.00  4.53           O
ATOM    469  OD2 ASP A  35     -29.097  30.065 -16.560  1.00  4.24           O
ATOM    470  H   ASP A  35     -30.583  25.889 -17.727  1.00  3.34           H
ATOM    471  HA  ASP A  35     -31.943  27.805 -16.710  1.00  4.03           H
ATOM    472  HB2 ASP A  35     -29.907  27.190 -15.803  1.00  4.11           H
ATOM    473  HB3 ASP A  35     -29.141  27.676 -17.108  1.00  4.11           H
ATOM    474  N   ALA A  36     -32.016  29.883 -17.962  1.00  3.61           N
ATOM    475  CA  ALA A  36     -32.286  31.052 -18.790  1.00  3.92           C
ATOM    476  C   ALA A  36     -31.034  31.664 -19.374  1.00  4.61           C
ATOM    477  O   ALA A  36     -31.079  32.175 -20.499  1.00  5.12           O
ATOM    478  CB  ALA A  36     -33.033  32.103 -17.994  1.00  5.91           C
ATOM    479  H   ALA A  36     -32.386  29.934 -17.187  1.00  4.33           H
ATOM    480  HA  ALA A  36     -32.859  30.781 -19.537  1.00  4.71           H
ATOM    481  HB1 ALA A  36     -33.199  32.862 -18.558  1.00  7.09           H
ATOM    482  HB2 ALA A  36     -33.865  31.732 -17.691  1.00  7.09           H
ATOM    483  HB3 ALA A  36     -32.497  32.365 -17.242  1.00  7.09           H
ATOM    484  N   ASN A  37     -29.936  31.676 -18.615  1.00  4.86           N
ATOM    485  CA  ASN A  37     -28.750  32.386 -19.028  1.00  6.85           C
ATOM    486  C   ASN A  37     -28.038  31.795 -20.228  1.00  6.97           C
ATOM    487  O   ASN A  37     -27.193  32.448 -20.829  1.00  9.62           O
ATOM    488  CB  ASN A  37     -27.738  32.496 -17.872  1.00  7.97           C
ATOM    489  CG  ASN A  37     -27.268  33.912 -17.646  1.00  5.03           C
ATOM    490  OD1 ASN A  37     -28.069  34.823 -17.759  1.00  8.94           O
ATOM    491  ND2 ASN A  37     -26.030  34.100 -17.298  1.00  6.27           N
ATOM    492  H   ASN A  37     -29.863  31.276 -17.856  1.00  5.83           H
ATOM    493  HA  ASN A  37     -29.012  33.299 -19.270  1.00  8.22           H
ATOM    494  HB2 ASN A  37     -28.157  32.184 -17.055  1.00  9.57           H
ATOM    495  HB3 ASN A  37     -26.963  31.951 -18.078  1.00  9.57           H
ATOM    496 HD21 ASN A  37     -25.696  35.008 -17.144  1.00  7.52           H
ATOM    497 HD22 ASN A  37     -25.430  33.332 -17.190  1.00  7.52           H
ATOM    498  N   TRP A  38     -28.338  30.549 -20.598  1.00  5.76           N
ATOM    499  CA  TRP A  38     -27.743  29.905 -21.783  1.00  6.22           C
ATOM    500  C   TRP A  38     -28.493  30.230 -23.054  1.00  5.84           C
ATOM    501  O   TRP A  38     -27.997  29.927 -24.135  1.00  6.40           O
ATOM    502  CB  TRP A  38     -27.700  28.376 -21.588  1.00  6.08           C
ATOM    503  CG  TRP A  38     -26.452  27.865 -20.945  1.00  5.67           C
ATOM    504  CD1 TRP A  38     -25.424  27.199 -21.568  1.00  5.46           C
ATOM    505  CD2 TRP A  38     -26.070  27.976 -19.569  1.00  4.96           C
ATOM    506  NE1 TRP A  38     -24.450  26.898 -20.666  1.00  6.88           N
ATOM    507  CE2 TRP A  38     -24.813  27.360 -19.431  1.00  6.30           C
ATOM    508  CE3 TRP A  38     -26.673  28.534 -18.434  1.00  5.85           C
ATOM    509  CZ2 TRP A  38     -24.153  27.285 -18.219  1.00  7.32           C
ATOM    510  CZ3 TRP A  38     -26.014  28.449 -17.221  1.00  6.74           C
ATOM    511  CH2 TRP A  38     -24.767  27.827 -17.123  1.00  6.31           C
ATOM    512  H   TRP A  38     -28.892  30.045 -20.175  1.00  6.91           H
ATOM    513  HA  TRP A  38     -26.822  30.222 -21.887  1.00  7.46           H
ATOM    514  HB2 TRP A  38     -28.447  28.114 -21.028  1.00  7.30           H
ATOM    515  HB3 TRP A  38     -27.778  27.951 -22.456  1.00  7.30           H
ATOM    516  HD1 TRP A  38     -25.394  26.992 -22.474  1.00  6.55           H
ATOM    517  HE1 TRP A  38     -23.718  26.483 -20.845  1.00  8.25           H
ATOM    518  HE3 TRP A  38     -27.505  28.946 -18.494  1.00  7.02           H
ATOM    519  HZ2 TRP A  38     -23.325  26.867 -18.148  1.00  8.78           H
ATOM    520  HZ3 TRP A  38     -26.403  28.820 -16.461  1.00  8.08           H
ATOM    521  HH2 TRP A  38     -24.340  27.793 -16.298  1.00  7.57           H
ATOM    522  N   ARG A  39     -29.683  30.833 -22.958  1.00  5.00           N
ATOM    523  CA  ARG A  39     -30.584  31.000 -24.100  1.00  5.58           C
ATOM    524  C   ARG A  39     -30.271  32.246 -24.908  1.00  6.05           C
ATOM    525  O   ARG A  39     -29.773  33.244 -24.358  1.00  6.60           O
ATOM    526  CB  ARG A  39     -32.035  31.046 -23.614  1.00  4.81           C
ATOM    527  CG  ARG A  39     -32.455  29.788 -22.888  1.00  4.62           C
ATOM    528  CD  ARG A  39     -33.815  29.935 -22.247  1.00  4.07           C
ATOM    529  NE  ARG A  39     -34.223  28.732 -21.517  1.00  3.97           N
ATOM    530  CZ  ARG A  39     -34.766  27.648 -22.062  1.00  3.17           C
ATOM    531  NH1 ARG A  39     -35.032  27.599 -23.362  1.00  3.99           N
ATOM    532  NH2 ARG A  39     -35.059  26.621 -21.297  1.00  3.55           N
ATOM    533  H   ARG A  39     -29.995  31.159 -22.226  1.00  6.00           H
ATOM    534  HA  ARG A  39     -30.489  30.226 -24.694  1.00  6.69           H
ATOM    535  HB2 ARG A  39     -32.139  31.793 -23.004  1.00  5.78           H
ATOM    536  HB3 ARG A  39     -32.620  31.159 -24.379  1.00  5.78           H
ATOM    537  HG2 ARG A  39     -32.497  29.053 -23.520  1.00  5.54           H
ATOM    538  HG3 ARG A  39     -31.811  29.592 -22.189  1.00  5.54           H
ATOM    539  HD2 ARG A  39     -33.792  30.674 -21.620  1.00  4.88           H
ATOM    540  HD3 ARG A  39     -34.474  30.105 -22.938  1.00  4.88           H
ATOM    541  HE  ARG A  39     -34.086  28.727 -20.557  1.00  4.76           H
ATOM    542 HH11 ARG A  39     -34.835  28.267 -23.866  1.00  4.79           H
ATOM    543 HH12 ARG A  39     -35.390  26.895 -23.701  1.00  4.79           H
ATOM    544 HH21 ARG A  39     -34.898  26.654 -20.453  1.00  4.25           H
ATOM    545 HH22 ARG A  39     -35.427  25.922 -21.637  1.00  4.25           H
ATOM    546  N   TRP A  40     -30.581  32.206 -26.193  1.00  5.16           N
ATOM    547  CA  TRP A  40     -30.551  33.382 -27.022  1.00  5.71           C
ATOM    548  C   TRP A  40     -31.586  34.368 -26.507  1.00  6.15           C
ATOM    549  O   TRP A  40     -32.697  33.970 -26.136  1.00  7.27           O
ATOM    550  CB  TRP A  40     -30.876  32.985 -28.462  1.00  6.71           C
ATOM    551  CG  TRP A  40     -30.801  34.119 -29.419  1.00  8.78           C
ATOM    552  CD1 TRP A  40     -29.885  35.146 -29.422  1.00  9.57           C
ATOM    553  CD2 TRP A  40     -31.671  34.355 -30.525  1.00  8.93           C
ATOM    554  NE1 TRP A  40     -30.148  35.994 -30.461  1.00 10.20           N
ATOM    555  CE2 TRP A  40     -31.240  35.548 -31.150  1.00  8.06           C
ATOM    556  CE3 TRP A  40     -32.787  33.682 -31.048  1.00  9.10           C
ATOM    557  CZ2 TRP A  40     -31.852  36.063 -32.286  1.00 10.81           C
ATOM    558  CZ3 TRP A  40     -33.401  34.202 -32.175  1.00 11.77           C
ATOM    559  CH2 TRP A  40     -32.940  35.394 -32.776  1.00 10.66           C
ATOM    560  H   TRP A  40     -30.815  31.492 -26.612  1.00  6.19           H
ATOM    561  HA  TRP A  40     -29.664  33.798 -26.992  1.00  6.84           H
ATOM    562  HB2 TRP A  40     -30.243  32.309 -28.751  1.00  8.05           H
ATOM    563  HB3 TRP A  40     -31.777  32.628 -28.493  1.00  8.05           H
ATOM    564  HD1 TRP A  40     -29.197  35.252 -28.805  1.00 11.48           H
ATOM    565  HE1 TRP A  40     -29.699  36.704 -30.647  1.00 12.24           H
ATOM    566  HE3 TRP A  40     -33.096  32.896 -30.657  1.00 10.91           H
ATOM    567  HZ2 TRP A  40     -31.551  36.849 -32.682  1.00 12.97           H
ATOM    568  HZ3 TRP A  40     -34.144  33.769 -32.530  1.00 14.12           H
ATOM    569  HH2 TRP A  40     -33.377  35.724 -33.528  1.00 12.79           H
ATOM    570  N   VAL A  41     -31.244  35.652 -26.446  1.00  5.46           N
ATOM    571  CA  VAL A  41     -32.178  36.685 -26.037  1.00  6.49           C
ATOM    572  C   VAL A  41     -32.550  37.475 -27.283  1.00  6.20           C
ATOM    573  O   VAL A  41     -31.711  38.230 -27.810  1.00  7.32           O
ATOM    574  CB  VAL A  41     -31.579  37.619 -24.950  1.00  5.92           C
ATOM    575  CG1 VAL A  41     -32.665  38.527 -24.424  1.00  7.30           C
ATOM    576  CG2 VAL A  41     -30.939  36.797 -23.810  1.00  7.51           C
ATOM    577  H   VAL A  41     -30.462  35.950 -26.641  1.00  6.55           H
ATOM    578  HA  VAL A  41     -32.990  36.270 -25.678  1.00  7.78           H
ATOM    579  HB  VAL A  41     -30.882  38.178 -25.354  1.00  7.10           H
ATOM    580 HG11 VAL A  41     -32.293  39.103 -23.752  1.00  8.76           H
ATOM    581 HG12 VAL A  41     -33.013  39.051 -25.149  1.00  8.76           H
ATOM    582 HG13 VAL A  41     -33.364  37.989 -24.044  1.00  8.76           H
ATOM    583 HG21 VAL A  41     -30.578  37.399 -23.156  1.00  9.02           H
ATOM    584 HG22 VAL A  41     -31.612  36.242 -23.410  1.00  9.02           H
ATOM    585 HG23 VAL A  41     -30.238  36.251 -24.175  1.00  9.02           H
ATOM    586  N   HIS A  42     -33.793  37.319 -27.751  1.00  6.49           N
ATOM    587  CA  HIS A  42     -34.239  37.918 -29.014  1.00  7.20           C
ATOM    588  C   HIS A  42     -35.275  38.995 -28.760  1.00  7.20           C
ATOM    589  O   HIS A  42     -36.099  38.890 -27.853  1.00  6.65           O
ATOM    590  CB  HIS A  42     -34.729  36.828 -30.034  1.00  7.50           C
ATOM    591  CG  HIS A  42     -36.080  36.201 -29.784  1.00  7.25           C
ATOM    592  ND1 HIS A  42     -37.263  36.843 -30.055  1.00  8.22           N
ATOM    593  CD2 HIS A  42     -36.420  34.930 -29.443  1.00  8.27           C
ATOM    594  CE1 HIS A  42     -38.280  36.024 -29.811  1.00  8.83           C
ATOM    595  NE2 HIS A  42     -37.793  34.854 -29.441  1.00  9.46           N
ATOM    596  H   HIS A  42     -34.404  36.865 -27.350  1.00  7.78           H
ATOM    597  HA  HIS A  42     -33.467  38.360 -29.424  1.00  8.63           H
ATOM    598  HB2 HIS A  42     -34.762  37.234 -30.914  1.00  9.00           H
ATOM    599  HB3 HIS A  42     -34.078  36.109 -30.040  1.00  9.00           H
ATOM    600  HD2 HIS A  42     -35.832  34.247 -29.215  1.00  9.93           H
ATOM    601  HE1 HIS A  42     -39.181  36.239 -29.887  1.00 10.60           H
ATOM    602  N   ASP A  43     -35.286  40.034 -29.591  1.00  7.34           N
ATOM    603  CA  ASP A  43     -36.300  41.060 -29.436  1.00  7.22           C
ATOM    604  C   ASP A  43     -37.625  40.416 -29.878  1.00  7.53           C
ATOM    605  O   ASP A  43     -37.657  39.597 -30.801  1.00  8.96           O
ATOM    606  CB  ASP A  43     -35.944  42.339 -30.204  1.00  9.32           C
ATOM    607  CG  ASP A  43     -36.484  42.369 -31.589  1.00  9.41           C
ATOM    608  OD1 ASP A  43     -35.786  41.933 -32.516  1.00 10.27           O
ATOM    609  OD2 ASP A  43     -37.611  42.871 -31.762  1.00 10.64           O
ATOM    610  H   ASP A  43     -34.732  40.163 -30.236  1.00  8.81           H
ATOM    611  HA  ASP A  43     -36.378  41.290 -28.487  1.00  8.67           H
ATOM    612  HB2 ASP A  43     -36.305  43.102 -29.726  1.00 11.18           H
ATOM    613  HB3 ASP A  43     -34.978  42.412 -30.259  1.00 11.18           H
ATOM    614  N   VAL A  44     -38.702  40.751 -29.189  1.00  8.91           N
ATOM    615  CA  VAL A  44     -39.977  40.073 -29.408  1.00 12.97           C
ATOM    616  C   VAL A  44     -40.545  40.297 -30.818  1.00 17.11           C
ATOM    617  O   VAL A  44     -41.229  39.415 -31.347  1.00 28.26           O
ATOM    618  CB  VAL A  44     -41.008  40.482 -28.358  1.00 10.48           C
ATOM    619  CG1 VAL A  44     -40.558  40.045 -26.964  1.00 13.87           C
ATOM    620  CG2 VAL A  44     -41.280  41.970 -28.386  1.00 24.75           C
ATOM    621  H   VAL A  44     -38.726  41.366 -28.588  1.00 10.69           H
ATOM    622  HA  VAL A  44     -39.829  39.110 -29.307  1.00 15.56           H
ATOM    623  HB  VAL A  44     -41.851  40.023 -28.554  1.00 12.57           H
ATOM    624 HG11 VAL A  44     -41.222  40.313 -26.324  1.00 16.65           H
ATOM    625 HG12 VAL A  44     -40.459  39.090 -26.954  1.00 16.65           H
ATOM    626 HG13 VAL A  44     -39.719  40.464 -26.762  1.00 16.65           H
ATOM    627 HG21 VAL A  44     -41.930  42.181 -27.712  1.00 29.70           H
ATOM    628 HG22 VAL A  44     -40.461  42.440 -28.209  1.00 29.70           H
ATOM    629 HG23 VAL A  44     -41.615  42.210 -29.253  1.00 29.70           H
ATOM    630  N   ASN A  45     -40.252  41.432 -31.432  1.00 14.79           N
ATOM    631  CA  ASN A  45     -40.835  41.770 -32.738  1.00 16.90           C
ATOM    632  C   ASN A  45     -40.034  41.269 -33.946  1.00 21.61           C
ATOM    633  O   ASN A  45     -40.583  40.616 -34.853  1.00 19.43           O
ATOM    634  CB  ASN A  45     -41.056  43.287 -32.806  1.00 22.79           C
ATOM    635  CG  ASN A  45     -41.827  43.809 -31.599  1.00 24.17           C
ATOM    636  OD1 ASN A  45     -41.314  44.607 -30.815  1.00 24.34           O
ATOM    637  ND2 ASN A  45     -43.052  43.319 -31.420  1.00 30.61           N
ATOM    638  H   ASN A  45     -39.718  42.030 -31.120  1.00 17.74           H
ATOM    639  HA  ASN A  45     -41.719  41.349 -32.790  1.00 20.28           H
ATOM    640  HB2 ASN A  45     -40.195  43.733 -32.831  1.00 27.35           H
ATOM    641  HB3 ASN A  45     -41.565  43.498 -33.605  1.00 27.35           H
ATOM    642 HD21 ASN A  45     -43.594  43.619 -30.661  1.00 36.73           H
ATOM    643 HD22 ASN A  45     -43.412  42.659 -32.049  1.00 36.73           H
ATOM    644  N   GLY A  46     -38.739  41.564 -33.960  1.00 14.31           N
ATOM    645  CA  GLY A  46     -37.904  41.297 -35.110  1.00 13.81           C
ATOM    646  C   GLY A  46     -37.062  40.038 -35.066  1.00 11.20           C
ATOM    647  O   GLY A  46     -36.435  39.688 -36.061  1.00 12.78           O
ATOM    648  H   GLY A  46     -38.319  41.926 -33.302  1.00 17.18           H
ATOM    649  HA2 GLY A  46     -38.471  41.242 -35.895  1.00 16.58           H
ATOM    650  HA3 GLY A  46     -37.301  42.046 -35.233  1.00 16.58           H
ATOM    651  N   TYR A  47     -37.016  39.352 -33.927  1.00 11.08           N
ATOM    652  CA  TYR A  47     -36.144  38.180 -33.786  1.00 11.43           C
ATOM    653  C   TYR A  47     -34.684  38.520 -34.053  1.00 12.41           C
ATOM    654  O   TYR A  47     -33.947  37.783 -34.715  1.00 13.77           O
ATOM    655  CB  TYR A  47     -36.573  37.039 -34.705  1.00 16.15           C
ATOM    656  CG  TYR A  47     -37.927  36.495 -34.376  1.00 15.13           C
ATOM    657  CD1 TYR A  47     -38.102  35.667 -33.282  1.00 22.01           C
ATOM    658  CD2 TYR A  47     -39.037  36.794 -35.165  1.00 26.76           C
ATOM    659  CE1 TYR A  47     -39.341  35.147 -32.960  1.00 19.31           C
ATOM    660  CE2 TYR A  47     -40.291  36.274 -34.855  1.00 22.14           C
ATOM    661  CZ  TYR A  47     -40.429  35.443 -33.744  1.00 19.70           C
ATOM    662  OH  TYR A  47     -41.655  34.916 -33.412  1.00 21.11           O
ATOM    663  H   TYR A  47     -37.475  39.540 -33.224  1.00 13.29           H
ATOM    664  HA  TYR A  47     -36.207  37.855 -32.863  1.00 13.72           H
ATOM    665  HB2 TYR A  47     -36.595  37.363 -35.619  1.00 19.38           H
ATOM    666  HB3 TYR A  47     -35.933  36.314 -34.627  1.00 19.38           H
ATOM    667  HD1 TYR A  47     -37.370  35.458 -32.748  1.00 26.41           H
ATOM    668  HD2 TYR A  47     -38.939  37.345 -35.908  1.00 32.11           H
ATOM    669  HE1 TYR A  47     -39.436  34.592 -32.220  1.00 23.17           H
ATOM    670  HE2 TYR A  47     -41.028  36.477 -35.385  1.00 26.56           H
ATOM    671  HH  TYR A  47     -41.874  35.166 -32.663  1.00 25.33           H
ATOM    672  N   THR A  48     -34.262  39.648 -33.516  1.00  9.63           N
ATOM    673  CA  THR A  48     -32.863  40.041 -33.610  1.00  9.73           C
ATOM    674  C   THR A  48     -32.264  40.063 -32.202  1.00  8.34           C
ATOM    675  O   THR A  48     -32.979  39.943 -31.211  1.00  9.64           O
ATOM    676  CB  THR A  48     -32.685  41.398 -34.284  1.00 11.72           C
ATOM    677  OG1 THR A  48     -33.198  42.428 -33.458  1.00 11.08           O
ATOM    678  CG2 THR A  48     -33.386  41.436 -35.644  1.00 12.34           C
ATOM    679  H   THR A  48     -34.761  40.207 -33.093  1.00 11.56           H
ATOM    680  HA  THR A  48     -32.377  39.373 -34.137  1.00 11.68           H
ATOM    681  HB  THR A  48     -31.739  41.555 -34.431  1.00 14.07           H
ATOM    682  HG1 THR A  48     -33.997  42.305 -33.320  1.00 13.29           H
ATOM    683 HG21 THR A  48     -33.264  42.296 -36.052  1.00 14.81           H
ATOM    684 HG22 THR A  48     -33.020  40.762 -36.221  1.00 14.81           H
ATOM    685 HG23 THR A  48     -34.326  41.274 -35.533  1.00 14.81           H
ATOM    686  N   ASN A  49     -30.960  40.226 -32.101  1.00  8.26           N
ATOM    687  CA  ASN A  49     -30.288  40.133 -30.814  1.00  8.08           C
ATOM    688  C   ASN A  49     -30.655  41.264 -29.857  1.00  7.25           C
ATOM    689  O   ASN A  49     -30.503  42.432 -30.175  1.00  7.56           O
ATOM    690  CB  ASN A  49     -28.765  40.169 -31.008  1.00  9.58           C
ATOM    691  CG  ASN A  49     -28.220  38.991 -31.797  1.00 12.07           C
ATOM    692  OD1 ASN A  49     -28.711  37.885 -31.710  1.00 14.98           O
ATOM    693  ND2 ASN A  49     -27.154  39.224 -32.540  1.00 12.48           N
ATOM    694  H   ASN A  49     -30.436  40.392 -32.762  1.00  9.91           H
ATOM    695  HA  ASN A  49     -30.524  39.283 -30.389  1.00  9.70           H
ATOM    696  HB2 ASN A  49     -28.529  40.980 -31.484  1.00 11.49           H
ATOM    697  HB3 ASN A  49     -28.339  40.164 -30.136  1.00 11.49           H
ATOM    698 HD21 ASN A  49     -26.760  38.501 -33.070  1.00 14.97           H
ATOM    699 HD22 ASN A  49     -26.758  40.120 -32.561  1.00 14.97           H
ATOM    700  N   CYS A  50     -31.092  40.930 -28.647  1.00  6.56           N
ATOM    701  CA  CYS A  50     -31.045  41.881 -27.522  1.00  5.40           C
ATOM    702  C   CYS A  50     -29.688  41.895 -26.852  1.00  5.30           C
ATOM    703  O   CYS A  50     -29.348  42.872 -26.189  1.00  6.12           O
ATOM    704  CB  CYS A  50     -32.098  41.562 -26.458  1.00  6.30           C
ATOM    705  SG  CYS A  50     -33.788  41.933 -26.955  1.00  6.89           S
ATOM    706  H   CYS A  50     -31.421  40.162 -28.444  1.00  7.88           H
ATOM    707  HA  CYS A  50     -31.223  42.783 -27.862  1.00  6.48           H
ATOM    708  HB2 CYS A  50     -32.053  40.616 -26.249  1.00  7.55           H
ATOM    709  HB3 CYS A  50     -31.904  42.082 -25.663  1.00  7.55           H
ATOM    710  N   TYR A  51     -28.969  40.782 -26.973  1.00  6.86           N
ATOM    711  CA  TYR A  51     -27.689  40.571 -26.303  1.00  6.31           C
ATOM    712  C   TYR A  51     -26.833  39.833 -27.308  1.00  6.33           C
ATOM    713  O   TYR A  51     -27.257  38.811 -27.849  1.00  7.29           O
ATOM    714  CB  TYR A  51     -27.898  39.750 -25.024  1.00  6.96           C
ATOM    715  CG  TYR A  51     -26.658  39.393 -24.248  1.00  5.97           C
ATOM    716  CD1 TYR A  51     -26.167  40.244 -23.280  1.00  7.21           C
ATOM    717  CD2 TYR A  51     -26.027  38.177 -24.427  1.00  6.75           C
ATOM    718  CE1 TYR A  51     -25.052  39.905 -22.524  1.00  6.76           C
ATOM    719  CE2 TYR A  51     -24.901  37.833 -23.660  1.00  6.85           C
ATOM    720  CZ  TYR A  51     -24.441  38.705 -22.719  1.00  6.29           C
ATOM    721  OH  TYR A  51     -23.343  38.391 -21.927  1.00  7.18           O
ATOM    722  H   TYR A  51     -29.210  40.112 -27.456  1.00  8.23           H
ATOM    723  HA  TYR A  51     -27.271  41.429 -26.080  1.00  7.58           H
ATOM    724  HB2 TYR A  51     -28.474  40.255 -24.430  1.00  8.35           H
ATOM    725  HB3 TYR A  51     -28.336  38.919 -25.266  1.00  8.35           H
ATOM    726  HD1 TYR A  51     -26.587  41.060 -23.133  1.00  8.65           H
ATOM    727  HD2 TYR A  51     -26.351  37.580 -25.061  1.00  8.10           H
ATOM    728  HE1 TYR A  51     -24.733  40.490 -21.876  1.00  8.11           H
ATOM    729  HE2 TYR A  51     -24.479  37.014 -23.787  1.00  8.22           H
ATOM    730  HH  TYR A  51     -22.683  38.268 -22.398  1.00  8.61           H
ATOM    731  N   THR A  52     -25.635  40.360 -27.556  1.00  6.63           N
ATOM    732  CA  THR A  52     -24.735  39.842 -28.588  1.00  7.91           C
ATOM    733  C   THR A  52     -23.359  39.727 -27.983  1.00  7.35           C
ATOM    734  O   THR A  52     -22.774  40.731 -27.601  1.00  7.12           O
ATOM    735  CB  THR A  52     -24.656  40.804 -29.800  1.00  8.60           C
ATOM    736  OG1 THR A  52     -25.988  41.135 -30.201  1.00 10.68           O
ATOM    737  CG2 THR A  52     -23.886  40.192 -30.967  1.00 11.97           C
ATOM    738  H   THR A  52     -25.313  41.034 -27.130  1.00  7.95           H
ATOM    739  HA  THR A  52     -25.033  38.959 -28.891  1.00  9.49           H
ATOM    740  HB  THR A  52     -24.197  41.614 -29.530  1.00 10.31           H
ATOM    741  HG1 THR A  52     -25.970  41.645 -30.843  1.00 12.82           H
ATOM    742 HG21 THR A  52     -23.855  40.811 -31.700  1.00 14.36           H
ATOM    743 HG22 THR A  52     -22.989  39.985 -30.695  1.00 14.36           H
ATOM    744 HG23 THR A  52     -24.317  39.385 -31.257  1.00 14.36           H
ATOM    745  N   GLY A  53     -22.847  38.506 -27.921  1.00  7.77           N
ATOM    746  CA  GLY A  53     -21.571  38.245 -27.290  1.00  7.41           C
ATOM    747  C   GLY A  53     -21.679  38.525 -25.805  1.00  7.12           C
ATOM    748  O   GLY A  53     -22.162  37.683 -25.027  1.00  7.50           O
ATOM    749  H   GLY A  53     -23.227  37.805 -28.242  1.00  9.33           H
ATOM    750  HA2 GLY A  53     -21.319  37.317 -27.420  1.00  8.89           H
ATOM    751  HA3 GLY A  53     -20.887  38.816 -27.672  1.00  8.89           H
ATOM    752  N   ASN A  54     -21.259  39.706 -25.383  1.00  6.21           N
ATOM    753  CA  ASN A  54     -21.470  40.090 -23.994  1.00  7.17           C
ATOM    754  C   ASN A  54     -21.940  41.528 -23.823  1.00  7.01           C
ATOM    755  O   ASN A  54     -21.792  42.094 -22.740  1.00  7.41           O
ATOM    756  CB  ASN A  54     -20.266  39.753 -23.099  1.00  9.12           C
ATOM    757  CG  ASN A  54     -18.986  40.344 -23.587  1.00  9.55           C
ATOM    758  OD1 ASN A  54     -18.986  41.284 -24.390  1.00  9.39           O
ATOM    759  ND2 ASN A  54     -17.860  39.806 -23.099  1.00 11.11           N
ATOM    760  H   ASN A  54     -20.857  40.293 -25.866  1.00  7.45           H
ATOM    761  HA  ASN A  54     -22.206  39.534 -23.662  1.00  8.60           H
ATOM    762  HB2 ASN A  54     -20.432  40.095 -22.207  1.00 10.95           H
ATOM    763  HB3 ASN A  54     -20.157  38.789 -23.069  1.00 10.95           H
ATOM    764 HD21 ASN A  54     -16.989  40.153 -23.383  1.00 13.34           H
ATOM    765 HD22 ASN A  54     -17.908  39.065 -22.459  1.00 13.34           H
ATOM    766  N   THR A  55     -22.568  42.105 -24.848  1.00  6.57           N
ATOM    767  CA  THR A  55     -23.166  43.425 -24.694  1.00  6.02           C
ATOM    768  C   THR A  55     -24.625  43.452 -25.157  1.00  5.74           C
ATOM    769  O   THR A  55     -25.077  42.612 -25.922  1.00  7.60           O
ATOM    770  CB  THR A  55     -22.351  44.534 -25.427  1.00  9.03           C
ATOM    771  OG1 THR A  55     -22.043  44.117 -26.744  1.00  9.26           O
ATOM    772  CG2 THR A  55     -21.043  44.790 -24.679  1.00 11.72           C
ATOM    773  H   THR A  55     -22.659  41.757 -25.630  1.00  7.88           H
ATOM    774  HA  THR A  55     -23.163  43.649 -23.740  1.00  7.22           H
ATOM    775  HB  THR A  55     -22.864  45.357 -25.453  1.00 10.83           H
ATOM    776  HG1 THR A  55     -22.733  43.974 -27.162  1.00 11.11           H
ATOM    777 HG21 THR A  55     -20.538  45.473 -25.127  1.00 14.07           H
ATOM    778 HG22 THR A  55     -21.229  45.078 -23.782  1.00 14.07           H
ATOM    779 HG23 THR A  55     -20.521  43.986 -24.647  1.00 14.07           H
ATOM    780  N   TRP A  56     -25.348  44.427 -24.638  1.00  6.37           N
ATOM    781  CA  TRP A  56     -26.776  44.565 -24.851  1.00  6.11           C
ATOM    782  C   TRP A  56     -27.115  45.595 -25.933  1.00  6.44           C
ATOM    783  O   TRP A  56     -26.406  46.600 -26.100  1.00  7.05           O
ATOM    784  CB  TRP A  56     -27.413  45.032 -23.569  1.00  6.52           C
ATOM    785  CG  TRP A  56     -27.357  44.083 -22.393  1.00  7.46           C
ATOM    786  CD1 TRP A  56     -26.387  44.009 -21.427  1.00  9.61           C
ATOM    787  CD2 TRP A  56     -28.345  43.122 -22.041  1.00  6.89           C
ATOM    788  NE1 TRP A  56     -26.742  43.060 -20.478  1.00  8.73           N
ATOM    789  CE2 TRP A  56     -27.930  42.496 -20.849  1.00  8.05           C
ATOM    790  CE3 TRP A  56     -29.540  42.725 -22.628  1.00  6.80           C
ATOM    791  CZ2 TRP A  56     -28.708  41.518 -20.216  1.00  8.66           C
ATOM    792  CZ3 TRP A  56     -30.291  41.731 -22.018  1.00  8.49           C
ATOM    793  CH2 TRP A  56     -29.877  41.152 -20.823  1.00  8.83           C
ATOM    794  H   TRP A  56     -25.020  45.045 -24.139  1.00  7.65           H
ATOM    795  HA  TRP A  56     -27.162  43.700 -25.103  1.00  7.33           H
ATOM    796  HB2 TRP A  56     -26.975  45.853 -23.296  1.00  7.83           H
ATOM    797  HB3 TRP A  56     -28.350  45.213 -23.746  1.00  7.83           H
ATOM    798  HD1 TRP A  56     -25.627  44.544 -21.390  1.00 11.53           H
ATOM    799  HE1 TRP A  56     -26.280  42.848 -19.784  1.00 10.48           H
ATOM    800  HE3 TRP A  56     -29.844  43.137 -23.405  1.00  8.16           H
ATOM    801  HZ2 TRP A  56     -28.412  41.091 -19.445  1.00 10.40           H
ATOM    802  HZ3 TRP A  56     -31.102  41.475 -22.394  1.00 10.19           H
ATOM    803  HH2 TRP A  56     -30.390  40.474 -20.446  1.00 10.59           H
ATOM    804  N   ASP A  57     -28.214  45.396 -26.646  1.00  6.86           N
ATOM    805  CA  ASP A  57     -28.682  46.384 -27.633  1.00  5.95           C
ATOM    806  C   ASP A  57     -29.325  47.567 -26.901  1.00  6.05           C
ATOM    807  O   ASP A  57     -30.214  47.365 -26.067  1.00  6.84           O
ATOM    808  CB  ASP A  57     -29.715  45.762 -28.553  1.00  7.45           C
ATOM    809  CG  ASP A  57     -30.177  46.724 -29.604  1.00  7.10           C
ATOM    810  OD1 ASP A  57     -31.073  47.526 -29.327  1.00  7.18           O
ATOM    811  OD2 ASP A  57     -29.618  46.717 -30.726  1.00  9.48           O
ATOM    812  H   ASP A  57     -28.713  44.698 -26.585  1.00  8.23           H
ATOM    813  HA  ASP A  57     -27.929  46.709 -28.169  1.00  7.14           H
ATOM    814  HB2 ASP A  57     -29.325  44.993 -28.997  1.00  8.94           H
ATOM    815  HB3 ASP A  57     -30.486  45.492 -28.031  1.00  8.94           H
ATOM    816  N   PRO A  58     -28.918  48.804 -27.218  1.00  6.43           N
ATOM    817  CA  PRO A  58     -29.401  49.951 -26.446  1.00  8.11           C
ATOM    818  C   PRO A  58     -30.807  50.405 -26.823  1.00  7.27           C
ATOM    819  O   PRO A  58     -31.426  51.148 -26.042  1.00  9.70           O
ATOM    820  CB  PRO A  58     -28.372  51.040 -26.754  1.00  8.61           C
ATOM    821  CG  PRO A  58     -27.875  50.690 -28.142  1.00  8.04           C
ATOM    822  CD  PRO A  58     -27.838  49.180 -28.153  1.00  6.27           C
ATOM    823  HA  PRO A  58     -29.375  49.747 -25.488  1.00  9.73           H
ATOM    824  HB2 PRO A  58     -28.800  51.910 -26.749  1.00 10.33           H
ATOM    825  HB3 PRO A  58     -27.649  51.004 -26.108  1.00 10.33           H
ATOM    826  HG2 PRO A  58     -28.495  51.025 -28.808  1.00  9.65           H
ATOM    827  HG3 PRO A  58     -26.988  51.058 -28.278  1.00  9.65           H
ATOM    828  HD2 PRO A  58     -28.028  48.844 -29.043  1.00  7.52           H
ATOM    829  HD3 PRO A  58     -26.982  48.861 -27.827  1.00  7.52           H
ATOM    830  N   THR A  59     -31.326  49.996 -27.962  1.00  7.26           N
ATOM    831  CA  THR A  59     -32.699  50.318 -28.312  1.00  8.39           C
ATOM    832  C   THR A  59     -33.667  49.382 -27.592  1.00  7.52           C
ATOM    833  O   THR A  59     -34.678  49.810 -27.033  1.00  8.13           O
ATOM    834  CB  THR A  59     -32.924  50.215 -29.832  1.00  7.87           C
ATOM    835  OG1 THR A  59     -32.088  51.161 -30.499  1.00 10.29           O
ATOM    836  CG2 THR A  59     -34.386  50.460 -30.208  1.00 11.07           C
ATOM    837  H   THR A  59     -30.909  49.530 -28.553  1.00  8.71           H
ATOM    838  HA  THR A  59     -32.896  51.237 -28.033  1.00 10.07           H
ATOM    839  HB  THR A  59     -32.685  49.321 -30.125  1.00  9.45           H
ATOM    840  HG1 THR A  59     -32.269  51.921 -30.249  1.00 12.35           H
ATOM    841 HG21 THR A  59     -34.496  50.390 -31.159  1.00 13.28           H
ATOM    842 HG22 THR A  59     -34.949  49.811 -29.780  1.00 13.28           H
ATOM    843 HG23 THR A  59     -34.654  51.339 -29.928  1.00 13.28           H
ATOM    844  N   TYR A  60     -33.401  48.092 -27.629  1.00  6.54           N
ATOM    845  CA  TYR A  60     -34.290  47.158 -26.931  1.00  7.38           C
ATOM    846  C   TYR A  60     -34.117  47.220 -25.428  1.00  5.64           C
ATOM    847  O   TYR A  60     -35.091  47.029 -24.684  1.00  6.67           O
ATOM    848  CB  TYR A  60     -34.091  45.723 -27.430  1.00  7.10           C
ATOM    849  CG  TYR A  60     -34.212  45.676 -28.919  1.00  8.10           C
ATOM    850  CD1 TYR A  60     -33.232  45.091 -29.721  1.00  8.87           C
ATOM    851  CD2 TYR A  60     -35.277  46.301 -29.548  1.00 10.96           C
ATOM    852  CE1 TYR A  60     -33.322  45.138 -31.108  1.00 12.55           C
ATOM    853  CE2 TYR A  60     -35.364  46.350 -30.934  1.00 14.50           C
ATOM    854  CZ  TYR A  60     -34.382  45.772 -31.689  1.00 12.23           C
ATOM    855  OH  TYR A  60     -34.492  45.853 -33.069  1.00 19.31           O
ATOM    856  H   TYR A  60     -32.735  47.730 -28.036  1.00  7.85           H
ATOM    857  HA  TYR A  60     -35.216  47.410 -27.129  1.00  8.85           H
ATOM    858  HB2 TYR A  60     -33.206  45.413 -27.183  1.00  8.52           H
ATOM    859  HB3 TYR A  60     -34.772  45.149 -27.047  1.00  8.52           H
ATOM    860  HD1 TYR A  60     -32.495  44.687 -29.322  1.00 10.64           H
ATOM    861  HD2 TYR A  60     -35.928  46.723 -29.034  1.00 13.15           H
ATOM    862  HE1 TYR A  60     -32.661  44.750 -31.635  1.00 15.06           H
ATOM    863  HE2 TYR A  60     -36.080  46.779 -31.344  1.00 17.40           H
ATOM    864  HH  TYR A  60     -34.524  45.101 -33.393  1.00 23.17           H
ATOM    865  N   CYS A  61     -32.904  47.523 -24.988  1.00  5.34           N
ATOM    866  CA  CYS A  61     -32.537  47.448 -23.583  1.00  6.19           C
ATOM    867  C   CYS A  61     -31.896  48.749 -23.059  1.00  6.14           C
ATOM    868  O   CYS A  61     -30.761  48.736 -22.608  1.00  7.53           O
ATOM    869  CB  CYS A  61     -31.599  46.252 -23.371  1.00  6.20           C
ATOM    870  SG  CYS A  61     -32.466  44.705 -23.729  1.00  6.46           S
ATOM    871  H   CYS A  61     -32.261  47.781 -25.498  1.00  6.40           H
ATOM    872  HA  CYS A  61     -33.347  47.286 -23.057  1.00  7.43           H
ATOM    873  HB2 CYS A  61     -30.839  46.325 -23.970  1.00  7.44           H
ATOM    874  HB3 CYS A  61     -31.303  46.232 -22.447  1.00  7.44           H
ATOM    875  N   PRO A  62     -32.639  49.867 -23.104  1.00  7.73           N
ATOM    876  CA  PRO A  62     -32.111  51.118 -22.568  1.00  9.27           C
ATOM    877  C   PRO A  62     -32.027  51.115 -21.040  1.00  9.58           C
ATOM    878  O   PRO A  62     -31.284  51.894 -20.435  1.00 10.44           O
ATOM    879  CB  PRO A  62     -33.129  52.150 -23.053  1.00 10.56           C
ATOM    880  CG  PRO A  62     -34.397  51.388 -23.185  1.00  9.07           C
ATOM    881  CD  PRO A  62     -33.980  50.031 -23.674  1.00  8.19           C
ATOM    882  HA  PRO A  62     -31.231  51.316 -22.949  1.00 11.12           H
ATOM    883  HB2 PRO A  62     -33.218  52.857 -22.395  1.00 12.67           H
ATOM    884  HB3 PRO A  62     -32.851  52.508 -23.910  1.00 12.67           H
ATOM    885  HG2 PRO A  62     -34.832  51.323 -22.320  1.00 10.88           H
ATOM    886  HG3 PRO A  62     -34.975  51.823 -23.830  1.00 10.88           H
ATOM    887  HD2 PRO A  62     -34.579  49.349 -23.332  1.00  9.82           H
ATOM    888  HD3 PRO A  62     -33.941  50.017 -24.643  1.00  9.82           H
ATOM    889  N   ASP A  63     -32.811  50.245 -20.410  1.00  7.67           N
ATOM    890  CA  ASP A  63     -32.797  50.064 -18.960  1.00  7.24           C
ATOM    891  C   ASP A  63     -33.333  48.676 -18.662  1.00  6.97           C
ATOM    892  O   ASP A  63     -33.786  47.959 -19.540  1.00  6.87           O
ATOM    893  CB  ASP A  63     -33.551  51.190 -18.227  1.00  9.92           C
ATOM    894  CG  ASP A  63     -34.995  51.263 -18.569  1.00 11.83           C
ATOM    895  OD1 ASP A  63     -35.682  50.258 -18.715  1.00 13.21           O
ATOM    896  OD2 ASP A  63     -35.497  52.398 -18.665  1.00 30.51           O
ATOM    897  H   ASP A  63     -33.374  49.733 -20.812  1.00  9.20           H
ATOM    898  HA  ASP A  63     -31.867  50.090 -18.655  1.00  8.69           H
ATOM    899  HB2 ASP A  63     -33.479  51.044 -17.271  1.00 11.90           H
ATOM    900  HB3 ASP A  63     -33.147  52.041 -18.461  1.00 11.90           H
ATOM    901  N   ASP A  64     -33.268  48.299 -17.397  1.00  7.08           N
ATOM    902  CA  ASP A  64     -33.560  46.927 -16.996  1.00  6.28           C
ATOM    903  C   ASP A  64     -34.997  46.515 -17.256  1.00  6.21           C
ATOM    904  O   ASP A  64     -35.265  45.402 -17.708  1.00  6.96           O
ATOM    905  CB  ASP A  64     -33.247  46.743 -15.514  1.00  7.71           C
ATOM    906  CG  ASP A  64     -31.769  46.744 -15.207  1.00  8.99           C
ATOM    907  OD1 ASP A  64     -30.916  46.570 -16.114  1.00  9.14           O
ATOM    908  OD2 ASP A  64     -31.450  46.875 -13.995  1.00 10.16           O
ATOM    909  H   ASP A  64     -33.057  48.819 -16.745  1.00  8.49           H
ATOM    910  HA  ASP A  64     -32.979  46.321 -17.502  1.00  7.53           H
ATOM    911  HB2 ASP A  64     -33.656  47.468 -15.015  1.00  9.25           H
ATOM    912  HB3 ASP A  64     -33.612  45.894 -15.220  1.00  9.25           H
ATOM    913  N   GLU A  65     -35.942  47.405 -16.968  1.00  7.09           N
ATOM    914  CA  GLU A  65     -37.353  47.103 -17.119  1.00  7.41           C
ATOM    915  C   GLU A  65     -37.758  47.023 -18.584  1.00  7.49           C
ATOM    916  O   GLU A  65     -38.438  46.101 -19.022  1.00  8.09           O
ATOM    917  CB  GLU A  65     -38.146  48.191 -16.381  1.00 10.35           C
ATOM    918  CG  GLU A  65     -39.656  48.077 -16.459  1.00 13.81           C
ATOM    919  CD  GLU A  65     -40.347  49.189 -15.700  1.00 21.38           C
ATOM    920  OE1 GLU A  65     -39.664  50.148 -15.284  1.00 25.86           O
ATOM    921  OE2 GLU A  65     -41.581  49.108 -15.532  1.00 24.49           O
ATOM    922  H   GLU A  65     -35.785  48.200 -16.679  1.00  8.51           H
ATOM    923  HA  GLU A  65     -37.547  46.240 -16.698  1.00  8.89           H
ATOM    924  HB2 GLU A  65     -37.902  48.164 -15.442  1.00 12.42           H
ATOM    925  HB3 GLU A  65     -37.901  49.053 -16.753  1.00 12.42           H
ATOM    926  HG2 GLU A  65     -39.932  48.128 -17.387  1.00 16.57           H
ATOM    927  HG3 GLU A  65     -39.932  47.231 -16.073  1.00 16.57           H
ATOM    928  N   THR A  66     -37.331  48.010 -19.357  1.00  6.89           N
ATOM    929  CA  THR A  66     -37.691  48.068 -20.768  1.00  7.40           C
ATOM    930  C   THR A  66     -37.152  46.839 -21.492  1.00  5.69           C
ATOM    931  O   THR A  66     -37.826  46.250 -22.323  1.00  7.07           O
ATOM    932  CB  THR A  66     -37.162  49.368 -21.419  1.00  8.28           C
ATOM    933  OG1 THR A  66     -37.694  50.497 -20.712  1.00 11.28           O
ATOM    934  CG2 THR A  66     -37.580  49.470 -22.857  1.00 10.30           C
ATOM    935  H   THR A  66     -36.832  48.658 -19.092  1.00  8.27           H
ATOM    936  HA  THR A  66     -38.667  48.064 -20.848  1.00  8.88           H
ATOM    937  HB  THR A  66     -36.193  49.384 -21.375  1.00  9.93           H
ATOM    938  HG1 THR A  66     -37.461  50.471 -19.927  1.00 13.54           H
ATOM    939 HG21 THR A  66     -37.242  50.283 -23.239  1.00 12.36           H
ATOM    940 HG22 THR A  66     -37.234  48.725 -23.352  1.00 12.36           H
ATOM    941 HG23 THR A  66     -38.538  49.470 -22.921  1.00 12.36           H
ATOM    942  N   CYS A  67     -35.920  46.467 -21.150  1.00  5.82           N
ATOM    943  CA  CYS A  67     -35.299  45.279 -21.734  1.00  5.98           C
ATOM    944  C   CYS A  67     -36.147  44.028 -21.503  1.00  5.34           C
ATOM    945  O   CYS A  67     -36.370  43.237 -22.418  1.00  6.06           O
ATOM    946  CB  CYS A  67     -33.923  45.135 -21.107  1.00  6.40           C
ATOM    947  SG  CYS A  67     -32.824  43.926 -21.880  1.00  6.21           S
ATOM    948  H   CYS A  67     -35.423  46.883 -20.585  1.00  6.98           H
ATOM    949  HA  CYS A  67     -35.190  45.407 -22.700  1.00  7.17           H
ATOM    950  HB2 CYS A  67     -33.478  45.997 -21.147  1.00  7.68           H
ATOM    951  HB3 CYS A  67     -34.035  44.873 -20.180  1.00  7.68           H
ATOM    952  N   ALA A  68     -36.621  43.849 -20.263  1.00  5.59           N
ATOM    953  CA  ALA A  68     -37.450  42.692 -19.939  1.00  6.18           C
ATOM    954  C   ALA A  68     -38.756  42.678 -20.703  1.00  6.51           C
ATOM    955  O   ALA A  68     -39.274  41.617 -21.021  1.00  7.49           O
ATOM    956  CB  ALA A  68     -37.721  42.615 -18.449  1.00  6.77           C
ATOM    957  H   ALA A  68     -36.477  44.380 -19.602  1.00  6.70           H
ATOM    958  HA  ALA A  68     -36.958  41.882 -20.188  1.00  7.42           H
ATOM    959  HB1 ALA A  68     -38.266  41.846 -18.271  1.00  8.12           H
ATOM    960  HB2 ALA A  68     -36.885  42.540 -17.984  1.00  8.12           H
ATOM    961  HB3 ALA A  68     -38.179  43.413 -18.174  1.00  8.12           H
ATOM    962  N   GLN A  69     -39.290  43.856 -21.011  1.00  6.86           N
ATOM    963  CA  GLN A  69     -40.511  43.953 -21.802  1.00  9.02           C
ATOM    964  C   GLN A  69     -40.261  43.651 -23.282  1.00  8.12           C
ATOM    965  O   GLN A  69     -41.122  43.085 -23.962  1.00  9.61           O
ATOM    966  CB  GLN A  69     -41.113  45.359 -21.676  1.00 10.51           C
ATOM    967  CG  GLN A  69     -41.527  45.734 -20.251  1.00 16.20           C
ATOM    968  CD  GLN A  69     -41.941  47.197 -20.115  1.00 18.41           C
ATOM    969  OE1 GLN A  69     -41.220  48.102 -20.531  1.00 27.03           O
ATOM    970  NE2 GLN A  69     -43.112  47.427 -19.531  1.00 29.48           N
ATOM    971  H   GLN A  69     -38.964  44.615 -20.773  1.00  8.23           H
ATOM    972  HA  GLN A  69     -41.166  43.308 -21.464  1.00 10.82           H
ATOM    973  HB2 GLN A  69     -40.456  46.008 -21.973  1.00 12.61           H
ATOM    974  HB3 GLN A  69     -41.903  45.412 -22.237  1.00 12.61           H
ATOM    975  HG2 GLN A  69     -42.282  45.184 -19.987  1.00 19.44           H
ATOM    976  HG3 GLN A  69     -40.779  45.578 -19.654  1.00 19.44           H
ATOM    977 HE21 GLN A  69     -43.391  48.234 -19.430  1.00 35.37           H
ATOM    978 HE22 GLN A  69     -43.592  46.769 -19.254  1.00 35.37           H
ATOM    979  N   ASN A  70     -39.100  44.041 -23.798  1.00  6.95           N
ATOM    980  CA  ASN A  70     -38.818  43.979 -25.230  1.00  7.11           C
ATOM    981  C   ASN A  70     -38.158  42.693 -25.687  1.00  6.79           C
ATOM    982  O   ASN A  70     -38.058  42.438 -26.893  1.00  7.73           O
ATOM    983  CB  ASN A  70     -37.901  45.133 -25.635  1.00  7.58           C
ATOM    984  CG  ASN A  70     -38.615  46.468 -25.681  1.00  8.37           C
ATOM    985  OD1 ASN A  70     -39.848  46.525 -25.807  1.00 10.35           O
ATOM    986  ND2 ASN A  70     -37.861  47.541 -25.568  1.00  8.27           N
ATOM    987  H   ASN A  70     -38.448  44.352 -23.331  1.00  8.34           H
ATOM    988  HA  ASN A  70     -39.660  44.076 -25.723  1.00  8.54           H
ATOM    989  HB2 ASN A  70     -37.179  45.202 -24.991  1.00  9.10           H
ATOM    990  HB3 ASN A  70     -37.542  44.955 -26.518  1.00  9.10           H
ATOM    991 HD21 ASN A  70     -38.270  48.432 -25.592  1.00  9.92           H
ATOM    992 HD22 ASN A  70     -36.891  47.450 -25.461  1.00  9.92           H
ATOM    993  N   CYS A  71     -37.641  41.926 -24.730  1.00  6.34           N
ATOM    994  CA  CYS A  71     -36.754  40.811 -25.036  1.00  6.39           C
ATOM    995  C   CYS A  71     -37.266  39.509 -24.483  1.00  5.00           C
ATOM    996  O   CYS A  71     -37.863  39.469 -23.410  1.00  6.71           O
ATOM    997  CB  CYS A  71     -35.360  41.095 -24.494  1.00  5.52           C
ATOM    998  SG  CYS A  71     -34.622  42.580 -25.194  1.00  6.94           S
ATOM    999  H   CYS A  71     -37.792  42.032 -23.890  1.00  7.61           H
ATOM   1000  HA  CYS A  71     -36.686  40.718 -26.009  1.00  7.67           H
ATOM   1001  HB2 CYS A  71     -35.414  41.212 -23.533  1.00  6.62           H
ATOM   1002  HB3 CYS A  71     -34.781  40.346 -24.705  1.00  6.62           H
ATOM   1003  N   ALA A  72     -37.010  38.440 -25.221  1.00  6.13           N
ATOM   1004  CA  ALA A  72     -37.490  37.109 -24.896  1.00  5.03           C
ATOM   1005  C   ALA A  72     -36.338  36.129 -24.784  1.00  5.49           C
ATOM   1006  O   ALA A  72     -35.332  36.234 -25.511  1.00  6.45           O
ATOM   1007  CB  ALA A  72     -38.446  36.626 -25.968  1.00  6.27           C
ATOM   1008  H   ALA A  72     -36.543  38.464 -25.943  1.00  7.35           H
ATOM   1009  HA  ALA A  72     -37.966  37.131 -24.039  1.00  6.03           H
ATOM   1010  HB1 ALA A  72     -38.753  35.746 -25.739  1.00  7.53           H
ATOM   1011  HB2 ALA A  72     -39.190  37.231 -26.018  1.00  7.53           H
ATOM   1012  HB3 ALA A  72     -37.985  36.604 -26.810  1.00  7.53           H
ATOM   1013  N   LEU A  73     -36.494  35.141 -23.903  1.00  4.89           N
ATOM   1014  CA  LEU A  73     -35.600  34.004 -23.803  1.00  5.01           C
ATOM   1015  C   LEU A  73     -36.026  32.924 -24.787  1.00  5.64           C
ATOM   1016  O   LEU A  73     -37.141  32.401 -24.704  1.00  6.53           O
ATOM   1017  CB  LEU A  73     -35.669  33.431 -22.388  1.00  5.14           C
ATOM   1018  CG  LEU A  73     -35.120  34.357 -21.304  1.00  4.95           C
ATOM   1019  CD1 LEU A  73     -35.560  33.881 -19.927  1.00  6.43           C
ATOM   1020  CD2 LEU A  73     -33.593  34.435 -21.361  1.00  7.16           C
ATOM   1021  H   LEU A  73     -37.138  35.114 -23.333  1.00  5.87           H
ATOM   1022  HA  LEU A  73     -34.679  34.276 -23.999  1.00  6.01           H
ATOM   1023  HB2 LEU A  73     -36.596  33.245 -22.174  1.00  6.17           H
ATOM   1024  HB3 LEU A  73     -35.155  32.609 -22.361  1.00  6.17           H
ATOM   1025  HG  LEU A  73     -35.472  35.251 -21.440  1.00  5.94           H
ATOM   1026 HD11 LEU A  73     -35.204  34.476 -19.262  1.00  7.72           H
ATOM   1027 HD12 LEU A  73     -36.519  33.882 -19.888  1.00  7.72           H
ATOM   1028 HD13 LEU A  73     -35.227  32.992 -19.783  1.00  7.72           H
ATOM   1029 HD21 LEU A  73     -33.284  35.023 -20.668  1.00  8.59           H
ATOM   1030 HD22 LEU A  73     -33.230  33.555 -21.230  1.00  8.59           H
ATOM   1031 HD23 LEU A  73     -33.329  34.773 -22.220  1.00  8.59           H
ATOM   1032  N   ASP A  74     -35.171  32.585 -25.721  1.00  4.45           N
ATOM   1033  CA  ASP A  74     -35.551  31.650 -26.764  1.00  5.08           C
ATOM   1034  C   ASP A  74     -35.629  30.229 -26.239  1.00  4.63           C
ATOM   1035  O   ASP A  74     -35.017  29.881 -25.214  1.00  4.79           O
ATOM   1036  CB  ASP A  74     -34.545  31.718 -27.915  1.00  7.36           C
ATOM   1037  CG  ASP A  74     -35.104  31.190 -29.226  1.00  6.74           C
ATOM   1038  OD1 ASP A  74     -36.342  31.126 -29.357  1.00  6.78           O
ATOM   1039  OD2 ASP A  74     -34.269  30.839 -30.123  1.00  8.82           O
ATOM   1040  H   ASP A  74     -34.364  32.878 -25.780  1.00  5.34           H
ATOM   1041  HA  ASP A  74     -36.433  31.896 -27.112  1.00  6.10           H
ATOM   1042  HB2 ASP A  74     -34.285  32.642 -28.051  1.00  8.83           H
ATOM   1043  HB3 ASP A  74     -33.767  31.185 -27.686  1.00  8.83           H
ATOM   1044  N   GLY A  75     -36.370  29.382 -26.959  1.00  4.33           N
ATOM   1045  CA  GLY A  75     -36.305  27.950 -26.734  1.00  4.37           C
ATOM   1046  C   GLY A  75     -34.926  27.422 -27.046  1.00  4.41           C
ATOM   1047  O   GLY A  75     -34.071  28.120 -27.628  1.00  5.34           O
ATOM   1048  H   GLY A  75     -36.915  29.618 -27.581  1.00  5.19           H
ATOM   1049  HA2 GLY A  75     -36.513  27.753 -25.807  1.00  5.24           H
ATOM   1050  HA3 GLY A  75     -36.949  27.498 -27.301  1.00  5.24           H
ATOM   1051  N   ALA A  76     -34.695  26.176 -26.679  1.00  4.68           N
ATOM   1052  CA  ALA A  76     -33.390  25.552 -26.800  1.00  5.54           C
ATOM   1053  C   ALA A  76     -33.432  24.262 -27.588  1.00  5.51           C
ATOM   1054  O   ALA A  76     -34.263  23.382 -27.316  1.00  6.95           O
ATOM   1055  CB  ALA A  76     -32.845  25.251 -25.407  1.00  6.56           C
ATOM   1056  H   ALA A  76     -35.295  25.655 -26.348  1.00  5.61           H
ATOM   1057  HA  ALA A  76     -32.774  26.169 -27.247  1.00  6.64           H
ATOM   1058  HB1 ALA A  76     -31.982  24.839 -25.492  1.00  7.87           H
ATOM   1059  HB2 ALA A  76     -32.769  26.073 -24.917  1.00  7.87           H
ATOM   1060  HB3 ALA A  76     -33.450  24.656 -24.957  1.00  7.87           H
ATOM   1061  N   ASP A  77     -32.478  24.096 -28.503  1.00  6.05           N
ATOM   1062  CA  ASP A  77     -32.235  22.815 -29.138  1.00  5.85           C
ATOM   1063  C   ASP A  77     -31.258  22.094 -28.219  1.00  4.81           C
ATOM   1064  O   ASP A  77     -30.043  22.286 -28.283  1.00  5.03           O
ATOM   1065  CB  ASP A  77     -31.643  22.999 -30.546  1.00  9.25           C
ATOM   1066  CG  ASP A  77     -31.320  21.675 -31.240  1.00 12.06           C
ATOM   1067  OD1 ASP A  77     -31.358  20.590 -30.616  1.00 12.32           O
ATOM   1068  OD2 ASP A  77     -30.924  21.704 -32.432  1.00 18.86           O
ATOM   1069  H   ASP A  77     -31.954  24.722 -28.773  1.00  7.26           H
ATOM   1070  HA  ASP A  77     -33.066  22.300 -29.198  1.00  7.01           H
ATOM   1071  HB2 ASP A  77     -32.284  23.476 -31.097  1.00 11.10           H
ATOM   1072  HB3 ASP A  77     -30.821  23.509 -30.478  1.00 11.10           H
ATOM   1073  N   TYR A  78     -31.795  21.278 -27.330  1.00  4.58           N
ATOM   1074  CA  TYR A  78     -31.003  20.728 -26.236  1.00  5.19           C
ATOM   1075  C   TYR A  78     -29.805  19.949 -26.741  1.00  5.06           C
ATOM   1076  O   TYR A  78     -28.685  20.187 -26.282  1.00  5.25           O
ATOM   1077  CB  TYR A  78     -31.889  19.852 -25.320  1.00  4.62           C
ATOM   1078  CG  TYR A  78     -32.713  20.687 -24.362  1.00  3.94           C
ATOM   1079  CD1 TYR A  78     -33.855  21.367 -24.792  1.00  4.75           C
ATOM   1080  CD2 TYR A  78     -32.310  20.873 -23.046  1.00  3.95           C
ATOM   1081  CE1 TYR A  78     -34.572  22.190 -23.926  1.00  4.00           C
ATOM   1082  CE2 TYR A  78     -33.034  21.678 -22.181  1.00  4.21           C
ATOM   1083  CZ  TYR A  78     -34.157  22.336 -22.622  1.00  3.19           C
ATOM   1084  OH  TYR A  78     -34.812  23.146 -21.737  1.00  4.07           O
ATOM   1085  H   TYR A  78     -32.617  21.025 -27.333  1.00  5.49           H
ATOM   1086  HA  TYR A  78     -30.664  21.470 -25.694  1.00  6.22           H
ATOM   1087  HB2 TYR A  78     -32.496  19.331 -25.868  1.00  5.55           H
ATOM   1088  HB3 TYR A  78     -31.322  19.264 -24.797  1.00  5.55           H
ATOM   1089  HD1 TYR A  78     -34.132  21.281 -25.675  1.00  5.70           H
ATOM   1090  HD2 TYR A  78     -31.546  20.443 -22.737  1.00  4.74           H
ATOM   1091  HE1 TYR A  78     -35.334  22.632 -24.226  1.00  4.80           H
ATOM   1092  HE2 TYR A  78     -32.748  21.789 -21.304  1.00  5.05           H
ATOM   1093  HH  TYR A  78     -35.588  22.895 -21.649  1.00  4.88           H
ATOM   1094  N   GLU A  79     -30.013  18.995 -27.637  1.00  5.74           N
ATOM   1095  CA  GLU A  79     -28.895  18.200 -28.126  1.00  6.16           C
ATOM   1096  C   GLU A  79     -28.007  18.990 -29.078  1.00  6.95           C
ATOM   1097  O   GLU A  79     -26.782  19.070 -28.919  1.00  7.06           O
ATOM   1098  CB  GLU A  79     -29.400  16.940 -28.817  1.00  7.60           C
ATOM   1099  CG  GLU A  79     -28.237  16.080 -29.324  1.00  9.29           C
ATOM   1100  CD  GLU A  79     -28.655  14.720 -29.834  1.00 11.24           C
ATOM   1101  OE1 GLU A  79     -29.837  14.423 -29.852  1.00 12.49           O
ATOM   1102  OE2 GLU A  79     -27.751  13.940 -30.196  1.00 17.58           O
ATOM   1103  H   GLU A  79     -30.778  18.790 -27.974  1.00  6.88           H
ATOM   1104  HA  GLU A  79     -28.345  17.924 -27.363  1.00  7.39           H
ATOM   1105  HB2 GLU A  79     -29.917  16.414 -28.187  1.00  9.12           H
ATOM   1106  HB3 GLU A  79     -29.949  17.190 -29.577  1.00  9.12           H
ATOM   1107  HG2 GLU A  79     -27.798  16.546 -30.052  1.00 11.15           H
ATOM   1108  HG3 GLU A  79     -27.610  15.943 -28.597  1.00 11.15           H
ATOM   1109  N   GLY A  80     -28.620  19.597 -30.088  1.00  6.63           N
ATOM   1110  CA  GLY A  80     -27.869  20.205 -31.174  1.00  8.57           C
ATOM   1111  C   GLY A  80     -27.070  21.427 -30.780  1.00  7.27           C
ATOM   1112  O   GLY A  80     -25.944  21.643 -31.280  1.00  8.55           O
ATOM   1113  H   GLY A  80     -29.473  19.669 -30.167  1.00  7.96           H
ATOM   1114  HA2 GLY A  80     -27.254  19.550 -31.539  1.00 10.28           H
ATOM   1115  HA3 GLY A  80     -28.485  20.464 -31.877  1.00 10.28           H
ATOM   1116  N   THR A  81     -27.618  22.239 -29.891  1.00  6.91           N
ATOM   1117  CA  THR A  81     -26.944  23.453 -29.475  1.00  6.86           C
ATOM   1118  C   THR A  81     -26.183  23.276 -28.161  1.00  6.12           C
ATOM   1119  O   THR A  81     -25.111  23.834 -27.995  1.00  7.03           O
ATOM   1120  CB  THR A  81     -27.938  24.625 -29.347  1.00  6.87           C
ATOM   1121  OG1 THR A  81     -28.580  24.838 -30.609  1.00  9.78           O
ATOM   1122  CG2 THR A  81     -27.254  25.911 -28.935  1.00  9.29           C
ATOM   1123  H   THR A  81     -28.380  22.109 -29.514  1.00  8.29           H
ATOM   1124  HA  THR A  81     -26.290  23.695 -30.163  1.00  8.23           H
ATOM   1125  HB  THR A  81     -28.606  24.408 -28.679  1.00  8.24           H
ATOM   1126  HG1 THR A  81     -29.111  25.460 -30.552  1.00 11.73           H
ATOM   1127 HG21 THR A  81     -27.900  26.618 -28.865  1.00 11.15           H
ATOM   1128 HG22 THR A  81     -26.824  25.797 -28.085  1.00 11.15           H
ATOM   1129 HG23 THR A  81     -26.594  26.156 -29.589  1.00 11.15           H
ATOM   1130  N   TYR A  82     -26.754  22.536 -27.218  1.00  5.16           N
ATOM   1131  CA  TYR A  82     -26.219  22.514 -25.853  1.00  4.65           C
ATOM   1132  C   TYR A  82     -25.598  21.195 -25.463  1.00  4.84           C
ATOM   1133  O   TYR A  82     -24.999  21.111 -24.382  1.00  5.09           O
ATOM   1134  CB  TYR A  82     -27.301  22.953 -24.851  1.00  5.47           C
ATOM   1135  CG  TYR A  82     -27.775  24.351 -25.139  1.00  4.90           C
ATOM   1136  CD1 TYR A  82     -27.006  25.435 -24.759  1.00  5.77           C
ATOM   1137  CD2 TYR A  82     -28.955  24.603 -25.839  1.00  5.62           C
ATOM   1138  CE1 TYR A  82     -27.390  26.722 -25.047  1.00  6.21           C
ATOM   1139  CE2 TYR A  82     -29.345  25.881 -26.124  1.00  4.91           C
ATOM   1140  CZ  TYR A  82     -28.568  26.938 -25.731  1.00  5.29           C
ATOM   1141  OH  TYR A  82     -28.977  28.219 -26.000  1.00  7.13           O
ATOM   1142  H   TYR A  82     -27.446  22.040 -27.337  1.00  6.18           H
ATOM   1143  HA  TYR A  82     -25.505  23.183 -25.805  1.00  5.58           H
ATOM   1144  HB2 TYR A  82     -28.062  22.354 -24.917  1.00  6.56           H
ATOM   1145  HB3 TYR A  82     -26.934  22.934 -23.953  1.00  6.56           H
ATOM   1146  HD1 TYR A  82     -26.207  25.289 -24.306  1.00  6.92           H
ATOM   1147  HD2 TYR A  82     -29.484  23.890 -26.116  1.00  6.74           H
ATOM   1148  HE1 TYR A  82     -26.868  27.441 -24.772  1.00  7.45           H
ATOM   1149  HE2 TYR A  82     -30.141  26.034 -26.579  1.00  5.89           H
ATOM   1150  HH  TYR A  82     -28.415  28.603 -26.456  1.00  8.56           H
ATOM   1151  N   GLY A  83     -25.678  20.175 -26.308  1.00  4.62           N
ATOM   1152  CA  GLY A  83     -25.071  18.890 -25.995  1.00  5.60           C
ATOM   1153  C   GLY A  83     -25.723  18.171 -24.826  1.00  4.94           C
ATOM   1154  O   GLY A  83     -25.066  17.368 -24.153  1.00  5.30           O
ATOM   1155  H   GLY A  83     -26.079  20.201 -27.068  1.00  5.55           H
ATOM   1156  HA2 GLY A  83     -25.126  18.313 -26.773  1.00  6.72           H
ATOM   1157  HA3 GLY A  83     -24.134  19.024 -25.783  1.00  6.72           H
ATOM   1158  N   VAL A  84     -27.012  18.396 -24.619  1.00  4.68           N
ATOM   1159  CA  VAL A  84     -27.767  17.788 -23.535  1.00  4.90           C
ATOM   1160  C   VAL A  84     -28.677  16.729 -24.104  1.00  4.74           C
ATOM   1161  O   VAL A  84     -29.485  17.035 -25.009  1.00  5.26           O
ATOM   1162  CB  VAL A  84     -28.636  18.846 -22.793  1.00  5.04           C
ATOM   1163  CG1 VAL A  84     -29.493  18.191 -21.706  1.00  5.85           C
ATOM   1164  CG2 VAL A  84     -27.777  19.968 -22.226  1.00  5.76           C
ATOM   1165  H   VAL A  84     -27.487  18.916 -25.112  1.00  5.61           H
ATOM   1166  HA  VAL A  84     -27.155  17.371 -22.893  1.00  5.88           H
ATOM   1167  HB  VAL A  84     -29.249  19.249 -23.443  1.00  6.05           H
ATOM   1168 HG11 VAL A  84     -30.015  18.868 -21.269  1.00  7.02           H
ATOM   1169 HG12 VAL A  84     -30.072  17.542 -22.113  1.00  7.02           H
ATOM   1170 HG13 VAL A  84     -28.915  17.761 -21.070  1.00  7.02           H
ATOM   1171 HG21 VAL A  84     -28.344  20.600 -21.778  1.00  6.92           H
ATOM   1172 HG22 VAL A  84     -27.146  19.595 -21.606  1.00  6.92           H
ATOM   1173 HG23 VAL A  84     -27.311  20.399 -22.947  1.00  6.92           H
ATOM   1174  N   THR A  85     -28.589  15.502 -23.606  1.00  4.36           N
ATOM   1175  CA  THR A  85     -29.496  14.429 -24.005  1.00  5.46           C
ATOM   1176  C   THR A  85     -29.981  13.717 -22.759  1.00  4.65           C
ATOM   1177  O   THR A  85     -29.342  13.763 -21.698  1.00  5.25           O
ATOM   1178  CB  THR A  85     -28.836  13.397 -24.960  1.00  5.75           C
ATOM   1179  OG1 THR A  85     -27.652  12.875 -24.345  1.00  6.42           O
ATOM   1180  CG2 THR A  85     -28.465  14.029 -26.285  1.00  7.74           C
ATOM   1181  H   THR A  85     -28.002  15.260 -23.025  1.00  5.23           H
ATOM   1182  HA  THR A  85     -30.273  14.816 -24.461  1.00  6.55           H
ATOM   1183  HB  THR A  85     -29.457  12.671 -25.130  1.00  6.90           H
ATOM   1184  HG1 THR A  85     -27.123  13.483 -24.195  1.00  7.70           H
ATOM   1185 HG21 THR A  85     -28.059  13.374 -26.858  1.00  9.29           H
ATOM   1186 HG22 THR A  85     -29.250  14.376 -26.714  1.00  9.29           H
ATOM   1187 HG23 THR A  85     -27.844  14.747 -26.143  1.00  9.29           H
ATOM   1188  N   SER A  86     -31.114  13.043 -22.874  1.00  5.31           N
ATOM   1189  CA  SER A  86     -31.594  12.190 -21.801  1.00  5.34           C
ATOM   1190  C   SER A  86     -32.153  10.899 -22.360  1.00  4.76           C
ATOM   1191  O   SER A  86     -32.596  10.857 -23.523  1.00  6.35           O
ATOM   1192  CB  SER A  86     -32.688  12.876 -20.978  1.00  5.08           C
ATOM   1193  OG  SER A  86     -33.855  13.057 -21.765  1.00  5.63           O
ATOM   1194  H   SER A  86     -31.626  13.062 -23.566  1.00  6.38           H
ATOM   1195  HA  SER A  86     -30.849  11.971 -21.202  1.00  6.40           H
ATOM   1196  HB2 SER A  86     -32.904  12.322 -20.212  1.00  6.10           H
ATOM   1197  HB3 SER A  86     -32.367  13.743 -20.683  1.00  6.10           H
ATOM   1198  HG  SER A  86     -34.439  13.424 -21.321  1.00  6.76           H
ATOM   1199  N   SER A  87     -32.176   9.884 -21.531  1.00  6.19           N
ATOM   1200  CA  SER A  87     -32.731   8.595 -21.898  1.00  8.01           C
ATOM   1201  C   SER A  87     -33.050   7.853 -20.612  1.00  7.53           C
ATOM   1202  O   SER A  87     -32.185   7.630 -19.793  1.00  7.86           O
ATOM   1203  CB  SER A  87     -31.706   7.811 -22.710  1.00 11.12           C
ATOM   1204  OG  SER A  87     -32.215   6.525 -23.016  1.00 17.38           O
ATOM   1205  H   SER A  87     -31.870   9.912 -20.728  1.00  7.43           H
ATOM   1206  HA  SER A  87     -33.551   8.709 -22.424  1.00  9.61           H
ATOM   1207  HB2 SER A  87     -31.523   8.286 -23.536  1.00 13.34           H
ATOM   1208  HB3 SER A  87     -30.892   7.717 -22.191  1.00 13.34           H
ATOM   1209  HG  SER A  87     -31.664   6.102 -23.453  1.00 20.85           H
ATOM   1210  N   GLY A  88     -34.300   7.489 -20.403  1.00  7.42           N
ATOM   1211  CA  GLY A  88     -34.675   6.841 -19.161  1.00  8.13           C
ATOM   1212  C   GLY A  88     -34.382   7.731 -17.970  1.00  6.64           C
ATOM   1213  O   GLY A  88     -34.849   8.867 -17.911  1.00  7.24           O
ATOM   1214  H   GLY A  88     -34.947   7.603 -20.958  1.00  8.90           H
ATOM   1215  HA2 GLY A  88     -35.623   6.636 -19.172  1.00  9.75           H
ATOM   1216  HA3 GLY A  88     -34.179   6.013 -19.061  1.00  9.75           H
ATOM   1217  N   SER A  89     -33.606   7.219 -17.023  1.00  6.52           N
ATOM   1218  CA  SER A  89     -33.235   7.951 -15.825  1.00  6.02           C
ATOM   1219  C   SER A  89     -31.890   8.671 -15.991  1.00  5.55           C
ATOM   1220  O   SER A  89     -31.373   9.220 -15.017  1.00  6.06           O
ATOM   1221  CB  SER A  89     -33.130   6.997 -14.636  1.00  7.15           C
ATOM   1222  OG  SER A  89     -31.882   6.296 -14.647  1.00  9.10           O
ATOM   1223  H   SER A  89     -33.274   6.426 -17.056  1.00  7.82           H
ATOM   1224  HA  SER A  89     -33.923   8.620 -15.625  1.00  7.23           H
ATOM   1225  HB2 SER A  89     -33.196   7.508 -13.814  1.00  8.58           H
ATOM   1226  HB3 SER A  89     -33.854   6.352 -14.684  1.00  8.58           H
ATOM   1227  HG  SER A  89     -31.436   6.529 -15.294  1.00 10.92           H
ATOM   1228  N   SER A  90     -31.349   8.711 -17.202  1.00  4.74           N
ATOM   1229  CA ASER A  90     -30.013   9.239 -17.435  0.57  5.33           C
ATOM   1230  CA BSER A  90     -30.011   9.264 -17.451  0.43  5.32           C
ATOM   1231  C   SER A  90     -30.034  10.595 -18.160  1.00  4.57           C
ATOM   1232  O   SER A  90     -30.757  10.783 -19.142  1.00  6.02           O
ATOM   1233  CB ASER A  90     -29.240   8.194 -18.244  0.57  6.36           C
ATOM   1234  CB BSER A  90     -29.199   8.323 -18.332  0.43  6.46           C
ATOM   1235  OG ASER A  90     -27.882   8.521 -18.399  0.57  5.75           O
ATOM   1236  OG BSER A  90     -28.837   7.163 -17.632  0.43  7.89           O
ATOM   1237  H  ASER A  90     -31.742   8.434 -17.915  0.57  5.69           H
ATOM   1238  H  BSER A  90     -31.739   8.420 -17.911  0.43  5.69           H
ATOM   1239  HA ASER A  90     -29.559   9.359 -16.575  0.57  6.40           H
ATOM   1240  HA BSER A  90     -29.541   9.374 -16.599  0.43  6.39           H
ATOM   1241  HB2ASER A  90     -29.302   7.341 -17.787  0.57  7.63           H
ATOM   1242  HB2BSER A  90     -29.733   8.072 -19.102  0.43  7.75           H
ATOM   1243  HB3ASER A  90     -29.643   8.123 -19.123  0.57  7.63           H
ATOM   1244  HB3BSER A  90     -28.394   8.780 -18.622  0.43  7.75           H
ATOM   1245  HG ASER A  90     -27.502   7.941 -18.836  0.57  6.90           H
ATOM   1246  HG BSER A  90     -28.401   6.667 -18.119  0.43  9.47           H
ATOM   1247  N   LEU A  91     -29.197  11.513 -17.693  1.00  4.88           N
ATOM   1248  CA  LEU A  91     -29.016  12.838 -18.263  1.00  4.37           C
ATOM   1249  C   LEU A  91     -27.537  13.010 -18.572  1.00  3.94           C
ATOM   1250  O   LEU A  91     -26.700  12.942 -17.649  1.00  4.79           O
ATOM   1251  CB  LEU A  91     -29.476  13.911 -17.270  1.00  5.21           C
ATOM   1252  CG  LEU A  91     -29.323  15.349 -17.718  1.00  5.01           C
ATOM   1253  CD1 LEU A  91     -30.230  15.673 -18.898  1.00  6.50           C
ATOM   1254  CD2 LEU A  91     -29.601  16.280 -16.542  1.00  6.40           C
ATOM   1255  H   LEU A  91     -28.696  11.379 -17.007  1.00  5.86           H
ATOM   1256  HA  LEU A  91     -29.531  12.924 -19.093  1.00  5.24           H
ATOM   1257  HB2 LEU A  91     -30.416  13.767 -17.080  1.00  6.26           H
ATOM   1258  HB3 LEU A  91     -28.963  13.809 -16.452  1.00  6.26           H
ATOM   1259  HG  LEU A  91     -28.406  15.493 -18.000  1.00  6.01           H
ATOM   1260 HD11 LEU A  91     -30.101  16.591 -19.148  1.00  7.80           H
ATOM   1261 HD12 LEU A  91     -30.004  15.098 -19.632  1.00  7.80           H
ATOM   1262 HD13 LEU A  91     -31.143  15.529 -18.638  1.00  7.80           H
ATOM   1263 HD21 LEU A  91     -29.502  17.190 -16.834  1.00  7.68           H
ATOM   1264 HD22 LEU A  91     -30.497  16.132 -16.232  1.00  7.68           H
ATOM   1265 HD23 LEU A  91     -28.975  16.092 -15.840  1.00  7.68           H
ATOM   1266  N   LYS A  92     -27.203  13.235 -19.835  1.00  4.31           N
ATOM   1267  CA  LYS A  92     -25.820  13.421 -20.259  1.00  4.38           C
ATOM   1268  C   LYS A  92     -25.610  14.858 -20.706  1.00  3.93           C
ATOM   1269  O   LYS A  92     -26.321  15.355 -21.587  1.00  4.83           O
ATOM   1270  CB  LYS A  92     -25.488  12.451 -21.394  1.00  5.30           C
ATOM   1271  CG  LYS A  92     -24.061  12.561 -21.904  1.00  5.91           C
ATOM   1272  CD  LYS A  92     -23.733  11.462 -22.898  1.00  8.08           C
ATOM   1273  CE  LYS A  92     -22.313  11.592 -23.446  1.00 10.02           C
ATOM   1274  NZ  LYS A  92     -22.039  10.602 -24.499  1.00 19.14           N
ATOM   1275  H   LYS A  92     -27.771  13.285 -20.479  1.00  5.17           H
ATOM   1276  HA  LYS A  92     -25.219  13.237 -19.507  1.00  5.26           H
ATOM   1277  HB2 LYS A  92     -25.620  11.544 -21.077  1.00  6.36           H
ATOM   1278  HB3 LYS A  92     -26.083  12.628 -22.139  1.00  6.36           H
ATOM   1279  HG2 LYS A  92     -23.945  13.416 -22.348  1.00  7.09           H
ATOM   1280  HG3 LYS A  92     -23.447  12.486 -21.156  1.00  7.09           H
ATOM   1281  HD2 LYS A  92     -23.810  10.601 -22.458  1.00  9.69           H
ATOM   1282  HD3 LYS A  92     -24.352  11.512 -23.644  1.00  9.69           H
ATOM   1283  HE2 LYS A  92     -22.198  12.477 -23.826  1.00 12.02           H
ATOM   1284  HE3 LYS A  92     -21.679  11.452 -22.726  1.00 12.02           H
ATOM   1285  HZ1 LYS A  92     -21.142  10.708 -24.823  1.00 22.96           H
ATOM   1286  HZ2 LYS A  92     -22.141   9.714 -24.148  1.00 22.96           H
ATOM   1287  HZ3 LYS A  92     -22.651  10.721 -25.229  1.00 22.96           H
ATOM   1288  N   LEU A  93     -24.601  15.500 -20.116  1.00  3.67           N
ATOM   1289  CA  LEU A  93     -24.234  16.862 -20.421  1.00  3.83           C
ATOM   1290  C   LEU A  93     -22.853  16.874 -21.054  1.00  3.86           C
ATOM   1291  O   LEU A  93     -21.857  16.545 -20.394  1.00  4.37           O
ATOM   1292  CB  LEU A  93     -24.198  17.731 -19.153  1.00  4.20           C
ATOM   1293  CG  LEU A  93     -25.420  17.652 -18.242  1.00  4.60           C
ATOM   1294  CD1 LEU A  93     -25.276  18.633 -17.091  1.00  6.62           C
ATOM   1295  CD2 LEU A  93     -26.729  17.883 -19.008  1.00  6.14           C
ATOM   1296  H   LEU A  93     -24.101  15.144 -19.513  1.00  4.40           H
ATOM   1297  HA  LEU A  93     -24.877  17.247 -21.052  1.00  4.60           H
ATOM   1298  HB2 LEU A  93     -23.428  17.467 -18.625  1.00  5.04           H
ATOM   1299  HB3 LEU A  93     -24.100  18.658 -19.422  1.00  5.04           H
ATOM   1300  HG  LEU A  93     -25.461  16.761 -17.861  1.00  5.52           H
ATOM   1301 HD11 LEU A  93     -26.051  18.570 -16.528  1.00  7.95           H
ATOM   1302 HD12 LEU A  93     -24.488  18.411 -16.589  1.00  7.95           H
ATOM   1303 HD13 LEU A  93     -25.199  19.521 -17.446  1.00  7.95           H
ATOM   1304 HD21 LEU A  93     -27.464  17.824 -18.395  1.00  7.36           H
ATOM   1305 HD22 LEU A  93     -26.705  18.755 -19.409  1.00  7.36           H
ATOM   1306 HD23 LEU A  93     -26.814  17.212 -19.689  1.00  7.36           H
ATOM   1307  N   ASN A  94     -22.778  17.265 -22.324  1.00  4.31           N
ATOM   1308  CA  ASN A  94     -21.496  17.428 -22.993  1.00  4.22           C
ATOM   1309  C   ASN A  94     -20.875  18.769 -22.720  1.00  3.78           C
ATOM   1310  O   ASN A  94     -21.552  19.744 -22.421  1.00  4.74           O
ATOM   1311  CB  ASN A  94     -21.657  17.292 -24.516  1.00  5.67           C
ATOM   1312  CG  ASN A  94     -21.902  15.885 -24.959  1.00  8.16           C
ATOM   1313  OD1 ASN A  94     -21.798  14.940 -24.201  1.00 12.89           O
ATOM   1314  ND2 ASN A  94     -22.237  15.731 -26.237  1.00 10.89           N
ATOM   1315  H   ASN A  94     -23.458  17.442 -22.819  1.00  5.18           H
ATOM   1316  HA  ASN A  94     -20.878  16.733 -22.685  1.00  5.06           H
ATOM   1317  HB2 ASN A  94     -22.411  17.831 -24.802  1.00  6.81           H
ATOM   1318  HB3 ASN A  94     -20.846  17.604 -24.947  1.00  6.81           H
ATOM   1319 HD21 ASN A  94     -22.412  14.834 -26.592  1.00 13.07           H
ATOM   1320 HD22 ASN A  94     -22.310  16.513 -26.823  1.00 13.07           H
ATOM   1321  N   PHE A  95     -19.552  18.847 -22.841  1.00  4.10           N
ATOM   1322  CA  PHE A  95     -18.827  20.059 -22.488  1.00  3.87           C
ATOM   1323  C   PHE A  95     -18.927  21.104 -23.599  1.00  5.13           C
ATOM   1324  O   PHE A  95     -19.677  22.061 -23.470  1.00  7.32           O
ATOM   1325  CB  PHE A  95     -17.386  19.708 -22.115  1.00  4.27           C
ATOM   1326  CG  PHE A  95     -16.585  20.844 -21.563  1.00  4.29           C
ATOM   1327  CD1 PHE A  95     -17.101  21.739 -20.617  1.00  5.46           C
ATOM   1328  CD2 PHE A  95     -15.263  20.993 -21.936  1.00  4.14           C
ATOM   1329  CE1 PHE A  95     -16.318  22.755 -20.079  1.00  6.21           C
ATOM   1330  CE2 PHE A  95     -14.499  22.006 -21.411  1.00  5.69           C
ATOM   1331  CZ  PHE A  95     -15.026  22.892 -20.477  1.00  5.39           C
ATOM   1332  H   PHE A  95     -19.051  18.209 -23.127  1.00  4.92           H
ATOM   1333  HA  PHE A  95     -19.246  20.445 -21.691  1.00  4.64           H
ATOM   1334  HB2 PHE A  95     -17.403  19.008 -21.443  1.00  5.12           H
ATOM   1335  HB3 PHE A  95     -16.931  19.387 -22.909  1.00  5.12           H
ATOM   1336  HD1 PHE A  95     -17.982  21.645 -20.335  1.00  6.55           H
ATOM   1337  HD2 PHE A  95     -14.889  20.407 -22.554  1.00  4.97           H
ATOM   1338  HE1 PHE A  95     -16.683  23.349 -19.464  1.00  7.45           H
ATOM   1339  HE2 PHE A  95     -13.615  22.100 -21.682  1.00  6.83           H
ATOM   1340  HZ  PHE A  95     -14.501  23.579 -20.135  1.00  6.47           H
ATOM   1341  N   VAL A  96     -18.210  20.940 -24.711  1.00  5.30           N
ATOM   1342  CA  VAL A  96     -18.233  21.928 -25.785  1.00  5.97           C
ATOM   1343  C   VAL A  96     -19.111  21.441 -26.937  1.00  6.24           C
ATOM   1344  O   VAL A  96     -18.927  20.341 -27.448  1.00  7.51           O
ATOM   1345  CB  VAL A  96     -16.801  22.237 -26.293  1.00  6.41           C
ATOM   1346  CG1 VAL A  96     -16.861  23.131 -27.523  1.00 10.50           C
ATOM   1347  CG2 VAL A  96     -15.963  22.869 -25.203  1.00  7.85           C
ATOM   1348  H   VAL A  96     -17.702  20.264 -24.867  1.00  6.36           H
ATOM   1349  HA  VAL A  96     -18.619  22.761 -25.443  1.00  7.16           H
ATOM   1350  HB  VAL A  96     -16.370  21.397 -26.554  1.00  7.70           H
ATOM   1351 HG11 VAL A  96     -15.966  23.311 -27.822  1.00 12.59           H
ATOM   1352 HG12 VAL A  96     -17.352  22.679 -28.213  1.00 12.59           H
ATOM   1353 HG13 VAL A  96     -17.301  23.952 -27.291  1.00 12.59           H
ATOM   1354 HG21 VAL A  96     -15.085  23.048 -25.548  1.00  9.41           H
ATOM   1355 HG22 VAL A  96     -16.379  23.688 -24.924  1.00  9.41           H
ATOM   1356 HG23 VAL A  96     -15.907  22.262 -24.461  1.00  9.41           H
ATOM   1357  N   THR A  97     -20.064  22.278 -27.327  1.00  6.12           N
ATOM   1358  CA  THR A  97     -20.888  22.011 -28.508  1.00  7.41           C
ATOM   1359  C   THR A  97     -20.912  23.285 -29.302  1.00  8.64           C
ATOM   1360  O   THR A  97     -21.485  24.261 -28.898  1.00  8.27           O
ATOM   1361  CB  THR A  97     -22.315  21.618 -28.133  1.00  8.66           C
ATOM   1362  OG1 THR A  97     -22.287  20.524 -27.213  1.00  8.41           O
ATOM   1363  CG2 THR A  97     -23.105  21.219 -29.378  1.00  9.84           C
ATOM   1364  H   THR A  97     -20.257  23.013 -26.925  1.00  7.34           H
ATOM   1365  HA  THR A  97     -20.487  21.299 -29.049  1.00  8.89           H
ATOM   1366  HB  THR A  97     -22.759  22.375 -27.719  1.00 10.40           H
ATOM   1367  HG1 THR A  97     -21.880  20.738 -26.534  1.00 10.09           H
ATOM   1368 HG21 THR A  97     -24.000  20.974 -29.133  1.00 11.81           H
ATOM   1369 HG22 THR A  97     -23.140  21.955 -29.994  1.00 11.81           H
ATOM   1370 HG23 THR A  97     -22.683  20.472 -29.808  1.00 11.81           H
ATOM   1371  N   GLY A  98     -20.227  23.304 -30.444  1.00 10.64           N
ATOM   1372  CA  GLY A  98     -20.059  24.567 -31.155  1.00 14.48           C
ATOM   1373  C   GLY A  98     -19.460  25.645 -30.268  1.00 12.51           C
ATOM   1374  O   GLY A  98     -18.432  25.408 -29.641  1.00 14.80           O
ATOM   1375  H   GLY A  98     -19.861  22.622 -30.818  1.00 12.76           H
ATOM   1376  HA2 GLY A  98     -19.475  24.435 -31.918  1.00 17.38           H
ATOM   1377  HA3 GLY A  98     -20.921  24.876 -31.476  1.00 17.38           H
ATOM   1378  N   SER A  99     -20.105  26.806 -30.174  1.00 13.57           N
ATOM   1379  CA  SER A  99     -19.626  27.900 -29.344  1.00 15.46           C
ATOM   1380  C   SER A  99     -20.152  27.824 -27.898  1.00 15.46           C
ATOM   1381  O   SER A  99     -19.825  28.680 -27.067  1.00 18.50           O
ATOM   1382  CB  SER A  99     -20.006  29.253 -29.956  1.00 22.96           C
ATOM   1383  OG  SER A  99     -21.410  29.433 -29.988  1.00 27.20           O
ATOM   1384  H   SER A  99     -20.835  26.985 -30.591  1.00 16.28           H
ATOM   1385  HA  SER A  99     -18.647  27.856 -29.305  1.00 18.55           H
ATOM   1386  HB2 SER A  99     -19.611  29.961 -29.422  1.00 27.55           H
ATOM   1387  HB3 SER A  99     -19.664  29.295 -30.863  1.00 27.55           H
ATOM   1388  HG  SER A  99     -21.784  28.776 -29.670  1.00 32.63           H
ATOM   1389  N   ASN A 100     -20.940  26.790 -27.610  1.00 10.12           N
ATOM   1390  CA  ASN A 100     -21.529  26.632 -26.283  1.00  7.69           C
ATOM   1391  C   ASN A 100     -20.598  25.839 -25.363  1.00  6.96           C
ATOM   1392  O   ASN A 100     -20.034  24.841 -25.767  1.00  7.23           O
ATOM   1393  CB  ASN A 100     -22.863  25.911 -26.368  1.00  8.63           C
ATOM   1394  CG  ASN A 100     -23.465  25.720 -24.991  1.00  6.10           C
ATOM   1395  OD1 ASN A 100     -23.961  26.674 -24.418  1.00  7.56           O
ATOM   1396  ND2 ASN A 100     -23.379  24.522 -24.463  1.00  6.65           N
ATOM   1397  H   ASN A 100     -21.148  26.167 -28.165  1.00 12.14           H
ATOM   1398  HA  ASN A 100     -21.679  27.516 -25.885  1.00  9.22           H
ATOM   1399  HB2 ASN A 100     -23.480  26.437 -26.901  1.00 10.36           H
ATOM   1400  HB3 ASN A 100     -22.731  25.037 -26.768  1.00 10.36           H
ATOM   1401 HD21 ASN A 100     -23.754  24.350 -23.574  1.00  7.98           H
ATOM   1402 HD22 ASN A 100     -22.940  23.799 -24.958  1.00  7.98           H
ATOM   1403  N   VAL A 101     -20.537  26.266 -24.108  1.00  6.83           N
ATOM   1404  CA  VAL A 101     -19.778  25.580 -23.068  1.00  6.39           C
ATOM   1405  C   VAL A 101     -20.703  25.169 -21.922  1.00  7.08           C
ATOM   1406  O   VAL A 101     -21.298  26.021 -21.220  1.00  8.24           O
ATOM   1407  CB  VAL A 101     -18.629  26.433 -22.520  1.00  7.55           C
ATOM   1408  CG1 VAL A 101     -17.838  25.665 -21.466  1.00  9.38           C
ATOM   1409  CG2 VAL A 101     -17.709  26.881 -23.650  1.00  9.63           C
ATOM   1410  H   VAL A 101     -20.938  26.972 -23.826  1.00  8.19           H
ATOM   1411  HA  VAL A 101     -19.390  24.764 -23.447  1.00  7.66           H
ATOM   1412  HB  VAL A 101     -19.000  27.234 -22.095  1.00  9.06           H
ATOM   1413 HG11 VAL A 101     -17.127  26.222 -21.142  1.00 11.25           H
ATOM   1414 HG12 VAL A 101     -18.426  25.431 -20.744  1.00 11.25           H
ATOM   1415 HG13 VAL A 101     -17.476  24.870 -21.865  1.00 11.25           H
ATOM   1416 HG21 VAL A 101     -16.999  27.412 -23.283  1.00 11.56           H
ATOM   1417 HG22 VAL A 101     -17.347  26.105 -24.084  1.00 11.56           H
ATOM   1418 HG23 VAL A 101     -18.217  27.401 -24.278  1.00 11.56           H
ATOM   1419  N   GLY A 102     -20.831  23.872 -21.732  1.00  5.77           N
ATOM   1420  CA  GLY A 102     -21.570  23.330 -20.602  1.00  7.08           C
ATOM   1421  C   GLY A 102     -23.046  23.673 -20.607  1.00  4.60           C
ATOM   1422  O   GLY A 102     -23.633  24.031 -21.618  1.00  5.43           O
ATOM   1423  H   GLY A 102     -20.496  23.272 -22.249  1.00  6.92           H
ATOM   1424  HA2 GLY A 102     -21.485  22.363 -20.601  1.00  8.49           H
ATOM   1425  HA3 GLY A 102     -21.185  23.668 -19.778  1.00  8.49           H
ATOM   1426  N   SER A 103     -23.646  23.555 -19.432  1.00  4.14           N
ATOM   1427  CA  SER A 103     -25.087  23.720 -19.252  1.00  3.77           C
ATOM   1428  C   SER A 103     -25.399  23.690 -17.780  1.00  3.78           C
ATOM   1429  O   SER A 103     -24.593  23.226 -16.959  1.00  4.19           O
ATOM   1430  CB  SER A 103     -25.868  22.620 -19.984  1.00  4.78           C
ATOM   1431  OG  SER A 103     -25.481  21.335 -19.546  1.00  4.66           O
ATOM   1432  H   SER A 103     -23.230  23.375 -18.702  1.00  4.97           H
ATOM   1433  HA  SER A 103     -25.363  24.589 -19.611  1.00  4.52           H
ATOM   1434  HB2 SER A 103     -26.815  22.739 -19.809  1.00  5.74           H
ATOM   1435  HB3 SER A 103     -25.696  22.693 -20.936  1.00  5.74           H
ATOM   1436  HG  SER A 103     -25.908  20.762 -19.947  1.00  5.59           H
ATOM   1437  N   ARG A 104     -26.579  24.184 -17.441  1.00  3.59           N
ATOM   1438  CA  ARG A 104     -27.127  24.096 -16.090  1.00  4.05           C
ATOM   1439  C   ARG A 104     -28.612  23.824 -16.276  1.00  3.48           C
ATOM   1440  O   ARG A 104     -29.273  24.546 -17.042  1.00  3.86           O
ATOM   1441  CB  ARG A 104     -26.882  25.395 -15.316  1.00  3.74           C
ATOM   1442  CG  ARG A 104     -27.439  25.375 -13.887  1.00  4.15           C
ATOM   1443  CD  ARG A 104     -26.931  26.499 -13.040  1.00  4.83           C
ATOM   1444  NE  ARG A 104     -27.430  27.806 -13.461  1.00  4.09           N
ATOM   1445  CZ  ARG A 104     -26.699  28.889 -13.667  1.00  4.31           C
ATOM   1446  NH1 ARG A 104     -25.385  28.858 -13.584  1.00  6.29           N
ATOM   1447  NH2 ARG A 104     -27.281  30.031 -13.963  1.00  4.34           N
ATOM   1448  H   ARG A 104     -27.100  24.590 -17.992  1.00  4.31           H
ATOM   1449  HA  ARG A 104     -26.719  23.348 -15.606  1.00  4.86           H
ATOM   1450  HB2 ARG A 104     -25.926  25.550 -15.259  1.00  4.49           H
ATOM   1451  HB3 ARG A 104     -27.307  26.127 -15.790  1.00  4.49           H
ATOM   1452  HG2 ARG A 104     -28.406  25.443 -13.925  1.00  4.98           H
ATOM   1453  HG3 ARG A 104     -27.184  24.541 -13.461  1.00  4.98           H
ATOM   1454  HD2 ARG A 104     -27.212  26.354 -12.123  1.00  5.79           H
ATOM   1455  HD3 ARG A 104     -25.963  26.519 -13.090  1.00  5.79           H
ATOM   1456  HE  ARG A 104     -28.386  27.887 -13.604  1.00  4.91           H
ATOM   1457 HH11 ARG A 104     -24.985  28.127 -13.369  1.00  7.54           H
ATOM   1458 HH12 ARG A 104     -24.927  29.570 -13.733  1.00  7.54           H
ATOM   1459 HH21 ARG A 104     -28.136  30.069 -14.042  1.00  5.21           H
ATOM   1460 HH22 ARG A 104     -26.802  30.725 -14.133  1.00  5.21           H
ATOM   1461  N   LEU A 105     -29.120  22.780 -15.641  1.00  3.12           N
ATOM   1462  CA  LEU A 105     -30.488  22.303 -15.818  1.00  3.93           C
ATOM   1463  C   LEU A 105     -31.174  22.095 -14.476  1.00  3.30           C
ATOM   1464  O   LEU A 105     -30.502  21.759 -13.488  1.00  3.56           O
ATOM   1465  CB  LEU A 105     -30.502  20.980 -16.566  1.00  6.34           C
ATOM   1466  CG  LEU A 105     -30.035  21.275 -17.998  1.00  9.77           C
ATOM   1467  CD1 LEU A 105     -28.621  20.843 -18.235  1.00  6.54           C
ATOM   1468  CD2 LEU A 105     -30.999  20.857 -19.067  1.00  5.97           C
ATOM   1469  H   LEU A 105     -28.672  22.310 -15.077  1.00  3.75           H
ATOM   1470  HA  LEU A 105     -31.001  22.960 -16.334  1.00  4.72           H
ATOM   1471  HB2 LEU A 105     -29.886  20.355 -16.152  1.00  7.60           H
ATOM   1472  HB3 LEU A 105     -31.403  20.620 -16.592  1.00  7.60           H
ATOM   1473  HG  LEU A 105     -30.006  22.243 -18.065  1.00 11.73           H
ATOM   1474 HD11 LEU A 105     -28.379  21.049 -19.141  1.00  7.85           H
ATOM   1475 HD12 LEU A 105     -28.045  21.312 -17.627  1.00  7.85           H
ATOM   1476 HD13 LEU A 105     -28.555  19.897 -18.085  1.00  7.85           H
ATOM   1477 HD21 LEU A 105     -30.629  21.078 -19.925  1.00  7.16           H
ATOM   1478 HD22 LEU A 105     -31.142  19.910 -19.006  1.00  7.16           H
ATOM   1479 HD23 LEU A 105     -31.829  21.322 -18.938  1.00  7.16           H
ATOM   1480  N   TYR A 106     -32.495  22.246 -14.461  1.00  3.14           N
ATOM   1481  CA  TYR A 106     -33.307  22.041 -13.267  1.00  3.53           C
ATOM   1482  C   TYR A 106     -34.302  20.939 -13.494  1.00  3.16           C
ATOM   1483  O   TYR A 106     -34.897  20.837 -14.591  1.00  3.90           O
ATOM   1484  CB  TYR A 106     -34.078  23.344 -12.884  1.00  3.68           C
ATOM   1485  CG  TYR A 106     -33.157  24.528 -12.892  1.00  3.96           C
ATOM   1486  CD1 TYR A 106     -32.057  24.583 -12.030  1.00  4.06           C
ATOM   1487  CD2 TYR A 106     -33.323  25.565 -13.793  1.00  3.80           C
ATOM   1488  CE1 TYR A 106     -31.151  25.614 -12.104  1.00  3.95           C
ATOM   1489  CE2 TYR A 106     -32.414  26.620 -13.857  1.00  3.71           C
ATOM   1490  CZ  TYR A 106     -31.329  26.625 -13.007  1.00  3.21           C
ATOM   1491  OH  TYR A 106     -30.368  27.606 -13.068  1.00  4.30           O
ATOM   1492  H   TYR A 106     -32.955  22.474 -15.151  1.00  3.76           H
ATOM   1493  HA  TYR A 106     -32.728  21.790 -12.517  1.00  4.23           H
ATOM   1494  HB2 TYR A 106     -34.785  23.502 -13.530  1.00  4.41           H
ATOM   1495  HB3 TYR A 106     -34.449  23.249 -11.993  1.00  4.41           H
ATOM   1496  HD1 TYR A 106     -31.905  23.881 -11.439  1.00  4.87           H
ATOM   1497  HD2 TYR A 106     -34.038  25.542 -14.388  1.00  4.56           H
ATOM   1498  HE1 TYR A 106     -30.413  25.622 -11.538  1.00  4.74           H
ATOM   1499  HE2 TYR A 106     -32.525  27.299 -14.482  1.00  4.45           H
ATOM   1500  HH  TYR A 106     -30.702  28.336 -12.899  1.00  5.16           H
ATOM   1501  N   LEU A 107     -34.564  20.154 -12.448  1.00  3.08           N
ATOM   1502  CA  LEU A 107     -35.602  19.125 -12.522  1.00  4.19           C
ATOM   1503  C   LEU A 107     -36.975  19.748 -12.303  1.00  3.56           C
ATOM   1504  O   LEU A 107     -37.185  20.503 -11.337  1.00  3.63           O
ATOM   1505  CB  LEU A 107     -35.350  18.051 -11.462  1.00  3.59           C
ATOM   1506  CG  LEU A 107     -36.301  16.848 -11.524  1.00  4.02           C
ATOM   1507  CD1 LEU A 107     -36.030  15.980 -12.745  1.00  6.42           C
ATOM   1508  CD2 LEU A 107     -36.193  16.009 -10.259  1.00  4.79           C
ATOM   1509  H   LEU A 107     -34.159  20.196 -11.691  1.00  3.69           H
ATOM   1510  HA  LEU A 107     -35.587  18.704 -13.406  1.00  5.02           H
ATOM   1511  HB2 LEU A 107     -34.446  17.716 -11.571  1.00  4.30           H
ATOM   1512  HB3 LEU A 107     -35.444  18.454 -10.585  1.00  4.30           H
ATOM   1513  HG  LEU A 107     -37.212  17.173 -11.588  1.00  4.82           H
ATOM   1514 HD11 LEU A 107     -36.644  15.242 -12.745  1.00  7.71           H
ATOM   1515 HD12 LEU A 107     -36.152  16.509 -13.537  1.00  7.71           H
ATOM   1516 HD13 LEU A 107     -35.127  15.656 -12.703  1.00  7.71           H
ATOM   1517 HD21 LEU A 107     -36.797  15.266 -10.325  1.00  5.75           H
ATOM   1518 HD22 LEU A 107     -35.291  15.692 -10.170  1.00  5.75           H
ATOM   1519 HD23 LEU A 107     -36.425  16.554  -9.503  1.00  5.75           H
ATOM   1520  N   LEU A 108     -37.907  19.410 -13.193  1.00  3.54           N
ATOM   1521  CA  LEU A 108     -39.286  19.918 -13.187  1.00  3.29           C
ATOM   1522  C   LEU A 108     -40.275  18.900 -12.641  1.00  3.37           C
ATOM   1523  O   LEU A 108     -40.252  17.715 -12.996  1.00  4.25           O
ATOM   1524  CB  LEU A 108     -39.724  20.258 -14.609  1.00  3.76           C
ATOM   1525  CG  LEU A 108     -39.048  21.444 -15.270  1.00  3.69           C
ATOM   1526  CD1 LEU A 108     -39.352  21.419 -16.760  1.00  4.80           C
ATOM   1527  CD2 LEU A 108     -39.469  22.745 -14.629  1.00  4.74           C
ATOM   1528  H   LEU A 108     -37.758  18.863 -13.841  1.00  4.24           H
ATOM   1529  HA  LEU A 108     -39.336  20.729 -12.640  1.00  3.94           H
ATOM   1530  HB2 LEU A 108     -39.556  19.484 -15.170  1.00  4.51           H
ATOM   1531  HB3 LEU A 108     -40.676  20.442 -14.596  1.00  4.51           H
ATOM   1532  HG  LEU A 108     -38.088  21.358 -15.162  1.00  4.43           H
ATOM   1533 HD11 LEU A 108     -38.925  22.170 -17.178  1.00  5.76           H
ATOM   1534 HD12 LEU A 108     -39.017  20.601 -17.133  1.00  5.76           H
ATOM   1535 HD13 LEU A 108     -40.303  21.471 -16.885  1.00  5.76           H
ATOM   1536 HD21 LEU A 108     -39.022  23.470 -15.072  1.00  5.68           H
ATOM   1537 HD22 LEU A 108     -40.420  22.842 -14.717  1.00  5.68           H
ATOM   1538 HD23 LEU A 108     -39.225  22.728 -13.701  1.00  5.68           H
ATOM   1539  N   GLN A 109     -41.188  19.413 -11.814  1.00  3.71           N
ATOM   1540  CA  GLN A 109     -42.429  18.730 -11.459  1.00  3.52           C
ATOM   1541  C   GLN A 109     -43.427  18.768 -12.614  1.00  4.26           C
ATOM   1542  O   GLN A 109     -44.094  17.770 -12.924  1.00  4.60           O
ATOM   1543  CB  GLN A 109     -43.036  19.387 -10.233  1.00  4.90           C
ATOM   1544  CG  GLN A 109     -44.483  18.956  -9.910  1.00  7.89           C
ATOM   1545  CD  GLN A 109     -44.996  19.770  -8.781  1.00 15.63           C
ATOM   1546  OE1 GLN A 109     -44.548  19.608  -7.647  1.00 16.03           O
ATOM   1547  NE2 GLN A 109     -45.869  20.735  -9.089  1.00 18.75           N
ATOM   1548  H   GLN A 109     -41.105  20.181 -11.436  1.00  4.45           H
ATOM   1549  HA  GLN A 109     -42.237  17.793 -11.246  1.00  4.22           H
ATOM   1550  HB2 GLN A 109     -42.487  19.169  -9.463  1.00  5.88           H
ATOM   1551  HB3 GLN A 109     -43.040  20.347 -10.368  1.00  5.88           H
ATOM   1552  HG2 GLN A 109     -45.049  19.105 -10.683  1.00  9.47           H
ATOM   1553  HG3 GLN A 109     -44.495  18.021  -9.650  1.00  9.47           H
ATOM   1554 HE21 GLN A 109     -46.195  21.234  -8.469  1.00 22.49           H
ATOM   1555 HE22 GLN A 109     -46.105  20.857  -9.907  1.00 22.49           H
ATOM   1556  N   ASP A 110     -43.575  19.922 -13.232  1.00  3.72           N
ATOM   1557  CA  ASP A 110     -44.406  20.063 -14.421  1.00  3.45           C
ATOM   1558  C   ASP A 110     -43.815  21.166 -15.285  1.00  3.80           C
ATOM   1559  O   ASP A 110     -42.804  21.759 -14.912  1.00  4.25           O
ATOM   1560  CB  ASP A 110     -45.890  20.271 -14.052  1.00  4.83           C
ATOM   1561  CG  ASP A 110     -46.115  21.496 -13.202  1.00  5.49           C
ATOM   1562  OD1 ASP A 110     -46.658  21.327 -12.078  1.00  7.53           O
ATOM   1563  OD2 ASP A 110     -45.770  22.590 -13.650  1.00  5.15           O
ATOM   1564  H   ASP A 110     -43.199  20.655 -12.983  1.00  4.46           H
ATOM   1565  HA  ASP A 110     -44.351  19.230 -14.935  1.00  4.14           H
ATOM   1566  HB2 ASP A 110     -46.406  20.373 -14.867  1.00  5.80           H
ATOM   1567  HB3 ASP A 110     -46.203  19.499 -13.556  1.00  5.80           H
ATOM   1568  N   ASP A 111     -44.427  21.444 -16.429  1.00  3.67           N
ATOM   1569  CA  ASP A 111     -43.818  22.302 -17.426  1.00  3.51           C
ATOM   1570  C   ASP A 111     -43.618  23.739 -16.989  1.00  3.87           C
ATOM   1571  O   ASP A 111     -42.937  24.480 -17.675  1.00  4.99           O
ATOM   1572  CB  ASP A 111     -44.573  22.195 -18.760  1.00  4.17           C
ATOM   1573  CG  ASP A 111     -46.023  22.642 -18.705  1.00  4.38           C
ATOM   1574  OD1 ASP A 111     -46.357  23.580 -17.958  1.00  5.48           O
ATOM   1575  OD2 ASP A 111     -46.826  22.083 -19.481  1.00  5.38           O
ATOM   1576  H   ASP A 111     -45.201  21.144 -16.651  1.00  4.40           H
ATOM   1577  HA  ASP A 111     -42.921  21.948 -17.596  1.00  4.21           H
ATOM   1578  HB2 ASP A 111     -44.120  22.747 -19.417  1.00  5.01           H
ATOM   1579  HB3 ASP A 111     -44.561  21.269 -19.049  1.00  5.01           H
ATOM   1580  N   SER A 112     -44.181  24.113 -15.844  1.00  3.98           N
ATOM   1581  CA  SER A 112     -44.080  25.471 -15.320  1.00  4.43           C
ATOM   1582  C   SER A 112     -43.608  25.507 -13.874  1.00  3.63           C
ATOM   1583  O   SER A 112     -43.686  26.562 -13.240  1.00  4.33           O
ATOM   1584  CB  SER A 112     -45.434  26.189 -15.433  1.00  5.12           C
ATOM   1585  OG  SER A 112     -45.906  26.148 -16.773  1.00  7.28           O
ATOM   1586  H   SER A 112     -44.637  23.585 -15.341  1.00  4.77           H
ATOM   1587  HA  SER A 112     -43.430  25.969 -15.859  1.00  5.32           H
ATOM   1588  HB2 SER A 112     -46.076  25.748 -14.856  1.00  6.14           H
ATOM   1589  HB3 SER A 112     -45.325  27.115 -15.163  1.00  6.14           H
ATOM   1590  HG  SER A 112     -45.370  25.748 -17.247  1.00  8.74           H
ATOM   1591  N   THR A 113     -43.119  24.394 -13.341  1.00  3.62           N
ATOM   1592  CA  THR A 113     -42.874  24.299 -11.902  1.00  3.79           C
ATOM   1593  C   THR A 113     -41.704  23.377 -11.607  1.00  3.04           C
ATOM   1594  O   THR A 113     -41.745  22.206 -11.941  1.00  3.60           O
ATOM   1595  CB  THR A 113     -44.105  23.759 -11.142  1.00  4.50           C
ATOM   1596  OG1 THR A 113     -45.307  24.368 -11.634  1.00  5.39           O
ATOM   1597  CG2 THR A 113     -43.987  24.031  -9.672  1.00  6.45           C
ATOM   1598  H   THR A 113     -42.921  23.684 -13.784  1.00  4.34           H
ATOM   1599  HA  THR A 113     -42.662  25.189 -11.551  1.00  4.54           H
ATOM   1600  HB  THR A 113     -44.160  22.799 -11.268  1.00  5.40           H
ATOM   1601  HG1 THR A 113     -45.399  24.204 -12.432  1.00  6.47           H
ATOM   1602 HG21 THR A 113     -44.758  23.690  -9.213  1.00  7.73           H
ATOM   1603 HG22 THR A 113     -43.202  23.605  -9.321  1.00  7.73           H
ATOM   1604 HG23 THR A 113     -43.925  24.976  -9.517  1.00  7.73           H
ATOM   1605  N   TYR A 114     -40.673  23.911 -10.975  1.00  3.61           N
ATOM   1606  CA  TYR A 114     -39.548  23.086 -10.535  1.00  3.35           C
ATOM   1607  C   TYR A 114     -40.007  22.091  -9.478  1.00  3.42           C
ATOM   1608  O   TYR A 114     -40.892  22.395  -8.656  1.00  4.55           O
ATOM   1609  CB  TYR A 114     -38.423  23.938  -9.964  1.00  3.55           C
ATOM   1610  CG  TYR A 114     -37.882  24.948 -10.937  1.00  3.37           C
ATOM   1611  CD1 TYR A 114     -37.370  24.555 -12.157  1.00  3.66           C
ATOM   1612  CD2 TYR A 114     -37.872  26.304 -10.630  1.00  3.36           C
ATOM   1613  CE1 TYR A 114     -36.880  25.483 -13.058  1.00  3.27           C
ATOM   1614  CE2 TYR A 114     -37.361  27.240 -11.528  1.00  4.20           C
ATOM   1615  CZ  TYR A 114     -36.862  26.818 -12.742  1.00  3.39           C
ATOM   1616  OH  TYR A 114     -36.379  27.692 -13.684  1.00  3.93           O
ATOM   1617  H   TYR A 114     -40.594  24.746 -10.787  1.00  4.33           H
ATOM   1618  HA  TYR A 114     -39.196  22.583 -11.299  1.00  4.02           H
ATOM   1619  HB2 TYR A 114     -38.756  24.419  -9.190  1.00  4.26           H
ATOM   1620  HB3 TYR A 114     -37.692  23.357  -9.702  1.00  4.26           H
ATOM   1621  HD1 TYR A 114     -37.373  23.654 -12.386  1.00  4.39           H
ATOM   1622  HD2 TYR A 114     -38.202  26.590  -9.809  1.00  4.02           H
ATOM   1623  HE1 TYR A 114     -36.545  25.198 -13.878  1.00  3.92           H
ATOM   1624  HE2 TYR A 114     -37.367  28.145 -11.315  1.00  5.04           H
ATOM   1625  HH  TYR A 114     -35.731  28.097 -13.384  1.00  4.72           H
ATOM   1626  N   GLN A 115     -39.414  20.917  -9.472  1.00  3.51           N
ATOM   1627  CA  GLN A 115     -39.635  19.946  -8.416  1.00  4.00           C
ATOM   1628  C   GLN A 115     -39.005  20.432  -7.124  1.00  4.44           C
ATOM   1629  O   GLN A 115     -37.812  20.717  -7.079  1.00  6.88           O
ATOM   1630  CB  GLN A 115     -39.031  18.591  -8.808  1.00  4.57           C
ATOM   1631  CG  GLN A 115     -39.283  17.507  -7.793  1.00  6.14           C
ATOM   1632  CD  GLN A 115     -40.700  17.007  -7.817  1.00  7.75           C
ATOM   1633  OE1 GLN A 115     -41.311  16.878  -8.870  1.00  9.42           O
ATOM   1634  NE2 GLN A 115     -41.199  16.633  -6.652  1.00 14.83           N
ATOM   1635  H   GLN A 115     -38.866  20.650 -10.080  1.00  4.22           H
ATOM   1636  HA  GLN A 115     -40.597  19.830  -8.271  1.00  4.80           H
ATOM   1637  HB2 GLN A 115     -39.419  18.306  -9.650  1.00  5.48           H
ATOM   1638  HB3 GLN A 115     -38.071  18.691  -8.904  1.00  5.48           H
ATOM   1639  HG2 GLN A 115     -38.697  16.757  -7.980  1.00  7.37           H
ATOM   1640  HG3 GLN A 115     -39.103  17.856  -6.906  1.00  7.37           H
ATOM   1641 HE21 GLN A 115     -42.005  16.338  -6.605  1.00 17.80           H
ATOM   1642 HE22 GLN A 115     -40.717  16.684  -5.942  1.00 17.80           H
ATOM   1643  N   ILE A 116     -39.762  20.524  -6.060  1.00  4.36           N
ATOM   1644  CA  ILE A 116     -39.238  20.943  -4.759  1.00  4.53           C
ATOM   1645  C   ILE A 116     -38.945  19.709  -3.934  1.00  5.33           C
ATOM   1646  O   ILE A 116     -39.799  18.811  -3.775  1.00  8.30           O
ATOM   1647  CB  ILE A 116     -40.244  21.857  -4.049  1.00  4.54           C
ATOM   1648  CG1 ILE A 116     -40.317  23.201  -4.767  1.00  5.95           C
ATOM   1649  CG2 ILE A 116     -39.920  22.042  -2.564  1.00  6.72           C
ATOM   1650  CD1 ILE A 116     -39.062  24.047  -4.618  1.00  7.54           C
ATOM   1651  H   ILE A 116     -40.604  20.348  -6.052  1.00  5.23           H
ATOM   1652  HA  ILE A 116     -38.402  21.438  -4.887  1.00  5.43           H
ATOM   1653  HB  ILE A 116     -41.118  21.440  -4.111  1.00  5.45           H
ATOM   1654 HG12 ILE A 116     -40.457  23.042  -5.714  1.00  7.14           H
ATOM   1655 HG13 ILE A 116     -41.061  23.708  -4.406  1.00  7.14           H
ATOM   1656 HG21 ILE A 116     -40.578  22.620  -2.171  1.00  8.06           H
ATOM   1657 HG22 ILE A 116     -39.936  21.185  -2.132  1.00  8.06           H
ATOM   1658 HG23 ILE A 116     -39.048  22.435  -2.481  1.00  8.06           H
ATOM   1659 HD11 ILE A 116     -39.184  24.872  -5.094  1.00  9.04           H
ATOM   1660 HD12 ILE A 116     -38.915  24.225  -3.687  1.00  9.04           H
ATOM   1661 HD13 ILE A 116     -38.316  23.565  -4.982  1.00  9.04           H
ATOM   1662  N   PHE A 117     -37.737  19.636  -3.399  1.00  4.29           N
ATOM   1663  CA  PHE A 117     -37.335  18.590  -2.462  1.00  4.31           C
ATOM   1664  C   PHE A 117     -37.252  19.198  -1.074  1.00  5.48           C
ATOM   1665  O   PHE A 117     -36.735  20.309  -0.898  1.00  5.05           O
ATOM   1666  CB  PHE A 117     -35.968  18.046  -2.851  1.00  5.14           C
ATOM   1667  CG  PHE A 117     -35.976  17.246  -4.121  1.00  4.34           C
ATOM   1668  CD1 PHE A 117     -35.955  17.869  -5.363  1.00  4.69           C
ATOM   1669  CD2 PHE A 117     -36.038  15.866  -4.083  1.00  4.69           C
ATOM   1670  CE1 PHE A 117     -35.973  17.125  -6.530  1.00  4.41           C
ATOM   1671  CE2 PHE A 117     -36.056  15.119  -5.240  1.00  6.09           C
ATOM   1672  CZ  PHE A 117     -36.033  15.747  -6.467  1.00  5.33           C
ATOM   1673  H   PHE A 117     -37.109  20.200  -3.567  1.00  5.15           H
ATOM   1674  HA  PHE A 117     -37.989  17.861  -2.462  1.00  5.17           H
ATOM   1675  HB2 PHE A 117     -35.358  18.791  -2.973  1.00  6.17           H
ATOM   1676  HB3 PHE A 117     -35.646  17.471  -2.140  1.00  6.17           H
ATOM   1677  HD1 PHE A 117     -35.918  18.797  -5.410  1.00  5.63           H
ATOM   1678  HD2 PHE A 117     -36.058  15.432  -3.261  1.00  5.63           H
ATOM   1679  HE1 PHE A 117     -35.954  17.553  -7.356  1.00  5.30           H
ATOM   1680  HE2 PHE A 117     -36.094  14.191  -5.193  1.00  7.30           H
ATOM   1681  HZ  PHE A 117     -36.042  15.244  -7.249  1.00  6.40           H
ATOM   1682  N   LYS A 118     -37.764  18.458  -0.092  1.00  4.62           N
ATOM   1683  CA  LYS A 118     -37.651  18.780   1.331  1.00  5.59           C
ATOM   1684  C   LYS A 118     -36.635  17.806   1.906  1.00  5.36           C
ATOM   1685  O   LYS A 118     -36.958  16.662   2.199  1.00  5.49           O
ATOM   1686  CB  LYS A 118     -39.015  18.636   2.009  1.00  6.44           C
ATOM   1687  CG  LYS A 118     -40.064  19.589   1.489  1.00  8.87           C
ATOM   1688  CD  LYS A 118     -39.705  20.990   1.815  1.00  9.66           C
ATOM   1689  CE  LYS A 118     -40.786  21.998   1.397  1.00  9.94           C
ATOM   1690  NZ  LYS A 118     -42.086  21.760   2.056  1.00 11.41           N
ATOM   1691  H   LYS A 118     -38.202  17.731  -0.233  1.00  5.54           H
ATOM   1692  HA  LYS A 118     -37.325  19.697   1.448  1.00  6.71           H
ATOM   1693  HB2 LYS A 118     -39.339  17.733   1.867  1.00  7.73           H
ATOM   1694  HB3 LYS A 118     -38.910  18.801   2.959  1.00  7.73           H
ATOM   1695  HG2 LYS A 118     -40.127  19.505   0.525  1.00 10.64           H
ATOM   1696  HG3 LYS A 118     -40.917  19.386   1.903  1.00 10.64           H
ATOM   1697  HD2 LYS A 118     -39.578  21.068   2.774  1.00 11.59           H
ATOM   1698  HD3 LYS A 118     -38.885  21.221   1.353  1.00 11.59           H
ATOM   1699  HE2 LYS A 118     -40.492  22.891   1.632  1.00 11.92           H
ATOM   1700  HE3 LYS A 118     -40.921  21.935   0.438  1.00 11.92           H
ATOM   1701  HZ1 LYS A 118     -42.726  22.412   1.763  1.00 13.69           H
ATOM   1702  HZ2 LYS A 118     -42.410  20.884   1.835  1.00 13.69           H
ATOM   1703  HZ3 LYS A 118     -41.987  21.825   3.008  1.00 13.69           H
ATOM   1704  N   LEU A 119     -35.386  18.250   2.025  1.00  4.85           N
ATOM   1705  CA  LEU A 119     -34.267  17.369   2.342  1.00  5.26           C
ATOM   1706  C   LEU A 119     -34.133  16.973   3.801  1.00  4.68           C
ATOM   1707  O   LEU A 119     -33.426  16.022   4.083  1.00  4.94           O
ATOM   1708  CB  LEU A 119     -32.956  18.017   1.903  1.00  5.48           C
ATOM   1709  CG  LEU A 119     -32.815  18.292   0.396  1.00  5.36           C
ATOM   1710  CD1 LEU A 119     -31.490  19.011   0.151  1.00  6.69           C
ATOM   1711  CD2 LEU A 119     -32.895  17.032  -0.450  1.00  6.48           C
ATOM   1712  H   LEU A 119     -35.158  19.074   1.925  1.00  5.81           H
ATOM   1713  HA  LEU A 119     -34.372  16.543   1.825  1.00  6.31           H
ATOM   1714  HB2 LEU A 119     -32.868  18.867   2.362  1.00  6.57           H
ATOM   1715  HB3 LEU A 119     -32.226  17.434   2.161  1.00  6.57           H
ATOM   1716  HG  LEU A 119     -33.531  18.884   0.116  1.00  6.43           H
ATOM   1717 HD11 LEU A 119     -31.398  19.184  -0.789  1.00  8.02           H
ATOM   1718 HD12 LEU A 119     -31.488  19.838   0.638  1.00  8.02           H
ATOM   1719 HD13 LEU A 119     -30.770  18.451   0.452  1.00  8.02           H
ATOM   1720 HD21 LEU A 119     -32.800  17.270  -1.375  1.00  7.78           H
ATOM   1721 HD22 LEU A 119     -32.188  16.436  -0.190  1.00  7.78           H
ATOM   1722 HD23 LEU A 119     -33.746  16.612  -0.305  1.00  7.78           H
ATOM   1723  N   LEU A 120     -34.777  17.685   4.725  1.00  4.95           N
ATOM   1724  CA  LEU A 120     -34.550  17.370   6.142  1.00  5.53           C
ATOM   1725  C   LEU A 120     -34.980  15.951   6.466  1.00  5.42           C
ATOM   1726  O   LEU A 120     -36.092  15.543   6.181  1.00  5.60           O
ATOM   1727  CB  LEU A 120     -35.280  18.350   7.051  1.00  5.90           C
ATOM   1728  CG  LEU A 120     -34.750  19.766   7.080  1.00  5.96           C
ATOM   1729  CD1 LEU A 120     -35.659  20.627   7.951  1.00  9.43           C
ATOM   1730  CD2 LEU A 120     -33.313  19.863   7.577  1.00  7.64           C
ATOM   1731  H   LEU A 120     -35.327  18.328   4.572  1.00  5.94           H
ATOM   1732  HA  LEU A 120     -33.591  17.443   6.331  1.00  6.63           H
ATOM   1733  HB2 LEU A 120     -36.206  18.396   6.765  1.00  7.08           H
ATOM   1734  HB3 LEU A 120     -35.241  18.010   7.958  1.00  7.08           H
ATOM   1735  HG  LEU A 120     -34.775  20.127   6.180  1.00  7.16           H
ATOM   1736 HD11 LEU A 120     -35.318  21.525   7.966  1.00 11.32           H
ATOM   1737 HD12 LEU A 120     -36.544  20.620   7.581  1.00 11.32           H
ATOM   1738 HD13 LEU A 120     -35.672  20.267   8.840  1.00 11.32           H
ATOM   1739 HD21 LEU A 120     -33.042  20.783   7.570  1.00  9.17           H
ATOM   1740 HD22 LEU A 120     -33.268  19.514   8.471  1.00  9.17           H
ATOM   1741 HD23 LEU A 120     -32.747  19.350   6.996  1.00  9.17           H
ATOM   1742  N   ASN A 121     -34.105  15.213   7.128  1.00  4.58           N
ATOM   1743  CA  ASN A 121     -34.400  13.844   7.515  1.00  4.94           C
ATOM   1744  C   ASN A 121     -34.693  12.974   6.306  1.00  5.73           C
ATOM   1745  O   ASN A 121     -35.520  12.054   6.367  1.00  5.68           O
ATOM   1746  CB  ASN A 121     -35.547  13.808   8.537  1.00  6.09           C
ATOM   1747  CG  ASN A 121     -35.648  12.474   9.266  1.00  7.87           C
ATOM   1748  OD1 ASN A 121     -34.654  11.830   9.549  1.00  7.15           O
ATOM   1749  ND2 ASN A 121     -36.877  12.074   9.602  1.00  7.74           N
ATOM   1750  H   ASN A 121     -33.325  15.484   7.369  1.00  5.50           H
ATOM   1751  HA  ASN A 121     -33.608  13.472   7.954  1.00  5.93           H
ATOM   1752  HB2 ASN A 121     -35.400  14.501   9.200  1.00  7.30           H
ATOM   1753  HB3 ASN A 121     -36.386  13.962   8.076  1.00  7.30           H
ATOM   1754 HD21 ASN A 121     -37.004  11.224  10.072  1.00  9.29           H
ATOM   1755 HD22 ASN A 121     -37.652  12.631   9.377  1.00  9.29           H
ATOM   1756  N   ARG A 122     -33.988  13.243   5.199  1.00  5.60           N
ATOM   1757  CA  ARG A 122     -34.104  12.475   3.961  1.00  4.49           C
ATOM   1758  C   ARG A 122     -32.728  12.136   3.402  1.00  5.29           C
ATOM   1759  O   ARG A 122     -31.687  12.638   3.852  1.00  5.73           O
ATOM   1760  CB  ARG A 122     -34.899  13.252   2.906  1.00  5.62           C
ATOM   1761  CG  ARG A 122     -36.314  13.567   3.298  1.00  5.92           C
ATOM   1762  CD  ARG A 122     -37.259  12.370   3.261  1.00  6.67           C
ATOM   1763  NE  ARG A 122     -38.634  12.784   3.592  1.00  8.33           N
ATOM   1764  CZ  ARG A 122     -39.105  12.903   4.827  1.00  8.80           C
ATOM   1765  NH1 ARG A 122     -38.364  12.578   5.876  1.00  8.12           N
ATOM   1766  NH2 ARG A 122     -40.355  13.343   5.007  1.00  9.46           N
ATOM   1767  H   ARG A 122     -33.420  13.886   5.144  1.00  6.72           H
ATOM   1768  HA  ARG A 122     -34.576  11.636   4.144  1.00  5.38           H
ATOM   1769  HB2 ARG A 122     -34.447  14.093   2.735  1.00  6.75           H
ATOM   1770  HB3 ARG A 122     -34.929  12.726   2.092  1.00  6.75           H
ATOM   1771  HG2 ARG A 122     -36.315  13.915   4.204  1.00  7.10           H
ATOM   1772  HG3 ARG A 122     -36.663  14.237   2.690  1.00  7.10           H
ATOM   1773  HD2 ARG A 122     -37.259  11.987   2.370  1.00  8.01           H
ATOM   1774  HD3 ARG A 122     -36.971  11.711   3.913  1.00  8.01           H
ATOM   1775  HE  ARG A 122     -39.235  12.982   2.857  1.00 10.00           H
ATOM   1776 HH11 ARG A 122     -37.555  12.309   5.764  1.00  9.75           H
ATOM   1777 HH12 ARG A 122     -38.687  12.651   6.669  1.00  9.75           H
ATOM   1778 HH21 ARG A 122     -40.843  13.539   4.327  1.00 11.36           H
ATOM   1779 HH22 ARG A 122     -40.681  13.397   5.801  1.00 11.36           H
ATOM   1780  N   GLU A 123     -32.771  11.299   2.377  1.00  5.15           N
ATOM   1781  CA  GLU A 123     -31.603  10.787   1.704  1.00  5.81           C
ATOM   1782  C   GLU A 123     -31.799  10.934   0.207  1.00  4.60           C
ATOM   1783  O   GLU A 123     -32.879  10.665  -0.302  1.00  5.55           O
ATOM   1784  CB  GLU A 123     -31.507   9.301   2.098  1.00  9.55           C
ATOM   1785  CG  GLU A 123     -30.549   8.429   1.421  1.00 10.32           C
ATOM   1786  CD  GLU A 123     -30.539   7.107   2.133  1.00  6.85           C
ATOM   1787  OE1 GLU A 123     -30.148   7.130   3.324  1.00  7.90           O
ATOM   1788  OE2 GLU A 123     -30.904   6.090   1.519  1.00  6.77           O
ATOM   1789  H   GLU A 123     -33.505  11.003   2.042  1.00  6.18           H
ATOM   1790  HA  GLU A 123     -30.795  11.263   1.988  1.00  6.97           H
ATOM   1791  HB2 GLU A 123     -31.294   9.263   3.043  1.00 11.46           H
ATOM   1792  HB3 GLU A 123     -32.383   8.907   1.960  1.00 11.46           H
ATOM   1793  HG2 GLU A 123     -30.821   8.290   0.501  1.00 12.39           H
ATOM   1794  HG3 GLU A 123     -29.660   8.817   1.465  1.00 12.39           H
ATOM   1795  N   PHE A 124     -30.736  11.339  -0.482  1.00  4.65           N
ATOM   1796  CA  PHE A 124     -30.743  11.506  -1.928  1.00  4.49           C
ATOM   1797  C   PHE A 124     -29.596  10.697  -2.502  1.00  4.05           C
ATOM   1798  O   PHE A 124     -28.453  10.818  -2.011  1.00  5.31           O
ATOM   1799  CB  PHE A 124     -30.559  12.985  -2.264  1.00  5.23           C
ATOM   1800  CG  PHE A 124     -30.666  13.301  -3.740  1.00  4.13           C
ATOM   1801  CD1 PHE A 124     -31.896  13.587  -4.308  1.00  5.33           C
ATOM   1802  CD2 PHE A 124     -29.563  13.273  -4.567  1.00  4.95           C
ATOM   1803  CE1 PHE A 124     -32.017  13.876  -5.636  1.00  4.72           C
ATOM   1804  CE2 PHE A 124     -29.684  13.557  -5.923  1.00  4.65           C
ATOM   1805  CZ  PHE A 124     -30.918  13.855  -6.450  1.00  4.98           C
ATOM   1806  H   PHE A 124     -29.979  11.528  -0.121  1.00  5.58           H
ATOM   1807  HA  PHE A 124     -31.589  11.188  -2.306  1.00  5.38           H
ATOM   1808  HB2 PHE A 124     -31.241  13.497  -1.802  1.00  6.28           H
ATOM   1809  HB3 PHE A 124     -29.679  13.265  -1.965  1.00  6.28           H
ATOM   1810  HD1 PHE A 124     -32.652  13.610  -3.767  1.00  6.39           H
ATOM   1811  HD2 PHE A 124     -28.727  13.075  -4.211  1.00  5.94           H
ATOM   1812  HE1 PHE A 124     -32.853  14.073  -5.992  1.00  5.67           H
ATOM   1813  HE2 PHE A 124     -28.933  13.545  -6.472  1.00  5.58           H
ATOM   1814  HZ  PHE A 124     -31.005  14.045  -7.356  1.00  5.97           H
ATOM   1815  N   SER A 125     -29.879   9.894  -3.518  1.00  4.18           N
ATOM   1816  CA  SER A 125     -28.889   9.051  -4.177  1.00  4.56           C
ATOM   1817  C   SER A 125     -28.917   9.309  -5.677  1.00  3.74           C
ATOM   1818  O   SER A 125     -29.989   9.567  -6.265  1.00  4.56           O
ATOM   1819  CB  SER A 125     -29.233   7.573  -3.923  1.00  5.37           C
ATOM   1820  OG  SER A 125     -28.314   6.709  -4.564  1.00  6.89           O
ATOM   1821  H   SER A 125     -30.666   9.818  -3.855  1.00  5.02           H
ATOM   1822  HA  SER A 125     -27.992   9.242  -3.830  1.00  5.47           H
ATOM   1823  HB2 SER A 125     -29.209   7.405  -2.968  1.00  6.45           H
ATOM   1824  HB3 SER A 125     -30.123   7.395  -4.266  1.00  6.45           H
ATOM   1825  HG  SER A 125     -28.514   5.927  -4.416  1.00  8.27           H
ATOM   1826  N   PHE A 126     -27.758   9.209  -6.309  1.00  3.86           N
ATOM   1827  CA  PHE A 126     -27.692   9.240  -7.756  1.00  4.48           C
ATOM   1828  C   PHE A 126     -26.473   8.471  -8.185  1.00  3.99           C
ATOM   1829  O   PHE A 126     -25.534   8.285  -7.410  1.00  4.52           O
ATOM   1830  CB  PHE A 126     -27.644  10.674  -8.314  1.00  4.21           C
ATOM   1831  CG  PHE A 126     -26.433  11.447  -7.908  1.00  4.39           C
ATOM   1832  CD1 PHE A 126     -26.343  12.010  -6.651  1.00  4.05           C
ATOM   1833  CD2 PHE A 126     -25.379  11.590  -8.779  1.00  4.26           C
ATOM   1834  CE1 PHE A 126     -25.208  12.720  -6.268  1.00  4.65           C
ATOM   1835  CE2 PHE A 126     -24.230  12.288  -8.404  1.00  4.96           C
ATOM   1836  CZ  PHE A 126     -24.156  12.855  -7.143  1.00  4.75           C
ATOM   1837  H   PHE A 126     -26.996   9.122  -5.921  1.00  4.63           H
ATOM   1838  HA  PHE A 126     -28.482   8.794  -8.125  1.00  5.38           H
ATOM   1839  HB2 PHE A 126     -27.657  10.631  -9.283  1.00  5.05           H
ATOM   1840  HB3 PHE A 126     -28.424  11.157  -7.997  1.00  5.05           H
ATOM   1841  HD1 PHE A 126     -27.050  11.918  -6.054  1.00  4.86           H
ATOM   1842  HD2 PHE A 126     -25.427  11.204  -9.624  1.00  5.11           H
ATOM   1843  HE1 PHE A 126     -25.160  13.098  -5.419  1.00  5.58           H
ATOM   1844  HE2 PHE A 126     -23.524  12.384  -9.003  1.00  5.95           H
ATOM   1845  HZ  PHE A 126     -23.398  13.332  -6.890  1.00  5.70           H
ATOM   1846  N   ASP A 127     -26.481   8.037  -9.437  1.00  4.06           N
ATOM   1847  CA  ASP A 127     -25.306   7.454 -10.076  1.00  4.73           C
ATOM   1848  C   ASP A 127     -24.660   8.506 -10.962  1.00  4.51           C
ATOM   1849  O   ASP A 127     -25.327   9.369 -11.534  1.00  4.77           O
ATOM   1850  CB  ASP A 127     -25.677   6.241 -10.924  1.00  5.57           C
ATOM   1851  CG  ASP A 127     -26.213   5.079 -10.110  1.00  7.40           C
ATOM   1852  OD1 ASP A 127     -26.290   5.138  -8.882  1.00  7.50           O
ATOM   1853  OD2 ASP A 127     -26.577   4.061 -10.746  1.00  9.81           O
ATOM   1854  H   ASP A 127     -27.170   8.069  -9.950  1.00  4.87           H
ATOM   1855  HA  ASP A 127     -24.661   7.176  -9.393  1.00  5.67           H
ATOM   1856  HB2 ASP A 127     -26.362   6.500 -11.559  1.00  6.68           H
ATOM   1857  HB3 ASP A 127     -24.887   5.935 -11.396  1.00  6.68           H
ATOM   1858  N   VAL A 128     -23.343   8.427 -11.082  1.00  4.52           N
ATOM   1859  CA  VAL A 128     -22.613   9.379 -11.911  1.00  4.38           C
ATOM   1860  C   VAL A 128     -21.449   8.709 -12.614  1.00  4.17           C
ATOM   1861  O   VAL A 128     -20.820   7.773 -12.097  1.00  4.96           O
ATOM   1862  CB  VAL A 128     -22.130  10.606 -11.065  1.00  4.55           C
ATOM   1863  CG1 VAL A 128     -21.068  10.209 -10.040  1.00  5.50           C
ATOM   1864  CG2 VAL A 128     -21.682  11.758 -11.930  1.00  5.35           C
ATOM   1865  H   VAL A 128     -22.850   7.836 -10.697  1.00  5.42           H
ATOM   1866  HA  VAL A 128     -23.219   9.718 -12.602  1.00  5.26           H
ATOM   1867  HB  VAL A 128     -22.901  10.929 -10.553  1.00  5.46           H
ATOM   1868 HG11 VAL A 128     -20.803  10.989  -9.547  1.00  6.60           H
ATOM   1869 HG12 VAL A 128     -21.439   9.555  -9.444  1.00  6.60           H
ATOM   1870 HG13 VAL A 128     -20.311   9.841 -10.502  1.00  6.60           H
ATOM   1871 HG21 VAL A 128     -21.397  12.481 -11.366  1.00  6.42           H
ATOM   1872 HG22 VAL A 128     -20.953  11.468 -12.484  1.00  6.42           H
ATOM   1873 HG23 VAL A 128     -22.417  12.041 -12.479  1.00  6.42           H
ATOM   1874  N   ASP A 129     -21.189   9.191 -13.820  1.00  4.21           N
ATOM   1875  CA  ASP A 129     -20.013   8.848 -14.576  1.00  4.06           C
ATOM   1876  C   ASP A 129     -19.194  10.130 -14.721  1.00  3.82           C
ATOM   1877  O   ASP A 129     -19.583  11.040 -15.455  1.00  4.45           O
ATOM   1878  CB  ASP A 129     -20.430   8.294 -15.965  1.00  5.50           C
ATOM   1879  CG  ASP A 129     -19.248   7.960 -16.865  1.00  6.51           C
ATOM   1880  OD1 ASP A 129     -19.506   7.520 -18.024  1.00  7.84           O
ATOM   1881  OD2 ASP A 129     -18.088   8.151 -16.454  1.00  5.67           O
ATOM   1882  H   ASP A 129     -21.706   9.742 -14.231  1.00  5.05           H
ATOM   1883  HA  ASP A 129     -19.484   8.174 -14.101  1.00  4.87           H
ATOM   1884  HB2 ASP A 129     -20.944   7.481 -15.837  1.00  6.60           H
ATOM   1885  HB3 ASP A 129     -20.971   8.959 -16.419  1.00  6.60           H
ATOM   1886  N   VAL A 130     -18.069  10.196 -13.994  1.00  4.12           N
ATOM   1887  CA  VAL A 130     -17.131  11.322 -14.065  1.00  3.83           C
ATOM   1888  C   VAL A 130     -15.851  10.940 -14.794  1.00  3.86           C
ATOM   1889  O   VAL A 130     -14.869  11.695 -14.786  1.00  4.19           O
ATOM   1890  CB  VAL A 130     -16.754  11.836 -12.657  1.00  3.97           C
ATOM   1891  CG1 VAL A 130     -17.975  12.332 -11.891  1.00  4.42           C
ATOM   1892  CG2 VAL A 130     -16.003  10.800 -11.839  1.00  4.98           C
ATOM   1893  H   VAL A 130     -17.824   9.585 -13.440  1.00  4.95           H
ATOM   1894  HA  VAL A 130     -17.552  12.058 -14.555  1.00  4.59           H
ATOM   1895  HB  VAL A 130     -16.154  12.603 -12.767  1.00  4.76           H
ATOM   1896 HG11 VAL A 130     -17.696  12.640 -11.026  1.00  5.30           H
ATOM   1897 HG12 VAL A 130     -18.380  13.051 -12.381  1.00  5.30           H
ATOM   1898 HG13 VAL A 130     -18.598  11.608 -11.796  1.00  5.30           H
ATOM   1899 HG21 VAL A 130     -15.796  11.172 -10.979  1.00  5.97           H
ATOM   1900 HG22 VAL A 130     -16.557  10.023 -11.736  1.00  5.97           H
ATOM   1901 HG23 VAL A 130     -15.193  10.567 -12.299  1.00  5.97           H
ATOM   1902  N   SER A 131     -15.836   9.775 -15.434  1.00  4.19           N
ATOM   1903  CA  SER A 131     -14.615   9.248 -16.049  1.00  5.05           C
ATOM   1904  C   SER A 131     -14.048  10.143 -17.132  1.00  4.98           C
ATOM   1905  O   SER A 131     -12.846  10.088 -17.388  1.00  6.39           O
ATOM   1906  CB  SER A 131     -14.869   7.846 -16.620  1.00  4.87           C
ATOM   1907  OG  SER A 131     -15.755   7.867 -17.727  1.00  5.90           O
ATOM   1908  H   SER A 131     -16.523   9.265 -15.527  1.00  5.02           H
ATOM   1909  HA  SER A 131     -13.931   9.162 -15.353  1.00  6.06           H
ATOM   1910  HB2 SER A 131     -14.022   7.469 -16.906  1.00  5.84           H
ATOM   1911  HB3 SER A 131     -15.254   7.292 -15.923  1.00  5.84           H
ATOM   1912  HG  SER A 131     -15.990   8.637 -17.883  1.00  7.08           H
ATOM   1913  N   ASN A 132     -14.866  10.969 -17.749  1.00  4.28           N
ATOM   1914  CA  ASN A 132     -14.441  11.886 -18.791  1.00  5.74           C
ATOM   1915  C   ASN A 132     -14.463  13.339 -18.341  1.00  4.47           C
ATOM   1916  O   ASN A 132     -14.705  14.242 -19.141  1.00  5.76           O
ATOM   1917  CB  ASN A 132     -15.311  11.703 -20.050  1.00  7.94           C
ATOM   1918  CG  ASN A 132     -14.958  10.456 -20.841  1.00 14.53           C
ATOM   1919  OD1 ASN A 132     -15.143   9.325 -20.387  1.00 15.43           O
ATOM   1920  ND2 ASN A 132     -14.466  10.660 -22.041  1.00 14.47           N
ATOM   1921  H   ASN A 132     -15.707  11.021 -17.575  1.00  5.13           H
ATOM   1922  HA  ASN A 132     -13.518  11.668 -19.037  1.00  6.88           H
ATOM   1923  HB2 ASN A 132     -16.241  11.634 -19.782  1.00  9.53           H
ATOM   1924  HB3 ASN A 132     -15.190  12.470 -20.630  1.00  9.53           H
ATOM   1925 HD21 ASN A 132     -14.217   9.898 -22.604  1.00 17.37           H
ATOM   1926 HD22 ASN A 132     -14.348  11.574 -22.373  1.00 17.37           H
ATOM   1927  N   LEU A 133     -14.203  13.562 -17.055  1.00  4.30           N
ATOM   1928  CA  LEU A 133     -14.057  14.907 -16.489  1.00  3.34           C
ATOM   1929  C   LEU A 133     -12.622  15.093 -15.990  1.00  3.39           C
ATOM   1930  O   LEU A 133     -12.267  14.593 -14.906  1.00  4.02           O
ATOM   1931  CB  LEU A 133     -15.036  15.126 -15.332  1.00  3.83           C
ATOM   1932  CG  LEU A 133     -16.514  15.121 -15.704  1.00  3.36           C
ATOM   1933  CD1 LEU A 133     -17.326  15.288 -14.429  1.00  4.47           C
ATOM   1934  CD2 LEU A 133     -16.847  16.205 -16.721  1.00  4.97           C
ATOM   1935  H   LEU A 133     -14.104  12.936 -16.474  1.00  5.16           H
ATOM   1936  HA  LEU A 133     -14.236  15.577 -17.182  1.00  4.01           H
ATOM   1937  HB2 LEU A 133     -14.900  14.422 -14.679  1.00  4.60           H
ATOM   1938  HB3 LEU A 133     -14.842  15.985 -14.926  1.00  4.60           H
ATOM   1939  HG  LEU A 133     -16.741  14.262 -16.095  1.00  4.03           H
ATOM   1940 HD11 LEU A 133     -18.260  15.287 -14.651  1.00  5.36           H
ATOM   1941 HD12 LEU A 133     -17.129  14.560 -13.836  1.00  5.36           H
ATOM   1942 HD13 LEU A 133     -17.089  16.122 -14.015  1.00  5.36           H
ATOM   1943 HD21 LEU A 133     -17.784  16.165 -16.925  1.00  5.96           H
ATOM   1944 HD22 LEU A 133     -16.629  17.062 -16.346  1.00  5.96           H
ATOM   1945 HD23 LEU A 133     -16.331  16.055 -17.517  1.00  5.96           H
ATOM   1946  N   PRO A 134     -11.793  15.813 -16.751  1.00  3.55           N
ATOM   1947  CA  PRO A 134     -10.398  16.051 -16.363  1.00  3.88           C
ATOM   1948  C   PRO A 134     -10.261  17.294 -15.497  1.00  3.65           C
ATOM   1949  O   PRO A 134     -11.272  17.961 -15.156  1.00  4.46           O
ATOM   1950  CB  PRO A 134      -9.719  16.237 -17.718  1.00  4.06           C
ATOM   1951  CG  PRO A 134     -10.735  16.962 -18.511  1.00  4.77           C
ATOM   1952  CD  PRO A 134     -12.060  16.325 -18.109  1.00  4.62           C
ATOM   1953  HA  PRO A 134     -10.022  15.273 -15.901  1.00  4.65           H
ATOM   1954  HB2 PRO A 134      -8.914  16.767 -17.616  1.00  4.87           H
ATOM   1955  HB3 PRO A 134      -9.522  15.373 -18.111  1.00  4.87           H
ATOM   1956  HG2 PRO A 134     -10.721  17.904 -18.281  1.00  5.73           H
ATOM   1957  HG3 PRO A 134     -10.565  16.835 -19.458  1.00  5.73           H
ATOM   1958  HD2 PRO A 134     -12.763  16.993 -18.086  1.00  5.55           H
ATOM   1959  HD3 PRO A 134     -12.281  15.596 -18.709  1.00  5.55           H
ATOM   1960  N   CYS A 135      -9.019  17.623 -15.147  1.00  3.64           N
ATOM   1961  CA  CYS A 135      -8.740  18.841 -14.394  1.00  3.67           C
ATOM   1962  C   CYS A 135      -9.483  20.018 -14.969  1.00  4.01           C
ATOM   1963  O   CYS A 135      -9.507  20.233 -16.179  1.00  4.48           O
ATOM   1964  CB  CYS A 135      -7.237  19.158 -14.428  1.00  4.58           C
ATOM   1965  SG  CYS A 135      -6.176  17.913 -13.624  1.00  5.76           S
ATOM   1966  H   CYS A 135      -8.320  17.157 -15.333  1.00  4.37           H
ATOM   1967  HA  CYS A 135      -9.015  18.722 -13.461  1.00  4.41           H
ATOM   1968  HB2 CYS A 135      -6.956  19.229 -15.354  1.00  5.49           H
ATOM   1969  HB3 CYS A 135      -7.089  20.004 -13.977  1.00  5.49           H
ATOM   1970  N   GLY A 136     -10.051  20.835 -14.087  1.00  3.24           N
ATOM   1971  CA  GLY A 136     -10.663  22.076 -14.523  1.00  4.01           C
ATOM   1972  C   GLY A 136     -12.146  22.008 -14.812  1.00  3.42           C
ATOM   1973  O   GLY A 136     -12.748  23.049 -15.043  1.00  5.31           O
ATOM   1974  H   GLY A 136     -10.094  20.693 -13.240  1.00  3.89           H
ATOM   1975  HA2 GLY A 136     -10.525  22.749 -13.838  1.00  4.82           H
ATOM   1976  HA3 GLY A 136     -10.217  22.377 -15.330  1.00  4.82           H
ATOM   1977  N   LEU A 137     -12.718  20.813 -14.883  1.00  3.32           N
ATOM   1978  CA  LEU A 137     -14.152  20.669 -15.125  1.00  3.48           C
ATOM   1979  C   LEU A 137     -14.863  20.304 -13.836  1.00  3.81           C
ATOM   1980  O   LEU A 137     -14.292  19.676 -12.946  1.00  4.24           O
ATOM   1981  CB  LEU A 137     -14.461  19.625 -16.207  1.00  4.57           C
ATOM   1982  CG  LEU A 137     -14.378  20.148 -17.647  1.00  5.01           C
ATOM   1983  CD1 LEU A 137     -12.984  20.563 -18.046  1.00  6.76           C
ATOM   1984  CD2 LEU A 137     -14.908  19.161 -18.636  1.00  6.61           C
ATOM   1985  H   LEU A 137     -12.300  20.067 -14.794  1.00  3.98           H
ATOM   1986  HA  LEU A 137     -14.508  21.530 -15.430  1.00  4.17           H
ATOM   1987  HB2 LEU A 137     -13.827  18.896 -16.122  1.00  5.48           H
ATOM   1988  HB3 LEU A 137     -15.361  19.292 -16.067  1.00  5.48           H
ATOM   1989  HG  LEU A 137     -14.937  20.939 -17.709  1.00  6.02           H
ATOM   1990 HD11 LEU A 137     -13.000  20.879 -18.952  1.00  8.11           H
ATOM   1991 HD12 LEU A 137     -12.687  21.263 -17.460  1.00  8.11           H
ATOM   1992 HD13 LEU A 137     -12.400  19.805 -17.973  1.00  8.11           H
ATOM   1993 HD21 LEU A 137     -14.834  19.533 -19.518  1.00  7.93           H
ATOM   1994 HD22 LEU A 137     -14.393  18.353 -18.577  1.00  7.93           H
ATOM   1995 HD23 LEU A 137     -15.828  18.979 -18.432  1.00  7.93           H
ATOM   1996  N   ASN A 138     -16.132  20.681 -13.729  1.00  3.56           N
ATOM   1997  CA  ASN A 138     -16.948  20.392 -12.554  1.00  3.36           C
ATOM   1998  C   ASN A 138     -18.308  19.956 -13.049  1.00  3.11           C
ATOM   1999  O   ASN A 138     -19.062  20.748 -13.626  1.00  3.88           O
ATOM   2000  CB  ASN A 138     -17.044  21.635 -11.687  1.00  3.44           C
ATOM   2001  CG  ASN A 138     -17.792  21.434 -10.375  1.00  3.81           C
ATOM   2002  OD1 ASN A 138     -18.521  20.469 -10.175  1.00  4.22           O
ATOM   2003  ND2 ASN A 138     -17.630  22.401  -9.476  1.00  4.82           N
ATOM   2004  H   ASN A 138     -16.553  21.116 -14.340  1.00  4.27           H
ATOM   2005  HA  ASN A 138     -16.546  19.666 -12.033  1.00  4.03           H
ATOM   2006  HB2 ASN A 138     -16.146  21.933 -11.471  1.00  4.13           H
ATOM   2007  HB3 ASN A 138     -17.506  22.327 -12.186  1.00  4.13           H
ATOM   2008 HD21 ASN A 138     -18.079  22.343  -8.607  1.00  5.78           H
ATOM   2009 HD22 ASN A 138     -17.060  23.172  -9.683  1.00  5.78           H
ATOM   2010  N   GLY A 139     -18.603  18.680 -12.857  1.00  3.15           N
ATOM   2011  CA  GLY A 139     -19.970  18.206 -13.003  1.00  3.54           C
ATOM   2012  C   GLY A 139     -20.625  18.367 -11.646  1.00  3.97           C
ATOM   2013  O   GLY A 139     -20.296  17.656 -10.690  1.00  5.11           O
ATOM   2014  H   GLY A 139     -18.035  18.071 -12.642  1.00  3.78           H
ATOM   2015  HA2 GLY A 139     -20.447  18.736 -13.661  1.00  4.25           H
ATOM   2016  HA3 GLY A 139     -19.983  17.272 -13.264  1.00  4.25           H
ATOM   2017  N   ALA A 140     -21.502  19.342 -11.514  1.00  3.54           N
ATOM   2018  CA  ALA A 140     -22.117  19.644 -10.221  1.00  4.05           C
ATOM   2019  C   ALA A 140     -23.580  19.214 -10.177  1.00  4.55           C
ATOM   2020  O   ALA A 140     -24.363  19.536 -11.088  1.00  7.55           O
ATOM   2021  CB  ALA A 140     -22.005  21.125  -9.920  1.00  5.61           C
ATOM   2022  H   ALA A 140     -21.766  19.850 -12.156  1.00  4.24           H
ATOM   2023  HA  ALA A 140     -21.637  19.156  -9.519  1.00  4.86           H
ATOM   2024  HB1 ALA A 140     -22.413  21.303  -9.069  1.00  6.73           H
ATOM   2025  HB2 ALA A 140     -21.077  21.370  -9.896  1.00  6.73           H
ATOM   2026  HB3 ALA A 140     -22.456  21.618 -10.609  1.00  6.73           H
ATOM   2027  N   LEU A 141     -23.974  18.525  -9.126  1.00  3.58           N
ATOM   2028  CA  LEU A 141     -25.364  18.194  -8.840  1.00  3.67           C
ATOM   2029  C   LEU A 141     -25.611  18.761  -7.444  1.00  3.79           C
ATOM   2030  O   LEU A 141     -24.856  18.472  -6.490  1.00  4.19           O
ATOM   2031  CB  LEU A 141     -25.580  16.681  -8.920  1.00  4.32           C
ATOM   2032  CG  LEU A 141     -27.000  16.231  -8.588  1.00  3.84           C
ATOM   2033  CD1 LEU A 141     -27.293  14.886  -9.223  1.00  5.72           C
ATOM   2034  CD2 LEU A 141     -27.240  16.145  -7.092  1.00  5.11           C
ATOM   2035  H   LEU A 141     -23.431  18.222  -8.532  1.00  4.30           H
ATOM   2036  HA  LEU A 141     -25.958  18.640  -9.480  1.00  4.40           H
ATOM   2037  HB2 LEU A 141     -25.380  16.386  -9.823  1.00  5.18           H
ATOM   2038  HB3 LEU A 141     -24.979  16.248  -8.294  1.00  5.18           H
ATOM   2039  HG  LEU A 141     -27.626  16.875  -8.954  1.00  4.61           H
ATOM   2040 HD11 LEU A 141     -28.190  14.625  -9.000  1.00  6.86           H
ATOM   2041 HD12 LEU A 141     -27.201  14.964 -10.175  1.00  6.86           H
ATOM   2042 HD13 LEU A 141     -26.670  14.239  -8.885  1.00  6.86           H
ATOM   2043 HD21 LEU A 141     -28.143  15.859  -6.937  1.00  6.13           H
ATOM   2044 HD22 LEU A 141     -26.626  15.512  -6.713  1.00  6.13           H
ATOM   2045 HD23 LEU A 141     -27.100  17.011  -6.703  1.00  6.13           H
ATOM   2046  N   TYR A 142     -26.616  19.612  -7.297  1.00  3.43           N
ATOM   2047  CA  TYR A 142     -26.762  20.351  -6.070  1.00  3.77           C
ATOM   2048  C   TYR A 142     -28.168  20.890  -5.935  1.00  3.71           C
ATOM   2049  O   TYR A 142     -28.971  20.774  -6.857  1.00  4.10           O
ATOM   2050  CB  TYR A 142     -25.702  21.462  -6.005  1.00  3.52           C
ATOM   2051  CG  TYR A 142     -25.725  22.516  -7.091  1.00  3.57           C
ATOM   2052  CD1 TYR A 142     -25.217  22.243  -8.353  1.00  3.72           C
ATOM   2053  CD2 TYR A 142     -26.196  23.796  -6.832  1.00  3.74           C
ATOM   2054  CE1 TYR A 142     -25.182  23.220  -9.340  1.00  4.02           C
ATOM   2055  CE2 TYR A 142     -26.160  24.780  -7.800  1.00  3.82           C
ATOM   2056  CZ  TYR A 142     -25.636  24.487  -9.055  1.00  3.42           C
ATOM   2057  OH  TYR A 142     -25.569  25.445 -10.048  1.00  4.01           O
ATOM   2058  H   TYR A 142     -27.218  19.773  -7.889  1.00  4.11           H
ATOM   2059  HA  TYR A 142     -26.603  19.745  -5.317  1.00  4.52           H
ATOM   2060  HB2 TYR A 142     -25.803  21.924  -5.159  1.00  4.22           H
ATOM   2061  HB3 TYR A 142     -24.827  21.043  -6.036  1.00  4.22           H
ATOM   2062  HD1 TYR A 142     -24.884  21.395  -8.538  1.00  4.46           H
ATOM   2063  HD2 TYR A 142     -26.519  24.001  -5.985  1.00  4.49           H
ATOM   2064  HE1 TYR A 142     -24.829  23.026 -10.178  1.00  4.82           H
ATOM   2065  HE2 TYR A 142     -26.470  25.636  -7.610  1.00  4.58           H
ATOM   2066  HH  TYR A 142     -25.099  26.071  -9.803  1.00  4.81           H
ATOM   2067  N   PHE A 143     -28.459  21.501  -4.792  1.00  2.82           N
ATOM   2068  CA  PHE A 143     -29.765  22.058  -4.517  1.00  3.56           C
ATOM   2069  C   PHE A 143     -29.623  23.525  -4.191  1.00  3.85           C
ATOM   2070  O   PHE A 143     -28.660  23.924  -3.520  1.00  3.98           O
ATOM   2071  CB  PHE A 143     -30.450  21.346  -3.334  1.00  4.53           C
ATOM   2072  CG  PHE A 143     -30.859  19.941  -3.636  1.00  3.33           C
ATOM   2073  CD1 PHE A 143     -29.996  18.879  -3.417  1.00  5.71           C
ATOM   2074  CD2 PHE A 143     -32.109  19.670  -4.152  1.00  4.25           C
ATOM   2075  CE1 PHE A 143     -30.379  17.583  -3.713  1.00  7.15           C
ATOM   2076  CE2 PHE A 143     -32.481  18.378  -4.447  1.00  5.60           C
ATOM   2077  CZ  PHE A 143     -31.614  17.348  -4.230  1.00  5.71           C
ATOM   2078  H   PHE A 143     -27.898  21.606  -4.149  1.00  3.38           H
ATOM   2079  HA  PHE A 143     -30.334  21.967  -5.309  1.00  4.27           H
ATOM   2080  HB2 PHE A 143     -29.835  21.322  -2.584  1.00  5.43           H
ATOM   2081  HB3 PHE A 143     -31.247  21.841  -3.090  1.00  5.43           H
ATOM   2082  HD1 PHE A 143     -29.147  19.039  -3.072  1.00  6.85           H
ATOM   2083  HD2 PHE A 143     -32.702  20.368  -4.313  1.00  5.09           H
ATOM   2084  HE1 PHE A 143     -29.793  16.877  -3.564  1.00  8.57           H
ATOM   2085  HE2 PHE A 143     -33.326  18.208  -4.796  1.00  6.72           H
ATOM   2086  HZ  PHE A 143     -31.876  16.476  -4.421  1.00  6.86           H
ATOM   2087  N   VAL A 144     -30.572  24.329  -4.640  1.00  3.12           N
ATOM   2088  CA  VAL A 144     -30.638  25.747  -4.307  1.00  4.07           C
ATOM   2089  C   VAL A 144     -32.072  26.105  -3.945  1.00  3.93           C
ATOM   2090  O   VAL A 144     -33.044  25.514  -4.454  1.00  3.71           O
ATOM   2091  CB  VAL A 144     -30.145  26.677  -5.457  1.00  3.29           C
ATOM   2092  CG1 VAL A 144     -28.637  26.580  -5.615  1.00  5.14           C
ATOM   2093  CG2 VAL A 144     -30.853  26.367  -6.756  1.00  4.64           C
ATOM   2094  H   VAL A 144     -31.210  24.071  -5.156  1.00  3.74           H
ATOM   2095  HA  VAL A 144     -30.076  25.915  -3.521  1.00  4.88           H
ATOM   2096  HB  VAL A 144     -30.358  27.604  -5.220  1.00  3.95           H
ATOM   2097 HG11 VAL A 144     -28.360  27.160  -6.328  1.00  6.17           H
ATOM   2098 HG12 VAL A 144     -28.219  26.847  -4.793  1.00  6.17           H
ATOM   2099 HG13 VAL A 144     -28.402  25.672  -5.822  1.00  6.17           H
ATOM   2100 HG21 VAL A 144     -30.525  26.957  -7.438  1.00  5.56           H
ATOM   2101 HG22 VAL A 144     -30.675  25.455  -6.998  1.00  5.56           H
ATOM   2102 HG23 VAL A 144     -31.796  26.496  -6.636  1.00  5.56           H
ATOM   2103  N   ALA A 145     -32.225  27.093  -3.069  1.00  3.71           N
ATOM   2104  CA  ALA A 145     -33.559  27.529  -2.633  1.00  3.98           C
ATOM   2105  C   ALA A 145     -34.187  28.538  -3.598  1.00  3.39           C
ATOM   2106  O   ALA A 145     -34.512  29.667  -3.223  1.00  4.79           O
ATOM   2107  CB  ALA A 145     -33.490  28.070  -1.216  1.00  5.09           C
ATOM   2108  H   ALA A 145     -31.577  27.530  -2.711  1.00  4.45           H
ATOM   2109  HA  ALA A 145     -34.146  26.744  -2.614  1.00  4.78           H
ATOM   2110  HB1 ALA A 145     -34.367  28.350  -0.945  1.00  6.10           H
ATOM   2111  HB2 ALA A 145     -33.173  27.376  -0.633  1.00  6.10           H
ATOM   2112  HB3 ALA A 145     -32.886  28.816  -1.196  1.00  6.10           H
ATOM   2113  N   MET A 146     -34.372  28.082  -4.845  1.00  3.42           N
ATOM   2114  CA  MET A 146     -35.155  28.802  -5.845  1.00  4.02           C
ATOM   2115  C   MET A 146     -36.657  28.723  -5.558  1.00  4.06           C
ATOM   2116  O   MET A 146     -37.119  27.783  -4.927  1.00  4.45           O
ATOM   2117  CB  MET A 146     -34.897  28.217  -7.239  1.00  3.75           C
ATOM   2118  CG  MET A 146     -33.523  28.544  -7.806  1.00  3.69           C
ATOM   2119  SD  MET A 146     -32.982  27.473  -9.150  1.00  4.10           S
ATOM   2120  CE  MET A 146     -34.215  27.800 -10.401  1.00  5.11           C
ATOM   2121  H   MET A 146     -34.045  27.342  -5.135  1.00  4.11           H
ATOM   2122  HA  MET A 146     -34.878  29.742  -5.852  1.00  4.83           H
ATOM   2123  HB2 MET A 146     -34.975  27.252  -7.192  1.00  4.50           H
ATOM   2124  HB3 MET A 146     -35.561  28.570  -7.853  1.00  4.50           H
ATOM   2125  HG2 MET A 146     -33.536  29.453  -8.144  1.00  4.42           H
ATOM   2126  HG3 MET A 146     -32.869  28.471  -7.093  1.00  4.42           H
ATOM   2127  HE1 MET A 146     -35.080  27.569 -10.055  1.00  6.13           H
ATOM   2128  HE2 MET A 146     -34.191  28.733 -10.626  1.00  6.13           H
ATOM   2129  HE3 MET A 146     -34.019  27.270 -11.177  1.00  6.13           H
ATOM   2130  N   ASP A 147     -37.400  29.687  -6.070  1.00  3.21           N
ATOM   2131  CA  ASP A 147     -38.851  29.598  -6.094  1.00  4.21           C
ATOM   2132  C   ASP A 147     -39.281  28.534  -7.097  1.00  4.09           C
ATOM   2133  O   ASP A 147     -38.775  28.471  -8.225  1.00  5.21           O
ATOM   2134  CB  ASP A 147     -39.483  30.921  -6.546  1.00  4.98           C
ATOM   2135  CG  ASP A 147     -39.348  32.066  -5.552  1.00  5.65           C
ATOM   2136  OD1 ASP A 147     -38.898  31.880  -4.409  1.00  8.31           O
ATOM   2137  OD2 ASP A 147     -39.705  33.194  -5.958  1.00  5.99           O
ATOM   2138  H   ASP A 147     -37.087  30.411  -6.413  1.00  3.85           H
ATOM   2139  HA  ASP A 147     -39.192  29.363  -5.206  1.00  5.05           H
ATOM   2140  HB2 ASP A 147     -39.060  31.200  -7.373  1.00  5.98           H
ATOM   2141  HB3 ASP A 147     -40.430  30.776  -6.697  1.00  5.98           H
ATOM   2142  N   ALA A 148     -40.269  27.736  -6.733  1.00  4.56           N
ATOM   2143  CA  ALA A 148     -40.738  26.672  -7.592  1.00  5.03           C
ATOM   2144  C   ALA A 148     -41.241  27.191  -8.937  1.00  4.02           C
ATOM   2145  O   ALA A 148     -41.121  26.516  -9.968  1.00  4.70           O
ATOM   2146  CB  ALA A 148     -41.834  25.907  -6.892  1.00  6.19           C
ATOM   2147  H   ALA A 148     -40.688  27.793  -5.984  1.00  5.47           H
ATOM   2148  HA  ALA A 148     -39.999  26.053  -7.764  1.00  6.03           H
ATOM   2149  HB1 ALA A 148     -42.140  25.203  -7.468  1.00  7.42           H
ATOM   2150  HB2 ALA A 148     -41.485  25.536  -6.078  1.00  7.42           H
ATOM   2151  HB3 ALA A 148     -42.557  26.507  -6.695  1.00  7.42           H
ATOM   2152  N   ASP A 149     -41.834  28.385  -8.953  1.00  4.04           N
ATOM   2153  CA  ASP A 149     -42.399  28.904 -10.180  1.00  4.76           C
ATOM   2154  C   ASP A 149     -41.408  29.761 -10.977  1.00  4.76           C
ATOM   2155  O   ASP A 149     -41.804  30.400 -11.949  1.00  6.10           O
ATOM   2156  CB  ASP A 149     -43.705  29.684  -9.920  1.00  5.07           C
ATOM   2157  CG  ASP A 149     -43.478  31.028  -9.276  1.00  5.31           C
ATOM   2158  OD1 ASP A 149     -42.347  31.372  -8.903  1.00  5.10           O
ATOM   2159  OD2 ASP A 149     -44.476  31.798  -9.142  1.00  7.04           O
ATOM   2160  H   ASP A 149     -41.919  28.903  -8.272  1.00  4.85           H
ATOM   2161  HA  ASP A 149     -42.633  28.141 -10.747  1.00  5.71           H
ATOM   2162  HB2 ASP A 149     -44.156  29.831 -10.766  1.00  6.08           H
ATOM   2163  HB3 ASP A 149     -44.270  29.161  -9.330  1.00  6.08           H
ATOM   2164  N   GLY A 150     -40.146  29.800 -10.579  1.00  4.73           N
ATOM   2165  CA  GLY A 150     -39.157  30.571 -11.313  1.00  5.63           C
ATOM   2166  C   GLY A 150     -39.269  32.070 -11.184  1.00  4.07           C
ATOM   2167  O   GLY A 150     -38.557  32.774 -11.869  1.00  4.47           O
ATOM   2168  H   GLY A 150     -39.836  29.390  -9.889  1.00  5.68           H
ATOM   2169  HA2 GLY A 150     -38.272  30.313 -11.009  1.00  6.76           H
ATOM   2170  HA3 GLY A 150     -39.225  30.349 -12.255  1.00  6.76           H
ATOM   2171  N   GLY A 151     -40.141  32.538 -10.288  1.00  4.55           N
ATOM   2172  CA  GLY A 151     -40.330  33.960 -10.037  1.00  4.50           C
ATOM   2173  C   GLY A 151     -41.600  34.563 -10.597  1.00  4.83           C
ATOM   2174  O   GLY A 151     -41.884  35.730 -10.308  1.00  5.63           O
ATOM   2175  H   GLY A 151     -40.645  32.036  -9.805  1.00  5.46           H
ATOM   2176  HA2 GLY A 151     -40.330  34.110  -9.078  1.00  5.40           H
ATOM   2177  HA3 GLY A 151     -39.580  34.446 -10.414  1.00  5.40           H
ATOM   2178  N   VAL A 152     -42.378  33.828 -11.375  1.00  4.55           N
ATOM   2179  CA  VAL A 152     -43.447  34.463 -12.141  1.00  5.05           C
ATOM   2180  C   VAL A 152     -44.519  35.129 -11.275  1.00  5.29           C
ATOM   2181  O   VAL A 152     -45.045  36.161 -11.665  1.00  5.65           O
ATOM   2182  CB  VAL A 152     -44.113  33.505 -13.152  1.00  7.04           C
ATOM   2183  CG1 VAL A 152     -43.094  32.966 -14.149  1.00  8.37           C
ATOM   2184  CG2 VAL A 152     -44.784  32.402 -12.517  1.00 10.43           C
ATOM   2185  H   VAL A 152     -42.314  32.976 -11.479  1.00  5.46           H
ATOM   2186  HA  VAL A 152     -43.038  35.179 -12.670  1.00  6.06           H
ATOM   2187  HB  VAL A 152     -44.785  34.006 -13.659  1.00  8.44           H
ATOM   2188 HG11 VAL A 152     -43.539  32.375 -14.761  1.00 10.04           H
ATOM   2189 HG12 VAL A 152     -42.706  33.702 -14.627  1.00 10.04           H
ATOM   2190 HG13 VAL A 152     -42.411  32.489 -13.671  1.00 10.04           H
ATOM   2191 HG21 VAL A 152     -45.176  31.844 -13.193  1.00 12.51           H
ATOM   2192 HG22 VAL A 152     -44.144  31.899 -12.008  1.00 12.51           H
ATOM   2193 HG23 VAL A 152     -45.468  32.745 -11.938  1.00 12.51           H
ATOM   2194  N   SER A 153     -44.872  34.550 -10.133  1.00  4.45           N
ATOM   2195  CA  SER A 153     -45.952  35.114  -9.331  1.00  5.80           C
ATOM   2196  C   SER A 153     -45.539  36.389  -8.624  1.00  5.34           C
ATOM   2197  O   SER A 153     -46.404  37.173  -8.214  1.00  7.63           O
ATOM   2198  CB  SER A 153     -46.497  34.112  -8.339  1.00  7.36           C
ATOM   2199  OG  SER A 153     -45.583  33.788  -7.323  1.00  9.40           O
ATOM   2200  H   SER A 153     -44.511  33.842  -9.805  1.00  5.33           H
ATOM   2201  HA  SER A 153     -46.687  35.347  -9.935  1.00  6.96           H
ATOM   2202  HB2 SER A 153     -47.294  34.485  -7.930  1.00  8.83           H
ATOM   2203  HB3 SER A 153     -46.728  33.300  -8.817  1.00  8.83           H
ATOM   2204  HG  SER A 153     -44.884  34.202  -7.431  1.00 11.28           H
ATOM   2205  N   LYS A 154     -44.250  36.635  -8.463  1.00  4.56           N
ATOM   2206  CA  LYS A 154     -43.759  37.858  -7.829  1.00  4.85           C
ATOM   2207  C   LYS A 154     -43.413  38.958  -8.805  1.00  4.86           C
ATOM   2208  O   LYS A 154     -43.441  40.140  -8.434  1.00  6.16           O
ATOM   2209  CB  LYS A 154     -42.494  37.530  -7.026  1.00  4.82           C
ATOM   2210  CG  LYS A 154     -42.717  36.614  -5.816  1.00  5.63           C
ATOM   2211  CD  LYS A 154     -41.427  36.133  -5.191  1.00  5.26           C
ATOM   2212  CE  LYS A 154     -41.678  35.180  -4.036  1.00  5.90           C
ATOM   2213  NZ  LYS A 154     -40.419  34.602  -3.533  1.00  6.76           N
ATOM   2214  H   LYS A 154     -43.624  36.103  -8.716  1.00  5.48           H
ATOM   2215  HA  LYS A 154     -44.438  38.198  -7.210  1.00  5.82           H
ATOM   2216  HB2 LYS A 154     -41.861  37.089  -7.614  1.00  5.78           H
ATOM   2217  HB3 LYS A 154     -42.112  38.359  -6.699  1.00  5.78           H
ATOM   2218  HG2 LYS A 154     -43.212  37.102  -5.140  1.00  6.76           H
ATOM   2219  HG3 LYS A 154     -43.221  35.836  -6.099  1.00  6.76           H
ATOM   2220  HD2 LYS A 154     -40.904  35.665  -5.861  1.00  6.31           H
ATOM   2221  HD3 LYS A 154     -40.933  36.895  -4.853  1.00  6.31           H
ATOM   2222  HE2 LYS A 154     -42.104  35.662  -3.309  1.00  7.08           H
ATOM   2223  HE3 LYS A 154     -42.247  34.454  -4.337  1.00  7.08           H
ATOM   2224  HZ1 LYS A 154     -40.601  34.004  -2.804  1.00  8.11           H
ATOM   2225  HZ2 LYS A 154     -39.979  34.116  -4.234  1.00  8.11           H
ATOM   2226  HZ3 LYS A 154     -39.838  35.302  -3.225  1.00  8.11           H
ATOM   2227  N   TYR A 155     -43.014  38.567 -10.032  1.00  4.76           N
ATOM   2228  CA  TYR A 155     -42.386  39.460 -10.985  1.00  5.07           C
ATOM   2229  C   TYR A 155     -43.127  39.404 -12.310  1.00  5.96           C
ATOM   2230  O   TYR A 155     -42.821  38.572 -13.173  1.00  6.03           O
ATOM   2231  CB  TYR A 155     -40.879  39.109 -11.121  1.00  4.94           C
ATOM   2232  CG  TYR A 155     -40.220  39.185  -9.773  1.00  4.67           C
ATOM   2233  CD1 TYR A 155     -40.165  40.410  -9.095  1.00  6.09           C
ATOM   2234  CD2 TYR A 155     -39.687  38.068  -9.141  1.00  4.56           C
ATOM   2235  CE1 TYR A 155     -39.665  40.507  -7.846  1.00  5.65           C
ATOM   2236  CE2 TYR A 155     -39.156  38.166  -7.862  1.00  5.04           C
ATOM   2237  CZ  TYR A 155     -39.160  39.402  -7.229  1.00  4.99           C
ATOM   2238  OH  TYR A 155     -38.696  39.575  -5.943  1.00  6.79           O
ATOM   2239  H   TYR A 155     -43.107  37.765 -10.328  1.00  5.71           H
ATOM   2240  HA  TYR A 155     -42.449  40.378 -10.646  1.00  6.08           H
ATOM   2241  HB2 TYR A 155     -40.784  38.206 -11.463  1.00  5.92           H
ATOM   2242  HB3 TYR A 155     -40.448  39.746 -11.713  1.00  5.92           H
ATOM   2243  HD1 TYR A 155     -40.543  41.162  -9.490  1.00  7.31           H
ATOM   2244  HD2 TYR A 155     -39.720  37.241  -9.563  1.00  5.47           H
ATOM   2245  HE1 TYR A 155     -39.664  41.327  -7.406  1.00  6.78           H
ATOM   2246  HE2 TYR A 155     -38.821  37.414  -7.430  1.00  6.05           H
ATOM   2247  HH  TYR A 155     -37.900  39.381  -5.904  1.00  8.14           H
ATOM   2248  N   PRO A 156     -44.126  40.276 -12.493  1.00  6.65           N
ATOM   2249  CA  PRO A 156     -44.976  40.173 -13.684  1.00  7.71           C
ATOM   2250  C   PRO A 156     -44.246  40.289 -15.007  1.00  5.84           C
ATOM   2251  O   PRO A 156     -44.729  39.725 -15.982  1.00  7.49           O
ATOM   2252  CB  PRO A 156     -45.966  41.316 -13.498  1.00  9.75           C
ATOM   2253  CG  PRO A 156     -46.080  41.454 -11.994  1.00  9.67           C
ATOM   2254  CD  PRO A 156     -44.670  41.221 -11.499  1.00  8.03           C
ATOM   2255  HA  PRO A 156     -45.467  39.325 -13.668  1.00  9.25           H
ATOM   2256  HB2 PRO A 156     -45.613  42.128 -13.895  1.00 11.70           H
ATOM   2257  HB3 PRO A 156     -46.821  41.080 -13.891  1.00 11.70           H
ATOM   2258  HG2 PRO A 156     -46.385  42.346 -11.766  1.00 11.60           H
ATOM   2259  HG3 PRO A 156     -46.685  40.780 -11.645  1.00 11.60           H
ATOM   2260  HD2 PRO A 156     -44.166  42.050 -11.507  1.00  9.63           H
ATOM   2261  HD3 PRO A 156     -44.681  40.818 -10.617  1.00  9.63           H
ATOM   2262  N   ASN A 157     -43.119  40.964 -15.072  1.00  6.03           N
ATOM   2263  CA  ASN A 157     -42.418  41.060 -16.333  1.00  6.25           C
ATOM   2264  C   ASN A 157     -41.561  39.851 -16.634  1.00  5.29           C
ATOM   2265  O   ASN A 157     -40.949  39.790 -17.712  1.00  5.80           O
ATOM   2266  CB  ASN A 157     -41.602  42.345 -16.398  1.00  8.40           C
ATOM   2267  CG  ASN A 157     -42.477  43.577 -16.594  1.00  8.04           C
ATOM   2268  OD1 ASN A 157     -43.637  43.480 -17.000  1.00 11.14           O
ATOM   2269  ND2 ASN A 157     -41.914  44.736 -16.346  1.00  9.51           N
ATOM   2270  H   ASN A 157     -42.743  41.370 -14.414  1.00  7.23           H
ATOM   2271  HA  ASN A 157     -43.090  41.114 -17.045  1.00  7.49           H
ATOM   2272  HB2 ASN A 157     -41.111  42.452 -15.568  1.00 10.08           H
ATOM   2273  HB3 ASN A 157     -40.985  42.292 -17.145  1.00 10.08           H
ATOM   2274 HD21 ASN A 157     -42.428  45.563 -16.454  1.00 11.41           H
ATOM   2275 HD22 ASN A 157     -40.980  44.774 -16.053  1.00 11.41           H
ATOM   2276  N   ASN A 158     -41.527  38.882 -15.721  1.00  4.89           N
ATOM   2277  CA  ASN A 158     -41.023  37.548 -16.050  1.00  4.43           C
ATOM   2278  C   ASN A 158     -42.188  36.716 -16.547  1.00  4.67           C
ATOM   2279  O   ASN A 158     -42.945  36.150 -15.747  1.00  5.91           O
ATOM   2280  CB  ASN A 158     -40.407  36.882 -14.834  1.00  5.00           C
ATOM   2281  CG  ASN A 158     -39.945  35.484 -15.133  1.00  4.31           C
ATOM   2282  OD1 ASN A 158     -40.008  35.039 -16.278  1.00  5.18           O
ATOM   2283  ND2 ASN A 158     -39.465  34.786 -14.127  1.00  4.78           N
ATOM   2284  H   ASN A 158     -41.789  38.970 -14.906  1.00  5.87           H
ATOM   2285  HA  ASN A 158     -40.348  37.608 -16.758  1.00  5.32           H
ATOM   2286  HB2 ASN A 158     -39.639  37.398 -14.543  1.00  6.00           H
ATOM   2287  HB3 ASN A 158     -41.068  36.837 -14.126  1.00  6.00           H
ATOM   2288 HD21 ASN A 158     -39.151  33.870 -14.272  1.00  5.74           H
ATOM   2289 HD22 ASN A 158     -39.421  35.184 -13.233  1.00  5.74           H
ATOM   2290  N   LYS A 159     -42.354  36.673 -17.864  1.00  4.99           N
ATOM   2291  CA  LYS A 159     -43.374  35.847 -18.497  1.00  5.98           C
ATOM   2292  C   LYS A 159     -42.821  34.492 -18.914  1.00  7.41           C
ATOM   2293  O   LYS A 159     -43.573  33.555 -19.212  1.00 11.76           O
ATOM   2294  CB  LYS A 159     -44.010  36.603 -19.659  1.00  9.04           C
ATOM   2295  CG  LYS A 159     -44.816  37.811 -19.150  1.00 12.33           C
ATOM   2296  CD  LYS A 159     -45.460  38.625 -20.241  1.00 19.16           C
ATOM   2297  CE  LYS A 159     -46.592  39.467 -19.661  1.00 29.42           C
ATOM   2298  NZ  LYS A 159     -46.128  40.240 -18.484  1.00 28.42           N
ATOM   2299  H   LYS A 159     -41.878  37.121 -18.423  1.00  5.98           H
ATOM   2300  HA  LYS A 159     -44.082  35.679 -17.840  1.00  7.18           H
ATOM   2301  HB2 LYS A 159     -43.314  36.927 -20.252  1.00 10.85           H
ATOM   2302  HB3 LYS A 159     -44.613  36.012 -20.136  1.00 10.85           H
ATOM   2303  HG2 LYS A 159     -45.521  37.492 -18.564  1.00 14.79           H
ATOM   2304  HG3 LYS A 159     -44.221  38.397 -18.656  1.00 14.79           H
ATOM   2305  HD2 LYS A 159     -44.803  39.219 -20.635  1.00 22.99           H
ATOM   2306  HD3 LYS A 159     -45.830  38.032 -20.914  1.00 22.99           H
ATOM   2307  HE2 LYS A 159     -46.905  40.092 -20.333  1.00 35.30           H
ATOM   2308  HE3 LYS A 159     -47.314  38.885 -19.379  1.00 35.30           H
ATOM   2309  HZ1 LYS A 159     -46.851  40.764 -18.131  1.00 34.10           H
ATOM   2310  HZ2 LYS A 159     -45.814  39.642 -17.802  1.00 34.10           H
ATOM   2311  HZ3 LYS A 159     -45.413  40.827 -18.738  1.00 34.10           H
ATOM   2312  N   ALA A 160     -41.518  34.333 -18.879  1.00  5.40           N
ATOM   2313  CA  ALA A 160     -40.866  33.099 -19.325  1.00  4.92           C
ATOM   2314  C   ALA A 160     -40.984  31.987 -18.271  1.00  5.03           C
ATOM   2315  O   ALA A 160     -41.383  30.854 -18.565  1.00  5.98           O
ATOM   2316  CB  ALA A 160     -39.430  33.385 -19.695  1.00  5.51           C
ATOM   2317  H   ALA A 160     -40.969  34.931 -18.596  1.00  6.48           H
ATOM   2318  HA  ALA A 160     -41.320  32.784 -20.135  1.00  5.91           H
ATOM   2319  HB1 ALA A 160     -39.014  32.570 -19.985  1.00  6.61           H
ATOM   2320  HB2 ALA A 160     -39.414  34.032 -20.403  1.00  6.61           H
ATOM   2321  HB3 ALA A 160     -38.973  33.730 -18.924  1.00  6.61           H
ATOM   2322  N   GLY A 161     -40.585  32.289 -17.038  1.00  4.49           N
ATOM   2323  CA  GLY A 161     -40.803  31.386 -15.929  1.00  4.03           C
ATOM   2324  C   GLY A 161     -39.917  30.149 -15.916  1.00  3.43           C
ATOM   2325  O   GLY A 161     -38.909  30.029 -16.641  1.00  3.75           O
ATOM   2326  H   GLY A 161     -40.184  33.018 -16.823  1.00  5.39           H
ATOM   2327  HA2 GLY A 161     -40.654  31.867 -15.100  1.00  4.84           H
ATOM   2328  HA3 GLY A 161     -41.727  31.091 -15.942  1.00  4.84           H
ATOM   2329  N   ALA A 162     -40.286  29.209 -15.061  1.00  3.90           N
ATOM   2330  CA  ALA A 162     -39.599  27.936 -14.965  1.00  3.84           C
ATOM   2331  C   ALA A 162     -39.568  27.198 -16.295  1.00  3.85           C
ATOM   2332  O   ALA A 162     -38.654  26.417 -16.565  1.00  3.77           O
ATOM   2333  CB  ALA A 162     -40.218  27.068 -13.886  1.00  4.64           C
ATOM   2334  H   ALA A 162     -40.946  29.288 -14.515  1.00  4.67           H
ATOM   2335  HA  ALA A 162     -38.670  28.107 -14.704  1.00  4.61           H
ATOM   2336  HB1 ALA A 162     -39.744  26.234 -13.845  1.00  5.57           H
ATOM   2337  HB2 ALA A 162     -40.153  27.524 -13.043  1.00  5.57           H
ATOM   2338  HB3 ALA A 162     -41.140  26.911 -14.103  1.00  5.57           H
ATOM   2339  N   LYS A 163     -40.575  27.412 -17.130  1.00  3.07           N
ATOM   2340  CA  LYS A 163     -40.610  26.805 -18.462  1.00  3.80           C
ATOM   2341  C   LYS A 163     -39.363  27.135 -19.286  1.00  3.69           C
ATOM   2342  O   LYS A 163     -38.988  26.371 -20.176  1.00  4.08           O
ATOM   2343  CB  LYS A 163     -41.894  27.205 -19.180  1.00  4.58           C
ATOM   2344  CG  LYS A 163     -42.092  26.585 -20.562  1.00  5.02           C
ATOM   2345  CD  LYS A 163     -43.457  26.929 -21.144  1.00  6.29           C
ATOM   2346  CE  LYS A 163     -44.577  26.221 -20.448  1.00  7.73           C
ATOM   2347  NZ  LYS A 163     -45.890  26.658 -21.040  1.00 10.09           N
ATOM   2348  H   LYS A 163     -41.256  27.907 -16.953  1.00  3.68           H
ATOM   2349  HA  LYS A 163     -40.633  25.832 -18.352  1.00  4.56           H
ATOM   2350  HB2 LYS A 163     -42.648  26.939 -18.630  1.00  5.49           H
ATOM   2351  HB3 LYS A 163     -41.897  28.169 -19.289  1.00  5.49           H
ATOM   2352  HG2 LYS A 163     -41.412  26.924 -21.164  1.00  6.02           H
ATOM   2353  HG3 LYS A 163     -42.027  25.620 -20.491  1.00  6.02           H
ATOM   2354  HD2 LYS A 163     -43.606  27.884 -21.058  1.00  7.55           H
ATOM   2355  HD3 LYS A 163     -43.476  26.673 -22.079  1.00  7.55           H
ATOM   2356  HE2 LYS A 163     -44.484  25.264 -20.571  1.00  9.28           H
ATOM   2357  HE3 LYS A 163     -44.570  26.448 -19.505  1.00  9.28           H
ATOM   2358  HZ1 LYS A 163     -46.614  26.208 -20.600  1.00 12.11           H
ATOM   2359  HZ2 LYS A 163     -45.999  27.606 -20.932  1.00 12.11           H
ATOM   2360  HZ3 LYS A 163     -45.914  26.446 -21.976  1.00 12.11           H
ATOM   2361  N   TYR A 164     -38.747  28.274 -19.001  1.00  3.14           N
ATOM   2362  CA  TYR A 164     -37.520  28.715 -19.643  1.00  3.60           C
ATOM   2363  C   TYR A 164     -36.363  28.843 -18.668  1.00  3.43           C
ATOM   2364  O   TYR A 164     -35.365  29.510 -18.951  1.00  4.29           O
ATOM   2365  CB  TYR A 164     -37.740  30.041 -20.378  1.00  4.16           C
ATOM   2366  CG  TYR A 164     -38.630  29.915 -21.593  1.00  4.03           C
ATOM   2367  CD1 TYR A 164     -40.017  29.806 -21.482  1.00  4.42           C
ATOM   2368  CD2 TYR A 164     -38.083  29.890 -22.876  1.00  4.88           C
ATOM   2369  CE1 TYR A 164     -40.815  29.676 -22.604  1.00  5.83           C
ATOM   2370  CE2 TYR A 164     -38.881  29.762 -24.003  1.00  6.15           C
ATOM   2371  CZ  TYR A 164     -40.245  29.663 -23.842  1.00  6.59           C
ATOM   2372  OH  TYR A 164     -41.104  29.550 -24.927  1.00 10.26           O
ATOM   2373  H   TYR A 164     -39.036  28.831 -18.413  1.00  3.77           H
ATOM   2374  HA  TYR A 164     -37.265  28.047 -20.314  1.00  4.32           H
ATOM   2375  HB2 TYR A 164     -38.155  30.671 -19.768  1.00  4.99           H
ATOM   2376  HB3 TYR A 164     -36.881  30.383 -20.672  1.00  4.99           H
ATOM   2377  HD1 TYR A 164     -40.410  29.814 -20.639  1.00  5.30           H
ATOM   2378  HD2 TYR A 164     -37.161  29.957 -22.978  1.00  5.86           H
ATOM   2379  HE1 TYR A 164     -41.738  29.613 -22.515  1.00  6.99           H
ATOM   2380  HE2 TYR A 164     -38.502  29.755 -24.853  1.00  7.38           H
ATOM   2381  HH  TYR A 164     -41.629  30.180 -24.937  1.00 12.31           H
ATOM   2382  N   GLY A 165     -36.456  28.190 -17.515  1.00  3.49           N
ATOM   2383  CA  GLY A 165     -35.321  28.126 -16.609  1.00  2.75           C
ATOM   2384  C   GLY A 165     -34.987  29.431 -15.909  1.00  3.63           C
ATOM   2385  O   GLY A 165     -33.815  29.669 -15.592  1.00  4.01           O
ATOM   2386  H   GLY A 165     -37.159  27.779 -17.238  1.00  4.19           H
ATOM   2387  HA2 GLY A 165     -35.500  27.459 -15.928  1.00  3.30           H
ATOM   2388  HA3 GLY A 165     -34.537  27.845 -17.106  1.00  3.30           H
ATOM   2389  N   THR A 166     -35.983  30.272 -15.620  1.00  3.06           N
ATOM   2390  CA  THR A 166     -35.714  31.489 -14.873  1.00  3.56           C
ATOM   2391  C   THR A 166     -35.573  31.258 -13.368  1.00  3.67           C
ATOM   2392  O   THR A 166     -35.941  30.223 -12.819  1.00  3.97           O
ATOM   2393  CB  THR A 166     -36.820  32.562 -15.078  1.00  3.75           C
ATOM   2394  OG1 THR A 166     -38.059  32.101 -14.531  1.00  4.14           O
ATOM   2395  CG2 THR A 166     -37.024  32.896 -16.547  1.00  4.20           C
ATOM   2396  H   THR A 166     -36.806  30.159 -15.842  1.00  3.67           H
ATOM   2397  HA  THR A 166     -34.870  31.870 -15.194  1.00  4.27           H
ATOM   2398  HB  THR A 166     -36.558  33.376 -14.621  1.00  4.50           H
ATOM   2399  HG1 THR A 166     -37.974  31.957 -13.728  1.00  4.97           H
ATOM   2400 HG21 THR A 166     -37.711  33.559 -16.640  1.00  5.04           H
ATOM   2401 HG22 THR A 166     -36.208  33.236 -16.922  1.00  5.04           H
ATOM   2402 HG23 THR A 166     -37.283  32.107 -17.030  1.00  5.04           H
ATOM   2403  N   GLY A 167     -35.058  32.271 -12.687  1.00  3.55           N
ATOM   2404  CA  GLY A 167     -35.099  32.288 -11.240  1.00  3.93           C
ATOM   2405  C   GLY A 167     -33.902  31.736 -10.498  1.00  3.42           C
ATOM   2406  O   GLY A 167     -33.949  31.629  -9.270  1.00  3.87           O
ATOM   2407  H   GLY A 167     -34.681  32.958 -13.041  1.00  4.25           H
ATOM   2408  HA2 GLY A 167     -35.221  33.205 -10.949  1.00  4.72           H
ATOM   2409  HA3 GLY A 167     -35.875  31.784 -10.951  1.00  4.72           H
ATOM   2410  N   TYR A 168     -32.814  31.406 -11.182  1.00  3.48           N
ATOM   2411  CA  TYR A 168     -31.659  30.860 -10.489  1.00  3.10           C
ATOM   2412  C   TYR A 168     -31.150  31.793  -9.398  1.00  3.74           C
ATOM   2413  O   TYR A 168     -31.174  33.014  -9.522  1.00  3.68           O
ATOM   2414  CB  TYR A 168     -30.521  30.563 -11.474  1.00  3.78           C
ATOM   2415  CG  TYR A 168     -29.335  29.862 -10.866  1.00  3.55           C
ATOM   2416  CD1 TYR A 168     -29.459  28.560 -10.376  1.00  3.69           C
ATOM   2417  CD2 TYR A 168     -28.109  30.488 -10.762  1.00  3.30           C
ATOM   2418  CE1 TYR A 168     -28.377  27.930  -9.798  1.00  3.49           C
ATOM   2419  CE2 TYR A 168     -27.020  29.841 -10.211  1.00  3.74           C
ATOM   2420  CZ  TYR A 168     -27.166  28.562  -9.731  1.00  3.68           C
ATOM   2421  OH  TYR A 168     -26.094  27.900  -9.158  1.00  4.02           O
ATOM   2422  H   TYR A 168     -32.720  31.486 -12.033  1.00  4.17           H
ATOM   2423  HA  TYR A 168     -31.916  30.015 -10.065  1.00  3.72           H
ATOM   2424  HB2 TYR A 168     -30.865  29.999 -12.184  1.00  4.54           H
ATOM   2425  HB3 TYR A 168     -30.208  31.402 -11.847  1.00  4.54           H
ATOM   2426  HD1 TYR A 168     -30.279  28.124 -10.421  1.00  4.43           H
ATOM   2427  HD2 TYR A 168     -28.008  31.351 -11.093  1.00  3.96           H
ATOM   2428  HE1 TYR A 168     -28.464  27.060  -9.481  1.00  4.19           H
ATOM   2429  HE2 TYR A 168     -26.199  30.274 -10.150  1.00  4.49           H
ATOM   2430  HH  TYR A 168     -25.817  28.323  -8.512  1.00  4.82           H
ATOM   2431  N   CYS A 169     -30.617  31.174  -8.359  1.00  3.65           N
ATOM   2432  CA  CYS A 169     -29.883  31.837  -7.301  1.00  3.05           C
ATOM   2433  C   CYS A 169     -28.924  30.809  -6.730  1.00  3.36           C
ATOM   2434  O   CYS A 169     -29.162  29.614  -6.849  1.00  3.73           O
ATOM   2435  CB  CYS A 169     -30.862  32.330  -6.220  1.00  4.06           C
ATOM   2436  SG  CYS A 169     -31.917  31.036  -5.495  1.00  4.58           S
ATOM   2437  H   CYS A 169     -30.673  30.324  -8.241  1.00  4.38           H
ATOM   2438  HA  CYS A 169     -29.376  32.596  -7.657  1.00  3.66           H
ATOM   2439  HB2 CYS A 169     -30.351  32.730  -5.499  1.00  4.87           H
ATOM   2440  HB3 CYS A 169     -31.446  32.997  -6.614  1.00  4.87           H
ATOM   2441  N   ASP A 170     -27.850  31.268  -6.098  1.00  3.45           N
ATOM   2442  CA  ASP A 170     -27.001  30.396  -5.310  1.00  4.01           C
ATOM   2443  C   ASP A 170     -26.209  31.222  -4.329  1.00  3.32           C
ATOM   2444  O   ASP A 170     -26.459  32.434  -4.180  1.00  3.76           O
ATOM   2445  CB  ASP A 170     -26.159  29.447  -6.194  1.00  4.38           C
ATOM   2446  CG  ASP A 170     -24.995  30.126  -6.936  1.00  3.87           C
ATOM   2447  OD1 ASP A 170     -24.493  31.168  -6.491  1.00  4.44           O
ATOM   2448  OD2 ASP A 170     -24.582  29.573  -7.989  1.00  4.91           O
ATOM   2449  H   ASP A 170     -27.592  32.088  -6.113  1.00  4.14           H
ATOM   2450  HA  ASP A 170     -27.588  29.822  -4.775  1.00  4.81           H
ATOM   2451  HB2 ASP A 170     -25.782  28.753  -5.632  1.00  5.26           H
ATOM   2452  HB3 ASP A 170     -26.739  29.048  -6.861  1.00  5.26           H
ATOM   2453  N   SER A 171     -25.295  30.581  -3.601  1.00  3.64           N
ATOM   2454  CA  SER A 171     -24.648  31.239  -2.478  1.00  3.81           C
ATOM   2455  C   SER A 171     -23.528  32.159  -2.920  1.00  4.28           C
ATOM   2456  O   SER A 171     -22.913  32.797  -2.064  1.00  4.97           O
ATOM   2457  CB  SER A 171     -24.139  30.228  -1.468  1.00  4.87           C
ATOM   2458  OG  SER A 171     -23.100  29.421  -2.017  1.00  5.45           O
ATOM   2459  H   SER A 171     -25.037  29.772  -3.738  1.00  4.36           H
ATOM   2460  HA  SER A 171     -25.315  31.793  -2.022  1.00  4.57           H
ATOM   2461  HB2 SER A 171     -23.793  30.702  -0.696  1.00  5.84           H
ATOM   2462  HB3 SER A 171     -24.874  29.655  -1.201  1.00  5.84           H
ATOM   2463  HG  SER A 171     -22.953  29.643  -2.793  1.00  6.54           H
ATOM   2464  N   GLN A 172     -23.249  32.230  -4.220  1.00  4.03           N
ATOM   2465  CA  GLN A 172     -22.364  33.241  -4.778  1.00  4.31           C
ATOM   2466  C   GLN A 172     -23.082  34.543  -5.098  1.00  5.06           C
ATOM   2467  O   GLN A 172     -22.438  35.496  -5.549  1.00  5.74           O
ATOM   2468  CB  GLN A 172     -21.654  32.746  -6.047  1.00  5.20           C
ATOM   2469  CG  GLN A 172     -20.881  31.473  -5.849  1.00  6.41           C
ATOM   2470  CD  GLN A 172     -19.792  31.585  -4.806  1.00  7.11           C
ATOM   2471  OE1 GLN A 172     -19.113  32.611  -4.703  1.00  8.77           O
ATOM   2472  NE2 GLN A 172     -19.606  30.532  -4.051  1.00  7.90           N
ATOM   2473  H   GLN A 172     -23.568  31.691  -4.809  1.00  4.84           H
ATOM   2474  HA  GLN A 172     -21.671  33.444  -4.115  1.00  5.17           H
ATOM   2475  HB2 GLN A 172     -22.319  32.585  -6.735  1.00  6.24           H
ATOM   2476  HB3 GLN A 172     -21.032  33.428  -6.344  1.00  6.24           H
ATOM   2477  HG2 GLN A 172     -21.493  30.775  -5.567  1.00  7.68           H
ATOM   2478  HG3 GLN A 172     -20.464  31.226  -6.689  1.00  7.68           H
ATOM   2479 HE21 GLN A 172     -19.000  30.542  -3.442  1.00  9.48           H
ATOM   2480 HE22 GLN A 172     -20.091  29.831  -4.165  1.00  9.48           H
ATOM   2481  N   CYS A 173     -24.395  34.602  -4.898  1.00  4.25           N
ATOM   2482  CA  CYS A 173     -25.173  35.787  -5.280  1.00  4.26           C
ATOM   2483  C   CYS A 173     -24.851  36.209  -6.721  1.00  4.58           C
ATOM   2484  O   CYS A 173     -24.506  37.350  -6.987  1.00  5.04           O
ATOM   2485  CB  CYS A 173     -24.969  36.936  -4.299  1.00  4.46           C
ATOM   2486  SG  CYS A 173     -25.524  36.607  -2.630  1.00  5.35           S
ATOM   2487  H   CYS A 173     -24.862  33.972  -4.544  1.00  5.10           H
ATOM   2488  HA  CYS A 173     -26.123  35.549  -5.253  1.00  5.10           H
ATOM   2489  HB2 CYS A 173     -24.022  37.143  -4.258  1.00  5.35           H
ATOM   2490  HB3 CYS A 173     -25.458  37.709  -4.623  1.00  5.35           H
ATOM   2491  N   PRO A 174     -24.976  35.268  -7.665  1.00  4.38           N
ATOM   2492  CA  PRO A 174     -24.487  35.501  -9.029  1.00  4.26           C
ATOM   2493  C   PRO A 174     -25.054  36.758  -9.671  1.00  4.62           C
ATOM   2494  O   PRO A 174     -26.262  36.955  -9.727  1.00  4.43           O
ATOM   2495  CB  PRO A 174     -24.915  34.237  -9.771  1.00  6.65           C
ATOM   2496  CG  PRO A 174     -25.981  33.615  -8.907  1.00  5.47           C
ATOM   2497  CD  PRO A 174     -25.519  33.910  -7.518  1.00  4.75           C
ATOM   2498  HA  PRO A 174     -23.508  35.556  -9.030  1.00  5.11           H
ATOM   2499  HB2 PRO A 174     -25.273  34.474 -10.640  1.00  7.97           H
ATOM   2500  HB3 PRO A 174     -24.156  33.640  -9.863  1.00  7.97           H
ATOM   2501  HG2 PRO A 174     -26.838  34.033  -9.085  1.00  6.56           H
ATOM   2502  HG3 PRO A 174     -26.020  32.659  -9.065  1.00  6.56           H
ATOM   2503  HD2 PRO A 174     -26.267  33.905  -6.900  1.00  5.70           H
ATOM   2504  HD3 PRO A 174     -24.824  33.290  -7.249  1.00  5.70           H
ATOM   2505  N   ARG A 175     -24.125  37.547 -10.197  1.00  4.84           N
ATOM   2506  CA  ARG A 175     -24.397  38.807 -10.895  1.00  4.71           C
ATOM   2507  C   ARG A 175     -24.227  38.657 -12.396  1.00  4.52           C
ATOM   2508  O   ARG A 175     -24.409  39.614 -13.152  1.00  5.33           O
ATOM   2509  CB  ARG A 175     -23.465  39.913 -10.393  1.00  5.82           C
ATOM   2510  CG  ARG A 175     -23.720  40.300  -8.944  1.00  5.59           C
ATOM   2511  CD  ARG A 175     -22.599  41.107  -8.335  1.00  7.17           C
ATOM   2512  NE  ARG A 175     -22.421  42.355  -9.048  1.00  6.44           N
ATOM   2513  CZ  ARG A 175     -21.507  43.271  -8.745  1.00  7.58           C
ATOM   2514  NH1 ARG A 175     -20.675  43.092  -7.739  1.00  8.19           N
ATOM   2515  NH2 ARG A 175     -21.428  44.363  -9.468  1.00  9.16           N
ATOM   2516  H   ARG A 175     -23.286  37.365 -10.162  1.00  5.81           H
ATOM   2517  HA  ARG A 175     -25.321  39.081 -10.718  1.00  5.65           H
ATOM   2518  HB2 ARG A 175     -22.548  39.606 -10.464  1.00  6.99           H
ATOM   2519  HB3 ARG A 175     -23.592  40.704 -10.940  1.00  6.99           H
ATOM   2520  HG2 ARG A 175     -24.529  40.833  -8.898  1.00  6.70           H
ATOM   2521  HG3 ARG A 175     -23.826  39.493  -8.417  1.00  6.70           H
ATOM   2522  HD2 ARG A 175     -22.812  41.310  -7.411  1.00  8.60           H
ATOM   2523  HD3 ARG A 175     -21.772  40.603  -8.388  1.00  8.60           H
ATOM   2524  HE  ARG A 175     -23.008  42.534  -9.799  1.00  7.72           H
ATOM   2525 HH11 ARG A 175     -20.722  42.377  -7.265  1.00  9.82           H
ATOM   2526 HH12 ARG A 175     -20.089  43.694  -7.555  1.00  9.82           H
ATOM   2527 HH21 ARG A 175     -21.969  44.483 -10.125  1.00 10.98           H
ATOM   2528 HH22 ARG A 175     -20.841  44.962  -9.278  1.00 10.98           H
ATOM   2529  N   ASP A 176     -23.903  37.446 -12.844  1.00  4.63           N
ATOM   2530  CA  ASP A 176     -23.747  37.169 -14.281  1.00  4.46           C
ATOM   2531  C   ASP A 176     -25.074  36.891 -14.970  1.00  4.02           C
ATOM   2532  O   ASP A 176     -25.134  36.739 -16.192  1.00  4.88           O
ATOM   2533  CB  ASP A 176     -22.818  35.985 -14.498  1.00  6.15           C
ATOM   2534  CG  ASP A 176     -23.438  34.688 -14.017  1.00  7.05           C
ATOM   2535  OD1 ASP A 176     -23.724  34.574 -12.814  1.00  7.48           O
ATOM   2536  OD2 ASP A 176     -23.757  33.797 -14.818  1.00  9.74           O
ATOM   2537  H   ASP A 176     -23.768  36.763 -12.340  1.00  5.55           H
ATOM   2538  HA  ASP A 176     -23.343  37.951 -14.712  1.00  5.35           H
ATOM   2539  HB2 ASP A 176     -22.628  35.897 -15.445  1.00  7.38           H
ATOM   2540  HB3 ASP A 176     -21.996  36.129 -14.003  1.00  7.38           H
ATOM   2541  N   LEU A 177     -26.152  36.800 -14.197  1.00  4.12           N
ATOM   2542  CA  LEU A 177     -27.467  36.500 -14.726  1.00  4.23           C
ATOM   2543  C   LEU A 177     -28.020  37.682 -15.486  1.00  3.92           C
ATOM   2544  O   LEU A 177     -28.034  38.804 -14.976  1.00  5.11           O
ATOM   2545  CB  LEU A 177     -28.395  36.111 -13.586  1.00  4.84           C
ATOM   2546  CG  LEU A 177     -27.930  34.889 -12.801  1.00  4.48           C
ATOM   2547  CD1 LEU A 177     -28.801  34.664 -11.591  1.00  6.64           C
ATOM   2548  CD2 LEU A 177     -27.928  33.638 -13.670  1.00 12.34           C
ATOM   2549  H   LEU A 177     -26.141  36.911 -13.344  1.00  4.94           H
ATOM   2550  HA  LEU A 177     -27.402  35.741 -15.342  1.00  5.08           H
ATOM   2551  HB2 LEU A 177     -28.458  36.855 -12.967  1.00  5.81           H
ATOM   2552  HB3 LEU A 177     -29.271  35.913 -13.951  1.00  5.81           H
ATOM   2553  HG  LEU A 177     -27.023  35.040 -12.493  1.00  5.37           H
ATOM   2554 HD11 LEU A 177     -28.484  33.891 -11.118  1.00  7.97           H
ATOM   2555 HD12 LEU A 177     -28.753  35.438 -11.024  1.00  7.97           H
ATOM   2556 HD13 LEU A 177     -29.706  34.525 -11.879  1.00  7.97           H
ATOM   2557 HD21 LEU A 177     -27.631  32.893 -13.143  1.00 14.81           H
ATOM   2558 HD22 LEU A 177     -28.820  33.479 -13.989  1.00 14.81           H
ATOM   2559 HD23 LEU A 177     -27.334  33.773 -14.411  1.00 14.81           H
ATOM   2560  N   LYS A 178     -28.490  37.445 -16.703  1.00  4.09           N
ATOM   2561  CA  LYS A 178     -29.006  38.500 -17.561  1.00  4.40           C
ATOM   2562  C   LYS A 178     -30.373  38.999 -17.127  1.00  4.69           C
ATOM   2563  O   LYS A 178     -30.684  40.156 -17.362  1.00  5.31           O
ATOM   2564  CB  LYS A 178     -29.031  38.028 -19.019  1.00  5.65           C
ATOM   2565  CG  LYS A 178     -27.601  37.898 -19.567  1.00  9.42           C
ATOM   2566  CD  LYS A 178     -27.502  37.703 -21.069  1.00 20.26           C
ATOM   2567  CE  LYS A 178     -28.021  36.368 -21.534  1.00 24.16           C
ATOM   2568  NZ  LYS A 178     -27.000  35.234 -21.614  1.00 15.04           N
ATOM   2569  H   LYS A 178     -28.521  36.664 -17.062  1.00  4.91           H
ATOM   2570  HA  LYS A 178     -28.391  39.262 -17.512  1.00  5.28           H
ATOM   2571  HB2 LYS A 178     -29.460  37.160 -19.070  1.00  6.78           H
ATOM   2572  HB3 LYS A 178     -29.509  38.676 -19.560  1.00  6.78           H
ATOM   2573  HG2 LYS A 178     -27.111  38.704 -19.344  1.00 11.30           H
ATOM   2574  HG3 LYS A 178     -27.178  37.133 -19.146  1.00 11.30           H
ATOM   2575  HD2 LYS A 178     -28.020  38.395 -21.511  1.00 24.32           H
ATOM   2576  HD3 LYS A 178     -26.571  37.770 -21.334  1.00 24.32           H
ATOM   2577  HE2 LYS A 178     -28.719  36.084 -20.923  1.00 29.00           H
ATOM   2578  HE3 LYS A 178     -28.397  36.480 -22.421  1.00 29.00           H
ATOM   2579  HZ1 LYS A 178     -27.427  34.430 -21.918  1.00 18.04           H
ATOM   2580  HZ2 LYS A 178     -26.300  35.467 -22.228  1.00 18.04           H
ATOM   2581  HZ3 LYS A 178     -26.617  35.076 -20.748  1.00 18.04           H
ATOM   2582  N   PHE A 179     -31.161  38.133 -16.499  1.00  4.17           N
ATOM   2583  CA  PHE A 179     -32.459  38.513 -15.944  1.00  4.94           C
ATOM   2584  C   PHE A 179     -32.570  38.035 -14.504  1.00  5.09           C
ATOM   2585  O   PHE A 179     -32.376  36.857 -14.213  1.00  5.74           O
ATOM   2586  CB  PHE A 179     -33.613  37.944 -16.769  1.00  6.55           C
ATOM   2587  CG  PHE A 179     -33.653  38.481 -18.166  1.00  5.42           C
ATOM   2588  CD1 PHE A 179     -34.314  39.654 -18.444  1.00  5.93           C
ATOM   2589  CD2 PHE A 179     -32.984  37.834 -19.197  1.00  6.37           C
ATOM   2590  CE1 PHE A 179     -34.340  40.182 -19.745  1.00  7.77           C
ATOM   2591  CE2 PHE A 179     -32.983  38.355 -20.493  1.00  7.68           C
ATOM   2592  CZ  PHE A 179     -33.658  39.524 -20.765  1.00  7.88           C
ATOM   2593  H   PHE A 179     -30.964  37.305 -16.379  1.00  5.00           H
ATOM   2594  HA  PHE A 179     -32.535  39.490 -15.947  1.00  5.93           H
ATOM   2595  HB2 PHE A 179     -33.518  36.980 -16.821  1.00  7.86           H
ATOM   2596  HB3 PHE A 179     -34.452  38.171 -16.337  1.00  7.86           H
ATOM   2597  HD1 PHE A 179     -34.763  40.099 -17.761  1.00  7.11           H
ATOM   2598  HD2 PHE A 179     -32.517  37.051 -19.019  1.00  7.65           H
ATOM   2599  HE1 PHE A 179     -34.796  40.973 -19.921  1.00  9.33           H
ATOM   2600  HE2 PHE A 179     -32.539  37.905 -21.174  1.00  9.22           H
ATOM   2601  HZ  PHE A 179     -33.674  39.862 -21.631  1.00  9.46           H
ATOM   2602  N   ILE A 180     -32.896  38.961 -13.613  1.00  4.01           N
ATOM   2603  CA  ILE A 180     -33.161  38.664 -12.203  1.00  4.00           C
ATOM   2604  C   ILE A 180     -34.426  39.438 -11.822  1.00  3.90           C
ATOM   2605  O   ILE A 180     -34.531  40.637 -12.069  1.00  4.62           O
ATOM   2606  CB  ILE A 180     -32.013  39.055 -11.293  1.00  3.92           C
ATOM   2607  CG1 ILE A 180     -30.734  38.329 -11.690  1.00  4.70           C
ATOM   2608  CG2 ILE A 180     -32.385  38.758  -9.838  1.00  6.36           C
ATOM   2609  CD1 ILE A 180     -29.471  38.877 -11.002  1.00  5.41           C
ATOM   2610  H   ILE A 180     -32.973  39.797 -13.803  1.00  4.81           H
ATOM   2611  HA  ILE A 180     -33.335  37.706 -12.095  1.00  4.80           H
ATOM   2612  HB  ILE A 180     -31.863  40.009 -11.382  1.00  4.70           H
ATOM   2613 HG12 ILE A 180     -30.819  37.392 -11.452  1.00  5.64           H
ATOM   2614 HG13 ILE A 180     -30.610  38.414 -12.649  1.00  5.64           H
ATOM   2615 HG21 ILE A 180     -31.651  39.009  -9.272  1.00  7.63           H
ATOM   2616 HG22 ILE A 180     -33.166  39.265  -9.607  1.00  7.63           H
ATOM   2617 HG23 ILE A 180     -32.563  37.819  -9.747  1.00  7.63           H
ATOM   2618 HD11 ILE A 180     -28.709  38.373 -11.300  1.00  6.49           H
ATOM   2619 HD12 ILE A 180     -29.364  39.801 -11.237  1.00  6.49           H
ATOM   2620 HD13 ILE A 180     -29.570  38.789 -10.051  1.00  6.49           H
ATOM   2621  N   ASP A 181     -35.388  38.726 -11.250  1.00  3.88           N
ATOM   2622  CA  ASP A 181     -36.590  39.331 -10.659  1.00  3.85           C
ATOM   2623  C   ASP A 181     -37.340  40.185 -11.683  1.00  4.94           C
ATOM   2624  O   ASP A 181     -37.824  41.280 -11.369  1.00  4.80           O
ATOM   2625  CB  ASP A 181     -36.277  40.123  -9.388  1.00  4.69           C
ATOM   2626  CG  ASP A 181     -35.808  39.253  -8.247  1.00  4.89           C
ATOM   2627  OD1 ASP A 181     -35.685  38.017  -8.376  1.00  5.41           O
ATOM   2628  OD2 ASP A 181     -35.568  39.879  -7.182  1.00  6.36           O
ATOM   2629  H   ASP A 181     -35.372  37.869 -11.188  1.00  4.66           H
ATOM   2630  HA  ASP A 181     -37.194  38.605 -10.399  1.00  4.62           H
ATOM   2631  HB2 ASP A 181     -35.577  40.766  -9.581  1.00  5.62           H
ATOM   2632  HB3 ASP A 181     -37.080  40.585  -9.100  1.00  5.62           H
ATOM   2633  N   GLY A 182     -37.483  39.657 -12.885  1.00  4.34           N
ATOM   2634  CA  GLY A 182     -38.317  40.278 -13.892  1.00  5.31           C
ATOM   2635  C   GLY A 182     -37.716  41.484 -14.562  1.00  5.80           C
ATOM   2636  O   GLY A 182     -38.436  42.176 -15.311  1.00  7.06           O
ATOM   2637  H   GLY A 182     -37.102  38.931 -13.145  1.00  5.21           H
ATOM   2638  HA2 GLY A 182     -38.520  39.625 -14.580  1.00  6.37           H
ATOM   2639  HA3 GLY A 182     -39.153  40.551 -13.483  1.00  6.37           H
ATOM   2640  N   GLU A 183     -36.449  41.736 -14.313  1.00  5.39           N
ATOM   2641  CA  GLU A 183     -35.700  42.826 -14.936  1.00  7.93           C
ATOM   2642  C   GLU A 183     -34.434  42.303 -15.555  1.00  6.18           C
ATOM   2643  O   GLU A 183     -33.868  41.347 -15.067  1.00  6.58           O
ATOM   2644  CB  GLU A 183     -35.273  43.838 -13.860  1.00 13.66           C
ATOM   2645  CG  GLU A 183     -36.413  44.616 -13.311  1.00 16.09           C
ATOM   2646  CD  GLU A 183     -35.967  45.670 -12.330  1.00 13.17           C
ATOM   2647  OE1 GLU A 183     -34.799  45.665 -11.865  1.00 18.47           O
ATOM   2648  OE2 GLU A 183     -36.802  46.498 -11.990  1.00 15.68           O
ATOM   2649  H   GLU A 183     -35.975  41.274 -13.764  1.00  6.47           H
ATOM   2650  HA  GLU A 183     -36.242  43.275 -15.618  1.00  9.52           H
ATOM   2651  HB2 GLU A 183     -34.855  43.361 -13.126  1.00 16.39           H
ATOM   2652  HB3 GLU A 183     -34.642  44.465 -14.249  1.00 16.39           H
ATOM   2653  HG2 GLU A 183     -36.875  45.059 -14.040  1.00 19.31           H
ATOM   2654  HG3 GLU A 183     -37.018  44.013 -12.852  1.00 19.31           H
ATOM   2655  N   ALA A 184     -33.994  42.925 -16.641  1.00  5.63           N
ATOM   2656  CA  ALA A 184     -32.681  42.623 -17.177  1.00  4.97           C
ATOM   2657  C   ALA A 184     -31.610  43.148 -16.233  1.00  5.13           C
ATOM   2658  O   ALA A 184     -31.908  43.740 -15.181  1.00  8.05           O
ATOM   2659  CB  ALA A 184     -32.513  43.180 -18.575  1.00  5.51           C
ATOM   2660  H   ALA A 184     -34.433  43.520 -17.080  1.00  6.75           H
ATOM   2661  HA  ALA A 184     -32.579  41.650 -17.231  1.00  5.96           H
ATOM   2662  HB1 ALA A 184     -31.634  42.960 -18.895  1.00  6.61           H
ATOM   2663  HB2 ALA A 184     -33.177  42.790 -19.148  1.00  6.61           H
ATOM   2664  HB3 ALA A 184     -32.623  44.133 -18.547  1.00  6.61           H
ATOM   2665  N   ASN A 185     -30.356  42.884 -16.567  1.00  5.10           N
ATOM   2666  CA  ASN A 185     -29.200  43.304 -15.786  1.00  5.44           C
ATOM   2667  C   ASN A 185     -28.286  44.208 -16.608  1.00  6.51           C
ATOM   2668  O   ASN A 185     -27.084  44.287 -16.367  1.00  9.04           O
ATOM   2669  CB  ASN A 185     -28.428  42.076 -15.276  1.00  6.19           C
ATOM   2670  CG  ASN A 185     -27.877  42.236 -13.875  1.00  5.76           C
ATOM   2671  OD1 ASN A 185     -27.942  43.302 -13.254  1.00  5.69           O
ATOM   2672  ND2 ASN A 185     -27.330  41.165 -13.363  1.00  5.67           N
ATOM   2673  H   ASN A 185     -30.140  42.443 -17.273  1.00  6.11           H
ATOM   2674  HA  ASN A 185     -29.509  43.813 -15.008  1.00  6.53           H
ATOM   2675  HB2 ASN A 185     -29.025  41.311 -15.274  1.00  7.43           H
ATOM   2676  HB3 ASN A 185     -27.681  41.908 -15.871  1.00  7.43           H
ATOM   2677 HD21 ASN A 185     -26.951  41.192 -12.460  1.00  6.80           H
ATOM   2678 HD22 ASN A 185     -27.299  40.334 -13.882  1.00  6.80           H
ATOM   2679  N   VAL A 186     -28.879  44.967 -17.527  1.00  8.64           N
ATOM   2680  CA  VAL A 186     -28.131  45.839 -18.441  1.00  7.74           C
ATOM   2681  C   VAL A 186     -27.595  47.076 -17.724  1.00  8.79           C
ATOM   2682  O   VAL A 186     -26.492  47.548 -18.063  1.00  9.21           O
ATOM   2683  CB  VAL A 186     -28.969  46.213 -19.688  1.00  8.62           C
ATOM   2684  CG1 VAL A 186     -30.221  46.942 -19.272  1.00  9.86           C
ATOM   2685  CG2 VAL A 186     -28.176  47.071 -20.683  1.00 10.41           C
ATOM   2686  H   VAL A 186     -29.730  44.998 -17.644  1.00 10.36           H
ATOM   2687  HA  VAL A 186     -27.352  45.338 -18.762  1.00  9.28           H
ATOM   2688  HB  VAL A 186     -29.239  45.391 -20.148  1.00 10.34           H
ATOM   2689 HG11 VAL A 186     -30.728  47.166 -20.056  1.00 11.83           H
ATOM   2690 HG12 VAL A 186     -30.739  46.371 -18.699  1.00 11.83           H
ATOM   2691 HG13 VAL A 186     -29.975  47.742 -18.801  1.00 11.83           H
ATOM   2692 HG21 VAL A 186     -28.737  47.275 -21.435  1.00 12.49           H
ATOM   2693 HG22 VAL A 186     -27.903  47.881 -20.247  1.00 12.49           H
ATOM   2694 HG23 VAL A 186     -27.405  46.578 -20.973  1.00 12.49           H
ATOM   2695  N   GLU A 187     -28.301  47.581 -16.719  1.00  9.14           N
ATOM   2696  CA  GLU A 187     -27.790  48.691 -15.958  1.00 13.73           C
ATOM   2697  C   GLU A 187     -26.600  48.180 -15.103  1.00 11.89           C
ATOM   2698  O   GLU A 187     -26.687  47.237 -14.288  1.00 18.39           O
ATOM   2699  CB  GLU A 187     -28.892  49.378 -15.129  1.00 12.90           C
ATOM   2700  CG  GLU A 187     -30.101  49.881 -15.942  1.00 11.93           C
ATOM   2701  CD  GLU A 187     -31.241  50.381 -15.059  1.00 12.93           C
ATOM   2702  OE1 GLU A 187     -30.971  51.093 -14.064  1.00 14.63           O
ATOM   2703  OE2 GLU A 187     -32.402  50.078 -15.357  1.00  9.76           O
ATOM   2704  H   GLU A 187     -29.071  47.296 -16.465  1.00 10.96           H
ATOM   2705  HA  GLU A 187     -27.436  49.358 -16.583  1.00 16.48           H
ATOM   2706  HB2 GLU A 187     -29.223  48.746 -14.473  1.00 15.48           H
ATOM   2707  HB3 GLU A 187     -28.505  50.144 -14.677  1.00 15.48           H
ATOM   2708  HG2 GLU A 187     -29.817  50.614 -16.509  1.00 14.31           H
ATOM   2709  HG3 GLU A 187     -30.440  49.153 -16.486  1.00 14.31           H
ATOM   2710  N   GLY A 188     -25.470  48.763 -15.372  1.00 12.96           N
ATOM   2711  CA  GLY A 188     -24.268  48.444 -14.662  1.00 12.05           C
ATOM   2712  C   GLY A 188     -23.543  47.273 -15.293  1.00 11.00           C
ATOM   2713  O   GLY A 188     -22.562  46.801 -14.718  1.00 12.27           O
ATOM   2714  H   GLY A 188     -25.368  49.363 -15.979  1.00 15.56           H
ATOM   2715  HA2 GLY A 188     -23.675  49.212 -14.663  1.00 14.46           H
ATOM   2716  HA3 GLY A 188     -24.482  48.218 -13.744  1.00 14.46           H
ATOM   2717  N   TRP A 189     -23.995  46.785 -16.443  1.00  8.67           N
ATOM   2718  CA  TRP A 189     -23.385  45.601 -17.027  1.00  7.37           C
ATOM   2719  C   TRP A 189     -21.945  45.867 -17.442  1.00  9.63           C
ATOM   2720  O   TRP A 189     -21.640  46.853 -18.158  1.00 11.26           O
ATOM   2721  CB  TRP A 189     -24.176  45.161 -18.234  1.00  7.69           C
ATOM   2722  CG  TRP A 189     -23.785  43.842 -18.812  1.00  6.78           C
ATOM   2723  CD1 TRP A 189     -23.052  43.604 -19.942  1.00  7.91           C
ATOM   2724  CD2 TRP A 189     -24.117  42.547 -18.288  1.00  5.98           C
ATOM   2725  NE1 TRP A 189     -22.920  42.259 -20.148  1.00  7.23           N
ATOM   2726  CE2 TRP A 189     -23.568  41.585 -19.147  1.00  6.04           C
ATOM   2727  CE3 TRP A 189     -24.834  42.121 -17.167  1.00  6.78           C
ATOM   2728  CZ2 TRP A 189     -23.734  40.225 -18.952  1.00  7.40           C
ATOM   2729  CZ3 TRP A 189     -24.991  40.770 -16.971  1.00  7.56           C
ATOM   2730  CH2 TRP A 189     -24.451  39.837 -17.860  1.00  6.95           C
ATOM   2731  H   TRP A 189     -24.645  47.116 -16.899  1.00 10.40           H
ATOM   2732  HA  TRP A 189     -23.390  44.874 -16.370  1.00  8.84           H
ATOM   2733  HB2 TRP A 189     -25.112  45.102 -17.983  1.00  9.22           H
ATOM   2734  HB3 TRP A 189     -24.069  45.827 -18.930  1.00  9.22           H
ATOM   2735  HD1 TRP A 189     -22.694  44.263 -20.492  1.00  9.49           H
ATOM   2736  HE1 TRP A 189     -22.506  41.895 -20.807  1.00  8.67           H
ATOM   2737  HE3 TRP A 189     -25.228  42.736 -16.591  1.00  8.14           H
ATOM   2738  HZ2 TRP A 189     -23.350  39.602 -19.526  1.00  8.87           H
ATOM   2739  HZ3 TRP A 189     -25.474  40.470 -16.235  1.00  9.07           H
ATOM   2740  HH2 TRP A 189     -24.549  38.930 -17.680  1.00  8.33           H
ATOM   2741  N   GLN A 190     -21.071  44.964 -17.034  1.00  9.01           N
ATOM   2742  CA  GLN A 190     -19.648  45.013 -17.345  1.00 11.52           C
ATOM   2743  C   GLN A 190     -19.249  43.694 -17.998  1.00 10.21           C
ATOM   2744  O   GLN A 190     -19.194  42.665 -17.323  1.00 10.45           O
ATOM   2745  CB  GLN A 190     -18.854  45.196 -16.056  1.00 14.97           C
ATOM   2746  CG  GLN A 190     -19.058  46.554 -15.397  1.00 22.78           C
ATOM   2747  CD  GLN A 190     -18.282  47.646 -16.107  1.00 30.69           C
ATOM   2748  OE1 GLN A 190     -18.580  48.000 -17.255  1.00 39.00           O
ATOM   2749  NE2 GLN A 190     -17.270  48.181 -15.431  1.00 39.66           N
ATOM   2750  H   GLN A 190     -21.286  44.283 -16.555  1.00 10.81           H
ATOM   2751  HA  GLN A 190     -19.455  45.754 -17.957  1.00 13.82           H
ATOM   2752  HB2 GLN A 190     -19.126  44.515 -15.421  1.00 17.96           H
ATOM   2753  HB3 GLN A 190     -17.909  45.102 -16.254  1.00 17.96           H
ATOM   2754  HG2 GLN A 190     -20.000  46.784 -15.425  1.00 27.34           H
ATOM   2755  HG3 GLN A 190     -18.751  46.513 -14.478  1.00 27.34           H
ATOM   2756 HE21 GLN A 190     -16.797  48.804 -15.788  1.00 47.59           H
ATOM   2757 HE22 GLN A 190     -17.088  47.904 -14.638  1.00 47.59           H
ATOM   2758  N   PRO A 191     -18.969  43.711 -19.294  1.00  8.78           N
ATOM   2759  CA  PRO A 191     -18.530  42.507 -19.998  1.00 10.52           C
ATOM   2760  C   PRO A 191     -17.293  41.884 -19.348  1.00 10.05           C
ATOM   2761  O   PRO A 191     -16.397  42.597 -18.871  1.00 11.34           O
ATOM   2762  CB  PRO A 191     -18.210  43.022 -21.405  1.00 14.41           C
ATOM   2763  CG  PRO A 191     -19.077  44.240 -21.547  1.00 18.43           C
ATOM   2764  CD  PRO A 191     -19.123  44.867 -20.202  1.00 14.97           C
ATOM   2765  HA  PRO A 191     -19.253  41.846 -20.042  1.00 12.63           H
ATOM   2766  HB2 PRO A 191     -17.270  43.256 -21.465  1.00 17.29           H
ATOM   2767  HB3 PRO A 191     -18.444  42.350 -22.064  1.00 17.29           H
ATOM   2768  HG2 PRO A 191     -18.681  44.846 -22.192  1.00 22.11           H
ATOM   2769  HG3 PRO A 191     -19.966  43.974 -21.829  1.00 22.11           H
ATOM   2770  HD2 PRO A 191     -18.385  45.487 -20.091  1.00 17.97           H
ATOM   2771  HD3 PRO A 191     -19.979  45.300 -20.058  1.00 17.97           H
ATOM   2772  N   SER A 192     -17.259  40.561 -19.293  1.00  9.24           N
ATOM   2773  CA  SER A 192     -16.105  39.831 -18.800  1.00 10.49           C
ATOM   2774  C   SER A 192     -14.899  40.011 -19.719  1.00 13.49           C
ATOM   2775  O   SER A 192     -14.994  39.877 -20.926  1.00 16.37           O
ATOM   2776  CB  SER A 192     -16.435  38.353 -18.713  1.00  9.64           C
ATOM   2777  OG  SER A 192     -17.528  38.158 -17.835  1.00 13.22           O
ATOM   2778  H   SER A 192     -17.907  40.054 -19.541  1.00 11.09           H
ATOM   2779  HA  SER A 192     -15.869  40.153 -17.905  1.00 12.59           H
ATOM   2780  HB2 SER A 192     -16.672  38.026 -19.595  1.00 11.57           H
ATOM   2781  HB3 SER A 192     -15.664  37.873 -18.373  1.00 11.57           H
ATOM   2782  HG  SER A 192     -17.709  37.360 -17.785  1.00 15.87           H
ATOM   2783  N   SER A 193     -13.748  40.275 -19.125  1.00 20.03           N
ATOM   2784  CA  SER A 193     -12.533  40.443 -19.913  1.00 18.39           C
ATOM   2785  C   SER A 193     -12.045  39.118 -20.474  1.00 16.35           C
ATOM   2786  O   SER A 193     -11.353  39.095 -21.487  1.00 20.68           O
ATOM   2787  CB  SER A 193     -11.431  41.061 -19.058  1.00 25.25           C
ATOM   2788  OG  SER A 193     -11.139  40.228 -17.951  1.00 26.65           O
ATOM   2789  H   SER A 193     -13.640  40.363 -18.277  1.00 24.04           H
ATOM   2790  HA  SER A 193     -12.714  41.047 -20.664  1.00 22.07           H
ATOM   2791  HB2 SER A 193     -10.631  41.163 -19.597  1.00 30.30           H
ATOM   2792  HB3 SER A 193     -11.728  41.926 -18.734  1.00 30.30           H
ATOM   2793  HG  SER A 193     -10.547  40.565 -17.495  1.00 31.98           H
ATOM   2794  N   ASN A 194     -12.397  38.018 -19.818  1.00 14.74           N
ATOM   2795  CA  ASN A 194     -11.892  36.716 -20.242  1.00 14.25           C
ATOM   2796  C   ASN A 194     -12.933  35.741 -20.754  1.00 13.29           C
ATOM   2797  O   ASN A 194     -12.609  34.604 -21.020  1.00 16.91           O
ATOM   2798  CB  ASN A 194     -11.088  36.038 -19.116  1.00 18.64           C
ATOM   2799  CG  ASN A 194     -11.954  35.565 -17.947  1.00 19.22           C
ATOM   2800  OD1 ASN A 194     -13.063  36.068 -17.704  1.00 18.06           O
ATOM   2801  ND2 ASN A 194     -11.432  34.589 -17.200  1.00 18.76           N
ATOM   2802  H   ASN A 194     -12.919  37.996 -19.135  1.00 17.69           H
ATOM   2803  HA  ASN A 194     -11.267  36.869 -20.981  1.00 17.09           H
ATOM   2804  HB2 ASN A 194     -10.630  35.264 -19.479  1.00 22.36           H
ATOM   2805  HB3 ASN A 194     -10.440  36.671 -18.768  1.00 22.36           H
ATOM   2806 HD21 ASN A 194     -11.932  34.237 -16.434  1.00 22.51           H
ATOM   2807 HD22 ASN A 194     -10.548  34.226 -17.417  1.00 22.51           H
ATOM   2808  N   ASN A 195     -14.178  36.171 -20.916  1.00 11.53           N
ATOM   2809  CA  ASN A 195     -15.214  35.292 -21.437  1.00 11.23           C
ATOM   2810  C   ASN A 195     -16.090  36.082 -22.399  1.00  9.37           C
ATOM   2811  O   ASN A 195     -16.814  36.989 -21.973  1.00  9.75           O
ATOM   2812  CB  ASN A 195     -16.049  34.726 -20.297  1.00  9.17           C
ATOM   2813  CG  ASN A 195     -17.011  33.652 -20.747  1.00  9.04           C
ATOM   2814  OD1 ASN A 195     -17.466  33.639 -21.891  1.00  9.47           O
ATOM   2815  ND2 ASN A 195     -17.322  32.715 -19.860  1.00  9.30           N
ATOM   2816  H   ASN A 195     -14.449  36.966 -20.732  1.00 13.84           H
ATOM   2817  HA  ASN A 195     -14.803  34.549 -21.925  1.00 13.48           H
ATOM   2818  HB2 ASN A 195     -15.456  34.339 -19.634  1.00 11.00           H
ATOM   2819  HB3 ASN A 195     -16.567  35.443 -19.899  1.00 11.00           H
ATOM   2820 HD21 ASN A 195     -17.941  31.996 -20.104  1.00 11.16           H
ATOM   2821 HD22 ASN A 195     -16.932  32.741 -18.961  1.00 11.16           H
ATOM   2822  N   ALA A 196     -16.020  35.736 -23.680  1.00  9.72           N
ATOM   2823  CA  ALA A 196     -16.714  36.475 -24.729  1.00  9.60           C
ATOM   2824  C   ALA A 196     -18.228  36.455 -24.603  1.00  8.39           C
ATOM   2825  O   ALA A 196     -18.916  37.234 -25.265  1.00  9.16           O
ATOM   2826  CB  ALA A 196     -16.316  35.911 -26.087  1.00 14.02           C
ATOM   2827  H   ALA A 196     -15.568  35.065 -23.972  1.00 11.67           H
ATOM   2828  HA  ALA A 196     -16.426  37.411 -24.698  1.00 11.52           H
ATOM   2829  HB1 ALA A 196     -16.775  36.399 -26.774  1.00 16.83           H
ATOM   2830  HB2 ALA A 196     -15.367  36.004 -26.197  1.00 16.83           H
ATOM   2831  HB3 ALA A 196     -16.561  34.984 -26.124  1.00 16.83           H
ATOM   2832  N   ASN A 197     -18.751  35.536 -23.805  1.00  7.83           N
ATOM   2833  CA  ASN A 197     -20.178  35.354 -23.699  1.00  7.86           C
ATOM   2834  C   ASN A 197     -20.804  35.904 -22.424  1.00  5.78           C
ATOM   2835  O   ASN A 197     -22.038  35.868 -22.331  1.00  6.98           O
ATOM   2836  CB  ASN A 197     -20.522  33.871 -23.789  1.00 10.67           C
ATOM   2837  CG  ASN A 197     -20.322  33.317 -25.162  1.00 15.75           C
ATOM   2838  OD1 ASN A 197     -20.911  33.793 -26.123  1.00 17.33           O
ATOM   2839  ND2 ASN A 197     -19.460  32.320 -25.273  1.00 18.72           N
ATOM   2840  H   ASN A 197     -18.292  35.003 -23.311  1.00  9.40           H
ATOM   2841  HA  ASN A 197     -20.606  35.805 -24.457  1.00  9.43           H
ATOM   2842  HB2 ASN A 197     -19.952  33.376 -23.180  1.00 12.81           H
ATOM   2843  HB3 ASN A 197     -21.453  33.746 -23.548  1.00 12.81           H
ATOM   2844 HD21 ASN A 197     -19.288  31.917 -26.150  1.00 22.47           H
ATOM   2845 HD22 ASN A 197     -18.994  31.984 -24.480  1.00 22.47           H
ATOM   2846  N   THR A 198     -20.021  36.431 -21.495  1.00  5.71           N
ATOM   2847  CA  THR A 198     -20.561  36.726 -20.170  1.00  5.93           C
ATOM   2848  C   THR A 198     -20.204  38.109 -19.690  1.00  5.60           C
ATOM   2849  O   THR A 198     -19.323  38.774 -20.256  1.00  7.00           O
ATOM   2850  CB  THR A 198     -20.095  35.679 -19.125  1.00  7.33           C
ATOM   2851  OG1 THR A 198     -18.687  35.815 -18.909  1.00  7.73           O
ATOM   2852  CG2 THR A 198     -20.377  34.272 -19.599  1.00  7.13           C
ATOM   2853  H   THR A 198     -19.190  36.625 -21.599  1.00  6.86           H
ATOM   2854  HA  THR A 198     -21.539  36.677 -20.218  1.00  7.12           H
ATOM   2855  HB  THR A 198     -20.567  35.823 -18.290  1.00  8.79           H
ATOM   2856  HG1 THR A 198     -18.517  36.568 -18.631  1.00  9.27           H
ATOM   2857 HG21 THR A 198     -20.083  33.639 -18.940  1.00  8.55           H
ATOM   2858 HG22 THR A 198     -21.320  34.157 -19.742  1.00  8.55           H
ATOM   2859 HG23 THR A 198     -19.914  34.104 -20.422  1.00  8.55           H
ATOM   2860  N   GLY A 199     -20.855  38.532 -18.615  1.00  6.16           N
ATOM   2861  CA  GLY A 199     -20.560  39.765 -17.948  1.00  6.72           C
ATOM   2862  C   GLY A 199     -21.062  39.727 -16.523  1.00  6.02           C
ATOM   2863  O   GLY A 199     -21.511  38.692 -16.024  1.00  6.57           O
ATOM   2864  H   GLY A 199     -21.497  38.094 -18.247  1.00  7.39           H
ATOM   2865  HA2 GLY A 199     -19.601  39.914 -17.940  1.00  8.06           H
ATOM   2866  HA3 GLY A 199     -20.988  40.501 -18.413  1.00  8.06           H
ATOM   2867  N   ILE A 200     -21.018  40.875 -15.882  1.00  6.69           N
ATOM   2868  CA  ILE A 200     -21.459  41.054 -14.501  1.00  7.81           C
ATOM   2869  C   ILE A 200     -22.303  42.322 -14.430  1.00  7.77           C
ATOM   2870  O   ILE A 200     -21.841  43.371 -14.885  1.00  8.88           O
ATOM   2871  CB  ILE A 200     -20.186  41.222 -13.581  1.00 10.25           C
ATOM   2872  CG1 ILE A 200     -19.365  39.920 -13.578  1.00 12.79           C
ATOM   2873  CG2 ILE A 200     -20.523  41.629 -12.153  1.00 13.31           C
ATOM   2874  CD1 ILE A 200     -20.132  38.774 -12.975  1.00 16.45           C
ATOM   2875  H   ILE A 200     -20.725  41.601 -16.237  1.00  8.03           H
ATOM   2876  HA  ILE A 200     -21.987  40.285 -14.200  1.00  9.37           H
ATOM   2877  HB  ILE A 200     -19.633  41.920 -13.965  1.00 12.29           H
ATOM   2878 HG12 ILE A 200     -19.137  39.685 -14.491  1.00 15.34           H
ATOM   2879 HG13 ILE A 200     -18.558  40.053 -13.056  1.00 15.34           H
ATOM   2880 HG21 ILE A 200     -19.708  41.712 -11.652  1.00 15.97           H
ATOM   2881 HG22 ILE A 200     -20.986  42.470 -12.169  1.00 15.97           H
ATOM   2882 HG23 ILE A 200     -21.082  40.954 -11.760  1.00 15.97           H
ATOM   2883 HD11 ILE A 200     -19.583  37.987 -12.994  1.00 19.74           H
ATOM   2884 HD12 ILE A 200     -20.359  38.994 -12.069  1.00 19.74           H
ATOM   2885 HD13 ILE A 200     -20.931  38.630 -13.488  1.00 19.74           H
ATOM   2886  N   GLY A 201     -23.522  42.249 -13.913  1.00  6.24           N
ATOM   2887  CA  GLY A 201     -24.349  43.424 -13.731  1.00  7.04           C
ATOM   2888  C   GLY A 201     -24.449  43.836 -12.277  1.00  5.93           C
ATOM   2889  O   GLY A 201     -23.833  43.258 -11.376  1.00  7.32           O
ATOM   2890  H   GLY A 201     -23.895  41.518 -13.658  1.00  7.48           H
ATOM   2891  HA2 GLY A 201     -23.976  44.163 -14.235  1.00  8.45           H
ATOM   2892  HA3 GLY A 201     -25.243  43.244 -14.062  1.00  8.45           H
ATOM   2893  N   ASP A 202     -25.218  44.880 -12.050  1.00  6.34           N
ATOM   2894  CA AASP A 202     -25.371  45.392 -10.707  0.68  7.27           C
ATOM   2895  CA BASP A 202     -25.443  45.439 -10.721  0.32  7.38           C
ATOM   2896  C   ASP A 202     -26.187  44.462  -9.833  1.00  7.12           C
ATOM   2897  O   ASP A 202     -25.970  44.420  -8.621  1.00  9.59           O
ATOM   2898  CB AASP A 202     -26.027  46.762 -10.762  0.68  9.42           C
ATOM   2899  CB BASP A 202     -26.283  46.728 -10.805  0.32  9.67           C
ATOM   2900  CG AASP A 202     -26.176  47.385  -9.405  0.68 11.30           C
ATOM   2901  CG BASP A 202     -25.519  47.906 -11.395  0.32 14.11           C
ATOM   2902  OD1AASP A 202     -25.143  47.587  -8.728  0.68 10.38           O
ATOM   2903  OD1BASP A 202     -24.283  47.833 -11.471  0.32 14.29           O
ATOM   2904  OD2AASP A 202     -27.331  47.686  -9.027  0.68 12.40           O
ATOM   2905  OD2BASP A 202     -26.167  48.906 -11.777  0.32 22.07           O
ATOM   2906  H  AASP A 202     -25.660  45.307 -12.651  0.68  7.61           H
ATOM   2907  H  BASP A 202     -25.639  45.302 -12.670  0.32  7.61           H
ATOM   2908  HA AASP A 202     -24.485  45.494 -10.300  0.68  8.72           H
ATOM   2909  HA BASP A 202     -24.583  45.652 -10.302  0.32  8.85           H
ATOM   2910  HB2AASP A 202     -25.483  47.353 -11.306  0.68 11.31           H
ATOM   2911  HB2BASP A 202     -27.057  46.563 -11.367  0.32 11.60           H
ATOM   2912  HB3AASP A 202     -26.912  46.674 -11.151  0.68 11.31           H
ATOM   2913  HB3BASP A 202     -26.569  46.975  -9.912  0.32 11.60           H
ATOM   2914  N   HIS A 203     -27.109  43.704 -10.401  1.00  5.01           N
ATOM   2915  CA  HIS A 203     -27.965  42.831  -9.599  1.00  5.70           C
ATOM   2916  C   HIS A 203     -27.383  41.434  -9.502  1.00  5.00           C
ATOM   2917  O   HIS A 203     -26.844  40.906 -10.479  1.00  4.80           O
ATOM   2918  CB  HIS A 203     -29.340  42.743 -10.193  1.00  5.71           C
ATOM   2919  CG  HIS A 203     -30.066  44.050 -10.224  1.00  6.56           C
ATOM   2920  ND1 HIS A 203     -31.208  44.226 -10.963  1.00  8.16           N
ATOM   2921  CD2 HIS A 203     -29.836  45.228  -9.592  1.00  7.98           C
ATOM   2922  CE1 HIS A 203     -31.651  45.464 -10.796  1.00  7.85           C
ATOM   2923  NE2 HIS A 203     -30.851  46.088  -9.952  1.00  9.22           N
ATOM   2924  H   HIS A 203     -27.264  43.674 -11.247  1.00  6.01           H
ATOM   2925  HA  HIS A 203     -28.043  43.196  -8.693  1.00  6.84           H
ATOM   2926  HB2 HIS A 203     -29.266  42.423 -11.106  1.00  6.85           H
ATOM   2927  HB3 HIS A 203     -29.868  42.122  -9.669  1.00  6.85           H
ATOM   2928  HD2 HIS A 203     -29.139  45.413  -9.006  1.00  9.58           H
ATOM   2929  HE1 HIS A 203     -32.409  45.826 -11.194  1.00  9.42           H
ATOM   2930  N   GLY A 204     -27.531  40.827  -8.329  1.00  4.97           N
ATOM   2931  CA  GLY A 204     -27.237  39.425  -8.110  1.00  4.45           C
ATOM   2932  C   GLY A 204     -28.391  38.709  -7.461  1.00  4.41           C
ATOM   2933  O   GLY A 204     -29.307  39.332  -6.933  1.00  4.89           O
ATOM   2934  H   GLY A 204     -27.811  41.227  -7.621  1.00  5.97           H
ATOM   2935  HA2 GLY A 204     -27.044  38.997  -8.959  1.00  5.34           H
ATOM   2936  HA3 GLY A 204     -26.459  39.341  -7.537  1.00  5.34           H
ATOM   2937  N   SER A 205     -28.347  37.377  -7.499  1.00  4.10           N
ATOM   2938  CA  SER A 205     -29.457  36.555  -7.044  1.00  3.98           C
ATOM   2939  C   SER A 205     -28.979  35.545  -6.017  1.00  4.18           C
ATOM   2940  O   SER A 205     -28.337  34.551  -6.352  1.00  4.05           O
ATOM   2941  CB  SER A 205     -30.110  35.865  -8.241  1.00  5.08           C
ATOM   2942  OG  SER A 205     -31.277  35.191  -7.827  1.00  4.54           O
ATOM   2943  H   SER A 205     -27.675  36.925  -7.789  1.00  4.92           H
ATOM   2944  HA  SER A 205     -30.129  37.128  -6.619  1.00  4.77           H
ATOM   2945  HB2 SER A 205     -30.345  36.532  -8.905  1.00  6.10           H
ATOM   2946  HB3 SER A 205     -29.487  35.223  -8.618  1.00  6.10           H
ATOM   2947  HG  SER A 205     -31.629  34.820  -8.467  1.00  5.44           H
ATOM   2948  N   CYS A 206     -29.270  35.822  -4.751  1.00  3.69           N
ATOM   2949  CA  CYS A 206     -28.757  35.067  -3.602  1.00  3.82           C
ATOM   2950  C   CYS A 206     -29.743  34.034  -3.083  1.00  3.78           C
ATOM   2951  O   CYS A 206     -30.927  34.336  -2.955  1.00  4.12           O
ATOM   2952  CB  CYS A 206     -28.561  36.006  -2.414  1.00  4.47           C
ATOM   2953  SG  CYS A 206     -27.435  37.425  -2.671  1.00  5.41           S
ATOM   2954  H   CYS A 206     -29.784  36.471  -4.519  1.00  4.43           H
ATOM   2955  HA  CYS A 206     -27.907  34.632  -3.822  1.00  4.58           H
ATOM   2956  HB2 CYS A 206     -29.427  36.367  -2.167  1.00  5.36           H
ATOM   2957  HB3 CYS A 206     -28.207  35.489  -1.674  1.00  5.36           H
ATOM   2958  N   CYS A 207     -29.257  32.848  -2.715  1.00  3.83           N
ATOM   2959  CA  CYS A 207     -30.015  31.922  -1.878  1.00  3.44           C
ATOM   2960  C   CYS A 207     -29.102  30.836  -1.389  1.00  3.86           C
ATOM   2961  O   CYS A 207     -28.015  30.621  -1.941  1.00  3.69           O
ATOM   2962  CB  CYS A 207     -31.199  31.298  -2.603  1.00  3.57           C
ATOM   2963  SG  CYS A 207     -30.784  30.236  -3.984  1.00  4.12           S
ATOM   2964  H   CYS A 207     -28.481  32.555  -2.940  1.00  4.59           H
ATOM   2965  HA  CYS A 207     -30.359  32.405  -1.098  1.00  4.13           H
ATOM   2966  HB2 CYS A 207     -31.701  30.765  -1.967  1.00  4.29           H
ATOM   2967  HB3 CYS A 207     -31.762  32.011  -2.943  1.00  4.29           H
ATOM   2968  N   ALA A 208     -29.516  30.140  -0.346  1.00  3.37           N
ATOM   2969  CA  ALA A 208     -28.732  29.042   0.186  1.00  3.60           C
ATOM   2970  C   ALA A 208     -28.575  27.934  -0.836  1.00  3.55           C
ATOM   2971  O   ALA A 208     -29.430  27.710  -1.713  1.00  3.81           O
ATOM   2972  CB  ALA A 208     -29.395  28.491   1.437  1.00  4.64           C
ATOM   2973  H   ALA A 208     -30.252  30.284   0.075  1.00  4.04           H
ATOM   2974  HA  ALA A 208     -27.840  29.367   0.427  1.00  4.32           H
ATOM   2975  HB1 ALA A 208     -28.866  27.766   1.777  1.00  5.56           H
ATOM   2976  HB2 ALA A 208     -29.454  29.190   2.092  1.00  5.56           H
ATOM   2977  HB3 ALA A 208     -30.274  28.178   1.212  1.00  5.56           H
ATOM   2978  N   GLU A 209     -27.481  27.195  -0.665  1.00  3.63           N
ATOM   2979  CA  GLU A 209     -27.025  26.231  -1.650  1.00  4.15           C
ATOM   2980  C   GLU A 209     -26.464  25.023  -0.937  1.00  3.52           C
ATOM   2981  O   GLU A 209     -25.553  25.165  -0.110  1.00  4.95           O
ATOM   2982  CB  GLU A 209     -25.928  26.895  -2.505  1.00  5.30           C
ATOM   2983  CG  GLU A 209     -25.286  26.017  -3.525  1.00  5.24           C
ATOM   2984  CD  GLU A 209     -24.275  26.739  -4.391  1.00  4.82           C
ATOM   2985  OE1 GLU A 209     -24.026  27.963  -4.209  1.00  4.90           O
ATOM   2986  OE2 GLU A 209     -23.784  26.069  -5.326  1.00  6.17           O
ATOM   2987  H   GLU A 209     -26.978  27.239   0.032  1.00  4.35           H
ATOM   2988  HA  GLU A 209     -27.767  25.955  -2.228  1.00  4.98           H
ATOM   2989  HB2 GLU A 209     -26.320  27.648  -2.976  1.00  6.36           H
ATOM   2990  HB3 GLU A 209     -25.229  27.213  -1.914  1.00  6.36           H
ATOM   2991  HG2 GLU A 209     -24.826  25.293  -3.071  1.00  6.29           H
ATOM   2992  HG3 GLU A 209     -25.973  25.657  -4.107  1.00  6.29           H
ATOM   2993  N   MET A 210     -26.997  23.837  -1.218  1.00  3.25           N
ATOM   2994  CA  MET A 210     -26.467  22.593  -0.699  1.00  3.30           C
ATOM   2995  C   MET A 210     -25.738  21.907  -1.848  1.00  3.32           C
ATOM   2996  O   MET A 210     -26.366  21.264  -2.713  1.00  3.48           O
ATOM   2997  CB  MET A 210     -27.577  21.700  -0.146  1.00  3.90           C
ATOM   2998  CG  MET A 210     -27.104  20.348   0.329  1.00  4.10           C
ATOM   2999  SD  MET A 210     -25.881  20.431   1.649  1.00  5.01           S
ATOM   3000  CE  MET A 210     -24.601  19.376   0.997  1.00  6.53           C
ATOM   3001  H   MET A 210     -27.686  23.731  -1.723  1.00  3.89           H
ATOM   3002  HA  MET A 210     -25.833  22.784   0.023  1.00  3.96           H
ATOM   3003  HB2 MET A 210     -27.992  22.149   0.607  1.00  4.68           H
ATOM   3004  HB3 MET A 210     -28.236  21.554  -0.843  1.00  4.68           H
ATOM   3005  HG2 MET A 210     -27.866  19.849   0.662  1.00  4.92           H
ATOM   3006  HG3 MET A 210     -26.702  19.877  -0.418  1.00  4.92           H
ATOM   3007  HE1 MET A 210     -23.877  19.339   1.626  1.00  7.84           H
ATOM   3008  HE2 MET A 210     -24.961  18.497   0.860  1.00  7.84           H
ATOM   3009  HE3 MET A 210     -24.293  19.738   0.163  1.00  7.84           H
ATOM   3010  N   ASP A 211     -24.415  22.029  -1.882  1.00  2.85           N
ATOM   3011  CA  ASP A 211     -23.614  21.426  -2.950  1.00  3.70           C
ATOM   3012  C   ASP A 211     -23.370  19.962  -2.626  1.00  3.13           C
ATOM   3013  O   ASP A 211     -22.356  19.573  -2.048  1.00  3.98           O
ATOM   3014  CB  ASP A 211     -22.316  22.181  -3.198  1.00  4.13           C
ATOM   3015  CG  ASP A 211     -22.546  23.550  -3.756  1.00  4.41           C
ATOM   3016  OD1 ASP A 211     -23.319  23.640  -4.770  1.00  5.40           O
ATOM   3017  OD2 ASP A 211     -22.013  24.535  -3.243  1.00  5.24           O
ATOM   3018  H   ASP A 211     -23.953  22.457  -1.297  1.00  3.42           H
ATOM   3019  HA  ASP A 211     -24.133  21.459  -3.781  1.00  4.44           H
ATOM   3020  HB2 ASP A 211     -21.839  22.275  -2.358  1.00  4.95           H
ATOM   3021  HB3 ASP A 211     -21.776  21.684  -3.833  1.00  4.95           H
ATOM   3022  N   VAL A 212     -24.318  19.133  -3.016  1.00  3.48           N
ATOM   3023  CA  VAL A 212     -24.196  17.716  -2.785  1.00  3.56           C
ATOM   3024  C   VAL A 212     -22.964  17.172  -3.471  1.00  3.08           C
ATOM   3025  O   VAL A 212     -22.236  16.351  -2.902  1.00  3.85           O
ATOM   3026  CB  VAL A 212     -25.474  16.999  -3.289  1.00  3.81           C
ATOM   3027  CG1 VAL A 212     -25.322  15.482  -3.235  1.00  4.86           C
ATOM   3028  CG2 VAL A 212     -26.684  17.431  -2.513  1.00  4.76           C
ATOM   3029  H   VAL A 212     -25.042  19.368  -3.416  1.00  4.17           H
ATOM   3030  HA  VAL A 212     -24.110  17.551  -1.823  1.00  4.27           H
ATOM   3031  HB  VAL A 212     -25.621  17.248  -4.226  1.00  4.57           H
ATOM   3032 HG11 VAL A 212     -26.132  15.075  -3.554  1.00  5.83           H
ATOM   3033 HG12 VAL A 212     -24.584  15.222  -3.791  1.00  5.83           H
ATOM   3034 HG13 VAL A 212     -25.158  15.216  -2.327  1.00  5.83           H
ATOM   3035 HG21 VAL A 212     -27.453  16.968  -2.853  1.00  5.71           H
ATOM   3036 HG22 VAL A 212     -26.553  17.215  -1.587  1.00  5.71           H
ATOM   3037 HG23 VAL A 212     -26.799  18.378  -2.617  1.00  5.71           H
ATOM   3038  N   TRP A 213     -22.737  17.613  -4.701  1.00  3.06           N
ATOM   3039  CA  TRP A 213     -21.722  16.989  -5.551  1.00  3.48           C
ATOM   3040  C   TRP A 213     -21.090  18.026  -6.461  1.00  3.00           C
ATOM   3041  O   TRP A 213     -21.748  18.552  -7.351  1.00  4.46           O
ATOM   3042  CB  TRP A 213     -22.391  15.905  -6.407  1.00  3.63           C
ATOM   3043  CG  TRP A 213     -21.456  15.100  -7.248  1.00  3.51           C
ATOM   3044  CD1 TRP A 213     -21.322  15.144  -8.611  1.00  3.97           C
ATOM   3045  CD2 TRP A 213     -20.527  14.118  -6.778  1.00  3.35           C
ATOM   3046  NE1 TRP A 213     -20.384  14.229  -9.011  1.00  3.87           N
ATOM   3047  CE2 TRP A 213     -19.874  13.596  -7.901  1.00  3.81           C
ATOM   3048  CE3 TRP A 213     -20.183  13.646  -5.504  1.00  3.59           C
ATOM   3049  CZ2 TRP A 213     -18.868  12.640  -7.782  1.00  4.31           C
ATOM   3050  CZ3 TRP A 213     -19.185  12.712  -5.399  1.00  4.58           C
ATOM   3051  CH2 TRP A 213     -18.539  12.228  -6.527  1.00  4.28           C
ATOM   3052  H   TRP A 213     -23.153  18.270  -5.070  1.00  3.67           H
ATOM   3053  HA  TRP A 213     -21.025  16.578  -4.998  1.00  4.17           H
ATOM   3054  HB2 TRP A 213     -22.858  15.291  -5.818  1.00  4.36           H
ATOM   3055  HB3 TRP A 213     -23.027  16.332  -7.002  1.00  4.36           H
ATOM   3056  HD1 TRP A 213     -21.838  15.666  -9.183  1.00  4.76           H
ATOM   3057  HE1 TRP A 213     -20.136  14.090  -9.823  1.00  4.64           H
ATOM   3058  HE3 TRP A 213     -20.595  13.988  -4.744  1.00  4.30           H
ATOM   3059  HZ2 TRP A 213     -18.431  12.304  -8.531  1.00  5.17           H
ATOM   3060  HZ3 TRP A 213     -18.953  12.382  -4.561  1.00  5.49           H
ATOM   3061  HH2 TRP A 213     -17.897  11.562  -6.426  1.00  5.14           H
ATOM   3062  N   GLU A 214     -19.826  18.333  -6.216  1.00  3.11           N
ATOM   3063  CA  GLU A 214     -18.998  19.099  -7.150  1.00  3.68           C
ATOM   3064  C   GLU A 214     -17.784  18.230  -7.394  1.00  3.20           C
ATOM   3065  O   GLU A 214     -17.087  17.868  -6.446  1.00  3.86           O
ATOM   3066  CB  GLU A 214     -18.616  20.435  -6.561  1.00  3.93           C
ATOM   3067  CG  GLU A 214     -19.820  21.374  -6.469  1.00  4.03           C
ATOM   3068  CD  GLU A 214     -19.442  22.720  -5.971  1.00  4.17           C
ATOM   3069  OE1 GLU A 214     -19.318  22.905  -4.742  1.00  5.64           O
ATOM   3070  OE2 GLU A 214     -19.210  23.611  -6.820  1.00  6.45           O
ATOM   3071  H   GLU A 214     -19.411  18.106  -5.499  1.00  3.73           H
ATOM   3072  HA  GLU A 214     -19.475  19.238  -7.995  1.00  4.41           H
ATOM   3073  HB2 GLU A 214     -18.265  20.302  -5.666  1.00  4.71           H
ATOM   3074  HB3 GLU A 214     -17.947  20.853  -7.125  1.00  4.71           H
ATOM   3075  HG2 GLU A 214     -20.212  21.476  -7.351  1.00  4.83           H
ATOM   3076  HG3 GLU A 214     -20.471  20.997  -5.857  1.00  4.83           H
ATOM   3077  N   ALA A 215     -17.535  17.839  -8.632  1.00  3.23           N
ATOM   3078  CA  ALA A 215     -16.565  16.766  -8.848  1.00  3.43           C
ATOM   3079  C   ALA A 215     -16.088  16.653 -10.262  1.00  3.40           C
ATOM   3080  O   ALA A 215     -16.783  17.001 -11.239  1.00  4.16           O
ATOM   3081  CB  ALA A 215     -17.171  15.451  -8.471  1.00  3.73           C
ATOM   3082  H   ALA A 215     -17.895  18.161  -9.343  1.00  3.87           H
ATOM   3083  HA  ALA A 215     -15.785  16.918  -8.274  1.00  4.11           H
ATOM   3084  HB1 ALA A 215     -16.524  14.757  -8.618  1.00  4.47           H
ATOM   3085  HB2 ALA A 215     -17.420  15.477  -7.545  1.00  4.47           H
ATOM   3086  HB3 ALA A 215     -17.946  15.298  -9.016  1.00  4.47           H
ATOM   3087  N   ASN A 216     -14.909  16.048 -10.387  1.00  3.37           N
ATOM   3088  CA  ASN A 216     -14.444  15.509 -11.656  1.00  3.37           C
ATOM   3089  C   ASN A 216     -13.790  14.166 -11.340  1.00  3.25           C
ATOM   3090  O   ASN A 216     -14.005  13.585 -10.276  1.00  3.62           O
ATOM   3091  CB  ASN A 216     -13.542  16.503 -12.365  1.00  3.36           C
ATOM   3092  CG  ASN A 216     -12.428  17.025 -11.479  1.00  3.39           C
ATOM   3093  OD1 ASN A 216     -11.848  16.270 -10.686  1.00  3.47           O
ATOM   3094  ND2 ASN A 216     -12.104  18.299 -11.623  1.00  3.90           N
ATOM   3095  H   ASN A 216     -14.354  15.937  -9.740  1.00  4.04           H
ATOM   3096  HA  ASN A 216     -15.217  15.340 -12.234  1.00  4.05           H
ATOM   3097  HB2 ASN A 216     -13.136  16.069 -13.132  1.00  4.03           H
ATOM   3098  HB3 ASN A 216     -14.074  17.260 -12.655  1.00  4.03           H
ATOM   3099 HD21 ASN A 216     -11.390  18.688 -11.075  1.00  4.67           H
ATOM   3100 HD22 ASN A 216     -12.576  18.853 -12.279  1.00  4.67           H
ATOM   3101  N   SER A 217     -13.002  13.627 -12.262  1.00  3.25           N
ATOM   3102  CA  SER A 217     -12.370  12.331 -12.036  1.00  3.36           C
ATOM   3103  C   SER A 217     -11.212  12.398 -11.042  1.00  3.68           C
ATOM   3104  O   SER A 217     -10.708  11.350 -10.637  1.00  4.23           O
ATOM   3105  CB  SER A 217     -11.885  11.737 -13.350  1.00  3.72           C
ATOM   3106  OG  SER A 217     -10.849  12.498 -13.952  1.00  4.32           O
ATOM   3107  H   SER A 217     -12.818  13.986 -13.022  1.00  3.90           H
ATOM   3108  HA  SER A 217     -13.040  11.719 -11.666  1.00  4.03           H
ATOM   3109  HB2 SER A 217     -11.552  10.842 -13.180  1.00  4.47           H
ATOM   3110  HB3 SER A 217     -12.634  11.694 -13.965  1.00  4.47           H
ATOM   3111  HG  SER A 217     -10.674  13.150 -13.486  1.00  5.18           H
ATOM   3112  N   ILE A 218     -10.818  13.605 -10.645  1.00  3.39           N
ATOM   3113  CA  ILE A 218      -9.724  13.798  -9.707  1.00  3.31           C
ATOM   3114  C   ILE A 218     -10.211  13.935  -8.269  1.00  2.88           C
ATOM   3115  O   ILE A 218      -9.730  13.235  -7.384  1.00  3.82           O
ATOM   3116  CB  ILE A 218      -8.862  15.017 -10.097  1.00  3.18           C
ATOM   3117  CG1 ILE A 218      -8.191  14.782 -11.458  1.00  3.43           C
ATOM   3118  CG2 ILE A 218      -7.832  15.304  -9.008  1.00  4.40           C
ATOM   3119  CD1 ILE A 218      -8.952  15.347 -12.643  1.00  5.47           C
ATOM   3120  H   ILE A 218     -11.177  14.339 -10.911  1.00  4.07           H
ATOM   3121  HA  ILE A 218      -9.145  13.008  -9.744  1.00  3.97           H
ATOM   3122  HB  ILE A 218      -9.445  15.789 -10.175  1.00  3.81           H
ATOM   3123 HG12 ILE A 218      -7.314  15.196 -11.447  1.00  4.11           H
ATOM   3124 HG13 ILE A 218      -8.098  13.826 -11.597  1.00  4.11           H
ATOM   3125 HG21 ILE A 218      -7.307  16.064  -9.268  1.00  5.28           H
ATOM   3126 HG22 ILE A 218      -8.291  15.489  -8.186  1.00  5.28           H
ATOM   3127 HG23 ILE A 218      -7.267  14.535  -8.903  1.00  5.28           H
ATOM   3128 HD11 ILE A 218      -8.465  15.156 -13.447  1.00  6.57           H
ATOM   3129 HD12 ILE A 218      -9.820  14.938 -12.680  1.00  6.57           H
ATOM   3130 HD13 ILE A 218      -9.042  16.296 -12.531  1.00  6.57           H
ATOM   3131  N   SER A 219     -11.170  14.830  -8.024  1.00  3.07           N
ATOM   3132  CA  SER A 219     -11.614  15.148  -6.673  1.00  3.79           C
ATOM   3133  C   SER A 219     -13.091  15.446  -6.647  1.00  3.62           C
ATOM   3134  O   SER A 219     -13.696  15.799  -7.673  1.00  3.65           O
ATOM   3135  CB  SER A 219     -10.870  16.341  -6.089  1.00  5.26           C
ATOM   3136  OG  SER A 219      -9.494  16.005  -5.928  1.00  8.31           O
ATOM   3137  H   SER A 219     -11.583  15.271  -8.636  1.00  3.68           H
ATOM   3138  HA  SER A 219     -11.451  14.375  -6.093  1.00  4.54           H
ATOM   3139  HB2 SER A 219     -10.947  17.095  -6.694  1.00  6.31           H
ATOM   3140  HB3 SER A 219     -11.249  16.563  -5.224  1.00  6.31           H
ATOM   3141  HG  SER A 219      -9.085  16.642  -5.613  1.00  9.97           H
ATOM   3142  N   ASN A 220     -13.666  15.344  -5.452  1.00  3.39           N
ATOM   3143  CA  ASN A 220     -15.059  15.756  -5.210  1.00  3.63           C
ATOM   3144  C   ASN A 220     -15.152  16.497  -3.881  1.00  3.59           C
ATOM   3145  O   ASN A 220     -14.331  16.268  -2.982  1.00  4.06           O
ATOM   3146  CB  ASN A 220     -16.031  14.567  -5.247  1.00  4.15           C
ATOM   3147  CG  ASN A 220     -16.107  13.820  -3.944  1.00  4.31           C
ATOM   3148  OD1 ASN A 220     -16.834  14.202  -3.040  1.00  4.24           O
ATOM   3149  ND2 ASN A 220     -15.364  12.718  -3.837  1.00  5.72           N
ATOM   3150  H   ASN A 220     -13.271  15.037  -4.753  1.00  4.07           H
ATOM   3151  HA  ASN A 220     -15.327  16.380  -5.917  1.00  4.35           H
ATOM   3152  HB2 ASN A 220     -16.920  14.894  -5.455  1.00  4.97           H
ATOM   3153  HB3 ASN A 220     -15.740  13.944  -5.931  1.00  4.97           H
ATOM   3154 HD21 ASN A 220     -15.378  12.196  -3.008  1.00  6.86           H
ATOM   3155 HD22 ASN A 220     -14.803  12.430  -4.588  1.00  6.86           H
ATOM   3156  N   ALA A 221     -16.166  17.350  -3.757  1.00  3.26           N
ATOM   3157  CA  ALA A 221     -16.489  18.031  -2.506  1.00  3.10           C
ATOM   3158  C   ALA A 221     -17.984  18.036  -2.288  1.00  2.84           C
ATOM   3159  O   ALA A 221     -18.765  18.128  -3.240  1.00  3.37           O
ATOM   3160  CB  ALA A 221     -15.964  19.458  -2.504  1.00  3.33           C
ATOM   3161  H   ALA A 221     -16.696  17.556  -4.403  1.00  3.91           H
ATOM   3162  HA  ALA A 221     -16.072  17.551  -1.761  1.00  3.71           H
ATOM   3163  HB1 ALA A 221     -16.193  19.874  -1.670  1.00  4.00           H
ATOM   3164  HB2 ALA A 221     -15.010  19.440  -2.610  1.00  4.00           H
ATOM   3165  HB3 ALA A 221     -16.364  19.940  -3.232  1.00  4.00           H
ATOM   3166  N   VAL A 222     -18.382  17.943  -1.020  1.00  2.75           N
ATOM   3167  CA  VAL A 222     -19.769  18.148  -0.569  1.00  3.31           C
ATOM   3168  C   VAL A 222     -19.740  19.332   0.371  1.00  2.61           C
ATOM   3169  O   VAL A 222     -18.934  19.362   1.309  1.00  3.64           O
ATOM   3170  CB  VAL A 222     -20.405  16.864   0.053  1.00  3.69           C
ATOM   3171  CG1 VAL A 222     -19.543  16.243   1.154  1.00  4.44           C
ATOM   3172  CG2 VAL A 222     -21.777  17.166   0.575  1.00  4.15           C
ATOM   3173  H   VAL A 222     -17.847  17.756  -0.373  1.00  3.30           H
ATOM   3174  HA  VAL A 222     -20.314  18.400  -1.343  1.00  3.97           H
ATOM   3175  HB  VAL A 222     -20.503  16.194  -0.655  1.00  4.43           H
ATOM   3176 HG11 VAL A 222     -19.987  15.462   1.494  1.00  5.33           H
ATOM   3177 HG12 VAL A 222     -18.691  16.001   0.783  1.00  5.33           H
ATOM   3178 HG13 VAL A 222     -19.425  16.885   1.857  1.00  5.33           H
ATOM   3179 HG21 VAL A 222     -22.150  16.365   0.953  1.00  4.98           H
ATOM   3180 HG22 VAL A 222     -21.712  17.846   1.249  1.00  4.98           H
ATOM   3181 HG23 VAL A 222     -22.326  17.473  -0.150  1.00  4.98           H
ATOM   3182  N   THR A 223     -20.605  20.319   0.137  1.00  3.22           N
ATOM   3183  CA  THR A 223     -20.484  21.629   0.764  1.00  3.41           C
ATOM   3184  C   THR A 223     -21.834  22.339   0.944  1.00  3.88           C
ATOM   3185  O   THR A 223     -22.379  22.855  -0.030  1.00  4.16           O
ATOM   3186  CB  THR A 223     -19.606  22.559  -0.090  1.00  3.18           C
ATOM   3187  OG1 THR A 223     -18.405  21.888  -0.508  1.00  3.93           O
ATOM   3188  CG2 THR A 223     -19.216  23.775   0.692  1.00  3.99           C
ATOM   3189  H   THR A 223     -21.281  20.251  -0.391  1.00  3.86           H
ATOM   3190  HA  THR A 223     -20.067  21.530   1.645  1.00  4.09           H
ATOM   3191  HB  THR A 223     -20.104  22.844  -0.871  1.00  3.81           H
ATOM   3192  HG1 THR A 223     -18.595  21.227  -0.954  1.00  4.71           H
ATOM   3193 HG21 THR A 223     -18.668  24.349   0.153  1.00  4.79           H
ATOM   3194 HG22 THR A 223     -20.001  24.256   0.963  1.00  4.79           H
ATOM   3195 HG23 THR A 223     -18.722  23.517   1.475  1.00  4.79           H
ATOM   3196  N   PRO A 224     -22.349  22.453   2.189  1.00  3.35           N
ATOM   3197  CA  PRO A 224     -23.441  23.394   2.440  1.00  3.69           C
ATOM   3198  C   PRO A 224     -22.950  24.835   2.512  1.00  3.11           C
ATOM   3199  O   PRO A 224     -21.870  25.108   3.064  1.00  4.30           O
ATOM   3200  CB  PRO A 224     -23.965  22.968   3.813  1.00  3.95           C
ATOM   3201  CG  PRO A 224     -22.743  22.343   4.498  1.00  4.30           C
ATOM   3202  CD  PRO A 224     -22.053  21.624   3.379  1.00  3.47           C
ATOM   3203  HA  PRO A 224     -24.148  23.308   1.766  1.00  4.43           H
ATOM   3204  HB2 PRO A 224     -24.277  23.744   4.303  1.00  4.73           H
ATOM   3205  HB3 PRO A 224     -24.674  22.315   3.708  1.00  4.73           H
ATOM   3206  HG2 PRO A 224     -22.177  23.039   4.866  1.00  5.15           H
ATOM   3207  HG3 PRO A 224     -23.029  21.723   5.187  1.00  5.15           H
ATOM   3208  HD2 PRO A 224     -21.097  21.592   3.538  1.00  4.16           H
ATOM   3209  HD3 PRO A 224     -22.425  20.734   3.271  1.00  4.16           H
ATOM   3210  N   HIS A 225     -23.768  25.753   1.979  1.00  4.04           N
ATOM   3211  CA  HIS A 225     -23.517  27.188   2.026  1.00  3.67           C
ATOM   3212  C   HIS A 225     -24.787  27.896   2.518  1.00  4.72           C
ATOM   3213  O   HIS A 225     -25.755  28.009   1.763  1.00  4.40           O
ATOM   3214  CB  HIS A 225     -23.237  27.793   0.654  1.00  4.63           C
ATOM   3215  CG  HIS A 225     -22.016  27.305  -0.073  1.00  3.43           C
ATOM   3216  ND1 HIS A 225     -20.946  28.133  -0.317  1.00  4.00           N
ATOM   3217  CD2 HIS A 225     -21.741  26.146  -0.716  1.00  3.67           C
ATOM   3218  CE1 HIS A 225     -20.061  27.513  -1.084  1.00  3.89           C
ATOM   3219  NE2 HIS A 225     -20.514  26.295  -1.326  1.00  4.36           N
ATOM   3220  H   HIS A 225     -24.499  25.554   1.572  1.00  4.85           H
ATOM   3221  HA  HIS A 225     -22.774  27.388   2.632  1.00  4.40           H
ATOM   3222  HB2 HIS A 225     -24.000  27.611   0.083  1.00  5.56           H
ATOM   3223  HB3 HIS A 225     -23.140  28.752   0.762  1.00  5.56           H
ATOM   3224  HD2 HIS A 225     -22.286  25.393  -0.751  1.00  4.40           H
ATOM   3225  HE1 HIS A 225     -19.234  27.850  -1.345  1.00  4.66           H
ATOM   3226  N   PRO A 226     -24.797  28.436   3.737  1.00  3.63           N
ATOM   3227  CA  PRO A 226     -25.954  29.193   4.223  1.00  3.50           C
ATOM   3228  C   PRO A 226     -25.966  30.634   3.757  1.00  4.06           C
ATOM   3229  O   PRO A 226     -24.917  31.237   3.499  1.00  4.58           O
ATOM   3230  CB  PRO A 226     -25.772  29.134   5.739  1.00  5.11           C
ATOM   3231  CG  PRO A 226     -24.292  29.076   5.925  1.00  4.70           C
ATOM   3232  CD  PRO A 226     -23.791  28.211   4.789  1.00  4.22           C
ATOM   3233  HA  PRO A 226     -26.792  28.752   3.971  1.00  4.20           H
ATOM   3234  HB2 PRO A 226     -26.141  29.934   6.147  1.00  6.13           H
ATOM   3235  HB3 PRO A 226     -26.197  28.337   6.092  1.00  6.13           H
ATOM   3236  HG2 PRO A 226     -23.919  29.969   5.867  1.00  5.64           H
ATOM   3237  HG3 PRO A 226     -24.085  28.671   6.782  1.00  5.64           H
ATOM   3238  HD2 PRO A 226     -22.917  28.511   4.493  1.00  5.06           H
ATOM   3239  HD3 PRO A 226     -23.778  27.278   5.053  1.00  5.06           H
ATOM   3240  N   CYS A 227     -27.178  31.181   3.702  1.00  3.88           N
ATOM   3241  CA  CYS A 227     -27.404  32.608   3.537  1.00  4.14           C
ATOM   3242  C   CYS A 227     -28.270  33.179   4.653  1.00  3.97           C
ATOM   3243  O   CYS A 227     -29.078  32.480   5.265  1.00  4.87           O
ATOM   3244  CB  CYS A 227     -28.094  32.899   2.194  1.00  4.02           C
ATOM   3245  SG  CYS A 227     -27.219  32.402   0.730  1.00  4.82           S
ATOM   3246  H   CYS A 227     -27.907  30.727   3.760  1.00  4.66           H
ATOM   3247  HA  CYS A 227     -26.542  33.074   3.548  1.00  4.97           H
ATOM   3248  HB2 CYS A 227     -28.950  32.442   2.187  1.00  4.83           H
ATOM   3249  HB3 CYS A 227     -28.242  33.856   2.130  1.00  4.83           H
ATOM   3250  N   ASP A 228     -28.123  34.477   4.881  1.00  4.39           N
ATOM   3251  CA  ASP A 228     -28.908  35.129   5.920  1.00  4.91           C
ATOM   3252  C   ASP A 228     -30.412  35.028   5.645  1.00  5.50           C
ATOM   3253  O   ASP A 228     -31.196  34.769   6.558  1.00  5.92           O
ATOM   3254  CB  ASP A 228     -28.497  36.597   6.069  1.00  5.98           C
ATOM   3255  CG  ASP A 228     -27.062  36.776   6.515  1.00  5.06           C
ATOM   3256  OD1 ASP A 228     -26.484  35.833   7.080  1.00  5.87           O
ATOM   3257  OD2 ASP A 228     -26.543  37.885   6.259  1.00  6.82           O
ATOM   3258  H   ASP A 228     -27.585  34.996   4.456  1.00  5.27           H
ATOM   3259  HA  ASP A 228     -28.731  34.682   6.774  1.00  5.90           H
ATOM   3260  HB2 ASP A 228     -28.601  37.040   5.212  1.00  7.17           H
ATOM   3261  HB3 ASP A 228     -29.070  37.018   6.729  1.00  7.17           H
ATOM   3262  N   THR A 229     -30.821  35.221   4.399  1.00  4.36           N
ATOM   3263  CA  THR A 229     -32.192  34.892   3.961  1.00  4.70           C
ATOM   3264  C   THR A 229     -32.098  33.550   3.237  1.00  4.34           C
ATOM   3265  O   THR A 229     -31.319  33.425   2.284  1.00  4.90           O
ATOM   3266  CB  THR A 229     -32.744  35.965   3.017  1.00  5.52           C
ATOM   3267  OG1 THR A 229     -32.750  37.232   3.702  1.00  7.07           O
ATOM   3268  CG2 THR A 229     -34.146  35.624   2.551  1.00  7.41           C
ATOM   3269  H   THR A 229     -30.327  35.545   3.774  1.00  5.23           H
ATOM   3270  HA  THR A 229     -32.786  34.803   4.736  1.00  5.64           H
ATOM   3271  HB  THR A 229     -32.172  36.027   2.236  1.00  6.62           H
ATOM   3272  HG1 THR A 229     -33.043  37.817   3.207  1.00  8.48           H
ATOM   3273 HG21 THR A 229     -34.471  36.309   1.962  1.00  8.89           H
ATOM   3274 HG22 THR A 229     -34.142  34.786   2.084  1.00  8.89           H
ATOM   3275 HG23 THR A 229     -34.735  35.557   3.306  1.00  8.89           H
ATOM   3276  N   PRO A 230     -32.847  32.540   3.651  1.00  4.28           N
ATOM   3277  CA  PRO A 230     -32.606  31.233   3.033  1.00  5.58           C
ATOM   3278  C   PRO A 230     -32.974  31.178   1.544  1.00  5.40           C
ATOM   3279  O   PRO A 230     -32.257  30.554   0.743  1.00  4.61           O
ATOM   3280  CB  PRO A 230     -33.481  30.280   3.852  1.00  6.09           C
ATOM   3281  CG  PRO A 230     -33.792  31.002   5.110  1.00 15.03           C
ATOM   3282  CD  PRO A 230     -33.673  32.467   4.868  1.00  5.47           C
ATOM   3283  HA  PRO A 230     -31.666  30.977   3.141  1.00  6.69           H
ATOM   3284  HB2 PRO A 230     -34.295  30.082   3.361  1.00  7.30           H
ATOM   3285  HB3 PRO A 230     -32.989  29.465   4.038  1.00  7.30           H
ATOM   3286  HG2 PRO A 230     -34.697  30.784   5.384  1.00 18.04           H
ATOM   3287  HG3 PRO A 230     -33.163  30.728   5.795  1.00 18.04           H
ATOM   3288  HD2 PRO A 230     -34.548  32.856   4.707  1.00  6.56           H
ATOM   3289  HD3 PRO A 230     -33.222  32.898   5.610  1.00  6.56           H
ATOM   3290  N   GLY A 231     -34.118  31.752   1.191  1.00  4.47           N
ATOM   3291  CA  GLY A 231     -34.625  31.727  -0.172  1.00  4.83           C
ATOM   3292  C   GLY A 231     -34.113  32.862  -1.024  1.00  4.26           C
ATOM   3293  O   GLY A 231     -33.236  33.646  -0.650  1.00  5.06           O
ATOM   3294  H   GLY A 231     -34.630  32.173   1.739  1.00  5.36           H
ATOM   3295  HA2 GLY A 231     -34.368  30.892  -0.594  1.00  5.80           H
ATOM   3296  HA3 GLY A 231     -35.594  31.774  -0.154  1.00  5.80           H
ATOM   3297  N   GLN A 232     -34.622  32.899  -2.246  1.00  4.43           N
ATOM   3298  CA  GLN A 232     -34.085  33.776  -3.268  1.00  4.79           C
ATOM   3299  C   GLN A 232     -34.350  35.242  -2.939  1.00  4.75           C
ATOM   3300  O   GLN A 232     -35.483  35.617  -2.603  1.00  5.10           O
ATOM   3301  CB  GLN A 232     -34.676  33.412  -4.634  1.00  4.35           C
ATOM   3302  CG  GLN A 232     -34.043  34.129  -5.815  1.00  5.61           C
ATOM   3303  CD  GLN A 232     -34.707  35.429  -6.181  1.00  5.29           C
ATOM   3304  OE1 GLN A 232     -35.882  35.645  -5.863  1.00  6.02           O
ATOM   3305  NE2 GLN A 232     -33.973  36.286  -6.884  1.00  6.62           N
ATOM   3306  H   GLN A 232     -35.286  32.420  -2.509  1.00  5.31           H
ATOM   3307  HA  GLN A 232     -33.114  33.650  -3.317  1.00  5.75           H
ATOM   3308  HB2 GLN A 232     -34.564  32.459  -4.775  1.00  5.22           H
ATOM   3309  HB3 GLN A 232     -35.621  33.632  -4.630  1.00  5.22           H
ATOM   3310  HG2 GLN A 232     -33.117  34.321  -5.602  1.00  6.73           H
ATOM   3311  HG3 GLN A 232     -34.087  33.548  -6.591  1.00  6.73           H
ATOM   3312 HE21 GLN A 232     -34.304  37.044  -7.119  1.00  7.94           H
ATOM   3313 HE22 GLN A 232     -33.167  36.083  -7.104  1.00  7.94           H
ATOM   3314  N   THR A 233     -33.304  36.051  -3.067  1.00  4.30           N
ATOM   3315  CA  THR A 233     -33.384  37.489  -2.834  1.00  5.54           C
ATOM   3316  C   THR A 233     -32.420  38.190  -3.748  1.00  5.32           C
ATOM   3317  O   THR A 233     -31.363  37.666  -4.063  1.00  8.69           O
ATOM   3318  CB  THR A 233     -32.954  37.878  -1.381  1.00 10.75           C
ATOM   3319  OG1 THR A 233     -31.576  37.562  -1.165  1.00 15.85           O
ATOM   3320  CG2 THR A 233     -33.745  37.161  -0.361  1.00 14.00           C
ATOM   3321  H   THR A 233     -32.519  35.784  -3.294  1.00  5.16           H
ATOM   3322  HA  THR A 233     -34.292  37.815  -3.005  1.00  6.64           H
ATOM   3323  HB  THR A 233     -33.086  38.830  -1.253  1.00 12.89           H
ATOM   3324  HG1 THR A 233     -31.453  36.757  -1.269  1.00 19.01           H
ATOM   3325 HG21 THR A 233     -33.458  37.420   0.518  1.00 16.80           H
ATOM   3326 HG22 THR A 233     -34.676  37.371  -0.460  1.00 16.80           H
ATOM   3327 HG23 THR A 233     -33.627  36.213  -0.461  1.00 16.80           H
ATOM   3328  N   MET A 234     -32.744  39.400  -4.166  1.00  5.66           N
ATOM   3329  CA  MET A 234     -31.849  40.149  -5.033  1.00  5.81           C
ATOM   3330  C   MET A 234     -30.920  41.019  -4.212  1.00  6.34           C
ATOM   3331  O   MET A 234     -31.343  41.639  -3.233  1.00  9.61           O
ATOM   3332  CB  MET A 234     -32.652  40.987  -6.035  1.00  9.05           C
ATOM   3333  CG  MET A 234     -31.825  41.466  -7.288  1.00  7.67           C
ATOM   3334  SD  MET A 234     -32.771  42.090  -8.667  1.00 12.87           S
ATOM   3335  CE  MET A 234     -32.767  43.559  -7.761  1.00  7.43           C
ATOM   3336  H   MET A 234     -33.472  39.811  -3.964  1.00  6.79           H
ATOM   3337  HA  MET A 234     -31.308  39.513  -5.546  1.00  6.97           H
ATOM   3338  HB2 MET A 234     -33.397  40.457  -6.358  1.00 10.86           H
ATOM   3339  HB3 MET A 234     -32.985  41.778  -5.582  1.00 10.86           H
ATOM   3340  HG2 MET A 234     -31.227  42.175  -7.005  1.00  9.21           H
ATOM   3341  HG3 MET A 234     -31.303  40.716  -7.612  1.00  9.21           H
ATOM   3342  HE1 MET A 234     -33.189  43.404  -6.913  1.00  8.91           H
ATOM   3343  HE2 MET A 234     -31.859  43.841  -7.628  1.00  8.91           H
ATOM   3344  HE3 MET A 234     -33.250  44.229  -8.250  1.00  8.91           H
ATOM   3345  N   CYS A 235     -29.665  41.084  -4.603  1.00  4.76           N
ATOM   3346  CA  CYS A 235     -28.699  41.994  -4.017  1.00  5.75           C
ATOM   3347  C   CYS A 235     -28.261  42.982  -5.092  1.00  5.31           C
ATOM   3348  O   CYS A 235     -28.488  42.775  -6.294  1.00  6.34           O
ATOM   3349  CB  CYS A 235     -27.482  41.213  -3.482  1.00  5.58           C
ATOM   3350  SG  CYS A 235     -26.586  40.292  -4.755  1.00  5.91           S
ATOM   3351  H   CYS A 235     -29.335  40.595  -5.228  1.00  5.71           H
ATOM   3352  HA  CYS A 235     -29.110  42.489  -3.278  1.00  6.89           H
ATOM   3353  HB2 CYS A 235     -26.862  41.840  -3.079  1.00  6.69           H
ATOM   3354  HB3 CYS A 235     -27.787  40.578  -2.816  1.00  6.69           H
ATOM   3355  N   SER A 236     -27.609  44.059  -4.678  1.00  5.89           N
ATOM   3356  CA  SER A 236     -27.073  44.999  -5.653  1.00  6.67           C
ATOM   3357  C   SER A 236     -25.664  45.428  -5.317  1.00  7.34           C
ATOM   3358  O   SER A 236     -25.308  45.693  -4.162  1.00  8.53           O
ATOM   3359  CB  SER A 236     -27.985  46.206  -5.850  1.00 10.39           C
ATOM   3360  OG  SER A 236     -28.176  46.857  -4.631  1.00 13.58           O
ATOM   3361  H   SER A 236     -27.465  44.267  -3.856  1.00  7.07           H
ATOM   3362  HA  SER A 236     -27.028  44.537  -6.516  1.00  8.00           H
ATOM   3363  HB2 SER A 236     -27.572  46.819  -6.478  1.00 12.47           H
ATOM   3364  HB3 SER A 236     -28.843  45.906  -6.189  1.00 12.47           H
ATOM   3365  HG  SER A 236     -28.665  47.507  -4.733  1.00 16.29           H
ATOM   3366  N   GLY A 237     -24.838  45.481  -6.340  1.00  7.52           N
ATOM   3367  CA  GLY A 237     -23.516  46.055  -6.226  1.00  9.19           C
ATOM   3368  C   GLY A 237     -22.541  45.179  -5.452  1.00  8.84           C
ATOM   3369  O   GLY A 237     -22.716  43.970  -5.314  1.00  8.75           O
ATOM   3370  H   GLY A 237     -25.023  45.184  -7.126  1.00  9.03           H
ATOM   3371  HA2 GLY A 237     -23.154  46.202  -7.114  1.00 11.02           H
ATOM   3372  HA3 GLY A 237     -23.577  46.913  -5.776  1.00 11.02           H
ATOM   3373  N   ASP A 238     -21.473  45.819  -4.994  1.00  9.50           N
ATOM   3374  CA  ASP A 238     -20.410  45.218  -4.200  1.00 11.61           C
ATOM   3375  C   ASP A 238     -20.933  44.428  -3.018  1.00  8.87           C
ATOM   3376  O   ASP A 238     -20.345  43.427  -2.618  1.00  8.00           O
ATOM   3377  CB  ASP A 238     -19.485  46.314  -3.587  1.00 18.42           C
ATOM   3378  CG  ASP A 238     -18.650  47.096  -4.614  1.00 23.10           C
ATOM   3379  OD1 ASP A 238     -18.511  46.698  -5.799  1.00 20.76           O
ATOM   3380  OD2 ASP A 238     -18.081  48.139  -4.188  1.00 23.31           O
ATOM   3381  H   ASP A 238     -21.336  46.655  -5.141  1.00 11.40           H
ATOM   3382  HA  ASP A 238     -19.869  44.625  -4.762  1.00 13.94           H
ATOM   3383  HB2 ASP A 238     -20.036  46.953  -3.109  1.00 22.10           H
ATOM   3384  HB3 ASP A 238     -18.868  45.889  -2.970  1.00 22.10           H
ATOM   3385  N   ASP A 239     -22.013  44.911  -2.419  1.00  8.71           N
ATOM   3386  CA  ASP A 239     -22.553  44.264  -1.237  1.00  9.21           C
ATOM   3387  C   ASP A 239     -23.199  42.925  -1.543  1.00  7.24           C
ATOM   3388  O   ASP A 239     -23.582  42.216  -0.628  1.00  8.10           O
ATOM   3389  CB  ASP A 239     -23.551  45.177  -0.522  1.00 13.26           C
ATOM   3390  CG  ASP A 239     -22.870  46.322   0.247  1.00 23.67           C
ATOM   3391  OD1 ASP A 239     -21.628  46.326   0.384  1.00 20.28           O
ATOM   3392  OD2 ASP A 239     -23.595  47.207   0.736  1.00 25.50           O
ATOM   3393  H   ASP A 239     -22.448  45.606  -2.677  1.00 10.45           H
ATOM   3394  HA  ASP A 239     -21.814  44.095  -0.615  1.00 11.05           H
ATOM   3395  HB2 ASP A 239     -24.146  45.571  -1.180  1.00 15.92           H
ATOM   3396  HB3 ASP A 239     -24.062  44.651   0.113  1.00 15.92           H
ATOM   3397  N   CYS A 240     -23.293  42.550  -2.810  1.00  6.95           N
ATOM   3398  CA  CYS A 240     -23.646  41.181  -3.130  1.00  5.67           C
ATOM   3399  C   CYS A 240     -22.658  40.178  -2.553  1.00  5.58           C
ATOM   3400  O   CYS A 240     -23.040  39.060  -2.236  1.00  5.76           O
ATOM   3401  CB  CYS A 240     -23.715  40.966  -4.635  1.00  6.25           C
ATOM   3402  SG  CYS A 240     -25.168  41.601  -5.454  1.00  5.77           S
ATOM   3403  H   CYS A 240     -23.160  43.060  -3.490  1.00  8.34           H
ATOM   3404  HA  CYS A 240     -24.530  40.984  -2.755  1.00  6.80           H
ATOM   3405  HB2 CYS A 240     -22.945  41.396  -5.039  1.00  7.49           H
ATOM   3406  HB3 CYS A 240     -23.679  40.013  -4.809  1.00  7.49           H
ATOM   3407  N   GLY A 241     -21.391  40.550  -2.446  1.00  5.67           N
ATOM   3408  CA  GLY A 241     -20.369  39.577  -2.118  1.00  6.94           C
ATOM   3409  C   GLY A 241     -20.339  38.492  -3.180  1.00  6.82           C
ATOM   3410  O   GLY A 241     -20.764  38.702  -4.331  1.00  6.80           O
ATOM   3411  H   GLY A 241     -21.101  41.352  -2.557  1.00  6.81           H
ATOM   3412  HA2 GLY A 241     -19.500  40.007  -2.081  1.00  8.33           H
ATOM   3413  HA3 GLY A 241     -20.558  39.172  -1.257  1.00  8.33           H
ATOM   3414  N   GLY A 242     -19.851  37.315  -2.825  1.00  6.92           N
ATOM   3415  CA  GLY A 242     -19.699  36.246  -3.785  1.00  8.01           C
ATOM   3416  C   GLY A 242     -18.487  36.440  -4.680  1.00  9.34           C
ATOM   3417  O   GLY A 242     -17.822  37.474  -4.696  1.00  9.16           O
ATOM   3418  H   GLY A 242     -19.599  37.112  -2.028  1.00  8.30           H
ATOM   3419  HA2 GLY A 242     -19.604  35.402  -3.317  1.00  9.61           H
ATOM   3420  HA3 GLY A 242     -20.490  36.200  -4.345  1.00  9.61           H
ATOM   3421  N   THR A 243     -18.208  35.395  -5.449  1.00 10.91           N
ATOM   3422  CA ATHR A 243     -16.947  35.323  -6.163  0.60 14.28           C
ATOM   3423  CA BTHR A 243     -16.992  35.270  -6.246  0.40 14.29           C
ATOM   3424  C   THR A 243     -16.672  36.519  -7.068  1.00 18.28           C
ATOM   3425  O   THR A 243     -15.527  36.996  -7.109  1.00 19.44           O
ATOM   3426  CB ATHR A 243     -16.837  34.006  -6.941  0.60 12.81           C
ATOM   3427  CB BTHR A 243     -17.108  34.022  -7.178  0.40 12.85           C
ATOM   3428  OG1ATHR A 243     -16.650  32.939  -6.009  0.60 11.17           O
ATOM   3429  OG1BTHR A 243     -15.963  33.929  -8.032  0.40 13.93           O
ATOM   3430  CG2ATHR A 243     -15.653  34.028  -7.887  0.60 14.59           C
ATOM   3431  CG2BTHR A 243     -18.368  34.086  -8.035  0.40 15.48           C
ATOM   3432  H  ATHR A 243     -18.728  34.721  -5.571  0.60 13.09           H
ATOM   3433  H  BTHR A 243     -18.730  34.717  -5.528  0.40 13.09           H
ATOM   3434  HA ATHR A 243     -16.231  35.312  -5.494  0.60 17.14           H
ATOM   3435  HA BTHR A 243     -16.238  35.117  -5.639  0.40 17.15           H
ATOM   3436  HB ATHR A 243     -17.647  33.857  -7.454  0.60 15.37           H
ATOM   3437  HB BTHR A 243     -17.159  33.222  -6.630  0.40 15.41           H
ATOM   3438  HG1ATHR A 243     -17.287  32.903  -5.493  0.60 13.41           H
ATOM   3439  HG1BTHR A 243     -16.029  33.273  -8.519  0.40 16.72           H
ATOM   3440 HG21ATHR A 243     -15.599  33.198  -8.365  0.60 17.51           H
ATOM   3441 HG21BTHR A 243     -18.420  33.311  -8.599  0.40 18.58           H
ATOM   3442 HG22ATHR A 243     -15.751  34.745  -8.518  0.60 17.51           H
ATOM   3443 HG22BTHR A 243     -19.146  34.115  -7.472  0.40 18.58           H
ATOM   3444 HG23ATHR A 243     -14.841  34.157  -7.392  0.60 17.51           H
ATOM   3445 HG23BTHR A 243     -18.351  34.872  -8.585  0.40 18.58           H
ATOM   3446  N   TYR A 244     -17.687  37.050  -7.729  1.00 14.18           N
ATOM   3447  CA  TYR A 244     -17.426  38.155  -8.672  1.00 19.55           C
ATOM   3448  C   TYR A 244     -17.675  39.565  -8.178  1.00 17.24           C
ATOM   3449  O   TYR A 244     -17.600  40.516  -8.962  1.00 21.60           O
ATOM   3450  CB  TYR A 244     -18.183  37.949  -9.966  1.00 20.93           C
ATOM   3451  CG  TYR A 244     -17.581  36.846 -10.772  1.00 17.73           C
ATOM   3452  CD1 TYR A 244     -16.441  37.066 -11.543  1.00 24.50           C
ATOM   3453  CD2 TYR A 244     -18.124  35.582 -10.745  1.00 19.07           C
ATOM   3454  CE1 TYR A 244     -15.877  36.042 -12.286  1.00 22.94           C
ATOM   3455  CE2 TYR A 244     -17.578  34.554 -11.482  1.00 23.56           C
ATOM   3456  CZ  TYR A 244     -16.455  34.791 -12.245  1.00 17.41           C
ATOM   3457  OH  TYR A 244     -15.937  33.747 -12.965  1.00 20.71           O
ATOM   3458  H   TYR A 244     -18.510  36.810  -7.662  1.00 17.02           H
ATOM   3459  HA  TYR A 244     -16.474  38.115  -8.902  1.00 23.46           H
ATOM   3460  HB2 TYR A 244     -19.103  37.713  -9.766  1.00 25.12           H
ATOM   3461  HB3 TYR A 244     -18.151  38.764 -10.491  1.00 25.12           H
ATOM   3462  HD1 TYR A 244     -16.059  37.914 -11.566  1.00 29.39           H
ATOM   3463  HD2 TYR A 244     -18.884  35.422 -10.233  1.00 22.88           H
ATOM   3464  HE1 TYR A 244     -15.121  36.196 -12.805  1.00 27.52           H
ATOM   3465  HE2 TYR A 244     -17.960  33.707 -11.461  1.00 28.28           H
ATOM   3466  HH  TYR A 244     -16.497  33.466 -13.493  1.00 24.85           H
ATOM   3467  N   SER A 245     -17.964  39.725  -6.896  1.00 10.93           N
ATOM   3468  CA  SER A 245     -17.886  41.058  -6.315  1.00 11.60           C
ATOM   3469  C   SER A 245     -16.441  41.301  -5.898  1.00 12.23           C
ATOM   3470  O   SER A 245     -15.619  40.389  -5.892  1.00 14.59           O
ATOM   3471  CB  SER A 245     -18.845  41.224  -5.124  1.00  9.90           C
ATOM   3472  OG  SER A 245     -20.193  41.096  -5.563  1.00  9.74           O
ATOM   3473  H   SER A 245     -18.200  39.101  -6.354  1.00 13.11           H
ATOM   3474  HA  SER A 245     -18.126  41.721  -6.996  1.00 13.91           H
ATOM   3475  HB2 SER A 245     -18.658  40.536  -4.466  1.00 11.87           H
ATOM   3476  HB3 SER A 245     -18.720  42.103  -4.733  1.00 11.87           H
ATOM   3477  HG  SER A 245     -20.705  41.184  -4.928  1.00 11.69           H
ATOM   3478  N   ASN A 246     -16.145  42.542  -5.554  1.00 11.60           N
ATOM   3479  CA  ASN A 246     -14.805  42.937  -5.143  1.00 14.47           C
ATOM   3480  C   ASN A 246     -14.345  42.146  -3.934  1.00 13.79           C
ATOM   3481  O   ASN A 246     -13.196  41.717  -3.865  1.00 15.02           O
ATOM   3482  CB  ASN A 246     -14.772  44.440  -4.829  1.00 19.17           C
ATOM   3483  CG  ASN A 246     -13.388  44.922  -4.439  0.00 18.94           C
ATOM   3484  OD1 ASN A 246     -12.403  44.627  -5.115  0.00 20.62           O
ATOM   3485  ND2 ASN A 246     -13.308  45.671  -3.345  0.00 19.30           N
ATOM   3486  H   ASN A 246     -16.713  43.188  -5.550  1.00 13.92           H
ATOM   3487  HA  ASN A 246     -14.179  42.764  -5.877  1.00 17.36           H
ATOM   3488  HB2 ASN A 246     -15.052  44.934  -5.615  1.00 23.01           H
ATOM   3489  HB3 ASN A 246     -15.373  44.622  -4.090  1.00 23.01           H
ATOM   3490 HD21 ASN A 246     -12.439  46.010  -3.046  0.00 23.16           H
ATOM   3491 HD22 ASN A 246     -14.119  45.884  -2.836  0.00 23.16           H
ATOM   3492  N   ASP A 247     -15.253  41.958  -2.979  1.00 10.67           N
ATOM   3493  CA  ASP A 247     -14.978  41.246  -1.735  1.00 10.56           C
ATOM   3494  C   ASP A 247     -16.009  40.135  -1.601  1.00  9.89           C
ATOM   3495  O   ASP A 247     -17.190  40.407  -1.390  1.00  8.66           O
ATOM   3496  CB  ASP A 247     -15.069  42.225  -0.571  1.00 11.18           C
ATOM   3497  CG  ASP A 247     -14.992  41.559   0.787  1.00 12.23           C
ATOM   3498  OD1 ASP A 247     -14.696  40.346   0.901  1.00 11.69           O
ATOM   3499  OD2 ASP A 247     -15.254  42.275   1.779  1.00 17.40           O
ATOM   3500  H   ASP A 247     -16.062  42.243  -3.032  1.00 12.80           H
ATOM   3501  HA  ASP A 247     -14.080  40.854  -1.759  1.00 12.67           H
ATOM   3502  HB2 ASP A 247     -14.336  42.857  -0.634  1.00 13.42           H
ATOM   3503  HB3 ASP A 247     -15.915  42.697  -0.623  1.00 13.42           H
ATOM   3504  N   ARG A 248     -15.570  38.886  -1.714  1.00  8.37           N
ATOM   3505  CA  ARG A 248     -16.487  37.756  -1.687  1.00  7.81           C
ATOM   3506  C   ARG A 248     -17.236  37.673  -0.360  1.00  7.16           C
ATOM   3507  O   ARG A 248     -18.274  37.038  -0.326  1.00  7.43           O
ATOM   3508  CB  ARG A 248     -15.744  36.437  -1.988  1.00  9.09           C
ATOM   3509  CG  ARG A 248     -14.775  36.021  -0.899  1.00  9.08           C
ATOM   3510  CD  ARG A 248     -13.841  34.870  -1.296  1.00  9.07           C
ATOM   3511  NE  ARG A 248     -14.460  33.550  -1.438  1.00  7.09           N
ATOM   3512  CZ  ARG A 248     -14.811  32.985  -2.585  1.00  6.85           C
ATOM   3513  NH1 ARG A 248     -14.653  33.607  -3.744  1.00  8.73           N
ATOM   3514  NH2 ARG A 248     -15.343  31.781  -2.581  1.00  8.01           N
ATOM   3515  H   ARG A 248     -14.744  38.667  -1.807  1.00 10.05           H
ATOM   3516  HA  ARG A 248     -17.155  37.884  -2.393  1.00  9.37           H
ATOM   3517  HB2 ARG A 248     -16.397  35.728  -2.091  1.00 10.91           H
ATOM   3518  HB3 ARG A 248     -15.240  36.543  -2.809  1.00 10.91           H
ATOM   3519  HG2 ARG A 248     -14.222  36.783  -0.666  1.00 10.89           H
ATOM   3520  HG3 ARG A 248     -15.282  35.735  -0.124  1.00 10.89           H
ATOM   3521  HD2 ARG A 248     -13.433  35.090  -2.149  1.00 10.88           H
ATOM   3522  HD3 ARG A 248     -13.149  34.793  -0.620  1.00 10.88           H
ATOM   3523  HE  ARG A 248     -14.627  33.048  -0.625  1.00  8.51           H
ATOM   3524 HH11 ARG A 248     -14.303  34.392  -3.767  1.00 10.48           H
ATOM   3525 HH12 ARG A 248     -14.893  33.222  -4.475  1.00 10.48           H
ATOM   3526 HH21 ARG A 248     -15.460  31.365  -1.838  1.00  9.61           H
ATOM   3527 HH22 ARG A 248     -15.583  31.415  -3.322  1.00  9.61           H
ATOM   3528  N   TYR A 249     -16.699  38.290   0.699  1.00  7.61           N
ATOM   3529  CA  TYR A 249     -17.308  38.249   2.038  1.00  7.26           C
ATOM   3530  C   TYR A 249     -18.158  39.480   2.389  1.00  7.65           C
ATOM   3531  O   TYR A 249     -18.549  39.640   3.527  1.00  7.94           O
ATOM   3532  CB  TYR A 249     -16.255  38.016   3.138  1.00  7.54           C
ATOM   3533  CG  TYR A 249     -15.406  36.796   2.864  1.00  6.90           C
ATOM   3534  CD1 TYR A 249     -15.939  35.514   2.912  1.00  7.44           C
ATOM   3535  CD2 TYR A 249     -14.066  36.941   2.520  1.00  8.95           C
ATOM   3536  CE1 TYR A 249     -15.165  34.415   2.637  1.00  7.27           C
ATOM   3537  CE2 TYR A 249     -13.280  35.851   2.238  1.00  8.62           C
ATOM   3538  CZ  TYR A 249     -13.829  34.586   2.304  1.00  7.51           C
ATOM   3539  OH  TYR A 249     -13.035  33.511   2.005  1.00  8.53           O
ATOM   3540  H   TYR A 249     -15.971  38.747   0.667  1.00  9.13           H
ATOM   3541  HA  TYR A 249     -17.913  37.478   2.062  1.00  8.71           H
ATOM   3542  HB2 TYR A 249     -15.668  38.787   3.185  1.00  9.05           H
ATOM   3543  HB3 TYR A 249     -16.705  37.886   3.987  1.00  9.05           H
ATOM   3544  HD1 TYR A 249     -16.835  35.399   3.134  1.00  8.92           H
ATOM   3545  HD2 TYR A 249     -13.697  37.793   2.473  1.00 10.74           H
ATOM   3546  HE1 TYR A 249     -15.533  33.561   2.674  1.00  8.73           H
ATOM   3547  HE2 TYR A 249     -12.386  35.964   2.011  1.00 10.34           H
ATOM   3548  HH  TYR A 249     -12.406  33.473   2.530  1.00 10.23           H
ATOM   3549  N   ALA A 250     -18.480  40.325   1.419  1.00  7.17           N
ATOM   3550  CA  ALA A 250     -19.199  41.572   1.688  1.00  7.43           C
ATOM   3551  C   ALA A 250     -20.711  41.436   1.807  1.00  7.18           C
ATOM   3552  O   ALA A 250     -21.390  42.413   2.107  1.00  8.44           O
ATOM   3553  CB  ALA A 250     -18.896  42.573   0.583  1.00  9.67           C
ATOM   3554  H   ALA A 250     -18.293  40.202   0.588  1.00  8.60           H
ATOM   3555  HA  ALA A 250     -18.868  41.947   2.531  1.00  8.91           H
ATOM   3556  HB1 ALA A 250     -19.369  43.389   0.763  1.00 11.60           H
ATOM   3557  HB2 ALA A 250     -17.951  42.740   0.564  1.00 11.60           H
ATOM   3558  HB3 ALA A 250     -19.181  42.207  -0.257  1.00 11.60           H
ATOM   3559  N   GLY A 251     -21.244  40.250   1.519  1.00  6.24           N
ATOM   3560  CA  GLY A 251     -22.685  40.066   1.362  1.00  6.03           C
ATOM   3561  C   GLY A 251     -23.323  39.164   2.395  1.00  5.51           C
ATOM   3562  O   GLY A 251     -22.835  38.992   3.514  1.00  6.40           O
ATOM   3563  H   GLY A 251     -20.788  39.530   1.408  1.00  7.49           H
ATOM   3564  HA2 GLY A 251     -23.120  40.931   1.409  1.00  7.23           H
ATOM   3565  HA3 GLY A 251     -22.861  39.688   0.486  1.00  7.23           H
ATOM   3566  N   THR A 252     -24.462  38.607   2.021  1.00  4.53           N
ATOM   3567  CA  THR A 252     -25.330  37.900   2.949  1.00  4.73           C
ATOM   3568  C   THR A 252     -25.248  36.369   2.856  1.00  4.84           C
ATOM   3569  O   THR A 252     -25.935  35.674   3.596  1.00  5.10           O
ATOM   3570  CB  THR A 252     -26.784  38.328   2.753  1.00  5.22           C
ATOM   3571  OG1 THR A 252     -27.179  38.017   1.417  1.00  5.64           O
ATOM   3572  CG2 THR A 252     -26.946  39.820   3.014  1.00  7.88           C
ATOM   3573  H   THR A 252     -24.761  38.624   1.215  1.00  5.43           H
ATOM   3574  HA  THR A 252     -25.072  38.151   3.860  1.00  5.68           H
ATOM   3575  HB  THR A 252     -27.349  37.845   3.376  1.00  6.27           H
ATOM   3576  HG1 THR A 252     -27.958  38.241   1.296  1.00  6.77           H
ATOM   3577 HG21 THR A 252     -27.862  40.077   2.889  1.00  9.45           H
ATOM   3578 HG22 THR A 252     -26.685  40.025   3.915  1.00  9.45           H
ATOM   3579 HG23 THR A 252     -26.395  40.321   2.408  1.00  9.45           H
ATOM   3580  N   CYS A 253     -24.404  35.857   1.960  1.00  4.86           N
ATOM   3581  CA  CYS A 253     -24.222  34.407   1.809  1.00  3.95           C
ATOM   3582  C   CYS A 253     -22.774  34.005   2.020  1.00  4.16           C
ATOM   3583  O   CYS A 253     -21.857  34.759   1.712  1.00  5.27           O
ATOM   3584  CB  CYS A 253     -24.634  33.956   0.399  1.00  5.08           C
ATOM   3585  SG  CYS A 253     -26.372  34.100  -0.028  1.00  5.21           S
ATOM   3586  H   CYS A 253     -23.922  36.327   1.424  1.00  5.83           H
ATOM   3587  HA  CYS A 253     -24.778  33.936   2.464  1.00  4.74           H
ATOM   3588  HB2 CYS A 253     -24.137  34.486  -0.244  1.00  6.10           H
ATOM   3589  HB3 CYS A 253     -24.391  33.023   0.298  1.00  6.10           H
ATOM   3590  N   ASP A 254     -22.576  32.784   2.498  1.00  4.07           N
ATOM   3591  CA  ASP A 254     -21.246  32.203   2.671  1.00  4.69           C
ATOM   3592  C   ASP A 254     -20.743  31.662   1.321  1.00  4.18           C
ATOM   3593  O   ASP A 254     -21.265  30.656   0.826  1.00  4.55           O
ATOM   3594  CB  ASP A 254     -21.356  31.088   3.714  1.00  4.65           C
ATOM   3595  CG  ASP A 254     -20.150  30.172   3.774  1.00  4.49           C
ATOM   3596  OD1 ASP A 254     -20.323  29.044   4.287  1.00  5.20           O
ATOM   3597  OD2 ASP A 254     -19.040  30.571   3.321  1.00  4.59           O
ATOM   3598  H   ASP A 254     -23.212  32.256   2.736  1.00  4.88           H
ATOM   3599  HA  ASP A 254     -20.621  32.884   2.996  1.00  5.63           H
ATOM   3600  HB2 ASP A 254     -21.465  31.491   4.589  1.00  5.58           H
ATOM   3601  HB3 ASP A 254     -22.131  30.543   3.505  1.00  5.58           H
ATOM   3602  N   PRO A 255     -19.743  32.302   0.707  1.00  4.10           N
ATOM   3603  CA  PRO A 255     -19.294  31.862  -0.615  1.00  4.24           C
ATOM   3604  C   PRO A 255     -18.380  30.640  -0.555  1.00  3.39           C
ATOM   3605  O   PRO A 255     -18.070  30.061  -1.591  1.00  4.28           O
ATOM   3606  CB  PRO A 255     -18.503  33.074  -1.104  1.00  5.58           C
ATOM   3607  CG  PRO A 255     -17.890  33.617   0.138  1.00  5.42           C
ATOM   3608  CD  PRO A 255     -18.970  33.459   1.200  1.00  5.05           C
ATOM   3609  HA  PRO A 255     -20.054  31.691  -1.210  1.00  5.09           H
ATOM   3610  HB2 PRO A 255     -17.822  32.793  -1.734  1.00  6.69           H
ATOM   3611  HB3 PRO A 255     -19.104  33.721  -1.506  1.00  6.69           H
ATOM   3612  HG2 PRO A 255     -17.102  33.100   0.368  1.00  6.50           H
ATOM   3613  HG3 PRO A 255     -17.664  34.552   0.012  1.00  6.50           H
ATOM   3614  HD2 PRO A 255     -18.572  33.260   2.062  1.00  6.06           H
ATOM   3615  HD3 PRO A 255     -19.528  34.251   1.237  1.00  6.06           H
ATOM   3616  N   ASP A 256     -17.903  30.296   0.632  1.00  4.31           N
ATOM   3617  CA  ASP A 256     -16.905  29.222   0.767  1.00  4.05           C
ATOM   3618  C   ASP A 256     -17.554  27.907   1.195  1.00  3.82           C
ATOM   3619  O   ASP A 256     -17.220  26.829   0.679  1.00  4.63           O
ATOM   3620  CB  ASP A 256     -15.805  29.591   1.766  1.00  4.49           C
ATOM   3621  CG  ASP A 256     -14.957  30.748   1.332  1.00  5.25           C
ATOM   3622  OD1 ASP A 256     -15.038  31.221   0.188  1.00  6.27           O
ATOM   3623  OD2 ASP A 256     -14.175  31.208   2.202  1.00  6.48           O
ATOM   3624  H   ASP A 256     -18.133  30.661   1.375  1.00  5.17           H
ATOM   3625  HA  ASP A 256     -16.481  29.076  -0.104  1.00  4.86           H
ATOM   3626  HB2 ASP A 256     -16.217  29.826   2.612  1.00  5.39           H
ATOM   3627  HB3 ASP A 256     -15.222  28.825   1.885  1.00  5.39           H
ATOM   3628  N   GLY A 257     -18.490  27.981   2.127  1.00  4.04           N
ATOM   3629  CA  GLY A 257     -19.185  26.809   2.640  1.00  4.43           C
ATOM   3630  C   GLY A 257     -18.409  26.008   3.658  1.00  4.67           C
ATOM   3631  O   GLY A 257     -17.263  26.342   3.983  1.00  8.11           O
ATOM   3632  H   GLY A 257     -18.748  28.717   2.489  1.00  4.85           H
ATOM   3633  HA2 GLY A 257     -20.017  27.091   3.052  1.00  5.31           H
ATOM   3634  HA3 GLY A 257     -19.401  26.221   1.899  1.00  5.31           H
ATOM   3635  N   CYS A 258     -18.992  24.948   4.160  1.00  4.01           N
ATOM   3636  CA  CYS A 258     -18.279  23.976   4.980  1.00  3.66           C
ATOM   3637  C   CYS A 258     -18.105  22.731   4.133  1.00  3.38           C
ATOM   3638  O   CYS A 258     -19.027  21.942   3.995  1.00  5.09           O
ATOM   3639  CB  CYS A 258     -19.049  23.642   6.255  1.00  4.70           C
ATOM   3640  SG  CYS A 258     -18.157  22.391   7.204  1.00  5.43           S
ATOM   3641  H   CYS A 258     -19.822  24.757   4.043  1.00  4.81           H
ATOM   3642  HA  CYS A 258     -17.396  24.324   5.221  1.00  4.39           H
ATOM   3643  HB2 CYS A 258     -19.136  24.440   6.800  1.00  5.64           H
ATOM   3644  HB3 CYS A 258     -19.923  23.290   6.025  1.00  5.64           H
ATOM   3645  N   ASP A 259     -16.907  22.562   3.576  1.00  3.52           N
ATOM   3646  CA  ASP A 259     -16.653  21.533   2.583  1.00  3.53           C
ATOM   3647  C   ASP A 259     -15.990  20.292   3.146  1.00  3.62           C
ATOM   3648  O   ASP A 259     -15.129  20.371   4.041  1.00  4.71           O
ATOM   3649  CB  ASP A 259     -15.766  22.080   1.452  1.00  3.65           C
ATOM   3650  CG  ASP A 259     -14.418  22.562   1.951  1.00  3.53           C
ATOM   3651  OD1 ASP A 259     -14.385  23.473   2.806  1.00  4.18           O
ATOM   3652  OD2 ASP A 259     -13.372  22.045   1.482  1.00  4.51           O
ATOM   3653  H   ASP A 259     -16.218  23.042   3.761  1.00  4.23           H
ATOM   3654  HA  ASP A 259     -17.508  21.260   2.188  1.00  4.24           H
ATOM   3655  HB2 ASP A 259     -15.612  21.377   0.802  1.00  4.38           H
ATOM   3656  HB3 ASP A 259     -16.216  22.829   1.031  1.00  4.38           H
ATOM   3657  N   PHE A 260     -16.355  19.150   2.591  1.00  3.60           N
ATOM   3658  CA  PHE A 260     -15.630  17.902   2.820  1.00  3.61           C
ATOM   3659  C   PHE A 260     -15.225  17.350   1.439  1.00  3.26           C
ATOM   3660  O   PHE A 260     -16.059  16.884   0.652  1.00  3.61           O
ATOM   3661  CB  PHE A 260     -16.463  16.869   3.592  1.00  3.81           C
ATOM   3662  CG  PHE A 260     -15.641  15.756   4.206  1.00  4.03           C
ATOM   3663  CD1 PHE A 260     -15.581  15.594   5.582  1.00  5.42           C
ATOM   3664  CD2 PHE A 260     -14.913  14.877   3.426  1.00  5.15           C
ATOM   3665  CE1 PHE A 260     -14.806  14.583   6.152  1.00  6.77           C
ATOM   3666  CE2 PHE A 260     -14.153  13.864   4.009  1.00  5.23           C
ATOM   3667  CZ  PHE A 260     -14.098  13.738   5.366  1.00  6.27           C
ATOM   3668  H   PHE A 260     -17.031  19.065   2.067  1.00  4.32           H
ATOM   3669  HA  PHE A 260     -14.815  18.088   3.331  1.00  4.34           H
ATOM   3670  HB2 PHE A 260     -16.934  17.321   4.310  1.00  4.57           H
ATOM   3671  HB3 PHE A 260     -17.102  16.465   2.984  1.00  4.57           H
ATOM   3672  HD1 PHE A 260     -16.052  16.177   6.133  1.00  6.50           H
ATOM   3673  HD2 PHE A 260     -14.934  14.961   2.500  1.00  6.18           H
ATOM   3674  HE1 PHE A 260     -14.777  14.489   7.076  1.00  8.13           H
ATOM   3675  HE2 PHE A 260     -13.667  13.282   3.471  1.00  6.28           H
ATOM   3676  HZ  PHE A 260     -13.596  13.055   5.750  1.00  7.52           H
ATOM   3677  N   ASN A 261     -13.930  17.451   1.144  1.00  3.43           N
ATOM   3678  CA  ASN A 261     -13.265  16.846  -0.010  1.00  3.33           C
ATOM   3679  C   ASN A 261     -12.252  15.875   0.594  1.00  3.64           C
ATOM   3680  O   ASN A 261     -11.382  16.318   1.343  1.00  4.14           O
ATOM   3681  CB  ASN A 261     -12.573  17.960  -0.825  1.00  4.08           C
ATOM   3682  CG  ASN A 261     -11.581  17.428  -1.848  1.00  3.24           C
ATOM   3683  OD1 ASN A 261     -11.130  16.277  -1.752  1.00  4.41           O
ATOM   3684  ND2 ASN A 261     -11.200  18.262  -2.787  1.00  3.58           N
ATOM   3685  H   ASN A 261     -13.381  17.896   1.634  1.00  4.11           H
ATOM   3686  HA  ASN A 261     -13.905  16.361  -0.573  1.00  3.99           H
ATOM   3687  HB2 ASN A 261     -13.249  18.467  -1.301  1.00  4.90           H
ATOM   3688  HB3 ASN A 261     -12.091  18.541  -0.216  1.00  4.90           H
ATOM   3689 HD21 ASN A 261     -10.562  17.971  -3.471  1.00  4.29           H
ATOM   3690 HD22 ASN A 261     -11.553  19.176  -2.803  1.00  4.29           H
ATOM   3691  N   PRO A 262     -12.411  14.565   0.396  1.00  4.05           N
ATOM   3692  CA  PRO A 262     -11.557  13.605   1.113  1.00  4.13           C
ATOM   3693  C   PRO A 262     -10.065  13.839   0.891  1.00  4.74           C
ATOM   3694  O   PRO A 262      -9.285  13.606   1.828  1.00  4.99           O
ATOM   3695  CB  PRO A 262     -12.010  12.241   0.586  1.00  5.09           C
ATOM   3696  CG  PRO A 262     -12.680  12.556  -0.729  1.00  7.13           C
ATOM   3697  CD  PRO A 262     -13.339  13.896  -0.521  1.00  4.29           C
ATOM   3698  HA  PRO A 262     -11.743  13.650   2.074  1.00  4.96           H
ATOM   3699  HB2 PRO A 262     -11.240  11.666   0.453  1.00  6.11           H
ATOM   3700  HB3 PRO A 262     -12.639  11.840   1.207  1.00  6.11           H
ATOM   3701  HG2 PRO A 262     -12.014  12.606  -1.432  1.00  8.56           H
ATOM   3702  HG3 PRO A 262     -13.342  11.876  -0.930  1.00  8.56           H
ATOM   3703  HD2 PRO A 262     -13.399  14.380  -1.359  1.00  5.14           H
ATOM   3704  HD3 PRO A 262     -14.209  13.788  -0.105  1.00  5.14           H
ATOM   3705  N   TYR A 263      -9.651  14.267  -0.301  1.00  3.87           N
ATOM   3706  CA  TYR A 263      -8.261  14.569  -0.592  1.00  4.36           C
ATOM   3707  C   TYR A 263      -7.813  15.742   0.264  1.00  4.35           C
ATOM   3708  O   TYR A 263      -6.764  15.694   0.923  1.00  5.05           O
ATOM   3709  CB  TYR A 263      -8.118  14.858  -2.084  1.00  4.27           C
ATOM   3710  CG  TYR A 263      -6.713  14.917  -2.623  1.00  4.04           C
ATOM   3711  CD1 TYR A 263      -5.843  15.959  -2.300  1.00  4.37           C
ATOM   3712  CD2 TYR A 263      -6.266  13.956  -3.497  1.00  4.56           C
ATOM   3713  CE1 TYR A 263      -4.576  16.005  -2.820  1.00  4.52           C
ATOM   3714  CE2 TYR A 263      -4.985  14.006  -4.031  1.00  5.31           C
ATOM   3715  CZ  TYR A 263      -4.164  15.024  -3.703  1.00  4.58           C
ATOM   3716  OH  TYR A 263      -2.880  15.067  -4.241  1.00  7.63           O
ATOM   3717  H   TYR A 263     -10.175  14.392  -0.972  1.00  4.64           H
ATOM   3718  HA  TYR A 263      -7.705  13.793  -0.371  1.00  5.23           H
ATOM   3719  HB2 TYR A 263      -8.585  14.164  -2.574  1.00  5.12           H
ATOM   3720  HB3 TYR A 263      -8.532  15.715  -2.268  1.00  5.12           H
ATOM   3721  HD1 TYR A 263      -6.124  16.625  -1.716  1.00  5.25           H
ATOM   3722  HD2 TYR A 263      -6.833  13.260  -3.738  1.00  5.47           H
ATOM   3723  HE1 TYR A 263      -4.004  16.704  -2.598  1.00  5.42           H
ATOM   3724  HE2 TYR A 263      -4.698  13.346  -4.621  1.00  6.37           H
ATOM   3725  HH  TYR A 263      -2.323  15.033  -3.641  1.00  9.15           H
ATOM   3726  N   ARG A 264      -8.592  16.818   0.306  1.00  4.22           N
ATOM   3727  CA  ARG A 264      -8.278  17.983   1.126  1.00  4.83           C
ATOM   3728  C   ARG A 264      -8.274  17.611   2.610  1.00  4.41           C
ATOM   3729  O   ARG A 264      -7.541  18.218   3.402  1.00  5.47           O
ATOM   3730  CB  ARG A 264      -9.281  19.116   0.870  1.00  4.77           C
ATOM   3731  CG  ARG A 264      -8.823  20.456   1.421  1.00  4.47           C
ATOM   3732  CD  ARG A 264      -9.886  21.546   1.215  1.00  4.45           C
ATOM   3733  NE  ARG A 264      -9.331  22.826   1.617  1.00  4.90           N
ATOM   3734  CZ  ARG A 264      -9.963  23.778   2.271  1.00  4.38           C
ATOM   3735  NH1 ARG A 264     -11.257  23.696   2.524  1.00  4.91           N
ATOM   3736  NH2 ARG A 264      -9.270  24.841   2.651  1.00  5.94           N
ATOM   3737  H   ARG A 264      -9.323  16.899  -0.140  1.00  5.07           H
ATOM   3738  HA  ARG A 264      -7.384  18.308   0.891  1.00  5.80           H
ATOM   3739  HB2 ARG A 264      -9.409  19.214  -0.086  1.00  5.73           H
ATOM   3740  HB3 ARG A 264     -10.124  18.892   1.295  1.00  5.73           H
ATOM   3741  HG2 ARG A 264      -8.656  20.371   2.373  1.00  5.36           H
ATOM   3742  HG3 ARG A 264      -8.013  20.730   0.962  1.00  5.36           H
ATOM   3743  HD2 ARG A 264     -10.131  21.593   0.277  1.00  5.34           H
ATOM   3744  HD3 ARG A 264     -10.662  21.356   1.764  1.00  5.34           H
ATOM   3745  HE  ARG A 264      -8.405  22.996   1.383  1.00  5.87           H
ATOM   3746 HH11 ARG A 264     -11.696  22.993   2.296  1.00  5.89           H
ATOM   3747 HH12 ARG A 264     -11.656  24.337   2.935  1.00  5.89           H
ATOM   3748 HH21 ARG A 264      -8.434  24.899   2.459  1.00  7.13           H
ATOM   3749 HH22 ARG A 264      -9.669  25.499   3.035  1.00  7.13           H
ATOM   3750  N   MET A 265      -9.099  16.644   3.005  1.00  4.21           N
ATOM   3751  CA  MET A 265      -9.171  16.205   4.394  1.00  4.53           C
ATOM   3752  C   MET A 265      -8.129  15.128   4.704  1.00  4.80           C
ATOM   3753  O   MET A 265      -8.180  14.513   5.763  1.00  6.22           O
ATOM   3754  CB  MET A 265     -10.586  15.756   4.767  1.00  4.95           C
ATOM   3755  CG  MET A 265     -11.674  16.807   4.551  1.00  5.73           C
ATOM   3756  SD  MET A 265     -11.250  18.405   5.286  1.00  5.48           S
ATOM   3757  CE  MET A 265     -11.083  18.029   7.024  1.00  6.63           C
ATOM   3758  H   MET A 265      -9.633  16.222   2.480  1.00  5.06           H
ATOM   3759  HA  MET A 265      -8.968  16.981   4.958  1.00  5.43           H
ATOM   3760  HB2 MET A 265     -10.816  14.983   4.229  1.00  5.94           H
ATOM   3761  HB3 MET A 265     -10.596  15.514   5.706  1.00  5.94           H
ATOM   3762  HG2 MET A 265     -11.803  16.939   3.599  1.00  6.87           H
ATOM   3763  HG3 MET A 265     -12.498  16.499   4.959  1.00  6.87           H
ATOM   3764  HE1 MET A 265     -10.855  18.833   7.496  1.00  7.96           H
ATOM   3765  HE2 MET A 265     -11.917  17.683   7.350  1.00  7.96           H
ATOM   3766  HE3 MET A 265     -10.390  17.375   7.136  1.00  7.96           H
ATOM   3767  N   GLY A 266      -7.151  14.927   3.826  1.00  5.26           N
ATOM   3768  CA  GLY A 266      -5.966  14.169   4.178  1.00  5.43           C
ATOM   3769  C   GLY A 266      -5.971  12.721   3.756  1.00  6.56           C
ATOM   3770  O   GLY A 266      -5.127  11.965   4.230  1.00  8.58           O
ATOM   3771  H   GLY A 266      -7.154  15.222   3.018  1.00  6.31           H
ATOM   3772  HA2 GLY A 266      -5.193  14.593   3.774  1.00  6.51           H
ATOM   3773  HA3 GLY A 266      -5.853  14.197   5.141  1.00  6.51           H
ATOM   3774  N   ASN A 267      -6.872  12.298   2.878  1.00  5.26           N
ATOM   3775  CA  ASN A 267      -6.867  10.924   2.361  1.00  5.08           C
ATOM   3776  C   ASN A 267      -6.860  10.979   0.843  1.00  5.59           C
ATOM   3777  O   ASN A 267      -7.910  11.124   0.204  1.00  6.02           O
ATOM   3778  CB  ASN A 267      -8.050  10.127   2.901  1.00  6.57           C
ATOM   3779  CG  ASN A 267      -7.964   8.659   2.556  1.00  5.63           C
ATOM   3780  OD1 ASN A 267      -7.531   8.275   1.458  1.00  6.71           O
ATOM   3781  ND2 ASN A 267      -8.365   7.818   3.509  1.00  6.28           N
ATOM   3782  H   ASN A 267      -7.504  12.787   2.561  1.00  6.32           H
ATOM   3783  HA  ASN A 267      -6.044  10.477   2.652  1.00  6.10           H
ATOM   3784  HB2 ASN A 267      -8.073  10.208   3.868  1.00  7.88           H
ATOM   3785  HB3 ASN A 267      -8.870  10.479   2.519  1.00  7.88           H
ATOM   3786  N   THR A 268      -5.672  10.934   0.264  1.00  5.26           N
ATOM   3787  CA  THR A 268      -5.530  11.065  -1.184  1.00  5.94           C
ATOM   3788  C   THR A 268      -5.792   9.748  -1.893  1.00  6.05           C
ATOM   3789  O   THR A 268      -5.938   9.734  -3.116  1.00  9.20           O
ATOM   3790  CB  THR A 268      -4.119  11.555  -1.560  1.00  6.95           C
ATOM   3791  OG1 THR A 268      -3.153  10.574  -1.162  1.00  7.38           O
ATOM   3792  CG2 THR A 268      -3.783  12.857  -0.891  1.00  7.67           C
ATOM   3793  H   THR A 268      -4.929  10.827   0.683  1.00  6.31           H
ATOM   3794  HA  THR A 268      -6.179  11.723  -1.511  1.00  7.12           H
ATOM   3795  HB  THR A 268      -4.069  11.683  -2.521  1.00  8.34           H
ATOM   3796  HG1 THR A 268      -3.302   9.862  -1.541  1.00  8.85           H
ATOM   3797 HG21 THR A 268      -2.900  13.137  -1.143  1.00  9.20           H
ATOM   3798 HG22 THR A 268      -4.412  13.533  -1.154  1.00  9.20           H
ATOM   3799 HG23 THR A 268      -3.817  12.753   0.063  1.00  9.20           H
ATOM   3800  N   SER A 269      -5.872   8.640  -1.182  1.00  5.32           N
ATOM   3801  CA ASER A 269      -6.065   7.369  -1.863  0.39  6.77           C
ATOM   3802  CA BSER A 269      -6.061   7.308  -1.739  0.61  6.76           C
ATOM   3803  C   SER A 269      -7.529   6.970  -1.974  1.00  5.20           C
ATOM   3804  O   SER A 269      -7.840   5.941  -2.563  1.00  6.37           O
ATOM   3805  CB ASER A 269      -5.315   6.256  -1.150  0.39  8.16           C
ATOM   3806  CB BSER A 269      -5.483   6.239  -0.777  0.61  6.70           C
ATOM   3807  OG ASER A 269      -5.867   6.040   0.130  0.39  9.68           O
ATOM   3808  OG BSER A 269      -4.083   6.370  -0.597  0.61 13.21           O
ATOM   3809  H  ASER A 269      -5.820   8.592  -0.325  0.39  6.38           H
ATOM   3810  H  BSER A 269      -5.817   8.632  -0.324  0.61  6.38           H
ATOM   3811  HA ASER A 269      -5.704   7.439  -2.772  0.39  8.13           H
ATOM   3812  HA BSER A 269      -5.587   7.243  -2.595  0.61  8.11           H
ATOM   3813  HB2ASER A 269      -5.388   5.440  -1.669  0.39  9.79           H
ATOM   3814  HB2BSER A 269      -5.917   6.331   0.085  0.61  8.03           H
ATOM   3815  HB3ASER A 269      -4.384   6.510  -1.055  0.39  9.79           H
ATOM   3816  HB3BSER A 269      -5.667   5.360  -1.144  0.61  8.03           H
ATOM   3817  HG ASER A 269      -5.461   5.439   0.513  0.39 11.61           H
ATOM   3818  HG BSER A 269      -3.802   7.001  -1.039  0.61 15.85           H
ATOM   3819  N   PHE A 270      -8.434   7.783  -1.453  1.00  4.93           N
ATOM   3820  CA  PHE A 270      -9.828   7.405  -1.424  1.00  5.14           C
ATOM   3821  C   PHE A 270     -10.538   7.519  -2.774  1.00  4.69           C
ATOM   3822  O   PHE A 270     -11.241   6.583  -3.160  1.00  5.25           O
ATOM   3823  CB  PHE A 270     -10.599   8.186  -0.351  1.00  5.69           C
ATOM   3824  CG  PHE A 270     -12.010   7.740  -0.239  1.00  5.25           C
ATOM   3825  CD1 PHE A 270     -12.310   6.522   0.336  1.00  6.12           C
ATOM   3826  CD2 PHE A 270     -13.049   8.498  -0.764  1.00  5.53           C
ATOM   3827  CE1 PHE A 270     -13.619   6.080   0.387  1.00  6.54           C
ATOM   3828  CE2 PHE A 270     -14.342   8.054  -0.703  1.00  6.70           C
ATOM   3829  CZ  PHE A 270     -14.631   6.857  -0.141  1.00  6.51           C
ATOM   3830  H   PHE A 270      -8.265   8.554  -1.112  1.00  5.92           H
ATOM   3831  HA  PHE A 270      -9.870   6.460  -1.167  1.00  6.17           H
ATOM   3832  HB2 PHE A 270     -10.171   8.052   0.509  1.00  6.82           H
ATOM   3833  HB3 PHE A 270     -10.598   9.128  -0.581  1.00  6.82           H
ATOM   3834  HD1 PHE A 270     -11.627   5.989   0.675  1.00  7.34           H
ATOM   3835  HD2 PHE A 270     -12.863   9.314  -1.169  1.00  6.64           H
ATOM   3836  HE1 PHE A 270     -13.820   5.263   0.785  1.00  7.85           H
ATOM   3837  HE2 PHE A 270     -15.027   8.578  -1.051  1.00  8.04           H
ATOM   3838  HZ  PHE A 270     -15.514   6.571  -0.084  1.00  7.81           H
ATOM   3839  N   TYR A 271     -10.406   8.653  -3.448  1.00  4.27           N
ATOM   3840  CA  TYR A 271     -11.248   8.977  -4.592  1.00  4.81           C
ATOM   3841  C   TYR A 271     -10.376   9.440  -5.752  1.00  4.24           C
ATOM   3842  O   TYR A 271      -9.573  10.359  -5.612  1.00  4.77           O
ATOM   3843  CB  TYR A 271     -12.220  10.090  -4.211  1.00  4.77           C
ATOM   3844  CG  TYR A 271     -13.073  10.599  -5.353  1.00  3.87           C
ATOM   3845  CD1 TYR A 271     -14.322  10.054  -5.622  1.00  4.45           C
ATOM   3846  CD2 TYR A 271     -12.652  11.646  -6.153  1.00  3.91           C
ATOM   3847  CE1 TYR A 271     -15.116  10.526  -6.651  1.00  3.95           C
ATOM   3848  CE2 TYR A 271     -13.424  12.109  -7.210  1.00  3.78           C
ATOM   3849  CZ  TYR A 271     -14.670  11.560  -7.432  1.00  3.47           C
ATOM   3850  OH  TYR A 271     -15.488  11.988  -8.462  1.00  4.13           O
ATOM   3851  H   TYR A 271      -9.827   9.261  -3.261  1.00  5.13           H
ATOM   3852  HA  TYR A 271     -11.757   8.188  -4.869  1.00  5.77           H
ATOM   3853  HB2 TYR A 271     -12.817   9.758  -3.523  1.00  5.72           H
ATOM   3854  HB3 TYR A 271     -11.712  10.841  -3.866  1.00  5.72           H
ATOM   3855  HD1 TYR A 271     -14.638   9.361  -5.088  1.00  5.34           H
ATOM   3856  HD2 TYR A 271     -11.815  12.025  -6.003  1.00  4.70           H
ATOM   3857  HE1 TYR A 271     -15.948  10.143  -6.813  1.00  4.74           H
ATOM   3858  HE2 TYR A 271     -13.124  12.816  -7.735  1.00  4.54           H
ATOM   3859  HH  TYR A 271     -15.102  11.903  -9.181  1.00  4.96           H
ATOM   3860  N   GLY A 272     -10.543   8.822  -6.910  1.00  4.12           N
ATOM   3861  CA  GLY A 272      -9.802   9.199  -8.105  1.00  4.98           C
ATOM   3862  C   GLY A 272      -9.572   7.993  -8.982  1.00  4.03           C
ATOM   3863  O   GLY A 272     -10.133   6.925  -8.742  1.00  4.46           O
ATOM   3864  H   GLY A 272     -11.089   8.170  -7.033  1.00  4.95           H
ATOM   3865  HA2 GLY A 272     -10.301   9.862  -8.607  1.00  5.98           H
ATOM   3866  HA3 GLY A 272      -8.943   9.574  -7.856  1.00  5.98           H
ATOM   3867  N   PRO A 273      -8.753   8.130 -10.020  1.00  4.38           N
ATOM   3868  CA  PRO A 273      -8.642   7.010 -10.968  1.00  5.10           C
ATOM   3869  C   PRO A 273      -7.974   5.797 -10.317  1.00  5.61           C
ATOM   3870  O   PRO A 273      -6.901   5.940  -9.743  1.00  6.37           O
ATOM   3871  CB  PRO A 273      -7.788   7.600 -12.104  1.00  7.02           C
ATOM   3872  CG  PRO A 273      -8.010   9.096 -12.010  1.00  6.57           C
ATOM   3873  CD  PRO A 273      -8.103   9.350 -10.527  1.00  5.04           C
ATOM   3874  HA  PRO A 273      -9.524   6.759 -11.313  1.00  6.11           H
ATOM   3875  HB2 PRO A 273      -6.854   7.380 -11.961  1.00  8.43           H
ATOM   3876  HB3 PRO A 273      -8.096   7.259 -12.958  1.00  8.43           H
ATOM   3877  HG2 PRO A 273      -7.256   9.568 -12.396  1.00  7.88           H
ATOM   3878  HG3 PRO A 273      -8.837   9.337 -12.456  1.00  7.88           H
ATOM   3879  HD2 PRO A 273      -7.218   9.447 -10.144  1.00  6.04           H
ATOM   3880  HD3 PRO A 273      -8.656  10.127 -10.350  1.00  6.04           H
ATOM   3881  N   GLY A 274      -8.606   4.628 -10.391  1.00  5.42           N
ATOM   3882  CA  GLY A 274      -8.083   3.418  -9.779  1.00  6.78           C
ATOM   3883  C   GLY A 274      -8.068   3.440  -8.252  1.00  7.09           C
ATOM   3884  O   GLY A 274      -7.442   2.562  -7.646  1.00  9.59           O
ATOM   3885  H   GLY A 274      -9.353   4.511 -10.799  1.00  6.50           H
ATOM   3886  HA2 GLY A 274      -8.621   2.662 -10.063  1.00  8.14           H
ATOM   3887  HA3 GLY A 274      -7.175   3.275 -10.087  1.00  8.14           H
ATOM   3888  N   LYS A 275      -8.704   4.418  -7.607  1.00  5.68           N
ATOM   3889  CA  LYS A 275      -8.668   4.535  -6.146  1.00  5.53           C
ATOM   3890  C   LYS A 275      -9.797   3.744  -5.516  1.00  5.46           C
ATOM   3891  O   LYS A 275     -10.461   2.962  -6.189  1.00  6.91           O
ATOM   3892  CB  LYS A 275      -8.641   6.002  -5.732  1.00  5.54           C
ATOM   3893  CG  LYS A 275      -7.374   6.690  -6.230  1.00  8.70           C
ATOM   3894  CD  LYS A 275      -7.222   8.107  -5.765  1.00  9.29           C
ATOM   3895  CE  LYS A 275      -5.918   8.731  -6.238  1.00 10.64           C
ATOM   3896  NZ  LYS A 275      -5.899  10.208  -5.903  1.00  9.28           N
ATOM   3897  H   LYS A 275      -9.167   5.031  -7.994  1.00  6.81           H
ATOM   3898  HA  LYS A 275      -7.831   4.135  -5.832  1.00  6.63           H
ATOM   3899  HB2 LYS A 275      -9.407   6.459  -6.114  1.00  6.65           H
ATOM   3900  HB3 LYS A 275      -8.661   6.063  -4.764  1.00  6.65           H
ATOM   3901  HG2 LYS A 275      -6.604   6.192  -5.914  1.00 10.44           H
ATOM   3902  HG3 LYS A 275      -7.384   6.697  -7.200  1.00 10.44           H
ATOM   3903  HD2 LYS A 275      -7.954   8.637  -6.116  1.00 11.14           H
ATOM   3904  HD3 LYS A 275      -7.231   8.126  -4.795  1.00 11.14           H
ATOM   3905  HE2 LYS A 275      -5.172   8.303  -5.789  1.00 12.77           H
ATOM   3906  HE3 LYS A 275      -5.840   8.631  -7.199  1.00 12.77           H
ATOM   3907  HZ1 LYS A 275      -5.075  10.601  -6.202  1.00 11.14           H
ATOM   3908  HZ2 LYS A 275      -6.632  10.652  -6.336  1.00 11.14           H
ATOM   3909  HZ3 LYS A 275      -5.977  10.330  -4.954  1.00 11.14           H
ATOM   3910  N   ILE A 276     -10.018   3.913  -4.220  1.00  5.66           N
ATOM   3911  CA  ILE A 276     -11.014   3.111  -3.516  1.00  6.56           C
ATOM   3912  C   ILE A 276     -12.393   3.304  -4.143  1.00  6.38           C
ATOM   3913  O   ILE A 276     -13.127   2.337  -4.350  1.00  8.31           O
ATOM   3914  CB  ILE A 276     -10.985   3.427  -2.008  1.00  6.75           C
ATOM   3915  CG1 ILE A 276      -9.686   2.875  -1.403  1.00  7.95           C
ATOM   3916  CG2 ILE A 276     -12.215   2.879  -1.318  1.00  9.25           C
ATOM   3917  CD1 ILE A 276      -9.439   3.302   0.001  1.00  9.87           C
ATOM   3918  H   ILE A 276      -9.608   4.484  -3.725  1.00  6.79           H
ATOM   3919  HA  ILE A 276     -10.777   2.165  -3.619  1.00  7.87           H
ATOM   3920  HB  ILE A 276     -10.983   4.391  -1.901  1.00  8.10           H
ATOM   3921 HG12 ILE A 276      -9.725   1.905  -1.414  1.00  9.54           H
ATOM   3922 HG13 ILE A 276      -8.938   3.179  -1.940  1.00  9.54           H
ATOM   3923 HG21 ILE A 276     -12.169   3.091  -0.383  1.00 11.10           H
ATOM   3924 HG22 ILE A 276     -12.996   3.280  -1.707  1.00 11.10           H
ATOM   3925 HG23 ILE A 276     -12.242   1.927  -1.438  1.00 11.10           H
ATOM   3926 HD11 ILE A 276      -8.614   2.917   0.304  1.00 11.84           H
ATOM   3927 HD12 ILE A 276      -9.385   4.260   0.030  1.00 11.84           H
ATOM   3928 HD13 ILE A 276     -10.164   2.998   0.552  1.00 11.84           H
ATOM   3929  N   ILE A 277     -12.744   4.544  -4.442  1.00  5.31           N
ATOM   3930  CA  ILE A 277     -13.807   4.869  -5.379  1.00  5.77           C
ATOM   3931  C   ILE A 277     -13.085   5.192  -6.675  1.00  4.83           C
ATOM   3932  O   ILE A 277     -12.353   6.193  -6.750  1.00  5.78           O
ATOM   3933  CB  ILE A 277     -14.653   6.065  -4.915  1.00  6.10           C
ATOM   3934  CG1 ILE A 277     -15.199   5.845  -3.508  1.00  9.59           C
ATOM   3935  CG2 ILE A 277     -15.759   6.379  -5.911  1.00  6.47           C
ATOM   3936  CD1 ILE A 277     -15.935   4.591  -3.348  1.00 12.65           C
ATOM   3937  H   ILE A 277     -12.368   5.239  -4.103  1.00  6.38           H
ATOM   3938  HA  ILE A 277     -14.389   4.092  -5.517  1.00  6.92           H
ATOM   3939  HB  ILE A 277     -14.068   6.838  -4.880  1.00  7.32           H
ATOM   3940 HG12 ILE A 277     -14.457   5.835  -2.883  1.00 11.51           H
ATOM   3941 HG13 ILE A 277     -15.802   6.573  -3.289  1.00 11.51           H
ATOM   3942 HG21 ILE A 277     -16.266   7.128  -5.590  1.00  7.76           H
ATOM   3943 HG22 ILE A 277     -15.364   6.590  -6.760  1.00  7.76           H
ATOM   3944 HG23 ILE A 277     -16.329   5.611  -5.997  1.00  7.76           H
ATOM   3945 HD11 ILE A 277     -16.246   4.525  -2.442  1.00 15.18           H
ATOM   3946 HD12 ILE A 277     -16.682   4.589  -3.951  1.00 15.18           H
ATOM   3947 HD13 ILE A 277     -15.350   3.858  -3.549  1.00 15.18           H
ATOM   3948  N   ASP A 278     -13.273   4.340  -7.672  1.00  5.06           N
ATOM   3949  CA  ASP A 278     -12.507   4.376  -8.892  1.00  5.53           C
ATOM   3950  C   ASP A 278     -13.258   5.204  -9.916  1.00  4.51           C
ATOM   3951  O   ASP A 278     -14.275   4.763 -10.478  1.00  5.02           O
ATOM   3952  CB  ASP A 278     -12.308   2.954  -9.382  1.00  6.07           C
ATOM   3953  CG  ASP A 278     -11.562   2.871 -10.688  1.00  7.95           C
ATOM   3954  OD1 ASP A 278     -11.219   3.876 -11.331  1.00  5.88           O
ATOM   3955  OD2 ASP A 278     -11.269   1.726 -11.093  1.00 12.02           O
ATOM   3956  H   ASP A 278     -13.861   3.712  -7.657  1.00  6.07           H
ATOM   3957  HA  ASP A 278     -11.631   4.785  -8.728  1.00  6.63           H
ATOM   3958  HB2 ASP A 278     -11.802   2.461  -8.718  1.00  7.28           H
ATOM   3959  HB3 ASP A 278     -13.177   2.541  -9.508  1.00  7.28           H
ATOM   3960  N   THR A 279     -12.770   6.409 -10.184  1.00  3.99           N
ATOM   3961  CA  THR A 279     -13.500   7.349 -11.023  1.00  4.33           C
ATOM   3962  C   THR A 279     -13.427   7.006 -12.504  1.00  3.89           C
ATOM   3963  O   THR A 279     -14.058   7.667 -13.317  1.00  4.71           O
ATOM   3964  CB  THR A 279     -13.000   8.782 -10.832  1.00  3.96           C
ATOM   3965  OG1 THR A 279     -11.590   8.773 -11.042  1.00  4.53           O
ATOM   3966  CG2 THR A 279     -13.319   9.272  -9.448  1.00  5.39           C
ATOM   3967  H   THR A 279     -12.018   6.707  -9.892  1.00  4.79           H
ATOM   3968  HA  THR A 279     -14.445   7.329 -10.762  1.00  5.19           H
ATOM   3969  HB  THR A 279     -13.425   9.367 -11.478  1.00  4.76           H
ATOM   3970  HG1 THR A 279     -11.421   8.512 -11.801  1.00  5.43           H
ATOM   3971 HG21 THR A 279     -13.002  10.171  -9.338  1.00  6.46           H
ATOM   3972 HG22 THR A 279     -14.269   9.256  -9.306  1.00  6.46           H
ATOM   3973 HG23 THR A 279     -12.896   8.709  -8.796  1.00  6.46           H
ATOM   3974  N   THR A 280     -12.673   5.972 -12.878  1.00  4.70           N
ATOM   3975  CA  THR A 280     -12.731   5.495 -14.260  1.00  5.93           C
ATOM   3976  C   THR A 280     -14.015   4.733 -14.572  1.00  5.93           C
ATOM   3977  O   THR A 280     -14.288   4.449 -15.746  1.00  6.21           O
ATOM   3978  CB  THR A 280     -11.522   4.608 -14.637  1.00  6.03           C
ATOM   3979  OG1 THR A 280     -11.611   3.333 -13.976  1.00  6.41           O
ATOM   3980  CG2 THR A 280     -10.199   5.299 -14.310  1.00  6.48           C
ATOM   3981  H   THR A 280     -12.133   5.539 -12.367  1.00  5.64           H
ATOM   3982  HA  THR A 280     -12.709   6.277 -14.851  1.00  7.11           H
ATOM   3983  HB  THR A 280     -11.540   4.458 -15.595  1.00  7.23           H
ATOM   3984  HG1 THR A 280     -11.617   3.438 -13.163  1.00  7.69           H
ATOM   3985 HG21 THR A 280      -9.464   4.731 -14.552  1.00  7.77           H
ATOM   3986 HG22 THR A 280     -10.130   6.124 -14.797  1.00  7.77           H
ATOM   3987 HG23 THR A 280     -10.151   5.488 -13.370  1.00  7.77           H
ATOM   3988  N   LYS A 281     -14.805   4.415 -13.560  1.00  5.19           N
ATOM   3989  CA  LYS A 281     -16.065   3.686 -13.726  1.00  6.68           C
ATOM   3990  C   LYS A 281     -17.189   4.413 -12.998  1.00  5.34           C
ATOM   3991  O   LYS A 281     -16.922   5.137 -12.038  1.00  4.57           O
ATOM   3992  CB  LYS A 281     -15.942   2.267 -13.162  1.00  7.95           C
ATOM   3993  CG  LYS A 281     -14.834   1.433 -13.803  1.00 10.13           C
ATOM   3994  CD  LYS A 281     -14.637   0.094 -13.096  1.00 24.11           C
ATOM   3995  CE  LYS A 281     -13.442  -0.655 -13.666  0.00 21.49           C
ATOM   3996  NZ  LYS A 281     -13.202  -1.955 -12.978  0.00 26.76           N
ATOM   3997  H   LYS A 281     -14.632   4.614 -12.741  1.00  6.23           H
ATOM   3998  HA  LYS A 281     -16.291   3.629 -14.677  1.00  8.01           H
ATOM   3999  HB2 LYS A 281     -15.757   2.324 -12.212  1.00  9.53           H
ATOM   4000  HB3 LYS A 281     -16.781   1.802 -13.305  1.00  9.53           H
ATOM   4001  HG2 LYS A 281     -15.065   1.255 -14.728  1.00 12.15           H
ATOM   4002  HG3 LYS A 281     -13.999   1.925 -13.757  1.00 12.15           H
ATOM   4003  HD2 LYS A 281     -14.478   0.249 -12.152  1.00 28.93           H
ATOM   4004  HD3 LYS A 281     -15.428  -0.454 -13.219  1.00 28.93           H
ATOM   4005  HE2 LYS A 281     -13.601  -0.838 -14.605  0.00 25.78           H
ATOM   4006  HE3 LYS A 281     -12.647  -0.109 -13.563  0.00 25.78           H
ATOM   4007  HZ1 LYS A 281     -12.442  -2.395 -13.365  0.00 32.11           H
ATOM   4008  HZ2 LYS A 281     -13.034  -1.805 -12.044  0.00 32.11           H
ATOM   4009  HZ3 LYS A 281     -13.971  -2.521 -13.069  0.00 32.11           H
ATOM   4010  N   PRO A 282     -18.451   4.218 -13.418  1.00  5.51           N
ATOM   4011  CA  PRO A 282     -19.539   4.889 -12.698  1.00  5.47           C
ATOM   4012  C   PRO A 282     -19.646   4.409 -11.256  1.00  5.37           C
ATOM   4013  O   PRO A 282     -19.181   3.323 -10.896  1.00  5.52           O
ATOM   4014  CB  PRO A 282     -20.786   4.495 -13.498  1.00  7.86           C
ATOM   4015  CG  PRO A 282     -20.260   4.205 -14.894  1.00  8.64           C
ATOM   4016  CD  PRO A 282     -18.944   3.514 -14.621  1.00  7.48           C
ATOM   4017  HA  PRO A 282     -19.423   5.862 -12.719  1.00  6.56           H
ATOM   4018  HB2 PRO A 282     -21.190   3.703 -13.110  1.00  9.43           H
ATOM   4019  HB3 PRO A 282     -21.415   5.233 -13.513  1.00  9.43           H
ATOM   4020  HG2 PRO A 282     -20.872   3.619 -15.366  1.00 10.36           H
ATOM   4021  HG3 PRO A 282     -20.125   5.035 -15.378  1.00 10.36           H
ATOM   4022  HD2 PRO A 282     -19.087   2.574 -14.431  1.00  8.97           H
ATOM   4023  HD3 PRO A 282     -18.333   3.641 -15.364  1.00  8.97           H
ATOM   4024  N   PHE A 283     -20.289   5.207 -10.419  1.00  4.42           N
ATOM   4025  CA  PHE A 283     -20.552   4.837  -9.037  1.00  4.55           C
ATOM   4026  C   PHE A 283     -21.783   5.580  -8.539  1.00  4.79           C
ATOM   4027  O   PHE A 283     -22.274   6.505  -9.198  1.00  5.64           O
ATOM   4028  CB  PHE A 283     -19.316   5.099  -8.137  1.00  4.53           C
ATOM   4029  CG  PHE A 283     -18.782   6.497  -8.264  1.00  4.51           C
ATOM   4030  CD1 PHE A 283     -19.285   7.532  -7.486  1.00  4.31           C
ATOM   4031  CD2 PHE A 283     -17.813   6.782  -9.223  1.00  4.87           C
ATOM   4032  CE1 PHE A 283     -18.826   8.830  -7.680  1.00  4.33           C
ATOM   4033  CE2 PHE A 283     -17.360   8.069  -9.403  1.00  4.61           C
ATOM   4034  CZ  PHE A 283     -17.856   9.094  -8.610  1.00  4.46           C
ATOM   4035  H   PHE A 283     -20.589   5.985 -10.631  1.00  5.30           H
ATOM   4036  HA  PHE A 283     -20.748   3.877  -9.001  1.00  5.46           H
ATOM   4037  HB2 PHE A 283     -19.566   4.957  -7.211  1.00  5.43           H
ATOM   4038  HB3 PHE A 283     -18.609   4.485  -8.387  1.00  5.43           H
ATOM   4039  HD1 PHE A 283     -19.949   7.361  -6.858  1.00  5.17           H
ATOM   4040  HD2 PHE A 283     -17.484   6.098  -9.761  1.00  5.84           H
ATOM   4041  HE1 PHE A 283     -19.150   9.518  -7.144  1.00  5.19           H
ATOM   4042  HE2 PHE A 283     -16.699   8.246 -10.034  1.00  5.53           H
ATOM   4043  HZ  PHE A 283     -17.538   9.961  -8.717  1.00  5.35           H
ATOM   4044  N   THR A 284     -22.252   5.181  -7.370  1.00  5.07           N
ATOM   4045  CA  THR A 284     -23.416   5.755  -6.723  1.00  4.61           C
ATOM   4046  C   THR A 284     -22.978   6.621  -5.558  1.00  3.93           C
ATOM   4047  O   THR A 284     -22.079   6.248  -4.785  1.00  4.83           O
ATOM   4048  CB  THR A 284     -24.332   4.630  -6.188  1.00  4.98           C
ATOM   4049  OG1 THR A 284     -24.651   3.734  -7.252  1.00  6.69           O
ATOM   4050  CG2 THR A 284     -25.601   5.178  -5.540  1.00  5.61           C
ATOM   4051  H   THR A 284     -21.893   4.548  -6.911  1.00  6.08           H
ATOM   4052  HA  THR A 284     -23.919   6.304  -7.360  1.00  5.53           H
ATOM   4053  HB  THR A 284     -23.847   4.138  -5.507  1.00  5.97           H
ATOM   4054  HG1 THR A 284     -25.039   4.137  -7.851  1.00  8.02           H
ATOM   4055 HG21 THR A 284     -26.145   4.454  -5.220  1.00  6.73           H
ATOM   4056 HG22 THR A 284     -25.373   5.747  -4.801  1.00  6.73           H
ATOM   4057 HG23 THR A 284     -26.104   5.686  -6.181  1.00  6.73           H
ATOM   4058  N   VAL A 285     -23.605   7.782  -5.421  1.00  4.32           N
ATOM   4059  CA  VAL A 285     -23.342   8.756  -4.383  1.00  4.45           C
ATOM   4060  C   VAL A 285     -24.619   8.926  -3.557  1.00  4.11           C
ATOM   4061  O   VAL A 285     -25.642   9.365  -4.090  1.00  4.30           O
ATOM   4062  CB  VAL A 285     -22.959  10.121  -4.989  1.00  4.40           C
ATOM   4063  CG1 VAL A 285     -22.652  11.131  -3.901  1.00  5.13           C
ATOM   4064  CG2 VAL A 285     -21.742   9.975  -5.920  1.00  5.73           C
ATOM   4065  H   VAL A 285     -24.227   8.038  -5.957  1.00  5.19           H
ATOM   4066  HA  VAL A 285     -22.618   8.445  -3.800  1.00  5.33           H
ATOM   4067  HB  VAL A 285     -23.710  10.461  -5.518  1.00  5.28           H
ATOM   4068 HG11 VAL A 285     -22.418  11.968  -4.309  1.00  6.15           H
ATOM   4069 HG12 VAL A 285     -23.431  11.242  -3.350  1.00  6.15           H
ATOM   4070 HG13 VAL A 285     -21.919  10.808  -3.372  1.00  6.15           H
ATOM   4071 HG21 VAL A 285     -21.523  10.836  -6.285  1.00  6.88           H
ATOM   4072 HG22 VAL A 285     -21.001   9.635  -5.414  1.00  6.88           H
ATOM   4073 HG23 VAL A 285     -21.963   9.366  -6.629  1.00  6.88           H
ATOM   4074  N   VAL A 286     -24.544   8.600  -2.263  1.00  4.24           N
ATOM   4075  CA  VAL A 286     -25.646   8.740  -1.324  1.00  4.56           C
ATOM   4076  C   VAL A 286     -25.310   9.833  -0.320  1.00  4.18           C
ATOM   4077  O   VAL A 286     -24.202   9.879   0.217  1.00  4.59           O
ATOM   4078  CB  VAL A 286     -25.918   7.406  -0.586  1.00  5.17           C
ATOM   4079  CG1 VAL A 286     -27.031   7.580   0.463  1.00  7.84           C
ATOM   4080  CG2 VAL A 286     -26.280   6.322  -1.569  1.00  8.55           C
ATOM   4081  H   VAL A 286     -23.833   8.282  -1.899  1.00  5.09           H
ATOM   4082  HA  VAL A 286     -26.458   8.999  -1.808  1.00  5.47           H
ATOM   4083  HB  VAL A 286     -25.102   7.130  -0.118  1.00  6.21           H
ATOM   4084 HG11 VAL A 286     -27.178   6.740   0.904  1.00  9.40           H
ATOM   4085 HG12 VAL A 286     -26.758   8.242   1.102  1.00  9.40           H
ATOM   4086 HG13 VAL A 286     -27.835   7.863   0.021  1.00  9.40           H
ATOM   4087 HG21 VAL A 286     -26.443   5.507  -1.089  1.00 10.26           H
ATOM   4088 HG22 VAL A 286     -27.070   6.584  -2.047  1.00 10.26           H
ATOM   4089 HG23 VAL A 286     -25.551   6.200  -2.182  1.00 10.26           H
ATOM   4090  N   THR A 287     -26.282  10.697  -0.059  1.00  3.97           N
ATOM   4091  CA  THR A 287     -26.120  11.785   0.879  1.00  4.23           C
ATOM   4092  C   THR A 287     -27.330  11.823   1.801  1.00  4.35           C
ATOM   4093  O   THR A 287     -28.475  11.797   1.324  1.00  5.68           O
ATOM   4094  CB  THR A 287     -25.940  13.119   0.137  1.00  4.05           C
ATOM   4095  OG1 THR A 287     -24.932  12.969  -0.858  1.00  4.43           O
ATOM   4096  CG2 THR A 287     -25.508  14.225   1.078  1.00  5.03           C
ATOM   4097  H   THR A 287     -27.060  10.668  -0.423  1.00  4.76           H
ATOM   4098  HA  THR A 287     -25.321  11.627   1.425  1.00  5.07           H
ATOM   4099  HB  THR A 287     -26.777  13.375  -0.282  1.00  4.86           H
ATOM   4100  HG1 THR A 287     -25.151  12.387  -1.393  1.00  5.32           H
ATOM   4101 HG21 THR A 287     -25.403  15.046   0.593  1.00  6.03           H
ATOM   4102 HG22 THR A 287     -26.169  14.350   1.763  1.00  6.03           H
ATOM   4103 HG23 THR A 287     -24.672  13.997   1.490  1.00  6.03           H
ATOM   4104  N   GLN A 288     -27.092  11.896   3.106  1.00  4.24           N
ATOM   4105  CA  GLN A 288     -28.140  11.927   4.118  1.00  4.29           C
ATOM   4106  C   GLN A 288     -28.098  13.226   4.873  1.00  4.51           C
ATOM   4107  O   GLN A 288     -27.027  13.715   5.265  1.00  5.46           O
ATOM   4108  CB  GLN A 288     -27.940  10.780   5.109  1.00  5.47           C
ATOM   4109  CG  GLN A 288     -27.921   9.410   4.484  1.00  6.21           C
ATOM   4110  CD  GLN A 288     -27.533   8.333   5.476  1.00  6.54           C
ATOM   4111  OE1 GLN A 288     -26.795   8.591   6.435  1.00  7.71           O
ATOM   4112  NE2 GLN A 288     -28.020   7.115   5.252  1.00  7.63           N
ATOM   4113  H   GLN A 288     -26.300  11.930   3.441  1.00  5.09           H
ATOM   4114  HA  GLN A 288     -29.018  11.832   3.694  1.00  5.14           H
ATOM   4115  HB2 GLN A 288     -27.093  10.907   5.565  1.00  6.57           H
ATOM   4116  HB3 GLN A 288     -28.664  10.798   5.755  1.00  6.57           H
ATOM   4117  HG2 GLN A 288     -28.805   9.204   4.144  1.00  7.45           H
ATOM   4118  HG3 GLN A 288     -27.275   9.401   3.760  1.00  7.45           H
ATOM   4119 HE21 GLN A 288     -27.828   6.470   5.787  1.00  9.15           H
ATOM   4120 HE22 GLN A 288     -28.527   6.973   4.572  1.00  9.15           H
ATOM   4121  N   PHE A 289     -29.270  13.783   5.096  1.00  4.20           N
ATOM   4122  CA  PHE A 289     -29.425  15.071   5.795  1.00  5.66           C
ATOM   4123  C   PHE A 289     -30.124  14.788   7.126  1.00  5.80           C
ATOM   4124  O   PHE A 289     -31.356  14.714   7.201  1.00  6.39           O
ATOM   4125  CB  PHE A 289     -30.205  16.060   4.933  1.00  4.97           C
ATOM   4126  CG  PHE A 289     -29.636  16.177   3.562  1.00  5.32           C
ATOM   4127  CD1 PHE A 289     -30.114  15.422   2.522  1.00  5.86           C
ATOM   4128  CD2 PHE A 289     -28.539  16.993   3.314  1.00  6.45           C
ATOM   4129  CE1 PHE A 289     -29.533  15.498   1.252  1.00  6.64           C
ATOM   4130  CE2 PHE A 289     -27.968  17.063   2.049  1.00  7.68           C
ATOM   4131  CZ  PHE A 289     -28.463  16.331   1.041  1.00  6.50           C
ATOM   4132  H   PHE A 289     -30.018  13.436   4.851  1.00  5.04           H
ATOM   4133  HA  PHE A 289     -28.541  15.450   5.981  1.00  6.79           H
ATOM   4134  HB2 PHE A 289     -31.123  15.758   4.854  1.00  5.97           H
ATOM   4135  HB3 PHE A 289     -30.176  16.936   5.348  1.00  5.97           H
ATOM   4136  HD1 PHE A 289     -30.835  14.852   2.663  1.00  7.02           H
ATOM   4137  HD2 PHE A 289     -28.182  17.501   4.006  1.00  7.73           H
ATOM   4138  HE1 PHE A 289     -29.879  14.997   0.550  1.00  7.96           H
ATOM   4139  HE2 PHE A 289     -27.247  17.630   1.899  1.00  9.21           H
ATOM   4140  HZ  PHE A 289     -28.085  16.394   0.194  1.00  7.80           H
ATOM   4141  N   LEU A 290     -29.333  14.551   8.161  1.00  5.77           N
ATOM   4142  CA ALEU A 290     -29.870  14.141   9.439  0.51  5.59           C
ATOM   4143  CA BLEU A 290     -29.838  14.143   9.464  0.49  5.59           C
ATOM   4144  C   LEU A 290     -30.203  15.351  10.290  1.00  5.66           C
ATOM   4145  O   LEU A 290     -29.573  16.401  10.190  1.00  6.08           O
ATOM   4146  CB ALEU A 290     -28.876  13.232  10.167  0.51  7.52           C
ATOM   4147  CB BLEU A 290     -28.793  13.320  10.238  0.49  7.63           C
ATOM   4148  CG ALEU A 290     -28.279  12.091   9.339  0.51  7.44           C
ATOM   4149  CG BLEU A 290     -28.606  11.840   9.899  0.49  8.71           C
ATOM   4150  CD1ALEU A 290     -27.323  11.264  10.195  0.51 10.88           C
ATOM   4151  CD1BLEU A 290     -27.969  11.702   8.548  0.49  9.01           C
ATOM   4152  CD2ALEU A 290     -29.369  11.212   8.731  0.51  9.71           C
ATOM   4153  CD2BLEU A 290     -27.772  11.124  10.961  0.49  9.22           C
ATOM   4154  H  ALEU A 290     -28.476  14.621   8.146  0.51  6.93           H
ATOM   4155  H  BLEU A 290     -28.476  14.621   8.134  0.49  6.93           H
ATOM   4156  HA ALEU A 290     -30.696  13.634   9.293  0.51  6.71           H
ATOM   4157  HA BLEU A 290     -30.640  13.593   9.345  0.49  6.71           H
ATOM   4158  HB2ALEU A 290     -28.138  13.777  10.482  0.51  9.03           H
ATOM   4159  HB2BLEU A 290     -27.931  13.745  10.110  0.49  9.15           H
ATOM   4160  HB3ALEU A 290     -29.328  12.832  10.926  0.51  9.03           H
ATOM   4161  HB3BLEU A 290     -29.026  13.362  11.179  0.49  9.15           H
ATOM   4162  HG ALEU A 290     -27.766  12.472   8.608  0.51  8.92           H
ATOM   4163  HG BLEU A 290     -29.476  11.412   9.864  0.49 10.45           H
ATOM   4164 HD11ALEU A 290     -26.959  10.555   9.660  0.51 13.05           H
ATOM   4165 HD11BLEU A 290     -27.858  10.770   8.349  0.49 10.81           H
ATOM   4166 HD12ALEU A 290     -26.616  11.832  10.511  0.51 13.05           H
ATOM   4167 HD12BLEU A 290     -28.536  12.112   7.892  0.49 10.81           H
ATOM   4168 HD13ALEU A 290     -27.807  10.898  10.938  0.51 13.05           H
ATOM   4169 HD13BLEU A 290     -27.114  12.139   8.561  0.49 10.81           H
ATOM   4170 HD21ALEU A 290     -28.956  10.511   8.221  0.51 11.65           H
ATOM   4171 HD21BLEU A 290     -27.678  10.201  10.713  0.49 11.06           H
ATOM   4172 HD22ALEU A 290     -29.896  10.835   9.439  0.51 11.65           H
ATOM   4173 HD22BLEU A 290     -26.909  11.540  11.012  0.49 11.06           H
ATOM   4174 HD23ALEU A 290     -29.922  11.750   8.161  0.51 11.65           H
ATOM   4175 HD23BLEU A 290     -28.220  11.192  11.807  0.49 11.06           H
ATOM   4176  N   THR A 291     -31.211  15.190  11.137  1.00  6.42           N
ATOM   4177  CA  THR A 291     -31.626  16.208  12.074  1.00  6.29           C
ATOM   4178  C   THR A 291     -31.303  15.794  13.513  1.00  6.80           C
ATOM   4179  O   THR A 291     -31.115  14.607  13.824  1.00  7.78           O
ATOM   4180  CB  THR A 291     -33.116  16.501  11.971  1.00  7.83           C
ATOM   4181  OG1 THR A 291     -33.828  15.318  12.354  1.00  8.63           O
ATOM   4182  CG2 THR A 291     -33.483  16.927  10.579  1.00  8.03           C
ATOM   4183  H   THR A 291     -31.683  14.472  11.183  1.00  7.70           H
ATOM   4184  HA  THR A 291     -31.140  17.036  11.880  1.00  7.55           H
ATOM   4185  HB  THR A 291     -33.343  17.222  12.579  1.00  9.40           H
ATOM   4186  HG1 THR A 291     -34.636  15.449  12.307  1.00 10.35           H
ATOM   4187 HG21 THR A 291     -34.425  17.108  10.529  1.00  9.63           H
ATOM   4188 HG22 THR A 291     -33.000  17.721  10.340  1.00  9.63           H
ATOM   4189 HG23 THR A 291     -33.267  16.230   9.955  1.00  9.63           H
ATOM   4190  N   ASP A 292     -31.250  16.784  14.380  1.00  7.29           N
ATOM   4191  CA  ASP A 292     -30.801  16.566  15.759  1.00  8.91           C
ATOM   4192  C   ASP A 292     -31.644  15.549  16.517  1.00 10.31           C
ATOM   4193  O   ASP A 292     -31.088  14.778  17.319  1.00 13.04           O
ATOM   4194  CB  ASP A 292     -30.639  17.888  16.535  1.00 11.31           C
ATOM   4195  CG  ASP A 292     -31.916  18.716  16.663  1.00 10.81           C
ATOM   4196  OD1 ASP A 292     -32.971  18.432  16.081  1.00 10.37           O
ATOM   4197  OD2 ASP A 292     -31.843  19.721  17.402  1.00 16.88           O
ATOM   4198  H   ASP A 292     -31.467  17.597  14.204  1.00  8.75           H
ATOM   4199  HA  ASP A 292     -29.902  16.178  15.705  1.00 10.69           H
ATOM   4200  HB2 ASP A 292     -30.330  17.685  17.432  1.00 13.57           H
ATOM   4201  HB3 ASP A 292     -29.979  18.435  16.080  1.00 13.57           H
ATOM   4202  N   ASP A 293     -32.941  15.484  16.242  1.00  8.50           N
ATOM   4203  CA  ASP A 293     -33.820  14.525  16.932  1.00  8.88           C
ATOM   4204  C   ASP A 293     -34.288  13.397  16.019  1.00 11.07           C
ATOM   4205  O   ASP A 293     -35.133  12.579  16.407  1.00 11.78           O
ATOM   4206  CB  ASP A 293     -34.991  15.269  17.600  1.00 12.25           C
ATOM   4207  CG  ASP A 293     -35.906  15.958  16.613  1.00 12.12           C
ATOM   4208  OD1 ASP A 293     -36.765  16.765  17.053  1.00 13.37           O
ATOM   4209  OD2 ASP A 293     -35.804  15.710  15.390  1.00  9.81           O
ATOM   4210  H   ASP A 293     -33.342  15.978  15.663  1.00 10.20           H
ATOM   4211  HA  ASP A 293     -33.302  14.108  17.652  1.00 10.65           H
ATOM   4212  HB2 ASP A 293     -35.521  14.632  18.103  1.00 14.70           H
ATOM   4213  HB3 ASP A 293     -34.633  15.945  18.197  1.00 14.70           H
ATOM   4214  N   GLY A 294     -33.735  13.315  14.808  1.00  8.77           N
ATOM   4215  CA  GLY A 294     -34.098  12.284  13.863  1.00 10.05           C
ATOM   4216  C   GLY A 294     -35.498  12.361  13.289  1.00  9.30           C
ATOM   4217  O   GLY A 294     -35.955  11.409  12.668  1.00  9.78           O
ATOM   4218  H   GLY A 294     -33.138  13.859  14.513  1.00 10.52           H
ATOM   4219  HA2 GLY A 294     -33.474  12.310  13.121  1.00 12.06           H
ATOM   4220  HA3 GLY A 294     -34.006  11.421  14.296  1.00 12.06           H
ATOM   4221  N   THR A 295     -36.147  13.515  13.436  1.00  9.43           N
ATOM   4222  CA  THR A 295     -37.476  13.714  12.882  1.00  8.39           C
ATOM   4223  C   THR A 295     -37.458  14.760  11.775  1.00  9.77           C
ATOM   4224  O   THR A 295     -36.493  15.505  11.621  1.00  8.62           O
ATOM   4225  CB  THR A 295     -38.503  14.206  13.953  1.00 11.22           C
ATOM   4226  OG1 THR A 295     -38.317  15.601  14.206  1.00 11.29           O
ATOM   4227  CG2 THR A 295     -38.409  13.414  15.265  1.00 12.99           C
ATOM   4228  H   THR A 295     -35.836  14.199  13.854  1.00 11.31           H
ATOM   4229  HA  THR A 295     -37.802  12.869  12.505  1.00 10.07           H
ATOM   4230  HB  THR A 295     -39.397  14.076  13.600  1.00 13.46           H
ATOM   4231  HG1 THR A 295     -37.557  15.736  14.485  1.00 13.55           H
ATOM   4232 HG21 THR A 295     -39.054  13.746  15.895  1.00 15.59           H
ATOM   4233 HG22 THR A 295     -38.584  12.485  15.100  1.00 15.59           H
ATOM   4234 HG23 THR A 295     -37.531  13.505  15.641  1.00 15.59           H
ATOM   4235  N   ASP A 296     -38.558  14.847  11.048  1.00  9.02           N
ATOM   4236  CA  ASP A 296     -38.681  15.799   9.961  1.00  8.69           C
ATOM   4237  C   ASP A 296     -38.630  17.248  10.411  1.00 10.70           C
ATOM   4238  O   ASP A 296     -38.336  18.128   9.600  1.00 11.87           O
ATOM   4239  CB  ASP A 296     -39.997  15.596   9.225  1.00 10.63           C
ATOM   4240  CG  ASP A 296     -40.048  14.312   8.440  1.00 10.37           C
ATOM   4241  OD1 ASP A 296     -39.083  13.522   8.470  1.00  9.67           O
ATOM   4242  OD2 ASP A 296     -41.089  14.074   7.781  1.00 11.50           O
ATOM   4243  H   ASP A 296     -39.256  14.360  11.166  1.00 10.82           H
ATOM   4244  HA  ASP A 296     -37.950  15.653   9.325  1.00 10.43           H
ATOM   4245  HB2 ASP A 296     -40.719  15.579   9.872  1.00 12.76           H
ATOM   4246  HB3 ASP A 296     -40.126  16.330   8.604  1.00 12.76           H
ATOM   4247  N   THR A 297     -38.919  17.509  11.688  1.00 10.27           N
ATOM   4248  CA  THR A 297     -38.964  18.885  12.186  1.00 11.67           C
ATOM   4249  C   THR A 297     -37.771  19.237  13.075  1.00 11.56           C
ATOM   4250  O   THR A 297     -37.724  20.314  13.671  1.00 12.48           O
ATOM   4251  CB  THR A 297     -40.280  19.181  12.946  1.00 13.03           C
ATOM   4252  OG1 THR A 297     -40.481  18.180  13.935  1.00 13.02           O
ATOM   4253  CG2 THR A 297     -41.475  19.189  12.001  1.00 15.75           C
ATOM   4254  H   THR A 297     -39.092  16.912  12.282  1.00 12.32           H
ATOM   4255  HA  THR A 297     -38.936  19.488  11.413  1.00 14.00           H
ATOM   4256  HB  THR A 297     -40.219  20.049  13.373  1.00 15.63           H
ATOM   4257  HG1 THR A 297     -40.530  17.442  13.581  1.00 15.63           H
ATOM   4258 HG21 THR A 297     -42.280  19.374  12.491  1.00 18.90           H
ATOM   4259 HG22 THR A 297     -41.357  19.865  11.329  1.00 18.90           H
ATOM   4260 HG23 THR A 297     -41.560  18.335  11.572  1.00 18.90           H
ATOM   4261  N   GLY A 298     -36.799  18.344  13.169  1.00  9.39           N
ATOM   4262  CA  GLY A 298     -35.572  18.650  13.868  1.00  9.39           C
ATOM   4263  C   GLY A 298     -34.714  19.638  13.099  1.00  7.99           C
ATOM   4264  O   GLY A 298     -35.010  20.003  11.957  1.00  9.67           O
ATOM   4265  H   GLY A 298     -36.829  17.552  12.835  1.00 11.27           H
ATOM   4266  HA2 GLY A 298     -35.779  19.030  14.737  1.00 11.26           H
ATOM   4267  HA3 GLY A 298     -35.062  17.835  14.001  1.00 11.26           H
ATOM   4268  N   THR A 299     -33.648  20.085  13.736  1.00  8.01           N
ATOM   4269  CA  THR A 299     -32.669  20.973  13.109  1.00  7.44           C
ATOM   4270  C   THR A 299     -31.583  20.156  12.419  1.00  6.78           C
ATOM   4271  O   THR A 299     -31.032  19.216  12.996  1.00  7.51           O
ATOM   4272  CB  THR A 299     -32.015  21.868  14.169  1.00  8.43           C
ATOM   4273  OG1 THR A 299     -33.023  22.689  14.752  1.00 10.35           O
ATOM   4274  CG2 THR A 299     -30.941  22.763  13.558  1.00  9.83           C
ATOM   4275  H   THR A 299     -33.459  19.888  14.551  1.00  9.61           H
ATOM   4276  HA  THR A 299     -33.111  21.540  12.443  1.00  8.93           H
ATOM   4277  HB  THR A 299     -31.607  21.316  14.855  1.00 10.12           H
ATOM   4278  HG1 THR A 299     -32.692  23.176  15.323  1.00 12.41           H
ATOM   4279 HG21 THR A 299     -30.546  23.313  14.239  1.00 11.79           H
ATOM   4280 HG22 THR A 299     -30.255  22.224  13.156  1.00 11.79           H
ATOM   4281 HG23 THR A 299     -31.328  23.328  12.886  1.00 11.79           H
ATOM   4282  N   LEU A 300     -31.277  20.514  11.183  1.00  6.50           N
ATOM   4283  CA  LEU A 300     -30.191  19.867  10.443  1.00  6.34           C
ATOM   4284  C   LEU A 300     -28.951  19.809  11.326  1.00  6.63           C
ATOM   4285  O   LEU A 300     -28.488  20.849  11.815  1.00  7.13           O
ATOM   4286  CB  LEU A 300     -29.876  20.667   9.183  1.00  6.03           C
ATOM   4287  CG  LEU A 300     -28.750  20.108   8.310  1.00  4.64           C
ATOM   4288  CD1 LEU A 300     -29.107  18.760   7.682  1.00  6.09           C
ATOM   4289  CD2 LEU A 300     -28.396  21.150   7.234  1.00  6.17           C
ATOM   4290  H   LEU A 300     -31.682  21.132  10.742  1.00  7.80           H
ATOM   4291  HA  LEU A 300     -30.450  18.956  10.191  1.00  7.60           H
ATOM   4292  HB2 LEU A 300     -30.676  20.705   8.636  1.00  7.23           H
ATOM   4293  HB3 LEU A 300     -29.621  21.565   9.445  1.00  7.23           H
ATOM   4294  HG  LEU A 300     -27.964  19.977   8.863  1.00  5.57           H
ATOM   4295 HD11 LEU A 300     -28.368  18.458   7.148  1.00  7.31           H
ATOM   4296 HD12 LEU A 300     -29.285  18.127   8.382  1.00  7.31           H
ATOM   4297 HD13 LEU A 300     -29.886  18.868   7.132  1.00  7.31           H
ATOM   4298 HD21 LEU A 300     -27.690  20.803   6.684  1.00  7.40           H
ATOM   4299 HD22 LEU A 300     -29.174  21.322   6.698  1.00  7.40           H
ATOM   4300 HD23 LEU A 300     -28.109  21.958   7.665  1.00  7.40           H
ATOM   4301  N   SER A 301     -28.404  18.610  11.505  1.00  5.59           N
ATOM   4302  CA  SER A 301     -27.307  18.402  12.446  1.00  6.43           C
ATOM   4303  C   SER A 301     -26.106  17.702  11.828  1.00  5.90           C
ATOM   4304  O   SER A 301     -24.992  17.794  12.342  1.00  6.25           O
ATOM   4305  CB  SER A 301     -27.796  17.576  13.649  1.00  8.53           C
ATOM   4306  OG  SER A 301     -28.319  16.370  13.227  1.00  9.79           O
ATOM   4307  H   SER A 301     -28.651  17.897  11.092  1.00  6.71           H
ATOM   4308  HA  SER A 301     -27.008  19.273  12.781  1.00  7.71           H
ATOM   4309  HB2 SER A 301     -27.047  17.406  14.242  1.00 10.23           H
ATOM   4310  HB3 SER A 301     -28.484  18.074  14.116  1.00 10.23           H
ATOM   4311  HG  SER A 301     -28.577  15.935  13.873  1.00 11.74           H
ATOM   4312  N   GLU A 302     -26.315  16.948  10.762  1.00  5.85           N
ATOM   4313  CA  GLU A 302     -25.227  16.150  10.230  1.00  5.51           C
ATOM   4314  C   GLU A 302     -25.509  15.795   8.797  1.00  6.63           C
ATOM   4315  O   GLU A 302     -26.642  15.404   8.462  1.00  8.87           O
ATOM   4316  CB  GLU A 302     -25.039  14.901  11.080  1.00  6.09           C
ATOM   4317  CG  GLU A 302     -23.839  14.065  10.672  1.00  6.36           C
ATOM   4318  CD  GLU A 302     -23.595  12.912  11.601  1.00  9.28           C
ATOM   4319  OE1 GLU A 302     -22.489  12.353  11.586  1.00  9.89           O
ATOM   4320  OE2 GLU A 302     -24.520  12.543  12.370  1.00 12.20           O
ATOM   4321  H   GLU A 302     -27.060  16.881  10.337  1.00  7.02           H
ATOM   4322  HA  GLU A 302     -24.397  16.671  10.260  1.00  6.61           H
ATOM   4323  HB2 GLU A 302     -24.916  15.166  12.005  1.00  7.31           H
ATOM   4324  HB3 GLU A 302     -25.830  14.344  10.999  1.00  7.31           H
ATOM   4325  HG2 GLU A 302     -23.989  13.708   9.782  1.00  7.63           H
ATOM   4326  HG3 GLU A 302     -23.047  14.626  10.675  1.00  7.63           H
ATOM   4327  N   ILE A 303     -24.515  15.922   7.939  1.00  4.50           N
ATOM   4328  CA  ILE A 303     -24.633  15.503   6.543  1.00  4.74           C
ATOM   4329  C   ILE A 303     -23.658  14.355   6.343  1.00  4.66           C
ATOM   4330  O   ILE A 303     -22.444  14.516   6.550  1.00  5.27           O
ATOM   4331  CB  ILE A 303     -24.337  16.631   5.567  1.00  4.64           C
ATOM   4332  CG1 ILE A 303     -25.240  17.820   5.854  1.00  6.05           C
ATOM   4333  CG2 ILE A 303     -24.526  16.174   4.121  1.00  6.59           C
ATOM   4334  CD1 ILE A 303     -24.859  19.075   5.094  1.00  6.17           C
ATOM   4335  H   ILE A 303     -23.747  16.254   8.137  1.00  5.39           H
ATOM   4336  HA  ILE A 303     -25.541  15.174   6.374  1.00  5.68           H
ATOM   4337  HB  ILE A 303     -23.415  16.908   5.686  1.00  5.56           H
ATOM   4338 HG12 ILE A 303     -26.149  17.588   5.606  1.00  7.25           H
ATOM   4339 HG13 ILE A 303     -25.199  18.023   6.801  1.00  7.25           H
ATOM   4340 HG21 ILE A 303     -24.332  16.908   3.534  1.00  7.91           H
ATOM   4341 HG22 ILE A 303     -23.927  15.444   3.944  1.00  7.91           H
ATOM   4342 HG23 ILE A 303     -25.434  15.888   4.000  1.00  7.91           H
ATOM   4343 HD11 ILE A 303     -25.471  19.778   5.325  1.00  7.40           H
ATOM   4344 HD12 ILE A 303     -23.965  19.327   5.335  1.00  7.40           H
ATOM   4345 HD13 ILE A 303     -24.906  18.897   4.152  1.00  7.40           H
ATOM   4346  N   LYS A 304     -24.187  13.186   6.004  1.00  4.35           N
ATOM   4347  CA  LYS A 304     -23.374  11.987   5.804  1.00  4.44           C
ATOM   4348  C   LYS A 304     -23.338  11.573   4.350  1.00  4.97           C
ATOM   4349  O   LYS A 304     -24.258  11.851   3.578  1.00  5.42           O
ATOM   4350  CB  LYS A 304     -23.898  10.808   6.615  1.00  5.56           C
ATOM   4351  CG  LYS A 304     -23.866  10.995   8.123  1.00  7.53           C
ATOM   4352  CD  LYS A 304     -24.333   9.720   8.871  1.00 11.15           C
ATOM   4353  CE  LYS A 304     -24.203   9.819  10.372  1.00 19.66           C
ATOM   4354  NZ  LYS A 304     -22.838   9.438  10.871  1.00 23.94           N
ATOM   4355  H   LYS A 304     -25.028  13.057   5.881  1.00  5.21           H
ATOM   4356  HA  LYS A 304     -22.456  12.171   6.092  1.00  5.33           H
ATOM   4357  HB2 LYS A 304     -24.820  10.645   6.361  1.00  6.67           H
ATOM   4358  HB3 LYS A 304     -23.361  10.028   6.406  1.00  6.67           H
ATOM   4359  HG2 LYS A 304     -22.958  11.194   8.401  1.00  9.04           H
ATOM   4360  HG3 LYS A 304     -24.458  11.723   8.367  1.00  9.04           H
ATOM   4361  HD2 LYS A 304     -25.267   9.559   8.664  1.00 13.38           H
ATOM   4362  HD3 LYS A 304     -23.796   8.968   8.576  1.00 13.38           H
ATOM   4363  HE2 LYS A 304     -24.375  10.735  10.644  1.00 23.59           H
ATOM   4364  HE3 LYS A 304     -24.849   9.225  10.785  1.00 23.59           H
ATOM   4365  HZ1 LYS A 304     -22.805   9.517  11.827  1.00 28.73           H
ATOM   4366  HZ2 LYS A 304     -22.641   8.531  10.625  1.00 28.73           H
ATOM   4367  HZ3 LYS A 304     -22.175  10.017  10.486  1.00 28.73           H
ATOM   4368  N   ARG A 305     -22.266  10.884   3.987  1.00  5.10           N
ATOM   4369  CA  ARG A 305     -21.990  10.437   2.630  1.00  5.01           C
ATOM   4370  C   ARG A 305     -21.589   8.960   2.626  1.00  5.40           C
ATOM   4371  O   ARG A 305     -20.724   8.535   3.405  1.00  5.66           O
ATOM   4372  CB  ARG A 305     -20.827  11.269   2.066  1.00  5.34           C
ATOM   4373  CG  ARG A 305     -20.157  10.763   0.791  1.00  4.84           C
ATOM   4374  CD  ARG A 305     -21.090  10.655  -0.395  1.00  4.74           C
ATOM   4375  NE  ARG A 305     -21.914  11.844  -0.643  1.00  4.77           N
ATOM   4376  CZ  ARG A 305     -21.484  12.965  -1.218  1.00  4.78           C
ATOM   4377  NH1 ARG A 305     -22.336  13.956  -1.413  1.00  4.58           N
ATOM   4378  NH2 ARG A 305     -20.220  13.101  -1.581  1.00  4.97           N
ATOM   4379  H   ARG A 305     -21.651  10.653   4.541  1.00  6.12           H
ATOM   4380  HA  ARG A 305     -22.781  10.560   2.064  1.00  6.01           H
ATOM   4381  HB2 ARG A 305     -21.159  12.161   1.878  1.00  6.40           H
ATOM   4382  HB3 ARG A 305     -20.138  11.322   2.747  1.00  6.40           H
ATOM   4383  HG2 ARG A 305     -19.443  11.373   0.551  1.00  5.80           H
ATOM   4384  HG3 ARG A 305     -19.791   9.880   0.960  1.00  5.80           H
ATOM   4385  HD2 ARG A 305     -20.560  10.495  -1.192  1.00  5.68           H
ATOM   4386  HD3 ARG A 305     -21.691   9.908  -0.249  1.00  5.68           H
ATOM   4387  HE  ARG A 305     -22.843  11.810  -0.366  1.00  5.72           H
ATOM   4388 HH11 ARG A 305     -23.156  13.873  -1.168  1.00  5.49           H
ATOM   4389 HH12 ARG A 305     -22.066  14.691  -1.768  1.00  5.49           H
ATOM   4390 HH21 ARG A 305     -19.666  12.454  -1.461  1.00  5.96           H
ATOM   4391 HH22 ARG A 305     -19.953  13.833  -1.946  1.00  5.96           H
ATOM   4392  N   PHE A 306     -22.182   8.227   1.686  1.00  4.70           N
ATOM   4393  CA  PHE A 306     -21.765   6.866   1.339  1.00  5.37           C
ATOM   4394  C   PHE A 306     -21.619   6.782  -0.159  1.00  5.38           C
ATOM   4395  O   PHE A 306     -22.336   7.467  -0.895  1.00  5.33           O
ATOM   4396  CB  PHE A 306     -22.792   5.799   1.779  1.00  6.68           C
ATOM   4397  CG  PHE A 306     -23.040   5.777   3.254  1.00  6.37           C
ATOM   4398  CD1 PHE A 306     -23.928   6.647   3.844  1.00  7.33           C
ATOM   4399  CD2 PHE A 306     -22.358   4.888   4.066  1.00  7.80           C
ATOM   4400  CE1 PHE A 306     -24.138   6.644   5.220  1.00  8.33           C
ATOM   4401  CE2 PHE A 306     -22.557   4.877   5.442  1.00  8.67           C
ATOM   4402  CZ  PHE A 306     -23.447   5.746   6.016  1.00  8.98           C
ATOM   4403  H   PHE A 306     -22.849   8.505   1.220  1.00  5.64           H
ATOM   4404  HA  PHE A 306     -20.900   6.666   1.755  1.00  6.44           H
ATOM   4405  HB2 PHE A 306     -23.637   5.979   1.338  1.00  8.02           H
ATOM   4406  HB3 PHE A 306     -22.465   4.924   1.519  1.00  8.02           H
ATOM   4407  HD1 PHE A 306     -24.389   7.255   3.314  1.00  8.80           H
ATOM   4408  HD2 PHE A 306     -21.747   4.298   3.687  1.00  9.36           H
ATOM   4409  HE1 PHE A 306     -24.746   7.236   5.601  1.00  9.99           H
ATOM   4410  HE2 PHE A 306     -22.094   4.269   5.973  1.00 10.40           H
ATOM   4411  HZ  PHE A 306     -23.588   5.731   6.935  1.00 10.78           H
ATOM   4412  N   TYR A 307     -20.723   5.932  -0.620  1.00  5.24           N
ATOM   4413  CA  TYR A 307     -20.573   5.629  -2.037  1.00  5.01           C
ATOM   4414  C   TYR A 307     -20.898   4.157  -2.247  1.00  7.10           C
ATOM   4415  O   TYR A 307     -20.696   3.338  -1.325  1.00  8.75           O
ATOM   4416  CB  TYR A 307     -19.149   5.909  -2.504  1.00  7.16           C
ATOM   4417  CG  TYR A 307     -18.648   7.318  -2.204  1.00  6.37           C
ATOM   4418  CD1 TYR A 307     -18.135   7.636  -0.976  1.00  7.16           C
ATOM   4419  CD2 TYR A 307     -18.638   8.324  -3.170  1.00  9.34           C
ATOM   4420  CE1 TYR A 307     -17.653   8.894  -0.663  1.00  9.48           C
ATOM   4421  CE2 TYR A 307     -18.154   9.611  -2.833  1.00  7.82           C
ATOM   4422  CZ  TYR A 307     -17.652   9.863  -1.595  1.00 11.39           C
ATOM   4423  OH  TYR A 307     -17.164  11.148  -1.303  1.00 10.59           O
ATOM   4424  H   TYR A 307     -20.171   5.503  -0.120  1.00  6.28           H
ATOM   4425  HA  TYR A 307     -21.195   6.172  -2.564  1.00  6.01           H
ATOM   4426  HB2 TYR A 307     -18.550   5.285  -2.065  1.00  8.59           H
ATOM   4427  HB3 TYR A 307     -19.107   5.781  -3.464  1.00  8.59           H
ATOM   4428  HD1 TYR A 307     -18.118   6.979  -0.318  1.00  8.60           H
ATOM   4429  HD2 TYR A 307     -18.974   8.158  -4.021  1.00 11.20           H
ATOM   4430  HE1 TYR A 307     -17.317   9.066   0.187  1.00 11.37           H
ATOM   4431  HE2 TYR A 307     -18.148  10.283  -3.476  1.00  9.38           H
ATOM   4432  HH  TYR A 307     -16.376  11.105  -1.079  1.00 12.71           H
ATOM   4433  N   ILE A 308     -21.391   3.777  -3.411  1.00  5.40           N
ATOM   4434  CA  ILE A 308     -21.566   2.370  -3.729  1.00  6.49           C
ATOM   4435  C   ILE A 308     -20.944   2.143  -5.096  1.00  6.35           C
ATOM   4436  O   ILE A 308     -21.276   2.816  -6.060  1.00  6.28           O
ATOM   4437  CB  ILE A 308     -23.024   1.916  -3.719  1.00  7.27           C
ATOM   4438  CG1 ILE A 308     -23.680   2.268  -2.381  1.00 11.47           C
ATOM   4439  CG2 ILE A 308     -23.101   0.402  -3.910  1.00  8.82           C
ATOM   4440  CD1 ILE A 308     -24.320   3.627  -2.308  1.00 15.54           C
ATOM   4441  H   ILE A 308     -21.633   4.314  -4.037  1.00  6.48           H
ATOM   4442  HA  ILE A 308     -21.074   1.829  -3.075  1.00  7.79           H
ATOM   4443  HB  ILE A 308     -23.503   2.357  -4.438  1.00  8.72           H
ATOM   4444 HG12 ILE A 308     -24.370   1.612  -2.197  1.00 13.76           H
ATOM   4445 HG13 ILE A 308     -23.002   2.228  -1.688  1.00 13.76           H
ATOM   4446 HG21 ILE A 308     -24.022   0.133  -3.902  1.00 10.58           H
ATOM   4447 HG22 ILE A 308     -22.700   0.173  -4.752  1.00 10.58           H
ATOM   4448 HG23 ILE A 308     -22.627  -0.028  -3.195  1.00 10.58           H
ATOM   4449 HD11 ILE A 308     -24.699   3.748  -1.435  1.00 18.64           H
ATOM   4450 HD12 ILE A 308     -23.650   4.296  -2.470  1.00 18.64           H
ATOM   4451 HD13 ILE A 308     -25.008   3.684  -2.975  1.00 18.64           H
ATOM   4452  N   GLN A 309     -20.022   1.195  -5.192  1.00  6.35           N
ATOM   4453  CA  GLN A 309     -19.416   0.858  -6.463  1.00  5.83           C
ATOM   4454  C   GLN A 309     -19.176  -0.647  -6.430  1.00  7.31           C
ATOM   4455  O   GLN A 309     -18.707  -1.181  -5.433  1.00  7.83           O
ATOM   4456  CB  GLN A 309     -18.108   1.631  -6.723  1.00  6.06           C
ATOM   4457  CG  GLN A 309     -17.632   1.510  -8.156  1.00  6.26           C
ATOM   4458  CD  GLN A 309     -16.433   2.397  -8.436  1.00  5.81           C
ATOM   4459  OE1 GLN A 309     -15.470   2.417  -7.657  1.00  6.88           O
ATOM   4460  NE2 GLN A 309     -16.474   3.129  -9.525  1.00  5.50           N
ATOM   4461  H   GLN A 309     -19.731   0.731  -4.529  1.00  7.62           H
ATOM   4462  HA  GLN A 309     -20.044   1.058  -7.188  1.00  7.00           H
ATOM   4463  HB2 GLN A 309     -18.253   2.572  -6.534  1.00  7.28           H
ATOM   4464  HB3 GLN A 309     -17.412   1.280  -6.145  1.00  7.28           H
ATOM   4465  HG2 GLN A 309     -17.375   0.591  -8.328  1.00  7.51           H
ATOM   4466  HG3 GLN A 309     -18.350   1.773  -8.752  1.00  7.51           H
ATOM   4467 HE21 GLN A 309     -15.815   3.646  -9.721  1.00  6.59           H
ATOM   4468 HE22 GLN A 309     -17.160   3.092 -10.042  1.00  6.59           H
ATOM   4469  N   ASN A 310     -19.540  -1.328  -7.509  1.00  8.93           N
ATOM   4470  CA  ASN A 310     -19.466  -2.794  -7.554  1.00 12.68           C
ATOM   4471  C   ASN A 310     -20.239  -3.411  -6.402  1.00 11.79           C
ATOM   4472  O   ASN A 310     -19.837  -4.443  -5.848  1.00 13.19           O
ATOM   4473  CB  ASN A 310     -18.018  -3.245  -7.512  1.00 15.05           C
ATOM   4474  CG  ASN A 310     -17.206  -2.643  -8.618  1.00 20.11           C
ATOM   4475  OD1 ASN A 310     -17.683  -2.522  -9.740  1.00 22.78           O
ATOM   4476  ND2 ASN A 310     -15.973  -2.256  -8.309  1.00 31.04           N
ATOM   4477  H   ASN A 310     -19.835  -0.969  -8.233  1.00 10.71           H
ATOM   4478  HA  ASN A 310     -19.861  -3.111  -8.392  1.00 15.22           H
ATOM   4479  HB2 ASN A 310     -17.625  -2.975  -6.668  1.00 18.05           H
ATOM   4480  HB3 ASN A 310     -17.983  -4.210  -7.603  1.00 18.05           H
ATOM   4481 HD21 ASN A 310     -15.398  -1.856  -8.995  1.00 37.25           H
ATOM   4482 HD22 ASN A 310     -15.638  -2.370  -7.395  1.00 37.25           H
ATOM   4483  N   SER A 311     -21.345  -2.779  -6.044  1.00 11.28           N
ATOM   4484  CA  SER A 311     -22.217  -3.238  -4.956  1.00 11.40           C
ATOM   4485  C   SER A 311     -21.602  -3.146  -3.557  1.00 11.95           C
ATOM   4486  O   SER A 311     -22.238  -3.564  -2.585  1.00 16.29           O
ATOM   4487  CB  SER A 311     -22.705  -4.682  -5.209  1.00 16.05           C
ATOM   4488  OG  SER A 311     -23.489  -4.737  -6.390  1.00 20.44           O
ATOM   4489  H   SER A 311     -21.625  -2.061  -6.424  1.00 13.54           H
ATOM   4490  HA  SER A 311     -23.013  -2.666  -4.952  1.00 13.68           H
ATOM   4491  HB2 SER A 311     -21.935  -5.264  -5.312  1.00 19.26           H
ATOM   4492  HB3 SER A 311     -23.244  -4.972  -4.456  1.00 19.26           H
ATOM   4493  HG  SER A 311     -23.542  -3.991  -6.726  1.00 24.53           H
ATOM   4494  N   ASN A 312     -20.399  -2.588  -3.432  1.00  8.89           N
ATOM   4495  CA  ASN A 312     -19.787  -2.370  -2.136  1.00  9.35           C
ATOM   4496  C   ASN A 312     -20.163  -1.003  -1.595  1.00  7.57           C
ATOM   4497  O   ASN A 312     -19.939   0.021  -2.266  1.00  8.10           O
ATOM   4498  CB  ASN A 312     -18.273  -2.454  -2.260  1.00 11.23           C
ATOM   4499  CG  ASN A 312     -17.815  -3.824  -2.736  1.00 17.45           C
ATOM   4500  OD1 ASN A 312     -18.293  -4.850  -2.247  1.00 18.42           O
ATOM   4501  ND2 ASN A 312     -16.927  -3.849  -3.712  1.00 17.04           N
ATOM   4502  H   ASN A 312     -19.917  -2.326  -4.094  1.00 10.67           H
ATOM   4503  HA  ASN A 312     -20.092  -3.055  -1.505  1.00 11.22           H
ATOM   4504  HB2 ASN A 312     -17.969  -1.794  -2.902  1.00 13.48           H
ATOM   4505  HB3 ASN A 312     -17.873  -2.286  -1.392  1.00 13.48           H
ATOM   4506 HD21 ASN A 312     -16.600  -4.707  -4.055  1.00 20.44           H
ATOM   4507 HD22 ASN A 312     -16.596  -3.010  -4.094  1.00 20.44           H
ATOM   4508  N   VAL A 313     -20.710  -0.975  -0.397  1.00  7.39           N
ATOM   4509  CA  VAL A 313     -21.117   0.256   0.260  1.00  7.50           C
ATOM   4510  C   VAL A 313     -19.944   0.773   1.090  1.00  8.27           C
ATOM   4511  O   VAL A 313     -19.450   0.091   1.995  1.00  9.41           O
ATOM   4512  CB  VAL A 313     -22.335   0.004   1.147  1.00  9.07           C
ATOM   4513  CG1 VAL A 313     -22.749   1.276   1.869  1.00 10.90           C
ATOM   4514  CG2 VAL A 313     -23.496  -0.575   0.328  1.00 11.34           C
ATOM   4515  H   VAL A 313     -20.862  -1.678   0.074  1.00  8.86           H
ATOM   4516  HA  VAL A 313     -21.349   0.930  -0.412  1.00  9.00           H
ATOM   4517  HB  VAL A 313     -22.094  -0.658   1.828  1.00 10.88           H
ATOM   4518 HG11 VAL A 313     -23.515   1.089   2.418  1.00 13.07           H
ATOM   4519 HG12 VAL A 313     -22.020   1.576   2.417  1.00 13.07           H
ATOM   4520 HG13 VAL A 313     -22.969   1.947   1.219  1.00 13.07           H
ATOM   4521 HG21 VAL A 313     -24.245  -0.723   0.910  1.00 13.60           H
ATOM   4522 HG22 VAL A 313     -23.734   0.050  -0.361  1.00 13.60           H
ATOM   4523 HG23 VAL A 313     -23.217  -1.405  -0.065  1.00 13.60           H
ATOM   4524  N   ILE A 314     -19.486   1.978   0.783  1.00  6.42           N
ATOM   4525  CA  ILE A 314     -18.238   2.512   1.315  1.00  7.01           C
ATOM   4526  C   ILE A 314     -18.515   3.871   1.952  1.00  6.92           C
ATOM   4527  O   ILE A 314     -18.860   4.823   1.248  1.00  6.79           O
ATOM   4528  CB  ILE A 314     -17.198   2.623   0.197  1.00  7.25           C
ATOM   4529  CG1 ILE A 314     -16.929   1.238  -0.414  1.00  9.73           C
ATOM   4530  CG2 ILE A 314     -15.910   3.260   0.723  1.00  9.18           C
ATOM   4531  CD1 ILE A 314     -16.062   1.250  -1.644  1.00 13.22           C
ATOM   4532  H   ILE A 314     -19.891   2.521   0.254  1.00  7.71           H
ATOM   4533  HA  ILE A 314     -17.890   1.909   2.005  1.00  8.41           H
ATOM   4534  HB  ILE A 314     -17.559   3.197  -0.497  1.00  8.70           H
ATOM   4535 HG12 ILE A 314     -16.488   0.686   0.251  1.00 11.68           H
ATOM   4536 HG13 ILE A 314     -17.778   0.837  -0.658  1.00 11.68           H
ATOM   4537 HG21 ILE A 314     -15.275   3.319   0.005  1.00 11.02           H
ATOM   4538 HG22 ILE A 314     -16.109   4.138   1.057  1.00 11.02           H
ATOM   4539 HG23 ILE A 314     -15.557   2.713   1.429  1.00 11.02           H
ATOM   4540 HD11 ILE A 314     -15.948   0.349  -1.954  1.00 15.87           H
ATOM   4541 HD12 ILE A 314     -16.488   1.779  -2.321  1.00 15.87           H
ATOM   4542 HD13 ILE A 314     -15.209   1.630  -1.420  1.00 15.87           H
ATOM   4543  N   PRO A 315     -18.396   3.995   3.279  1.00  6.29           N
ATOM   4544  CA  PRO A 315     -18.564   5.312   3.901  1.00  5.73           C
ATOM   4545  C   PRO A 315     -17.464   6.280   3.489  1.00  5.85           C
ATOM   4546  O   PRO A 315     -16.354   5.896   3.163  1.00  5.85           O
ATOM   4547  CB  PRO A 315     -18.457   5.016   5.400  1.00  8.50           C
ATOM   4548  CG  PRO A 315     -18.693   3.525   5.536  1.00 10.44           C
ATOM   4549  CD  PRO A 315     -18.147   2.936   4.275  1.00  6.95           C
ATOM   4550  HA  PRO A 315     -19.444   5.691   3.694  1.00  6.87           H
ATOM   4551  HB2 PRO A 315     -17.571   5.252   5.716  1.00 10.20           H
ATOM   4552  HB3 PRO A 315     -19.136   5.515   5.880  1.00 10.20           H
ATOM   4553  HG2 PRO A 315     -18.215   3.187   6.309  1.00 12.53           H
ATOM   4554  HG3 PRO A 315     -19.644   3.350   5.614  1.00 12.53           H
ATOM   4555  HD2 PRO A 315     -17.196   2.769   4.363  1.00  8.34           H
ATOM   4556  HD3 PRO A 315     -18.632   2.129   4.040  1.00  8.34           H
ATOM   4557  N   GLN A 316     -17.784   7.564   3.532  1.00  5.90           N
ATOM   4558  CA  GLN A 316     -16.778   8.613   3.436  1.00  5.48           C
ATOM   4559  C   GLN A 316     -15.623   8.305   4.383  1.00  4.73           C
ATOM   4560  O   GLN A 316     -15.862   7.890   5.511  1.00  5.28           O
ATOM   4561  CB  GLN A 316     -17.427   9.931   3.852  1.00  5.20           C
ATOM   4562  CG  GLN A 316     -16.587  11.193   3.654  1.00  5.71           C
ATOM   4563  CD  GLN A 316     -16.677  11.725   2.253  1.00  5.73           C
ATOM   4564  OE1 GLN A 316     -16.132  11.143   1.327  1.00  7.04           O
ATOM   4565  NE2 GLN A 316     -17.366  12.833   2.088  1.00  5.51           N
ATOM   4566  H   GLN A 316     -18.587   7.859   3.618  1.00  7.08           H
ATOM   4567  HA  GLN A 316     -16.442   8.687   2.518  1.00  6.57           H
ATOM   4568  HB2 GLN A 316     -18.242  10.044   3.339  1.00  6.24           H
ATOM   4569  HB3 GLN A 316     -17.647   9.877   4.796  1.00  6.24           H
ATOM   4570  HG2 GLN A 316     -16.902  11.882   4.259  1.00  6.85           H
ATOM   4571  HG3 GLN A 316     -15.657  10.987   3.838  1.00  6.85           H
ATOM   4572 HE21 GLN A 316     -17.447  13.177   1.304  1.00  6.62           H
ATOM   4573 HE22 GLN A 316     -17.737  13.214   2.764  1.00  6.62           H
ATOM   4574  N   PRO A 317     -14.375   8.542   3.954  1.00  4.65           N
ATOM   4575  CA  PRO A 317     -13.267   8.348   4.898  1.00  5.81           C
ATOM   4576  C   PRO A 317     -13.289   9.398   5.990  1.00  4.94           C
ATOM   4577  O   PRO A 317     -13.794  10.508   5.838  1.00  5.35           O
ATOM   4578  CB  PRO A 317     -12.032   8.547   4.024  1.00  6.94           C
ATOM   4579  CG  PRO A 317     -12.508   9.485   2.928  1.00  5.81           C
ATOM   4580  CD  PRO A 317     -13.921   9.034   2.650  1.00  5.63           C
ATOM   4581  HA  PRO A 317     -13.274   7.447   5.284  1.00  6.97           H
ATOM   4582  HB2 PRO A 317     -11.321   8.954   4.543  1.00  8.33           H
ATOM   4583  HB3 PRO A 317     -11.749   7.696   3.653  1.00  8.33           H
ATOM   4584  HG2 PRO A 317     -12.494  10.400   3.247  1.00  6.98           H
ATOM   4585  HG3 PRO A 317     -11.951   9.382   2.140  1.00  6.98           H
ATOM   4586  HD2 PRO A 317     -14.465   9.784   2.362  1.00  6.75           H
ATOM   4587  HD3 PRO A 317     -13.926   8.318   1.996  1.00  6.75           H
ATOM   4588  N   ASN A 318     -12.644   9.067   7.105  1.00  5.27           N
ATOM   4589  CA  ASN A 318     -12.411  10.049   8.151  1.00  5.10           C
ATOM   4590  C   ASN A 318     -11.448  11.136   7.714  1.00  5.66           C
ATOM   4591  O   ASN A 318     -10.502  10.904   6.962  1.00  6.31           O
ATOM   4592  CB  ASN A 318     -11.840   9.391   9.400  1.00  6.25           C
ATOM   4593  CG  ASN A 318     -12.864   8.616  10.151  1.00  7.47           C
ATOM   4594  OD1 ASN A 318     -14.068   8.849  10.040  1.00  9.35           O
ATOM   4595  ND2 ASN A 318     -12.396   7.679  10.978  1.00  8.76           N
ATOM   4596  H   ASN A 318     -12.334   8.284   7.277  1.00  6.33           H
ATOM   4597  HA  ASN A 318     -13.262  10.472   8.390  1.00  6.12           H
ATOM   4598  HB2 ASN A 318     -11.131   8.782   9.142  1.00  7.50           H
ATOM   4599  HB3 ASN A 318     -11.491  10.078   9.990  1.00  7.50           H
ATOM   4600 HD21 ASN A 318     -13.018   7.133  11.502  1.00 10.51           H
ATOM   4601 HD22 ASN A 318     -11.430   7.538  11.061  1.00 10.51           H
ATOM   4602  N   SER A 319     -11.654  12.333   8.234  1.00  5.57           N
ATOM   4603  CA  SER A 319     -10.607  13.332   8.214  1.00  5.90           C
ATOM   4604  C   SER A 319      -9.329  12.777   8.805  1.00  5.08           C
ATOM   4605  O   SER A 319      -9.355  12.117   9.854  1.00  6.19           O
ATOM   4606  CB  SER A 319     -11.037  14.509   9.071  1.00  7.80           C
ATOM   4607  OG  SER A 319      -9.927  15.350   9.378  1.00  7.98           O
ATOM   4608  H   SER A 319     -12.388  12.590   8.601  1.00  6.68           H
ATOM   4609  HA  SER A 319     -10.440  13.637   7.298  1.00  7.08           H
ATOM   4610  HB2 SER A 319     -11.700  15.026   8.587  1.00  9.36           H
ATOM   4611  HB3 SER A 319     -11.417  14.175   9.898  1.00  9.36           H
ATOM   4612  HG  SER A 319     -10.173  15.981   9.840  1.00  9.57           H
ATOM   4613  N   ASP A 320      -8.217  13.072   8.158  1.00  5.44           N
ATOM   4614  CA  ASP A 320      -6.889  12.824   8.690  1.00  6.63           C
ATOM   4615  C   ASP A 320      -6.142  14.139   8.870  1.00  7.20           C
ATOM   4616  O   ASP A 320      -4.929  14.194   8.714  1.00  9.97           O
ATOM   4617  CB  ASP A 320      -6.124  11.830   7.798  1.00  8.59           C
ATOM   4618  CG  ASP A 320      -4.947  11.194   8.507  1.00 10.54           C
ATOM   4619  OD1 ASP A 320      -4.993  11.072   9.744  1.00 12.93           O
ATOM   4620  OD2 ASP A 320      -4.008  10.793   7.806  1.00 14.40           O
ATOM   4621  H   ASP A 320      -8.206  13.431   7.377  1.00  6.53           H
ATOM   4622  HA  ASP A 320      -6.980  12.414   9.576  1.00  7.96           H
ATOM   4623  HB2 ASP A 320      -6.728  11.122   7.524  1.00 10.30           H
ATOM   4624  HB3 ASP A 320      -5.787  12.299   7.019  1.00 10.30           H
ATOM   4625  N   ILE A 321      -6.871  15.186   9.211  1.00  6.10           N
ATOM   4626  CA  ILE A 321      -6.311  16.491   9.525  1.00  6.50           C
ATOM   4627  C   ILE A 321      -6.325  16.624  11.050  1.00  6.15           C
ATOM   4628  O   ILE A 321      -7.348  16.421  11.693  1.00  6.42           O
ATOM   4629  CB  ILE A 321      -7.182  17.615   8.932  1.00  5.51           C
ATOM   4630  CG1 ILE A 321      -7.317  17.460   7.405  1.00  6.35           C
ATOM   4631  CG2 ILE A 321      -6.637  18.991   9.297  1.00  6.93           C
ATOM   4632  CD1 ILE A 321      -6.011  17.421   6.663  1.00  7.08           C
ATOM   4633  H   ILE A 321      -7.729  15.166   9.269  1.00  7.32           H
ATOM   4634  HA  ILE A 321      -5.392  16.568   9.192  1.00  7.80           H
ATOM   4635  HB  ILE A 321      -8.069  17.537   9.317  1.00  6.62           H
ATOM   4636 HG12 ILE A 321      -7.786  16.631   7.218  1.00  7.62           H
ATOM   4637 HG13 ILE A 321      -7.829  18.209   7.061  1.00  7.62           H
ATOM   4638 HG21 ILE A 321      -7.203  19.663   8.912  1.00  8.32           H
ATOM   4639 HG22 ILE A 321      -6.627  19.078  10.253  1.00  8.32           H
ATOM   4640 HG23 ILE A 321      -5.745  19.075   8.951  1.00  8.32           H
ATOM   4641 HD11 ILE A 321      -6.187  17.323   5.725  1.00  8.49           H
ATOM   4642 HD12 ILE A 321      -5.536  18.240   6.824  1.00  8.49           H
ATOM   4643 HD13 ILE A 321      -5.494  16.676   6.980  1.00  8.49           H
ATOM   4644  N   SER A 322      -5.178  16.966  11.619  1.00  6.48           N
ATOM   4645  CA  SER A 322      -5.104  17.204  13.059  1.00  6.71           C
ATOM   4646  C   SER A 322      -6.097  18.268  13.478  1.00  6.52           C
ATOM   4647  O   SER A 322      -6.139  19.357  12.886  1.00  8.02           O
ATOM   4648  CB  SER A 322      -3.713  17.639  13.417  1.00  7.37           C
ATOM   4649  OG  SER A 322      -3.666  17.829  14.832  1.00  7.59           O
ATOM   4650  H   SER A 322      -4.433  17.067  11.202  1.00  7.78           H
ATOM   4651  HA  SER A 322      -5.308  16.376  13.541  1.00  8.05           H
ATOM   4652  HB2 SER A 322      -3.080  16.950  13.160  1.00  8.84           H
ATOM   4653  HB3 SER A 322      -3.508  18.475  12.969  1.00  8.84           H
ATOM   4654  HG  SER A 322      -2.915  18.068  15.058  1.00  9.10           H
ATOM   4655  N   GLY A 323      -6.882  17.968  14.495  1.00  7.06           N
ATOM   4656  CA  GLY A 323      -7.865  18.910  15.009  1.00  7.60           C
ATOM   4657  C   GLY A 323      -9.278  18.708  14.461  1.00  7.67           C
ATOM   4658  O   GLY A 323     -10.241  19.248  15.003  1.00 10.52           O
ATOM   4659  H   GLY A 323      -6.868  17.216  14.912  1.00  8.47           H
ATOM   4660  HA2 GLY A 323      -7.902  18.832  15.975  1.00  9.12           H
ATOM   4661  HA3 GLY A 323      -7.583  19.812  14.790  1.00  9.12           H
ATOM   4662  N   VAL A 324      -9.416  17.895  13.413  1.00  6.30           N
ATOM   4663  CA  VAL A 324     -10.690  17.769  12.684  1.00  6.26           C
ATOM   4664  C   VAL A 324     -11.081  16.310  12.637  1.00  6.46           C
ATOM   4665  O   VAL A 324     -10.364  15.493  12.061  1.00  9.26           O
ATOM   4666  CB  VAL A 324     -10.584  18.345  11.254  1.00  6.67           C
ATOM   4667  CG1 VAL A 324     -11.961  18.423  10.641  1.00  7.18           C
ATOM   4668  CG2 VAL A 324      -9.924  19.716  11.261  1.00  8.02           C
ATOM   4669  H   VAL A 324      -8.786  17.401  13.100  1.00  7.55           H
ATOM   4670  HA  VAL A 324     -11.389  18.261  13.164  1.00  7.51           H
ATOM   4671  HB  VAL A 324     -10.038  17.744  10.704  1.00  8.00           H
ATOM   4672 HG11 VAL A 324     -11.888  18.781   9.754  1.00  8.61           H
ATOM   4673 HG12 VAL A 324     -12.339  17.541  10.609  1.00  8.61           H
ATOM   4674 HG13 VAL A 324     -12.511  18.995  11.182  1.00  8.61           H
ATOM   4675 HG21 VAL A 324      -9.874  20.043  10.359  1.00  9.63           H
ATOM   4676 HG22 VAL A 324     -10.450  20.313  11.797  1.00  9.63           H
ATOM   4677 HG23 VAL A 324      -9.041  19.635  11.629  1.00  9.63           H
ATOM   4678  N   THR A 325     -12.200  15.978  13.253  1.00  5.97           N
ATOM   4679  CA  THR A 325     -12.564  14.601  13.513  1.00  6.66           C
ATOM   4680  C   THR A 325     -13.800  14.145  12.728  1.00  6.40           C
ATOM   4681  O   THR A 325     -14.806  14.856  12.664  1.00  7.61           O
ATOM   4682  CB  THR A 325     -12.795  14.424  15.035  1.00  7.44           C
ATOM   4683  OG1 THR A 325     -11.533  14.667  15.681  1.00 10.67           O
ATOM   4684  CG2 THR A 325     -13.288  13.071  15.368  1.00 10.65           C
ATOM   4685  H   THR A 325     -12.779  16.547  13.537  1.00  7.16           H
ATOM   4686  HA  THR A 325     -11.816  14.023  13.254  1.00  8.00           H
ATOM   4687  HB  THR A 325     -13.446  15.074  15.342  1.00  8.93           H
ATOM   4688  HG1 THR A 325     -11.612  14.583  16.493  1.00 12.80           H
ATOM   4689 HG21 THR A 325     -13.421  12.993  16.315  1.00 12.78           H
ATOM   4690 HG22 THR A 325     -14.122  12.907  14.921  1.00 12.78           H
ATOM   4691 HG23 THR A 325     -12.649  12.411  15.087  1.00 12.78           H
ATOM   4692  N   GLY A 326     -13.721  12.929  12.219  1.00  5.86           N
ATOM   4693  CA  GLY A 326     -14.894  12.267  11.668  1.00  5.59           C
ATOM   4694  C   GLY A 326     -15.008  12.358  10.160  1.00  5.22           C
ATOM   4695  O   GLY A 326     -14.141  12.888   9.473  1.00  5.76           O
ATOM   4696  H   GLY A 326     -13.000  12.462  12.180  1.00  7.03           H
ATOM   4697  HA2 GLY A 326     -14.872  11.328  11.912  1.00  6.70           H
ATOM   4698  HA3 GLY A 326     -15.691  12.661  12.055  1.00  6.70           H
ATOM   4699  N   ASN A 327     -16.081  11.775   9.650  1.00  5.02           N
ATOM   4700  CA  ASN A 327     -16.293  11.640   8.212  1.00  5.87           C
ATOM   4701  C   ASN A 327     -17.553  12.355   7.748  1.00  5.19           C
ATOM   4702  O   ASN A 327     -18.025  12.091   6.626  1.00  5.91           O
ATOM   4703  CB  ASN A 327     -16.330  10.159   7.800  1.00  5.27           C
ATOM   4704  CG  ASN A 327     -17.656   9.492   8.118  1.00  6.01           C
ATOM   4705  OD1 ASN A 327     -18.415   9.959   8.967  1.00  8.01           O
ATOM   4706  ND2 ASN A 327     -17.948   8.415   7.433  1.00  6.85           N
ATOM   4707  H   ASN A 327     -16.716  11.441  10.124  1.00  6.02           H
ATOM   4708  HA  ASN A 327     -15.536  12.053   7.748  1.00  7.04           H
ATOM   4709  HB2 ASN A 327     -16.184  10.093   6.843  1.00  6.33           H
ATOM   4710  HB3 ASN A 327     -15.633   9.681   8.275  1.00  6.33           H
ATOM   4711 HD21 ASN A 327     -18.791   7.943   7.597  1.00  8.22           H
ATOM   4712 HD22 ASN A 327     -17.323   8.080   6.757  1.00  8.22           H
ATOM   4713  N   SER A 328     -18.103  13.247   8.559  1.00  5.33           N
ATOM   4714  CA  SER A 328     -19.385  13.878   8.248  1.00  5.45           C
ATOM   4715  C   SER A 328     -19.338  15.369   8.552  1.00  5.04           C
ATOM   4716  O   SER A 328     -18.454  15.863   9.267  1.00  7.09           O
ATOM   4717  CB  SER A 328     -20.523  13.216   9.019  1.00  5.55           C
ATOM   4718  OG  SER A 328     -20.309  13.401  10.411  1.00  6.72           O
ATOM   4719  H   SER A 328     -17.755  13.508   9.301  1.00  6.39           H
ATOM   4720  HA  SER A 328     -19.567  13.771   7.291  1.00  6.54           H
ATOM   4721  HB2 SER A 328     -21.364  13.626   8.766  1.00  6.66           H
ATOM   4722  HB3 SER A 328     -20.536  12.267   8.820  1.00  6.66           H
ATOM   4723  HG  SER A 328     -20.915  13.049  10.837  1.00  8.06           H
ATOM   4724  N   ILE A 329     -20.285  16.112   7.988  1.00  4.79           N
ATOM   4725  CA  ILE A 329     -20.383  17.543   8.216  1.00  4.67           C
ATOM   4726  C   ILE A 329     -21.328  17.820   9.379  1.00  5.47           C
ATOM   4727  O   ILE A 329     -22.492  17.452   9.353  1.00  6.25           O
ATOM   4728  CB  ILE A 329     -20.819  18.251   6.928  1.00  5.18           C
ATOM   4729  CG1 ILE A 329     -19.744  18.063   5.835  1.00  5.97           C
ATOM   4730  CG2 ILE A 329     -21.078  19.711   7.209  1.00  5.78           C
ATOM   4731  CD1 ILE A 329     -20.158  18.553   4.463  1.00  7.70           C
ATOM   4732  H   ILE A 329     -20.890  15.803   7.462  1.00  5.74           H
ATOM   4733  HA  ILE A 329     -19.498  17.885   8.461  1.00  5.61           H
ATOM   4734  HB  ILE A 329     -21.645  17.846   6.619  1.00  6.21           H
ATOM   4735 HG12 ILE A 329     -18.948  18.552   6.095  1.00  7.16           H
ATOM   4736 HG13 ILE A 329     -19.538  17.118   5.761  1.00  7.16           H
ATOM   4737 HG21 ILE A 329     -21.349  20.142   6.396  1.00  6.93           H
ATOM   4738 HG22 ILE A 329     -21.773  19.783   7.867  1.00  6.93           H
ATOM   4739 HG23 ILE A 329     -20.271  20.113   7.540  1.00  6.93           H
ATOM   4740 HD11 ILE A 329     -19.438  18.400   3.846  1.00  9.24           H
ATOM   4741 HD12 ILE A 329     -20.939  18.070   4.181  1.00  9.24           H
ATOM   4742 HD13 ILE A 329     -20.353  19.491   4.512  1.00  9.24           H
ATOM   4743  N   THR A 330     -20.776  18.446  10.411  1.00  5.20           N
ATOM   4744  CA  THR A 330     -21.483  18.814  11.642  1.00  4.59           C
ATOM   4745  C   THR A 330     -20.951  20.187  12.034  1.00  5.24           C
ATOM   4746  O   THR A 330     -19.908  20.625  11.542  1.00  4.91           O
ATOM   4747  CB  THR A 330     -21.151  17.866  12.813  1.00  6.12           C
ATOM   4748  OG1 THR A 330     -19.754  17.992  13.087  1.00  6.34           O
ATOM   4749  CG2 THR A 330     -21.487  16.422  12.473  1.00  6.63           C
ATOM   4750  H   THR A 330     -19.949  18.681  10.424  1.00  6.24           H
ATOM   4751  HA  THR A 330     -22.452  18.854  11.499  1.00  5.51           H
ATOM   4752  HB  THR A 330     -21.660  18.126  13.596  1.00  7.35           H
ATOM   4753  HG1 THR A 330     -19.545  17.498  13.708  1.00  7.61           H
ATOM   4754 HG21 THR A 330     -21.272  15.852  13.215  1.00  7.96           H
ATOM   4755 HG22 THR A 330     -22.423  16.340  12.278  1.00  7.96           H
ATOM   4756 HG23 THR A 330     -20.983  16.139  11.706  1.00  7.96           H
ATOM   4757  N   THR A 331     -21.617  20.861  12.964  1.00  5.42           N
ATOM   4758  CA  THR A 331     -21.106  22.131  13.460  1.00  6.14           C
ATOM   4759  C   THR A 331     -19.685  21.994  13.986  1.00  5.08           C
ATOM   4760  O   THR A 331     -18.824  22.820  13.683  1.00  5.82           O
ATOM   4761  CB  THR A 331     -22.020  22.681  14.534  1.00  6.21           C
ATOM   4762  OG1 THR A 331     -23.291  22.894  13.923  1.00  6.61           O
ATOM   4763  CG2 THR A 331     -21.501  23.989  15.094  1.00  7.89           C
ATOM   4764  H   THR A 331     -22.357  20.608  13.321  1.00  6.50           H
ATOM   4765  HA  THR A 331     -21.090  22.774  12.721  1.00  7.37           H
ATOM   4766  HB  THR A 331     -22.104  22.040  15.257  1.00  7.45           H
ATOM   4767  HG1 THR A 331     -23.220  23.427  13.305  1.00  7.93           H
ATOM   4768 HG21 THR A 331     -22.097  24.315  15.771  1.00  9.46           H
ATOM   4769 HG22 THR A 331     -20.632  23.857  15.480  1.00  9.46           H
ATOM   4770 HG23 THR A 331     -21.435  24.642  14.394  1.00  9.46           H
ATOM   4771  N   GLU A 332     -19.440  20.954  14.771  1.00  6.58           N
ATOM   4772  CA  GLU A 332     -18.119  20.776  15.355  1.00  6.43           C
ATOM   4773  C   GLU A 332     -17.053  20.590  14.281  1.00  5.57           C
ATOM   4774  O   GLU A 332     -15.981  21.171  14.361  1.00  6.03           O
ATOM   4775  CB  GLU A 332     -18.113  19.612  16.338  1.00  9.03           C
ATOM   4776  CG  GLU A 332     -16.762  19.371  17.003  1.00 16.68           C
ATOM   4777  CD  GLU A 332     -16.792  18.236  18.029  1.00 28.87           C
ATOM   4778  OE1 GLU A 332     -17.897  17.776  18.399  1.00 30.72           O
ATOM   4779  OE2 GLU A 332     -15.701  17.806  18.470  1.00 31.90           O
ATOM   4780  H   GLU A 332     -20.011  20.345  14.979  1.00  7.89           H
ATOM   4781  HA  GLU A 332     -17.891  21.586  15.857  1.00  7.71           H
ATOM   4782  HB2 GLU A 332     -18.759  19.791  17.039  1.00 10.84           H
ATOM   4783  HB3 GLU A 332     -18.358  18.802  15.865  1.00 10.84           H
ATOM   4784  HG2 GLU A 332     -16.112  19.140  16.320  1.00 20.01           H
ATOM   4785  HG3 GLU A 332     -16.487  20.181  17.460  1.00 20.01           H
ATOM   4786  N   PHE A 333     -17.333  19.750  13.285  1.00  5.58           N
ATOM   4787  CA  PHE A 333     -16.410  19.526  12.167  1.00  4.61           C
ATOM   4788  C   PHE A 333     -16.118  20.843  11.475  1.00  4.27           C
ATOM   4789  O   PHE A 333     -14.973  21.152  11.181  1.00  5.62           O
ATOM   4790  CB  PHE A 333     -17.010  18.516  11.185  1.00  6.13           C
ATOM   4791  CG  PHE A 333     -16.267  18.430   9.883  1.00  5.55           C
ATOM   4792  CD1 PHE A 333     -15.232  17.510   9.717  1.00  6.89           C
ATOM   4793  CD2 PHE A 333     -16.593  19.271   8.834  1.00  5.82           C
ATOM   4794  CE1 PHE A 333     -14.553  17.443   8.522  1.00  6.21           C
ATOM   4795  CE2 PHE A 333     -15.905  19.212   7.654  1.00  5.77           C
ATOM   4796  CZ  PHE A 333     -14.879  18.303   7.495  1.00  5.98           C
ATOM   4797  H   PHE A 333     -18.059  19.291  13.232  1.00  6.69           H
ATOM   4798  HA  PHE A 333     -15.567  19.162  12.508  1.00  5.53           H
ATOM   4799  HB2 PHE A 333     -16.998  17.637  11.593  1.00  7.36           H
ATOM   4800  HB3 PHE A 333     -17.924  18.775  10.988  1.00  7.36           H
ATOM   4801  HD1 PHE A 333     -15.004  16.937  10.413  1.00  8.27           H
ATOM   4802  HD2 PHE A 333     -17.274  19.896   8.939  1.00  6.98           H
ATOM   4803  HE1 PHE A 333     -13.861  16.832   8.414  1.00  7.45           H
ATOM   4804  HE2 PHE A 333     -16.132  19.783   6.956  1.00  6.92           H
ATOM   4805  HZ  PHE A 333     -14.424  18.254   6.686  1.00  7.17           H
ATOM   4806  N   CYS A 334     -17.165  21.615  11.194  1.00  4.52           N
ATOM   4807  CA  CYS A 334     -16.999  22.807  10.401  1.00  5.23           C
ATOM   4808  C   CYS A 334     -16.181  23.845  11.139  1.00  5.34           C
ATOM   4809  O   CYS A 334     -15.306  24.479  10.569  1.00  6.00           O
ATOM   4810  CB  CYS A 334     -18.367  23.369  10.013  1.00  4.94           C
ATOM   4811  SG  CYS A 334     -19.264  22.249   8.901  1.00  5.57           S
ATOM   4812  H   CYS A 334     -17.972  21.464  11.452  1.00  5.43           H
ATOM   4813  HA  CYS A 334     -16.522  22.577   9.577  1.00  6.28           H
ATOM   4814  HB2 CYS A 334     -18.901  23.492  10.814  1.00  5.93           H
ATOM   4815  HB3 CYS A 334     -18.247  24.217   9.557  1.00  5.93           H
ATOM   4816  N   THR A 335     -16.459  24.012  12.432  1.00  5.35           N
ATOM   4817  CA  THR A 335     -15.689  24.963  13.243  1.00  6.39           C
ATOM   4818  C   THR A 335     -14.206  24.577  13.257  1.00  5.19           C
ATOM   4819  O   THR A 335     -13.303  25.399  13.085  1.00  6.50           O
ATOM   4820  CB  THR A 335     -16.241  25.004  14.678  1.00  7.01           C
ATOM   4821  OG1 THR A 335     -17.591  25.475  14.627  1.00  8.81           O
ATOM   4822  CG2 THR A 335     -15.403  25.884  15.619  1.00  9.97           C
ATOM   4823  H   THR A 335     -17.079  23.596  12.859  1.00  6.42           H
ATOM   4824  HA  THR A 335     -15.770  25.860  12.856  1.00  7.66           H
ATOM   4825  HB  THR A 335     -16.239  24.103  15.037  1.00  8.40           H
ATOM   4826  HG1 THR A 335     -17.614  26.226  14.299  1.00 10.57           H
ATOM   4827 HG21 THR A 335     -15.785  25.879  16.499  1.00 11.97           H
ATOM   4828 HG22 THR A 335     -14.504  25.550  15.666  1.00 11.97           H
ATOM   4829 HG23 THR A 335     -15.383  26.787  15.292  1.00 11.97           H
ATOM   4830  N   ALA A 336     -13.973  23.292  13.457  1.00  5.80           N
ATOM   4831  CA  ALA A 336     -12.605  22.760  13.546  1.00  6.09           C
ATOM   4832  C   ALA A 336     -11.863  22.855  12.228  1.00  5.62           C
ATOM   4833  O   ALA A 336     -10.669  23.157  12.187  1.00  5.69           O
ATOM   4834  CB  ALA A 336     -12.618  21.314  14.035  1.00  7.16           C
ATOM   4835  H   ALA A 336     -14.586  22.696  13.545  1.00  6.96           H
ATOM   4836  HA  ALA A 336     -12.108  23.290  14.204  1.00  7.31           H
ATOM   4837  HB1 ALA A 336     -11.715  20.993  14.083  1.00  8.58           H
ATOM   4838  HB2 ALA A 336     -13.025  21.281  14.904  1.00  8.58           H
ATOM   4839  HB3 ALA A 336     -13.123  20.780  13.416  1.00  8.58           H
ATOM   4840  N   GLN A 337     -12.570  22.578  11.134  1.00  4.91           N
ATOM   4841  CA  GLN A 337     -11.940  22.597   9.815  1.00  5.35           C
ATOM   4842  C   GLN A 337     -11.476  24.003   9.460  1.00  4.32           C
ATOM   4843  O   GLN A 337     -10.347  24.200   8.986  1.00  5.33           O
ATOM   4844  CB  GLN A 337     -12.915  21.983   8.806  1.00  8.09           C
ATOM   4845  CG  GLN A 337     -12.442  21.792   7.404  1.00  9.75           C
ATOM   4846  CD  GLN A 337     -12.898  22.903   6.478  1.00  7.87           C
ATOM   4847  OE1 GLN A 337     -12.643  24.083   6.706  1.00  6.36           O
ATOM   4848  NE2 GLN A 337     -13.522  22.504   5.353  1.00  7.83           N
ATOM   4849  H   GLN A 337     -13.407  22.377  11.127  1.00  5.89           H
ATOM   4850  HA  GLN A 337     -11.146  22.024   9.842  1.00  6.42           H
ATOM   4851  HB2 GLN A 337     -13.177  21.110   9.137  1.00  9.70           H
ATOM   4852  HB3 GLN A 337     -13.699  22.553   8.764  1.00  9.70           H
ATOM   4853  HG2 GLN A 337     -11.472  21.774   7.397  1.00 11.70           H
ATOM   4854  HG3 GLN A 337     -12.793  20.954   7.063  1.00 11.70           H
ATOM   4855 HE21 GLN A 337     -13.804  23.087   4.788  1.00  9.40           H
ATOM   4856 HE22 GLN A 337     -13.639  21.665   5.200  1.00  9.40           H
ATOM   4857  N   LYS A 338     -12.321  24.994   9.706  1.00  4.75           N
ATOM   4858  CA  LYS A 338     -11.922  26.357   9.382  1.00  4.95           C
ATOM   4859  C   LYS A 338     -10.703  26.771  10.226  1.00  5.69           C
ATOM   4860  O   LYS A 338      -9.778  27.421   9.720  1.00  6.43           O
ATOM   4861  CB  LYS A 338     -13.076  27.327   9.581  1.00  6.19           C
ATOM   4862  CG  LYS A 338     -14.273  27.091   8.671  1.00  4.89           C
ATOM   4863  CD  LYS A 338     -13.958  27.375   7.215  1.00  4.89           C
ATOM   4864  CE  LYS A 338     -15.102  27.031   6.295  1.00  5.13           C
ATOM   4865  NZ  LYS A 338     -14.709  27.217   4.865  1.00  5.66           N
ATOM   4866  H   LYS A 338     -13.106  24.911  10.047  1.00  5.70           H
ATOM   4867  HA  LYS A 338     -11.659  26.394   8.439  1.00  5.94           H
ATOM   4868  HB2 LYS A 338     -13.386  27.256  10.497  1.00  7.43           H
ATOM   4869  HB3 LYS A 338     -12.755  28.228   9.415  1.00  7.43           H
ATOM   4870  HG2 LYS A 338     -14.549  26.164   8.744  1.00  5.86           H
ATOM   4871  HG3 LYS A 338     -14.998  27.677   8.941  1.00  5.86           H
ATOM   4872  HD2 LYS A 338     -13.762  28.319   7.112  1.00  5.87           H
ATOM   4873  HD3 LYS A 338     -13.190  26.845   6.949  1.00  5.87           H
ATOM   4874  HE2 LYS A 338     -15.353  26.104   6.425  1.00  6.15           H
ATOM   4875  HE3 LYS A 338     -15.854  27.615   6.484  1.00  6.15           H
ATOM   4876  HZ1 LYS A 338     -15.446  26.996   4.291  1.00  6.79           H
ATOM   4877  HZ2 LYS A 338     -14.457  28.131   4.710  1.00  6.79           H
ATOM   4878  HZ3 LYS A 338     -13.966  26.648   4.653  1.00  6.79           H
ATOM   4879  N   GLN A 339     -10.689  26.377  11.500  1.00  5.70           N
ATOM   4880  CA  GLN A 339      -9.560  26.691  12.372  1.00  6.74           C
ATOM   4881  C   GLN A 339      -8.290  26.011  11.872  1.00  6.43           C
ATOM   4882  O   GLN A 339      -7.229  26.628  11.785  1.00  7.80           O
ATOM   4883  CB  GLN A 339      -9.868  26.246  13.794  1.00  7.78           C
ATOM   4884  CG  GLN A 339      -8.768  26.529  14.783  1.00 13.84           C
ATOM   4885  CD  GLN A 339      -8.449  28.000  14.903  1.00 21.52           C
ATOM   4886  OE1 GLN A 339      -9.346  28.856  14.868  1.00 24.95           O
ATOM   4887  NE2 GLN A 339      -7.163  28.311  15.057  1.00 29.35           N
ATOM   4888  H   GLN A 339     -11.318  25.930  11.881  1.00  6.84           H
ATOM   4889  HA  GLN A 339      -9.411  27.660  12.376  1.00  8.08           H
ATOM   4890  HB2 GLN A 339     -10.664  26.709  14.099  1.00  9.34           H
ATOM   4891  HB3 GLN A 339     -10.025  25.289  13.794  1.00  9.34           H
ATOM   4892  HG2 GLN A 339      -9.040  26.209  15.658  1.00 16.61           H
ATOM   4893  HG3 GLN A 339      -7.962  26.069  14.499  1.00 16.61           H
ATOM   4894 HE21 GLN A 339      -6.926  29.135  15.130  1.00 35.21           H
ATOM   4895 HE22 GLN A 339      -6.570  27.689  15.083  1.00 35.21           H
ATOM   4896  N   ALA A 340      -8.375  24.733  11.540  1.00  5.72           N
ATOM   4897  CA  ALA A 340      -7.194  23.976  11.127  1.00  6.80           C
ATOM   4898  C   ALA A 340      -6.608  24.494   9.825  1.00  7.26           C
ATOM   4899  O   ALA A 340      -5.390  24.498   9.625  1.00  7.95           O
ATOM   4900  CB  ALA A 340      -7.526  22.504  10.977  1.00  6.69           C
ATOM   4901  H   ALA A 340      -9.103  24.276  11.544  1.00  6.87           H
ATOM   4902  HA  ALA A 340      -6.507  24.060  11.820  1.00  8.16           H
ATOM   4903  HB1 ALA A 340      -6.735  22.032  10.706  1.00  8.02           H
ATOM   4904  HB2 ALA A 340      -7.836  22.167  11.821  1.00  8.02           H
ATOM   4905  HB3 ALA A 340      -8.211  22.405  10.312  1.00  8.02           H
ATOM   4906  N   PHE A 341      -7.474  24.924   8.911  1.00  5.53           N
ATOM   4907  CA  PHE A 341      -7.048  25.372   7.595  1.00  6.14           C
ATOM   4908  C   PHE A 341      -6.734  26.864   7.573  1.00  6.40           C
ATOM   4909  O   PHE A 341      -6.204  27.370   6.584  1.00  7.35           O
ATOM   4910  CB  PHE A 341      -8.131  25.032   6.566  1.00  6.73           C
ATOM   4911  CG  PHE A 341      -8.293  23.559   6.275  1.00  5.02           C
ATOM   4912  CD1 PHE A 341      -7.329  22.626   6.619  1.00  5.92           C
ATOM   4913  CD2 PHE A 341      -9.411  23.116   5.581  1.00  5.79           C
ATOM   4914  CE1 PHE A 341      -7.473  21.294   6.273  1.00  6.03           C
ATOM   4915  CE2 PHE A 341      -9.566  21.798   5.230  1.00  6.04           C
ATOM   4916  CZ  PHE A 341      -8.596  20.876   5.582  1.00  5.65           C
ATOM   4917  H   PHE A 341      -8.324  24.965   9.033  1.00  6.63           H
ATOM   4918  HA  PHE A 341      -6.232  24.890   7.344  1.00  7.36           H
ATOM   4919  HB2 PHE A 341      -8.983  25.360   6.894  1.00  8.07           H
ATOM   4920  HB3 PHE A 341      -7.912  25.473   5.730  1.00  8.07           H
ATOM   4921  HD1 PHE A 341      -6.562  22.903   7.066  1.00  7.11           H
ATOM   4922  HD2 PHE A 341     -10.058  23.732   5.322  1.00  6.95           H
ATOM   4923  HE1 PHE A 341      -6.823  20.677   6.522  1.00  7.23           H
ATOM   4924  HE2 PHE A 341     -10.330  21.522   4.775  1.00  7.25           H
ATOM   4925  HZ  PHE A 341      -8.708  19.976   5.374  1.00  6.78           H
ATOM   4926  N   GLY A 342      -7.069  27.589   8.636  1.00  6.34           N
ATOM   4927  CA  GLY A 342      -6.877  29.033   8.660  1.00  8.27           C
ATOM   4928  C   GLY A 342      -7.797  29.801   7.726  1.00  8.45           C
ATOM   4929  O   GLY A 342      -7.490  30.909   7.294  1.00 11.38           O
ATOM   4930  H   GLY A 342      -7.409  27.267   9.357  1.00  7.60           H
ATOM   4931  HA2 GLY A 342      -7.025  29.357   9.562  1.00  9.92           H
ATOM   4932  HA3 GLY A 342      -5.961  29.235   8.413  1.00  9.92           H
ATOM   4933  N   ASP A 343      -8.957  29.242   7.431  1.00  6.38           N
ATOM   4934  CA  ASP A 343      -9.930  29.866   6.546  1.00  6.48           C
ATOM   4935  C   ASP A 343     -10.964  30.609   7.379  1.00  5.91           C
ATOM   4936  O   ASP A 343     -11.354  30.145   8.442  1.00  7.24           O
ATOM   4937  CB  ASP A 343     -10.651  28.793   5.708  1.00  7.13           C
ATOM   4938  CG  ASP A 343      -9.760  28.112   4.689  1.00  7.74           C
ATOM   4939  OD1 ASP A 343      -8.590  28.501   4.469  1.00  8.48           O
ATOM   4940  OD2 ASP A 343     -10.259  27.155   4.053  1.00  7.31           O
ATOM   4941  H   ASP A 343      -9.213  28.481   7.739  1.00  7.66           H
ATOM   4942  HA  ASP A 343      -9.484  30.499   5.945  1.00  7.77           H
ATOM   4943  HB2 ASP A 343     -10.995  28.110   6.305  1.00  8.55           H
ATOM   4944  HB3 ASP A 343     -11.384  29.210   5.230  1.00  8.55           H
ATOM   4945  N   THR A 344     -11.442  31.730   6.890  1.00  6.54           N
ATOM   4946  CA ATHR A 344     -12.426  32.464   7.646  0.81  7.52           C
ATOM   4947  CA BTHR A 344     -12.456  32.502   7.591  0.19  7.60           C
ATOM   4948  C   THR A 344     -13.713  31.657   7.806  1.00  7.10           C
ATOM   4949  O   THR A 344     -14.166  30.978   6.890  1.00  6.67           O
ATOM   4950  CB ATHR A 344     -12.707  33.821   7.015  0.81  7.95           C
ATOM   4951  CB BTHR A 344     -12.830  33.752   6.781  0.19  8.00           C
ATOM   4952  OG1ATHR A 344     -13.508  34.589   7.917  0.81 10.38           O
ATOM   4953  OG1BTHR A 344     -11.641  34.414   6.331  0.19 10.40           O
ATOM   4954  CG2ATHR A 344     -13.399  33.687   5.689  0.81  8.12           C
ATOM   4955  CG2BTHR A 344     -13.639  34.705   7.622  0.19 10.74           C
ATOM   4956  H  ATHR A 344     -11.219  32.083   6.138  0.81  7.85           H
ATOM   4957  H  BTHR A 344     -11.194  32.077   6.142  0.19  7.85           H
ATOM   4958  HA ATHR A 344     -12.069  32.627   8.544  0.81  9.02           H
ATOM   4959  HA BTHR A 344     -12.113  32.784   8.465  0.19  9.12           H
ATOM   4960  HB ATHR A 344     -11.866  34.282   6.869  0.81  9.54           H
ATOM   4961  HB BTHR A 344     -13.363  33.492   6.014  0.19  9.60           H
ATOM   4962  HG1ATHR A 344     -13.111  34.693   8.627  0.81 12.45           H
ATOM   4963  HG1BTHR A 344     -11.839  35.082   5.898  0.19 12.48           H
ATOM   4964 HG21ATHR A 344     -13.563  34.556   5.316  0.81  9.74           H
ATOM   4965 HG21BTHR A 344     -13.868  35.483   7.108  0.19 12.89           H
ATOM   4966 HG22ATHR A 344     -12.850  33.185   5.083  0.81  9.74           H
ATOM   4967 HG22BTHR A 344     -14.447  34.277   7.917  0.19 12.89           H
ATOM   4968 HG23ATHR A 344     -14.237  33.232   5.801  0.81  9.74           H
ATOM   4969 HG23BTHR A 344     -13.132  34.977   8.390  0.19 12.89           H
ATOM   4970  N   ASP A 345     -14.303  31.714   8.992  1.00  7.44           N
ATOM   4971  CA  ASP A 345     -15.474  30.910   9.292  1.00  7.78           C
ATOM   4972  C   ASP A 345     -16.743  31.670   8.880  1.00  6.15           C
ATOM   4973  O   ASP A 345     -17.589  32.053   9.703  1.00  7.24           O
ATOM   4974  CB  ASP A 345     -15.489  30.529  10.770  1.00 10.17           C
ATOM   4975  CG  ASP A 345     -16.433  29.408  11.063  1.00 12.72           C
ATOM   4976  OD1 ASP A 345     -17.241  29.057  10.204  1.00 10.44           O
ATOM   4977  OD2 ASP A 345     -16.344  28.853  12.188  1.00 18.05           O
ATOM   4978  H   ASP A 345     -14.041  32.212   9.642  1.00  8.93           H
ATOM   4979  HA  ASP A 345     -15.435  30.083   8.768  1.00  9.33           H
ATOM   4980  HB2 ASP A 345     -14.599  30.249  11.034  1.00 12.21           H
ATOM   4981  HB3 ASP A 345     -15.764  31.298  11.293  1.00 12.21           H
ATOM   4982  N   ASP A 346     -16.885  31.852   7.578  1.00  5.81           N
ATOM   4983  CA  ASP A 346     -18.063  32.551   7.055  1.00  5.55           C
ATOM   4984  C   ASP A 346     -19.312  31.694   7.168  1.00  5.51           C
ATOM   4985  O   ASP A 346     -20.431  32.216   7.281  1.00  5.82           O
ATOM   4986  CB  ASP A 346     -17.813  33.004   5.621  1.00  6.60           C
ATOM   4987  CG  ASP A 346     -18.427  34.337   5.325  1.00  6.50           C
ATOM   4988  OD1 ASP A 346     -18.274  35.241   6.171  1.00  9.24           O
ATOM   4989  OD2 ASP A 346     -19.061  34.492   4.256  1.00  6.91           O
ATOM   4990  H   ASP A 346     -16.327  31.589   6.979  1.00  6.97           H
ATOM   4991  HA  ASP A 346     -18.210  33.355   7.595  1.00  6.66           H
ATOM   4992  HB2 ASP A 346     -16.857  33.073   5.472  1.00  7.92           H
ATOM   4993  HB3 ASP A 346     -18.197  32.354   5.012  1.00  7.92           H
ATOM   4994  N   PHE A 347     -19.119  30.382   7.180  1.00  5.15           N
ATOM   4995  CA  PHE A 347     -20.185  29.413   7.401  1.00  5.50           C
ATOM   4996  C   PHE A 347     -20.907  29.712   8.708  1.00  4.79           C
ATOM   4997  O   PHE A 347     -22.134  29.875   8.734  1.00  5.89           O
ATOM   4998  CB  PHE A 347     -19.561  28.016   7.408  1.00  6.07           C
ATOM   4999  CG  PHE A 347     -20.544  26.904   7.594  1.00  4.62           C
ATOM   5000  CD1 PHE A 347     -21.343  26.496   6.550  1.00  5.23           C
ATOM   5001  CD2 PHE A 347     -20.648  26.236   8.794  1.00  5.77           C
ATOM   5002  CE1 PHE A 347     -22.221  25.438   6.712  1.00  5.83           C
ATOM   5003  CE2 PHE A 347     -21.520  25.184   8.948  1.00  5.69           C
ATOM   5004  CZ  PHE A 347     -22.306  24.792   7.917  1.00  5.53           C
ATOM   5005  H   PHE A 347     -18.350  30.016   7.059  1.00  6.18           H
ATOM   5006  HA  PHE A 347     -20.833  29.463   6.668  1.00  6.60           H
ATOM   5007  HB2 PHE A 347     -19.111  27.873   6.561  1.00  7.28           H
ATOM   5008  HB3 PHE A 347     -18.919  27.966   8.133  1.00  7.28           H
ATOM   5009  HD1 PHE A 347     -21.282  26.924   5.727  1.00  6.27           H
ATOM   5010  HD2 PHE A 347     -20.106  26.488   9.507  1.00  6.92           H
ATOM   5011  HE1 PHE A 347     -22.764  25.173   6.005  1.00  6.99           H
ATOM   5012  HE2 PHE A 347     -21.582  24.751   9.769  1.00  6.82           H
ATOM   5013  HZ  PHE A 347     -22.908  24.092   8.029  1.00  6.64           H
ATOM   5014  N   SER A 348     -20.151  29.839   9.788  1.00  6.95           N
ATOM   5015  CA  SER A 348     -20.753  30.158  11.074  1.00  7.01           C
ATOM   5016  C   SER A 348     -21.358  31.572  11.051  1.00  6.42           C
ATOM   5017  O   SER A 348     -22.438  31.813  11.604  1.00  7.70           O
ATOM   5018  CB  SER A 348     -19.693  30.058  12.167  1.00  9.83           C
ATOM   5019  OG  SER A 348     -20.249  30.352  13.426  1.00 15.96           O
ATOM   5020  H   SER A 348     -19.296  29.747   9.805  1.00  8.33           H
ATOM   5021  HA  SER A 348     -21.467  29.515  11.271  1.00  8.41           H
ATOM   5022  HB2 SER A 348     -19.337  29.156  12.181  1.00 11.80           H
ATOM   5023  HB3 SER A 348     -18.984  30.692  11.978  1.00 11.80           H
ATOM   5024  HG  SER A 348     -21.047  30.525  13.347  1.00 19.16           H
ATOM   5025  N   GLN A 349     -20.699  32.508  10.397  1.00  6.71           N
ATOM   5026  CA  GLN A 349     -21.178  33.888  10.355  1.00  8.21           C
ATOM   5027  C   GLN A 349     -22.564  33.975   9.740  1.00  8.14           C
ATOM   5028  O   GLN A 349     -23.371  34.824  10.127  1.00  9.64           O
ATOM   5029  CB  GLN A 349     -20.211  34.748   9.547  1.00  9.84           C
ATOM   5030  CG  GLN A 349     -20.616  36.182   9.379  1.00 18.82           C
ATOM   5031  CD  GLN A 349     -20.642  36.926  10.693  1.00 27.13           C
ATOM   5032  OE1 GLN A 349     -19.803  36.697  11.563  1.00 32.82           O
ATOM   5033  NE2 GLN A 349     -21.606  37.826  10.844  1.00 38.87           N
ATOM   5034  H   GLN A 349     -19.967  32.376   9.965  1.00  8.05           H
ATOM   5035  HA  GLN A 349     -21.222  34.245  11.267  1.00  9.85           H
ATOM   5036  HB2 GLN A 349     -19.348  34.738   9.990  1.00 11.81           H
ATOM   5037  HB3 GLN A 349     -20.125  34.363   8.661  1.00 11.81           H
ATOM   5038  HG2 GLN A 349     -19.982  36.625   8.793  1.00 22.58           H
ATOM   5039  HG3 GLN A 349     -21.506  36.218   8.994  1.00 22.58           H
ATOM   5040 HE21 GLN A 349     -21.664  38.276  11.575  1.00 46.64           H
ATOM   5041 HE22 GLN A 349     -22.174  37.959  10.212  1.00 46.64           H
ATOM   5042  N   HIS A 350     -22.856  33.124   8.776  1.00  5.53           N
ATOM   5043  CA  HIS A 350     -24.140  33.155   8.097  1.00  5.32           C
ATOM   5044  C   HIS A 350     -25.109  32.083   8.590  1.00  5.07           C
ATOM   5045  O   HIS A 350     -26.099  31.781   7.922  1.00  5.98           O
ATOM   5046  CB  HIS A 350     -23.953  33.116   6.582  1.00  5.86           C
ATOM   5047  CG  HIS A 350     -23.347  34.362   6.042  1.00  5.06           C
ATOM   5048  ND1 HIS A 350     -23.968  35.588   6.131  1.00  6.17           N
ATOM   5049  CD2 HIS A 350     -22.167  34.586   5.422  1.00  5.63           C
ATOM   5050  CE1 HIS A 350     -23.201  36.509   5.581  1.00  6.20           C
ATOM   5051  NE2 HIS A 350     -22.099  35.928   5.139  1.00  5.95           N
ATOM   5052  H   HIS A 350     -22.323  32.511   8.491  1.00  6.64           H
ATOM   5053  HA  HIS A 350     -24.557  34.018   8.302  1.00  6.38           H
ATOM   5054  HB2 HIS A 350     -23.369  32.376   6.355  1.00  7.03           H
ATOM   5055  HB3 HIS A 350     -24.819  32.997   6.160  1.00  7.03           H
ATOM   5056  HD2 HIS A 350     -21.523  33.947   5.218  1.00  6.75           H
ATOM   5057  HE1 HIS A 350     -23.402  37.414   5.513  1.00  7.43           H
ATOM   5058  N   GLY A 351     -24.872  31.531   9.774  1.00  5.70           N
ATOM   5059  CA  GLY A 351     -25.853  30.682  10.431  1.00  5.57           C
ATOM   5060  C   GLY A 351     -25.657  29.190  10.298  1.00  5.85           C
ATOM   5061  O   GLY A 351     -26.479  28.430  10.784  1.00  5.43           O
ATOM   5062  H   GLY A 351     -24.144  31.635  10.220  1.00  6.83           H
ATOM   5063  HA2 GLY A 351     -25.859  30.893  11.377  1.00  6.68           H
[truncated: 4,299,664 more chars]
