# Supplementary material for: Growing Glycans in Rosetta: Accurate de novo glycan modeling, density fitting, and rational sequon design
Source: PLoS Comput Biol. 2024 Jun 24;20(6):e1011895. doi: 10.1371/journal.pcbi.1011895 (PMC11288642; doi:10.1371/journal.pcbi.1011895)
Supplement: S1 Data — Please see README for a full description of each component. Briefly, these include the following scripts: create_substituted_JD.py—Used to create substituted job description file for rosetta_scripts_jd3; create_symmetry_mates.py—This was used to create symmetry mates with a 12 A radius; density_build_example.xml—An an example of a main job definition file before being substituted for each glycan; density_build_example_substituted.xml—Substituted version; glycan_bm_plots.py—Tools used for plotting all benchmark experiments from Rosetta JSON files.; glycan_conformer_table.txt—The resultant glycan conformer table used in Rosetta and benchmarked against; glycan_tree_relax.xml—Main script used for de novo benchmarking.; glycan_tree_relax_dens.xml—Main script used for density building.; glycan_tree_relax_with_solvation.xml—Script used for running the GTM with explicit waters; glycan_water_mediated_hbonds.xml—Script for calculating water mediated hydrogen bonds; pdb_roots_density_sym.txt—Benchmark glycan list used for create_substituted_JD.py; refine_with_map_dih2.xml—Script used for refining input structures into the rosetta energy function using density. (ZIP) [file pcbi.1011895.s027.zip › supplemental_data/symmetrized_structures/5szr_symm.pdb]

ATOM      1  N   PRO A 209      32.692 -12.395 138.469  1.00150.19           N
ATOM      2  CA  PRO A 209      32.842 -12.777 137.061  1.00143.75           C
ATOM      3  C   PRO A 209      33.029 -11.570 136.146  1.00137.43           C
ATOM      4  O   PRO A 209      32.632 -10.464 136.512  1.00141.25           O
ATOM      5  CB  PRO A 209      31.525 -13.496 136.754  1.00143.56           C
ATOM      6  CG  PRO A 209      30.546 -12.869 137.678  1.00146.31           C
ATOM      7  CD  PRO A 209      31.310 -12.582 138.945  1.00151.91           C
ATOM      8  N   PRO A 210      33.633 -11.776 134.977  1.00127.72           N
ATOM      9  CA  PRO A 210      33.789 -10.669 134.028  1.00119.49           C
ATOM     10  C   PRO A 210      32.447 -10.233 133.461  1.00110.14           C
ATOM     11  O   PRO A 210      31.511 -11.027 133.339  1.00109.56           O
ATOM     12  CB  PRO A 210      34.693 -11.256 132.938  1.00118.04           C
ATOM     13  CG  PRO A 210      34.503 -12.732 133.037  1.00121.53           C
ATOM     14  CD  PRO A 210      34.256 -13.020 134.491  1.00127.58           C
ATOM     15  N   MET A 211      32.356  -8.947 133.124  1.00102.16           N
ATOM     16  CA  MET A 211      31.139  -8.398 132.541  1.00 93.17           C
ATOM     17  C   MET A 211      31.478  -7.258 131.595  1.00 85.03           C
ATOM     18  O   MET A 211      32.306  -6.399 131.914  1.00 81.90           O
ATOM     19  CB  MET A 211      30.165  -7.894 133.612  1.00 94.86           C
ATOM     20  CG  MET A 211      29.271  -8.966 134.196  1.00100.01           C
ATOM     21  SD  MET A 211      27.760  -8.280 134.899  1.00105.30           S
ATOM     22  CE  MET A 211      28.428  -7.122 136.098  1.00109.36           C
ATOM     23  N   PHE A 212      30.819  -7.253 130.439  1.00 80.61           N
ATOM     24  CA  PHE A 212      30.933  -6.155 129.495  1.00 76.23           C
ATOM     25  C   PHE A 212      30.005  -5.010 129.892  1.00 73.50           C
ATOM     26  O   PHE A 212      29.001  -5.198 130.585  1.00 71.08           O
ATOM     27  CB  PHE A 212      30.608  -6.625 128.076  1.00 72.19           C
ATOM     28  CG  PHE A 212      31.630  -7.559 127.497  1.00 71.28           C
ATOM     29  CD1 PHE A 212      32.800  -7.066 126.940  1.00 68.06           C
ATOM     30  CD2 PHE A 212      31.425  -8.930 127.510  1.00 71.89           C
ATOM     31  CE1 PHE A 212      33.747  -7.921 126.413  1.00 66.79           C
ATOM     32  CE2 PHE A 212      32.370  -9.790 126.980  1.00 70.89           C
ATOM     33  CZ  PHE A 212      33.530  -9.283 126.430  1.00 68.61           C
ATOM     34  N   SER A 213      30.360  -3.804 129.435  1.00 73.09           N
ATOM     35  CA  SER A 213      29.565  -2.617 129.736  1.00 73.39           C
ATOM     36  C   SER A 213      28.134  -2.751 129.228  1.00 69.37           C
ATOM     37  O   SER A 213      27.209  -2.178 129.814  1.00 72.08           O
ATOM     38  CB  SER A 213      30.235  -1.380 129.133  1.00 77.26           C
ATOM     39  OG  SER A 213      29.302  -0.576 128.429  1.00 78.18           O
ATOM     40  N   GLN A 214      27.935  -3.500 128.150  1.00 62.68           N
ATOM     41  CA  GLN A 214      26.612  -3.743 127.595  1.00 62.78           C
ATOM     42  C   GLN A 214      26.680  -5.042 126.805  1.00 59.75           C
ATOM     43  O   GLN A 214      27.760  -5.580 126.553  1.00 58.56           O
ATOM     44  CB  GLN A 214      26.153  -2.576 126.712  1.00 63.85           C
ATOM     45  CG  GLN A 214      26.941  -2.439 125.415  1.00 63.07           C
ATOM     46  CD  GLN A 214      26.754  -1.088 124.752  1.00 63.50           C
ATOM     47  OE1 GLN A 214      27.208  -0.065 125.267  1.00 63.12           O
ATOM     48  NE2 GLN A 214      26.080  -1.079 123.599  1.00 62.06           N
ATOM     49  N   ASP A 215      25.511  -5.542 126.409  1.00 58.60           N
ATOM     50  CA  ASP A 215      25.492  -6.810 125.688  1.00 58.64           C
ATOM     51  C   ASP A 215      25.770  -6.633 124.198  1.00 55.99           C
ATOM     52  O   ASP A 215      26.502  -7.435 123.609  1.00 56.02           O
ATOM     53  CB  ASP A 215      24.157  -7.521 125.905  1.00 59.47           C
ATOM     54  CG  ASP A 215      23.966  -7.961 127.343  1.00 63.06           C
ATOM     55  OD1 ASP A 215      24.978  -8.060 128.071  1.00 63.77           O
ATOM     56  OD2 ASP A 215      22.810  -8.210 127.745  1.00 64.70           O
ATOM     57  N   VAL A 216      25.212  -5.599 123.570  1.00 55.38           N
ATOM     58  CA  VAL A 216      25.256  -5.457 122.113  1.00 53.62           C
ATOM     59  C   VAL A 216      25.807  -4.081 121.758  1.00 52.63           C
ATOM     60  O   VAL A 216      25.209  -3.058 122.113  1.00 52.63           O
ATOM     61  CB  VAL A 216      23.874  -5.659 121.473  1.00 52.83           C
ATOM     62  CG1 VAL A 216      23.983  -5.583 119.958  1.00 52.62           C
ATOM     63  CG2 VAL A 216      23.275  -6.989 121.902  1.00 53.88           C
ATOM     64  N   PHE A 217      26.938  -4.061 121.059  1.00 53.19           N
ATOM     65  CA  PHE A 217      27.528  -2.850 120.510  1.00 56.55           C
ATOM     66  C   PHE A 217      27.217  -2.763 119.017  1.00 56.76           C
ATOM     67  O   PHE A 217      27.097  -3.783 118.335  1.00 56.68           O
ATOM     68  CB  PHE A 217      29.048  -2.830 120.716  1.00 58.25           C
ATOM     69  CG  PHE A 217      29.485  -2.952 122.156  1.00 60.31           C
ATOM     70  CD1 PHE A 217      29.829  -1.826 122.888  1.00 61.99           C
ATOM     71  CD2 PHE A 217      29.580  -4.194 122.767  1.00 60.48           C
ATOM     72  CE1 PHE A 217      30.242  -1.934 124.211  1.00 64.21           C
ATOM     73  CE2 PHE A 217      29.991  -4.309 124.084  1.00 62.86           C
ATOM     74  CZ  PHE A 217      30.324  -3.178 124.807  1.00 64.09           C
ATOM     75  N   SER A 218      27.094  -1.536 118.509  1.00 58.75           N
ATOM     76  CA  SER A 218      26.822  -1.304 117.091  1.00 61.60           C
ATOM     77  C   SER A 218      27.816  -0.292 116.539  1.00 63.50           C
ATOM     78  O   SER A 218      27.944   0.813 117.078  1.00 68.32           O
ATOM     79  CB  SER A 218      25.389  -0.814 116.868  1.00 63.96           C
ATOM     80  OG  SER A 218      24.451  -1.847 117.109  1.00 69.70           O
ATOM     81  N   VAL A 219      28.516  -0.672 115.469  1.00 59.44           N
ATOM     82  CA  VAL A 219      29.436   0.216 114.769  1.00 60.08           C
ATOM     83  C   VAL A 219      29.162   0.124 113.274  1.00 59.34           C
ATOM     84  O   VAL A 219      28.670  -0.894 112.777  1.00 59.38           O
ATOM     85  CB  VAL A 219      30.918  -0.116 115.067  1.00 58.63           C
ATOM     86  CG1 VAL A 219      31.217   0.035 116.544  1.00 56.77           C
ATOM     87  CG2 VAL A 219      31.263  -1.518 114.587  1.00 58.77           C
ATOM     88  N   THR A 220      29.475   1.202 112.557  1.00 59.97           N
ATOM     89  CA  THR A 220      29.384   1.236 111.102  1.00 59.62           C
ATOM     90  C   THR A 220      30.765   1.478 110.508  1.00 58.89           C
ATOM     91  O   THR A 220      31.566   2.239 111.058  1.00 58.33           O
ATOM     92  CB  THR A 220      28.422   2.324 110.602  1.00 60.78           C
ATOM     93  OG1 THR A 220      29.003   3.617 110.812  1.00 63.54           O
ATOM     94  CG2 THR A 220      27.086   2.243 111.321  1.00 58.39           C
ATOM     95  N   LEU A 221      31.039   0.833 109.378  1.00 60.62           N
ATOM     96  CA  LEU A 221      32.306   0.985 108.679  1.00 62.54           C
ATOM     97  C   LEU A 221      32.058   1.262 107.205  1.00 66.51           C
ATOM     98  O   LEU A 221      31.207   0.623 106.578  1.00 70.72           O
ATOM     99  CB  LEU A 221      33.183  -0.268 108.813  1.00 62.04           C
ATOM    100  CG  LEU A 221      33.540  -0.784 110.208  1.00 61.80           C
ATOM    101  CD1 LEU A 221      34.431  -2.018 110.103  1.00 60.68           C
ATOM    102  CD2 LEU A 221      34.210   0.301 111.036  1.00 62.92           C
ATOM    103  N   ARG A 222      32.793   2.227 106.660  1.00 66.79           N
ATOM    104  CA AARG A 222      32.802   2.429 105.218  0.47 66.26           C
ATOM    105  CA BARG A 222      32.799   2.428 105.219  0.53 66.25           C
ATOM    106  C   ARG A 222      33.558   1.288 104.553  1.00 68.55           C
ATOM    107  O   ARG A 222      34.591   0.834 105.052  1.00 65.99           O
ATOM    108  CB AARG A 222      33.447   3.769 104.867  0.47 72.38           C
ATOM    109  CB BARG A 222      33.433   3.773 104.871  0.53 72.40           C
ATOM    110  CG AARG A 222      32.777   4.980 105.499  0.47 68.18           C
ATOM    111  CG BARG A 222      32.624   4.983 105.328  0.53 68.49           C
ATOM    112  CD AARG A 222      33.629   6.229 105.314  0.47 72.56           C
ATOM    113  CD BARG A 222      33.416   6.272 105.161  0.53 72.79           C
ATOM    114  NE AARG A 222      33.725   6.634 103.914  0.47 74.43           N
ATOM    115  NE BARG A 222      32.574   7.460 105.267  0.53 71.63           N
ATOM    116  CZ AARG A 222      34.638   7.475 103.439  0.47 76.55           C
ATOM    117  CZ BARG A 222      32.343   8.121 106.397  0.53 70.68           C
ATOM    118  NH1AARG A 222      34.646   7.791 102.152  0.47 78.85           N
ATOM    119  NH1BARG A 222      31.562   9.192 106.389  0.53 71.01           N
ATOM    120  NH2AARG A 222      35.551   7.994 104.250  0.47 76.41           N
ATOM    121  NH2BARG A 222      32.889   7.711 107.535  0.53 68.65           N
ATOM    122  N   GLU A 223      33.039   0.817 103.418  1.00 66.64           N
ATOM    123  CA  GLU A 223      33.633  -0.354 102.781  1.00 65.11           C
ATOM    124  C   GLU A 223      35.057  -0.117 102.292  1.00 66.78           C
ATOM    125  O   GLU A 223      35.740  -1.089 101.953  1.00 60.99           O
ATOM    126  CB  GLU A 223      32.757  -0.830 101.620  1.00 66.24           C
ATOM    127  CG  GLU A 223      32.552   0.186 100.510  1.00 70.87           C
ATOM    128  CD  GLU A 223      31.979  -0.445  99.246  1.00 68.09           C
ATOM    129  OE1 GLU A 223      32.245  -1.639  98.999  1.00 68.17           O
ATOM    130  OE2 GLU A 223      31.258   0.252  98.507  1.00 77.17           O
ATOM    131  N   ASP A 224      35.536   1.126 102.276  1.00 69.16           N
ATOM    132  CA  ASP A 224      36.859   1.432 101.751  1.00 75.10           C
ATOM    133  C   ASP A 224      37.921   1.597 102.834  1.00 70.50           C
ATOM    134  O   ASP A 224      39.045   1.997 102.515  1.00 70.45           O
ATOM    135  CB  ASP A 224      36.806   2.694 100.884  1.00 85.26           C
ATOM    136  CG  ASP A 224      36.464   3.939 101.683  1.00 91.21           C
ATOM    137  OD1 ASP A 224      37.377   4.524 102.303  1.00 95.47           O
ATOM    138  OD2 ASP A 224      35.282   4.340 101.684  1.00 93.83           O
ATOM    139  N   VAL A 225      37.607   1.302 104.093  1.00 65.87           N
ATOM    140  CA  VAL A 225      38.621   1.478 105.143  1.00 65.20           C
ATOM    141  C   VAL A 225      39.756   0.487 104.917  1.00 69.08           C
ATOM    142  O   VAL A 225      39.500  -0.664 104.516  1.00 69.38           O
ATOM    143  CB  VAL A 225      38.002   1.312 106.539  1.00 58.44           C
ATOM    144  CG1 VAL A 225      36.918   2.361 106.782  1.00 55.72           C
ATOM    145  CG2 VAL A 225      37.459  -0.097 106.750  1.00 55.89           C
ATOM    146  N   PRO A 226      41.008   0.882 105.121  1.00 73.03           N
ATOM    147  CA  PRO A 226      42.129  -0.019 104.848  1.00 75.75           C
ATOM    148  C   PRO A 226      42.247  -1.085 105.920  1.00 76.41           C
ATOM    149  O   PRO A 226      41.715  -0.923 107.029  1.00 75.05           O
ATOM    150  CB  PRO A 226      43.344   0.921 104.859  1.00 77.80           C
ATOM    151  CG  PRO A 226      42.932   2.036 105.758  1.00 76.64           C
ATOM    152  CD  PRO A 226      41.458   2.222 105.536  1.00 74.76           C
ATOM    153  N   PRO A 227      42.925  -2.194 105.626  1.00 79.45           N
ATOM    154  CA  PRO A 227      43.140  -3.220 106.653  1.00 79.56           C
ATOM    155  C   PRO A 227      43.894  -2.655 107.847  1.00 80.46           C
ATOM    156  O   PRO A 227      44.745  -1.773 107.714  1.00 83.13           O
ATOM    157  CB  PRO A 227      43.962  -4.287 105.922  1.00 80.93           C
ATOM    158  CG  PRO A 227      43.634  -4.086 104.479  1.00 82.60           C
ATOM    159  CD  PRO A 227      43.443  -2.608 104.312  1.00 82.52           C
ATOM    160  N   GLY A 228      43.572  -3.178 109.025  1.00 78.73           N
ATOM    161  CA  GLY A 228      44.101  -2.639 110.258  1.00 78.81           C
ATOM    162  C   GLY A 228      43.308  -1.492 110.836  1.00 79.68           C
ATOM    163  O   GLY A 228      43.742  -0.900 111.830  1.00 83.88           O
ATOM    164  N   PHE A 229      42.165  -1.157 110.245  1.00 79.02           N
ATOM    165  CA  PHE A 229      41.336  -0.078 110.761  1.00 78.68           C
ATOM    166  C   PHE A 229      40.786  -0.445 112.134  1.00 77.99           C
ATOM    167  O   PHE A 229      40.459  -1.604 112.401  1.00 74.98           O
ATOM    168  CB  PHE A 229      40.190   0.213 109.789  1.00 76.36           C
ATOM    169  CG  PHE A 229      39.431   1.472 110.098  1.00 71.88           C
ATOM    170  CD1 PHE A 229      39.967   2.712 109.789  1.00 72.36           C
ATOM    171  CD2 PHE A 229      38.177   1.416 110.681  1.00 67.31           C
ATOM    172  CE1 PHE A 229      39.271   3.872 110.066  1.00 70.98           C
ATOM    173  CE2 PHE A 229      37.475   2.574 110.961  1.00 65.76           C
ATOM    174  CZ  PHE A 229      38.024   3.803 110.653  1.00 67.73           C
ATOM    175  N   SER A 230      40.687   0.554 113.007  1.00 81.56           N
ATOM    176  CA  SER A 230      40.197   0.344 114.364  1.00 85.25           C
ATOM    177  C   SER A 230      38.675   0.244 114.351  1.00 77.62           C
ATOM    178  O   SER A 230      37.987   1.208 113.999  1.00 78.07           O
ATOM    179  CB  SER A 230      40.662   1.483 115.270  1.00 97.06           C
ATOM    180  OG  SER A 230      40.131   1.357 116.576  1.00108.14           O
ATOM    181  N   VAL A 231      38.148  -0.919 114.735  1.00 70.66           N
ATOM    182  CA  VAL A 231      36.706  -1.149 114.721  1.00 66.16           C
ATOM    183  C   VAL A 231      36.106  -0.784 116.070  1.00 66.87           C
ATOM    184  O   VAL A 231      35.232   0.087 116.158  1.00 67.56           O
ATOM    185  CB  VAL A 231      36.370  -2.608 114.365  1.00 63.53           C
ATOM    186  CG1 VAL A 231      34.899  -2.889 114.637  1.00 62.79           C
ATOM    187  CG2 VAL A 231      36.714  -2.897 112.910  1.00 62.47           C
ATOM    188  N   LEU A 232      36.565  -1.458 117.124  1.00 65.61           N
ATOM    189  CA  LEU A 232      36.047  -1.285 118.473  1.00 63.75           C
ATOM    190  C   LEU A 232      36.904  -2.103 119.423  1.00 66.59           C
ATOM    191  O   LEU A 232      37.447  -3.145 119.044  1.00 67.92           O
ATOM    192  CB  LEU A 232      34.580  -1.723 118.581  1.00 60.48           C
ATOM    193  CG  LEU A 232      33.896  -1.472 119.930  1.00 59.86           C
ATOM    194  CD1 LEU A 232      33.675   0.018 120.144  1.00 60.89           C
ATOM    195  CD2 LEU A 232      32.586  -2.239 120.053  1.00 57.61           C
ATOM    196  N   GLN A 233      37.029  -1.617 120.653  1.00 67.60           N
ATOM    197  CA  GLN A 233      37.608  -2.386 121.743  1.00 70.19           C
ATOM    198  C   GLN A 233      36.519  -2.665 122.766  1.00 69.88           C
ATOM    199  O   GLN A 233      35.823  -1.742 123.205  1.00 71.19           O
ATOM    200  CB  GLN A 233      38.776  -1.646 122.398  1.00 73.90           C
ATOM    201  CG  GLN A 233      39.394  -2.416 123.551  1.00 80.24           C
ATOM    202  CD  GLN A 233      40.546  -1.680 124.205  1.00 84.73           C
ATOM    203  OE1 GLN A 233      40.861  -0.545 123.844  1.00 86.31           O
ATOM    204  NE2 GLN A 233      41.185  -2.328 125.173  1.00 86.45           N
ATOM    205  N   VAL A 234      36.356  -3.934 123.125  1.00 69.62           N
ATOM    206  CA  VAL A 234      35.435  -4.344 124.177  1.00 71.39           C
ATOM    207  C   VAL A 234      36.251  -4.862 125.354  1.00 74.96           C
ATOM    208  O   VAL A 234      37.251  -5.565 125.168  1.00 76.91           O
ATOM    209  CB  VAL A 234      34.438  -5.408 123.678  1.00 70.82           C
ATOM    210  CG1 VAL A 234      33.411  -4.773 122.756  1.00 67.25           C
ATOM    211  CG2 VAL A 234      35.171  -6.534 122.961  1.00 72.70           C
ATOM    212  N   THR A 235      35.835  -4.499 126.566  1.00 76.46           N
ATOM    213  CA  THR A 235      36.520  -4.915 127.781  1.00 79.86           C
ATOM    214  C   THR A 235      35.505  -5.403 128.804  1.00 83.30           C
ATOM    215  O   THR A 235      34.423  -4.825 128.944  1.00 79.41           O
ATOM    216  CB  THR A 235      37.358  -3.771 128.382  1.00 81.69           C
ATOM    217  OG1 THR A 235      36.569  -2.578 128.459  1.00 82.08           O
ATOM    218  CG2 THR A 235      38.596  -3.505 127.537  1.00 79.25           C
ATOM    219  N   ALA A 236      35.858  -6.477 129.504  1.00 90.74           N
ATOM    220  CA  ALA A 236      35.087  -7.000 130.620  1.00 97.87           C
ATOM    221  C   ALA A 236      35.821  -6.721 131.926  1.00105.86           C
ATOM    222  O   ALA A 236      37.030  -6.475 131.942  1.00108.50           O
ATOM    223  CB  ALA A 236      34.832  -8.503 130.458  1.00 97.72           C
ATOM    224  N   THR A 237      35.078  -6.764 133.030  1.00112.39           N
ATOM    225  CA  THR A 237      35.581  -6.329 134.330  1.00122.07           C
ATOM    226  C   THR A 237      35.500  -7.456 135.352  1.00133.03           C
ATOM    227  O   THR A 237      34.428  -8.029 135.567  1.00135.34           O
ATOM    228  CB  THR A 237      34.795  -5.121 134.845  1.00122.13           C
ATOM    229  OG1 THR A 237      34.884  -4.046 133.902  1.00118.14           O
ATOM    230  CG2 THR A 237      35.355  -4.662 136.182  1.00127.27           C
ATOM    231  N   ASP A 238      36.629  -7.741 136.009  1.00142.42           N
ATOM    232  CA  ASP A 238      36.662  -8.766 137.047  1.00151.06           C
ATOM    233  C   ASP A 238      35.937  -8.337 138.317  1.00155.29           C
ATOM    234  O   ASP A 238      35.534  -9.201 139.104  1.00158.20           O
ATOM    235  CB  ASP A 238      38.108  -9.125 137.386  1.00156.40           C
ATOM    236  N   GLN A 239      35.778  -7.032 138.539  1.00155.14           N
ATOM    237  CA  GLN A 239      35.178  -6.510 139.769  1.00160.29           C
ATOM    238  C   GLN A 239      33.818  -7.133 140.074  1.00160.86           C
ATOM    239  O   GLN A 239      32.888  -6.442 140.492  1.00161.83           O
ATOM    240  CB  GLN A 239      35.032  -4.988 139.689  1.00159.72           C
ATOM    241  N   ALA A 245      42.659  -7.950 136.368  1.00129.02           N
ATOM    242  CA  ALA A 245      42.717  -9.374 136.058  1.00128.69           C
ATOM    243  C   ALA A 245      43.188  -9.615 134.627  1.00124.68           C
ATOM    244  O   ALA A 245      43.206  -8.698 133.802  1.00121.02           O
ATOM    245  CB  ALA A 245      41.361 -10.019 136.281  1.00126.63           C
ATOM    246  N   GLU A 246      43.567 -10.860 134.341  1.00126.64           N
ATOM    247  CA  GLU A 246      44.062 -11.270 133.028  1.00124.84           C
ATOM    248  C   GLU A 246      42.982 -12.110 132.353  1.00119.31           C
ATOM    249  O   GLU A 246      42.863 -13.312 132.610  1.00121.24           O
ATOM    250  CB  GLU A 246      45.375 -12.038 133.159  1.00132.07           C
ATOM    251  CG  GLU A 246      46.519 -11.203 133.708  1.00138.01           C
ATOM    252  CD  GLU A 246      46.840 -10.010 132.827  1.00135.71           C
ATOM    253  OE1 GLU A 246      47.506 -10.197 131.786  1.00134.86           O
ATOM    254  OE2 GLU A 246      46.414  -8.886 133.168  1.00135.31           O
ATOM    255  N   ILE A 247      42.205 -11.475 131.481  1.00112.58           N
ATOM    256  CA  ILE A 247      41.063 -12.097 130.824  1.00108.16           C
ATOM    257  C   ILE A 247      41.402 -12.324 129.359  1.00102.29           C
ATOM    258  O   ILE A 247      42.079 -11.498 128.735  1.00100.98           O
ATOM    259  CB  ILE A 247      39.801 -11.226 130.982  1.00106.56           C
ATOM    260  CG1 ILE A 247      39.433 -11.103 132.461  1.00112.69           C
ATOM    261  CG2 ILE A 247      38.633 -11.790 130.187  1.00102.59           C
ATOM    262  CD1 ILE A 247      38.183 -10.293 132.718  1.00112.21           C
ATOM    263  N   THR A 248      40.943 -13.450 128.815  1.00 99.72           N
ATOM    264  CA  THR A 248      41.128 -13.778 127.409  1.00 96.33           C
ATOM    265  C   THR A 248      39.840 -13.520 126.638  1.00 92.21           C
ATOM    266  O   THR A 248      38.739 -13.747 127.151  1.00 92.83           O
ATOM    267  CB  THR A 248      41.549 -15.238 127.232  1.00 98.11           C
ATOM    268  OG1 THR A 248      40.514 -16.098 127.721  1.00 99.37           O
ATOM    269  CG2 THR A 248      42.838 -15.518 127.990  1.00102.24           C
ATOM    270  N   TYR A 249      39.987 -13.042 125.405  1.00 87.30           N
ATOM    271  CA  TYR A 249      38.873 -12.803 124.501  1.00 82.34           C
ATOM    272  C   TYR A 249      38.971 -13.728 123.295  1.00 80.91           C
ATOM    273  O   TYR A 249      40.066 -14.093 122.857  1.00 83.32           O
ATOM    274  CB  TYR A 249      38.845 -11.346 124.025  1.00 78.22           C
ATOM    275  CG  TYR A 249      38.780 -10.340 125.147  1.00 79.69           C
ATOM    276  CD1 TYR A 249      37.561  -9.946 125.680  1.00 78.77           C
ATOM    277  CD2 TYR A 249      39.938  -9.786 125.676  1.00 82.52           C
ATOM    278  CE1 TYR A 249      37.495  -9.028 126.705  1.00 80.98           C
ATOM    279  CE2 TYR A 249      39.882  -8.866 126.703  1.00 84.68           C
ATOM    280  CZ  TYR A 249      38.658  -8.491 127.214  1.00 84.43           C
ATOM    281  OH  TYR A 249      38.595  -7.575 128.238  1.00 87.03           O
ATOM    282  N   ALA A 250      37.812 -14.103 122.760  1.00 77.29           N
ATOM    283  CA  ALA A 250      37.764 -14.982 121.602  1.00 77.24           C
ATOM    284  C   ALA A 250      36.395 -14.872 120.948  1.00 77.50           C
ATOM    285  O   ALA A 250      35.382 -14.691 121.629  1.00 81.83           O
ATOM    286  CB  ALA A 250      38.051 -16.437 121.988  1.00 79.64           C
ATOM    287  N   PHE A 251      36.376 -14.971 119.622  1.00 73.26           N
ATOM    288  CA  PHE A 251      35.110 -15.100 118.921  1.00 70.89           C
ATOM    289  C   PHE A 251      34.466 -16.444 119.248  1.00 71.19           C
ATOM    290  O   PHE A 251      35.137 -17.410 119.620  1.00 73.40           O
ATOM    291  CB  PHE A 251      35.302 -14.985 117.405  1.00 69.76           C
ATOM    292  CG  PHE A 251      35.758 -13.630 116.939  1.00 67.34           C
ATOM    293  CD1 PHE A 251      35.002 -12.499 117.198  1.00 65.29           C
ATOM    294  CD2 PHE A 251      36.930 -13.494 116.213  1.00 66.71           C
ATOM    295  CE1 PHE A 251      35.419 -11.255 116.757  1.00 63.82           C
ATOM    296  CE2 PHE A 251      37.349 -12.253 115.768  1.00 65.01           C
ATOM    297  CZ  PHE A 251      36.593 -11.133 116.040  1.00 63.58           C
ATOM    298  N   HIS A 252      33.145 -16.502 119.099  1.00 69.99           N
ATOM    299  CA  HIS A 252      32.436 -17.765 119.240  1.00 73.36           C
ATOM    300  C   HIS A 252      31.119 -17.675 118.482  1.00 70.50           C
ATOM    301  O   HIS A 252      30.441 -16.645 118.525  1.00 68.43           O
ATOM    302  CB  HIS A 252      32.207 -18.121 120.719  1.00 78.54           C
ATOM    303  CG  HIS A 252      30.765 -18.214 121.112  1.00 80.34           C
ATOM    304  ND1 HIS A 252      30.065 -17.144 121.631  1.00 79.19           N
ATOM    305  CD2 HIS A 252      29.893 -19.250 121.072  1.00 82.80           C
ATOM    306  CE1 HIS A 252      28.823 -17.516 121.886  1.00 80.70           C
ATOM    307  NE2 HIS A 252      28.693 -18.789 121.556  1.00 82.89           N
ATOM    308  N   ASN A 253      30.776 -18.756 117.780  1.00 70.48           N
ATOM    309  CA  ASN A 253      29.556 -18.837 116.979  1.00 71.41           C
ATOM    310  C   ASN A 253      29.469 -17.677 115.987  1.00 69.16           C
ATOM    311  O   ASN A 253      28.438 -17.011 115.852  1.00 65.94           O
ATOM    312  CB  ASN A 253      28.316 -18.897 117.876  1.00 74.64           C
ATOM    313  CG  ASN A 253      27.055 -19.276 117.109  1.00 79.54           C
ATOM    314  OD1 ASN A 253      26.245 -18.415 116.758  1.00 79.70           O
ATOM    315  ND2 ASN A 253      26.883 -20.568 116.849  1.00 83.47           N
ATOM    316  N   VAL A 254      30.571 -17.432 115.285  1.00 69.89           N
ATOM    317  CA  VAL A 254      30.611 -16.406 114.255  1.00 66.96           C
ATOM    318  C   VAL A 254      30.717 -17.076 112.897  1.00 66.57           C
ATOM    319  O   VAL A 254      31.121 -18.236 112.766  1.00 67.94           O
ATOM    320  CB  VAL A 254      31.765 -15.399 114.445  1.00 67.50           C
ATOM    321  CG1 VAL A 254      31.641 -14.688 115.795  1.00 67.14           C
ATOM    322  CG2 VAL A 254      33.115 -16.091 114.293  1.00 50.73           C
ATOM    323  N   ASP A 255      30.344 -16.319 111.873  1.00 64.63           N
ATOM    324  CA  ASP A 255      30.485 -16.779 110.505  1.00 63.50           C
ATOM    325  C   ASP A 255      31.961 -16.927 110.151  1.00 63.84           C
ATOM    326  O   ASP A 255      32.833 -16.281 110.739  1.00 63.42           O
ATOM    327  CB  ASP A 255      29.800 -15.803 109.551  1.00 62.95           C
ATOM    328  CG  ASP A 255      29.811 -16.285 108.117  1.00 64.45           C
ATOM    329  OD1 ASP A 255      29.092 -17.262 107.815  1.00 65.69           O
ATOM    330  OD2 ASP A 255      30.539 -15.687 107.298  1.00 65.30           O
ATOM    331  N   GLU A 256      32.235 -17.811 109.188  1.00 64.29           N
ATOM    332  CA  GLU A 256      33.612 -18.053 108.771  1.00 65.28           C
ATOM    333  C   GLU A 256      34.281 -16.771 108.293  1.00 66.04           C
ATOM    334  O   GLU A 256      35.475 -16.557 108.536  1.00 66.99           O
ATOM    335  CB  GLU A 256      33.644 -19.116 107.674  1.00 65.95           C
ATOM    336  CG  GLU A 256      34.997 -19.271 107.011  1.00 65.83           C
ATOM    337  CD  GLU A 256      34.976 -20.273 105.878  1.00 67.96           C
ATOM    338  OE1 GLU A 256      33.878 -20.766 105.546  1.00 65.23           O
ATOM    339  OE2 GLU A 256      36.056 -20.568 105.325  1.00 69.66           O
ATOM    340  N   GLN A 257      33.526 -15.899 107.624  1.00 66.51           N
ATOM    341  CA  GLN A 257      34.104 -14.660 107.121  1.00 66.90           C
ATOM    342  C   GLN A 257      34.474 -13.694 108.240  1.00 68.77           C
ATOM    343  O   GLN A 257      35.347 -12.844 108.039  1.00 71.94           O
ATOM    344  CB  GLN A 257      33.142 -13.996 106.135  1.00 66.71           C
ATOM    345  CG  GLN A 257      32.773 -14.891 104.970  1.00 69.49           C
ATOM    346  CD  GLN A 257      33.984 -15.576 104.361  1.00 73.20           C
ATOM    347  OE1 GLN A 257      34.004 -16.798 104.200  1.00 75.77           O
ATOM    348  NE2 GLN A 257      34.999 -14.790 104.012  1.00 73.98           N
ATOM    349  N   VAL A 258      33.838 -13.803 109.408  1.00 67.48           N
ATOM    350  CA  VAL A 258      34.260 -12.998 110.554  1.00 68.02           C
ATOM    351  C   VAL A 258      35.708 -13.312 110.912  1.00 72.14           C
ATOM    352  O   VAL A 258      36.538 -12.408 111.075  1.00 72.14           O
ATOM    353  CB  VAL A 258      33.322 -13.227 111.754  1.00 63.66           C
ATOM    354  CG1 VAL A 258      33.928 -12.641 113.024  1.00 63.94           C
ATOM    355  CG2 VAL A 258      31.954 -12.617 111.492  1.00 59.77           C
ATOM    356  N   GLU A 259      36.031 -14.604 111.038  1.00 76.64           N
ATOM    357  CA  GLU A 259      37.401 -15.006 111.333  1.00 81.01           C
ATOM    358  C   GLU A 259      38.370 -14.552 110.248  1.00 82.98           C
ATOM    359  O   GLU A 259      39.568 -14.407 110.508  1.00 84.29           O
ATOM    360  CB  GLU A 259      37.477 -16.525 111.493  1.00 86.38           C
ATOM    361  CG  GLU A 259      36.786 -17.077 112.728  1.00 90.51           C
ATOM    362  CD  GLU A 259      37.639 -16.970 113.980  1.00 94.35           C
ATOM    363  OE1 GLU A 259      38.646 -16.230 113.962  1.00 96.77           O
ATOM    364  OE2 GLU A 259      37.303 -17.633 114.985  1.00 95.54           O
ATOM    365  N   ARG A 260      37.872 -14.324 109.032  1.00 82.46           N
ATOM    366  CA  ARG A 260      38.708 -13.999 107.888  1.00 83.89           C
ATOM    367  C   ARG A 260      38.844 -12.501 107.645  1.00 79.57           C
ATOM    368  O   ARG A 260      39.727 -12.085 106.889  1.00 79.58           O
ATOM    369  CB  ARG A 260      38.140 -14.672 106.632  1.00 88.80           C
ATOM    370  CG  ARG A 260      39.184 -15.091 105.618  1.00 95.96           C
ATOM    371  CD  ARG A 260      38.843 -16.444 105.008  1.00102.58           C
ATOM    372  NE  ARG A 260      38.347 -17.408 105.995  1.00105.13           N
ATOM    373  CZ  ARG A 260      39.094 -17.998 106.929  1.00106.52           C
ATOM    374  NH1 ARG A 260      38.545 -18.868 107.769  1.00104.37           N
ATOM    375  NH2 ARG A 260      40.387 -17.717 107.033  1.00109.32           N
ATOM    376  N   ILE A 261      38.006 -11.686 108.273  1.00 76.16           N
ATOM    377  CA  ILE A 261      37.993 -10.248 108.058  1.00 73.19           C
ATOM    378  C   ILE A 261      38.492  -9.487 109.282  1.00 69.14           C
ATOM    379  O   ILE A 261      39.200  -8.485 109.145  1.00 66.83           O
ATOM    380  CB  ILE A 261      36.571  -9.785 107.660  1.00 72.76           C
ATOM    381  CG1 ILE A 261      36.200 -10.307 106.271  1.00 73.17           C
ATOM    382  CG2 ILE A 261      36.443  -8.270 107.721  1.00 72.75           C
ATOM    383  CD1 ILE A 261      37.024  -9.697 105.157  1.00 75.75           C
ATOM    384  N   PHE A 262      38.142  -9.947 110.481  1.00 68.16           N
ATOM    385  CA  PHE A 262      38.443  -9.230 111.710  1.00 67.57           C
ATOM    386  C   PHE A 262      39.477  -9.970 112.550  1.00 69.79           C
ATOM    387  O   PHE A 262      39.553 -11.204 112.541  1.00 71.37           O
ATOM    388  CB  PHE A 262      37.176  -9.015 112.548  1.00 63.97           C
ATOM    389  CG  PHE A 262      36.100  -8.260 111.834  1.00 59.95           C
ATOM    390  CD1 PHE A 262      36.102  -6.878 111.819  1.00 58.65           C
ATOM    391  CD2 PHE A 262      35.084  -8.934 111.180  1.00 59.20           C
ATOM    392  CE1 PHE A 262      35.110  -6.178 111.160  1.00 59.00           C
ATOM    393  CE2 PHE A 262      34.087  -8.242 110.520  1.00 58.26           C
ATOM    394  CZ  PHE A 262      34.100  -6.860 110.508  1.00 58.10           C
ATOM    395  N   ASN A 263      40.270  -9.194 113.287  1.00 69.54           N
ATOM    396  CA  ASN A 263      41.253  -9.718 114.225  1.00 71.52           C
ATOM    397  C   ASN A 263      40.892  -9.251 115.628  1.00 70.32           C
ATOM    398  O   ASN A 263      40.713  -8.050 115.861  1.00 68.10           O
ATOM    399  CB  ASN A 263      42.666  -9.262 113.855  1.00 76.12           C
ATOM    400  CG  ASN A 263      43.703  -9.718 114.858  1.00 81.45           C
ATOM    401  OD1 ASN A 263      44.021  -9.001 115.809  1.00 82.92           O
ATOM    402  ND2 ASN A 263      44.238 -10.916 114.653  1.00 84.59           N
ATOM    403  N   LEU A 264      40.777 -10.198 116.554  1.00 70.67           N
ATOM    404  CA  LEU A 264      40.447  -9.912 117.944  1.00 70.16           C
ATOM    405  C   LEU A 264      41.668 -10.187 118.811  1.00 71.50           C
ATOM    406  O   LEU A 264      42.133 -11.330 118.890  1.00 71.51           O
ATOM    407  CB  LEU A 264      39.256 -10.751 118.409  1.00 68.70           C
ATOM    408  CG  LEU A 264      38.961 -10.721 119.913  1.00 67.13           C
ATOM    409  CD1 LEU A 264      38.714  -9.296 120.385  1.00 64.21           C
ATOM    410  CD2 LEU A 264      37.775 -11.612 120.255  1.00 65.94           C
ATOM    411  N   ASP A 265      42.181  -9.143 119.458  1.00 73.22           N
ATOM    412  CA  ASP A 265      43.282  -9.310 120.399  1.00 77.30           C
ATOM    413  C   ASP A 265      42.806 -10.131 121.592  1.00 78.28           C
ATOM    414  O   ASP A 265      41.896  -9.716 122.317  1.00 75.95           O
ATOM    415  CB  ASP A 265      43.805  -7.948 120.851  1.00 78.96           C
ATOM    416  CG  ASP A 265      45.154  -8.036 121.550  1.00 83.41           C
ATOM    417  OD1 ASP A 265      45.457  -9.080 122.166  1.00 85.88           O
ATOM    418  OD2 ASP A 265      45.917  -7.049 121.487  1.00 85.05           O
ATOM    419  N   LYS A 266      43.423 -11.298 121.795  1.00 82.29           N
ATOM    420  CA  LYS A 266      42.988 -12.189 122.865  1.00 85.71           C
ATOM    421  C   LYS A 266      43.191 -11.565 124.240  1.00 88.45           C
ATOM    422  O   LYS A 266      42.447 -11.877 125.177  1.00 89.25           O
ATOM    423  CB  LYS A 266      43.732 -13.521 122.770  1.00 88.95           C
ATOM    424  N   ARG A 267      44.179 -10.684 124.383  1.00 90.37           N
ATOM    425  CA  ARG A 267      44.470 -10.051 125.664  1.00 94.12           C
ATOM    426  C   ARG A 267      43.872  -8.656 125.792  1.00 93.69           C
ATOM    427  O   ARG A 267      43.382  -8.296 126.867  1.00 96.43           O
ATOM    428  CB  ARG A 267      45.985  -9.979 125.887  1.00 96.86           C
ATOM    429  N   THR A 268      43.894  -7.861 124.723  1.00 91.44           N
ATOM    430  CA  THR A 268      43.411  -6.487 124.794  1.00 91.90           C
ATOM    431  C   THR A 268      41.917  -6.367 124.535  1.00 88.82           C
ATOM    432  O   THR A 268      41.266  -5.486 125.107  1.00 84.03           O
ATOM    433  CB  THR A 268      44.156  -5.605 123.787  1.00 94.62           C
ATOM    434  OG1 THR A 268      45.542  -5.969 123.760  1.00101.26           O
ATOM    435  CG2 THR A 268      44.041  -4.143 124.180  1.00 95.29           C
ATOM    436  N   GLY A 269      41.357  -7.225 123.687  1.00 91.08           N
ATOM    437  CA  GLY A 269      39.977  -7.066 123.285  1.00 88.95           C
ATOM    438  C   GLY A 269      39.747  -6.018 122.221  1.00 83.02           C
ATOM    439  O   GLY A 269      38.588  -5.701 121.927  1.00 78.07           O
ATOM    440  N   GLU A 270      40.812  -5.455 121.653  1.00 82.05           N
ATOM    441  CA  GLU A 270      40.673  -4.573 120.503  1.00 85.31           C
ATOM    442  C   GLU A 270      40.326  -5.385 119.262  1.00 79.26           C
ATOM    443  O   GLU A 270      40.830  -6.495 119.063  1.00 77.42           O
ATOM    444  CB  GLU A 270      41.961  -3.786 120.263  1.00 93.41           C
ATOM    445  CG  GLU A 270      42.333  -2.817 121.370  1.00102.70           C
ATOM    446  CD  GLU A 270      43.548  -1.977 121.020  1.00109.20           C
ATOM    447  OE1 GLU A 270      43.494  -1.253 120.002  1.00112.83           O
ATOM    448  OE2 GLU A 270      44.559  -2.051 121.751  1.00113.23           O
ATOM    449  N   ILE A 271      39.459  -4.825 118.425  1.00 73.61           N
ATOM    450  CA  ILE A 271      39.009  -5.473 117.200  1.00 70.89           C
ATOM    451  C   ILE A 271      39.388  -4.583 116.028  1.00 72.01           C
ATOM    452  O   ILE A 271      39.007  -3.406 115.985  1.00 73.47           O
ATOM    453  CB  ILE A 271      37.498  -5.739 117.212  1.00 64.86           C
ATOM    454  CG1 ILE A 271      37.132  -6.639 118.388  1.00 60.84           C
ATOM    455  CG2 ILE A 271      37.056  -6.357 115.893  1.00 65.95           C
ATOM    456  CD1 ILE A 271      35.665  -6.890 118.494  1.00 56.35           C
ATOM    457  N   THR A 272      40.132  -5.141 115.080  1.00 71.64           N
ATOM    458  CA  THR A 272      40.526  -4.433 113.875  1.00 70.41           C
ATOM    459  C   THR A 272      40.248  -5.312 112.666  1.00 70.66           C
ATOM    460  O   THR A 272      40.213  -6.542 112.763  1.00 71.14           O
ATOM    461  CB  THR A 272      42.010  -4.045 113.897  1.00 72.43           C
ATOM    462  OG1 THR A 272      42.807  -5.221 114.083  1.00 73.33           O
ATOM    463  CG2 THR A 272      42.291  -3.054 115.017  1.00 74.10           C
ATOM    464  N   THR A 273      40.045  -4.667 111.521  1.00 69.85           N
ATOM    465  CA  THR A 273      39.983  -5.408 110.272  1.00 70.92           C
ATOM    466  C   THR A 273      41.378  -5.896 109.905  1.00 73.59           C
ATOM    467  O   THR A 273      42.385  -5.266 110.239  1.00 75.58           O
ATOM    468  CB  THR A 273      39.415  -4.539 109.145  1.00 71.34           C
ATOM    469  OG1 THR A 273      40.332  -3.478 108.837  1.00 74.93           O
ATOM    470  CG2 THR A 273      38.071  -3.943 109.550  1.00 65.36           C
ATOM    471  N   LYS A 274      41.436  -7.044 109.230  1.00 72.63           N
ATOM    472  CA  LYS A 274      42.700  -7.564 108.727  1.00 74.30           C
ATOM    473  C   LYS A 274      42.654  -7.837 107.230  1.00 75.85           C
ATOM    474  O   LYS A 274      43.615  -8.385 106.678  1.00 78.43           O
ATOM    475  CB  LYS A 274      43.109  -8.828 109.490  1.00 75.06           C
ATOM    476  CG  LYS A 274      42.190 -10.021 109.308  1.00 74.91           C
ATOM    477  CD  LYS A 274      42.688 -11.210 110.120  1.00 75.61           C
ATOM    478  CE  LYS A 274      41.936 -12.479 109.768  1.00 75.92           C
ATOM    479  NZ  LYS A 274      42.283 -13.618 110.663  1.00 76.56           N
ATOM    480  N   ASP A 275      41.568  -7.458 106.561  1.00 73.86           N
ATOM    481  CA  ASP A 275      41.440  -7.607 105.121  1.00 75.42           C
ATOM    482  C   ASP A 275      40.528  -6.496 104.616  1.00 73.89           C
ATOM    483  O   ASP A 275      39.998  -5.700 105.393  1.00 74.08           O
ATOM    484  CB  ASP A 275      40.905  -8.995 104.754  1.00 77.70           C
ATOM    485  CG  ASP A 275      41.451  -9.502 103.434  1.00 83.65           C
ATOM    486  OD1 ASP A 275      41.657 -10.728 103.311  1.00 86.93           O
ATOM    487  OD2 ASP A 275      41.679  -8.679 102.522  1.00 85.47           O
ATOM    488  N   ASN A 276      40.347  -6.440 103.304  1.00 75.17           N
ATOM    489  CA  ASN A 276      39.531  -5.381 102.732  1.00 71.80           C
ATOM    490  C   ASN A 276      38.052  -5.718 102.843  1.00 65.97           C
ATOM    491  O   ASN A 276      37.655  -6.886 102.849  1.00 65.30           O
ATOM    492  CB  ASN A 276      39.911  -5.140 101.271  1.00 74.19           C
ATOM    493  CG  ASN A 276      41.274  -4.509 101.131  1.00 77.11           C
ATOM    494  OD1 ASN A 276      42.269  -5.197 100.906  1.00 81.64           O
ATOM    495  ND2 ASN A 276      41.331  -3.189 101.280  1.00 77.00           N
ATOM    496  N   LEU A 277      37.239  -4.677 102.946  1.00 62.26           N
ATOM    497  CA  LEU A 277      35.797  -4.842 102.972  1.00 61.32           C
ATOM    498  C   LEU A 277      35.232  -4.724 101.556  1.00 65.50           C
ATOM    499  O   LEU A 277      35.940  -4.395 100.597  1.00 67.82           O
ATOM    500  CB  LEU A 277      35.159  -3.818 103.911  1.00 58.69           C
ATOM    501  CG  LEU A 277      35.681  -3.842 105.357  1.00 56.81           C
ATOM    502  CD1 LEU A 277      34.948  -2.845 106.252  1.00 52.49           C
ATOM    503  CD2 LEU A 277      35.590  -5.244 105.939  1.00 56.05           C
ATOM    504  N   ASP A 278      33.936  -5.017 101.431  1.00 65.61           N
ATOM    505  CA  ASP A 278      33.235  -4.911 100.157  1.00 67.98           C
ATOM    506  C   ASP A 278      31.732  -4.987 100.405  1.00 66.23           C
ATOM    507  O   ASP A 278      31.195  -6.066 100.675  1.00 64.17           O
ATOM    508  CB  ASP A 278      33.681  -6.007  99.185  1.00 69.07           C
ATOM    509  CG  ASP A 278      32.960  -5.946  97.849  1.00 75.27           C
ATOM    510  OD1 ASP A 278      32.398  -4.889  97.506  1.00 75.51           O
ATOM    511  OD2 ASP A 278      32.968  -6.970  97.130  1.00 80.00           O
ATOM    512  N   PHE A 279      31.053  -3.838 100.323  1.00 66.57           N
ATOM    513  CA  PHE A 279      29.613  -3.786 100.566  1.00 65.78           C
ATOM    514  C   PHE A 279      28.849  -4.689  99.607  1.00 69.75           C
ATOM    515  O   PHE A 279      27.807  -5.243  99.971  1.00 70.11           O
ATOM    516  CB  PHE A 279      29.130  -2.343 100.447  1.00 67.16           C
ATOM    517  CG  PHE A 279      27.646  -2.175 100.628  1.00 69.72           C
ATOM    518  CD1 PHE A 279      27.108  -1.986 101.891  1.00 67.38           C
ATOM    519  CD2 PHE A 279      26.791  -2.178  99.534  1.00 75.23           C
ATOM    520  CE1 PHE A 279      25.748  -1.820 102.061  1.00 67.65           C
ATOM    521  CE2 PHE A 279      25.428  -2.014  99.701  1.00 75.65           C
ATOM    522  CZ  PHE A 279      24.905  -1.832 100.966  1.00 70.29           C
ATOM    523  N   GLU A 280      29.349  -4.850  98.383  1.00 73.23           N
ATOM    524  CA  GLU A 280      28.664  -5.684  97.407  1.00 78.45           C
ATOM    525  C   GLU A 280      28.732  -7.164  97.770  1.00 79.28           C
ATOM    526  O   GLU A 280      27.904  -7.944  97.286  1.00 84.63           O
ATOM    527  CB  GLU A 280      29.252  -5.443  96.010  1.00 82.76           C
ATOM    528  CG  GLU A 280      28.779  -4.150  95.327  1.00 84.76           C
ATOM    529  CD  GLU A 280      29.126  -2.881  96.106  1.00 82.81           C
ATOM    530  OE1 GLU A 280      30.288  -2.735  96.538  1.00 76.26           O
ATOM    531  OE2 GLU A 280      28.230  -2.027  96.285  1.00 82.78           O
ATOM    532  N   THR A 281      29.690  -7.563  98.608  1.00 73.52           N
ATOM    533  CA  THR A 281      29.834  -8.943  99.055  1.00 72.93           C
ATOM    534  C   THR A 281      29.174  -9.197 100.408  1.00 68.29           C
ATOM    535  O   THR A 281      28.527 -10.233 100.596  1.00 66.06           O
ATOM    536  CB  THR A 281      31.319  -9.317  99.143  1.00 74.51           C
ATOM    537  OG1 THR A 281      31.948  -9.088  97.880  1.00 80.79           O
ATOM    538  CG2 THR A 281      31.483 -10.783  99.518  1.00 74.61           C
ATOM    539  N   ALA A 282      29.319  -8.275 101.356  1.00 61.08           N
ATOM    540  CA  ALA A 282      28.697  -8.430 102.665  1.00 69.76           C
ATOM    541  C   ALA A 282      28.337  -7.056 103.204  1.00 67.08           C
ATOM    542  O   ALA A 282      29.201  -6.178 103.296  1.00 66.10           O
ATOM    543  CB  ALA A 282      29.626  -9.165 103.636  1.00 55.79           C
ATOM    544  N   LYS A 283      27.066  -6.876 103.559  1.00 66.21           N
ATOM    545  CA  LYS A 283      26.589  -5.610 104.096  1.00 64.23           C
ATOM    546  C   LYS A 283      26.689  -5.516 105.615  1.00 63.76           C
ATOM    547  O   LYS A 283      26.560  -4.412 106.157  1.00 62.88           O
ATOM    548  CB  LYS A 283      25.137  -5.370 103.672  1.00 63.56           C
ATOM    549  CG  LYS A 283      24.942  -5.281 102.175  1.00 67.42           C
ATOM    550  CD  LYS A 283      23.485  -5.038 101.828  1.00 69.85           C
ATOM    551  CE  LYS A 283      23.238  -5.211 100.348  1.00 74.50           C
ATOM    552  NZ  LYS A 283      21.782  -5.312 100.055  1.00 77.89           N
ATOM    553  N   SER A 284      26.915  -6.627 106.314  1.00 64.68           N
ATOM    554  CA  SER A 284      26.941  -6.587 107.771  1.00 66.24           C
ATOM    555  C   SER A 284      27.675  -7.806 108.309  1.00 64.78           C
ATOM    556  O   SER A 284      27.755  -8.849 107.655  1.00 67.73           O
ATOM    557  CB  SER A 284      25.526  -6.518 108.358  1.00 66.11           C
ATOM    558  OG  SER A 284      24.785  -7.682 108.040  1.00 69.76           O
ATOM    559  N   TYR A 285      28.208  -7.655 109.520  1.00 62.23           N
ATOM    560  CA  TYR A 285      28.890  -8.727 110.230  1.00 61.59           C
ATOM    561  C   TYR A 285      28.403  -8.782 111.670  1.00 61.07           C
ATOM    562  O   TYR A 285      28.206  -7.744 112.312  1.00 60.10           O
ATOM    563  CB  TYR A 285      30.412  -8.540 110.220  1.00 59.67           C
ATOM    564  CG  TYR A 285      31.046  -8.559 108.846  1.00 57.60           C
ATOM    565  CD1 TYR A 285      31.441  -9.752 108.259  1.00 59.69           C
ATOM    566  CD2 TYR A 285      31.271  -7.378 108.149  1.00 54.86           C
ATOM    567  CE1 TYR A 285      32.029  -9.769 106.998  1.00 63.03           C
ATOM    568  CE2 TYR A 285      31.858  -7.383 106.900  1.00 58.34           C
ATOM    569  CZ  TYR A 285      32.233  -8.581 106.328  1.00 60.69           C
ATOM    570  OH  TYR A 285      32.821  -8.589 105.088  1.00 60.25           O
ATOM    571  N   THR A 286      28.223 -10.001 112.175  1.00 60.27           N
ATOM    572  CA  THR A 286      27.825 -10.249 113.554  1.00 56.32           C
ATOM    573  C   THR A 286      29.004 -10.869 114.292  1.00 57.09           C
ATOM    574  O   THR A 286      29.457 -11.964 113.939  1.00 57.07           O
ATOM    575  CB  THR A 286      26.602 -11.164 113.619  1.00 55.20           C
ATOM    576  OG1 THR A 286      25.436 -10.437 113.214  1.00 54.13           O
ATOM    577  CG2 THR A 286      26.395 -11.683 115.031  1.00 55.65           C
ATOM    578  N   LEU A 287      29.497 -10.169 115.308  1.00 56.54           N
ATOM    579  CA  LEU A 287      30.665 -10.588 116.070  1.00 57.97           C
ATOM    580  C   LEU A 287      30.239 -10.904 117.499  1.00 61.46           C
ATOM    581  O   LEU A 287      29.725 -10.030 118.206  1.00 63.11           O
ATOM    582  CB  LEU A 287      31.747  -9.506 116.058  1.00 56.70           C
ATOM    583  CG  LEU A 287      32.657  -9.378 114.831  1.00 57.35           C
ATOM    584  CD1 LEU A 287      31.892  -8.917 113.597  1.00 56.01           C
ATOM    585  CD2 LEU A 287      33.822  -8.434 115.124  1.00 56.26           C
ATOM    586  N   ASN A 288      30.444 -12.148 117.916  1.00 62.40           N
ATOM    587  CA  ASN A 288      30.210 -12.565 119.292  1.00 64.02           C
ATOM    588  C   ASN A 288      31.563 -12.783 119.952  1.00 66.26           C
ATOM    589  O   ASN A 288      32.385 -13.553 119.443  1.00 66.47           O
ATOM    590  CB  ASN A 288      29.366 -13.837 119.346  1.00 64.08           C
ATOM    591  CG  ASN A 288      28.066 -13.704 118.582  1.00 64.06           C
ATOM    592  OD1 ASN A 288      27.328 -12.733 118.748  1.00 62.73           O
ATOM    593  ND2 ASN A 288      27.781 -14.682 117.729  1.00 66.44           N
ATOM    594  N   VAL A 289      31.795 -12.100 121.070  1.00 66.78           N
ATOM    595  CA  VAL A 289      33.059 -12.169 121.793  1.00 67.79           C
ATOM    596  C   VAL A 289      32.813 -12.807 123.152  1.00 72.10           C
ATOM    597  O   VAL A 289      31.834 -12.487 123.837  1.00 73.25           O
ATOM    598  CB  VAL A 289      33.705 -10.778 121.943  1.00 65.32           C
ATOM    599  CG1 VAL A 289      34.942 -10.852 122.822  1.00 67.37           C
ATOM    600  CG2 VAL A 289      34.066 -10.215 120.574  1.00 64.24           C
ATOM    601  N   GLU A 290      33.705 -13.713 123.538  1.00 74.92           N
ATOM    602  CA  GLU A 290      33.635 -14.408 124.815  1.00 79.93           C
ATOM    603  C   GLU A 290      34.820 -13.980 125.671  1.00 83.65           C
ATOM    604  O   GLU A 290      35.973 -14.102 125.243  1.00 84.86           O
ATOM    605  CB  GLU A 290      33.638 -15.921 124.607  1.00 83.78           C
ATOM    606  CG  GLU A 290      33.557 -16.715 125.891  1.00 90.68           C
ATOM    607  CD  GLU A 290      34.099 -18.118 125.732  1.00 96.96           C
ATOM    608  OE1 GLU A 290      35.008 -18.312 124.895  1.00 97.06           O
ATOM    609  OE2 GLU A 290      33.614 -19.025 126.441  1.00101.81           O
ATOM    610  N   ALA A 291      34.535 -13.484 126.872  1.00 85.65           N
ATOM    611  CA  ALA A 291      35.563 -13.071 127.818  1.00 89.82           C
ATOM    612  C   ALA A 291      35.704 -14.123 128.910  1.00 98.01           C
ATOM    613  O   ALA A 291      34.718 -14.477 129.564  1.00 98.21           O
ATOM    614  CB  ALA A 291      35.226 -11.712 128.433  1.00 87.55           C
ATOM    615  N   LYS A 292      36.928 -14.613 129.109  1.00104.71           N
ATOM    616  CA  LYS A 292      37.211 -15.669 130.076  1.00112.29           C
ATOM    617  C   LYS A 292      38.297 -15.206 131.036  1.00120.69           C
ATOM    618  O   LYS A 292      39.426 -14.933 130.616  1.00121.02           O
ATOM    619  CB  LYS A 292      37.640 -16.959 129.372  1.00110.57           C
ATOM    620  CG  LYS A 292      36.624 -18.085 129.456  1.00109.57           C
ATOM    621  N   ASP A 293      37.959 -15.132 132.316  1.00129.15           N
ATOM    622  CA  ASP A 293      38.914 -14.796 133.365  1.00137.85           C
ATOM    623  C   ASP A 293      39.782 -16.024 133.642  1.00140.01           C
ATOM    624  O   ASP A 293      39.614 -17.076 133.017  1.00137.57           O
ATOM    625  CB  ASP A 293      38.158 -14.296 134.596  1.00144.25           C
ATOM    626  CG  ASP A 293      37.445 -15.408 135.347  1.00149.73           C
ATOM    627  OD1 ASP A 293      37.000 -16.381 134.702  1.00151.84           O
ATOM    628  OD2 ASP A 293      37.329 -15.303 136.587  1.00156.54           O
ATOM    629  N   PRO A 294      40.759 -15.925 134.556  1.00149.58           N
ATOM    630  CA  PRO A 294      41.516 -17.134 134.923  1.00158.24           C
ATOM    631  C   PRO A 294      40.640 -18.269 135.426  1.00160.56           C
ATOM    632  O   PRO A 294      41.001 -19.440 135.255  1.00163.63           O
ATOM    633  CB  PRO A 294      42.471 -16.626 136.009  1.00162.80           C
ATOM    634  CG  PRO A 294      42.709 -15.212 135.638  1.00158.79           C
ATOM    635  CD  PRO A 294      41.398 -14.709 135.099  1.00153.08           C
ATOM    636  N   GLY A 295      39.500 -17.961 136.036  1.00162.64           N
ATOM    637  CA  GLY A 295      38.544 -18.979 136.409  1.00165.21           C
ATOM    638  C   GLY A 295      37.802 -19.521 135.199  1.00161.89           C
ATOM    639  O   GLY A 295      38.033 -19.138 134.051  1.00155.06           O
ATOM    640  N   ASP A 296      36.875 -20.440 135.475  1.00159.82           N
ATOM    641  CA  ASP A 296      36.145 -21.098 134.398  1.00154.00           C
ATOM    642  C   ASP A 296      35.007 -20.241 133.854  1.00145.91           C
ATOM    643  O   ASP A 296      34.630 -20.393 132.685  1.00142.99           O
ATOM    644  CB  ASP A 296      35.599 -22.443 134.879  1.00158.53           C
ATOM    645  N   LEU A 297      34.453 -19.347 134.672  1.00141.60           N
ATOM    646  CA  LEU A 297      33.305 -18.551 134.264  1.00131.72           C
ATOM    647  C   LEU A 297      33.655 -17.658 133.076  1.00121.45           C
ATOM    648  O   LEU A 297      34.815 -17.306 132.843  1.00119.18           O
ATOM    649  CB  LEU A 297      32.806 -17.697 135.431  1.00133.09           C
ATOM    650  N   ALA A 298      32.625 -17.290 132.315  1.00114.21           N
ATOM    651  CA  ALA A 298      32.817 -16.457 131.139  1.00105.99           C
ATOM    652  C   ALA A 298      31.588 -15.588 130.916  1.00100.08           C
ATOM    653  O   ALA A 298      30.497 -15.873 131.419  1.00100.43           O
ATOM    654  CB  ALA A 298      33.104 -17.298 129.889  1.00103.29           C
ATOM    655  N   SER A 299      31.787 -14.517 130.150  1.00 93.79           N
ATOM    656  CA  SER A 299      30.720 -13.613 129.747  1.00 87.94           C
ATOM    657  C   SER A 299      30.850 -13.313 128.261  1.00 82.49           C
ATOM    658  O   SER A 299      31.936 -13.401 127.680  1.00 81.89           O
ATOM    659  CB  SER A 299      30.743 -12.306 130.549  1.00 86.15           C
ATOM    660  OG  SER A 299      30.155 -12.486 131.822  1.00 88.99           O
ATOM    661  N   HIS A 300      29.724 -12.949 127.649  1.00 79.19           N
ATOM    662  CA  HIS A 300      29.652 -12.749 126.210  1.00 75.60           C
ATOM    663  C   HIS A 300      29.042 -11.394 125.889  1.00 69.80           C
ATOM    664  O   HIS A 300      28.247 -10.850 126.663  1.00 69.98           O
ATOM    665  CB  HIS A 300      28.823 -13.845 125.529  1.00 80.28           C
ATOM    666  CG  HIS A 300      29.163 -15.231 125.978  1.00 87.23           C
ATOM    667  ND1 HIS A 300      28.564 -15.827 127.067  1.00 92.22           N
ATOM    668  CD2 HIS A 300      30.039 -16.139 125.485  1.00 90.13           C
ATOM    669  CE1 HIS A 300      29.057 -17.042 127.227  1.00 96.30           C
ATOM    670  NE2 HIS A 300      29.954 -17.256 126.281  1.00 95.26           N
ATOM    671  N   CYS A 301      29.428 -10.855 124.735  1.00 64.86           N
ATOM    672  CA  CYS A 301      28.781  -9.681 124.172  1.00 62.78           C
ATOM    673  C   CYS A 301      28.827  -9.790 122.655  1.00 58.96           C
ATOM    674  O   CYS A 301      29.625 -10.546 122.093  1.00 59.56           O
ATOM    675  CB  CYS A 301      29.442  -8.381 124.638  1.00 63.91           C
ATOM    676  SG  CYS A 301      30.982  -7.990 123.789  1.00 63.72           S
ATOM    677  N   SER A 302      27.960  -9.029 121.993  1.00 55.01           N
ATOM    678  CA  SER A 302      27.864  -9.049 120.541  1.00 55.46           C
ATOM    679  C   SER A 302      28.116  -7.660 119.972  1.00 57.29           C
ATOM    680  O   SER A 302      27.803  -6.643 120.601  1.00 59.13           O
ATOM    681  CB  SER A 302      26.497  -9.560 120.071  1.00 52.01           C
ATOM    682  OG  SER A 302      26.396 -10.962 120.241  1.00 52.70           O
ATOM    683  N   ILE A 303      28.691  -7.631 118.774  1.00 53.80           N
ATOM    684  CA  ILE A 303      29.027  -6.396 118.078  1.00 54.17           C
ATOM    685  C   ILE A 303      28.500  -6.522 116.657  1.00 54.60           C
ATOM    686  O   ILE A 303      29.029  -7.309 115.863  1.00 55.44           O
ATOM    687  CB  ILE A 303      30.534  -6.125 118.078  1.00 55.39           C
ATOM    688  CG1 ILE A 303      31.040  -6.020 119.515  1.00 59.34           C
ATOM    689  CG2 ILE A 303      30.848  -4.855 117.297  1.00 53.46           C
ATOM    690  CD1 ILE A 303      32.476  -6.386 119.666  1.00 61.35           C
ATOM    691  N   GLN A 304      27.461  -5.759 116.337  1.00 53.65           N
ATOM    692  CA  GLN A 304      26.846  -5.796 115.016  1.00 55.15           C
ATOM    693  C   GLN A 304      27.491  -4.717 114.156  1.00 56.42           C
ATOM    694  O   GLN A 304      27.315  -3.520 114.412  1.00 57.81           O
ATOM    695  CB  GLN A 304      25.338  -5.607 115.123  1.00 54.94           C
ATOM    696  CG  GLN A 304      24.661  -6.770 115.811  1.00 58.31           C
ATOM    697  CD  GLN A 304      23.166  -6.616 115.885  1.00 63.02           C
ATOM    698  OE1 GLN A 304      22.496  -6.431 114.867  1.00 68.66           O
ATOM    699  NE2 GLN A 304      22.628  -6.693 117.094  1.00 61.81           N
ATOM    700  N   VAL A 305      28.247  -5.144 113.149  1.00 53.98           N
ATOM    701  CA  VAL A 305      29.031  -4.249 112.308  1.00 54.04           C
ATOM    702  C   VAL A 305      28.255  -3.998 111.026  1.00 57.17           C
ATOM    703  O   VAL A 305      28.001  -4.926 110.246  1.00 57.99           O
ATOM    704  CB  VAL A 305      30.420  -4.832 112.008  1.00 53.69           C
ATOM    705  CG1 VAL A 305      31.188  -3.911 111.076  1.00 54.04           C
ATOM    706  CG2 VAL A 305      31.192  -5.052 113.303  1.00 51.87           C
ATOM    707  N   LYS A 306      27.877  -2.744 110.810  1.00 57.50           N
ATOM    708  CA  LYS A 306      27.156  -2.330 109.616  1.00 59.24           C
ATOM    709  C   LYS A 306      28.148  -1.752 108.615  1.00 58.76           C
ATOM    710  O   LYS A 306      29.027  -0.967 108.985  1.00 55.40           O
ATOM    711  CB  LYS A 306      26.080  -1.306 109.973  1.00 61.77           C
ATOM    712  CG  LYS A 306      25.416  -0.655 108.784  1.00 68.31           C
ATOM    713  CD  LYS A 306      24.352   0.335 109.234  1.00 71.65           C
ATOM    714  CE  LYS A 306      23.752   1.068 108.043  1.00 75.78           C
ATOM    715  NZ  LYS A 306      22.711   2.052 108.449  1.00 77.25           N
ATOM    716  N   ILE A 307      28.025  -2.160 107.356  1.00 61.51           N
ATOM    717  CA  ILE A 307      28.904  -1.688 106.294  1.00 60.47           C
ATOM    718  C   ILE A 307      28.163  -0.632 105.491  1.00 62.83           C
ATOM    719  O   ILE A 307      26.957  -0.758 105.237  1.00 63.82           O
ATOM    720  CB  ILE A 307      29.371  -2.851 105.399  1.00 62.44           C
ATOM    721  CG1 ILE A 307      29.975  -3.965 106.253  1.00 60.63           C
ATOM    722  CG2 ILE A 307      30.382  -2.367 104.360  1.00 64.09           C
ATOM    723  CD1 ILE A 307      31.126  -3.512 107.131  1.00 60.04           C
ATOM    724  N   LEU A 308      28.876   0.422 105.107  1.00 65.74           N
ATOM    725  CA  LEU A 308      28.306   1.512 104.330  1.00 68.41           C
ATOM    726  C   LEU A 308      28.730   1.397 102.873  1.00 72.09           C
ATOM    727  O   LEU A 308      29.890   1.102 102.571  1.00 73.01           O
ATOM    728  CB  LEU A 308      28.731   2.867 104.898  1.00 68.01           C
ATOM    729  CG  LEU A 308      28.150   3.162 106.281  1.00 65.49           C
ATOM    730  CD1 LEU A 308      28.661   4.489 106.814  1.00 67.33           C
ATOM    731  CD2 LEU A 308      26.631   3.144 106.224  1.00 65.26           C
ATOM    732  N   ASP A 309      27.781   1.631 101.974  1.00 74.37           N
ATOM    733  CA  ASP A 309      28.040   1.523 100.547  1.00 76.18           C
ATOM    734  C   ASP A 309      28.781   2.755 100.044  1.00 78.44           C
ATOM    735  O   ASP A 309      28.351   3.888 100.280  1.00 80.45           O
ATOM    736  CB  ASP A 309      26.727   1.353  99.784  1.00 77.89           C
ATOM    737  CG  ASP A 309      26.892   1.543  98.287  1.00 81.35           C
ATOM    738  OD1 ASP A 309      27.865   1.005  97.719  1.00 75.33           O
ATOM    739  OD2 ASP A 309      26.049   2.242  97.685  1.00 77.66           O
ATOM    740  N   GLU A 310      29.893   2.528  99.350  1.00 77.84           N
ATOM    741  CA  GLU A 310      30.614   3.566  98.632  1.00 78.32           C
ATOM    742  C   GLU A 310      30.470   3.339  97.134  1.00 82.64           C
ATOM    743  O   GLU A 310      30.208   2.225  96.672  1.00 82.30           O
ATOM    744  CB  GLU A 310      32.100   3.585  99.008  1.00 78.73           C
ATOM    745  CG  GLU A 310      32.380   3.779 100.495  1.00 77.97           C
ATOM    746  CD  GLU A 310      32.038   5.175 100.981  1.00 78.27           C
ATOM    747  OE1 GLU A 310      31.473   5.301 102.092  1.00 70.94           O
ATOM    748  OE2 GLU A 310      32.333   6.145 100.247  1.00 83.66           O
ATOM    749  N   ASN A 311      30.650   4.417  96.377  1.00 82.51           N
ATOM    750  CA  ASN A 311      30.563   4.378  94.920  1.00 81.30           C
ATOM    751  C   ASN A 311      31.891   3.864  94.380  1.00 80.04           C
ATOM    752  O   ASN A 311      32.797   4.634  94.060  1.00 83.40           O
ATOM    753  CB  ASN A 311      30.225   5.758  94.373  1.00 84.05           C
ATOM    754  CG  ASN A 311      29.899   5.739  92.896  1.00 84.84           C
ATOM    755  OD1 ASN A 311      29.733   4.679  92.294  1.00 84.35           O
ATOM    756  ND2 ASN A 311      29.795   6.922  92.303  1.00 86.78           N
ATOM    757  N   ASP A 312      32.015   2.538  94.281  1.00 75.65           N
ATOM    758  CA  ASP A 312      33.231   1.928  93.758  1.00 76.04           C
ATOM    759  C   ASP A 312      32.966   0.958  92.610  1.00 74.00           C
ATOM    760  O   ASP A 312      33.875   0.215  92.226  1.00 73.35           O
ATOM    761  CB  ASP A 312      34.013   1.224  94.876  1.00 76.67           C
ATOM    762  CG  ASP A 312      33.213   0.129  95.563  1.00 77.65           C
ATOM    763  OD1 ASP A 312      31.975   0.100  95.417  1.00 73.77           O
ATOM    764  OD2 ASP A 312      33.827  -0.701  96.264  1.00 75.59           O
ATOM    765  N   CYS A 313      31.758   0.951  92.046  1.00 71.64           N
ATOM    766  CA  CYS A 313      31.419   0.096  90.913  1.00 70.92           C
ATOM    767  C   CYS A 313      31.013   0.974  89.738  1.00 72.60           C
ATOM    768  O   CYS A 313      30.078   1.775  89.850  1.00 72.11           O
ATOM    769  CB  CYS A 313      30.297  -0.883  91.268  1.00 70.49           C
ATOM    770  SG  CYS A 313      30.802  -2.208  92.398  1.00 73.58           S
ATOM    771  N   VAL A 314      31.711   0.814  88.619  1.00 73.73           N
ATOM    772  CA  VAL A 314      31.467   1.628  87.422  1.00 75.28           C
ATOM    773  C   VAL A 314      30.163   1.185  86.768  1.00 71.89           C
ATOM    774  O   VAL A 314      29.830  -0.014  86.815  1.00 64.96           O
ATOM    775  CB  VAL A 314      32.649   1.498  86.453  1.00 78.42           C
ATOM    776  CG1 VAL A 314      32.398   2.248  85.152  1.00 68.78           C
ATOM    777  CG2 VAL A 314      33.928   1.996  87.118  1.00 80.98           C
ATOM    778  N   PRO A 315      29.378   2.095  86.188  1.00 69.65           N
ATOM    779  CA  PRO A 315      28.238   1.664  85.366  1.00 67.69           C
ATOM    780  C   PRO A 315      28.719   0.971  84.100  1.00 66.88           C
ATOM    781  O   PRO A 315      29.744   1.338  83.522  1.00 68.11           O
ATOM    782  CB  PRO A 315      27.513   2.974  85.033  1.00 66.95           C
ATOM    783  CG  PRO A 315      28.048   3.986  85.989  1.00 70.53           C
ATOM    784  CD  PRO A 315      29.436   3.559  86.335  1.00 70.86           C
ATOM    785  N   GLU A 316      27.973  -0.042  83.666  1.00 66.76           N
ATOM    786  CA  GLU A 316      28.258  -0.703  82.402  1.00 70.95           C
ATOM    787  C   GLU A 316      27.063  -0.574  81.467  1.00 68.58           C
ATOM    788  O   GLU A 316      25.909  -0.524  81.907  1.00 66.91           O
ATOM    789  CB  GLU A 316      28.631  -2.182  82.595  1.00 76.97           C
ATOM    790  CG  GLU A 316      27.559  -3.064  83.206  1.00 82.29           C
ATOM    791  CD  GLU A 316      27.940  -4.537  83.157  1.00 87.91           C
ATOM    792  OE1 GLU A 316      28.417  -4.989  82.091  1.00 89.92           O
ATOM    793  OE2 GLU A 316      27.780  -5.238  84.183  1.00 89.39           O
ATOM    794  N   VAL A 317      27.357  -0.510  80.168  1.00 67.14           N
ATOM    795  CA  VAL A 317      26.355  -0.326  79.124  1.00 63.73           C
ATOM    796  C   VAL A 317      26.297  -1.596  78.286  1.00 61.61           C
ATOM    797  O   VAL A 317      27.331  -2.080  77.807  1.00 61.27           O
ATOM    798  CB  VAL A 317      26.678   0.895  78.246  1.00 65.96           C
ATOM    799  CG1 VAL A 317      25.482   1.266  77.384  1.00 66.11           C
ATOM    800  CG2 VAL A 317      27.114   2.068  79.101  1.00 68.90           C
ATOM    801  N   ILE A 318      25.093  -2.132  78.104  1.00 60.05           N
ATOM    802  CA  ILE A 318      24.880  -3.375  77.369  1.00 60.45           C
ATOM    803  C   ILE A 318      24.067  -3.040  76.127  1.00 59.00           C
ATOM    804  O   ILE A 318      22.897  -2.648  76.232  1.00 58.25           O
ATOM    805  CB  ILE A 318      24.173  -4.436  78.223  1.00 64.03           C
ATOM    806  CG1 ILE A 318      24.850  -4.564  79.593  1.00 67.25           C
ATOM    807  CG2 ILE A 318      24.164  -5.773  77.502  1.00 66.76           C
ATOM    808  CD1 ILE A 318      26.312  -4.953  79.522  1.00 68.91           C
ATOM    809  N   VAL A 319      24.680  -3.205  74.954  1.00 59.42           N
ATOM    810  CA  VAL A 319      24.086  -2.839  73.670  1.00 56.25           C
ATOM    811  C   VAL A 319      23.760  -4.117  72.908  1.00 54.94           C
ATOM    812  O   VAL A 319      24.642  -4.956  72.691  1.00 55.78           O
ATOM    813  CB  VAL A 319      25.030  -1.948  72.849  1.00 56.91           C
ATOM    814  CG1 VAL A 319      24.376  -1.546  71.543  1.00 55.52           C
ATOM    815  CG2 VAL A 319      25.449  -0.723  73.653  1.00 57.78           C
ATOM    816  N   THR A 320      22.503  -4.265  72.494  1.00 53.56           N
ATOM    817  CA  THR A 320      22.075  -5.409  71.701  1.00 53.34           C
ATOM    818  C   THR A 320      21.234  -4.930  70.526  1.00 54.03           C
ATOM    819  O   THR A 320      20.789  -3.780  70.477  1.00 53.56           O
ATOM    820  CB  THR A 320      21.268  -6.422  72.528  1.00 54.01           C
ATOM    821  OG1 THR A 320      20.093  -5.793  73.052  1.00 53.61           O
ATOM    822  CG2 THR A 320      22.102  -6.982  73.668  1.00 59.52           C
ATOM    823  N   SER A 321      21.028  -5.844  69.575  1.00 54.19           N
ATOM    824  CA  SER A 321      20.158  -5.634  68.416  1.00 52.45           C
ATOM    825  C   SER A 321      20.508  -4.352  67.666  1.00 52.28           C
ATOM    826  O   SER A 321      19.645  -3.531  67.347  1.00 53.02           O
ATOM    827  CB  SER A 321      18.685  -5.636  68.829  1.00 53.48           C
ATOM    828  OG  SER A 321      18.266  -6.941  69.183  1.00 58.65           O
ATOM    829  N   VAL A 322      21.796  -4.180  67.377  1.00 51.83           N
ATOM    830  CA  VAL A 322      22.210  -3.074  66.524  1.00 59.74           C
ATOM    831  C   VAL A 322      21.780  -3.358  65.088  1.00 51.21           C
ATOM    832  O   VAL A 322      22.074  -4.425  64.534  1.00 52.07           O
ATOM    833  CB  VAL A 322      23.724  -2.851  66.623  1.00 60.98           C
ATOM    834  CG1 VAL A 322      24.148  -1.696  65.720  1.00 52.27           C
ATOM    835  CG2 VAL A 322      24.117  -2.588  68.064  1.00 52.63           C
ATOM    836  N   PHE A 323      21.062  -2.408  64.491  1.00 50.94           N
ATOM    837  CA  PHE A 323      20.598  -2.482  63.103  1.00 51.86           C
ATOM    838  C   PHE A 323      21.812  -2.396  62.180  1.00 50.75           C
ATOM    839  O   PHE A 323      22.323  -1.308  61.912  1.00 50.67           O
ATOM    840  CB  PHE A 323      19.608  -1.348  62.844  1.00 50.05           C
ATOM    841  CG  PHE A 323      18.587  -1.628  61.762  1.00 51.37           C
ATOM    842  CD1 PHE A 323      18.862  -2.480  60.705  1.00 50.99           C
ATOM    843  CD2 PHE A 323      17.342  -1.009  61.803  1.00 52.82           C
ATOM    844  CE1 PHE A 323      17.907  -2.710  59.713  1.00 50.31           C
ATOM    845  CE2 PHE A 323      16.391  -1.233  60.812  1.00 50.79           C
ATOM    846  CZ  PHE A 323      16.674  -2.086  59.772  1.00 48.74           C
ATOM    847  N   THR A 324      22.286  -3.542  61.696  1.00 51.83           N
ATOM    848  CA  THR A 324      23.528  -3.604  60.921  1.00 55.45           C
ATOM    849  C   THR A 324      23.388  -4.391  59.609  1.00 54.80           C
ATOM    850  O   THR A 324      23.186  -5.603  59.632  1.00 56.94           O
ATOM    851  CB  THR A 324      24.667  -4.259  61.746  1.00 60.97           C
ATOM    852  OG1 THR A 324      25.013  -3.423  62.856  1.00 62.76           O
ATOM    853  CG2 THR A 324      25.903  -4.486  60.878  1.00 66.73           C
ATOM    854  N   PRO A 325      23.500  -3.711  58.456  1.00 54.62           N
ATOM    855  CA  PRO A 325      23.635  -2.262  58.299  1.00 52.93           C
ATOM    856  C   PRO A 325      22.294  -1.553  58.424  1.00 51.86           C
ATOM    857  O   PRO A 325      21.250  -2.209  58.446  1.00 50.64           O
ATOM    858  CB  PRO A 325      24.192  -2.119  56.882  1.00 55.02           C
ATOM    859  CG  PRO A 325      23.627  -3.289  56.161  1.00 54.43           C
ATOM    860  CD  PRO A 325      23.623  -4.411  57.162  1.00 55.00           C
ATOM    861  N   LEU A 326      22.333  -0.221  58.485  1.00 52.51           N
ATOM    862  CA  LEU A 326      21.140   0.588  58.679  1.00 52.46           C
ATOM    863  C   LEU A 326      20.744   1.226  57.356  1.00 51.59           C
ATOM    864  O   LEU A 326      21.481   2.090  56.855  1.00 52.98           O
ATOM    865  CB  LEU A 326      21.402   1.661  59.735  1.00 50.25           C
ATOM    866  CG  LEU A 326      20.250   2.575  60.147  1.00 50.90           C
ATOM    867  CD1 LEU A 326      19.130   1.765  60.762  1.00 51.46           C
ATOM    868  CD2 LEU A 326      20.735   3.635  61.120  1.00 51.53           C
ATOM    869  N   PRO A 327      19.618   0.836  56.751  1.00 51.06           N
ATOM    870  CA  PRO A 327      19.218   1.423  55.463  1.00 51.63           C
ATOM    871  C   PRO A 327      19.094   2.939  55.528  1.00 54.48           C
ATOM    872  O   PRO A 327      18.539   3.498  56.476  1.00 60.94           O
ATOM    873  CB  PRO A 327      17.862   0.768  55.185  1.00 50.82           C
ATOM    874  CG  PRO A 327      17.927  -0.535  55.902  1.00 50.72           C
ATOM    875  CD  PRO A 327      18.766  -0.306  57.127  1.00 50.37           C
ATOM    876  N   GLU A 328      19.606   3.602  54.489  1.00 52.52           N
ATOM    877  CA  GLU A 328      19.604   5.059  54.447  1.00 51.77           C
ATOM    878  C   GLU A 328      18.203   5.646  54.331  1.00 49.00           C
ATOM    879  O   GLU A 328      18.023   6.840  54.585  1.00 48.74           O
ATOM    880  CB  GLU A 328      20.458   5.548  53.277  1.00 53.95           C
ATOM    881  CG  GLU A 328      19.868   5.262  51.911  1.00 51.84           C
ATOM    882  CD  GLU A 328      20.723   5.820  50.795  1.00 52.92           C
ATOM    883  OE1 GLU A 328      20.901   5.122  49.775  1.00 54.42           O
ATOM    884  OE2 GLU A 328      21.228   6.952  50.944  1.00 52.30           O
ATOM    885  N   ASP A 329      17.211   4.849  53.940  1.00 50.08           N
ATOM    886  CA  ASP A 329      15.841   5.328  53.839  1.00 53.25           C
ATOM    887  C   ASP A 329      15.012   4.959  55.066  1.00 51.65           C
ATOM    888  O   ASP A 329      13.779   5.031  55.019  1.00 50.08           O
ATOM    889  CB  ASP A 329      15.186   4.803  52.556  1.00 55.53           C
ATOM    890  CG  ASP A 329      15.042   3.290  52.540  1.00 62.35           C
ATOM    891  OD1 ASP A 329      14.195   2.785  51.774  1.00 67.83           O
ATOM    892  OD2 ASP A 329      15.769   2.605  53.287  1.00 63.00           O
ATOM    893  N   SER A 330      15.668   4.577  56.158  1.00 55.28           N
ATOM    894  CA  SER A 330      14.973   4.256  57.395  1.00 50.98           C
ATOM    895  C   SER A 330      14.091   5.426  57.824  1.00 49.20           C
ATOM    896  O   SER A 330      14.553   6.574  57.831  1.00 49.05           O
ATOM    897  CB  SER A 330      15.974   3.924  58.503  1.00 50.10           C
ATOM    898  OG  SER A 330      16.526   2.632  58.323  1.00 50.69           O
ATOM    899  N   PRO A 331      12.833   5.181  58.178  1.00 50.16           N
ATOM    900  CA  PRO A 331      11.971   6.272  58.641  1.00 53.12           C
ATOM    901  C   PRO A 331      12.491   6.882  59.936  1.00 54.62           C
ATOM    902  O   PRO A 331      13.284   6.285  60.671  1.00 50.52           O
ATOM    903  CB  PRO A 331      10.613   5.592  58.866  1.00 53.36           C
ATOM    904  CG  PRO A 331      10.729   4.224  58.281  1.00 52.76           C
ATOM    905  CD  PRO A 331      12.174   3.868  58.266  1.00 51.13           C
ATOM    906  N   LEU A 332      12.022   8.098  60.206  1.00 57.37           N
ATOM    907  CA  LEU A 332      12.243   8.720  61.504  1.00 60.54           C
ATOM    908  C   LEU A 332      11.712   7.824  62.615  1.00 61.43           C
ATOM    909  O   LEU A 332      10.605   7.286  62.522  1.00 63.87           O
ATOM    910  CB  LEU A 332      11.558  10.084  61.554  1.00 63.46           C
ATOM    911  CG  LEU A 332      12.080  11.074  60.517  1.00 67.56           C
ATOM    912  CD1 LEU A 332      11.457  12.449  60.704  1.00 70.23           C
ATOM    913  CD2 LEU A 332      13.585  11.144  60.624  1.00 68.40           C
ATOM    914  N   GLY A 333      12.508   7.658  63.661  1.00 59.03           N
ATOM    915  CA  GLY A 333      12.119   6.816  64.770  1.00 61.17           C
ATOM    916  C   GLY A 333      12.465   5.353  64.624  1.00 60.27           C
ATOM    917  O   GLY A 333      11.959   4.536  65.403  1.00 64.66           O
ATOM    918  N   THR A 334      13.305   4.995  63.658  1.00 54.51           N
ATOM    919  CA  THR A 334      13.731   3.611  63.512  1.00 53.67           C
ATOM    920  C   THR A 334      14.630   3.217  64.677  1.00 53.45           C
ATOM    921  O   THR A 334      15.512   3.979  65.085  1.00 53.83           O
ATOM    922  CB  THR A 334      14.468   3.418  62.184  1.00 55.72           C
ATOM    923  OG1 THR A 334      13.616   3.816  61.101  1.00 56.96           O
ATOM    924  CG2 THR A 334      14.862   1.959  61.991  1.00 56.17           C
ATOM    925  N   VAL A 335      14.396   2.024  65.218  1.00 53.64           N
ATOM    926  CA  VAL A 335      15.107   1.562  66.407  1.00 53.24           C
ATOM    927  C   VAL A 335      16.445   0.974  65.974  1.00 53.76           C
ATOM    928  O   VAL A 335      16.495  -0.089  65.351  1.00 55.28           O
ATOM    929  CB  VAL A 335      14.281   0.539  67.190  1.00 52.94           C
ATOM    930  CG1 VAL A 335      15.069   0.042  68.394  1.00 54.25           C
ATOM    931  CG2 VAL A 335      12.965   1.157  67.620  1.00 53.68           C
ATOM    932  N   ILE A 336      17.533   1.662  66.311  1.00 54.26           N
ATOM    933  CA  ILE A 336      18.861   1.225  65.899  1.00 56.04           C
ATOM    934  C   ILE A 336      19.427   0.186  66.852  1.00 57.40           C
ATOM    935  O   ILE A 336      20.040  -0.792  66.418  1.00 58.15           O
ATOM    936  CB  ILE A 336      19.803   2.437  65.790  1.00 58.43           C
ATOM    937  CG1 ILE A 336      19.231   3.487  64.843  1.00 59.08           C
ATOM    938  CG2 ILE A 336      21.178   2.001  65.310  1.00 58.75           C
ATOM    939  CD1 ILE A 336      20.114   4.693  64.731  1.00 61.39           C
ATOM    940  N   ALA A 337      19.243   0.379  68.156  1.00 60.27           N
ATOM    941  CA  ALA A 337      19.886  -0.487  69.130  1.00 57.81           C
ATOM    942  C   ALA A 337      19.110  -0.433  70.434  1.00 58.26           C
ATOM    943  O   ALA A 337      18.419   0.545  70.730  1.00 59.49           O
ATOM    944  CB  ALA A 337      21.347  -0.083  69.355  1.00 57.47           C
ATOM    945  N   LEU A 338      19.239  -1.503  71.210  1.00 57.33           N
ATOM    946  CA  LEU A 338      18.650  -1.595  72.536  1.00 56.72           C
ATOM    947  C   LEU A 338      19.756  -1.460  73.575  1.00 55.00           C
ATOM    948  O   LEU A 338      20.788  -2.135  73.482  1.00 52.77           O
ATOM    949  CB  LEU A 338      17.893  -2.913  72.702  1.00 57.84           C
ATOM    950  CG  LEU A 338      16.757  -3.088  71.691  1.00 56.60           C
ATOM    951  CD1 LEU A 338      16.102  -4.452  71.836  1.00 53.48           C
ATOM    952  CD2 LEU A 338      15.732  -1.975  71.845  1.00 52.93           C
ATOM    953  N   ILE A 339      19.540  -0.581  74.551  1.00 56.97           N
ATOM    954  CA  ILE A 339      20.547  -0.211  75.538  1.00 60.37           C
ATOM    955  C   ILE A 339      20.041  -0.604  76.921  1.00 63.25           C
ATOM    956  O   ILE A 339      18.891  -0.315  77.271  1.00 63.90           O
ATOM    957  CB  ILE A 339      20.852   1.298  75.491  1.00 63.42           C
ATOM    958  CG1 ILE A 339      21.129   1.762  74.052  1.00 63.89           C
ATOM    959  CG2 ILE A 339      21.994   1.646  76.432  1.00 64.94           C
ATOM    960  CD1 ILE A 339      22.302   1.091  73.395  1.00 66.27           C
ATOM    961  N   LYS A 340      20.902  -1.249  77.706  1.00 63.87           N
ATOM    962  CA  LYS A 340      20.602  -1.609  79.087  1.00 65.62           C
ATOM    963  C   LYS A 340      21.788  -1.232  79.962  1.00 64.49           C
ATOM    964  O   LYS A 340      22.941  -1.384  79.552  1.00 64.17           O
ATOM    965  CB  LYS A 340      20.300  -3.110  79.223  1.00 67.52           C
ATOM    966  CG  LYS A 340      19.785  -3.516  80.590  1.00 72.08           C
ATOM    967  CD  LYS A 340      19.823  -5.027  80.779  1.00 75.82           C
ATOM    968  CE  LYS A 340      19.496  -5.402  82.219  1.00 79.44           C
ATOM    969  NZ  LYS A 340      19.721  -6.849  82.498  1.00 81.92           N
ATOM    970  N   THR A 341      21.508  -0.737  81.165  1.00 65.78           N
ATOM    971  CA  THR A 341      22.554  -0.345  82.101  1.00 66.14           C
ATOM    972  C   THR A 341      22.494  -1.198  83.358  1.00 66.18           C
ATOM    973  O   THR A 341      21.410  -1.537  83.844  1.00 67.38           O
ATOM    974  CB  THR A 341      22.446   1.132  82.490  1.00 65.87           C
ATOM    975  OG1 THR A 341      21.269   1.339  83.282  1.00 66.04           O
ATOM    976  CG2 THR A 341      22.368   1.990  81.253  1.00 66.27           C
ATOM    977  N   ARG A 342      23.669  -1.542  83.875  1.00 67.01           N
ATOM    978  CA  ARG A 342      23.813  -2.179  85.173  1.00 72.36           C
ATOM    979  C   ARG A 342      24.746  -1.347  86.042  1.00 70.15           C
ATOM    980  O   ARG A 342      25.598  -0.612  85.534  1.00 70.20           O
ATOM    981  CB  ARG A 342      24.353  -3.611  85.040  1.00 78.98           C
ATOM    982  CG  ARG A 342      23.313  -4.632  84.601  1.00 82.41           C
ATOM    983  CD  ARG A 342      23.784  -6.056  84.874  1.00 87.44           C
ATOM    984  NE  ARG A 342      24.871  -6.456  83.986  1.00 91.45           N
ATOM    985  CZ  ARG A 342      24.698  -7.134  82.855  1.00 94.51           C
ATOM    986  NH1 ARG A 342      25.744  -7.452  82.102  1.00 95.49           N
ATOM    987  NH2 ARG A 342      23.478  -7.493  82.476  1.00 95.29           N
ATOM    988  N   ASP A 343      24.568  -1.454  87.357  1.00 68.27           N
ATOM    989  CA  ASP A 343      25.476  -0.814  88.308  1.00 67.11           C
ATOM    990  C   ASP A 343      25.395  -1.577  89.619  1.00 66.71           C
ATOM    991  O   ASP A 343      24.328  -1.631  90.239  1.00 64.34           O
ATOM    992  CB  ASP A 343      25.125   0.659  88.511  1.00 68.13           C
ATOM    993  CG  ASP A 343      26.234   1.438  89.206  1.00 70.72           C
ATOM    994  OD1 ASP A 343      26.666   1.031  90.310  1.00 69.38           O
ATOM    995  OD2 ASP A 343      26.681   2.461  88.641  1.00 72.04           O
ATOM    996  N   ARG A 344      26.518  -2.159  90.040  1.00 65.63           N
ATOM    997  CA  ARG A 344      26.523  -3.067  91.177  1.00 67.48           C
ATOM    998  C   ARG A 344      26.328  -2.357  92.510  1.00 70.59           C
ATOM    999  O   ARG A 344      26.070  -3.031  93.512  1.00 72.91           O
ATOM   1000  CB  ARG A 344      27.829  -3.865  91.193  1.00 69.39           C
ATOM   1001  CG  ARG A 344      28.076  -4.681  89.923  1.00 70.65           C
ATOM   1002  CD  ARG A 344      29.260  -5.608  90.110  1.00 75.18           C
ATOM   1003  NE  ARG A 344      29.147  -6.336  91.374  1.00 80.55           N
ATOM   1004  CZ  ARG A 344      30.144  -6.993  91.959  1.00 83.82           C
ATOM   1005  NH1 ARG A 344      29.939  -7.618  93.112  1.00 84.72           N
ATOM   1006  NH2 ARG A 344      31.346  -7.023  91.398  1.00 85.53           N
ATOM   1007  N   ASP A 345      26.436  -1.029  92.548  1.00 71.09           N
ATOM   1008  CA  ASP A 345      26.244  -0.268  93.771  1.00 72.22           C
ATOM   1009  C   ASP A 345      24.757  -0.127  94.092  1.00 74.87           C
ATOM   1010  O   ASP A 345      23.881  -0.453  93.284  1.00 68.44           O
ATOM   1011  CB  ASP A 345      26.890   1.113  93.656  1.00 72.57           C
ATOM   1012  CG  ASP A 345      28.403   1.046  93.602  1.00 74.25           C
ATOM   1013  OD1 ASP A 345      28.974   0.120  94.211  1.00 74.25           O
ATOM   1014  OD2 ASP A 345      29.021   1.917  92.948  1.00 75.84           O
ATOM   1015  N   SER A 346      24.482   0.370  95.298  1.00 75.51           N
ATOM   1016  CA  SER A 346      23.131   0.600  95.786  1.00 78.29           C
ATOM   1017  C   SER A 346      22.796   2.086  95.760  1.00 79.68           C
ATOM   1018  O   SER A 346      23.677   2.946  95.681  1.00 77.91           O
ATOM   1019  CB  SER A 346      22.960   0.069  97.217  1.00 81.87           C
ATOM   1020  OG  SER A 346      23.158  -1.332  97.282  1.00 82.48           O
ATOM   1021  N   GLY A 347      21.497   2.372  95.840  1.00 83.10           N
ATOM   1022  CA  GLY A 347      21.027   3.740  95.980  1.00 84.59           C
ATOM   1023  C   GLY A 347      21.478   4.631  94.841  1.00 81.52           C
ATOM   1024  O   GLY A 347      21.472   4.241  93.668  1.00 77.96           O
ATOM   1025  N   GLU A 348      21.887   5.852  95.196  1.00 84.45           N
ATOM   1026  CA  GLU A 348      22.299   6.824  94.190  1.00 86.07           C
ATOM   1027  C   GLU A 348      23.558   6.374  93.463  1.00 83.69           C
ATOM   1028  O   GLU A 348      23.726   6.652  92.267  1.00 81.39           O
ATOM   1029  CB  GLU A 348      22.509   8.193  94.837  1.00 90.18           C
ATOM   1030  CG  GLU A 348      21.229   8.830  95.338  1.00 96.05           C
ATOM   1031  CD  GLU A 348      21.445  10.226  95.889  1.00105.03           C
ATOM   1032  OE1 GLU A 348      22.587  10.729  95.808  1.00107.42           O
ATOM   1033  OE2 GLU A 348      20.473  10.819  96.405  1.00109.56           O
ATOM   1034  N   ASN A 349      24.456   5.680  94.166  1.00 82.92           N
ATOM   1035  CA  ASN A 349      25.669   5.188  93.528  1.00 81.60           C
ATOM   1036  C   ASN A 349      25.366   4.195  92.411  1.00 80.01           C
ATOM   1037  O   ASN A 349      26.173   4.051  91.485  1.00 77.19           O
ATOM   1038  CB  ASN A 349      26.588   4.560  94.577  1.00 81.30           C
ATOM   1039  CG  ASN A 349      26.972   5.539  95.677  1.00 84.57           C
ATOM   1040  OD1 ASN A 349      26.581   6.706  95.648  1.00 87.26           O
ATOM   1041  ND2 ASN A 349      27.729   5.063  96.657  1.00 84.81           N
ATOM   1042  N   GLY A 350      24.216   3.528  92.466  1.00 80.30           N
ATOM   1043  CA  GLY A 350      23.780   2.626  91.424  1.00 77.71           C
ATOM   1044  C   GLY A 350      22.759   3.189  90.460  1.00 77.85           C
ATOM   1045  O   GLY A 350      22.309   2.467  89.565  1.00 74.83           O
ATOM   1046  N   ASP A 351      22.374   4.453  90.613  1.00 81.14           N
ATOM   1047  CA  ASP A 351      21.395   5.084  89.734  1.00 83.23           C
ATOM   1048  C   ASP A 351      22.129   5.645  88.519  1.00 82.61           C
ATOM   1049  O   ASP A 351      22.885   6.615  88.637  1.00 83.64           O
ATOM   1050  CB  ASP A 351      20.638   6.180  90.477  1.00 87.91           C
ATOM   1051  CG  ASP A 351      19.235   6.384  89.943  1.00 91.87           C
ATOM   1052  OD1 ASP A 351      18.542   5.376  89.688  1.00 91.39           O
ATOM   1053  OD2 ASP A 351      18.824   7.552  89.781  1.00 97.78           O
ATOM   1054  N   VAL A 352      21.903   5.038  87.353  1.00 80.07           N
ATOM   1055  CA  VAL A 352      22.624   5.373  86.130  1.00 78.08           C
ATOM   1056  C   VAL A 352      21.672   6.035  85.144  1.00 81.09           C
ATOM   1057  O   VAL A 352      20.485   5.697  85.072  1.00 81.83           O
ATOM   1058  CB  VAL A 352      23.270   4.121  85.499  1.00 72.40           C
ATOM   1059  CG1 VAL A 352      24.124   4.496  84.286  1.00 70.39           C
ATOM   1060  CG2 VAL A 352      24.093   3.378  86.523  1.00 69.61           C
ATOM   1061  N   TYR A 353      22.203   6.985  84.377  1.00 83.60           N
ATOM   1062  CA  TYR A 353      21.468   7.612  83.289  1.00 85.96           C
ATOM   1063  C   TYR A 353      22.388   7.787  82.090  1.00 84.73           C
ATOM   1064  O   TYR A 353      23.591   8.020  82.238  1.00 84.43           O
ATOM   1065  CB  TYR A 353      20.873   8.958  83.708  1.00 92.39           C
ATOM   1066  CG  TYR A 353      19.740   8.817  84.696  1.00 98.00           C
ATOM   1067  CD1 TYR A 353      18.421   8.742  84.265  1.00 99.80           C
ATOM   1068  CD2 TYR A 353      19.989   8.742  86.060  1.00101.57           C
ATOM   1069  CE1 TYR A 353      17.381   8.609  85.168  1.00103.45           C
ATOM   1070  CE2 TYR A 353      18.958   8.610  86.969  1.00104.31           C
ATOM   1071  CZ  TYR A 353      17.657   8.544  86.520  1.00105.33           C
ATOM   1072  OH  TYR A 353      16.628   8.408  87.421  1.00107.59           O
ATOM   1073  N   CYS A 354      21.807   7.668  80.899  1.00 82.53           N
ATOM   1074  CA  CYS A 354      22.553   7.683  79.653  1.00 81.22           C
ATOM   1075  C   CYS A 354      22.200   8.904  78.817  1.00 83.51           C
ATOM   1076  O   CYS A 354      21.125   9.495  78.950  1.00 85.77           O
ATOM   1077  CB  CYS A 354      22.278   6.425  78.831  1.00 80.00           C
ATOM   1078  SG  CYS A 354      22.832   4.908  79.581  1.00 81.67           S
ATOM   1079  N   HIS A 355      23.132   9.263  77.940  1.00 83.52           N
ATOM   1080  CA  HIS A 355      22.904  10.267  76.914  1.00 84.12           C
ATOM   1081  C   HIS A 355      23.883  10.002  75.781  1.00 79.14           C
ATOM   1082  O   HIS A 355      24.881   9.297  75.952  1.00 77.80           O
ATOM   1083  CB  HIS A 355      23.058  11.694  77.458  1.00 90.09           C
ATOM   1084  CG  HIS A 355      24.460  12.050  77.842  1.00 93.95           C
ATOM   1085  ND1 HIS A 355      25.318  11.156  78.446  1.00 93.95           N
ATOM   1086  CD2 HIS A 355      25.156  13.204  77.705  1.00 98.04           C
ATOM   1087  CE1 HIS A 355      26.479  11.746  78.670  1.00 97.14           C
ATOM   1088  NE2 HIS A 355      26.407  12.988  78.228  1.00100.86           N
ATOM   1089  N   VAL A 356      23.575  10.566  74.619  1.00 75.86           N
ATOM   1090  CA  VAL A 356      24.379  10.395  73.415  1.00 70.15           C
ATOM   1091  C   VAL A 356      25.232  11.638  73.220  1.00 70.80           C
ATOM   1092  O   VAL A 356      24.762  12.764  73.420  1.00 71.50           O
ATOM   1093  CB  VAL A 356      23.480  10.140  72.191  1.00 69.76           C
ATOM   1094  CG1 VAL A 356      24.299  10.119  70.898  1.00 69.70           C
ATOM   1095  CG2 VAL A 356      22.724   8.839  72.361  1.00 67.88           C
ATOM   1096  N   LEU A 357      26.493  11.442  72.847  1.00 73.11           N
ATOM   1097  CA  LEU A 357      27.345  12.568  72.503  1.00 81.36           C
ATOM   1098  C   LEU A 357      27.109  12.993  71.059  1.00 86.56           C
ATOM   1099  O   LEU A 357      26.833  12.168  70.183  1.00 79.76           O
ATOM   1100  CB  LEU A 357      28.819  12.216  72.708  1.00 82.59           C
ATOM   1101  CG  LEU A 357      29.261  12.001  74.158  1.00 84.13           C
ATOM   1102  CD1 LEU A 357      30.738  11.649  74.220  1.00 86.13           C
ATOM   1103  CD2 LEU A 357      28.966  13.232  75.004  1.00 85.77           C
ATOM   1104  N   GLY A 358      27.210  14.297  70.821  1.00100.10           N
ATOM   1105  CA  GLY A 358      27.064  14.835  69.485  1.00102.31           C
ATOM   1106  C   GLY A 358      25.616  14.972  69.054  1.00104.07           C
ATOM   1107  O   GLY A 358      24.674  14.572  69.742  1.00105.84           O
ATOM   1108  N   ASN A 359      25.447  15.560  67.870  1.00105.58           N
ATOM   1109  CA  ASN A 359      24.133  15.804  67.281  1.00106.37           C
ATOM   1110  C   ASN A 359      24.149  15.367  65.816  1.00103.79           C
ATOM   1111  O   ASN A 359      24.001  16.169  64.894  1.00104.89           O
ATOM   1112  CB  ASN A 359      23.739  17.275  67.414  1.00111.85           C
ATOM   1113  CG  ASN A 359      22.303  17.532  67.008  1.00112.99           C
ATOM   1114  OD1 ASN A 359      21.446  16.655  67.128  1.00112.21           O
ATOM   1115  ND2 ASN A 359      22.031  18.737  66.521  1.00116.14           N
ATOM   1116  N   GLU A 360      24.340  14.068  65.601  1.00 96.68           N
ATOM   1117  CA  GLU A 360      24.373  13.497  64.264  1.00 92.97           C
ATOM   1118  C   GLU A 360      23.052  12.849  63.874  1.00 89.76           C
ATOM   1119  O   GLU A 360      22.993  12.145  62.861  1.00 91.09           O
ATOM   1120  CB  GLU A 360      25.516  12.486  64.152  1.00 93.02           C
ATOM   1121  CG  GLU A 360      26.893  13.112  64.318  1.00 98.64           C
ATOM   1122  CD  GLU A 360      28.017  12.194  63.876  1.00102.05           C
ATOM   1123  OE1 GLU A 360      27.974  10.992  64.211  1.00102.14           O
ATOM   1124  OE2 GLU A 360      28.940  12.676  63.184  1.00104.93           O
ATOM   1125  N   GLY A 361      21.996  13.071  64.647  1.00 86.77           N
ATOM   1126  CA  GLY A 361      20.688  12.549  64.334  1.00 81.64           C
ATOM   1127  C   GLY A 361      20.297  11.269  65.038  1.00 76.31           C
ATOM   1128  O   GLY A 361      19.585  10.450  64.442  1.00 75.56           O
ATOM   1129  N   PHE A 362      20.731  11.067  66.280  1.00 71.73           N
ATOM   1130  CA  PHE A 362      20.389   9.869  67.033  1.00 69.11           C
ATOM   1131  C   PHE A 362      19.989  10.272  68.444  1.00 69.99           C
ATOM   1132  O   PHE A 362      20.685  11.062  69.088  1.00 71.24           O
ATOM   1133  CB  PHE A 362      21.561   8.883  67.057  1.00 68.69           C
ATOM   1134  CG  PHE A 362      22.120   8.583  65.698  1.00 69.76           C
ATOM   1135  CD1 PHE A 362      21.371   7.882  64.770  1.00 68.84           C
ATOM   1136  CD2 PHE A 362      23.391   9.005  65.344  1.00 72.28           C
ATOM   1137  CE1 PHE A 362      21.878   7.606  63.511  1.00 70.25           C
ATOM   1138  CE2 PHE A 362      23.906   8.730  64.084  1.00 72.87           C
ATOM   1139  CZ  PHE A 362      23.148   8.030  63.168  1.00 71.74           C
ATOM   1140  N   VAL A 363      18.866   9.733  68.914  1.00 68.18           N
ATOM   1141  CA  VAL A 363      18.261  10.132  70.178  1.00 67.97           C
ATOM   1142  C   VAL A 363      17.992   8.886  71.012  1.00 65.28           C
ATOM   1143  O   VAL A 363      17.647   7.829  70.472  1.00 62.00           O
ATOM   1144  CB  VAL A 363      16.961  10.933  69.945  1.00 68.64           C
ATOM   1145  CG1 VAL A 363      16.271  11.258  71.264  1.00 71.82           C
ATOM   1146  CG2 VAL A 363      17.263  12.207  69.181  1.00 69.68           C
ATOM   1147  N   LEU A 364      18.168   9.010  72.328  1.00 65.73           N
ATOM   1148  CA  LEU A 364      17.870   7.938  73.272  1.00 65.43           C
ATOM   1149  C   LEU A 364      16.449   8.094  73.797  1.00 65.38           C
ATOM   1150  O   LEU A 364      16.102   9.139  74.355  1.00 63.04           O
ATOM   1151  CB  LEU A 364      18.852   7.950  74.441  1.00 67.51           C
ATOM   1152  CG  LEU A 364      20.184   7.226  74.280  1.00 67.11           C
ATOM   1153  CD1 LEU A 364      20.856   7.096  75.639  1.00 59.78           C
ATOM   1154  CD2 LEU A 364      19.997   5.864  73.625  1.00 64.87           C
ATOM   1155  N   LYS A 365      15.635   7.059  73.627  1.00 65.02           N
ATOM   1156  CA  LYS A 365      14.290   7.019  74.181  1.00 70.33           C
ATOM   1157  C   LYS A 365      14.277   6.053  75.357  1.00 71.76           C
ATOM   1158  O   LYS A 365      14.766   4.924  75.242  1.00 69.10           O
ATOM   1159  CB  LYS A 365      13.268   6.591  73.126  1.00 73.02           C
ATOM   1160  CG  LYS A 365      13.302   7.410  71.841  1.00 77.17           C
ATOM   1161  CD  LYS A 365      12.772   8.825  72.041  1.00 82.02           C
ATOM   1162  CE  LYS A 365      12.589   9.524  70.699  1.00 82.13           C
ATOM   1163  NZ  LYS A 365      12.068  10.911  70.835  1.00 86.45           N
ATOM   1164  N   SER A 366      13.729   6.497  76.485  1.00 75.68           N
ATOM   1165  CA  SER A 366      13.696   5.701  77.707  1.00 81.03           C
ATOM   1166  C   SER A 366      12.337   5.018  77.807  1.00 85.08           C
ATOM   1167  O   SER A 366      11.329   5.668  78.101  1.00 89.41           O
ATOM   1168  CB  SER A 366      13.966   6.579  78.927  1.00 86.85           C
ATOM   1169  OG  SER A 366      14.090   5.795  80.100  1.00 90.23           O
ATOM   1170  N   SER A 367      12.310   3.708  77.562  1.00 86.27           N
ATOM   1171  CA  SER A 367      11.059   2.961  77.649  1.00 91.47           C
ATOM   1172  C   SER A 367      10.699   2.649  79.098  1.00 97.12           C
ATOM   1173  O   SER A 367       9.573   2.911  79.537  1.00104.91           O
ATOM   1174  CB  SER A 367      11.155   1.679  76.814  1.00 91.65           C
ATOM   1175  OG  SER A 367      12.452   1.109  76.885  1.00 87.40           O
ATOM   1176  N   SER A 368      11.644   2.093  79.856  1.00 93.99           N
ATOM   1177  CA  SER A 368      11.493   1.897  81.291  1.00 93.42           C
ATOM   1178  C   SER A 368      12.853   2.124  81.942  1.00 91.07           C
ATOM   1179  O   SER A 368      13.858   2.347  81.259  1.00 89.50           O
ATOM   1180  CB  SER A 368      10.927   0.508  81.612  1.00 92.84           C
ATOM   1181  OG  SER A 368      11.769  -0.519  81.121  1.00 90.18           O
ATOM   1182  N   LYS A 369      12.883   2.070  83.273  1.00 89.75           N
ATOM   1183  CA  LYS A 369      14.099   2.404  84.006  1.00 88.18           C
ATOM   1184  C   LYS A 369      15.223   1.436  83.655  1.00 84.33           C
ATOM   1185  O   LYS A 369      15.055   0.216  83.733  1.00 83.57           O
ATOM   1186  CB  LYS A 369      13.836   2.391  85.515  1.00 90.51           C
ATOM   1187  CG  LYS A 369      14.922   3.085  86.334  1.00 91.62           C
ATOM   1188  CD  LYS A 369      14.510   3.251  87.788  1.00 96.96           C
ATOM   1189  CE  LYS A 369      15.296   4.364  88.473  1.00 99.64           C
ATOM   1190  NZ  LYS A 369      16.769   4.156  88.405  1.00 98.13           N
ATOM   1191  N   ASN A 370      16.368   1.998  83.260  1.00 82.76           N
ATOM   1192  CA  ASN A 370      17.589   1.307  82.845  1.00 79.18           C
ATOM   1193  C   ASN A 370      17.489   0.711  81.446  1.00 73.53           C
ATOM   1194  O   ASN A 370      18.392  -0.032  81.037  1.00 71.71           O
ATOM   1195  CB  ASN A 370      18.001   0.204  83.827  1.00 80.44           C
ATOM   1196  CG  ASN A 370      18.017   0.679  85.260  1.00 84.34           C
ATOM   1197  OD1 ASN A 370      18.358   1.829  85.540  1.00 87.12           O
ATOM   1198  ND2 ASN A 370      17.637  -0.201  86.181  1.00 85.53           N
ATOM   1199  N   TYR A 371      16.434   1.012  80.692  1.00 71.57           N
ATOM   1200  CA  TYR A 371      16.270   0.497  79.335  1.00 69.16           C
ATOM   1201  C   TYR A 371      16.066   1.653  78.365  1.00 66.62           C
ATOM   1202  O   TYR A 371      15.210   2.518  78.589  1.00 67.70           O
ATOM   1203  CB  TYR A 371      15.095  -0.482  79.253  1.00 70.34           C
ATOM   1204  CG  TYR A 371      15.360  -1.792  79.956  1.00 71.32           C
ATOM   1205  CD1 TYR A 371      15.924  -2.866  79.276  1.00 70.69           C
ATOM   1206  CD2 TYR A 371      15.057  -1.955  81.301  1.00 72.13           C
ATOM   1207  CE1 TYR A 371      16.173  -4.065  79.918  1.00 71.29           C
ATOM   1208  CE2 TYR A 371      15.302  -3.146  81.948  1.00 72.69           C
ATOM   1209  CZ  TYR A 371      15.858  -4.198  81.253  1.00 72.97           C
ATOM   1210  OH  TYR A 371      16.104  -5.384  81.901  1.00 75.72           O
ATOM   1211  N   TYR A 372      16.848   1.663  77.290  1.00 63.67           N
ATOM   1212  CA  TYR A 372      16.784   2.721  76.295  1.00 62.06           C
ATOM   1213  C   TYR A 372      16.684   2.126  74.899  1.00 59.90           C
ATOM   1214  O   TYR A 372      17.151   1.013  74.640  1.00 56.50           O
ATOM   1215  CB  TYR A 372      18.013   3.643  76.355  1.00 62.21           C
ATOM   1216  CG  TYR A 372      18.200   4.387  77.662  1.00 64.82           C
ATOM   1217  CD1 TYR A 372      17.693   5.669  77.834  1.00 65.40           C
ATOM   1218  CD2 TYR A 372      18.901   3.816  78.714  1.00 65.58           C
ATOM   1219  CE1 TYR A 372      17.872   6.355  79.016  1.00 66.34           C
ATOM   1220  CE2 TYR A 372      19.082   4.494  79.903  1.00 68.52           C
ATOM   1221  CZ  TYR A 372      18.568   5.765  80.050  1.00 70.14           C
ATOM   1222  OH  TYR A 372      18.749   6.444  81.241  1.00 74.42           O
ATOM   1223  N   LYS A 373      16.068   2.886  73.999  1.00 61.72           N
ATOM   1224  CA  LYS A 373      16.097   2.606  72.571  1.00 62.29           C
ATOM   1225  C   LYS A 373      16.819   3.757  71.889  1.00 62.02           C
ATOM   1226  O   LYS A 373      16.442   4.920  72.068  1.00 64.70           O
ATOM   1227  CB  LYS A 373      14.688   2.435  71.999  1.00 65.90           C
ATOM   1228  CG  LYS A 373      13.992   1.168  72.448  1.00 70.90           C
ATOM   1229  CD  LYS A 373      12.654   0.992  71.755  1.00 77.36           C
ATOM   1230  CE  LYS A 373      11.852  -0.136  72.390  1.00 84.39           C
ATOM   1231  NZ  LYS A 373      10.580  -0.392  71.660  1.00 91.06           N
ATOM   1232  N   LEU A 374      17.871   3.433  71.141  1.00 58.30           N
ATOM   1233  CA  LEU A 374      18.549   4.415  70.305  1.00 57.67           C
ATOM   1234  C   LEU A 374      17.805   4.519  68.981  1.00 56.78           C
ATOM   1235  O   LEU A 374      17.706   3.532  68.242  1.00 57.50           O
ATOM   1236  CB  LEU A 374      20.004   4.014  70.080  1.00 56.66           C
ATOM   1237  CG  LEU A 374      20.852   5.002  69.276  1.00 57.21           C
ATOM   1238  CD1 LEU A 374      20.976   6.325  70.023  1.00 58.44           C
ATOM   1239  CD2 LEU A 374      22.224   4.417  68.980  1.00 56.16           C
ATOM   1240  N   VAL A 375      17.271   5.703  68.682  1.00 56.10           N
ATOM   1241  CA  VAL A 375      16.421   5.887  67.516  1.00 57.57           C
ATOM   1242  C   VAL A 375      16.950   7.031  66.658  1.00 58.53           C
ATOM   1243  O   VAL A 375      17.631   7.940  67.137  1.00 58.64           O
ATOM   1244  CB  VAL A 375      14.952   6.155  67.906  1.00 59.24           C
ATOM   1245  CG1 VAL A 375      14.456   5.084  68.871  1.00 58.49           C
ATOM   1246  CG2 VAL A 375      14.801   7.548  68.502  1.00 56.16           C
ATOM   1247  N   THR A 376      16.623   6.966  65.366  1.00 58.88           N
ATOM   1248  CA  THR A 376      16.878   8.075  64.458  1.00 58.31           C
ATOM   1249  C   THR A 376      15.822   9.155  64.645  1.00 60.91           C
ATOM   1250  O   THR A 376      14.648   8.861  64.883  1.00 63.90           O
ATOM   1251  CB  THR A 376      16.858   7.611  63.002  1.00 58.98           C
ATOM   1252  OG1 THR A 376      15.569   7.068  62.696  1.00 59.90           O
ATOM   1253  CG2 THR A 376      17.919   6.561  62.742  1.00 58.21           C
ATOM   1254  N   ASP A 377      16.249  10.413  64.544  1.00 61.90           N
ATOM   1255  CA  ASP A 377      15.322  11.535  64.458  1.00 66.50           C
ATOM   1256  C   ASP A 377      15.673  12.434  63.278  1.00 66.34           C
ATOM   1257  O   ASP A 377      15.335  13.622  63.280  1.00 67.54           O
ATOM   1258  CB  ASP A 377      15.301  12.338  65.761  1.00 72.05           C
ATOM   1259  CG  ASP A 377      16.578  13.113  65.984  1.00 77.07           C
ATOM   1260  OD1 ASP A 377      16.512  14.227  66.548  1.00 80.25           O
ATOM   1261  OD2 ASP A 377      17.649  12.607  65.588  1.00 77.83           O
ATOM   1262  N   ARG A 378      16.345  11.880  62.272  1.00 64.85           N
ATOM   1263  CA  ARG A 378      16.829  12.629  61.125  1.00 65.68           C
ATOM   1264  C   ARG A 378      16.915  11.673  59.945  1.00 61.48           C
ATOM   1265  O   ARG A 378      17.298  10.512  60.112  1.00 59.83           O
ATOM   1266  CB  ARG A 378      18.196  13.256  61.424  1.00 69.81           C
ATOM   1267  CG  ARG A 378      18.761  14.139  60.332  1.00 74.16           C
ATOM   1268  CD  ARG A 378      20.128  14.682  60.736  1.00 78.76           C
ATOM   1269  NE  ARG A 378      20.068  15.449  61.978  1.00 82.98           N
ATOM   1270  CZ  ARG A 378      21.128  15.960  62.597  1.00 84.95           C
ATOM   1271  NH1 ARG A 378      22.342  15.785  62.093  1.00 86.05           N
ATOM   1272  NH2 ARG A 378      20.974  16.646  63.720  1.00 86.47           N
ATOM   1273  N   THR A 379      16.530  12.152  58.764  1.00 60.14           N
ATOM   1274  CA  THR A 379      16.660  11.343  57.559  1.00 57.59           C
ATOM   1275  C   THR A 379      18.130  11.102  57.246  1.00 57.46           C
ATOM   1276  O   THR A 379      18.959  12.012  57.338  1.00 59.11           O
ATOM   1277  CB  THR A 379      15.987  12.026  56.370  1.00 57.36           C
ATOM   1278  OG1 THR A 379      16.336  13.414  56.366  1.00 58.67           O
ATOM   1279  CG2 THR A 379      14.475  11.885  56.448  1.00 58.44           C
ATOM   1280  N   LEU A 380      18.449   9.868  56.872  1.00 56.17           N
ATOM   1281  CA  LEU A 380      19.820   9.486  56.586  1.00 56.60           C
ATOM   1282  C   LEU A 380      20.117   9.641  55.098  1.00 59.86           C
ATOM   1283  O   LEU A 380      19.220   9.823  54.270  1.00 60.75           O
ATOM   1284  CB  LEU A 380      20.071   8.055  57.050  1.00 56.20           C
ATOM   1285  CG  LEU A 380      19.823   7.855  58.555  1.00 56.90           C
ATOM   1286  CD1 LEU A 380      19.614   6.389  58.892  1.00 49.94           C
ATOM   1287  CD2 LEU A 380      20.971   8.433  59.367  1.00 52.61           C
ATOM   1288  N   ASP A 381      21.407   9.578  54.760  1.00 60.42           N
ATOM   1289  CA  ASP A 381      21.830   9.704  53.366  1.00 55.77           C
ATOM   1290  C   ASP A 381      23.224   9.090  53.255  1.00 56.09           C
ATOM   1291  O   ASP A 381      24.205   9.704  53.684  1.00 56.76           O
ATOM   1292  CB  ASP A 381      21.820  11.156  52.913  1.00 56.04           C
ATOM   1293  CG  ASP A 381      22.256  11.320  51.464  1.00 57.23           C
ATOM   1294  OD1 ASP A 381      22.314  10.310  50.733  1.00 55.05           O
ATOM   1295  OD2 ASP A 381      22.537  12.465  51.053  1.00 59.21           O
ATOM   1296  N   ARG A 382      23.295   7.892  52.667  1.00 55.31           N
ATOM   1297  CA  ARG A 382      24.578   7.212  52.519  1.00 56.54           C
ATOM   1298  C   ARG A 382      25.544   8.035  51.680  1.00 57.71           C
ATOM   1299  O   ARG A 382      26.750   8.063  51.956  1.00 59.79           O
ATOM   1300  CB  ARG A 382      24.381   5.834  51.889  1.00 55.22           C
ATOM   1301  CG  ARG A 382      25.634   4.977  51.915  1.00 57.89           C
ATOM   1302  CD  ARG A 382      25.598   3.899  50.856  1.00 59.84           C
ATOM   1303  NE  ARG A 382      25.717   4.459  49.512  1.00 62.69           N
ATOM   1304  CZ  ARG A 382      26.876   4.740  48.924  1.00 66.65           C
ATOM   1305  NH1 ARG A 382      28.014   4.513  49.562  1.00 69.41           N
ATOM   1306  NH2 ARG A 382      26.899   5.246  47.697  1.00 68.03           N
ATOM   1307  N   GLU A 383      25.033   8.713  50.650  1.00 57.60           N
ATOM   1308  CA  GLU A 383      25.898   9.487  49.769  1.00 59.95           C
ATOM   1309  C   GLU A 383      26.568  10.652  50.491  1.00 63.83           C
ATOM   1310  O   GLU A 383      27.604  11.139  50.025  1.00 67.36           O
ATOM   1311  CB  GLU A 383      25.099   9.980  48.559  1.00 59.37           C
ATOM   1312  CG  GLU A 383      24.884   8.918  47.474  1.00 58.43           C
ATOM   1313  CD  GLU A 383      23.870   7.850  47.861  1.00 57.03           C
ATOM   1314  OE1 GLU A 383      22.824   8.201  48.447  1.00 54.41           O
ATOM   1315  OE2 GLU A 383      24.116   6.657  47.577  1.00 55.92           O
ATOM   1316  N   ALA A 384      26.020  11.098  51.622  1.00 63.82           N
ATOM   1317  CA  ALA A 384      26.623  12.164  52.416  1.00 63.68           C
ATOM   1318  C   ALA A 384      27.449  11.630  53.582  1.00 64.37           C
ATOM   1319  O   ALA A 384      28.597  12.048  53.765  1.00 67.19           O
ATOM   1320  CB  ALA A 384      25.538  13.118  52.931  1.00 63.11           C
ATOM   1321  N   ILE A 385      26.892  10.718  54.376  1.00 62.12           N
ATOM   1322  CA  ILE A 385      27.609  10.104  55.495  1.00 69.93           C
ATOM   1323  C   ILE A 385      27.388   8.596  55.467  1.00 67.02           C
ATOM   1324  O   ILE A 385      26.290   8.125  55.795  1.00 58.28           O
ATOM   1325  CB  ILE A 385      27.163  10.685  56.845  1.00 62.40           C
ATOM   1326  CG1 ILE A 385      27.470  12.180  56.922  1.00 65.02           C
ATOM   1327  CG2 ILE A 385      27.847   9.943  57.976  1.00 67.84           C
ATOM   1328  CD1 ILE A 385      26.833  12.865  58.105  1.00 65.09           C
ATOM   1329  N   PRO A 386      28.392   7.807  55.089  1.00 68.32           N
ATOM   1330  CA  PRO A 386      28.175   6.362  54.944  1.00 67.77           C
ATOM   1331  C   PRO A 386      28.378   5.573  56.228  1.00 67.43           C
ATOM   1332  O   PRO A 386      27.893   4.442  56.332  1.00 58.79           O
ATOM   1333  CB  PRO A 386      29.207   5.966  53.880  1.00 69.77           C
ATOM   1334  CG  PRO A 386      30.318   6.937  54.073  1.00 65.75           C
ATOM   1335  CD  PRO A 386      29.681   8.235  54.515  1.00 71.17           C
ATOM   1336  N   GLU A 387      29.082   6.148  57.205  1.00 72.81           N
ATOM   1337  CA  GLU A 387      29.422   5.446  58.437  1.00 72.22           C
ATOM   1338  C   GLU A 387      29.275   6.386  59.626  1.00 69.12           C
ATOM   1339  O   GLU A 387      29.515   7.590  59.517  1.00 70.67           O
ATOM   1340  CB  GLU A 387      30.851   4.887  58.376  1.00 77.62           C
ATOM   1341  CG  GLU A 387      31.158   3.800  59.386  1.00 80.77           C
ATOM   1342  CD  GLU A 387      32.591   3.310  59.283  1.00 87.84           C
ATOM   1343  OE1 GLU A 387      33.445   3.785  60.063  1.00 89.13           O
ATOM   1344  OE2 GLU A 387      32.865   2.459  58.408  1.00 91.21           O
ATOM   1345  N   TYR A 388      28.882   5.825  60.771  1.00 65.72           N
ATOM   1346  CA  TYR A 388      28.675   6.592  61.994  1.00 65.26           C
ATOM   1347  C   TYR A 388      29.344   5.908  63.176  1.00 67.81           C
ATOM   1348  O   TYR A 388      29.247   4.687  63.335  1.00 63.87           O
ATOM   1349  CB  TYR A 388      27.187   6.758  62.319  1.00 60.57           C
ATOM   1350  CG  TYR A 388      26.447   7.775  61.489  1.00 60.08           C
ATOM   1351  CD1 TYR A 388      26.653   9.134  61.674  1.00 60.94           C
ATOM   1352  CD2 TYR A 388      25.511   7.377  60.543  1.00 59.12           C
ATOM   1353  CE1 TYR A 388      25.962  10.067  60.923  1.00 60.38           C
ATOM   1354  CE2 TYR A 388      24.818   8.301  59.788  1.00 56.31           C
ATOM   1355  CZ  TYR A 388      25.046   9.642  59.985  1.00 58.15           C
ATOM   1356  OH  TYR A 388      24.353  10.561  59.240  1.00 60.44           O
ATOM   1357  N   ASN A 389      30.001   6.701  64.020  1.00 74.85           N
ATOM   1358  CA  ASN A 389      30.495   6.247  65.318  1.00 78.84           C
ATOM   1359  C   ASN A 389      29.705   6.981  66.397  1.00 72.76           C
ATOM   1360  O   ASN A 389      29.885   8.188  66.594  1.00 71.89           O
ATOM   1361  CB  ASN A 389      31.997   6.487  65.461  1.00 90.24           C
ATOM   1362  CG  ASN A 389      32.827   5.352  64.888  1.00 99.62           C
ATOM   1363  OD1 ASN A 389      32.363   4.216  64.799  1.00 91.52           O
ATOM   1364  ND2 ASN A 389      34.065   5.654  64.500  1.00119.34           N
ATOM   1365  N   VAL A 390      28.829   6.256  67.088  1.00 69.22           N
ATOM   1366  CA  VAL A 390      27.925   6.831  68.079  1.00 67.06           C
ATOM   1367  C   VAL A 390      28.399   6.406  69.461  1.00 67.13           C
ATOM   1368  O   VAL A 390      28.419   5.210  69.780  1.00 59.85           O
ATOM   1369  CB  VAL A 390      26.471   6.398  67.834  1.00 64.89           C
ATOM   1370  CG1 VAL A 390      25.531   7.109  68.791  1.00 58.03           C
ATOM   1371  CG2 VAL A 390      26.078   6.674  66.387  1.00 57.39           C
ATOM   1372  N   THR A 391      28.774   7.387  70.281  1.00 67.13           N
ATOM   1373  CA  THR A 391      29.276   7.149  71.629  1.00 67.33           C
ATOM   1374  C   THR A 391      28.159   7.385  72.639  1.00 65.70           C
ATOM   1375  O   THR A 391      27.635   8.500  72.743  1.00 68.19           O
ATOM   1376  CB  THR A 391      30.467   8.056  71.938  1.00 70.06           C
ATOM   1377  OG1 THR A 391      31.597   7.651  71.156  1.00 71.36           O
ATOM   1378  CG2 THR A 391      30.824   7.979  73.415  1.00 69.85           C
ATOM   1379  N   ILE A 392      27.801   6.342  73.380  1.00 62.63           N
ATOM   1380  CA  ILE A 392      26.791   6.425  74.428  1.00 65.24           C
ATOM   1381  C   ILE A 392      27.503   6.417  75.776  1.00 66.51           C
ATOM   1382  O   ILE A 392      28.290   5.508  76.064  1.00 65.25           O
ATOM   1383  CB  ILE A 392      25.780   5.273  74.324  1.00 64.91           C
ATOM   1384  CG1 ILE A 392      24.939   5.426  73.055  1.00 64.42           C
ATOM   1385  CG2 ILE A 392      24.901   5.220  75.569  1.00 65.33           C
ATOM   1386  CD1 ILE A 392      23.900   4.349  72.876  1.00 63.79           C
ATOM   1387  N   VAL A 393      27.234   7.429  76.599  1.00 67.84           N
ATOM   1388  CA  VAL A 393      27.897   7.607  77.887  1.00 70.79           C
ATOM   1389  C   VAL A 393      26.882   7.367  78.996  1.00 73.12           C
ATOM   1390  O   VAL A 393      25.754   7.870  78.934  1.00 75.07           O
ATOM   1391  CB  VAL A 393      28.521   9.008  78.011  1.00 72.08           C
ATOM   1392  CG1 VAL A 393      29.199   9.173  79.364  1.00 73.15           C
ATOM   1393  CG2 VAL A 393      29.511   9.250  76.882  1.00 71.63           C
ATOM   1394  N   ALA A 394      27.285   6.602  80.009  1.00 73.11           N
ATOM   1395  CA  ALA A 394      26.447   6.303  81.163  1.00 71.52           C
ATOM   1396  C   ALA A 394      27.198   6.680  82.430  1.00 75.62           C
ATOM   1397  O   ALA A 394      28.375   6.339  82.580  1.00 77.81           O
ATOM   1398  CB  ALA A 394      26.057   4.823  81.191  1.00 68.08           C
ATOM   1399  N   ALA A 395      26.523   7.381  83.340  1.00 75.83           N
ATOM   1400  CA  ALA A 395      27.154   7.860  84.561  1.00 78.67           C
ATOM   1401  C   ALA A 395      26.223   7.649  85.747  1.00 77.58           C
ATOM   1402  O   ALA A 395      24.999   7.755  85.620  1.00 76.53           O
ATOM   1403  CB  ALA A 395      27.536   9.341  84.447  1.00 82.28           C
ATOM   1404  N   ASP A 396      26.810   7.350  86.902  1.00 77.05           N
ATOM   1405  CA  ASP A 396      26.023   7.185  88.113  1.00 77.17           C
ATOM   1406  C   ASP A 396      25.903   8.511  88.856  1.00 80.23           C
ATOM   1407  O   ASP A 396      26.634   9.469  88.596  1.00 82.27           O
ATOM   1408  CB  ASP A 396      26.620   6.105  89.027  1.00 76.87           C
ATOM   1409  CG  ASP A 396      28.051   6.407  89.473  1.00 78.23           C
ATOM   1410  OD1 ASP A 396      28.391   7.575  89.742  1.00 79.87           O
ATOM   1411  OD2 ASP A 396      28.846   5.450  89.574  1.00 78.15           O
ATOM   1412  N   ARG A 397      24.970   8.551  89.804  1.00 82.80           N
ATOM   1413  CA  ARG A 397      24.722   9.766  90.566  1.00 87.59           C
ATOM   1414  C   ARG A 397      25.231   9.631  91.997  1.00 92.04           C
ATOM   1415  O   ARG A 397      24.528   9.969  92.957  1.00 92.71           O
ATOM   1416  CB  ARG A 397      23.232  10.107  90.536  1.00 88.67           C
ATOM   1417  CG  ARG A 397      22.721  10.427  89.135  1.00 89.28           C
ATOM   1418  CD  ARG A 397      21.229  10.714  89.124  1.00 92.88           C
ATOM   1419  NE  ARG A 397      20.768  11.125  87.800  1.00 95.15           N
ATOM   1420  CZ  ARG A 397      20.364  12.353  87.491  1.00100.58           C
ATOM   1421  NH1 ARG A 397      20.353  13.302  88.417  1.00105.55           N
ATOM   1422  NH2 ARG A 397      19.965  12.628  86.255  1.00100.48           N
ATOM   1423  N   GLY A 398      26.461   9.137  92.146  1.00 93.08           N
ATOM   1424  CA  GLY A 398      27.126   9.093  93.427  1.00 94.81           C
ATOM   1425  C   GLY A 398      28.123  10.231  93.585  1.00 99.25           C
ATOM   1426  O   GLY A 398      28.287  11.088  92.721  1.00101.56           O
ATOM   1427  N   LYS A 399      28.793  10.226  94.731  1.00101.95           N
ATOM   1428  CA  LYS A 399      29.795  11.240  95.031  1.00106.48           C
ATOM   1429  C   LYS A 399      31.108  10.590  95.460  1.00105.79           C
ATOM   1430  O   LYS A 399      31.201  10.035  96.554  1.00105.56           O
ATOM   1431  CB  LYS A 399      29.296  12.190  96.121  1.00112.66           C
ATOM   1432  CG  LYS A 399      28.022  12.939  95.761  1.00116.57           C
ATOM   1433  CD  LYS A 399      26.887  12.568  96.701  1.00118.74           C
ATOM   1434  CE  LYS A 399      25.644  13.397  96.425  1.00121.43           C
ATOM   1435  NZ  LYS A 399      24.563  13.117  97.411  1.00123.55           N
ATOM   1436  N   PRO A 400      32.127  10.651  94.589  1.00105.25           N
ATOM   1437  CA  PRO A 400      32.066  11.264  93.258  1.00104.29           C
ATOM   1438  C   PRO A 400      31.431  10.338  92.222  1.00101.32           C
ATOM   1439  O   PRO A 400      31.401   9.126  92.443  1.00100.32           O
ATOM   1440  CB  PRO A 400      33.537  11.517  92.934  1.00105.08           C
ATOM   1441  CG  PRO A 400      34.244  10.402  93.615  1.00104.03           C
ATOM   1442  CD  PRO A 400      33.482  10.160  94.900  1.00105.37           C
ATOM   1443  N   PRO A 401      30.929  10.894  91.119  1.00 99.37           N
ATOM   1444  CA  PRO A 401      30.293  10.052  90.101  1.00 95.38           C
ATOM   1445  C   PRO A 401      31.309   9.272  89.281  1.00 92.59           C
ATOM   1446  O   PRO A 401      32.445   9.704  89.071  1.00 93.29           O
ATOM   1447  CB  PRO A 401      29.538  11.061  89.227  1.00 96.16           C
ATOM   1448  CG  PRO A 401      30.315  12.321  89.375  1.00100.15           C
ATOM   1449  CD  PRO A 401      30.808  12.328  90.799  1.00101.60           C
ATOM   1450  N   LEU A 402      30.877   8.102  88.816  1.00 89.77           N
ATOM   1451  CA  LEU A 402      31.645   7.268  87.905  1.00 88.51           C
ATOM   1452  C   LEU A 402      30.882   7.116  86.596  1.00 87.49           C
ATOM   1453  O   LEU A 402      29.647   7.114  86.582  1.00 79.73           O
ATOM   1454  CB  LEU A 402      31.921   5.887  88.513  1.00 83.98           C
ATOM   1455  CG  LEU A 402      32.753   5.862  89.795  1.00 83.35           C
ATOM   1456  CD1 LEU A 402      32.804   4.457  90.378  1.00 79.00           C
ATOM   1457  CD2 LEU A 402      34.152   6.382  89.526  1.00 87.05           C
ATOM   1458  N   SER A 403      31.623   6.982  85.492  1.00 96.82           N
ATOM   1459  CA  SER A 403      31.025   6.902  84.163  1.00102.11           C
ATOM   1460  C   SER A 403      31.801   5.936  83.277  1.00 91.23           C
ATOM   1461  O   SER A 403      33.003   5.728  83.455  1.00 89.68           O
ATOM   1462  CB  SER A 403      30.961   8.282  83.482  1.00119.67           C
ATOM   1463  OG  SER A 403      32.132   9.049  83.725  1.00136.16           O
ATOM   1464  N   SER A 404      31.092   5.356  82.308  1.00 84.50           N
ATOM   1465  CA  SER A 404      31.688   4.560  81.242  1.00 81.82           C
ATOM   1466  C   SER A 404      30.990   4.909  79.934  1.00 77.94           C
ATOM   1467  O   SER A 404      29.989   5.629  79.917  1.00 75.20           O
ATOM   1468  CB  SER A 404      31.578   3.058  81.522  1.00 80.97           C
ATOM   1469  OG  SER A 404      30.252   2.603  81.311  1.00 80.34           O
ATOM   1470  N   ASN A 405      31.519   4.389  78.826  1.00 79.94           N
ATOM   1471  CA  ASN A 405      30.927   4.671  77.524  1.00 78.62           C
ATOM   1472  C   ASN A 405      31.138   3.496  76.578  1.00 75.69           C
ATOM   1473  O   ASN A 405      32.015   2.652  76.786  1.00 75.42           O
ATOM   1474  CB  ASN A 405      31.487   5.970  76.917  1.00 84.46           C
ATOM   1475  CG  ASN A 405      32.988   5.912  76.654  1.00 91.09           C
ATOM   1476  OD1 ASN A 405      33.493   4.985  76.019  1.00 95.68           O
ATOM   1477  ND2 ASN A 405      33.704   6.922  77.133  1.00 93.52           N
ATOM   1478  N   VAL A 406      30.314   3.455  75.529  1.00 71.80           N
ATOM   1479  CA  VAL A 406      30.429   2.466  74.463  1.00 70.21           C
ATOM   1480  C   VAL A 406      30.220   3.168  73.127  1.00 69.91           C
ATOM   1481  O   VAL A 406      29.374   4.061  73.004  1.00 70.41           O
ATOM   1482  CB  VAL A 406      29.425   1.305  74.625  1.00 69.53           C
ATOM   1483  CG1 VAL A 406      29.766   0.466  75.849  1.00 71.32           C
ATOM   1484  CG2 VAL A 406      28.001   1.832  74.712  1.00 69.37           C
ATOM   1485  N   ILE A 407      30.991   2.758  72.126  1.00 68.23           N
ATOM   1486  CA  ILE A 407      30.932   3.338  70.790  1.00 66.26           C
ATOM   1487  C   ILE A 407      30.222   2.349  69.878  1.00 63.34           C
ATOM   1488  O   ILE A 407      30.680   1.213  69.706  1.00 63.58           O
ATOM   1489  CB  ILE A 407      32.332   3.681  70.262  1.00 67.91           C
ATOM   1490  CG1 ILE A 407      33.010   4.673  71.213  1.00 68.98           C
ATOM   1491  CG2 ILE A 407      32.245   4.239  68.851  1.00 68.76           C
ATOM   1492  CD1 ILE A 407      34.441   4.978  70.867  1.00 71.49           C
ATOM   1493  N   ILE A 408      29.094   2.772  69.317  1.00 60.58           N
ATOM   1494  CA  ILE A 408      28.334   1.970  68.368  1.00 59.57           C
ATOM   1495  C   ILE A 408      28.683   2.456  66.971  1.00 62.23           C
ATOM   1496  O   ILE A 408      28.492   3.636  66.652  1.00 58.32           O
ATOM   1497  CB  ILE A 408      26.822   2.076  68.616  1.00 57.75           C
ATOM   1498  CG1 ILE A 408      26.488   1.737  70.068  1.00 58.26           C
ATOM   1499  CG2 ILE A 408      26.064   1.166  67.664  1.00 55.66           C
ATOM   1500  CD1 ILE A 408      25.020   1.844  70.383  1.00 57.49           C
ATOM   1501  N   THR A 409      29.197   1.551  66.143  1.00 63.58           N
ATOM   1502  CA  THR A 409      29.510   1.860  64.755  1.00 63.25           C
ATOM   1503  C   THR A 409      28.319   1.503  63.876  1.00 61.58           C
ATOM   1504  O   THR A 409      27.797   0.386  63.952  1.00 61.47           O
ATOM   1505  CB  THR A 409      30.755   1.102  64.295  1.00 65.40           C
ATOM   1506  OG1 THR A 409      31.907   1.616  64.979  1.00 63.83           O
ATOM   1507  CG2 THR A 409      30.950   1.255  62.792  1.00 62.31           C
ATOM   1508  N   LEU A 410      27.891   2.454  63.051  1.00 61.98           N
ATOM   1509  CA  LEU A 410      26.742   2.279  62.172  1.00 59.76           C
ATOM   1510  C   LEU A 410      27.187   2.291  60.717  1.00 60.30           C
ATOM   1511  O   LEU A 410      27.864   3.227  60.273  1.00 60.85           O
ATOM   1512  CB  LEU A 410      25.697   3.371  62.411  1.00 57.05           C
ATOM   1513  CG  LEU A 410      25.099   3.356  63.817  1.00 56.10           C
ATOM   1514  CD1 LEU A 410      23.989   4.392  63.944  1.00 55.10           C
ATOM   1515  CD2 LEU A 410      24.592   1.962  64.143  1.00 53.35           C
ATOM   1516  N   HIS A 411      26.808   1.251  59.986  1.00 60.30           N
ATOM   1517  CA  HIS A 411      27.033   1.165  58.552  1.00 60.50           C
ATOM   1518  C   HIS A 411      25.723   1.485  57.845  1.00 57.75           C
ATOM   1519  O   HIS A 411      24.714   0.809  58.071  1.00 57.12           O
ATOM   1520  CB  HIS A 411      27.536  -0.223  58.163  1.00 64.83           C
ATOM   1521  CG  HIS A 411      28.947  -0.490  58.584  1.00 72.22           C
ATOM   1522  ND1 HIS A 411      29.857   0.519  58.815  1.00 76.99           N
ATOM   1523  CD2 HIS A 411      29.605  -1.651  58.815  1.00 76.64           C
ATOM   1524  CE1 HIS A 411      31.014  -0.009  59.171  1.00 83.52           C
ATOM   1525  NE2 HIS A 411      30.888  -1.323  59.179  1.00 83.04           N
ATOM   1526  N   ILE A 412      25.735   2.519  57.012  1.00 56.01           N
ATOM   1527  CA  ILE A 412      24.546   2.934  56.277  1.00 55.73           C
ATOM   1528  C   ILE A 412      24.556   2.235  54.924  1.00 55.49           C
ATOM   1529  O   ILE A 412      25.475   2.439  54.123  1.00 57.89           O
ATOM   1530  CB  ILE A 412      24.496   4.459  56.106  1.00 56.59           C
ATOM   1531  CG1 ILE A 412      24.604   5.164  57.463  1.00 56.44           C
ATOM   1532  CG2 ILE A 412      23.221   4.865  55.387  1.00 52.04           C
ATOM   1533  CD1 ILE A 412      23.430   4.915  58.385  1.00 54.50           C
ATOM   1534  N   SER A 413      23.545   1.406  54.671  1.00 53.79           N
ATOM   1535  CA  SER A 413      23.466   0.661  53.422  1.00 56.43           C
ATOM   1536  C   SER A 413      22.762   1.485  52.341  1.00 54.56           C
ATOM   1537  O   SER A 413      22.000   2.414  52.625  1.00 54.95           O
ATOM   1538  CB  SER A 413      22.745  -0.674  53.631  1.00 56.77           C
ATOM   1539  OG  SER A 413      21.438  -0.474  54.131  1.00 58.87           O
ATOM   1540  N   ASP A 414      23.024   1.125  51.089  1.00 53.87           N
ATOM   1541  CA  ASP A 414      22.609   1.938  49.952  1.00 54.95           C
ATOM   1542  C   ASP A 414      21.198   1.598  49.490  1.00 53.65           C
ATOM   1543  O   ASP A 414      20.764   0.444  49.547  1.00 51.20           O
ATOM   1544  CB  ASP A 414      23.583   1.768  48.783  1.00 54.54           C
ATOM   1545  CG  ASP A 414      23.234   2.657  47.594  1.00 57.76           C
ATOM   1546  OD1 ASP A 414      23.248   3.897  47.754  1.00 56.32           O
ATOM   1547  OD2 ASP A 414      22.959   2.118  46.499  1.00 54.67           O
ATOM   1548  N   VAL A 415      20.491   2.626  49.033  1.00 54.01           N
ATOM   1549  CA  VAL A 415      19.205   2.521  48.359  1.00 53.07           C
ATOM   1550  C   VAL A 415      19.342   3.235  47.018  1.00 55.47           C
ATOM   1551  O   VAL A 415      20.136   4.171  46.878  1.00 53.05           O
ATOM   1552  CB  VAL A 415      18.071   3.127  49.223  1.00 53.13           C
ATOM   1553  CG1 VAL A 415      16.770   3.246  48.449  1.00 54.85           C
ATOM   1554  CG2 VAL A 415      17.859   2.285  50.473  1.00 52.13           C
ATOM   1555  N   ASN A 416      18.599   2.767  46.014  1.00 53.64           N
ATOM   1556  CA  ASN A 416      18.639   3.393  44.693  1.00 52.72           C
ATOM   1557  C   ASN A 416      17.778   4.652  44.726  1.00 51.61           C
ATOM   1558  O   ASN A 416      16.624   4.672  44.291  1.00 54.19           O
ATOM   1559  CB  ASN A 416      18.171   2.428  43.611  1.00 53.64           C
ATOM   1560  CG  ASN A 416      18.384   2.982  42.211  1.00 53.88           C
ATOM   1561  OD1 ASN A 416      19.256   3.822  41.994  1.00 52.13           O
ATOM   1562  ND2 ASN A 416      17.586   2.514  41.256  1.00 54.99           N
ATOM   1563  N   ASP A 417      18.361   5.734  45.246  1.00 48.29           N
ATOM   1564  CA  ASP A 417      17.660   7.012  45.320  1.00 49.04           C
ATOM   1565  C   ASP A 417      18.339   8.100  44.493  1.00 50.36           C
ATOM   1566  O   ASP A 417      18.057   9.284  44.689  1.00 52.72           O
ATOM   1567  CB  ASP A 417      17.511   7.458  46.777  1.00 50.30           C
ATOM   1568  CG  ASP A 417      18.836   7.475  47.531  1.00 50.06           C
ATOM   1569  OD1 ASP A 417      19.802   6.825  47.072  1.00 48.78           O
ATOM   1570  OD2 ASP A 417      18.906   8.138  48.590  1.00 50.48           O
ATOM   1571  N   ASN A 418      19.216   7.728  43.559  1.00 49.96           N
ATOM   1572  CA  ASN A 418      19.900   8.693  42.704  1.00 50.32           C
ATOM   1573  C   ASN A 418      19.755   8.273  41.251  1.00 49.94           C
ATOM   1574  O   ASN A 418      20.158   7.167  40.877  1.00 50.56           O
ATOM   1575  CB  ASN A 418      21.379   8.818  43.074  1.00 51.15           C
ATOM   1576  CG  ASN A 418      21.590   9.544  44.386  1.00 52.92           C
ATOM   1577  OD1 ASN A 418      21.607  10.775  44.431  1.00 53.35           O
ATOM   1578  ND2 ASN A 418      21.753   8.784  45.465  1.00 53.81           N
ATOM   1579  N   ALA A 419      19.186   9.151  40.441  1.00 47.80           N
ATOM   1580  CA  ALA A 419      19.081   8.894  39.013  1.00 47.02           C
ATOM   1581  C   ALA A 419      20.404   9.225  38.324  1.00 47.01           C
ATOM   1582  O   ALA A 419      21.102  10.156  38.735  1.00 49.27           O
ATOM   1583  CB  ALA A 419      17.952   9.722  38.400  1.00 43.25           C
ATOM   1584  N   PRO A 420      20.786   8.470  37.297  1.00 47.69           N
ATOM   1585  CA  PRO A 420      21.974   8.843  36.522  1.00 47.60           C
ATOM   1586  C   PRO A 420      21.842  10.251  35.963  1.00 45.52           C
ATOM   1587  O   PRO A 420      20.742  10.730  35.680  1.00 44.14           O
ATOM   1588  CB  PRO A 420      22.022   7.793  35.404  1.00 48.84           C
ATOM   1589  CG  PRO A 420      20.684   7.110  35.433  1.00 50.51           C
ATOM   1590  CD  PRO A 420      20.198   7.204  36.837  1.00 49.22           C
ATOM   1591  N   VAL A 421      22.980  10.928  35.837  1.00 46.14           N
ATOM   1592  CA  VAL A 421      23.040  12.296  35.335  1.00 48.32           C
ATOM   1593  C   VAL A 421      24.119  12.365  34.265  1.00 49.75           C
ATOM   1594  O   VAL A 421      25.269  11.989  34.517  1.00 51.35           O
ATOM   1595  CB  VAL A 421      23.337  13.306  36.459  1.00 49.34           C
ATOM   1596  CG1 VAL A 421      23.535  14.695  35.874  1.00 50.54           C
ATOM   1597  CG2 VAL A 421      22.213  13.306  37.479  1.00 49.34           C
ATOM   1598  N   PHE A 422      23.752  12.847  33.078  1.00 49.87           N
ATOM   1599  CA  PHE A 422      24.708  12.940  31.983  1.00 49.10           C
ATOM   1600  C   PHE A 422      25.720  14.048  32.244  1.00 51.01           C
ATOM   1601  O   PHE A 422      25.407  15.083  32.837  1.00 52.97           O
ATOM   1602  CB  PHE A 422      23.994  13.190  30.654  1.00 44.59           C
ATOM   1603  CG  PHE A 422      23.407  11.951  30.037  1.00 41.58           C
ATOM   1604  CD1 PHE A 422      22.064  11.651  30.190  1.00 41.14           C
ATOM   1605  CD2 PHE A 422      24.202  11.085  29.304  1.00 39.37           C
ATOM   1606  CE1 PHE A 422      21.523  10.508  29.616  1.00 40.03           C
ATOM   1607  CE2 PHE A 422      23.673   9.944  28.737  1.00 38.73           C
ATOM   1608  CZ  PHE A 422      22.331   9.656  28.888  1.00 39.28           C
ATOM   1609  N   HIS A 423      26.951  13.815  31.783  1.00 53.07           N
ATOM   1610  CA  HIS A 423      28.037  14.761  32.018  1.00 58.25           C
ATOM   1611  C   HIS A 423      27.802  16.089  31.298  1.00 59.85           C
ATOM   1612  O   HIS A 423      28.313  17.127  31.735  1.00 62.99           O
ATOM   1613  CB  HIS A 423      29.360  14.124  31.585  1.00 63.95           C
ATOM   1614  CG  HIS A 423      30.576  14.909  31.967  1.00 70.68           C
ATOM   1615  ND1 HIS A 423      31.253  14.704  33.149  1.00 73.78           N
ATOM   1616  CD2 HIS A 423      31.250  15.884  31.311  1.00 75.37           C
ATOM   1617  CE1 HIS A 423      32.284  15.527  33.212  1.00 77.91           C
ATOM   1618  NE2 HIS A 423      32.305  16.254  32.110  1.00 78.89           N
ATOM   1619  N   GLN A 424      27.028  16.080  30.208  1.00 52.60           N
ATOM   1620  CA  GLN A 424      26.627  17.294  29.507  1.00 53.66           C
ATOM   1621  C   GLN A 424      25.107  17.389  29.444  1.00 50.90           C
ATOM   1622  O   GLN A 424      24.404  16.376  29.438  1.00 49.39           O
ATOM   1623  CB  GLN A 424      27.193  17.340  28.078  1.00 54.94           C
ATOM   1624  CG  GLN A 424      28.694  17.161  28.002  1.00 57.84           C
ATOM   1625  CD  GLN A 424      29.222  17.229  26.586  1.00 58.97           C
ATOM   1626  OE1 GLN A 424      28.495  17.580  25.651  1.00 58.76           O
ATOM   1627  NE2 GLN A 424      30.499  16.901  26.418  1.00 60.09           N
ATOM   1628  N   ALA A 425      24.607  18.626  29.378  1.00 52.29           N
ATOM   1629  CA  ALA A 425      23.168  18.849  29.274  1.00 52.80           C
ATOM   1630  C   ALA A 425      22.625  18.426  27.913  1.00 50.20           C
ATOM   1631  O   ALA A 425      21.454  18.042  27.803  1.00 47.54           O
ATOM   1632  CB  ALA A 425      22.850  20.320  29.533  1.00 56.69           C
ATOM   1633  N   SER A 426      23.447  18.506  26.872  1.00 50.35           N
ATOM   1634  CA  SER A 426      23.089  18.029  25.544  1.00 47.95           C
ATOM   1635  C   SER A 426      24.378  17.829  24.763  1.00 46.43           C
ATOM   1636  O   SER A 426      25.459  18.232  25.199  1.00 46.49           O
ATOM   1637  CB  SER A 426      22.150  19.000  24.821  1.00 48.62           C
ATOM   1638  OG  SER A 426      22.789  20.238  24.593  1.00 51.15           O
ATOM   1639  N   TYR A 427      24.252  17.196  23.599  1.00 44.94           N
ATOM   1640  CA  TYR A 427      25.407  16.807  22.804  1.00 44.63           C
ATOM   1641  C   TYR A 427      25.260  17.325  21.381  1.00 44.74           C
ATOM   1642  O   TYR A 427      24.255  17.053  20.715  1.00 46.17           O
ATOM   1643  CB  TYR A 427      25.583  15.284  22.798  1.00 43.11           C
ATOM   1644  CG  TYR A 427      26.086  14.713  24.113  1.00 45.10           C
ATOM   1645  CD1 TYR A 427      27.447  14.551  24.347  1.00 47.24           C
ATOM   1646  CD2 TYR A 427      25.201  14.329  25.113  1.00 42.40           C
ATOM   1647  CE1 TYR A 427      27.912  14.024  25.543  1.00 47.19           C
ATOM   1648  CE2 TYR A 427      25.656  13.802  26.307  1.00 45.44           C
ATOM   1649  CZ  TYR A 427      27.011  13.653  26.519  1.00 46.92           C
ATOM   1650  OH  TYR A 427      27.461  13.124  27.709  1.00 47.80           O
ATOM   1651  N   LEU A 428      26.264  18.068  20.924  1.00 44.24           N
ATOM   1652  CA  LEU A 428      26.366  18.525  19.542  1.00 46.70           C
ATOM   1653  C   LEU A 428      27.585  17.843  18.931  1.00 48.43           C
ATOM   1654  O   LEU A 428      28.717  18.069  19.374  1.00 49.91           O
ATOM   1655  CB  LEU A 428      26.481  20.046  19.478  1.00 47.26           C
ATOM   1656  CG  LEU A 428      26.493  20.663  18.080  1.00 47.68           C
ATOM   1657  CD1 LEU A 428      25.197  20.337  17.354  1.00 47.26           C
ATOM   1658  CD2 LEU A 428      26.700  22.163  18.161  1.00 50.32           C
ATOM   1659  N   VAL A 429      27.355  17.000  17.928  1.00 48.70           N
ATOM   1660  CA  VAL A 429      28.396  16.157  17.353  1.00 49.02           C
ATOM   1661  C   VAL A 429      28.589  16.528  15.890  1.00 50.09           C
ATOM   1662  O   VAL A 429      27.613  16.751  15.166  1.00 52.64           O
ATOM   1663  CB  VAL A 429      28.041  14.663  17.498  1.00 47.74           C
ATOM   1664  CG1 VAL A 429      29.171  13.787  16.972  1.00 46.82           C
ATOM   1665  CG2 VAL A 429      27.734  14.337  18.952  1.00 48.37           C
ATOM   1666  N   HIS A 430      29.847  16.592  15.459  1.00 52.05           N
ATOM   1667  CA  HIS A 430      30.207  16.812  14.062  1.00 53.69           C
ATOM   1668  C   HIS A 430      30.788  15.527  13.488  1.00 52.43           C
ATOM   1669  O   HIS A 430      31.668  14.915  14.102  1.00 51.51           O
ATOM   1670  CB  HIS A 430      31.226  17.946  13.920  1.00 57.43           C
ATOM   1671  CG  HIS A 430      30.674  19.307  14.210  1.00 61.27           C
ATOM   1672  ND1 HIS A 430      30.544  19.802  15.489  1.00 63.36           N
ATOM   1673  CD2 HIS A 430      30.228  20.283  13.384  1.00 65.17           C
ATOM   1674  CE1 HIS A 430      30.039  21.021  15.440  1.00 65.43           C
ATOM   1675  NE2 HIS A 430      29.837  21.337  14.174  1.00 67.49           N
ATOM   1676  N   VAL A 431      30.298  15.116  12.318  1.00 52.60           N
ATOM   1677  CA  VAL A 431      30.776  13.912  11.640  1.00 53.01           C
ATOM   1678  C   VAL A 431      31.000  14.240  10.169  1.00 56.43           C
ATOM   1679  O   VAL A 431      30.058  14.622   9.464  1.00 48.38           O
ATOM   1680  CB  VAL A 431      29.797  12.732  11.769  1.00 51.17           C
ATOM   1681  CG1 VAL A 431      30.451  11.453  11.271  1.00 51.27           C
ATOM   1682  CG2 VAL A 431      29.319  12.572  13.194  1.00 50.65           C
ATOM   1683  N   ALA A 432      32.234  14.068   9.704  1.00 55.69           N
ATOM   1684  CA  ALA A 432      32.539  14.314   8.304  1.00 57.07           C
ATOM   1685  C   ALA A 432      31.837  13.291   7.421  1.00 56.68           C
ATOM   1686  O   ALA A 432      31.819  12.093   7.717  1.00 57.52           O
ATOM   1687  CB  ALA A 432      34.047  14.272   8.058  1.00 58.31           C
ATOM   1688  N   GLU A 433      31.245  13.792   6.343  1.00 55.13           N
ATOM   1689  CA  GLU A 433      30.619  12.974   5.315  1.00 58.25           C
ATOM   1690  C   GLU A 433      31.537  11.848   4.860  1.00 59.75           C
ATOM   1691  O   GLU A 433      32.764  11.936   4.982  1.00 60.23           O
ATOM   1692  CB  GLU A 433      30.254  13.884   4.144  1.00 63.38           C
ATOM   1693  CG  GLU A 433      29.607  13.267   2.948  1.00 68.03           C
ATOM   1694  CD  GLU A 433      29.225  14.330   1.947  1.00 68.21           C
ATOM   1695  OE1 GLU A 433      30.048  15.233   1.690  1.00 64.55           O
ATOM   1696  OE2 GLU A 433      28.083  14.289   1.457  1.00 74.01           O
ATOM   1697  N   ASN A 434      30.926  10.782   4.338  1.00 60.64           N
ATOM   1698  CA  ASN A 434      31.618   9.648   3.726  1.00 61.51           C
ATOM   1699  C   ASN A 434      32.447   8.862   4.734  1.00 61.25           C
ATOM   1700  O   ASN A 434      33.369   8.129   4.355  1.00 61.07           O
ATOM   1701  CB  ASN A 434      32.488  10.095   2.546  1.00 58.89           C
ATOM   1702  CG  ASN A 434      31.686  10.828   1.491  1.00 60.59           C
ATOM   1703  OD1 ASN A 434      30.539  10.479   1.218  1.00 61.76           O
ATOM   1704  ND2 ASN A 434      32.283  11.857   0.899  1.00 60.44           N
ATOM   1705  N   ASN A 435      32.131   9.027   6.015  1.00 59.12           N
ATOM   1706  CA  ASN A 435      32.707   8.219   7.073  1.00 58.91           C
ATOM   1707  C   ASN A 435      32.509   6.733   6.776  1.00 60.46           C
ATOM   1708  O   ASN A 435      31.500   6.337   6.184  1.00 61.46           O
ATOM   1709  CB  ASN A 435      32.030   8.554   8.393  1.00 57.83           C
ATOM   1710  CG  ASN A 435      30.537   8.295   8.344  1.00 59.08           C
ATOM   1711  OD1 ASN A 435      29.794   9.000   7.655  1.00 58.54           O
ATOM   1712  ND2 ASN A 435      30.094   7.262   9.049  1.00 59.66           N
ATOM   1713  N   PRO A 436      33.445   5.883   7.191  1.00 61.36           N
ATOM   1714  CA  PRO A 436      33.198   4.447   7.116  1.00 66.14           C
ATOM   1715  C   PRO A 436      32.034   4.078   8.011  1.00 65.44           C
ATOM   1716  O   PRO A 436      31.794   4.730   9.043  1.00 55.87           O
ATOM   1717  CB  PRO A 436      34.514   3.833   7.621  1.00 66.35           C
ATOM   1718  CG  PRO A 436      35.514   4.948   7.624  1.00 64.81           C
ATOM   1719  CD  PRO A 436      34.734   6.198   7.828  1.00 60.33           C
ATOM   1720  N   PRO A 437      31.265   3.058   7.644  1.00 68.54           N
ATOM   1721  CA  PRO A 437      30.275   2.531   8.585  1.00 66.30           C
ATOM   1722  C   PRO A 437      30.986   1.937   9.786  1.00 65.52           C
ATOM   1723  O   PRO A 437      32.105   1.427   9.682  1.00 61.16           O
ATOM   1724  CB  PRO A 437      29.543   1.453   7.777  1.00 68.79           C
ATOM   1725  CG  PRO A 437      29.942   1.668   6.371  1.00 63.38           C
ATOM   1726  CD  PRO A 437      31.292   2.294   6.394  1.00 62.92           C
ATOM   1727  N   GLY A 438      30.331   2.024  10.941  1.00 61.37           N
ATOM   1728  CA  GLY A 438      30.951   1.590  12.176  1.00 63.88           C
ATOM   1729  C   GLY A 438      31.958   2.554  12.760  1.00 65.66           C
ATOM   1730  O   GLY A 438      32.827   2.134  13.530  1.00 67.38           O
ATOM   1731  N   THR A 439      31.871   3.839  12.420  1.00 66.97           N
ATOM   1732  CA  THR A 439      32.796   4.848  12.920  1.00 68.47           C
ATOM   1733  C   THR A 439      32.255   5.437  14.215  1.00 68.21           C
ATOM   1734  O   THR A 439      31.144   5.978  14.241  1.00 64.96           O
ATOM   1735  CB  THR A 439      33.001   5.963  11.895  1.00 69.85           C
ATOM   1736  OG1 THR A 439      33.520   5.415  10.678  1.00 75.45           O
ATOM   1737  CG2 THR A 439      33.969   7.003  12.435  1.00 68.47           C
ATOM   1738  N   SER A 440      33.043   5.336  15.281  1.00 72.82           N
ATOM   1739  CA  SER A 440      32.678   5.950  16.552  1.00 74.32           C
ATOM   1740  C   SER A 440      32.699   7.470  16.421  1.00 63.52           C
ATOM   1741  O   SER A 440      33.749   8.063  16.149  1.00 63.63           O
ATOM   1742  CB  SER A 440      33.637   5.488  17.648  1.00 88.21           C
ATOM   1743  OG  SER A 440      33.588   6.350  18.777  1.00 98.35           O
ATOM   1744  N   ILE A 441      31.544   8.100  16.623  1.00 56.11           N
ATOM   1745  CA  ILE A 441      31.408   9.535  16.411  1.00 54.18           C
ATOM   1746  C   ILE A 441      31.286  10.335  17.707  1.00 54.43           C
ATOM   1747  O   ILE A 441      31.502  11.556  17.675  1.00 55.35           O
ATOM   1748  CB  ILE A 441      30.219   9.854  15.481  1.00 53.61           C
ATOM   1749  CG1 ILE A 441      28.889   9.491  16.147  1.00 52.20           C
ATOM   1750  CG2 ILE A 441      30.370   9.141  14.144  1.00 55.15           C
ATOM   1751  CD1 ILE A 441      27.689   9.664  15.232  1.00 50.65           C
ATOM   1752  N   ALA A 442      30.945   9.706  18.831  1.00 54.25           N
ATOM   1753  CA  ALA A 442      30.822  10.407  20.107  1.00 54.80           C
ATOM   1754  C   ALA A 442      30.703   9.377  21.223  1.00 55.76           C
ATOM   1755  O   ALA A 442      30.489   8.187  20.977  1.00 57.23           O
ATOM   1756  CB  ALA A 442      29.620  11.356  20.126  1.00 52.93           C
ATOM   1757  N   GLN A 443      30.832   9.856  22.461  1.00 55.88           N
ATOM   1758  CA  GLN A 443      30.687   9.005  23.640  1.00 55.23           C
ATOM   1759  C   GLN A 443      29.952   9.777  24.725  1.00 52.52           C
ATOM   1760  O   GLN A 443      30.492  10.744  25.273  1.00 50.32           O
ATOM   1761  CB  GLN A 443      32.043   8.523  24.153  1.00 58.04           C
ATOM   1762  CG  GLN A 443      31.932   7.563  25.325  1.00 57.64           C
ATOM   1763  CD  GLN A 443      33.253   6.904  25.673  1.00 60.35           C
ATOM   1764  OE1 GLN A 443      34.318   7.331  25.216  1.00 62.29           O
ATOM   1765  NE2 GLN A 443      33.190   5.852  26.484  1.00 60.31           N
ATOM   1766  N   VAL A 444      28.732   9.349  25.034  1.00 51.98           N
ATOM   1767  CA  VAL A 444      27.983   9.912  26.150  1.00 52.95           C
ATOM   1768  C   VAL A 444      28.426   9.228  27.436  1.00 58.94           C
ATOM   1769  O   VAL A 444      28.875   8.077  27.430  1.00 59.37           O
ATOM   1770  CB  VAL A 444      26.464   9.764  25.927  1.00 50.11           C
ATOM   1771  CG1 VAL A 444      26.040  10.476  24.651  1.00 51.30           C
ATOM   1772  CG2 VAL A 444      26.067   8.294  25.887  1.00 48.10           C
ATOM   1773  N   SER A 445      28.314   9.950  28.550  1.00 63.07           N
ATOM   1774  CA  SER A 445      28.681   9.416  29.856  1.00 69.06           C
ATOM   1775  C   SER A 445      27.763  10.019  30.907  1.00 61.29           C
ATOM   1776  O   SER A 445      27.533  11.232  30.911  1.00 57.00           O
ATOM   1777  CB  SER A 445      30.148   9.714  30.195  1.00 81.56           C
ATOM   1778  OG  SER A 445      30.499   9.189  31.466  1.00 92.96           O
ATOM   1779  N   ALA A 446      27.237   9.168  31.784  1.00 58.38           N
ATOM   1780  CA  ALA A 446      26.444   9.605  32.922  1.00 55.76           C
ATOM   1781  C   ALA A 446      27.028   9.018  34.200  1.00 58.46           C
ATOM   1782  O   ALA A 446      27.654   7.954  34.185  1.00 62.24           O
ATOM   1783  CB  ALA A 446      24.972   9.200  32.780  1.00 51.86           C
ATOM   1784  N   SER A 447      26.827   9.728  35.306  1.00 57.37           N
ATOM   1785  CA  SER A 447      27.316   9.310  36.611  1.00 57.94           C
ATOM   1786  C   SER A 447      26.146   8.986  37.532  1.00 52.59           C
ATOM   1787  O   SER A 447      25.019   9.444  37.329  1.00 49.70           O
ATOM   1788  CB  SER A 447      28.197  10.393  37.241  1.00 61.70           C
ATOM   1789  OG  SER A 447      27.490  11.616  37.349  1.00 62.49           O
ATOM   1790  N   ASP A 448      26.432   8.184  38.554  1.00 50.98           N
ATOM   1791  CA  ASP A 448      25.419   7.712  39.489  1.00 50.87           C
ATOM   1792  C   ASP A 448      26.093   7.353  40.809  1.00 52.42           C
ATOM   1793  O   ASP A 448      26.848   6.374  40.871  1.00 53.27           O
ATOM   1794  CB  ASP A 448      24.678   6.510  38.895  1.00 50.63           C
ATOM   1795  CG  ASP A 448      23.418   6.142  39.670  1.00 52.01           C
ATOM   1796  OD1 ASP A 448      23.484   5.989  40.904  1.00 53.45           O
ATOM   1797  OD2 ASP A 448      22.355   5.993  39.033  1.00 52.31           O
ATOM   1798  N   PRO A 449      25.852   8.111  41.886  1.00 52.97           N
ATOM   1799  CA  PRO A 449      26.609   7.890  43.127  1.00 52.45           C
ATOM   1800  C   PRO A 449      26.190   6.656  43.908  1.00 53.38           C
ATOM   1801  O   PRO A 449      26.870   6.310  44.883  1.00 57.95           O
ATOM   1802  CB  PRO A 449      26.325   9.163  43.933  1.00 52.88           C
ATOM   1803  CG  PRO A 449      24.960   9.554  43.511  1.00 53.04           C
ATOM   1804  CD  PRO A 449      24.867   9.197  42.032  1.00 52.18           C
ATOM   1805  N   ASP A 450      25.109   5.986  43.520  1.00 52.00           N
ATOM   1806  CA  ASP A 450      24.651   4.808  44.242  1.00 53.38           C
ATOM   1807  C   ASP A 450      25.636   3.650  44.056  1.00 54.96           C
ATOM   1808  O   ASP A 450      26.572   3.714  43.253  1.00 56.18           O
ATOM   1809  CB  ASP A 450      23.245   4.423  43.782  1.00 52.14           C
ATOM   1810  CG  ASP A 450      22.223   5.523  44.041  1.00 53.51           C
ATOM   1811  OD1 ASP A 450      22.410   6.305  45.000  1.00 53.90           O
ATOM   1812  OD2 ASP A 450      21.233   5.611  43.288  1.00 55.07           O
ATOM   1813  N   LEU A 451      25.421   2.581  44.821  1.00 55.71           N
ATOM   1814  CA  LEU A 451      26.368   1.477  44.899  1.00 57.81           C
ATOM   1815  C   LEU A 451      25.924   0.279  44.067  1.00 58.28           C
ATOM   1816  O   LEU A 451      24.729  -0.002  43.931  1.00 57.40           O
ATOM   1817  CB  LEU A 451      26.565   1.026  46.347  1.00 58.96           C
ATOM   1818  CG  LEU A 451      27.516   1.823  47.236  1.00 59.59           C
ATOM   1819  CD1 LEU A 451      27.634   1.141  48.597  1.00 62.12           C
ATOM   1820  CD2 LEU A 451      28.881   1.974  46.585  1.00 59.93           C
ATOM   1821  N   GLY A 452      26.914  -0.431  43.523  1.00 59.31           N
ATOM   1822  CA  GLY A 452      26.662  -1.697  42.851  1.00 59.80           C
ATOM   1823  C   GLY A 452      25.647  -1.569  41.734  1.00 58.47           C
ATOM   1824  O   GLY A 452      25.755  -0.703  40.859  1.00 54.65           O
ATOM   1825  N   SER A 453      24.636  -2.443  41.772  1.00 61.30           N
ATOM   1826  CA  SER A 453      23.608  -2.450  40.738  1.00 63.66           C
ATOM   1827  C   SER A 453      22.858  -1.127  40.668  1.00 63.14           C
ATOM   1828  O   SER A 453      22.376  -0.746  39.596  1.00 64.09           O
ATOM   1829  CB  SER A 453      22.628  -3.600  40.979  1.00 68.60           C
ATOM   1830  OG  SER A 453      23.097  -4.802  40.390  1.00 76.28           O
ATOM   1831  N   ASN A 454      22.748  -0.411  41.788  1.00 63.28           N
ATOM   1832  CA  ASN A 454      22.057   0.872  41.782  1.00 60.54           C
ATOM   1833  C   ASN A 454      22.844   1.962  41.062  1.00 58.81           C
ATOM   1834  O   ASN A 454      22.276   3.016  40.755  1.00 55.24           O
ATOM   1835  CB  ASN A 454      21.758   1.313  43.213  1.00 61.31           C
ATOM   1836  CG  ASN A 454      20.894   0.319  43.962  1.00 63.41           C
ATOM   1837  OD1 ASN A 454      20.176  -0.478  43.363  1.00 65.35           O
ATOM   1838  ND2 ASN A 454      20.949   0.372  45.285  1.00 63.66           N
ATOM   1839  N   GLY A 455      24.127   1.738  40.784  1.00 61.20           N
ATOM   1840  CA  GLY A 455      24.933   2.724  40.091  1.00 58.58           C
ATOM   1841  C   GLY A 455      25.521   2.228  38.786  1.00 58.30           C
ATOM   1842  O   GLY A 455      26.393   2.881  38.205  1.00 60.22           O
ATOM   1843  N   LEU A 456      25.050   1.076  38.312  1.00 58.47           N
ATOM   1844  CA  LEU A 456      25.497   0.514  37.042  1.00 57.29           C
ATOM   1845  C   LEU A 456      24.643   1.088  35.917  1.00 53.26           C
ATOM   1846  O   LEU A 456      23.417   0.938  35.928  1.00 52.02           O
ATOM   1847  CB  LEU A 456      25.405  -1.012  37.072  1.00 59.85           C
ATOM   1848  CG  LEU A 456      25.970  -1.766  35.867  1.00 59.98           C
ATOM   1849  CD1 LEU A 456      27.461  -1.519  35.733  1.00 58.56           C
ATOM   1850  CD2 LEU A 456      25.680  -3.256  35.984  1.00 62.61           C
ATOM   1851  N   ILE A 457      25.290   1.731  34.941  1.00 53.10           N
ATOM   1852  CA  ILE A 457      24.604   2.494  33.899  1.00 50.25           C
ATOM   1853  C   ILE A 457      24.532   1.687  32.610  1.00 49.12           C
ATOM   1854  O   ILE A 457      25.501   1.026  32.214  1.00 47.84           O
ATOM   1855  CB  ILE A 457      25.305   3.842  33.643  1.00 50.65           C
ATOM   1856  CG1 ILE A 457      25.496   4.607  34.952  1.00 50.63           C
ATOM   1857  CG2 ILE A 457      24.500   4.679  32.663  1.00 48.76           C
ATOM   1858  CD1 ILE A 457      24.206   4.959  35.623  1.00 51.15           C
ATOM   1859  N   SER A 458      23.380   1.753  31.944  1.00 49.29           N
ATOM   1860  CA  SER A 458      23.220   1.264  30.581  1.00 53.06           C
ATOM   1861  C   SER A 458      22.697   2.398  29.711  1.00 52.61           C
ATOM   1862  O   SER A 458      21.754   3.097  30.097  1.00 52.37           O
ATOM   1863  CB  SER A 458      22.272   0.066  30.526  1.00 54.97           C
ATOM   1864  OG  SER A 458      22.882  -1.081  31.088  1.00 57.25           O
ATOM   1865  N   TYR A 459      23.316   2.584  28.549  1.00 52.23           N
ATOM   1866  CA  TYR A 459      22.921   3.613  27.594  1.00 50.28           C
ATOM   1867  C   TYR A 459      22.127   3.001  26.448  1.00 50.64           C
ATOM   1868  O   TYR A 459      22.364   1.859  26.044  1.00 50.32           O
ATOM   1869  CB  TYR A 459      24.142   4.346  27.036  1.00 47.13           C
ATOM   1870  CG  TYR A 459      25.054   4.884  28.111  1.00 47.01           C
ATOM   1871  CD1 TYR A 459      24.756   6.069  28.771  1.00 46.31           C
ATOM   1872  CD2 TYR A 459      26.201   4.196  28.480  1.00 47.99           C
ATOM   1873  CE1 TYR A 459      25.580   6.560  29.764  1.00 46.76           C
ATOM   1874  CE2 TYR A 459      27.036   4.678  29.465  1.00 49.59           C
ATOM   1875  CZ  TYR A 459      26.721   5.860  30.109  1.00 48.73           C
ATOM   1876  OH  TYR A 459      27.557   6.342  31.092  1.00 48.21           O
ATOM   1877  N   SER A 460      21.182   3.781  25.922  1.00 52.87           N
ATOM   1878  CA  SER A 460      20.354   3.342  24.807  1.00 52.82           C
ATOM   1879  C   SER A 460      19.866   4.561  24.032  1.00 50.34           C
ATOM   1880  O   SER A 460      20.001   5.705  24.479  1.00 48.71           O
ATOM   1881  CB  SER A 460      19.172   2.493  25.289  1.00 52.38           C
ATOM   1882  OG  SER A 460      18.251   3.273  26.035  1.00 52.57           O
ATOM   1883  N   ILE A 461      19.290   4.301  22.859  1.00 48.42           N
ATOM   1884  CA  ILE A 461      18.704   5.332  22.009  1.00 51.33           C
ATOM   1885  C   ILE A 461      17.199   5.114  21.988  1.00 55.76           C
ATOM   1886  O   ILE A 461      16.730   4.031  21.616  1.00 60.69           O
ATOM   1887  CB  ILE A 461      19.274   5.296  20.582  1.00 51.50           C
ATOM   1888  CG1 ILE A 461      20.762   5.647  20.575  1.00 53.51           C
ATOM   1889  CG2 ILE A 461      18.500   6.241  19.678  1.00 49.12           C
ATOM   1890  CD1 ILE A 461      21.369   5.649  19.180  1.00 55.67           C
ATOM   1891  N   ILE A 462      16.441   6.142  22.355  1.00 55.89           N
ATOM   1892  CA  ILE A 462      15.001   6.002  22.513  1.00 57.73           C
ATOM   1893  C   ILE A 462      14.190   6.824  21.516  1.00 60.99           C
ATOM   1894  O   ILE A 462      13.017   6.498  21.289  1.00 66.06           O
ATOM   1895  CB  ILE A 462      14.573   6.348  23.951  1.00 56.61           C
ATOM   1896  CG1 ILE A 462      14.984   7.779  24.280  1.00 54.76           C
ATOM   1897  CG2 ILE A 462      15.182   5.362  24.931  1.00 56.20           C
ATOM   1898  CD1 ILE A 462      14.522   8.245  25.629  1.00 56.74           C
ATOM   1899  N   ALA A 463      14.754   7.869  20.916  1.00 59.43           N
ATOM   1900  CA  ALA A 463      13.975   8.694  19.999  1.00 61.37           C
ATOM   1901  C   ALA A 463      14.909   9.393  19.024  1.00 61.68           C
ATOM   1902  O   ALA A 463      16.109   9.537  19.275  1.00 60.10           O
ATOM   1903  CB  ALA A 463      13.114   9.717  20.748  1.00 60.08           C
ATOM   1904  N   SER A 464      14.329   9.841  17.911  1.00 65.50           N
ATOM   1905  CA  SER A 464      15.070  10.453  16.816  1.00 65.56           C
ATOM   1906  C   SER A 464      14.085  11.016  15.805  1.00 67.44           C
ATOM   1907  O   SER A 464      13.004  10.458  15.602  1.00 69.22           O
ATOM   1908  CB  SER A 464      15.997   9.438  16.139  1.00 66.99           C
ATOM   1909  OG  SER A 464      16.277   9.811  14.806  1.00 69.95           O
ATOM   1910  N   ASP A 465      14.470  12.123  15.167  1.00 68.84           N
ATOM   1911  CA  ASP A 465      13.642  12.704  14.116  1.00 73.40           C
ATOM   1912  C   ASP A 465      13.738  11.946  12.797  1.00 77.78           C
ATOM   1913  O   ASP A 465      13.099  12.355  11.824  1.00 81.87           O
ATOM   1914  CB  ASP A 465      13.997  14.181  13.894  1.00 71.22           C
ATOM   1915  CG  ASP A 465      15.483  14.412  13.676  1.00 67.36           C
ATOM   1916  OD1 ASP A 465      16.251  13.428  13.604  1.00 64.96           O
ATOM   1917  OD2 ASP A 465      15.883  15.592  13.565  1.00 66.96           O
ATOM   1918  N   LEU A 466      14.510  10.863  12.741  1.00 79.00           N
ATOM   1919  CA  LEU A 466      14.560  10.010  11.566  1.00 84.83           C
ATOM   1920  C   LEU A 466      13.330   9.109  11.510  1.00 97.12           C
ATOM   1921  O   LEU A 466      12.496   9.086  12.422  1.00101.71           O
ATOM   1922  CB  LEU A 466      15.823   9.152  11.573  1.00 78.77           C
ATOM   1923  CG  LEU A 466      17.177   9.857  11.639  1.00 73.20           C
ATOM   1924  CD1 LEU A 466      18.270   8.863  12.001  1.00 71.36           C
ATOM   1925  CD2 LEU A 466      17.491  10.544  10.324  1.00 70.73           C
ATOM   1926  N   GLU A 467      13.225   8.354  10.419  1.00103.59           N
ATOM   1927  CA  GLU A 467      12.220   7.307  10.333  1.00112.32           C
ATOM   1928  C   GLU A 467      12.524   6.237  11.377  1.00114.22           C
ATOM   1929  O   GLU A 467      13.666   5.763  11.453  1.00115.44           O
ATOM   1930  CB  GLU A 467      12.202   6.687   8.935  1.00118.72           C
ATOM   1931  CG  GLU A 467      12.101   7.690   7.795  1.00121.62           C
ATOM   1932  CD  GLU A 467      10.716   8.291   7.657  1.00127.76           C
ATOM   1933  OE1 GLU A 467       9.774   7.782   8.304  1.00130.44           O
ATOM   1934  OE2 GLU A 467      10.570   9.272   6.897  1.00130.52           O
ATOM   1935  N   PRO A 468      11.549   5.838  12.198  1.00116.14           N
ATOM   1936  CA  PRO A 468      11.846   4.864  13.263  1.00114.80           C
ATOM   1937  C   PRO A 468      12.356   3.534  12.741  1.00115.05           C
ATOM   1938  O   PRO A 468      13.157   2.878  13.420  1.00112.78           O
ATOM   1939  CB  PRO A 468      10.499   4.708  13.983  1.00118.39           C
ATOM   1940  CG  PRO A 468       9.726   5.941  13.632  1.00120.40           C
ATOM   1941  CD  PRO A 468      10.149   6.292  12.236  1.00120.62           C
ATOM   1942  N   ARG A 469      11.919   3.116  11.549  1.00117.22           N
ATOM   1943  CA  ARG A 469      12.377   1.853  10.984  1.00115.89           C
ATOM   1944  C   ARG A 469      13.792   1.945  10.430  1.00110.88           C
ATOM   1945  O   ARG A 469      14.410   0.908  10.169  1.00111.69           O
ATOM   1946  CB  ARG A 469      11.417   1.389   9.887  1.00120.87           C
ATOM   1947  N   ALA A 470      14.319   3.155  10.250  1.00106.15           N
ATOM   1948  CA  ALA A 470      15.661   3.350   9.725  1.00101.93           C
ATOM   1949  C   ALA A 470      16.629   3.911  10.758  1.00 96.09           C
ATOM   1950  O   ALA A 470      17.783   4.187  10.416  1.00 93.88           O
ATOM   1951  CB  ALA A 470      15.621   4.275   8.504  1.00101.89           C
ATOM   1952  N   LEU A 471      16.194   4.088  12.007  1.00 93.78           N
ATOM   1953  CA  LEU A 471      17.070   4.658  13.028  1.00 89.67           C
ATOM   1954  C   LEU A 471      18.301   3.785  13.242  1.00 87.69           C
ATOM   1955  O   LEU A 471      19.431   4.286  13.293  1.00 84.24           O
ATOM   1956  CB  LEU A 471      16.297   4.843  14.337  1.00 88.40           C
ATOM   1957  CG  LEU A 471      16.968   5.515  15.544  1.00 83.71           C
ATOM   1958  CD1 LEU A 471      17.653   4.496  16.451  1.00 82.67           C
ATOM   1959  CD2 LEU A 471      17.949   6.596  15.104  1.00 79.97           C
ATOM   1960  N   SER A 472      18.099   2.472  13.370  1.00 90.16           N
ATOM   1961  CA  SER A 472      19.224   1.563  13.562  1.00 90.30           C
ATOM   1962  C   SER A 472      20.202   1.626  12.398  1.00 88.79           C
ATOM   1963  O   SER A 472      21.396   1.355  12.573  1.00 87.92           O
ATOM   1964  CB  SER A 472      18.712   0.134  13.752  1.00 97.00           C
ATOM   1965  OG  SER A 472      19.782  -0.778  13.931  1.00101.46           O
ATOM   1966  N   SER A 473      19.721   1.992  11.211  1.00 88.86           N
ATOM   1967  CA  SER A 473      20.579   2.085  10.039  1.00 87.33           C
ATOM   1968  C   SER A 473      21.480   3.313  10.056  1.00 81.74           C
ATOM   1969  O   SER A 473      22.383   3.404   9.217  1.00 82.76           O
ATOM   1970  CB  SER A 473      19.725   2.089   8.771  1.00 90.06           C
ATOM   1971  OG  SER A 473      20.538   2.176   7.616  1.00 90.89           O
ATOM   1972  N   PHE A 474      21.265   4.252  10.977  1.00 76.56           N
ATOM   1973  CA  PHE A 474      22.073   5.466  11.056  1.00 72.12           C
ATOM   1974  C   PHE A 474      23.056   5.433  12.221  1.00 68.73           C
ATOM   1975  O   PHE A 474      24.268   5.567  12.022  1.00 67.91           O
ATOM   1976  CB  PHE A 474      21.169   6.700  11.170  1.00 71.37           C
ATOM   1977  CG  PHE A 474      20.626   7.176   9.855  1.00 74.76           C
ATOM   1978  CD1 PHE A 474      21.091   8.347   9.283  1.00 74.87           C
ATOM   1979  CD2 PHE A 474      19.657   6.449   9.189  1.00 77.82           C
ATOM   1980  CE1 PHE A 474      20.593   8.787   8.069  1.00 77.99           C
ATOM   1981  CE2 PHE A 474      19.157   6.884   7.977  1.00 81.10           C
ATOM   1982  CZ  PHE A 474      19.625   8.055   7.417  1.00 80.77           C
ATOM   1983  N   VAL A 475      22.552   5.272  13.443  1.00 65.93           N
ATOM   1984  CA  VAL A 475      23.374   5.373  14.640  1.00 61.35           C
ATOM   1985  C   VAL A 475      22.945   4.320  15.651  1.00 57.03           C
ATOM   1986  O   VAL A 475      21.793   3.875  15.671  1.00 55.71           O
ATOM   1987  CB  VAL A 475      23.300   6.779  15.273  1.00 61.37           C
ATOM   1988  CG1 VAL A 475      23.989   7.806  14.380  1.00 61.97           C
ATOM   1989  CG2 VAL A 475      21.853   7.165  15.520  1.00 62.08           C
ATOM   1990  N   SER A 476      23.898   3.920  16.488  1.00 54.83           N
ATOM   1991  CA  SER A 476      23.646   3.069  17.639  1.00 54.52           C
ATOM   1992  C   SER A 476      24.551   3.533  18.767  1.00 54.45           C
ATOM   1993  O   SER A 476      25.474   4.326  18.562  1.00 55.76           O
ATOM   1994  CB  SER A 476      23.899   1.592  17.324  1.00 55.38           C
ATOM   1995  OG  SER A 476      25.281   1.363  17.113  1.00 56.24           O
ATOM   1996  N   VAL A 477      24.288   3.031  19.970  1.00 52.64           N
ATOM   1997  CA  VAL A 477      25.138   3.308  21.119  1.00 47.46           C
ATOM   1998  C   VAL A 477      25.456   1.992  21.811  1.00 48.07           C
ATOM   1999  O   VAL A 477      24.594   1.114  21.929  1.00 50.81           O
ATOM   2000  CB  VAL A 477      24.486   4.318  22.090  1.00 45.54           C
ATOM   2001  CG1 VAL A 477      23.301   3.704  22.821  1.00 44.41           C
ATOM   2002  CG2 VAL A 477      25.515   4.856  23.064  1.00 46.21           C
ATOM   2003  N   ASN A 478      26.712   1.835  22.219  1.00 47.55           N
ATOM   2004  CA  ASN A 478      27.094   0.672  23.005  1.00 51.71           C
ATOM   2005  C   ASN A 478      26.539   0.819  24.419  1.00 50.75           C
ATOM   2006  O   ASN A 478      26.754   1.842  25.076  1.00 49.82           O
ATOM   2007  CB  ASN A 478      28.613   0.525  23.031  1.00 53.00           C
ATOM   2008  CG  ASN A 478      29.064  -0.704  23.790  1.00 56.42           C
ATOM   2009  OD1 ASN A 478      29.084  -0.717  25.023  1.00 57.27           O
ATOM   2010  ND2 ASN A 478      29.436  -1.748  23.056  1.00 58.20           N
ATOM   2011  N   GLN A 479      25.812  -0.199  24.884  1.00 53.50           N
ATOM   2012  CA  GLN A 479      25.038  -0.060  26.115  1.00 56.23           C
ATOM   2013  C   GLN A 479      25.909   0.075  27.362  1.00 54.24           C
ATOM   2014  O   GLN A 479      25.428   0.578  28.384  1.00 53.17           O
ATOM   2015  CB  GLN A 479      24.095  -1.251  26.281  1.00 64.31           C
ATOM   2016  CG  GLN A 479      24.803  -2.542  26.659  1.00 73.35           C
ATOM   2017  CD  GLN A 479      23.848  -3.621  27.132  1.00 81.72           C
ATOM   2018  OE1 GLN A 479      22.639  -3.400  27.228  1.00 85.72           O
ATOM   2019  NE2 GLN A 479      24.388  -4.797  27.434  1.00 85.76           N
ATOM   2020  N   ASP A 480      27.166  -0.359  27.314  1.00 54.15           N
ATOM   2021  CA  ASP A 480      28.030  -0.282  28.484  1.00 57.99           C
ATOM   2022  C   ASP A 480      29.022   0.869  28.420  1.00 58.46           C
ATOM   2023  O   ASP A 480      29.314   1.480  29.452  1.00 57.79           O
ATOM   2024  CB  ASP A 480      28.785  -1.602  28.670  1.00 62.64           C
ATOM   2025  CG  ASP A 480      27.856  -2.772  28.944  1.00 66.49           C
ATOM   2026  OD1 ASP A 480      26.762  -2.551  29.506  1.00 65.71           O
ATOM   2027  OD2 ASP A 480      28.216  -3.914  28.597  1.00 72.76           O
ATOM   2028  N   SER A 481      29.534   1.193  27.234  1.00 57.53           N
ATOM   2029  CA  SER A 481      30.542   2.235  27.092  1.00 56.50           C
ATOM   2030  C   SER A 481      29.962   3.603  26.758  1.00 54.79           C
ATOM   2031  O   SER A 481      30.633   4.616  26.991  1.00 53.72           O
ATOM   2032  CB  SER A 481      31.543   1.862  25.994  1.00 54.39           C
ATOM   2033  OG  SER A 481      30.973   2.099  24.723  1.00 51.82           O
ATOM   2034  N   GLY A 482      28.754   3.657  26.204  1.00 52.80           N
ATOM   2035  CA  GLY A 482      28.190   4.911  25.759  1.00 50.07           C
ATOM   2036  C   GLY A 482      28.757   5.441  24.463  1.00 51.09           C
ATOM   2037  O   GLY A 482      28.383   6.547  24.049  1.00 50.68           O
ATOM   2038  N   VAL A 483      29.656   4.699  23.812  1.00 52.10           N
ATOM   2039  CA  VAL A 483      30.159   5.109  22.509  1.00 50.53           C
ATOM   2040  C   VAL A 483      29.017   5.085  21.506  1.00 49.93           C
ATOM   2041  O   VAL A 483      28.232   4.129  21.457  1.00 52.07           O
ATOM   2042  CB  VAL A 483      31.312   4.199  22.065  1.00 53.64           C
ATOM   2043  CG1 VAL A 483      31.647   4.453  20.611  1.00 56.90           C
ATOM   2044  CG2 VAL A 483      32.531   4.430  22.937  1.00 55.16           C
ATOM   2045  N   VAL A 484      28.906   6.149  20.718  1.00 46.81           N
ATOM   2046  CA  VAL A 484      27.887   6.266  19.681  1.00 48.22           C
ATOM   2047  C   VAL A 484      28.554   6.020  18.332  1.00 50.59           C
ATOM   2048  O   VAL A 484      29.517   6.709  17.975  1.00 52.35           O
ATOM   2049  CB  VAL A 484      27.207   7.642  19.719  1.00 46.43           C
ATOM   2050  CG1 VAL A 484      26.185   7.758  18.598  1.00 45.61           C
ATOM   2051  CG2 VAL A 484      26.558   7.873  21.073  1.00 45.67           C
ATOM   2052  N   PHE A 485      28.047   5.043  17.583  1.00 49.62           N
ATOM   2053  CA  PHE A 485      28.596   4.675  16.284  1.00 50.02           C
ATOM   2054  C   PHE A 485      27.695   5.167  15.165  1.00 50.00           C
ATOM   2055  O   PHE A 485      26.466   5.117  15.276  1.00 48.42           O
ATOM   2056  CB  PHE A 485      28.750   3.159  16.142  1.00 50.38           C
ATOM   2057  CG  PHE A 485      29.721   2.549  17.104  1.00 51.91           C
ATOM   2058  CD1 PHE A 485      31.040   2.339  16.734  1.00 51.75           C
ATOM   2059  CD2 PHE A 485      29.310   2.172  18.378  1.00 49.35           C
ATOM   2060  CE1 PHE A 485      31.938   1.771  17.619  1.00 53.90           C
ATOM   2061  CE2 PHE A 485      30.204   1.601  19.268  1.00 50.87           C
ATOM   2062  CZ  PHE A 485      31.522   1.401  18.888  1.00 53.22           C
ATOM   2063  N   ALA A 486      28.314   5.624  14.078  1.00 52.92           N
ATOM   2064  CA  ALA A 486      27.600   5.841  12.827  1.00 51.13           C
ATOM   2065  C   ALA A 486      27.490   4.507  12.104  1.00 56.57           C
ATOM   2066  O   ALA A 486      28.507   3.868  11.815  1.00 60.77           O
ATOM   2067  CB  ALA A 486      28.324   6.872  11.964  1.00 47.91           C
ATOM   2068  N   GLN A 487      26.261   4.078  11.824  1.00 57.88           N
ATOM   2069  CA  GLN A 487      26.019   2.775  11.222  1.00 61.17           C
ATOM   2070  C   GLN A 487      26.087   2.791   9.700  1.00 62.87           C
ATOM   2071  O   GLN A 487      25.994   1.726   9.081  1.00 63.30           O
ATOM   2072  CB  GLN A 487      24.651   2.242  11.662  1.00 64.24           C
ATOM   2073  CG  GLN A 487      24.441   2.241  13.173  1.00 64.76           C
ATOM   2074  CD  GLN A 487      24.999   1.004  13.848  1.00 67.30           C
ATOM   2075  OE1 GLN A 487      24.246   0.129  14.275  1.00 69.56           O
ATOM   2076  NE2 GLN A 487      26.322   0.926  13.951  1.00 67.36           N
ATOM   2077  N   ARG A 488      26.244   3.962   9.088  1.00 61.81           N
ATOM   2078  CA  ARG A 488      26.304   4.067   7.639  1.00 61.06           C
ATOM   2079  C   ARG A 488      27.177   5.252   7.262  1.00 61.06           C
ATOM   2080  O   ARG A 488      27.465   6.123   8.086  1.00 61.64           O
ATOM   2081  CB  ARG A 488      24.912   4.235   7.027  1.00 62.39           C
ATOM   2082  CG  ARG A 488      24.246   5.552   7.400  1.00 64.08           C
ATOM   2083  CD  ARG A 488      23.165   5.938   6.402  1.00 68.86           C
ATOM   2084  NE  ARG A 488      22.116   4.928   6.304  1.00 73.30           N
ATOM   2085  CZ  ARG A 488      20.972   5.106   5.653  1.00 76.15           C
ATOM   2086  NH1 ARG A 488      20.070   4.136   5.614  1.00 78.87           N
ATOM   2087  NH2 ARG A 488      20.729   6.258   5.043  1.00 76.91           N
ATOM   2088  N   ALA A 489      27.587   5.281   5.997  1.00 62.23           N
ATOM   2089  CA  ALA A 489      28.296   6.433   5.457  1.00 58.97           C
ATOM   2090  C   ALA A 489      27.314   7.579   5.252  1.00 56.07           C
ATOM   2091  O   ALA A 489      26.367   7.460   4.468  1.00 56.52           O
ATOM   2092  CB  ALA A 489      28.979   6.069   4.140  1.00 62.40           C
ATOM   2093  N   PHE A 490      27.523   8.680   5.968  1.00 53.25           N
ATOM   2094  CA  PHE A 490      26.648   9.833   5.817  1.00 53.04           C
ATOM   2095  C   PHE A 490      26.953  10.571   4.515  1.00 55.63           C
ATOM   2096  O   PHE A 490      28.094  10.609   4.048  1.00 57.68           O
ATOM   2097  CB  PHE A 490      26.797  10.776   7.009  1.00 50.35           C
ATOM   2098  CG  PHE A 490      26.386  10.166   8.325  1.00 52.37           C
ATOM   2099  CD1 PHE A 490      27.032  10.521   9.497  1.00 51.46           C
ATOM   2100  CD2 PHE A 490      25.349   9.251   8.390  1.00 53.67           C
ATOM   2101  CE1 PHE A 490      26.656   9.965  10.717  1.00 51.84           C
ATOM   2102  CE2 PHE A 490      24.967   8.693   9.608  1.00 54.63           C
ATOM   2103  CZ  PHE A 490      25.622   9.052  10.770  1.00 51.63           C
ATOM   2104  N   ASP A 491      25.911  11.156   3.926  1.00 54.51           N
ATOM   2105  CA  ASP A 491      26.009  11.917   2.682  1.00 57.95           C
ATOM   2106  C   ASP A 491      25.423  13.298   2.942  1.00 58.79           C
ATOM   2107  O   ASP A 491      24.200  13.446   3.053  1.00 61.82           O
ATOM   2108  CB  ASP A 491      25.279  11.194   1.546  1.00 58.43           C
ATOM   2109  CG  ASP A 491      25.291  11.966   0.236  1.00 61.48           C
ATOM   2110  OD1 ASP A 491      26.090  12.914   0.078  1.00 60.42           O
ATOM   2111  OD2 ASP A 491      24.499  11.603  -0.662  1.00 65.27           O
ATOM   2112  N   HIS A 492      26.298  14.303   3.050  1.00 56.76           N
ATOM   2113  CA  HIS A 492      25.859  15.658   3.377  1.00 58.60           C
ATOM   2114  C   HIS A 492      24.838  16.181   2.375  1.00 62.95           C
ATOM   2115  O   HIS A 492      23.982  17.000   2.729  1.00 65.02           O
ATOM   2116  CB  HIS A 492      27.070  16.592   3.442  1.00 58.95           C
ATOM   2117  CG  HIS A 492      26.717  18.042   3.575  1.00 60.61           C
ATOM   2118  ND1 HIS A 492      26.526  18.652   4.796  1.00 59.48           N
ATOM   2119  CD2 HIS A 492      26.531  19.004   2.641  1.00 61.82           C
ATOM   2120  CE1 HIS A 492      26.233  19.927   4.608  1.00 61.36           C
ATOM   2121  NE2 HIS A 492      26.229  20.166   3.309  1.00 57.97           N
ATOM   2122  N   GLU A 493      24.901  15.716   1.130  1.00 65.16           N
ATOM   2123  CA  GLU A 493      23.975  16.195   0.114  1.00 69.25           C
ATOM   2124  C   GLU A 493      22.564  15.645   0.302  1.00 74.31           C
ATOM   2125  O   GLU A 493      21.610  16.258  -0.188  1.00 79.74           O
ATOM   2126  CB  GLU A 493      24.514  15.854  -1.274  1.00 67.96           C
ATOM   2127  CG  GLU A 493      25.601  16.815  -1.778  1.00 69.13           C
ATOM   2128  CD  GLU A 493      26.906  16.733  -0.996  1.00 67.59           C
ATOM   2129  OE1 GLU A 493      27.419  15.617  -0.799  1.00 60.61           O
ATOM   2130  OE2 GLU A 493      27.426  17.791  -0.587  1.00 61.08           O
ATOM   2131  N   GLN A 494      22.407  14.516   1.000  1.00 70.06           N
ATOM   2132  CA AGLN A 494      21.093  13.964   1.321  0.43 72.04           C
ATOM   2133  CA BGLN A 494      21.081  13.993   1.302  0.57 72.25           C
ATOM   2134  C   GLN A 494      20.545  14.523   2.630  1.00 65.98           C
ATOM   2135  O   GLN A 494      19.382  14.929   2.706  1.00 68.44           O
ATOM   2136  CB AGLN A 494      21.159  12.434   1.417  0.43 69.54           C
ATOM   2137  CB BGLN A 494      21.100  12.460   1.310  0.57 69.90           C
ATOM   2138  CG AGLN A 494      21.375  11.700   0.109  0.43 73.79           C
ATOM   2139  CG BGLN A 494      21.213  11.835  -0.075  0.57 74.34           C
ATOM   2140  CD AGLN A 494      21.310  10.192   0.282  0.43 74.67           C
ATOM   2141  CD BGLN A 494      20.078  12.245  -0.999  0.57 77.43           C
ATOM   2142  OE1AGLN A 494      22.155   9.458  -0.231  0.43 75.67           O
ATOM   2143  OE1BGLN A 494      18.909  12.225  -0.612  0.57 81.77           O
ATOM   2144  NE2AGLN A 494      20.301   9.723   1.008  0.43 74.64           N
ATOM   2145  NE2BGLN A 494      20.420  12.628  -2.224  0.57 74.88           N
ATOM   2146  N   LEU A 495      21.369  14.537   3.673  1.00 63.71           N
ATOM   2147  CA  LEU A 495      20.925  14.970   4.991  1.00 63.63           C
ATOM   2148  C   LEU A 495      22.051  15.706   5.698  1.00 60.77           C
ATOM   2149  O   LEU A 495      23.150  15.167   5.855  1.00 59.84           O
ATOM   2150  CB  LEU A 495      20.465  13.774   5.833  1.00 64.13           C
ATOM   2151  CG  LEU A 495      19.888  14.060   7.221  1.00 62.97           C
ATOM   2152  CD1 LEU A 495      18.662  14.963   7.127  1.00 64.72           C
ATOM   2153  CD2 LEU A 495      19.543  12.750   7.901  1.00 61.08           C
ATOM   2154  N   ARG A 496      21.768  16.933   6.130  1.00 60.16           N
ATOM   2155  CA  ARG A 496      22.768  17.761   6.786  1.00 60.13           C
ATOM   2156  C   ARG A 496      22.814  17.562   8.293  1.00 58.75           C
ATOM   2157  O   ARG A 496      23.860  17.814   8.902  1.00 56.15           O
ATOM   2158  CB  ARG A 496      22.511  19.241   6.472  1.00 65.45           C
ATOM   2159  CG  ARG A 496      22.702  19.597   4.999  1.00 71.30           C
ATOM   2160  CD  ARG A 496      21.747  20.697   4.560  1.00 77.27           C
ATOM   2161  NE  ARG A 496      22.261  22.037   4.823  1.00 79.68           N
ATOM   2162  CZ  ARG A 496      22.612  22.901   3.875  1.00 81.93           C
ATOM   2163  NH1 ARG A 496      22.502  22.567   2.597  1.00 84.21           N
ATOM   2164  NH2 ARG A 496      23.066  24.102   4.202  1.00 83.57           N
ATOM   2165  N   SER A 497      21.724  17.096   8.903  1.00 58.23           N
ATOM   2166  CA  SER A 497      21.637  17.047  10.355  1.00 54.87           C
ATOM   2167  C   SER A 497      20.485  16.139  10.766  1.00 55.87           C
ATOM   2168  O   SER A 497      19.489  16.016  10.048  1.00 55.35           O
ATOM   2169  CB  SER A 497      21.444  18.453  10.933  1.00 56.52           C
ATOM   2170  OG  SER A 497      21.424  18.428  12.345  1.00 63.46           O
ATOM   2171  N   PHE A 498      20.629  15.509  11.934  1.00 57.39           N
ATOM   2172  CA  PHE A 498      19.528  14.763  12.529  1.00 59.16           C
ATOM   2173  C   PHE A 498      19.638  14.814  14.046  1.00 62.87           C
ATOM   2174  O   PHE A 498      20.714  15.037  14.610  1.00 61.11           O
ATOM   2175  CB  PHE A 498      19.472  13.309  12.031  1.00 57.09           C
ATOM   2176  CG  PHE A 498      20.720  12.516  12.289  1.00 54.38           C
ATOM   2177  CD1 PHE A 498      20.830  11.721  13.415  1.00 55.16           C
ATOM   2178  CD2 PHE A 498      21.772  12.542  11.389  1.00 53.69           C
ATOM   2179  CE1 PHE A 498      21.978  10.981  13.652  1.00 55.68           C
ATOM   2180  CE2 PHE A 498      22.921  11.804  11.615  1.00 53.19           C
ATOM   2181  CZ  PHE A 498      23.024  11.022  12.745  1.00 55.38           C
ATOM   2182  N   GLN A 499      18.501  14.607  14.703  1.00 66.50           N
ATOM   2183  CA  GLN A 499      18.398  14.711  16.149  1.00 65.57           C
ATOM   2184  C   GLN A 499      18.178  13.341  16.775  1.00 61.84           C
ATOM   2185  O   GLN A 499      17.606  12.436  16.162  1.00 61.70           O
ATOM   2186  CB  GLN A 499      17.267  15.658  16.549  1.00 72.45           C
ATOM   2187  CG  GLN A 499      17.765  16.982  17.096  1.00 78.00           C
ATOM   2188  CD  GLN A 499      16.679  18.035  17.170  1.00 83.97           C
ATOM   2189  OE1 GLN A 499      15.742  18.042  16.367  1.00 86.63           O
ATOM   2190  NE2 GLN A 499      16.804  18.943  18.132  1.00 84.84           N
ATOM   2191  N   LEU A 500      18.621  13.214  18.022  1.00 60.77           N
ATOM   2192  CA  LEU A 500      18.724  11.930  18.694  1.00 59.89           C
ATOM   2193  C   LEU A 500      18.505  12.141  20.185  1.00 59.97           C
ATOM   2194  O   LEU A 500      19.010  13.111  20.756  1.00 60.32           O
ATOM   2195  CB  LEU A 500      20.104  11.315  18.433  1.00 59.45           C
ATOM   2196  CG  LEU A 500      20.319   9.816  18.584  1.00 60.12           C
ATOM   2197  CD1 LEU A 500      19.512   9.078  17.531  1.00 63.36           C
ATOM   2198  CD2 LEU A 500      21.803   9.502  18.460  1.00 57.24           C
ATOM   2199  N   THR A 501      17.757  11.235  20.815  1.00 59.53           N
ATOM   2200  CA  THR A 501      17.547  11.272  22.262  1.00 58.33           C
ATOM   2201  C   THR A 501      18.058   9.973  22.873  1.00 56.26           C
ATOM   2202  O   THR A 501      17.510   8.898  22.606  1.00 57.93           O
ATOM   2203  CB  THR A 501      16.076  11.490  22.613  1.00 59.04           C
ATOM   2204  OG1 THR A 501      15.690  12.820  22.244  1.00 58.89           O
ATOM   2205  CG2 THR A 501      15.867  11.314  24.113  1.00 57.54           C
ATOM   2206  N   LEU A 502      19.096  10.075  23.695  1.00 52.34           N
ATOM   2207  CA  LEU A 502      19.668   8.929  24.384  1.00 51.05           C
ATOM   2208  C   LEU A 502      19.196   8.897  25.834  1.00 52.30           C
ATOM   2209  O   LEU A 502      18.745   9.903  26.389  1.00 53.90           O
ATOM   2210  CB  LEU A 502      21.198   8.964  24.329  1.00 48.00           C
ATOM   2211  CG  LEU A 502      21.820   8.975  22.931  1.00 48.59           C
ATOM   2212  CD1 LEU A 502      22.075  10.402  22.467  1.00 47.95           C
ATOM   2213  CD2 LEU A 502      23.100   8.152  22.886  1.00 47.18           C
ATOM   2214  N   GLN A 503      19.300   7.717  26.445  1.00 50.47           N
ATOM   2215  CA  GLN A 503      18.850   7.511  27.813  1.00 51.31           C
ATOM   2216  C   GLN A 503      19.906   6.750  28.599  1.00 51.60           C
ATOM   2217  O   GLN A 503      20.468   5.768  28.102  1.00 53.41           O
ATOM   2218  CB  GLN A 503      17.522   6.752  27.861  1.00 51.50           C
ATOM   2219  CG  GLN A 503      17.100   6.380  29.277  1.00 49.45           C
ATOM   2220  CD  GLN A 503      15.774   5.655  29.329  1.00 50.88           C
ATOM   2221  OE1 GLN A 503      14.720   6.278  29.448  1.00 53.46           O
ATOM   2222  NE2 GLN A 503      15.817   4.329  29.244  1.00 50.82           N
ATOM   2223  N   ALA A 504      20.175   7.213  29.818  1.00 48.69           N
ATOM   2224  CA  ALA A 504      21.008   6.504  30.780  1.00 49.53           C
ATOM   2225  C   ALA A 504      20.116   5.924  31.865  1.00 48.71           C
ATOM   2226  O   ALA A 504      19.290   6.638  32.440  1.00 45.10           O
ATOM   2227  CB  ALA A 504      22.055   7.428  31.405  1.00 49.82           C
ATOM   2228  N   ARG A 505      20.295   4.640  32.151  1.00 51.28           N
ATOM   2229  CA  ARG A 505      19.421   3.896  33.045  1.00 52.59           C
ATOM   2230  C   ARG A 505      20.273   3.118  34.038  1.00 50.56           C
ATOM   2231  O   ARG A 505      21.258   2.487  33.642  1.00 47.76           O
ATOM   2232  CB  ARG A 505      18.535   2.949  32.232  1.00 57.19           C
ATOM   2233  CG  ARG A 505      17.424   2.281  32.997  1.00 64.15           C
ATOM   2234  CD  ARG A 505      16.646   1.365  32.075  1.00 71.22           C
ATOM   2235  NE  ARG A 505      15.332   1.054  32.622  1.00 77.37           N
ATOM   2236  CZ  ARG A 505      14.280   1.860  32.527  1.00 80.52           C
ATOM   2237  NH1 ARG A 505      13.118   1.501  33.058  1.00 84.80           N
ATOM   2238  NH2 ARG A 505      14.391   3.027  31.904  1.00 78.47           N
ATOM   2239  N   ASP A 506      19.909   3.166  35.321  1.00 51.23           N
ATOM   2240  CA  ASP A 506      20.623   2.335  36.280  1.00 52.58           C
ATOM   2241  C   ASP A 506      19.930   0.978  36.408  1.00 57.83           C
ATOM   2242  O   ASP A 506      18.850   0.750  35.859  1.00 61.52           O
ATOM   2243  CB  ASP A 506      20.770   3.036  37.642  1.00 50.96           C
ATOM   2244  CG  ASP A 506      19.445   3.233  38.388  1.00 48.72           C
ATOM   2245  OD1 ASP A 506      18.516   2.407  38.271  1.00 48.02           O
ATOM   2246  OD2 ASP A 506      19.346   4.230  39.127  1.00 43.28           O
ATOM   2247  N   HIS A 507      20.572   0.068  37.139  1.00 58.87           N
ATOM   2248  CA  HIS A 507      20.068  -1.287  37.321  1.00 59.79           C
ATOM   2249  C   HIS A 507      19.581  -1.526  38.749  1.00 57.39           C
ATOM   2250  O   HIS A 507      19.842  -2.575  39.343  1.00 55.44           O
ATOM   2251  CB  HIS A 507      21.132  -2.310  36.934  1.00 63.88           C
ATOM   2252  CG  HIS A 507      21.417  -2.361  35.465  1.00 68.01           C
ATOM   2253  ND1 HIS A 507      20.539  -2.914  34.557  1.00 70.91           N
ATOM   2254  CD2 HIS A 507      22.476  -1.920  34.746  1.00 68.04           C
ATOM   2255  CE1 HIS A 507      21.047  -2.815  33.342  1.00 70.35           C
ATOM   2256  NE2 HIS A 507      22.222  -2.218  33.429  1.00 68.69           N
ATOM   2257  N   GLY A 508      18.859  -0.552  39.308  1.00 57.69           N
ATOM   2258  CA  GLY A 508      18.262  -0.689  40.616  1.00 63.56           C
ATOM   2259  C   GLY A 508      16.791  -1.076  40.542  1.00 68.48           C
ATOM   2260  O   GLY A 508      16.193  -1.189  39.476  1.00 69.62           O
ATOM   2261  N   SER A 509      16.212  -1.290  41.720  1.00 70.93           N
ATOM   2262  CA  SER A 509      14.794  -1.622  41.821  1.00 73.33           C
ATOM   2263  C   SER A 509      14.073  -0.635  42.737  1.00 74.14           C
ATOM   2264  O   SER A 509      14.253  -0.671  43.957  1.00 76.24           O
ATOM   2265  CB  SER A 509      14.606  -3.052  42.330  1.00 75.81           C
ATOM   2266  OG  SER A 509      15.262  -3.987  41.491  1.00 77.19           O
ATOM   2267  N   PRO A 510      13.256   0.255  42.150  1.00 73.23           N
ATOM   2268  CA  PRO A 510      13.056   0.351  40.700  1.00 73.48           C
ATOM   2269  C   PRO A 510      14.185   1.122  40.017  1.00 69.23           C
ATOM   2270  O   PRO A 510      14.997   1.743  40.703  1.00 68.70           O
ATOM   2271  CB  PRO A 510      11.728   1.099  40.586  1.00 75.25           C
ATOM   2272  CG  PRO A 510      11.710   1.980  41.785  1.00 74.29           C
ATOM   2273  CD  PRO A 510      12.425   1.227  42.882  1.00 73.55           C
ATOM   2274  N   THR A 511      14.237   1.070  38.690  1.00 66.64           N
ATOM   2275  CA  THR A 511      15.295   1.740  37.951  1.00 61.40           C
ATOM   2276  C   THR A 511      15.061   3.243  37.902  1.00 56.49           C
ATOM   2277  O   THR A 511      13.926   3.724  37.959  1.00 54.45           O
ATOM   2278  CB  THR A 511      15.391   1.208  36.521  1.00 60.78           C
ATOM   2279  OG1 THR A 511      14.154   1.455  35.842  1.00 61.73           O
ATOM   2280  CG2 THR A 511      15.684  -0.284  36.515  1.00 62.99           C
ATOM   2281  N   LEU A 512      16.157   3.981  37.782  1.00 54.79           N
ATOM   2282  CA  LEU A 512      16.130   5.415  37.559  1.00 55.03           C
ATOM   2283  C   LEU A 512      16.861   5.729  36.261  1.00 57.34           C
ATOM   2284  O   LEU A 512      17.730   4.969  35.818  1.00 57.46           O
ATOM   2285  CB  LEU A 512      16.759   6.162  38.738  1.00 53.53           C
ATOM   2286  CG  LEU A 512      15.944   6.020  40.025  1.00 51.64           C
ATOM   2287  CD1 LEU A 512      16.718   6.549  41.215  1.00 54.07           C
ATOM   2288  CD2 LEU A 512      14.617   6.747  39.879  1.00 49.71           C
ATOM   2289  N   SER A 513      16.495   6.850  35.643  1.00 57.51           N
ATOM   2290  CA  SER A 513      16.971   7.131  34.299  1.00 54.10           C
ATOM   2291  C   SER A 513      17.032   8.630  34.056  1.00 52.48           C
ATOM   2292  O   SER A 513      16.396   9.424  34.754  1.00 54.78           O
ATOM   2293  CB  SER A 513      16.074   6.479  33.249  1.00 56.16           C
ATOM   2294  OG  SER A 513      14.819   7.134  33.203  1.00 58.28           O
ATOM   2295  N   ALA A 514      17.817   9.005  33.048  1.00 50.68           N
ATOM   2296  CA  ALA A 514      17.828  10.363  32.526  1.00 50.11           C
ATOM   2297  C   ALA A 514      17.866  10.314  31.005  1.00 54.80           C
ATOM   2298  O   ALA A 514      18.295   9.327  30.398  1.00 51.77           O
ATOM   2299  CB  ALA A 514      19.015  11.176  33.053  1.00 44.50           C
ATOM   2300  N   ASN A 515      17.415  11.408  30.398  1.00 61.26           N
ATOM   2301  CA  ASN A 515      17.356  11.571  28.954  1.00 64.02           C
ATOM   2302  C   ASN A 515      18.185  12.774  28.542  1.00 61.24           C
ATOM   2303  O   ASN A 515      18.174  13.806  29.222  1.00 63.61           O
ATOM   2304  CB  ASN A 515      15.927  11.772  28.491  1.00 73.44           C
ATOM   2305  CG  ASN A 515      15.077  10.565  28.728  1.00 85.19           C
ATOM   2306  OD1 ASN A 515      15.514   9.434  28.508  1.00 80.92           O
ATOM   2307  ND2 ASN A 515      13.857  10.779  29.189  1.00103.40           N
ATOM   2308  N   VAL A 516      18.892  12.647  27.422  1.00 55.28           N
ATOM   2309  CA  VAL A 516      19.730  13.724  26.917  1.00 52.30           C
ATOM   2310  C   VAL A 516      19.544  13.809  25.409  1.00 53.77           C
ATOM   2311  O   VAL A 516      19.340  12.797  24.731  1.00 55.08           O
ATOM   2312  CB  VAL A 516      21.217  13.517  27.294  1.00 47.30           C
ATOM   2313  CG1 VAL A 516      21.789  12.293  26.594  1.00 46.23           C
ATOM   2314  CG2 VAL A 516      22.034  14.761  26.989  1.00 46.39           C
ATOM   2315  N   SER A 517      19.591  15.030  24.888  1.00 54.34           N
ATOM   2316  CA  SER A 517      19.430  15.268  23.461  1.00 57.67           C
ATOM   2317  C   SER A 517      20.795  15.348  22.791  1.00 54.80           C
ATOM   2318  O   SER A 517      21.707  16.015  23.294  1.00 52.60           O
ATOM   2319  CB  SER A 517      18.642  16.553  23.203  1.00 63.57           C
ATOM   2320  OG  SER A 517      18.538  16.808  21.809  1.00 71.95           O
ATOM   2321  N   MET A 518      20.933  14.668  21.658  1.00 54.73           N
ATOM   2322  CA  MET A 518      22.128  14.758  20.832  1.00 52.91           C
ATOM   2323  C   MET A 518      21.738  15.214  19.435  1.00 54.02           C
ATOM   2324  O   MET A 518      20.794  14.679  18.846  1.00 54.48           O
ATOM   2325  CB  MET A 518      22.866  13.421  20.758  1.00 50.31           C
ATOM   2326  CG  MET A 518      24.027  13.432  19.786  1.00 49.68           C
ATOM   2327  SD  MET A 518      24.878  11.855  19.664  1.00 48.62           S
ATOM   2328  CE  MET A 518      25.908  11.908  21.129  1.00 45.50           C
ATOM   2329  N   ARG A 519      22.457  16.202  18.914  1.00 55.40           N
ATOM   2330  CA  ARG A 519      22.322  16.622  17.527  1.00 57.82           C
ATOM   2331  C   ARG A 519      23.605  16.287  16.778  1.00 53.94           C
ATOM   2332  O   ARG A 519      24.708  16.547  17.271  1.00 54.94           O
ATOM   2333  CB  ARG A 519      22.014  18.117  17.420  1.00 63.27           C
ATOM   2334  CG  ARG A 519      21.933  18.604  15.983  1.00 69.05           C
ATOM   2335  CD  ARG A 519      21.505  20.059  15.891  1.00 75.21           C
ATOM   2336  NE  ARG A 519      20.076  20.240  16.135  1.00 79.41           N
ATOM   2337  CZ  ARG A 519      19.135  20.084  15.208  1.00 83.90           C
ATOM   2338  NH1 ARG A 519      19.468  19.736  13.970  1.00 85.76           N
ATOM   2339  NH2 ARG A 519      17.861  20.277  15.515  1.00 85.87           N
ATOM   2340  N   VAL A 520      23.457  15.701  15.596  1.00 49.57           N
ATOM   2341  CA  VAL A 520      24.585  15.266  14.783  1.00 49.28           C
ATOM   2342  C   VAL A 520      24.595  16.102  13.509  1.00 48.58           C
ATOM   2343  O   VAL A 520      23.613  16.109  12.756  1.00 49.21           O
ATOM   2344  CB  VAL A 520      24.501  13.764  14.469  1.00 50.86           C
ATOM   2345  CG1 VAL A 520      25.662  13.336  13.586  1.00 51.68           C
ATOM   2346  CG2 VAL A 520      24.480  12.961  15.770  1.00 50.33           C
ATOM   2347  N   LEU A 521      25.693  16.818  13.277  1.00 47.21           N
ATOM   2348  CA  LEU A 521      25.854  17.655  12.095  1.00 50.93           C
ATOM   2349  C   LEU A 521      26.748  16.934  11.095  1.00 51.66           C
ATOM   2350  O   LEU A 521      27.921  16.668  11.379  1.00 54.09           O
ATOM   2351  CB  LEU A 521      26.440  19.019  12.461  1.00 54.24           C
ATOM   2352  CG  LEU A 521      25.463  19.964  13.165  1.00 56.61           C
ATOM   2353  CD1 LEU A 521      26.178  21.185  13.725  1.00 57.74           C
ATOM   2354  CD2 LEU A 521      24.365  20.377  12.195  1.00 57.02           C
ATOM   2355  N   VAL A 522      26.187  16.605   9.938  1.00 49.37           N
ATOM   2356  CA  VAL A 522      26.933  15.931   8.882  1.00 51.08           C
ATOM   2357  C   VAL A 522      27.762  16.974   8.142  1.00 53.98           C
ATOM   2358  O   VAL A 522      27.218  17.933   7.584  1.00 55.27           O
ATOM   2359  CB  VAL A 522      25.985  15.191   7.929  1.00 53.16           C
ATOM   2360  CG1 VAL A 522      26.764  14.542   6.797  1.00 50.56           C
ATOM   2361  CG2 VAL A 522      25.176  14.156   8.699  1.00 48.92           C
ATOM   2362  N   GLY A 523      29.081  16.795   8.141  1.00 50.07           N
ATOM   2363  CA  GLY A 523      29.982  17.788   7.583  1.00 51.75           C
ATOM   2364  C   GLY A 523      30.152  17.623   6.080  1.00 54.84           C
ATOM   2365  O   GLY A 523      30.232  16.512   5.566  1.00 55.68           O
ATOM   2366  N   ASP A 524      30.214  18.751   5.383  1.00 54.82           N
ATOM   2367  CA  ASP A 524      30.360  18.738   3.936  1.00 56.42           C
ATOM   2368  C   ASP A 524      31.814  18.500   3.552  1.00 57.63           C
ATOM   2369  O   ASP A 524      32.719  19.163   4.067  1.00 58.50           O
ATOM   2370  CB  ASP A 524      29.864  20.056   3.344  1.00 58.11           C
ATOM   2371  CG  ASP A 524      29.935  20.078   1.829  1.00 64.76           C
ATOM   2372  OD1 ASP A 524      29.734  19.013   1.206  1.00 64.19           O
ATOM   2373  OD2 ASP A 524      30.194  21.162   1.261  1.00 61.95           O
ATOM   2374  N   ARG A 525      32.036  17.546   2.658  1.00 60.78           N
ATOM   2375  CA  ARG A 525      33.320  17.355   2.004  1.00 62.88           C
ATOM   2376  C   ARG A 525      33.195  17.680   0.521  1.00 66.08           C
ATOM   2377  O   ARG A 525      32.093  17.772  -0.027  1.00 61.66           O
ATOM   2378  CB  ARG A 525      33.836  15.923   2.177  1.00 66.35           C
ATOM   2379  CG  ARG A 525      34.437  15.624   3.539  1.00 70.78           C
ATOM   2380  CD  ARG A 525      35.145  14.277   3.519  1.00 76.98           C
ATOM   2381  NE  ARG A 525      35.760  13.953   4.803  1.00 79.88           N
ATOM   2382  CZ  ARG A 525      36.946  14.409   5.198  1.00 84.00           C
ATOM   2383  NH1 ARG A 525      37.433  14.059   6.382  1.00 83.84           N
ATOM   2384  NH2 ARG A 525      37.643  15.218   4.408  1.00 87.66           N
ATOM   2385  N   ASN A 526      34.345  17.851  -0.129  1.00 50.88           N
ATOM   2386  CA  ASN A 526      34.374  18.171  -1.556  1.00 57.12           C
ATOM   2387  C   ASN A 526      34.416  16.879  -2.374  1.00 54.31           C
ATOM   2388  O   ASN A 526      35.412  16.531  -3.009  1.00 51.73           O
ATOM   2389  CB  ASN A 526      35.555  19.076  -1.882  1.00 48.29           C
ATOM   2390  CG  ASN A 526      35.450  19.670  -3.274  1.00 59.48           C
ATOM   2391  OD1 ASN A 526      34.357  20.008  -3.720  1.00 46.15           O
ATOM   2392  ND2 ASN A 526      36.581  19.781  -3.976  1.00 46.03           N
ATOM   2393  N   ASP A 527      33.294  16.159  -2.352  1.00 53.48           N
ATOM   2394  CA  ASP A 527      33.171  14.915  -3.100  1.00 54.14           C
ATOM   2395  C   ASP A 527      32.375  15.077  -4.393  1.00 53.00           C
ATOM   2396  O   ASP A 527      31.979  14.076  -4.999  1.00 53.33           O
ATOM   2397  CB  ASP A 527      32.556  13.819  -2.219  1.00 52.01           C
ATOM   2398  CG  ASP A 527      31.260  14.246  -1.550  1.00 52.74           C
ATOM   2399  OD1 ASP A 527      30.946  15.452  -1.541  1.00 51.87           O
ATOM   2400  OD2 ASP A 527      30.557  13.363  -1.011  1.00 54.42           O
ATOM   2401  N   ASN A 528      32.144  16.310  -4.837  1.00 51.65           N
ATOM   2402  CA  ASN A 528      31.483  16.572  -6.110  1.00 49.33           C
ATOM   2403  C   ASN A 528      32.314  17.576  -6.892  1.00 48.70           C
ATOM   2404  O   ASN A 528      32.611  18.663  -6.388  1.00 48.58           O
ATOM   2405  CB  ASN A 528      30.063  17.102  -5.908  1.00 49.84           C
ATOM   2406  CG  ASN A 528      29.129  16.052  -5.353  1.00 53.55           C
ATOM   2407  OD1 ASN A 528      28.519  15.287  -6.103  1.00 55.49           O
ATOM   2408  ND2 ASN A 528      29.007  16.010  -4.032  1.00 53.59           N
ATOM   2409  N   ALA A 529      32.690  17.208  -8.114  1.00 47.35           N
ATOM   2410  CA  ALA A 529      33.363  18.143  -8.996  1.00 46.47           C
ATOM   2411  C   ALA A 529      32.335  19.027  -9.694  1.00 49.01           C
ATOM   2412  O   ALA A 529      31.221  18.582  -9.984  1.00 50.97           O
ATOM   2413  CB  ALA A 529      34.191  17.403 -10.036  1.00 44.14           C
ATOM   2414  N   PRO A 530      32.677  20.287  -9.961  1.00 48.30           N
ATOM   2415  CA  PRO A 530      31.769  21.134 -10.740  1.00 46.33           C
ATOM   2416  C   PRO A 530      31.536  20.544 -12.122  1.00 45.71           C
ATOM   2417  O   PRO A 530      32.379  19.827 -12.668  1.00 44.26           O
ATOM   2418  CB  PRO A 530      32.499  22.481 -10.813  1.00 44.76           C
ATOM   2419  CG  PRO A 530      33.912  22.195 -10.441  1.00 44.51           C
ATOM   2420  CD  PRO A 530      33.896  21.000  -9.542  1.00 45.60           C
ATOM   2421  N   ARG A 531      30.360  20.827 -12.677  1.00 48.06           N
ATOM   2422  CA  ARG A 531      30.007  20.359 -14.008  1.00 52.90           C
ATOM   2423  C   ARG A 531      29.445  21.508 -14.831  1.00 51.07           C
ATOM   2424  O   ARG A 531      28.697  22.348 -14.320  1.00 48.62           O
ATOM   2425  CB  ARG A 531      29.003  19.196 -13.949  1.00 59.78           C
ATOM   2426  CG  ARG A 531      27.920  19.344 -12.908  1.00 65.45           C
ATOM   2427  CD  ARG A 531      27.299  17.993 -12.582  1.00 70.44           C
ATOM   2428  NE  ARG A 531      26.521  17.457 -13.696  1.00 73.92           N
ATOM   2429  CZ  ARG A 531      25.217  17.661 -13.856  1.00 75.23           C
ATOM   2430  NH1 ARG A 531      24.582  17.136 -14.896  1.00 75.48           N
ATOM   2431  NH2 ARG A 531      24.549  18.394 -12.973  1.00 75.11           N
ATOM   2432  N   VAL A 532      29.823  21.542 -16.106  1.00 51.20           N
ATOM   2433  CA  VAL A 532      29.404  22.608 -17.008  1.00 50.14           C
ATOM   2434  C   VAL A 532      28.030  22.271 -17.568  1.00 52.22           C
ATOM   2435  O   VAL A 532      27.806  21.166 -18.075  1.00 54.44           O
ATOM   2436  CB  VAL A 532      30.433  22.800 -18.132  1.00 49.43           C
ATOM   2437  CG1 VAL A 532      30.005  23.928 -19.057  1.00 51.12           C
ATOM   2438  CG2 VAL A 532      31.815  23.069 -17.548  1.00 46.06           C
ATOM   2439  N   LEU A 533      27.101  23.220 -17.468  1.00 53.06           N
ATOM   2440  CA  LEU A 533      25.763  23.069 -18.025  1.00 53.75           C
ATOM   2441  C   LEU A 533      25.548  23.871 -19.299  1.00 55.63           C
ATOM   2442  O   LEU A 533      24.695  23.501 -20.110  1.00 57.12           O
ATOM   2443  CB  LEU A 533      24.708  23.490 -16.996  1.00 52.92           C
ATOM   2444  CG  LEU A 533      24.720  22.735 -15.666  1.00 52.12           C
ATOM   2445  CD1 LEU A 533      23.564  23.190 -14.790  1.00 50.50           C
ATOM   2446  CD2 LEU A 533      24.659  21.235 -15.907  1.00 53.23           C
ATOM   2447  N   TYR A 534      26.295  24.954 -19.485  1.00 54.82           N
ATOM   2448  CA  TYR A 534      26.237  25.763 -20.695  1.00 53.36           C
ATOM   2449  C   TYR A 534      27.610  26.390 -20.927  1.00 54.18           C
ATOM   2450  O   TYR A 534      28.251  26.836 -19.981  1.00 56.12           O
ATOM   2451  CB  TYR A 534      25.160  26.849 -20.586  1.00 54.61           C
ATOM   2452  CG  TYR A 534      25.032  27.700 -21.833  1.00 57.39           C
ATOM   2453  CD1 TYR A 534      24.056  27.432 -22.782  1.00 59.82           C
ATOM   2454  CD2 TYR A 534      25.901  28.763 -22.069  1.00 56.41           C
ATOM   2455  CE1 TYR A 534      23.945  28.201 -23.927  1.00 62.31           C
ATOM   2456  CE2 TYR A 534      25.803  29.529 -23.201  1.00 58.14           C
ATOM   2457  CZ  TYR A 534      24.820  29.248 -24.132  1.00 60.14           C
ATOM   2458  OH  TYR A 534      24.718  30.017 -25.269  1.00 57.08           O
ATOM   2459  N   PRO A 535      28.068  26.435 -22.189  1.00 55.81           N
ATOM   2460  CA  PRO A 535      27.387  25.919 -23.382  1.00 56.31           C
ATOM   2461  C   PRO A 535      27.419  24.401 -23.457  1.00 55.44           C
ATOM   2462  O   PRO A 535      28.190  23.774 -22.728  1.00 52.92           O
ATOM   2463  CB  PRO A 535      28.188  26.535 -24.531  1.00 58.80           C
ATOM   2464  CG  PRO A 535      29.562  26.711 -23.957  1.00 56.86           C
ATOM   2465  CD  PRO A 535      29.346  27.090 -22.525  1.00 54.80           C
ATOM   2466  N   THR A 536      26.577  23.823 -24.312  1.00 57.06           N
ATOM   2467  CA  THR A 536      26.673  22.399 -24.593  1.00 57.45           C
ATOM   2468  C   THR A 536      28.023  22.107 -25.232  1.00 59.11           C
ATOM   2469  O   THR A 536      28.453  22.812 -26.148  1.00 59.20           O
ATOM   2470  CB  THR A 536      25.542  21.960 -25.518  1.00 59.44           C
ATOM   2471  OG1 THR A 536      24.286  22.381 -24.975  1.00 57.57           O
ATOM   2472  CG2 THR A 536      25.536  20.448 -25.673  1.00 62.39           C
ATOM   2473  N   LEU A 537      28.703  21.082 -24.735  1.00 60.87           N
ATOM   2474  CA  LEU A 537      30.023  20.729 -25.230  1.00 61.72           C
ATOM   2475  C   LEU A 537      29.939  19.534 -26.170  1.00 65.84           C
ATOM   2476  O   LEU A 537      29.093  18.651 -26.012  1.00 67.24           O
ATOM   2477  CB  LEU A 537      30.979  20.411 -24.078  1.00 60.51           C
ATOM   2478  CG  LEU A 537      31.211  21.506 -23.035  1.00 60.31           C
ATOM   2479  CD1 LEU A 537      32.229  21.048 -21.994  1.00 60.64           C
ATOM   2480  CD2 LEU A 537      31.652  22.806 -23.686  1.00 59.38           C
ATOM   2481  N   GLU A 538      30.827  19.522 -27.159  1.00 69.51           N
ATOM   2482  CA  GLU A 538      30.967  18.377 -28.037  1.00 75.40           C
ATOM   2483  C   GLU A 538      31.677  17.259 -27.279  1.00 76.17           C
ATOM   2484  O   GLU A 538      32.176  17.473 -26.171  1.00 75.07           O
ATOM   2485  CB  GLU A 538      31.729  18.776 -29.301  1.00 78.21           C
ATOM   2486  CG  GLU A 538      30.966  19.713 -30.221  1.00 82.01           C
ATOM   2487  CD  GLU A 538      29.687  19.096 -30.750  1.00 89.13           C
ATOM   2488  OE1 GLU A 538      28.766  19.857 -31.112  1.00 92.66           O
ATOM   2489  OE2 GLU A 538      29.601  17.850 -30.807  1.00 92.86           O
ATOM   2490  N   PRO A 539      31.714  16.041 -27.833  1.00 78.81           N
ATOM   2491  CA  PRO A 539      32.468  14.967 -27.165  1.00 79.32           C
ATOM   2492  C   PRO A 539      33.908  15.333 -26.851  1.00 78.70           C
ATOM   2493  O   PRO A 539      34.452  14.853 -25.848  1.00 76.93           O
ATOM   2494  CB  PRO A 539      32.379  13.812 -28.170  1.00 81.15           C
ATOM   2495  CG  PRO A 539      31.075  14.024 -28.839  1.00 83.16           C
ATOM   2496  CD  PRO A 539      30.923  15.520 -28.966  1.00 82.52           C
ATOM   2497  N   ASP A 540      34.541  16.179 -27.664  1.00 79.14           N
ATOM   2498  CA  ASP A 540      35.898  16.631 -27.385  1.00 77.82           C
ATOM   2499  C   ASP A 540      35.947  17.772 -26.376  1.00 72.86           C
ATOM   2500  O   ASP A 540      37.033  18.310 -26.131  1.00 72.47           O
ATOM   2501  CB  ASP A 540      36.593  17.058 -28.682  1.00 81.20           C
ATOM   2502  CG  ASP A 540      36.035  18.348 -29.250  1.00 82.91           C
ATOM   2503  OD1 ASP A 540      34.864  18.674 -28.961  1.00 84.94           O
ATOM   2504  OD2 ASP A 540      36.767  19.037 -29.990  1.00 82.91           O
ATOM   2505  N   GLY A 541      34.810  18.156 -25.798  1.00 69.52           N
ATOM   2506  CA  GLY A 541      34.785  19.216 -24.810  1.00 65.87           C
ATOM   2507  C   GLY A 541      34.884  20.618 -25.368  1.00 63.93           C
ATOM   2508  O   GLY A 541      35.355  21.523 -24.669  1.00 62.78           O
ATOM   2509  N   SER A 542      34.446  20.831 -26.609  1.00 61.68           N
ATOM   2510  CA  SER A 542      34.565  22.122 -27.266  1.00 57.54           C
ATOM   2511  C   SER A 542      33.190  22.668 -27.630  1.00 53.62           C
ATOM   2512  O   SER A 542      32.217  21.922 -27.770  1.00 53.35           O
ATOM   2513  CB  SER A 542      35.440  22.031 -28.525  1.00 59.80           C
ATOM   2514  OG  SER A 542      34.822  21.241 -29.530  1.00 63.22           O
ATOM   2515  N   ALA A 543      33.124  23.991 -27.778  1.00 52.36           N
ATOM   2516  CA  ALA A 543      31.921  24.681 -28.223  1.00 53.18           C
ATOM   2517  C   ALA A 543      32.311  25.763 -29.219  1.00 53.29           C
ATOM   2518  O   ALA A 543      33.382  26.368 -29.113  1.00 53.46           O
ATOM   2519  CB  ALA A 543      31.145  25.295 -27.046  1.00 52.48           C
ATOM   2520  N   LEU A 544      31.435  26.010 -30.187  1.00 55.02           N
ATOM   2521  CA  LEU A 544      31.742  26.885 -31.311  1.00 56.27           C
ATOM   2522  C   LEU A 544      30.868  28.131 -31.272  1.00 56.48           C
ATOM   2523  O   LEU A 544      29.640  28.034 -31.198  1.00 56.81           O
ATOM   2524  CB  LEU A 544      31.551  26.149 -32.638  1.00 58.55           C
ATOM   2525  CG  LEU A 544      31.737  26.975 -33.915  1.00 60.38           C
ATOM   2526  CD1 LEU A 544      33.080  27.682 -33.906  1.00 60.63           C
ATOM   2527  CD2 LEU A 544      31.604  26.091 -35.140  1.00 62.27           C
ATOM   2528  N   PHE A 545      31.508  29.297 -31.338  1.00 57.82           N
ATOM   2529  CA  PHE A 545      30.824  30.586 -31.430  1.00 61.52           C
ATOM   2530  C   PHE A 545      31.475  31.346 -32.582  1.00 64.92           C
ATOM   2531  O   PHE A 545      32.539  31.947 -32.408  1.00 63.63           O
ATOM   2532  CB  PHE A 545      30.923  31.362 -30.118  1.00 60.12           C
ATOM   2533  CG  PHE A 545      30.414  30.601 -28.924  1.00 59.60           C
ATOM   2534  CD1 PHE A 545      29.091  30.710 -28.530  1.00 59.60           C
ATOM   2535  CD2 PHE A 545      31.259  29.776 -28.200  1.00 58.09           C
ATOM   2536  CE1 PHE A 545      28.619  30.011 -27.439  1.00 57.92           C
ATOM   2537  CE2 PHE A 545      30.794  29.072 -27.105  1.00 57.06           C
ATOM   2538  CZ  PHE A 545      29.471  29.190 -26.724  1.00 57.14           C
ATOM   2539  N   ASP A 546      30.843  31.324 -33.757  1.00 72.27           N
ATOM   2540  CA  ASP A 546      31.472  31.821 -34.976  1.00 77.03           C
ATOM   2541  C   ASP A 546      30.839  33.096 -35.523  1.00 81.33           C
ATOM   2542  O   ASP A 546      31.216  33.538 -36.613  1.00 86.37           O
ATOM   2543  CB  ASP A 546      31.469  30.732 -36.055  1.00 80.87           C
ATOM   2544  CG  ASP A 546      30.073  30.219 -36.385  1.00 85.24           C
ATOM   2545  OD1 ASP A 546      29.976  29.153 -37.030  1.00 89.80           O
ATOM   2546  OD2 ASP A 546      29.075  30.868 -36.007  1.00 85.63           O
ATOM   2547  N   MET A 547      29.894  33.705 -34.811  1.00 81.03           N
ATOM   2548  CA  MET A 547      29.222  34.898 -35.311  1.00 86.37           C
ATOM   2549  C   MET A 547      29.648  36.166 -34.574  1.00 81.99           C
ATOM   2550  O   MET A 547      28.895  37.145 -34.547  1.00 83.55           O
ATOM   2551  CB  MET A 547      27.705  34.724 -35.235  1.00 94.16           C
ATOM   2552  CG  MET A 547      27.132  33.695 -36.205  1.00101.90           C
ATOM   2553  SD  MET A 547      26.875  34.311 -37.887  1.00111.90           S
ATOM   2554  CE  MET A 547      28.457  33.971 -38.661  1.00113.59           C
ATOM   2555  N   VAL A 548      30.845  36.180 -33.995  1.00 75.21           N
ATOM   2556  CA  VAL A 548      31.318  37.335 -33.234  1.00 71.14           C
ATOM   2557  C   VAL A 548      31.662  38.467 -34.194  1.00 73.38           C
ATOM   2558  O   VAL A 548      32.544  38.310 -35.050  1.00 77.08           O
ATOM   2559  CB  VAL A 548      32.522  36.971 -32.350  1.00 65.96           C
ATOM   2560  CG1 VAL A 548      32.823  38.106 -31.380  1.00 63.17           C
ATOM   2561  CG2 VAL A 548      32.250  35.680 -31.591  1.00 61.16           C
ATOM   2562  N   PRO A 549      30.998  39.616 -34.093  1.00 71.09           N
ATOM   2563  CA  PRO A 549      31.279  40.710 -35.031  1.00 69.04           C
ATOM   2564  C   PRO A 549      32.617  41.366 -34.726  1.00 67.39           C
ATOM   2565  O   PRO A 549      33.011  41.509 -33.566  1.00 64.98           O
ATOM   2566  CB  PRO A 549      30.113  41.677 -34.800  1.00 70.67           C
ATOM   2567  CG  PRO A 549      29.747  41.451 -33.341  1.00 69.09           C
ATOM   2568  CD  PRO A 549      29.987  39.985 -33.083  1.00 67.80           C
ATOM   2569  N   ARG A 550      33.318  41.769 -35.786  1.00 68.99           N
ATOM   2570  CA  ARG A 550      34.634  42.371 -35.605  1.00 70.29           C
ATOM   2571  C   ARG A 550      34.536  43.769 -35.014  1.00 70.00           C
ATOM   2572  O   ARG A 550      35.429  44.190 -34.269  1.00 68.96           O
ATOM   2573  CB  ARG A 550      35.387  42.405 -36.935  1.00 74.48           C
ATOM   2574  CG  ARG A 550      35.917  41.052 -37.371  1.00 77.42           C
ATOM   2575  CD  ARG A 550      36.756  41.158 -38.635  1.00 83.99           C
ATOM   2576  NE  ARG A 550      37.956  40.333 -38.547  1.00 85.62           N
ATOM   2577  CZ  ARG A 550      39.164  40.805 -38.253  1.00 87.43           C
ATOM   2578  NH1 ARG A 550      39.335  42.102 -38.030  1.00 89.09           N
ATOM   2579  NH2 ARG A 550      40.202  39.981 -38.188  1.00 87.53           N
ATOM   2580  N   ALA A 551      33.468  44.495 -35.324  1.00 71.41           N
ATOM   2581  CA  ALA A 551      33.236  45.818 -34.757  1.00 74.41           C
ATOM   2582  C   ALA A 551      32.760  45.777 -33.299  1.00 75.04           C
ATOM   2583  O   ALA A 551      32.267  46.814 -32.826  1.00 77.37           O
ATOM   2584  CB  ALA A 551      32.222  46.579 -35.613  1.00 77.16           C
ATOM   2585  N   ALA A 552      32.882  44.654 -32.592  1.00 72.51           N
ATOM   2586  CA  ALA A 552      32.413  44.578 -31.214  1.00 72.76           C
ATOM   2587  C   ALA A 552      33.206  45.523 -30.323  1.00 74.20           C
ATOM   2588  O   ALA A 552      34.439  45.546 -30.361  1.00 75.95           O
ATOM   2589  CB  ALA A 552      32.525  43.146 -30.689  1.00 70.03           C
ATOM   2590  N   GLU A 553      32.490  46.306 -29.524  1.00 73.86           N
ATOM   2591  CA  GLU A 553      33.107  47.179 -28.542  1.00 74.48           C
ATOM   2592  C   GLU A 553      33.522  46.371 -27.313  1.00 70.57           C
ATOM   2593  O   GLU A 553      32.907  45.346 -27.004  1.00 68.43           O
ATOM   2594  CB  GLU A 553      32.138  48.284 -28.130  1.00 79.21           C
ATOM   2595  CG  GLU A 553      31.456  48.986 -29.293  1.00 85.55           C
ATOM   2596  CD  GLU A 553      32.401  49.869 -30.086  1.00 91.11           C
ATOM   2597  OE1 GLU A 553      33.379  50.379 -29.496  1.00 92.39           O
ATOM   2598  OE2 GLU A 553      32.166  50.053 -31.300  1.00 94.47           O
ATOM   2599  N   PRO A 554      34.567  46.803 -26.606  1.00 68.45           N
ATOM   2600  CA  PRO A 554      34.989  46.083 -25.399  1.00 65.85           C
ATOM   2601  C   PRO A 554      33.826  45.893 -24.435  1.00 65.44           C
ATOM   2602  O   PRO A 554      33.012  46.794 -24.227  1.00 69.49           O
ATOM   2603  CB  PRO A 554      36.074  46.991 -24.810  1.00 66.42           C
ATOM   2604  CG  PRO A 554      36.627  47.715 -25.992  1.00 69.21           C
ATOM   2605  CD  PRO A 554      35.455  47.940 -26.909  1.00 70.21           C
ATOM   2606  N   GLY A 555      33.746  44.696 -23.858  1.00 61.83           N
ATOM   2607  CA  GLY A 555      32.639  44.317 -23.010  1.00 60.11           C
ATOM   2608  C   GLY A 555      31.591  43.467 -23.694  1.00 59.09           C
ATOM   2609  O   GLY A 555      30.699  42.944 -23.010  1.00 58.86           O
ATOM   2610  N   TYR A 556      31.672  43.323 -25.018  1.00 57.57           N
ATOM   2611  CA  TYR A 556      30.758  42.462 -25.760  1.00 58.20           C
ATOM   2612  C   TYR A 556      30.764  41.057 -25.177  1.00 55.98           C
ATOM   2613  O   TYR A 556      31.818  40.425 -25.065  1.00 54.94           O
ATOM   2614  CB  TYR A 556      31.165  42.426 -27.240  1.00 59.84           C
ATOM   2615  CG  TYR A 556      30.272  41.571 -28.114  1.00 59.47           C
ATOM   2616  CD1 TYR A 556      29.232  42.137 -28.839  1.00 59.08           C
ATOM   2617  CD2 TYR A 556      30.466  40.197 -28.210  1.00 57.28           C
ATOM   2618  CE1 TYR A 556      28.409  41.360 -29.631  1.00 59.70           C
ATOM   2619  CE2 TYR A 556      29.649  39.414 -28.999  1.00 58.17           C
ATOM   2620  CZ  TYR A 556      28.625  39.999 -29.707  1.00 59.48           C
ATOM   2621  OH  TYR A 556      27.812  39.216 -30.492  1.00 60.82           O
ATOM   2622  N   LEU A 557      29.581  40.567 -24.812  1.00 56.47           N
ATOM   2623  CA  LEU A 557      29.451  39.255 -24.183  1.00 55.95           C
ATOM   2624  C   LEU A 557      29.434  38.175 -25.260  1.00 57.63           C
ATOM   2625  O   LEU A 557      28.432  37.999 -25.962  1.00 58.72           O
ATOM   2626  CB  LEU A 557      28.188  39.195 -23.327  1.00 55.56           C
ATOM   2627  CG  LEU A 557      27.931  37.834 -22.676  1.00 53.90           C
ATOM   2628  CD1 LEU A 557      28.981  37.542 -21.613  1.00 51.62           C
ATOM   2629  CD2 LEU A 557      26.526  37.755 -22.097  1.00 55.92           C
ATOM   2630  N   VAL A 558      30.545  37.448 -25.395  1.00 58.04           N
ATOM   2631  CA  VAL A 558      30.613  36.366 -26.375  1.00 59.30           C
ATOM   2632  C   VAL A 558      29.759  35.191 -25.922  1.00 58.49           C
ATOM   2633  O   VAL A 558      28.908  34.691 -26.667  1.00 57.59           O
ATOM   2634  CB  VAL A 558      32.074  35.941 -26.603  1.00 59.61           C
ATOM   2635  CG1 VAL A 558      32.141  34.780 -27.582  1.00 61.85           C
ATOM   2636  CG2 VAL A 558      32.893  37.115 -27.095  1.00 61.64           C
ATOM   2637  N   THR A 559      29.977  34.735 -24.695  1.00 58.86           N
ATOM   2638  CA  THR A 559      29.168  33.683 -24.098  1.00 59.85           C
ATOM   2639  C   THR A 559      29.432  33.689 -22.599  1.00 59.28           C
ATOM   2640  O   THR A 559      30.253  34.458 -22.091  1.00 58.40           O
ATOM   2641  CB  THR A 559      29.468  32.312 -24.717  1.00 60.59           C
ATOM   2642  OG1 THR A 559      28.566  31.336 -24.181  1.00 61.51           O
ATOM   2643  CG2 THR A 559      30.899  31.887 -24.415  1.00 58.57           C
ATOM   2644  N   LYS A 560      28.723  32.818 -21.893  1.00 59.37           N
ATOM   2645  CA  LYS A 560      28.806  32.745 -20.442  1.00 58.49           C
ATOM   2646  C   LYS A 560      28.848  31.280 -20.046  1.00 55.82           C
ATOM   2647  O   LYS A 560      27.900  30.537 -20.317  1.00 54.35           O
ATOM   2648  CB  LYS A 560      27.614  33.454 -19.798  1.00 59.83           C
ATOM   2649  CG  LYS A 560      27.577  33.403 -18.289  1.00 61.22           C
ATOM   2650  CD  LYS A 560      26.413  34.234 -17.788  1.00 63.07           C
ATOM   2651  CE  LYS A 560      26.177  34.055 -16.310  1.00 63.19           C
ATOM   2652  NZ  LYS A 560      25.044  34.915 -15.874  1.00 65.28           N
ATOM   2653  N   VAL A 561      29.952  30.859 -19.434  1.00 54.45           N
ATOM   2654  CA  VAL A 561      30.012  29.518 -18.869  1.00 51.73           C
ATOM   2655  C   VAL A 561      29.081  29.455 -17.667  1.00 49.94           C
ATOM   2656  O   VAL A 561      29.134  30.313 -16.777  1.00 55.66           O
ATOM   2657  CB  VAL A 561      31.454  29.154 -18.486  1.00 49.10           C
ATOM   2658  CG1 VAL A 561      31.550  27.688 -18.108  1.00 45.72           C
ATOM   2659  CG2 VAL A 561      32.396  29.474 -19.633  1.00 53.36           C
ATOM   2660  N   VAL A 562      28.203  28.457 -17.648  1.00 48.28           N
ATOM   2661  CA  VAL A 562      27.271  28.245 -16.545  1.00 51.61           C
ATOM   2662  C   VAL A 562      27.575  26.880 -15.943  1.00 52.15           C
ATOM   2663  O   VAL A 562      27.367  25.849 -16.595  1.00 53.70           O
ATOM   2664  CB  VAL A 562      25.808  28.334 -16.997  1.00 52.04           C
ATOM   2665  CG1 VAL A 562      24.882  28.033 -15.828  1.00 52.19           C
ATOM   2666  CG2 VAL A 562      25.516  29.705 -17.582  1.00 51.00           C
ATOM   2667  N   ALA A 563      28.071  26.868 -14.707  1.00 50.53           N
ATOM   2668  CA  ALA A 563      28.413  25.629 -14.022  1.00 49.17           C
ATOM   2669  C   ALA A 563      27.731  25.581 -12.663  1.00 49.20           C
ATOM   2670  O   ALA A 563      27.367  26.613 -12.092  1.00 48.14           O
ATOM   2671  CB  ALA A 563      29.927  25.476 -13.845  1.00 48.67           C
ATOM   2672  N   VAL A 564      27.561  24.358 -12.152  1.00 50.22           N
ATOM   2673  CA  VAL A 564      26.981  24.110 -10.838  1.00 47.67           C
ATOM   2674  C   VAL A 564      27.887  23.151 -10.074  1.00 47.37           C
ATOM   2675  O   VAL A 564      28.808  22.551 -10.629  1.00 46.50           O
ATOM   2676  CB  VAL A 564      25.550  23.541 -10.921  1.00 50.01           C
ATOM   2677  CG1 VAL A 564      24.586  24.587 -11.451  1.00 51.59           C
ATOM   2678  CG2 VAL A 564      25.526  22.288 -11.787  1.00 50.74           C
ATOM   2679  N   ASP A 565      27.598  23.005  -8.781  1.00 48.09           N
ATOM   2680  CA  ASP A 565      28.399  22.169  -7.889  1.00 47.74           C
ATOM   2681  C   ASP A 565      27.500  21.678  -6.765  1.00 47.82           C
ATOM   2682  O   ASP A 565      26.879  22.489  -6.072  1.00 47.20           O
ATOM   2683  CB  ASP A 565      29.592  22.955  -7.334  1.00 48.18           C
ATOM   2684  CG  ASP A 565      30.663  22.062  -6.742  1.00 49.68           C
ATOM   2685  OD1 ASP A 565      30.355  21.274  -5.825  1.00 53.16           O
ATOM   2686  OD2 ASP A 565      31.822  22.147  -7.194  1.00 50.56           O
ATOM   2687  N   ALA A 566      27.433  20.357  -6.583  1.00 48.74           N
ATOM   2688  CA  ALA A 566      26.498  19.762  -5.633  1.00 50.30           C
ATOM   2689  C   ALA A 566      26.873  20.006  -4.175  1.00 52.93           C
ATOM   2690  O   ALA A 566      26.046  19.747  -3.290  1.00 53.63           O
ATOM   2691  CB  ALA A 566      26.385  18.255  -5.882  1.00 49.64           C
ATOM   2692  N   ASP A 567      28.083  20.486  -3.897  1.00 53.45           N
ATOM   2693  CA  ASP A 567      28.531  20.632  -2.518  1.00 55.22           C
ATOM   2694  C   ASP A 567      28.019  21.930  -1.904  1.00 55.74           C
ATOM   2695  O   ASP A 567      27.090  22.550  -2.437  1.00 56.18           O
ATOM   2696  CB  ASP A 567      30.057  20.561  -2.458  1.00 54.45           C
ATOM   2697  CG  ASP A 567      30.592  19.219  -2.926  1.00 53.89           C
ATOM   2698  OD1 ASP A 567      29.946  18.192  -2.640  1.00 55.31           O
ATOM   2699  OD2 ASP A 567      31.650  19.183  -3.584  1.00 53.74           O
ATOM   2700  N   SER A 568      28.609  22.345  -0.784  1.00 55.39           N
ATOM   2701  CA  SER A 568      28.195  23.545  -0.069  1.00 57.63           C
ATOM   2702  C   SER A 568      29.419  24.375   0.297  1.00 51.14           C
ATOM   2703  O   SER A 568      30.557  23.902   0.241  1.00 50.53           O
ATOM   2704  CB  SER A 568      27.401  23.196   1.197  1.00 62.40           C
ATOM   2705  OG  SER A 568      26.268  22.408   0.885  1.00 64.08           O
ATOM   2706  N   GLY A 569      29.168  25.629   0.670  1.00 51.81           N
ATOM   2707  CA  GLY A 569      30.234  26.513   1.107  1.00 52.00           C
ATOM   2708  C   GLY A 569      31.332  26.662   0.076  1.00 59.18           C
ATOM   2709  O   GLY A 569      31.083  26.748  -1.136  1.00 58.22           O
ATOM   2710  N   HIS A 570      32.578  26.690   0.561  1.00 56.31           N
ATOM   2711  CA  HIS A 570      33.711  26.823  -0.350  1.00 53.43           C
ATOM   2712  C   HIS A 570      33.831  25.626  -1.282  1.00 50.88           C
ATOM   2713  O   HIS A 570      34.359  25.757  -2.389  1.00 50.70           O
ATOM   2714  CB  HIS A 570      35.006  27.013   0.441  1.00 54.42           C
ATOM   2715  CG  HIS A 570      35.163  28.386   1.016  1.00 58.32           C
ATOM   2716  ND1 HIS A 570      34.579  28.769   2.204  1.00 63.56           N
ATOM   2717  CD2 HIS A 570      35.836  29.469   0.563  1.00 58.63           C
ATOM   2718  CE1 HIS A 570      34.888  30.028   2.460  1.00 64.87           C
ATOM   2719  NE2 HIS A 570      35.649  30.477   1.478  1.00 62.96           N
ATOM   2720  N   ASN A 571      33.346  24.457  -0.863  1.00 51.42           N
ATOM   2721  CA  ASN A 571      33.396  23.289  -1.734  1.00 51.91           C
ATOM   2722  C   ASN A 571      32.572  23.484  -3.003  1.00 51.01           C
ATOM   2723  O   ASN A 571      32.768  22.751  -3.978  1.00 49.35           O
ATOM   2724  CB  ASN A 571      32.917  22.044  -0.977  1.00 54.88           C
ATOM   2725  CG  ASN A 571      33.876  21.615   0.124  1.00 54.54           C
ATOM   2726  OD1 ASN A 571      35.094  21.692  -0.029  1.00 53.07           O
ATOM   2727  ND2 ASN A 571      33.323  21.153   1.244  1.00 57.38           N
ATOM   2728  N   ALA A 572      31.665  24.469  -3.023  1.00 52.68           N
ATOM   2729  CA  ALA A 572      30.861  24.743  -4.210  1.00 50.98           C
ATOM   2730  C   ALA A 572      30.962  26.198  -4.662  1.00 47.76           C
ATOM   2731  O   ALA A 572      30.117  26.655  -5.438  1.00 48.35           O
ATOM   2732  CB  ALA A 572      29.394  24.372  -3.967  1.00 49.71           C
ATOM   2733  N   TRP A 573      31.969  26.938  -4.196  1.00 45.64           N
ATOM   2734  CA  TRP A 573      32.180  28.320  -4.621  1.00 47.16           C
ATOM   2735  C   TRP A 573      33.024  28.306  -5.894  1.00 47.47           C
ATOM   2736  O   TRP A 573      34.231  28.045  -5.848  1.00 48.78           O
ATOM   2737  CB  TRP A 573      32.854  29.136  -3.522  1.00 48.44           C
ATOM   2738  CG  TRP A 573      32.764  30.621  -3.738  1.00 50.63           C
ATOM   2739  CD1 TRP A 573      32.008  31.270  -4.677  1.00 52.08           C
ATOM   2740  CD2 TRP A 573      33.462  31.640  -3.012  1.00 48.25           C
ATOM   2741  NE1 TRP A 573      32.187  32.629  -4.570  1.00 52.58           N
ATOM   2742  CE2 TRP A 573      33.074  32.882  -3.556  1.00 50.48           C
ATOM   2743  CE3 TRP A 573      34.377  31.623  -1.957  1.00 49.85           C
ATOM   2744  CZ2 TRP A 573      33.569  34.093  -3.079  1.00 51.88           C
ATOM   2745  CZ3 TRP A 573      34.863  32.831  -1.477  1.00 51.94           C
ATOM   2746  CH2 TRP A 573      34.456  34.049  -2.039  1.00 52.92           C
ATOM   2747  N   LEU A 574      32.397  28.589  -7.027  1.00 46.27           N
ATOM   2748  CA  LEU A 574      33.049  28.380  -8.310  1.00 46.47           C
ATOM   2749  C   LEU A 574      33.813  29.617  -8.757  1.00 47.30           C
ATOM   2750  O   LEU A 574      33.390  30.752  -8.520  1.00 48.52           O
ATOM   2751  CB  LEU A 574      32.024  27.977  -9.369  1.00 45.49           C
ATOM   2752  CG  LEU A 574      31.251  26.730  -8.948  1.00 45.60           C
ATOM   2753  CD1 LEU A 574      30.439  26.186 -10.107  1.00 45.53           C
ATOM   2754  CD2 LEU A 574      32.197  25.666  -8.383  1.00 44.47           C
ATOM   2755  N   SER A 575      34.955  29.382  -9.394  1.00 46.98           N
ATOM   2756  CA  SER A 575      35.770  30.433  -9.975  1.00 47.39           C
ATOM   2757  C   SER A 575      36.245  29.958 -11.338  1.00 50.85           C
ATOM   2758  O   SER A 575      36.537  28.771 -11.518  1.00 52.67           O
ATOM   2759  CB  SER A 575      36.966  30.783  -9.091  1.00 47.69           C
ATOM   2760  OG  SER A 575      37.986  29.810  -9.227  1.00 48.29           O
ATOM   2761  N   TYR A 576      36.330  30.889 -12.285  1.00 50.38           N
ATOM   2762  CA  TYR A 576      36.548  30.589 -13.693  1.00 47.07           C
ATOM   2763  C   TYR A 576      37.904  31.126 -14.128  1.00 45.88           C
ATOM   2764  O   TYR A 576      38.230  32.285 -13.858  1.00 47.21           O
ATOM   2765  CB  TYR A 576      35.428  31.198 -14.538  1.00 47.84           C
ATOM   2766  CG  TYR A 576      34.062  30.637 -14.202  1.00 47.91           C
ATOM   2767  CD1 TYR A 576      33.505  29.620 -14.967  1.00 47.38           C
ATOM   2768  CD2 TYR A 576      33.335  31.116 -13.115  1.00 48.85           C
ATOM   2769  CE1 TYR A 576      32.263  29.098 -14.666  1.00 49.76           C
ATOM   2770  CE2 TYR A 576      32.086  30.596 -12.799  1.00 49.12           C
ATOM   2771  CZ  TYR A 576      31.558  29.585 -13.576  1.00 50.88           C
ATOM   2772  OH  TYR A 576      30.319  29.065 -13.275  1.00 51.75           O
ATOM   2773  N   HIS A 577      38.689  30.288 -14.803  1.00 45.12           N
ATOM   2774  CA  HIS A 577      40.060  30.627 -15.154  1.00 48.11           C
ATOM   2775  C   HIS A 577      40.347  30.270 -16.604  1.00 49.88           C
ATOM   2776  O   HIS A 577      39.849  29.262 -17.116  1.00 49.67           O
ATOM   2777  CB  HIS A 577      41.055  29.901 -14.247  1.00 50.24           C
ATOM   2778  CG  HIS A 577      40.794  30.098 -12.787  1.00 52.99           C
ATOM   2779  ND1 HIS A 577      41.438  31.059 -12.039  1.00 55.03           N
ATOM   2780  CD2 HIS A 577      39.957  29.456 -11.938  1.00 54.23           C
ATOM   2781  CE1 HIS A 577      41.011  30.999 -10.790  1.00 56.33           C
ATOM   2782  NE2 HIS A 577      40.111  30.036 -10.703  1.00 56.09           N
ATOM   2783  N   VAL A 578      41.152  31.105 -17.259  1.00 50.15           N
ATOM   2784  CA  VAL A 578      41.667  30.819 -18.594  1.00 47.45           C
ATOM   2785  C   VAL A 578      42.950  30.016 -18.443  1.00 46.13           C
ATOM   2786  O   VAL A 578      43.924  30.497 -17.855  1.00 45.91           O
ATOM   2787  CB  VAL A 578      41.923  32.110 -19.388  1.00 48.54           C
ATOM   2788  CG1 VAL A 578      42.672  31.796 -20.692  1.00 49.02           C
ATOM   2789  CG2 VAL A 578      40.615  32.823 -19.690  1.00 47.94           C
ATOM   2790  N   LEU A 579      42.960  28.794 -18.972  1.00 44.49           N
ATOM   2791  CA  LEU A 579      44.191  28.014 -18.955  1.00 45.45           C
ATOM   2792  C   LEU A 579      45.048  28.288 -20.186  1.00 47.24           C
ATOM   2793  O   LEU A 579      46.273  28.420 -20.074  1.00 48.65           O
ATOM   2794  CB  LEU A 579      43.873  26.519 -18.856  1.00 45.42           C
ATOM   2795  CG  LEU A 579      42.946  26.084 -17.715  1.00 45.17           C
ATOM   2796  CD1 LEU A 579      42.725  24.576 -17.762  1.00 44.67           C
ATOM   2797  CD2 LEU A 579      43.486  26.512 -16.342  1.00 42.37           C
ATOM   2798  N   GLN A 580      44.423  28.384 -21.360  1.00 47.61           N
ATOM   2799  CA  GLN A 580      45.125  28.653 -22.605  1.00 49.34           C
ATOM   2800  C   GLN A 580      44.329  29.667 -23.407  1.00 50.73           C
ATOM   2801  O   GLN A 580      43.094  29.645 -23.396  1.00 52.59           O
ATOM   2802  CB  GLN A 580      45.324  27.375 -23.426  1.00 50.00           C
ATOM   2803  CG  GLN A 580      46.192  26.331 -22.756  1.00 52.67           C
ATOM   2804  CD  GLN A 580      46.146  24.991 -23.463  1.00 57.45           C
ATOM   2805  OE1 GLN A 580      45.359  24.786 -24.390  1.00 57.61           O
ATOM   2806  NE2 GLN A 580      46.992  24.066 -23.026  1.00 60.36           N
ATOM   2807  N   ALA A 581      45.041  30.556 -24.095  1.00 49.45           N
ATOM   2808  CA  ALA A 581      44.419  31.564 -24.941  1.00 50.05           C
ATOM   2809  C   ALA A 581      45.279  31.769 -26.176  1.00 54.54           C
ATOM   2810  O   ALA A 581      46.500  31.917 -26.059  1.00 55.21           O
ATOM   2811  CB  ALA A 581      44.244  32.890 -24.195  1.00 48.93           C
ATOM   2812  N   SER A 582      44.648  31.771 -27.355  1.00 49.35           N
ATOM   2813  CA  SER A 582      45.400  32.034 -28.578  1.00 63.26           C
ATOM   2814  C   SER A 582      45.891  33.473 -28.644  1.00 62.89           C
ATOM   2815  O   SER A 582      46.852  33.757 -29.365  1.00 64.56           O
ATOM   2816  CB  SER A 582      44.556  31.700 -29.814  1.00 51.65           C
ATOM   2817  OG  SER A 582      43.270  32.289 -29.741  1.00 50.95           O
ATOM   2818  N   ASP A 583      45.260  34.382 -27.904  1.00 62.46           N
ATOM   2819  CA  ASP A 583      45.733  35.760 -27.791  1.00 65.36           C
ATOM   2820  C   ASP A 583      45.341  36.258 -26.411  1.00 64.66           C
ATOM   2821  O   ASP A 583      44.207  36.718 -26.204  1.00 60.63           O
ATOM   2822  CB  ASP A 583      45.160  36.655 -28.886  1.00 71.83           C
ATOM   2823  CG  ASP A 583      45.808  38.024 -28.918  1.00 79.30           C
ATOM   2824  OD1 ASP A 583      46.917  38.173 -28.364  1.00 80.38           O
ATOM   2825  OD2 ASP A 583      45.213  38.952 -29.505  1.00 85.74           O
ATOM   2826  N   PRO A 584      46.243  36.174 -25.434  1.00 66.52           N
ATOM   2827  CA  PRO A 584      45.901  36.617 -24.077  1.00 70.46           C
ATOM   2828  C   PRO A 584      45.590  38.105 -24.053  1.00 73.41           C
ATOM   2829  O   PRO A 584      46.323  38.922 -24.613  1.00 72.76           O
ATOM   2830  CB  PRO A 584      47.160  36.286 -23.267  1.00 70.36           C
ATOM   2831  CG  PRO A 584      47.915  35.292 -24.102  1.00 70.12           C
ATOM   2832  CD  PRO A 584      47.618  35.658 -25.516  1.00 69.18           C
ATOM   2833  N   GLY A 585      44.486  38.453 -23.396  1.00 80.19           N
ATOM   2834  CA  GLY A 585      44.062  39.825 -23.262  1.00 88.19           C
ATOM   2835  C   GLY A 585      43.033  40.269 -24.279  1.00 87.57           C
ATOM   2836  O   GLY A 585      42.399  41.311 -24.081  1.00 95.13           O
ATOM   2837  N   LEU A 586      42.861  39.518 -25.367  1.00 77.45           N
ATOM   2838  CA  LEU A 586      41.772  39.816 -26.289  1.00 70.29           C
ATOM   2839  C   LEU A 586      40.422  39.573 -25.629  1.00 64.58           C
ATOM   2840  O   LEU A 586      39.503  40.392 -25.752  1.00 64.32           O
ATOM   2841  CB  LEU A 586      41.907  38.970 -27.555  1.00 68.07           C
ATOM   2842  CG  LEU A 586      40.830  39.234 -28.602  1.00 66.09           C
ATOM   2843  CD1 LEU A 586      40.911  40.682 -29.057  1.00 64.30           C
ATOM   2844  CD2 LEU A 586      40.978  38.284 -29.778  1.00 68.06           C
ATOM   2845  N   PHE A 587      40.288  38.452 -24.925  1.00 59.14           N
ATOM   2846  CA  PHE A 587      39.080  38.107 -24.199  1.00 56.14           C
ATOM   2847  C   PHE A 587      39.363  38.102 -22.705  1.00 55.04           C
ATOM   2848  O   PHE A 587      40.458  37.735 -22.262  1.00 56.33           O
ATOM   2849  CB  PHE A 587      38.544  36.733 -24.614  1.00 55.05           C
ATOM   2850  CG  PHE A 587      38.100  36.658 -26.043  1.00 56.32           C
ATOM   2851  CD1 PHE A 587      36.879  37.184 -26.433  1.00 56.77           C
ATOM   2852  CD2 PHE A 587      38.898  36.050 -27.004  1.00 57.00           C
ATOM   2853  CE1 PHE A 587      36.464  37.112 -27.755  1.00 55.96           C
ATOM   2854  CE2 PHE A 587      38.489  35.976 -28.324  1.00 55.64           C
ATOM   2855  CZ  PHE A 587      37.272  36.507 -28.698  1.00 55.37           C
ATOM   2856  N   SER A 588      38.364  38.509 -21.930  1.00 53.75           N
ATOM   2857  CA  SER A 588      38.404  38.418 -20.481  1.00 48.66           C
ATOM   2858  C   SER A 588      37.393  37.384 -20.008  1.00 48.34           C
ATOM   2859  O   SER A 588      36.398  37.103 -20.683  1.00 45.61           O
ATOM   2860  CB  SER A 588      38.109  39.773 -19.831  1.00 49.45           C
ATOM   2861  OG  SER A 588      36.740  40.110 -19.973  1.00 50.97           O
ATOM   2862  N   LEU A 589      37.657  36.819 -18.828  1.00 49.66           N
ATOM   2863  CA  LEU A 589      36.827  35.765 -18.252  1.00 46.70           C
ATOM   2864  C   LEU A 589      36.510  36.135 -16.809  1.00 47.55           C
ATOM   2865  O   LEU A 589      37.413  36.198 -15.968  1.00 48.63           O
ATOM   2866  CB  LEU A 589      37.528  34.409 -18.334  1.00 44.41           C
ATOM   2867  CG  LEU A 589      36.779  33.233 -17.704  1.00 45.31           C
ATOM   2868  CD1 LEU A 589      35.426  33.038 -18.376  1.00 42.03           C
ATOM   2869  CD2 LEU A 589      37.610  31.964 -17.782  1.00 41.44           C
ATOM   2870  N   GLY A 590      35.234  36.389 -16.526  1.00 47.83           N
ATOM   2871  CA  GLY A 590      34.807  36.772 -15.193  1.00 47.93           C
ATOM   2872  C   GLY A 590      35.148  35.733 -14.146  1.00 47.36           C
ATOM   2873  O   GLY A 590      34.679  34.592 -14.220  1.00 45.73           O
ATOM   2874  N   LEU A 591      35.979  36.124 -13.172  1.00 47.49           N
ATOM   2875  CA  LEU A 591      36.456  35.181 -12.166  1.00 48.75           C
ATOM   2876  C   LEU A 591      35.304  34.453 -11.486  1.00 51.02           C
ATOM   2877  O   LEU A 591      35.362  33.235 -11.286  1.00 50.32           O
ATOM   2878  CB  LEU A 591      37.308  35.910 -11.125  1.00 50.45           C
ATOM   2879  CG  LEU A 591      37.829  35.048  -9.973  1.00 48.46           C
ATOM   2880  CD1 LEU A 591      38.637  33.878 -10.509  1.00 48.25           C
ATOM   2881  CD2 LEU A 591      38.664  35.880  -9.022  1.00 50.71           C
ATOM   2882  N   ARG A 592      34.245  35.179 -11.128  1.00 53.27           N
ATOM   2883  CA  ARG A 592      33.088  34.575 -10.484  1.00 52.53           C
ATOM   2884  C   ARG A 592      31.880  34.445 -11.397  1.00 51.08           C
ATOM   2885  O   ARG A 592      30.969  33.678 -11.077  1.00 53.36           O
ATOM   2886  CB  ARG A 592      32.681  35.383  -9.243  1.00 53.11           C
ATOM   2887  CG  ARG A 592      33.756  35.475  -8.181  1.00 53.70           C
ATOM   2888  CD  ARG A 592      34.101  34.103  -7.627  1.00 51.62           C
ATOM   2889  NE  ARG A 592      35.001  34.187  -6.480  1.00 48.71           N
ATOM   2890  CZ  ARG A 592      35.477  33.129  -5.830  1.00 47.90           C
ATOM   2891  NH1 ARG A 592      35.135  31.906  -6.214  1.00 46.25           N
ATOM   2892  NH2 ARG A 592      36.287  33.292  -4.791  1.00 47.70           N
ATOM   2893  N   THR A 593      31.844  35.164 -12.515  1.00 49.56           N
ATOM   2894  CA  THR A 593      30.668  35.132 -13.376  1.00 49.26           C
ATOM   2895  C   THR A 593      30.783  34.122 -14.513  1.00 45.92           C
ATOM   2896  O   THR A 593      29.760  33.608 -14.982  1.00 46.99           O
ATOM   2897  CB  THR A 593      30.402  36.526 -13.953  1.00 49.45           C
ATOM   2898  OG1 THR A 593      31.490  36.907 -14.803  1.00 49.24           O
ATOM   2899  CG2 THR A 593      30.269  37.545 -12.830  1.00 49.01           C
ATOM   2900  N   GLY A 594      31.994  33.801 -14.955  1.00 43.67           N
ATOM   2901  CA  GLY A 594      32.113  32.949 -16.120  1.00 45.15           C
ATOM   2902  C   GLY A 594      31.652  33.607 -17.401  1.00 48.46           C
ATOM   2903  O   GLY A 594      31.352  32.912 -18.377  1.00 46.37           O
ATOM   2904  N   GLU A 595      31.565  34.935 -17.412  1.00 51.12           N
ATOM   2905  CA  GLU A 595      31.218  35.674 -18.616  1.00 51.85           C
ATOM   2906  C   GLU A 595      32.462  35.866 -19.470  1.00 50.47           C
ATOM   2907  O   GLU A 595      33.501  36.319 -18.977  1.00 49.29           O
ATOM   2908  CB  GLU A 595      30.609  37.028 -18.251  1.00 53.70           C
ATOM   2909  CG  GLU A 595      29.353  36.931 -17.400  1.00 54.33           C
ATOM   2910  CD  GLU A 595      28.912  38.275 -16.854  1.00 56.71           C
ATOM   2911  OE1 GLU A 595      29.684  39.249 -16.980  1.00 56.56           O
ATOM   2912  OE2 GLU A 595      27.795  38.357 -16.298  1.00 60.38           O
ATOM   2913  N   VAL A 596      32.358  35.506 -20.745  1.00 50.73           N
ATOM   2914  CA  VAL A 596      33.444  35.652 -21.704  1.00 49.17           C
ATOM   2915  C   VAL A 596      33.171  36.914 -22.509  1.00 52.91           C
ATOM   2916  O   VAL A 596      32.229  36.960 -23.308  1.00 53.54           O
ATOM   2917  CB  VAL A 596      33.558  34.423 -22.615  1.00 48.29           C
ATOM   2918  CG1 VAL A 596      34.618  34.648 -23.694  1.00 46.06           C
ATOM   2919  CG2 VAL A 596      33.858  33.178 -21.792  1.00 44.14           C
ATOM   2920  N   ARG A 597      33.986  37.944 -22.301  1.00 53.40           N
ATOM   2921  CA  ARG A 597      33.811  39.220 -22.974  1.00 53.83           C
ATOM   2922  C   ARG A 597      35.064  39.580 -23.760  1.00 55.84           C
ATOM   2923  O   ARG A 597      36.167  39.112 -23.463  1.00 56.67           O
ATOM   2924  CB  ARG A 597      33.482  40.333 -21.969  1.00 52.65           C
ATOM   2925  CG  ARG A 597      32.155  40.115 -21.255  1.00 53.81           C
ATOM   2926  CD  ARG A 597      31.939  41.056 -20.077  1.00 51.15           C
ATOM   2927  NE  ARG A 597      30.664  40.774 -19.422  1.00 51.70           N
ATOM   2928  CZ  ARG A 597      29.520  41.388 -19.710  1.00 54.28           C
ATOM   2929  NH1 ARG A 597      29.487  42.334 -20.638  1.00 58.22           N
ATOM   2930  NH2 ARG A 597      28.407  41.057 -19.070  1.00 52.79           N
ATOM   2931  N   THR A 598      34.883  40.408 -24.786  1.00 54.79           N
ATOM   2932  CA  THR A 598      36.031  41.040 -25.418  1.00 56.11           C
ATOM   2933  C   THR A 598      36.597  42.090 -24.473  1.00 57.40           C
ATOM   2934  O   THR A 598      35.851  42.810 -23.805  1.00 57.34           O
ATOM   2935  CB  THR A 598      35.645  41.687 -26.752  1.00 55.75           C
ATOM   2936  OG1 THR A 598      34.712  42.748 -26.522  1.00 55.88           O
ATOM   2937  CG2 THR A 598      35.019  40.662 -27.695  1.00 55.79           C
ATOM   2938  N   ALA A 599      37.925  42.164 -24.402  1.00 59.54           N
ATOM   2939  CA  ALA A 599      38.583  43.110 -23.516  1.00 61.30           C
ATOM   2940  C   ALA A 599      39.198  44.291 -24.249  1.00 65.27           C
ATOM   2941  O   ALA A 599      39.535  45.290 -23.603  1.00 69.29           O
ATOM   2942  CB  ALA A 599      39.668  42.407 -22.688  1.00 60.33           C
ATOM   2943  N   ARG A 600      39.352  44.205 -25.567  1.00 63.17           N
ATOM   2944  CA  ARG A 600      39.929  45.288 -26.345  1.00 68.01           C
ATOM   2945  C   ARG A 600      39.352  45.235 -27.753  1.00 70.00           C
ATOM   2946  O   ARG A 600      38.872  44.193 -28.210  1.00 66.59           O
ATOM   2947  CB  ARG A 600      41.460  45.196 -26.388  1.00 70.84           C
ATOM   2948  CG  ARG A 600      41.987  44.043 -27.232  1.00 72.97           C
ATOM   2949  CD  ARG A 600      43.479  44.172 -27.479  1.00 77.25           C
ATOM   2950  NE  ARG A 600      43.922  43.341 -28.598  1.00 79.38           N
ATOM   2951  CZ  ARG A 600      44.476  42.140 -28.466  1.00 77.98           C
ATOM   2952  NH1 ARG A 600      44.848  41.460 -29.543  1.00 76.75           N
ATOM   2953  NH2 ARG A 600      44.664  41.623 -27.256  1.00 76.36           N
ATOM   2954  N   ALA A 601      39.394  46.377 -28.434  1.00 73.10           N
ATOM   2955  CA  ALA A 601      38.951  46.415 -29.818  1.00 76.16           C
ATOM   2956  C   ALA A 601      39.804  45.472 -30.654  1.00 76.95           C
ATOM   2957  O   ALA A 601      41.025  45.398 -30.487  1.00 77.05           O
ATOM   2958  CB  ALA A 601      39.028  47.837 -30.373  1.00 79.56           C
ATOM   2959  N   LEU A 602      39.150  44.729 -31.540  1.00 78.71           N
ATOM   2960  CA  LEU A 602      39.861  43.774 -32.375  1.00 82.08           C
ATOM   2961  C   LEU A 602      40.824  44.498 -33.310  1.00 87.11           C
ATOM   2962  O   LEU A 602      40.457  45.476 -33.967  1.00 89.44           O
ATOM   2963  CB  LEU A 602      38.862  42.938 -33.172  1.00 83.17           C
ATOM   2964  CG  LEU A 602      39.429  41.677 -33.815  1.00 84.82           C
ATOM   2965  CD1 LEU A 602      40.056  40.789 -32.760  1.00 83.24           C
ATOM   2966  CD2 LEU A 602      38.336  40.939 -34.560  1.00 86.32           C
ATOM   2967  N   GLY A 603      42.072  44.020 -33.355  1.00 89.20           N
ATOM   2968  CA  GLY A 603      43.083  44.634 -34.187  1.00 94.08           C
ATOM   2969  C   GLY A 603      43.186  43.994 -35.560  1.00 97.38           C
ATOM   2970  O   GLY A 603      42.670  42.905 -35.809  1.00 96.49           O
ATOM   2971  N   ASP A 604      43.872  44.700 -36.464  1.00101.58           N
ATOM   2972  CA  ASP A 604      44.007  44.212 -37.832  1.00103.73           C
ATOM   2973  C   ASP A 604      44.887  42.971 -37.910  1.00100.22           C
ATOM   2974  O   ASP A 604      44.719  42.154 -38.823  1.00 99.73           O
ATOM   2975  CB  ASP A 604      44.566  45.312 -38.735  1.00109.95           C
ATOM   2976  CG  ASP A 604      43.481  46.051 -39.499  1.00113.58           C
ATOM   2977  OD1 ASP A 604      43.598  47.283 -39.660  1.00116.21           O
ATOM   2978  OD2 ASP A 604      42.513  45.397 -39.943  1.00116.15           O
ATOM   2979  N   ARG A 605      45.822  42.810 -36.976  1.00 97.26           N
ATOM   2980  CA  ARG A 605      46.729  41.671 -36.967  1.00 97.05           C
ATOM   2981  C   ARG A 605      46.248  40.538 -36.070  1.00 98.06           C
ATOM   2982  O   ARG A 605      47.029  39.629 -35.766  1.00100.40           O
ATOM   2983  CB  ARG A 605      48.130  42.115 -36.537  1.00 96.87           C
ATOM   2984  CG  ARG A 605      48.811  43.061 -37.510  1.00100.78           C
ATOM   2985  CD  ARG A 605      50.208  43.428 -37.037  1.00102.89           C
ATOM   2986  N   ASP A 606      44.990  40.568 -35.636  1.00 96.21           N
ATOM   2987  CA  ASP A 606      44.444  39.523 -34.780  1.00 91.57           C
ATOM   2988  C   ASP A 606      43.766  38.459 -35.634  1.00 86.53           C
ATOM   2989  O   ASP A 606      43.016  38.783 -36.560  1.00 86.64           O
ATOM   2990  CB  ASP A 606      43.453  40.108 -33.773  1.00 92.86           C
ATOM   2991  CG  ASP A 606      44.119  41.024 -32.760  1.00 95.98           C
ATOM   2992  OD1 ASP A 606      45.320  40.828 -32.475  1.00 99.18           O
ATOM   2993  OD2 ASP A 606      43.438  41.934 -32.244  1.00 96.34           O
ATOM   2994  N   SER A 607      44.032  37.193 -35.316  1.00 81.98           N
ATOM   2995  CA  SER A 607      43.486  36.089 -36.094  1.00 79.61           C
ATOM   2996  C   SER A 607      41.967  36.044 -35.976  1.00 76.38           C
ATOM   2997  O   SER A 607      41.398  36.344 -34.923  1.00 74.46           O
ATOM   2998  CB  SER A 607      44.078  34.760 -35.619  1.00 78.87           C
ATOM   2999  OG  SER A 607      45.461  34.880 -35.338  1.00 79.68           O
ATOM   3000  N   ALA A 608      41.308  35.657 -37.070  1.00 75.27           N
ATOM   3001  CA  ALA A 608      39.854  35.531 -37.047  1.00 74.32           C
ATOM   3002  C   ALA A 608      39.411  34.395 -36.131  1.00 73.23           C
ATOM   3003  O   ALA A 608      38.415  34.525 -35.409  1.00 71.24           O
ATOM   3004  CB  ALA A 608      39.321  35.321 -38.464  1.00 73.42           C
ATOM   3005  N   ARG A 609      40.131  33.275 -36.150  1.00 74.51           N
ATOM   3006  CA  ARG A 609      39.823  32.137 -35.294  1.00 72.99           C
ATOM   3007  C   ARG A 609      40.572  32.266 -33.975  1.00 68.32           C
ATOM   3008  O   ARG A 609      41.794  32.448 -33.964  1.00 68.02           O
ATOM   3009  CB  ARG A 609      40.200  30.820 -35.974  1.00 78.89           C
ATOM   3010  CG  ARG A 609      39.411  30.488 -37.231  1.00 88.47           C
ATOM   3011  CD  ARG A 609      39.659  29.040 -37.630  1.00 94.31           C
ATOM   3012  NE  ARG A 609      39.438  28.142 -36.495  1.00 95.34           N
ATOM   3013  CZ  ARG A 609      38.413  27.303 -36.389  1.00 96.50           C
ATOM   3014  NH1 ARG A 609      37.515  27.226 -37.364  1.00 99.58           N
ATOM   3015  NH2 ARG A 609      38.294  26.530 -35.314  1.00 93.58           N
ATOM   3016  N   GLN A 610      39.839  32.158 -32.869  1.00 64.93           N
ATOM   3017  CA  GLN A 610      40.409  32.244 -31.534  1.00 64.89           C
ATOM   3018  C   GLN A 610      39.986  31.031 -30.719  1.00 61.26           C
ATOM   3019  O   GLN A 610      38.933  30.435 -30.963  1.00 60.73           O
ATOM   3020  CB  GLN A 610      39.975  33.531 -30.822  1.00 66.50           C
ATOM   3021  CG  GLN A 610      40.481  34.797 -31.488  1.00 67.89           C
ATOM   3022  CD  GLN A 610      41.950  35.038 -31.220  1.00 67.61           C
ATOM   3023  OE1 GLN A 610      42.499  34.545 -30.231  1.00 67.67           O
ATOM   3024  NE2 GLN A 610      42.597  35.799 -32.096  1.00 67.00           N
ATOM   3025  N   ARG A 611      40.812  30.671 -29.743  1.00 60.00           N
ATOM   3026  CA  ARG A 611      40.556  29.490 -28.930  1.00 58.45           C
ATOM   3027  C   ARG A 611      40.914  29.764 -27.479  1.00 53.79           C
ATOM   3028  O   ARG A 611      42.018  30.235 -27.188  1.00 52.20           O
ATOM   3029  CB  ARG A 611      41.350  28.291 -29.448  1.00 60.91           C
ATOM   3030  CG  ARG A 611      41.309  27.079 -28.540  1.00 61.17           C
ATOM   3031  CD  ARG A 611      42.196  25.981 -29.097  1.00 62.75           C
ATOM   3032  NE  ARG A 611      42.197  24.789 -28.259  1.00 61.77           N
ATOM   3033  CZ  ARG A 611      42.914  24.658 -27.148  1.00 61.43           C
ATOM   3034  NH1 ARG A 611      42.855  23.530 -26.454  1.00 63.66           N
ATOM   3035  NH2 ARG A 611      43.684  25.654 -26.725  1.00 58.85           N
ATOM   3036  N   LEU A 612      39.978  29.461 -26.578  1.00 52.94           N
ATOM   3037  CA  LEU A 612      40.168  29.579 -25.138  1.00 50.95           C
ATOM   3038  C   LEU A 612      39.939  28.223 -24.484  1.00 52.43           C
ATOM   3039  O   LEU A 612      38.948  27.547 -24.783  1.00 52.64           O
ATOM   3040  CB  LEU A 612      39.201  30.596 -24.522  1.00 51.20           C
ATOM   3041  CG  LEU A 612      39.312  32.106 -24.728  1.00 52.30           C
ATOM   3042  CD1 LEU A 612      38.257  32.789 -23.874  1.00 52.09           C
ATOM   3043  CD2 LEU A 612      40.686  32.621 -24.369  1.00 52.33           C
ATOM   3044  N   LEU A 613      40.843  27.835 -23.584  1.00 52.54           N
ATOM   3045  CA  LEU A 613      40.665  26.658 -22.738  1.00 49.34           C
ATOM   3046  C   LEU A 613      40.409  27.154 -21.321  1.00 48.25           C
ATOM   3047  O   LEU A 613      41.316  27.682 -20.670  1.00 49.61           O
ATOM   3048  CB  LEU A 613      41.882  25.736 -22.796  1.00 48.66           C
ATOM   3049  CG  LEU A 613      41.852  24.554 -21.816  1.00 48.41           C
ATOM   3050  CD1 LEU A 613      40.606  23.705 -22.033  1.00 48.53           C
ATOM   3051  CD2 LEU A 613      43.108  23.700 -21.936  1.00 47.09           C
ATOM   3052  N   VAL A 614      39.178  26.989 -20.847  1.00 47.35           N
ATOM   3053  CA  VAL A 614      38.752  27.559 -19.575  1.00 46.87           C
ATOM   3054  C   VAL A 614      38.524  26.449 -18.558  1.00 47.72           C
ATOM   3055  O   VAL A 614      38.159  25.317 -18.898  1.00 47.63           O
ATOM   3056  CB  VAL A 614      37.481  28.421 -19.728  1.00 47.08           C
ATOM   3057  CG1 VAL A 614      37.715  29.539 -20.731  1.00 46.48           C
ATOM   3058  CG2 VAL A 614      36.298  27.559 -20.142  1.00 47.39           C
ATOM   3059  N   ALA A 615      38.735  26.792 -17.290  1.00 46.20           N
ATOM   3060  CA  ALA A 615      38.555  25.866 -16.183  1.00 46.09           C
ATOM   3061  C   ALA A 615      37.640  26.504 -15.150  1.00 48.69           C
ATOM   3062  O   ALA A 615      37.862  27.650 -14.740  1.00 50.49           O
ATOM   3063  CB  ALA A 615      39.902  25.494 -15.546  1.00 43.64           C
ATOM   3064  N   VAL A 616      36.612  25.771 -14.739  1.00 48.80           N
ATOM   3065  CA  VAL A 616      35.763  26.166 -13.623  1.00 49.29           C
ATOM   3066  C   VAL A 616      36.158  25.314 -12.423  1.00 48.51           C
ATOM   3067  O   VAL A 616      36.070  24.080 -12.470  1.00 47.40           O
ATOM   3068  CB  VAL A 616      34.270  26.024 -13.967  1.00 50.98           C
ATOM   3069  CG1 VAL A 616      33.986  24.689 -14.645  1.00 52.00           C
ATOM   3070  CG2 VAL A 616      33.415  26.207 -12.731  1.00 53.62           C
ATOM   3071  N   ARG A 617      36.624  25.971 -11.360  1.00 48.71           N
ATOM   3072  CA  ARG A 617      37.144  25.309 -10.172  1.00 48.60           C
ATOM   3073  C   ARG A 617      36.289  25.651  -8.960  1.00 47.93           C
ATOM   3074  O   ARG A 617      35.710  26.738  -8.877  1.00 48.27           O
ATOM   3075  CB  ARG A 617      38.592  25.725  -9.893  1.00 49.83           C
ATOM   3076  CG  ARG A 617      39.540  25.490 -11.050  1.00 52.99           C
ATOM   3077  CD  ARG A 617      40.997  25.618 -10.625  1.00 56.40           C
ATOM   3078  NE  ARG A 617      41.859  24.842 -11.514  1.00 59.36           N
ATOM   3079  CZ  ARG A 617      42.719  25.363 -12.383  1.00 56.68           C
ATOM   3080  NH1 ARG A 617      42.865  26.678 -12.476  1.00 56.35           N
ATOM   3081  NH2 ARG A 617      43.448  24.561 -13.146  1.00 54.56           N
ATOM   3082  N   ASP A 618      36.212  24.721  -8.012  1.00 47.59           N
ATOM   3083  CA  ASP A 618      35.586  25.045  -6.743  1.00 48.66           C
ATOM   3084  C   ASP A 618      36.653  25.540  -5.766  1.00 49.54           C
ATOM   3085  O   ASP A 618      37.841  25.621  -6.090  1.00 48.84           O
ATOM   3086  CB  ASP A 618      34.788  23.855  -6.194  1.00 49.83           C
ATOM   3087  CG  ASP A 618      35.639  22.611  -5.951  1.00 51.45           C
ATOM   3088  OD1 ASP A 618      36.848  22.725  -5.659  1.00 52.78           O
ATOM   3089  OD2 ASP A 618      35.076  21.500  -6.041  1.00 50.39           O
ATOM   3090  N   GLY A 619      36.227  25.891  -4.560  1.00 49.17           N
ATOM   3091  CA  GLY A 619      37.147  26.436  -3.585  1.00 53.60           C
ATOM   3092  C   GLY A 619      37.598  25.421  -2.556  1.00 55.69           C
ATOM   3093  O   GLY A 619      38.116  25.787  -1.500  1.00 51.53           O
ATOM   3094  N   GLY A 620      37.414  24.140  -2.863  1.00 60.12           N
ATOM   3095  CA  GLY A 620      37.813  23.076  -1.971  1.00 61.06           C
ATOM   3096  C   GLY A 620      39.312  22.854  -1.963  1.00 65.76           C
ATOM   3097  O   GLY A 620      40.079  23.474  -2.701  1.00 65.50           O
ATOM   3098  N   GLN A 621      39.729  21.944  -1.091  1.00 72.74           N
ATOM   3099  CA  GLN A 621      41.131  21.584  -0.951  1.00 79.28           C
ATOM   3100  C   GLN A 621      41.253  20.066  -0.843  1.00 78.63           C
ATOM   3101  O   GLN A 621      40.872  19.482   0.172  1.00 80.73           O
ATOM   3102  CB  GLN A 621      41.748  22.270   0.274  1.00 87.73           C
ATOM   3103  CG  GLN A 621      43.181  21.854   0.565  1.00 95.90           C
ATOM   3104  CD  GLN A 621      44.113  22.094  -0.614  1.00101.79           C
ATOM   3105  OE1 GLN A 621      44.054  23.138  -1.267  1.00105.20           O
ATOM   3106  NE2 GLN A 621      44.976  21.122  -0.894  1.00102.81           N
ATOM   3107  N   PRO A 622      41.768  19.416  -1.900  1.00 76.84           N
ATOM   3108  CA  PRO A 622      42.210  20.043  -3.154  1.00 74.59           C
ATOM   3109  C   PRO A 622      41.038  20.430  -4.061  1.00 70.21           C
ATOM   3110  O   PRO A 622      39.950  19.867  -3.922  1.00 73.65           O
ATOM   3111  CB  PRO A 622      43.071  18.955  -3.798  1.00 75.56           C
ATOM   3112  CG  PRO A 622      42.477  17.677  -3.299  1.00 76.93           C
ATOM   3113  CD  PRO A 622      41.952  17.953  -1.915  1.00 77.65           C
ATOM   3114  N   PRO A 623      41.253  21.403  -4.948  1.00 62.40           N
ATOM   3115  CA  PRO A 623      40.160  21.891  -5.806  1.00 60.81           C
ATOM   3116  C   PRO A 623      39.835  20.921  -6.935  1.00 60.32           C
ATOM   3117  O   PRO A 623      40.720  20.505  -7.687  1.00 61.55           O
ATOM   3118  CB  PRO A 623      40.705  23.214  -6.362  1.00 61.07           C
ATOM   3119  CG  PRO A 623      41.847  23.581  -5.464  1.00 62.89           C
ATOM   3120  CD  PRO A 623      42.426  22.291  -4.981  1.00 62.57           C
ATOM   3121  N   LEU A 624      38.554  20.581  -7.065  1.00 57.00           N
ATOM   3122  CA  LEU A 624      38.060  19.872  -8.238  1.00 53.42           C
ATOM   3123  C   LEU A 624      37.639  20.874  -9.310  1.00 51.19           C
ATOM   3124  O   LEU A 624      37.287  22.020  -9.012  1.00 45.88           O
ATOM   3125  CB  LEU A 624      36.883  18.965  -7.874  1.00 51.38           C
ATOM   3126  CG  LEU A 624      37.114  17.949  -6.753  1.00 52.90           C
ATOM   3127  CD1 LEU A 624      35.826  17.205  -6.428  1.00 51.41           C
ATOM   3128  CD2 LEU A 624      38.221  16.974  -7.115  1.00 45.49           C
ATOM   3129  N   SER A 625      37.676  20.434 -10.569  1.00 56.29           N
ATOM   3130  CA  SER A 625      37.431  21.355 -11.669  1.00 60.60           C
ATOM   3131  C   SER A 625      36.787  20.639 -12.848  1.00 59.38           C
ATOM   3132  O   SER A 625      36.783  19.408 -12.938  1.00 60.26           O
ATOM   3133  CB  SER A 625      38.725  22.026 -12.131  1.00 68.31           C
ATOM   3134  OG  SER A 625      39.556  21.080 -12.778  1.00 77.78           O
ATOM   3135  N   ALA A 626      36.236  21.445 -13.751  1.00 56.37           N
ATOM   3136  CA  ALA A 626      35.804  21.015 -15.070  1.00 56.53           C
ATOM   3137  C   ALA A 626      36.381  21.982 -16.095  1.00 58.41           C
ATOM   3138  O   ALA A 626      36.691  23.133 -15.773  1.00 57.10           O
ATOM   3139  CB  ALA A 626      34.274  20.963 -15.186  1.00 53.61           C
ATOM   3140  N   THR A 627      36.536  21.507 -17.329  1.00 61.13           N
ATOM   3141  CA  THR A 627      37.152  22.295 -18.385  1.00 64.99           C
ATOM   3142  C   THR A 627      36.247  22.333 -19.609  1.00 61.61           C
ATOM   3143  O   THR A 627      35.386  21.471 -19.800  1.00 63.39           O
ATOM   3144  CB  THR A 627      38.529  21.738 -18.770  1.00 73.00           C
ATOM   3145  OG1 THR A 627      38.408  20.353 -19.115  1.00 87.39           O
ATOM   3146  CG2 THR A 627      39.505  21.884 -17.614  1.00 69.91           C
ATOM   3147  N   ALA A 628      36.452  23.356 -20.439  1.00 56.97           N
ATOM   3148  CA  ALA A 628      35.753  23.479 -21.711  1.00 55.52           C
ATOM   3149  C   ALA A 628      36.614  24.283 -22.677  1.00 58.07           C
ATOM   3150  O   ALA A 628      37.271  25.249 -22.277  1.00 55.97           O
ATOM   3151  CB  ALA A 628      34.383  24.144 -21.542  1.00 51.64           C
ATOM   3152  N   THR A 629      36.613  23.876 -23.944  1.00 61.80           N
ATOM   3153  CA  THR A 629      37.314  24.602 -24.996  1.00 66.19           C
ATOM   3154  C   THR A 629      36.315  25.441 -25.779  1.00 61.53           C
ATOM   3155  O   THR A 629      35.315  24.920 -26.281  1.00 60.40           O
ATOM   3156  CB  THR A 629      38.049  23.654 -25.943  1.00 75.40           C
ATOM   3157  OG1 THR A 629      39.061  22.942 -25.227  1.00 85.46           O
ATOM   3158  CG2 THR A 629      38.704  24.444 -27.060  1.00 77.38           C
ATOM   3159  N   LEU A 630      36.586  26.733 -25.878  1.00 57.93           N
ATOM   3160  CA  LEU A 630      35.694  27.678 -26.537  1.00 52.59           C
ATOM   3161  C   LEU A 630      36.375  28.160 -27.806  1.00 52.29           C
ATOM   3162  O   LEU A 630      37.359  28.904 -27.739  1.00 51.68           O
ATOM   3163  CB  LEU A 630      35.368  28.856 -25.623  1.00 50.09           C
ATOM   3164  CG  LEU A 630      34.798  28.575 -24.237  1.00 44.21           C
ATOM   3165  CD1 LEU A 630      34.575  29.895 -23.524  1.00 43.86           C
ATOM   3166  CD2 LEU A 630      33.505  27.791 -24.341  1.00 43.76           C
ATOM   3167  N   HIS A 631      35.859  27.728 -28.954  1.00 53.79           N
ATOM   3168  CA  HIS A 631      36.301  28.229 -30.248  1.00 55.35           C
ATOM   3169  C   HIS A 631      35.516  29.500 -30.548  1.00 55.69           C
ATOM   3170  O   HIS A 631      34.304  29.450 -30.781  1.00 56.36           O
ATOM   3171  CB  HIS A 631      36.094  27.184 -31.342  1.00 57.67           C
ATOM   3172  CG  HIS A 631      36.800  25.889 -31.084  1.00 58.20           C
ATOM   3173  ND1 HIS A 631      38.174  25.778 -31.080  1.00 58.46           N
ATOM   3174  CD2 HIS A 631      36.321  24.646 -30.839  1.00 57.94           C
ATOM   3175  CE1 HIS A 631      38.512  24.525 -30.834  1.00 58.53           C
ATOM   3176  NE2 HIS A 631      37.407  23.817 -30.685  1.00 57.70           N
ATOM   3177  N   LEU A 632      36.200  30.637 -30.527  1.00 56.19           N
ATOM   3178  CA  LEU A 632      35.593  31.930 -30.816  1.00 59.09           C
ATOM   3179  C   LEU A 632      36.113  32.409 -32.166  1.00 63.25           C
ATOM   3180  O   LEU A 632      37.320  32.608 -32.337  1.00 65.25           O
ATOM   3181  CB  LEU A 632      35.907  32.936 -29.709  1.00 56.09           C
ATOM   3182  CG  LEU A 632      35.785  32.369 -28.292  1.00 55.77           C
ATOM   3183  CD1 LEU A 632      36.144  33.413 -27.247  1.00 54.46           C
ATOM   3184  CD2 LEU A 632      34.389  31.815 -28.042  1.00 57.07           C
ATOM   3185  N   ILE A 633      35.207  32.581 -33.124  1.00 65.98           N
ATOM   3186  CA  ILE A 633      35.566  32.880 -34.506  1.00 66.31           C
ATOM   3187  C   ILE A 633      34.892  34.182 -34.908  1.00 66.93           C
ATOM   3188  O   ILE A 633      33.657  34.268 -34.923  1.00 67.70           O
ATOM   3189  CB  ILE A 633      35.162  31.741 -35.452  1.00 69.56           C
ATOM   3190  CG1 ILE A 633      35.780  30.424 -34.980  1.00 70.72           C
ATOM   3191  CG2 ILE A 633      35.576  32.060 -36.884  1.00 70.91           C
ATOM   3192  CD1 ILE A 633      35.515  29.277 -35.914  1.00 76.38           C
ATOM   3193  N   PHE A 634      35.697  35.188 -35.238  1.00 67.97           N
ATOM   3194  CA  PHE A 634      35.166  36.477 -35.653  1.00 71.04           C
ATOM   3195  C   PHE A 634      34.618  36.406 -37.069  1.00 74.75           C
ATOM   3196  O   PHE A 634      35.235  35.823 -37.965  1.00 76.01           O
ATOM   3197  CB  PHE A 634      36.243  37.556 -35.571  1.00 72.15           C
ATOM   3198  CG  PHE A 634      36.546  37.999 -34.172  1.00 71.41           C
ATOM   3199  CD1 PHE A 634      35.699  38.873 -33.511  1.00 71.97           C
ATOM   3200  CD2 PHE A 634      37.677  37.545 -33.517  1.00 69.44           C
ATOM   3201  CE1 PHE A 634      35.977  39.282 -32.220  1.00 69.37           C
ATOM   3202  CE2 PHE A 634      37.958  37.954 -32.233  1.00 67.33           C
ATOM   3203  CZ  PHE A 634      37.106  38.823 -31.585  1.00 67.23           C
ATOM   3204  N   ALA A 635      33.452  37.010 -37.268  1.00 76.71           N
ATOM   3205  CA  ALA A 635      32.835  37.067 -38.583  1.00 79.46           C
ATOM   3206  C   ALA A 635      33.309  38.312 -39.316  1.00 83.00           C
ATOM   3207  O   ALA A 635      33.341  39.407 -38.741  1.00 82.94           O
ATOM   3208  CB  ALA A 635      31.310  37.068 -38.474  1.00 79.40           C
ATOM   3209  N   ASP A 636      33.684  38.138 -40.578  1.00 86.29           N
ATOM   3210  CA  ASP A 636      33.972  39.279 -41.425  1.00 89.90           C
ATOM   3211  C   ASP A 636      32.673  39.992 -41.787  1.00 92.90           C
ATOM   3212  O   ASP A 636      31.615  39.371 -41.925  1.00 92.41           O
ATOM   3213  CB  ASP A 636      34.708  38.830 -42.687  1.00 94.50           C
ATOM   3214  CG  ASP A 636      35.478  39.957 -43.343  1.00100.50           C
ATOM   3215  OD1 ASP A 636      35.959  40.846 -42.606  1.00101.17           O
ATOM   3216  OD2 ASP A 636      35.602  39.955 -44.590  1.00103.22           O
ATOM   3217  N   SER A 637      32.756  41.311 -41.918  1.00 98.24           N
ATOM   3218  CA  SER A 637      31.602  42.110 -42.323  1.00101.17           C
ATOM   3219  C   SER A 637      31.389  42.029 -43.833  1.00102.83           C
ATOM   3220  O   SER A 637      30.256  42.037 -44.313  1.00104.80           O
ATOM   3221  CB  SER A 637      31.780  43.568 -41.894  1.00102.93           C
ATOM   3222  OG  SER A 637      30.660  44.351 -42.271  1.00105.94           O
ATOM   3224  N   PRO B 209     -13.689  34.579 -23.804  1.00148.42           N
ATOM   3225  CA  PRO B 209     -13.400  33.418 -22.955  1.00143.19           C
ATOM   3226  C   PRO B 209     -11.992  33.456 -22.366  1.00140.19           C
ATOM   3227  O   PRO B 209     -11.107  32.756 -22.861  1.00141.52           O
ATOM   3228  CB  PRO B 209     -13.556  32.235 -23.915  1.00144.84           C
ATOM   3229  CG  PRO B 209     -13.261  32.808 -25.260  1.00150.55           C
ATOM   3230  CD  PRO B 209     -13.792  34.212 -25.228  1.00153.92           C
ATOM   3231  N   PRO B 210     -11.787  34.258 -21.324  1.00137.40           N
ATOM   3232  CA  PRO B 210     -10.459  34.337 -20.706  1.00133.51           C
ATOM   3233  C   PRO B 210     -10.094  33.030 -20.021  1.00130.35           C
ATOM   3234  O   PRO B 210     -10.939  32.170 -19.764  1.00136.62           O
ATOM   3235  CB  PRO B 210     -10.603  35.478 -19.695  1.00130.94           C
ATOM   3236  CG  PRO B 210     -12.055  35.497 -19.364  1.00131.72           C
ATOM   3237  CD  PRO B 210     -12.777  35.091 -20.620  1.00137.53           C
ATOM   3238  N   MET B 211      -8.802  32.882 -19.733  1.00116.83           N
ATOM   3239  CA  MET B 211      -8.303  31.668 -19.105  1.00106.63           C
ATOM   3240  C   MET B 211      -7.158  32.004 -18.165  1.00 97.25           C
ATOM   3241  O   MET B 211      -6.327  32.863 -18.470  1.00 98.17           O
ATOM   3242  CB  MET B 211      -7.826  30.645 -20.142  1.00109.87           C
ATOM   3243  CG  MET B 211      -8.936  29.850 -20.800  1.00115.06           C
ATOM   3244  SD  MET B 211      -8.338  28.251 -21.374  1.00117.27           S
ATOM   3245  CE  MET B 211      -7.686  27.583 -19.844  1.00111.63           C
ATOM   3246  N   PHE B 212      -7.119  31.308 -17.034  1.00 88.41           N
ATOM   3247  CA  PHE B 212      -6.017  31.404 -16.092  1.00 81.68           C
ATOM   3248  C   PHE B 212      -4.900  30.441 -16.479  1.00 78.87           C
ATOM   3249  O   PHE B 212      -5.119  29.439 -17.162  1.00 80.75           O
ATOM   3250  CB  PHE B 212      -6.483  31.093 -14.669  1.00 76.50           C
ATOM   3251  CG  PHE B 212      -7.356  32.154 -14.069  1.00 76.22           C
ATOM   3252  CD1 PHE B 212      -6.796  33.268 -13.465  1.00 74.66           C
ATOM   3253  CD2 PHE B 212      -8.735  32.032 -14.095  1.00 77.31           C
ATOM   3254  CE1 PHE B 212      -7.595  34.245 -12.908  1.00 74.62           C
ATOM   3255  CE2 PHE B 212      -9.539  33.006 -13.540  1.00 77.61           C
ATOM   3256  CZ  PHE B 212      -8.967  34.113 -12.943  1.00 76.47           C
ATOM   3257  N   SER B 213      -3.688  30.756 -16.012  1.00 74.73           N
ATOM   3258  CA  SER B 213      -2.524  29.916 -16.281  1.00 71.83           C
ATOM   3259  C   SER B 213      -2.668  28.510 -15.703  1.00 67.18           C
ATOM   3260  O   SER B 213      -2.006  27.582 -16.182  1.00 70.21           O
ATOM   3261  CB  SER B 213      -1.267  30.592 -15.726  1.00 71.76           C
ATOM   3262  OG  SER B 213      -0.424  29.659 -15.072  1.00 71.78           O
ATOM   3263  N   GLN B 214      -3.513  28.331 -14.692  1.00 60.41           N
ATOM   3264  CA  GLN B 214      -3.746  27.028 -14.079  1.00 59.93           C
ATOM   3265  C   GLN B 214      -5.029  27.128 -13.265  1.00 56.43           C
ATOM   3266  O   GLN B 214      -5.539  28.222 -13.015  1.00 55.01           O
ATOM   3267  CB  GLN B 214      -2.563  26.593 -13.205  1.00 61.57           C
ATOM   3268  CG  GLN B 214      -2.381  27.420 -11.941  1.00 59.59           C
ATOM   3269  CD  GLN B 214      -1.016  27.224 -11.304  1.00 60.65           C
ATOM   3270  OE1 GLN B 214       0.007  27.620 -11.864  1.00 61.37           O
ATOM   3271  NE2 GLN B 214      -0.995  26.607 -10.125  1.00 59.58           N
ATOM   3272  N   ASP B 215      -5.547  25.972 -12.852  1.00 55.91           N
ATOM   3273  CA  ASP B 215      -6.840  25.951 -12.178  1.00 57.83           C
ATOM   3274  C   ASP B 215      -6.737  26.156 -10.669  1.00 55.76           C
ATOM   3275  O   ASP B 215      -7.574  26.853 -10.086  1.00 54.65           O
ATOM   3276  CB  ASP B 215      -7.568  24.640 -12.478  1.00 60.31           C
ATOM   3277  CG  ASP B 215      -7.941  24.508 -13.945  1.00 66.11           C
ATOM   3278  OD1 ASP B 215      -8.313  25.531 -14.563  1.00 67.87           O
ATOM   3279  OD2 ASP B 215      -7.854  23.385 -14.481  1.00 67.29           O
ATOM   3280  N   VAL B 216      -5.734  25.572 -10.018  1.00 55.73           N
ATOM   3281  CA  VAL B 216      -5.595  25.648  -8.567  1.00 54.47           C
ATOM   3282  C   VAL B 216      -4.205  26.174  -8.238  1.00 53.48           C
ATOM   3283  O   VAL B 216      -3.200  25.564  -8.625  1.00 51.87           O
ATOM   3284  CB  VAL B 216      -5.828  24.286  -7.890  1.00 55.52           C
ATOM   3285  CG1 VAL B 216      -5.730  24.427  -6.379  1.00 52.99           C
ATOM   3286  CG2 VAL B 216      -7.181  23.715  -8.286  1.00 58.46           C
ATOM   3287  N   PHE B 217      -4.151  27.299  -7.527  1.00 54.17           N
ATOM   3288  CA  PHE B 217      -2.909  27.862  -7.013  1.00 56.28           C
ATOM   3289  C   PHE B 217      -2.782  27.537  -5.526  1.00 58.71           C
ATOM   3290  O   PHE B 217      -3.770  27.579  -4.787  1.00 57.85           O
ATOM   3291  CB  PHE B 217      -2.860  29.383  -7.204  1.00 55.83           C
ATOM   3292  CG  PHE B 217      -2.989  29.848  -8.640  1.00 58.41           C
ATOM   3293  CD1 PHE B 217      -1.867  30.207  -9.372  1.00 60.40           C
ATOM   3294  CD2 PHE B 217      -4.236  29.974  -9.239  1.00 58.09           C
ATOM   3295  CE1 PHE B 217      -1.982  30.658 -10.687  1.00 63.02           C
ATOM   3296  CE2 PHE B 217      -4.359  30.421 -10.548  1.00 60.34           C
ATOM   3297  CZ  PHE B 217      -3.231  30.765 -11.274  1.00 62.25           C
ATOM   3298  N   SER B 218      -1.564  27.224  -5.087  1.00 61.22           N
ATOM   3299  CA  SER B 218      -1.284  26.951  -3.682  1.00 61.54           C
ATOM   3300  C   SER B 218      -0.327  27.997  -3.131  1.00 62.53           C
ATOM   3301  O   SER B 218       0.651  28.369  -3.789  1.00 65.15           O
ATOM   3302  CB  SER B 218      -0.695  25.553  -3.483  1.00 65.22           C
ATOM   3303  OG  SER B 218      -1.680  24.555  -3.687  1.00 71.48           O
ATOM   3304  N   VAL B 219      -0.607  28.455  -1.913  1.00 61.27           N
ATOM   3305  CA  VAL B 219       0.114  29.565  -1.300  1.00 60.67           C
ATOM   3306  C   VAL B 219       0.037  29.403   0.216  1.00 56.61           C
ATOM   3307  O   VAL B 219      -0.994  28.986   0.752  1.00 52.34           O
ATOM   3308  CB  VAL B 219      -0.467  30.912  -1.787  1.00 60.71           C
ATOM   3309  CG1 VAL B 219      -0.612  31.904  -0.650  1.00 61.98           C
ATOM   3310  CG2 VAL B 219       0.389  31.490  -2.907  1.00 60.90           C
ATOM   3311  N   THR B 220       1.140  29.704   0.907  1.00 58.08           N
ATOM   3312  CA  THR B 220       1.217  29.562   2.357  1.00 59.00           C
ATOM   3313  C   THR B 220       1.606  30.884   3.011  1.00 58.85           C
ATOM   3314  O   THR B 220       2.525  31.571   2.553  1.00 57.76           O
ATOM   3315  CB  THR B 220       2.224  28.477   2.777  1.00 61.13           C
ATOM   3316  OG1 THR B 220       3.558  28.981   2.644  1.00 66.13           O
ATOM   3317  CG2 THR B 220       2.068  27.223   1.925  1.00 58.28           C
ATOM   3318  N   LEU B 221       0.920  31.225   4.102  1.00 59.77           N
ATOM   3319  CA  LEU B 221       1.154  32.475   4.813  1.00 62.37           C
ATOM   3320  C   LEU B 221       1.415  32.217   6.290  1.00 61.97           C
ATOM   3321  O   LEU B 221       0.774  31.358   6.903  1.00 61.68           O
ATOM   3322  CB  LEU B 221      -0.044  33.426   4.683  1.00 64.06           C
ATOM   3323  CG  LEU B 221      -0.427  33.932   3.293  1.00 64.85           C
ATOM   3324  CD1 LEU B 221      -1.726  34.721   3.367  1.00 65.09           C
ATOM   3325  CD2 LEU B 221       0.687  34.783   2.706  1.00 66.22           C
ATOM   3326  N   ARG B 222       2.364  32.963   6.854  1.00 62.32           N
ATOM   3327  CA AARG B 222       2.570  32.958   8.296  0.56 64.82           C
ATOM   3328  CA BARG B 222       2.564  32.948   8.296  0.44 64.76           C
ATOM   3329  C   ARG B 222       1.436  33.706   8.983  1.00 63.03           C
ATOM   3330  O   ARG B 222       1.022  34.778   8.535  1.00 65.71           O
ATOM   3331  CB AARG B 222       3.908  33.607   8.653  0.56 67.25           C
ATOM   3332  CB BARG B 222       3.913  33.566   8.657  0.44 67.22           C
ATOM   3333  CG AARG B 222       5.143  32.784   8.317  0.56 66.48           C
ATOM   3334  CG BARG B 222       5.116  32.789   8.143  0.44 66.25           C
ATOM   3335  CD AARG B 222       6.409  33.525   8.736  0.56 73.05           C
ATOM   3336  CD BARG B 222       6.409  33.525   8.451  0.44 72.24           C
ATOM   3337  NE AARG B 222       6.339  33.972  10.127  0.56 73.08           N
ATOM   3338  NE BARG B 222       7.578  32.819   7.940  0.44 71.90           N
ATOM   3339  CZ AARG B 222       7.302  34.644  10.752  0.56 78.32           C
ATOM   3340  CZ BARG B 222       8.068  32.975   6.714  0.44 74.72           C
ATOM   3341  NH1AARG B 222       8.421  34.955  10.113  0.56 80.21           N
ATOM   3342  NH1BARG B 222       7.487  33.814   5.866  0.44 72.89           N
ATOM   3343  NH2AARG B 222       7.146  35.006  12.018  0.56 80.67           N
ATOM   3344  NH2BARG B 222       9.138  32.290   6.336  0.44 77.26           N
ATOM   3345  N   GLU B 223       0.936  33.144  10.083  1.00 62.89           N
ATOM   3346  CA  GLU B 223      -0.223  33.736  10.747  1.00 61.41           C
ATOM   3347  C   GLU B 223       0.019  35.167  11.222  1.00 61.78           C
ATOM   3348  O   GLU B 223      -0.950  35.882  11.498  1.00 60.49           O
ATOM   3349  CB  GLU B 223      -0.665  32.861  11.927  1.00 61.27           C
ATOM   3350  CG  GLU B 223       0.391  32.635  12.996  1.00 65.26           C
ATOM   3351  CD  GLU B 223      -0.205  32.093  14.290  1.00 67.72           C
ATOM   3352  OE1 GLU B 223      -1.413  32.308  14.524  1.00 65.78           O
ATOM   3353  OE2 GLU B 223       0.528  31.449  15.069  1.00 71.76           O
ATOM   3354  N   ASP B 224       1.271  35.616  11.303  1.00 64.43           N
ATOM   3355  CA  ASP B 224       1.567  36.943  11.827  1.00 70.17           C
ATOM   3356  C   ASP B 224       1.896  37.963  10.736  1.00 68.34           C
ATOM   3357  O   ASP B 224       2.489  39.003  11.037  1.00 69.44           O
ATOM   3358  CB  ASP B 224       2.706  36.870  12.850  1.00 77.44           C
ATOM   3359  CG  ASP B 224       3.973  36.247  12.284  1.00 79.57           C
ATOM   3360  OD1 ASP B 224       3.996  35.895  11.085  1.00 76.68           O
ATOM   3361  OD2 ASP B 224       4.956  36.121  13.047  1.00 83.69           O
ATOM   3362  N   VAL B 225       1.518  37.702   9.488  1.00 65.56           N
ATOM   3363  CA  VAL B 225       1.830  38.670   8.426  1.00 67.71           C
ATOM   3364  C   VAL B 225       0.992  39.927   8.629  1.00 72.43           C
ATOM   3365  O   VAL B 225      -0.177  39.827   9.045  1.00 72.26           O
ATOM   3366  CB  VAL B 225       1.583  38.060   7.041  1.00 61.92           C
ATOM   3367  CG1 VAL B 225       2.600  36.961   6.750  1.00 58.70           C
ATOM   3368  CG2 VAL B 225       0.157  37.535   6.922  1.00 58.83           C
ATOM   3369  N   PRO B 226       1.538  41.116   8.374  1.00 76.65           N
ATOM   3370  CA  PRO B 226       0.754  42.332   8.567  1.00 79.21           C
ATOM   3371  C   PRO B 226      -0.410  42.376   7.600  1.00 77.67           C
ATOM   3372  O   PRO B 226      -0.328  41.845   6.477  1.00 74.54           O
ATOM   3373  CB  PRO B 226       1.765  43.454   8.281  1.00 82.87           C
ATOM   3374  CG  PRO B 226       3.109  42.821   8.412  1.00 83.16           C
ATOM   3375  CD  PRO B 226       2.928  41.403   7.983  1.00 78.60           C
ATOM   3376  N   PRO B 227      -1.526  42.987   7.997  1.00 80.89           N
ATOM   3377  CA  PRO B 227      -2.630  43.180   7.050  1.00 79.82           C
ATOM   3378  C   PRO B 227      -2.184  44.045   5.881  1.00 81.30           C
ATOM   3379  O   PRO B 227      -1.433  45.009   6.047  1.00 83.23           O
ATOM   3380  CB  PRO B 227      -3.707  43.870   7.895  1.00 82.87           C
ATOM   3381  CG  PRO B 227      -2.960  44.481   9.040  1.00 87.20           C
ATOM   3382  CD  PRO B 227      -1.824  43.550   9.324  1.00 84.97           C
ATOM   3383  N   GLY B 228      -2.653  43.688   4.690  1.00 80.61           N
ATOM   3384  CA  GLY B 228      -2.125  44.253   3.469  1.00 84.23           C
ATOM   3385  C   GLY B 228      -1.033  43.431   2.829  1.00 85.24           C
ATOM   3386  O   GLY B 228      -0.415  43.894   1.864  1.00 88.28           O
ATOM   3387  N   PHE B 229      -0.776  42.230   3.338  1.00 84.47           N
ATOM   3388  CA  PHE B 229       0.291  41.388   2.819  1.00 85.19           C
ATOM   3389  C   PHE B 229      -0.093  40.822   1.457  1.00 85.05           C
ATOM   3390  O   PHE B 229      -1.223  40.371   1.251  1.00 81.20           O
ATOM   3391  CB  PHE B 229       0.579  40.256   3.807  1.00 83.06           C
ATOM   3392  CG  PHE B 229       1.876  39.541   3.563  1.00 81.15           C
ATOM   3393  CD1 PHE B 229       3.074  40.087   3.996  1.00 82.91           C
ATOM   3394  CD2 PHE B 229       1.894  38.312   2.926  1.00 77.04           C
ATOM   3395  CE1 PHE B 229       4.268  39.427   3.781  1.00 82.10           C
ATOM   3396  CE2 PHE B 229       3.084  37.647   2.710  1.00 76.11           C
ATOM   3397  CZ  PHE B 229       4.273  38.206   3.138  1.00 78.68           C
ATOM   3398  N   SER B 230       0.857  40.851   0.523  1.00 90.69           N
ATOM   3399  CA  SER B 230       0.608  40.353  -0.825  1.00 94.92           C
ATOM   3400  C   SER B 230       0.510  38.832  -0.813  1.00 86.58           C
ATOM   3401  O   SER B 230       1.487  38.141  -0.504  1.00 87.38           O
ATOM   3402  CB  SER B 230       1.715  40.813  -1.771  1.00107.93           C
ATOM   3403  OG  SER B 230       1.562  40.224  -3.051  1.00117.44           O
ATOM   3404  N   VAL B 231      -0.667  38.308  -1.153  1.00 79.16           N
ATOM   3405  CA  VAL B 231      -0.901  36.868  -1.147  1.00 73.63           C
ATOM   3406  C   VAL B 231      -0.568  36.286  -2.514  1.00 71.96           C
ATOM   3407  O   VAL B 231       0.291  35.404  -2.631  1.00 71.86           O
ATOM   3408  CB  VAL B 231      -2.351  36.536  -0.753  1.00 71.88           C
ATOM   3409  CG1 VAL B 231      -2.583  35.035  -0.814  1.00 69.56           C
ATOM   3410  CG2 VAL B 231      -2.667  37.077   0.637  1.00 72.05           C
ATOM   3411  N   LEU B 232      -1.246  36.774  -3.552  1.00 70.62           N
ATOM   3412  CA  LEU B 232      -1.086  36.267  -4.909  1.00 66.75           C
ATOM   3413  C   LEU B 232      -1.888  37.144  -5.858  1.00 67.67           C
ATOM   3414  O   LEU B 232      -2.943  37.668  -5.490  1.00 67.55           O
ATOM   3415  CB  LEU B 232      -1.550  34.809  -5.024  1.00 62.13           C
ATOM   3416  CG  LEU B 232      -1.410  34.142  -6.394  1.00 60.90           C
ATOM   3417  CD1 LEU B 232       0.053  34.007  -6.769  1.00 62.11           C
ATOM   3418  CD2 LEU B 232      -2.103  32.794  -6.414  1.00 57.75           C
ATOM   3419  N   GLN B 233      -1.378  37.296  -7.078  1.00 67.80           N
ATOM   3420  CA  GLN B 233      -2.105  37.950  -8.160  1.00 71.03           C
ATOM   3421  C   GLN B 233      -2.396  36.922  -9.245  1.00 71.20           C
ATOM   3422  O   GLN B 233      -1.468  36.369  -9.847  1.00 71.91           O
ATOM   3423  CB  GLN B 233      -1.315  39.126  -8.734  1.00 75.25           C
ATOM   3424  CG  GLN B 233      -1.996  39.789  -9.920  1.00 81.13           C
ATOM   3425  CD  GLN B 233      -1.232  40.987 -10.447  1.00 87.59           C
ATOM   3426  OE1 GLN B 233      -0.128  41.287  -9.991  1.00 89.33           O
ATOM   3427  NE2 GLN B 233      -1.819  41.681 -11.414  1.00 91.80           N
ATOM   3428  N   VAL B 234      -3.678  36.663  -9.488  1.00 70.57           N
ATOM   3429  CA  VAL B 234      -4.116  35.769 -10.554  1.00 70.79           C
ATOM   3430  C   VAL B 234      -4.635  36.616 -11.709  1.00 75.77           C
ATOM   3431  O   VAL B 234      -5.444  37.530 -11.504  1.00 78.82           O
ATOM   3432  CB  VAL B 234      -5.190  34.787 -10.056  1.00 68.82           C
ATOM   3433  CG1 VAL B 234      -4.556  33.693  -9.213  1.00 65.02           C
ATOM   3434  CG2 VAL B 234      -6.253  35.518  -9.245  1.00 70.78           C
ATOM   3435  N   THR B 235      -4.161  36.326 -12.922  1.00 76.57           N
ATOM   3436  CA  THR B 235      -4.574  37.051 -14.118  1.00 81.59           C
ATOM   3437  C   THR B 235      -5.039  36.067 -15.182  1.00 83.24           C
ATOM   3438  O   THR B 235      -4.319  35.118 -15.512  1.00 80.28           O
ATOM   3439  CB  THR B 235      -3.438  37.920 -14.682  1.00 85.10           C
ATOM   3440  OG1 THR B 235      -2.273  37.115 -14.906  1.00 82.03           O
ATOM   3441  CG2 THR B 235      -3.097  39.058 -13.727  1.00 86.11           C
ATOM   3442  N   ALA B 236      -6.237  36.296 -15.711  1.00 87.61           N
ATOM   3443  CA  ALA B 236      -6.754  35.555 -16.850  1.00 92.05           C
ATOM   3444  C   ALA B 236      -6.599  36.389 -18.116  1.00 98.99           C
ATOM   3445  O   ALA B 236      -6.612  37.622 -18.072  1.00102.97           O
ATOM   3446  CB  ALA B 236      -8.222  35.175 -16.645  1.00 91.44           C
ATOM   3447  N   THR B 237      -6.448  35.707 -19.249  1.00102.73           N
ATOM   3448  CA  THR B 237      -6.129  36.361 -20.511  1.00110.83           C
ATOM   3449  C   THR B 237      -7.059  35.879 -21.617  1.00113.93           C
ATOM   3450  O   THR B 237      -7.367  34.687 -21.707  1.00112.17           O
ATOM   3451  CB  THR B 237      -4.669  36.101 -20.909  1.00117.45           C
ATOM   3452  OG1 THR B 237      -4.427  34.689 -20.949  1.00119.71           O
ATOM   3453  CG2 THR B 237      -3.717  36.742 -19.908  1.00114.20           C
ATOM   3454  N   ASP B 238      -7.492  36.810 -22.464  1.00119.12           N
ATOM   3455  CA  ASP B 238      -8.398  36.493 -23.566  1.00123.29           C
ATOM   3456  C   ASP B 238      -7.676  36.519 -24.910  1.00127.22           C
ATOM   3457  O   ASP B 238      -6.882  35.631 -25.216  1.00124.59           O
ATOM   3458  CB  ASP B 238      -9.576  37.469 -23.589  1.00126.67           C
ATOM   3459  N   GLU B 246     -10.297  43.815 -21.011  1.00125.06           N
ATOM   3460  CA  GLU B 246     -10.638  44.223 -19.651  1.00123.61           C
ATOM   3461  C   GLU B 246     -11.462  43.150 -18.941  1.00119.43           C
ATOM   3462  O   GLU B 246     -12.576  42.832 -19.358  1.00122.16           O
ATOM   3463  CB  GLU B 246     -11.401  45.549 -19.663  1.00130.70           C
ATOM   3464  CG  GLU B 246     -10.628  46.716 -20.264  1.00137.14           C
ATOM   3465  CD  GLU B 246      -9.278  46.928 -19.606  1.00133.67           C
ATOM   3466  OE1 GLU B 246      -8.274  47.051 -20.339  1.00137.41           O
ATOM   3467  OE2 GLU B 246      -9.218  46.966 -18.358  1.00127.15           O
ATOM   3468  N   ILE B 247     -10.912  42.602 -17.860  1.00113.69           N
ATOM   3469  CA  ILE B 247     -11.527  41.506 -17.122  1.00109.53           C
ATOM   3470  C   ILE B 247     -11.834  41.976 -15.707  1.00109.26           C
ATOM   3471  O   ILE B 247     -11.043  42.706 -15.100  1.00108.93           O
ATOM   3472  CB  ILE B 247     -10.617  40.258 -17.092  1.00103.43           C
ATOM   3473  CG1 ILE B 247     -10.338  39.751 -18.508  1.00106.19           C
ATOM   3474  CG2 ILE B 247     -11.235  39.152 -16.249  1.00 98.83           C
ATOM   3475  CD1 ILE B 247      -9.026  40.239 -19.090  1.00107.74           C
ATOM   3476  N   THR B 248     -12.985  41.556 -15.185  1.00109.93           N
ATOM   3477  CA  THR B 248     -13.358  41.791 -13.797  1.00107.21           C
ATOM   3478  C   THR B 248     -13.174  40.511 -12.990  1.00102.07           C
ATOM   3479  O   THR B 248     -13.539  39.423 -13.444  1.00100.47           O
ATOM   3480  CB  THR B 248     -14.807  42.272 -13.692  1.00109.70           C
ATOM   3481  OG1 THR B 248     -15.688  41.262 -14.199  1.00111.09           O
ATOM   3482  CG2 THR B 248     -15.000  43.552 -14.492  1.00114.01           C
ATOM   3483  N   TYR B 249     -12.602  40.646 -11.795  1.00 99.48           N
ATOM   3484  CA  TYR B 249     -12.346  39.518 -10.909  1.00 94.85           C
ATOM   3485  C   TYR B 249     -13.239  39.600  -9.678  1.00 96.59           C
ATOM   3486  O   TYR B 249     -13.492  40.690  -9.154  1.00101.10           O
ATOM   3487  CB  TYR B 249     -10.878  39.475 -10.475  1.00 88.49           C
ATOM   3488  CG  TYR B 249      -9.904  39.356 -11.620  1.00 86.63           C
ATOM   3489  CD1 TYR B 249      -9.593  38.118 -12.167  1.00 83.27           C
ATOM   3490  CD2 TYR B 249      -9.294  40.480 -12.154  1.00 90.08           C
ATOM   3491  CE1 TYR B 249      -8.702  38.003 -13.212  1.00 85.78           C
ATOM   3492  CE2 TYR B 249      -8.402  40.378 -13.202  1.00 92.33           C
ATOM   3493  CZ  TYR B 249      -8.109  39.138 -13.728  1.00 90.93           C
ATOM   3494  OH  TYR B 249      -7.219  39.034 -14.775  1.00 94.10           O
ATOM   3495  N   ALA B 250     -13.702  38.441  -9.214  1.00 94.13           N
ATOM   3496  CA  ALA B 250     -14.607  38.379  -8.076  1.00 95.47           C
ATOM   3497  C   ALA B 250     -14.581  36.975  -7.490  1.00 95.63           C
ATOM   3498  O   ALA B 250     -14.335  35.998  -8.203  1.00 98.97           O
ATOM   3499  CB  ALA B 250     -16.036  38.762  -8.479  1.00 99.74           C
ATOM   3500  N   PHE B 251     -14.834  36.889  -6.184  1.00 90.65           N
ATOM   3501  CA  PHE B 251     -14.962  35.605  -5.514  1.00 84.84           C
ATOM   3502  C   PHE B 251     -16.307  34.962  -5.840  1.00 85.12           C
ATOM   3503  O   PHE B 251     -17.265  35.631  -6.236  1.00 88.56           O
ATOM   3504  CB  PHE B 251     -14.849  35.757  -3.993  1.00 83.04           C
ATOM   3505  CG  PHE B 251     -13.498  36.208  -3.509  1.00 78.09           C
ATOM   3506  CD1 PHE B 251     -12.381  35.405  -3.668  1.00 73.41           C
ATOM   3507  CD2 PHE B 251     -13.355  37.419  -2.853  1.00 76.96           C
ATOM   3508  CE1 PHE B 251     -11.143  35.817  -3.205  1.00 70.21           C
ATOM   3509  CE2 PHE B 251     -12.123  37.833  -2.387  1.00 73.83           C
ATOM   3510  CZ  PHE B 251     -11.016  37.032  -2.564  1.00 70.42           C
ATOM   3511  N   HIS B 252     -16.377  33.646  -5.649  1.00 84.06           N
ATOM   3512  CA  HIS B 252     -17.652  32.943  -5.702  1.00 92.48           C
ATOM   3513  C   HIS B 252     -17.539  31.652  -4.900  1.00 91.23           C
ATOM   3514  O   HIS B 252     -16.481  31.016  -4.885  1.00 91.00           O
ATOM   3515  CB  HIS B 252     -18.088  32.662  -7.152  1.00102.51           C
ATOM   3516  CG  HIS B 252     -17.760  31.284  -7.639  1.00104.99           C
ATOM   3517  ND1 HIS B 252     -16.514  30.937  -8.116  1.00104.22           N
ATOM   3518  CD2 HIS B 252     -18.526  30.172  -7.746  1.00107.69           C
ATOM   3519  CE1 HIS B 252     -16.521  29.668  -8.482  1.00105.19           C
ATOM   3520  NE2 HIS B 252     -17.730  29.180  -8.267  1.00107.40           N
ATOM   3521  N   ASN B 253     -18.632  31.292  -4.222  1.00 91.56           N
ATOM   3522  CA  ASN B 253     -18.702  30.088  -3.387  1.00 89.97           C
ATOM   3523  C   ASN B 253     -17.560  30.045  -2.371  1.00 83.43           C
ATOM   3524  O   ASN B 253     -16.909  29.016  -2.170  1.00 78.98           O
ATOM   3525  CB  ASN B 253     -18.719  28.820  -4.248  1.00 92.19           C
ATOM   3526  CG  ASN B 253     -19.078  27.573  -3.450  1.00 92.96           C
ATOM   3527  OD1 ASN B 253     -19.867  27.629  -2.503  1.00 94.79           O
ATOM   3528  ND2 ASN B 253     -18.486  26.441  -3.824  1.00 91.07           N
ATOM   3529  N   VAL B 254     -17.312  31.179  -1.722  1.00 81.65           N
ATOM   3530  CA  VAL B 254     -16.273  31.282  -0.705  1.00 75.11           C
ATOM   3531  C   VAL B 254     -16.932  31.349   0.663  1.00 75.12           C
ATOM   3532  O   VAL B 254     -18.084  31.776   0.803  1.00 79.04           O
ATOM   3533  CB  VAL B 254     -15.356  32.504  -0.931  1.00 70.40           C
ATOM   3534  CG1 VAL B 254     -14.608  32.368  -2.252  1.00 70.92           C
ATOM   3535  CG2 VAL B 254     -16.164  33.792  -0.895  1.00 69.13           C
ATOM   3536  N   ASP B 255     -16.192  30.910   1.679  1.00 71.38           N
ATOM   3537  CA  ASP B 255     -16.669  31.023   3.049  1.00 71.57           C
ATOM   3538  C   ASP B 255     -16.813  32.491   3.430  1.00 71.71           C
ATOM   3539  O   ASP B 255     -16.134  33.366   2.885  1.00 72.10           O
ATOM   3540  CB  ASP B 255     -15.710  30.319   4.013  1.00 70.40           C
ATOM   3541  CG  ASP B 255     -16.229  30.290   5.443  1.00 74.64           C
ATOM   3542  OD1 ASP B 255     -17.418  29.953   5.646  1.00 78.64           O
ATOM   3543  OD2 ASP B 255     -15.449  30.606   6.365  1.00 74.20           O
ATOM   3544  N   GLU B 256     -17.726  32.758   4.363  1.00 72.93           N
ATOM   3545  CA  GLU B 256     -17.925  34.123   4.840  1.00 75.11           C
ATOM   3546  C   GLU B 256     -16.613  34.747   5.302  1.00 75.87           C
ATOM   3547  O   GLU B 256     -16.367  35.938   5.078  1.00 78.21           O
ATOM   3548  CB  GLU B 256     -18.950  34.128   5.972  1.00 73.67           C
ATOM   3549  CG  GLU B 256     -19.210  35.486   6.575  1.00 73.85           C
ATOM   3550  CD  GLU B 256     -20.104  35.403   7.796  1.00 74.85           C
ATOM   3551  OE1 GLU B 256     -20.340  36.449   8.435  1.00 77.93           O
ATOM   3552  OE2 GLU B 256     -20.569  34.289   8.116  1.00 72.81           O
ATOM   3553  N   GLN B 257     -15.745  33.948   5.926  1.00 73.49           N
ATOM   3554  CA  GLN B 257     -14.484  34.477   6.434  1.00 70.55           C
ATOM   3555  C   GLN B 257     -13.542  34.898   5.313  1.00 70.35           C
ATOM   3556  O   GLN B 257     -12.730  35.809   5.508  1.00 70.49           O
ATOM   3557  CB  GLN B 257     -13.815  33.449   7.345  1.00 66.13           C
ATOM   3558  CG  GLN B 257     -14.555  33.259   8.646  1.00 67.35           C
ATOM   3559  CD  GLN B 257     -14.984  34.584   9.247  1.00 70.59           C
ATOM   3560  OE1 GLN B 257     -16.177  34.845   9.421  1.00 72.06           O
ATOM   3561  NE2 GLN B 257     -14.009  35.437   9.558  1.00 71.39           N
ATOM   3562  N   VAL B 258     -13.624  34.255   4.145  1.00 70.45           N
ATOM   3563  CA  VAL B 258     -12.833  34.709   3.001  1.00 70.99           C
ATOM   3564  C   VAL B 258     -13.120  36.176   2.714  1.00 76.58           C
ATOM   3565  O   VAL B 258     -12.204  36.968   2.455  1.00 77.10           O
ATOM   3566  CB  VAL B 258     -13.107  33.828   1.766  1.00 68.00           C
ATOM   3567  CG1 VAL B 258     -12.485  34.447   0.522  1.00 68.13           C
ATOM   3568  CG2 VAL B 258     -12.576  32.420   1.978  1.00 64.27           C
ATOM   3569  N   GLU B 259     -14.394  36.566   2.781  1.00 81.80           N
ATOM   3570  CA  GLU B 259     -14.776  37.946   2.513  1.00 87.12           C
ATOM   3571  C   GLU B 259     -14.324  38.905   3.606  1.00 89.79           C
ATOM   3572  O   GLU B 259     -14.257  40.112   3.358  1.00 93.35           O
ATOM   3573  CB  GLU B 259     -16.292  38.047   2.337  1.00 92.11           C
ATOM   3574  CG  GLU B 259     -16.836  37.335   1.109  1.00 94.53           C
ATOM   3575  CD  GLU B 259     -16.563  38.090  -0.181  1.00 98.88           C
ATOM   3576  OE1 GLU B 259     -15.912  39.157  -0.132  1.00101.17           O
ATOM   3577  OE2 GLU B 259     -17.006  37.618  -1.249  1.00100.63           O
ATOM   3578  N   ARG B 260     -14.024  38.405   4.806  1.00 88.55           N
ATOM   3579  CA  ARG B 260     -13.605  39.273   5.900  1.00 90.19           C
ATOM   3580  C   ARG B 260     -12.094  39.379   6.038  1.00 84.78           C
ATOM   3581  O   ARG B 260     -11.608  40.326   6.667  1.00 86.00           O
ATOM   3582  CB  ARG B 260     -14.197  38.785   7.229  1.00 94.85           C
ATOM   3583  CG  ARG B 260     -15.688  39.046   7.374  1.00102.05           C
ATOM   3584  CD  ARG B 260     -16.043  39.481   8.787  1.00109.13           C
ATOM   3585  NE  ARG B 260     -16.318  38.350   9.670  1.00112.45           N
ATOM   3586  CZ  ARG B 260     -17.511  37.777   9.793  1.00116.81           C
ATOM   3587  NH1 ARG B 260     -18.538  38.224   9.081  1.00120.49           N
ATOM   3588  NH2 ARG B 260     -17.679  36.755  10.623  1.00116.81           N
ATOM   3589  N   ILE B 261     -11.345  38.444   5.462  1.00 78.95           N
ATOM   3590  CA  ILE B 261      -9.903  38.379   5.632  1.00 75.97           C
ATOM   3591  C   ILE B 261      -9.163  38.859   4.387  1.00 75.11           C
ATOM   3592  O   ILE B 261      -8.151  39.556   4.494  1.00 76.46           O
ATOM   3593  CB  ILE B 261      -9.471  36.945   6.012  1.00 71.97           C
ATOM   3594  CG1 ILE B 261     -10.033  36.558   7.384  1.00 70.85           C
ATOM   3595  CG2 ILE B 261      -7.957  36.804   5.970  1.00 70.95           C
ATOM   3596  CD1 ILE B 261      -9.499  37.403   8.534  1.00 72.48           C
ATOM   3597  N   PHE B 262      -9.657  38.512   3.203  1.00 72.68           N
ATOM   3598  CA  PHE B 262      -8.958  38.784   1.959  1.00 71.63           C
ATOM   3599  C   PHE B 262      -9.680  39.839   1.134  1.00 74.65           C
ATOM   3600  O   PHE B 262     -10.913  39.921   1.131  1.00 77.55           O
ATOM   3601  CB  PHE B 262      -8.806  37.507   1.130  1.00 69.04           C
ATOM   3602  CG  PHE B 262      -7.975  36.458   1.795  1.00 66.46           C
ATOM   3603  CD1 PHE B 262      -6.595  36.558   1.805  1.00 65.95           C
ATOM   3604  CD2 PHE B 262      -8.572  35.373   2.413  1.00 66.57           C
ATOM   3605  CE1 PHE B 262      -5.823  35.594   2.417  1.00 65.77           C
ATOM   3606  CE2 PHE B 262      -7.805  34.403   3.029  1.00 65.75           C
ATOM   3607  CZ  PHE B 262      -6.429  34.514   3.030  1.00 65.38           C
ATOM   3608  N   ASN B 263      -8.891  40.645   0.432  1.00 74.71           N
ATOM   3609  CA  ASN B 263      -9.395  41.627  -0.516  1.00 78.07           C
ATOM   3610  C   ASN B 263      -8.909  41.261  -1.911  1.00 75.66           C
ATOM   3611  O   ASN B 263      -7.717  41.000  -2.110  1.00 72.99           O
ATOM   3612  CB  ASN B 263      -8.938  43.039  -0.150  1.00 83.37           C
ATOM   3613  CG  ASN B 263      -9.289  44.053  -1.216  1.00 89.75           C
ATOM   3614  OD1 ASN B 263      -8.467  44.379  -2.073  1.00 91.65           O
ATOM   3615  ND2 ASN B 263     -10.521  44.549  -1.177  1.00 93.56           N
ATOM   3616  N   LEU B 264      -9.830  41.242  -2.869  1.00 75.49           N
ATOM   3617  CA  LEU B 264      -9.526  40.899  -4.251  1.00 73.71           C
ATOM   3618  C   LEU B 264      -9.762  42.119  -5.129  1.00 76.32           C
ATOM   3619  O   LEU B 264     -10.861  42.684  -5.129  1.00 77.38           O
ATOM   3620  CB  LEU B 264     -10.380  39.724  -4.726  1.00 71.86           C
ATOM   3621  CG  LEU B 264     -10.298  39.406  -6.222  1.00 70.52           C
ATOM   3622  CD1 LEU B 264      -8.870  39.084  -6.626  1.00 66.44           C
ATOM   3623  CD2 LEU B 264     -11.231  38.260  -6.584  1.00 68.95           C
ATOM   3624  N   ASP B 265      -8.736  42.514  -5.877  1.00 77.06           N
ATOM   3625  CA  ASP B 265      -8.854  43.664  -6.761  1.00 81.94           C
ATOM   3626  C   ASP B 265      -9.778  43.335  -7.928  1.00 85.36           C
ATOM   3627  O   ASP B 265      -9.570  42.349  -8.643  1.00 83.01           O
ATOM   3628  CB  ASP B 265      -7.477  44.084  -7.270  1.00 80.63           C
ATOM   3629  CG  ASP B 265      -7.457  45.508  -7.790  1.00 83.83           C
ATOM   3630  OD1 ASP B 265      -8.434  45.922  -8.450  1.00 86.13           O
ATOM   3631  OD2 ASP B 265      -6.462  46.217  -7.530  1.00 84.45           O
ATOM   3632  N   LYS B 266     -10.800  44.172  -8.121  1.00 91.12           N
ATOM   3633  CA  LYS B 266     -11.789  43.912  -9.162  1.00 96.54           C
ATOM   3634  C   LYS B 266     -11.166  43.898 -10.553  1.00 99.87           C
ATOM   3635  O   LYS B 266     -11.617  43.145 -11.424  1.00 99.84           O
ATOM   3636  CB  LYS B 266     -12.907  44.954  -9.094  1.00103.08           C
ATOM   3637  N   ARG B 267     -10.137  44.711 -10.786  1.00103.04           N
ATOM   3638  CA  ARG B 267      -9.523  44.798 -12.105  1.00108.26           C
ATOM   3639  C   ARG B 267      -8.115  44.227 -12.177  1.00106.47           C
ATOM   3640  O   ARG B 267      -7.745  43.670 -13.213  1.00108.47           O
ATOM   3641  CB  ARG B 267      -9.488  46.256 -12.586  1.00115.24           C
ATOM   3642  CG  ARG B 267      -8.609  47.178 -11.755  1.00116.00           C
ATOM   3643  CD  ARG B 267      -7.996  48.273 -12.616  1.00122.59           C
ATOM   3644  N   THR B 268      -7.320  44.348 -11.111  1.00103.99           N
ATOM   3645  CA  THR B 268      -5.931  43.907 -11.175  1.00102.60           C
ATOM   3646  C   THR B 268      -5.790  42.419 -10.884  1.00 95.98           C
ATOM   3647  O   THR B 268      -4.891  41.767 -11.429  1.00 91.35           O
ATOM   3648  CB  THR B 268      -5.074  44.718 -10.199  1.00107.04           C
ATOM   3649  OG1 THR B 268      -5.344  46.114 -10.375  1.00116.20           O
ATOM   3650  CG2 THR B 268      -3.593  44.472 -10.452  1.00107.29           C
ATOM   3651  N   GLY B 269      -6.662  41.862 -10.050  1.00 96.31           N
ATOM   3652  CA  GLY B 269      -6.546  40.468  -9.689  1.00 91.93           C
ATOM   3653  C   GLY B 269      -5.572  40.186  -8.572  1.00 84.12           C
ATOM   3654  O   GLY B 269      -5.315  39.012  -8.277  1.00 79.52           O
ATOM   3655  N   GLU B 270      -5.006  41.221  -7.955  1.00 80.90           N
ATOM   3656  CA  GLU B 270      -4.210  41.036  -6.752  1.00 82.47           C
ATOM   3657  C   GLU B 270      -5.094  40.586  -5.595  1.00 77.53           C
ATOM   3658  O   GLU B 270      -6.261  40.972  -5.484  1.00 76.95           O
ATOM   3659  CB  GLU B 270      -3.498  42.331  -6.369  1.00 90.31           C
ATOM   3660  CG  GLU B 270      -2.472  42.823  -7.365  1.00 98.42           C
ATOM   3661  CD  GLU B 270      -1.881  44.154  -6.948  1.00107.22           C
ATOM   3662  OE1 GLU B 270      -1.981  45.128  -7.726  1.00112.05           O
ATOM   3663  OE2 GLU B 270      -1.337  44.229  -5.825  1.00110.85           O
ATOM   3664  N   ILE B 271      -4.522  39.761  -4.725  1.00 73.87           N
ATOM   3665  CA  ILE B 271      -5.194  39.298  -3.520  1.00 73.11           C
ATOM   3666  C   ILE B 271      -4.303  39.641  -2.337  1.00 75.07           C
ATOM   3667  O   ILE B 271      -3.141  39.220  -2.290  1.00 75.16           O
ATOM   3668  CB  ILE B 271      -5.487  37.789  -3.562  1.00 67.48           C
ATOM   3669  CG1 ILE B 271      -6.327  37.451  -4.794  1.00 64.97           C
ATOM   3670  CG2 ILE B 271      -6.187  37.347  -2.287  1.00 66.11           C
ATOM   3671  CD1 ILE B 271      -6.355  35.981  -5.139  1.00 60.12           C
ATOM   3672  N   THR B 272      -4.837  40.415  -1.397  1.00 76.38           N
ATOM   3673  CA  THR B 272      -4.107  40.813  -0.203  1.00 76.07           C
ATOM   3674  C   THR B 272      -4.965  40.554   1.024  1.00 76.54           C
ATOM   3675  O   THR B 272      -6.198  40.557   0.951  1.00 77.40           O
ATOM   3676  CB  THR B 272      -3.707  42.298  -0.241  1.00 77.73           C
ATOM   3677  OG1 THR B 272      -4.858  43.099  -0.539  1.00 78.48           O
ATOM   3678  CG2 THR B 272      -2.629  42.539  -1.289  1.00 78.53           C
ATOM   3679  N   THR B 273      -4.302  40.322   2.153  1.00 75.47           N
ATOM   3680  CA  THR B 273      -5.016  40.233   3.417  1.00 74.44           C
ATOM   3681  C   THR B 273      -5.458  41.623   3.849  1.00 77.31           C
ATOM   3682  O   THR B 273      -4.712  42.596   3.713  1.00 79.08           O
ATOM   3683  CB  THR B 273      -4.134  39.604   4.497  1.00 71.92           C
ATOM   3684  OG1 THR B 273      -3.053  40.492   4.813  1.00 76.36           O
ATOM   3685  CG2 THR B 273      -3.571  38.271   4.023  1.00 64.85           C
ATOM   3686  N   LYS B 274      -6.687  41.723   4.354  1.00 78.09           N
ATOM   3687  CA  LYS B 274      -7.185  42.985   4.886  1.00 83.11           C
ATOM   3688  C   LYS B 274      -7.474  42.905   6.380  1.00 85.98           C
ATOM   3689  O   LYS B 274      -8.074  43.832   6.938  1.00 92.15           O
ATOM   3690  CB  LYS B 274      -8.432  43.442   4.121  1.00 84.28           C
ATOM   3691  CG  LYS B 274      -9.648  42.549   4.264  1.00 82.34           C
ATOM   3692  CD  LYS B 274     -10.815  43.132   3.477  1.00 84.91           C
ATOM   3693  CE  LYS B 274     -12.100  42.361   3.716  1.00 84.30           C
ATOM   3694  NZ  LYS B 274     -13.220  42.878   2.877  1.00 86.82           N
ATOM   3695  N   ASP B 275      -7.053  41.830   7.040  1.00 82.14           N
ATOM   3696  CA  ASP B 275      -7.229  41.677   8.475  1.00 82.22           C
ATOM   3697  C   ASP B 275      -6.121  40.769   8.993  1.00 79.03           C
ATOM   3698  O   ASP B 275      -5.269  40.303   8.232  1.00 78.57           O
ATOM   3699  CB  ASP B 275      -8.620  41.124   8.802  1.00 83.28           C
ATOM   3700  CG  ASP B 275      -9.105  41.546  10.173  1.00 88.91           C
ATOM   3701  OD1 ASP B 275      -8.260  41.914  11.016  1.00 90.97           O
ATOM   3702  OD2 ASP B 275     -10.331  41.509  10.406  1.00 91.65           O
ATOM   3703  N   ASN B 276      -6.137  40.516  10.298  1.00 77.72           N
ATOM   3704  CA  ASN B 276      -5.107  39.693  10.912  1.00 72.97           C
ATOM   3705  C   ASN B 276      -5.445  38.213  10.782  1.00 64.69           C
ATOM   3706  O   ASN B 276      -6.611  37.810  10.829  1.00 63.15           O
ATOM   3707  CB  ASN B 276      -4.930  40.059  12.386  1.00 76.83           C
ATOM   3708  CG  ASN B 276      -4.362  41.449  12.574  1.00 82.61           C
ATOM   3709  OD1 ASN B 276      -3.188  41.694  12.294  1.00 84.21           O
ATOM   3710  ND2 ASN B 276      -5.191  42.369  13.057  1.00 86.54           N
ATOM   3711  N   LEU B 277      -4.405  37.403  10.615  1.00 60.73           N
ATOM   3712  CA  LEU B 277      -4.548  35.958  10.555  1.00 59.02           C
ATOM   3713  C   LEU B 277      -4.425  35.349  11.951  1.00 63.00           C
ATOM   3714  O   LEU B 277      -3.950  35.986  12.897  1.00 64.51           O
ATOM   3715  CB  LEU B 277      -3.500  35.352   9.618  1.00 56.83           C
ATOM   3716  CG  LEU B 277      -3.466  35.882   8.175  1.00 54.70           C
ATOM   3717  CD1 LEU B 277      -2.570  35.025   7.285  1.00 50.24           C
ATOM   3718  CD2 LEU B 277      -4.870  35.968   7.605  1.00 52.19           C
ATOM   3719  N   ASP B 278      -4.870  34.095  12.074  1.00 62.82           N
ATOM   3720  CA  ASP B 278      -4.767  33.386  13.352  1.00 65.59           C
ATOM   3721  C   ASP B 278      -4.853  31.885  13.072  1.00 61.09           C
ATOM   3722  O   ASP B 278      -5.941  31.368  12.808  1.00 57.13           O
ATOM   3723  CB  ASP B 278      -5.848  33.836  14.322  1.00 68.97           C
ATOM   3724  CG  ASP B 278      -5.773  33.114  15.647  1.00 73.29           C
ATOM   3725  OD1 ASP B 278      -4.684  32.593  15.974  1.00 73.38           O
ATOM   3726  OD2 ASP B 278      -6.794  33.064  16.366  1.00 78.12           O
ATOM   3727  N   PHE B 279      -3.705  31.205  13.161  1.00 61.70           N
ATOM   3728  CA  PHE B 279      -3.664  29.761  12.946  1.00 61.57           C
ATOM   3729  C   PHE B 279      -4.581  29.019  13.908  1.00 68.72           C
ATOM   3730  O   PHE B 279      -5.107  27.953  13.568  1.00 71.25           O
ATOM   3731  CB  PHE B 279      -2.226  29.255  13.092  1.00 62.54           C
ATOM   3732  CG  PHE B 279      -2.080  27.769  12.903  1.00 64.09           C
ATOM   3733  CD1 PHE B 279      -1.939  27.231  11.632  1.00 62.15           C
ATOM   3734  CD2 PHE B 279      -2.074  26.911  13.995  1.00 67.61           C
ATOM   3735  CE1 PHE B 279      -1.803  25.867  11.451  1.00 63.03           C
ATOM   3736  CE2 PHE B 279      -1.938  25.544  13.821  1.00 68.63           C
ATOM   3737  CZ  PHE B 279      -1.800  25.021  12.547  1.00 66.69           C
ATOM   3738  N   GLU B 280      -4.782  29.555  15.112  1.00 70.63           N
ATOM   3739  CA  GLU B 280      -5.629  28.881  16.087  1.00 75.80           C
ATOM   3740  C   GLU B 280      -7.105  28.932  15.707  1.00 76.77           C
ATOM   3741  O   GLU B 280      -7.876  28.075  16.152  1.00 80.79           O
ATOM   3742  CB  GLU B 280      -5.408  29.490  17.479  1.00 78.77           C
ATOM   3743  CG  GLU B 280      -4.128  29.021  18.188  1.00 81.66           C
ATOM   3744  CD  GLU B 280      -2.840  29.394  17.452  1.00 80.54           C
ATOM   3745  OE1 GLU B 280      -2.725  30.546  16.978  1.00 79.34           O
ATOM   3746  OE2 GLU B 280      -1.941  28.528  17.352  1.00 80.17           O
ATOM   3747  N   THR B 281      -7.514  29.907  14.894  1.00 73.30           N
ATOM   3748  CA  THR B 281      -8.906  30.013  14.468  1.00 71.46           C
ATOM   3749  C   THR B 281      -9.148  29.302  13.138  1.00 66.60           C
ATOM   3750  O   THR B 281     -10.137  28.578  12.991  1.00 65.05           O
ATOM   3751  CB  THR B 281      -9.319  31.486  14.370  1.00 72.68           C
ATOM   3752  OG1 THR B 281      -9.004  32.153  15.599  1.00 78.46           O
ATOM   3753  CG2 THR B 281     -10.816  31.607  14.121  1.00 71.31           C
ATOM   3754  N   ALA B 282      -8.255  29.491  12.167  1.00 63.19           N
ATOM   3755  CA  ALA B 282      -8.373  28.839  10.869  1.00 63.32           C
ATOM   3756  C   ALA B 282      -6.986  28.508  10.339  1.00 64.59           C
ATOM   3757  O   ALA B 282      -6.127  29.391  10.243  1.00 64.79           O
ATOM   3758  CB  ALA B 282      -9.123  29.727   9.867  1.00 61.23           C
ATOM   3759  N   LYS B 283      -6.773  27.239   9.992  1.00 64.33           N
ATOM   3760  CA  LYS B 283      -5.490  26.789   9.470  1.00 63.82           C
ATOM   3761  C   LYS B 283      -5.368  26.938   7.957  1.00 64.41           C
ATOM   3762  O   LYS B 283      -4.266  26.765   7.423  1.00 64.64           O
ATOM   3763  CB  LYS B 283      -5.245  25.323   9.850  1.00 63.33           C
ATOM   3764  CG  LYS B 283      -5.364  25.019  11.335  1.00 66.80           C
ATOM   3765  CD  LYS B 283      -4.909  23.597  11.637  1.00 70.28           C
ATOM   3766  CE  LYS B 283      -5.198  23.200  13.077  1.00 76.07           C
ATOM   3767  NZ  LYS B 283      -6.654  22.990  13.327  1.00 78.51           N
ATOM   3768  N   SER B 284      -6.456  27.248   7.252  1.00 64.82           N
ATOM   3769  CA  SER B 284      -6.396  27.366   5.800  1.00 65.92           C
ATOM   3770  C   SER B 284      -7.633  28.099   5.300  1.00 66.31           C
ATOM   3771  O   SER B 284      -8.612  28.286   6.027  1.00 68.15           O
ATOM   3772  CB  SER B 284      -6.275  25.995   5.126  1.00 66.75           C
ATOM   3773  OG  SER B 284      -7.473  25.250   5.264  1.00 70.93           O
ATOM   3774  N   TYR B 285      -7.568  28.514   4.035  1.00 65.06           N
ATOM   3775  CA  TYR B 285      -8.678  29.161   3.351  1.00 65.21           C
ATOM   3776  C   TYR B 285      -8.749  28.652   1.917  1.00 63.95           C
ATOM   3777  O   TYR B 285      -7.742  28.238   1.336  1.00 65.13           O
ATOM   3778  CB  TYR B 285      -8.538  30.691   3.351  1.00 66.58           C
ATOM   3779  CG  TYR B 285      -8.514  31.328   4.726  1.00 69.34           C
ATOM   3780  CD1 TYR B 285      -9.692  31.657   5.382  1.00 71.55           C
ATOM   3781  CD2 TYR B 285      -7.309  31.614   5.360  1.00 69.23           C
ATOM   3782  CE1 TYR B 285      -9.672  32.246   6.633  1.00 73.07           C
ATOM   3783  CE2 TYR B 285      -7.279  32.202   6.610  1.00 69.78           C
ATOM   3784  CZ  TYR B 285      -8.463  32.516   7.242  1.00 72.58           C
ATOM   3785  OH  TYR B 285      -8.439  33.099   8.489  1.00 74.69           O
ATOM   3786  N   THR B 286      -9.955  28.694   1.349  1.00 61.48           N
ATOM   3787  CA  THR B 286     -10.217  28.255  -0.019  1.00 57.60           C
ATOM   3788  C   THR B 286     -10.845  29.419  -0.775  1.00 55.55           C
ATOM   3789  O   THR B 286     -12.012  29.755  -0.550  1.00 55.86           O
ATOM   3790  CB  THR B 286     -11.124  27.023  -0.040  1.00 58.66           C
ATOM   3791  OG1 THR B 286     -10.379  25.872   0.373  1.00 57.16           O
ATOM   3792  CG2 THR B 286     -11.682  26.774  -1.439  1.00 61.54           C
ATOM   3793  N   LEU B 287     -10.071  30.037  -1.661  1.00 53.85           N
ATOM   3794  CA  LEU B 287     -10.521  31.179  -2.447  1.00 57.67           C
ATOM   3795  C   LEU B 287     -10.804  30.722  -3.876  1.00 59.70           C
ATOM   3796  O   LEU B 287      -9.907  30.213  -4.555  1.00 60.22           O
ATOM   3797  CB  LEU B 287      -9.470  32.294  -2.443  1.00 58.17           C
ATOM   3798  CG  LEU B 287      -9.191  33.141  -1.193  1.00 58.40           C
ATOM   3799  CD1 LEU B 287      -8.677  32.314  -0.022  1.00 58.08           C
ATOM   3800  CD2 LEU B 287      -8.199  34.251  -1.525  1.00 56.68           C
ATOM   3801  N   ASN B 288     -12.046  30.891  -4.326  1.00 61.82           N
ATOM   3802  CA  ASN B 288     -12.420  30.635  -5.714  1.00 64.53           C
ATOM   3803  C   ASN B 288     -12.674  31.973  -6.395  1.00 66.97           C
ATOM   3804  O   ASN B 288     -13.540  32.739  -5.958  1.00 68.11           O
ATOM   3805  CB  ASN B 288     -13.656  29.742  -5.815  1.00 66.40           C
ATOM   3806  CG  ASN B 288     -13.606  28.561  -4.866  1.00 65.32           C
ATOM   3807  OD1 ASN B 288     -12.838  27.617  -5.063  1.00 61.90           O
ATOM   3808  ND2 ASN B 288     -14.441  28.604  -3.831  1.00 67.68           N
ATOM   3809  N   VAL B 289     -11.925  32.247  -7.462  1.00 69.04           N
ATOM   3810  CA  VAL B 289     -11.989  33.513  -8.185  1.00 71.12           C
ATOM   3811  C   VAL B 289     -12.654  33.281  -9.535  1.00 75.97           C
ATOM   3812  O   VAL B 289     -12.392  32.273 -10.203  1.00 76.95           O
ATOM   3813  CB  VAL B 289     -10.584  34.125  -8.357  1.00 69.41           C
ATOM   3814  CG1 VAL B 289     -10.637  35.365  -9.242  1.00 73.02           C
ATOM   3815  CG2 VAL B 289      -9.983  34.465  -7.002  1.00 66.55           C
ATOM   3816  N   GLU B 290     -13.515  34.215  -9.936  1.00 79.82           N
ATOM   3817  CA  GLU B 290     -14.188  34.176 -11.230  1.00 82.98           C
ATOM   3818  C   GLU B 290     -13.734  35.362 -12.071  1.00 84.27           C
ATOM   3819  O   GLU B 290     -13.853  36.514 -11.641  1.00 84.26           O
ATOM   3820  CB  GLU B 290     -15.706  34.199 -11.063  1.00 86.42           C
ATOM   3821  CG  GLU B 290     -16.459  34.146 -12.382  1.00 92.53           C
ATOM   3822  CD  GLU B 290     -17.903  34.586 -12.257  1.00 98.24           C
ATOM   3823  OE1 GLU B 290     -18.161  35.593 -11.565  1.00 99.68           O
ATOM   3824  OE2 GLU B 290     -18.780  33.924 -12.851  1.00102.00           O
ATOM   3825  N   ALA B 291     -13.233  35.079 -13.271  1.00 86.53           N
ATOM   3826  CA  ALA B 291     -12.826  36.108 -14.223  1.00 90.21           C
ATOM   3827  C   ALA B 291     -13.863  36.197 -15.334  1.00 99.37           C
ATOM   3828  O   ALA B 291     -14.061  35.231 -16.078  1.00 98.30           O
ATOM   3829  CB  ALA B 291     -11.446  35.804 -14.806  1.00 86.32           C
ATOM   3830  N   LYS B 292     -14.514  37.351 -15.450  1.00109.56           N
ATOM   3831  CA  LYS B 292     -15.564  37.578 -16.436  1.00122.03           C
ATOM   3832  C   LYS B 292     -15.076  38.558 -17.495  1.00133.46           C
ATOM   3833  O   LYS B 292     -14.604  39.648 -17.166  1.00136.28           O
ATOM   3834  CB  LYS B 292     -16.832  38.116 -15.766  1.00121.39           C
ATOM   3835  CG  LYS B 292     -18.055  37.225 -15.919  1.00120.79           C
ATOM   3836  N   ASP B 293     -15.204  38.174 -18.760  1.00143.01           N
ATOM   3837  CA  ASP B 293     -14.799  39.018 -19.881  1.00154.55           C
ATOM   3838  C   ASP B 293     -15.847  40.116 -20.088  1.00159.74           C
ATOM   3839  O   ASP B 293     -16.787  40.253 -19.299  1.00163.48           O
ATOM   3840  CB  ASP B 293     -14.574  38.144 -21.117  1.00160.14           C
ATOM   3841  CG  ASP B 293     -15.822  37.376 -21.544  1.00168.46           C
ATOM   3842  OD1 ASP B 293     -16.832  37.432 -20.815  1.00171.17           O
ATOM   3843  OD2 ASP B 293     -15.779  36.730 -22.623  1.00174.37           O
ATOM   3844  N   PRO B 294     -15.683  40.965 -21.115  1.00162.49           N
ATOM   3845  CA  PRO B 294     -16.779  41.895 -21.459  1.00169.98           C
ATOM   3846  C   PRO B 294     -18.083  41.193 -21.809  1.00174.26           C
ATOM   3847  O   PRO B 294     -19.157  41.651 -21.390  1.00180.65           O
ATOM   3848  CB  PRO B 294     -16.199  42.678 -22.634  1.00173.71           C
ATOM   3849  CG  PRO B 294     -14.750  42.748 -22.321  1.00168.18           C
ATOM   3850  CD  PRO B 294     -14.406  41.411 -21.699  1.00161.55           C
ATOM   3851  N   GLY B 295     -18.025  40.093 -22.555  1.00172.30           N
ATOM   3852  CA  GLY B 295     -19.153  39.190 -22.629  1.00173.01           C
ATOM   3853  C   GLY B 295     -19.470  38.620 -21.255  1.00170.04           C
ATOM   3854  O   GLY B 295     -18.885  38.991 -20.232  1.00165.17           O
ATOM   3855  N   ASP B 296     -20.422  37.702 -21.233  1.00177.15           N
ATOM   3856  CA  ASP B 296     -20.753  37.061 -19.963  1.00173.03           C
ATOM   3857  C   ASP B 296     -19.947  35.788 -19.727  1.00167.10           C
ATOM   3858  O   ASP B 296     -20.032  35.225 -18.634  1.00161.21           O
ATOM   3859  CB  ASP B 296     -22.253  36.759 -19.885  1.00177.50           C
ATOM   3860  N   LEU B 297     -19.138  35.358 -20.702  1.00166.07           N
ATOM   3861  CA  LEU B 297     -18.357  34.135 -20.547  1.00155.41           C
ATOM   3862  C   LEU B 297     -17.319  34.295 -19.442  1.00143.50           C
ATOM   3863  O   LEU B 297     -16.743  35.369 -19.257  1.00142.31           O
ATOM   3864  CB  LEU B 297     -17.671  33.778 -21.871  1.00159.49           C
ATOM   3865  N   ALA B 298     -17.075  33.220 -18.701  1.00133.75           N
ATOM   3866  CA  ALA B 298     -16.224  33.328 -17.525  1.00123.06           C
ATOM   3867  C   ALA B 298     -15.341  32.099 -17.371  1.00115.79           C
ATOM   3868  O   ALA B 298     -15.622  31.026 -17.918  1.00118.21           O
ATOM   3869  CB  ALA B 298     -17.058  33.533 -16.257  1.00120.25           C
ATOM   3870  N   SER B 299     -14.263  32.283 -16.612  1.00106.52           N
ATOM   3871  CA  SER B 299     -13.346  31.224 -16.225  1.00 97.62           C
ATOM   3872  C   SER B 299     -13.085  31.324 -14.732  1.00 90.31           C
ATOM   3873  O   SER B 299     -13.112  32.414 -14.155  1.00 90.13           O
ATOM   3874  CB  SER B 299     -12.016  31.311 -16.979  1.00 96.30           C
ATOM   3875  OG  SER B 299     -12.194  31.034 -18.352  1.00101.53           O
ATOM   3876  N   HIS B 300     -12.819  30.179 -14.111  1.00 85.53           N
ATOM   3877  CA  HIS B 300     -12.633  30.114 -12.670  1.00 80.60           C
ATOM   3878  C   HIS B 300     -11.300  29.462 -12.340  1.00 73.68           C
ATOM   3879  O   HIS B 300     -10.805  28.602 -13.077  1.00 71.85           O
ATOM   3880  CB  HIS B 300     -13.769  29.336 -11.990  1.00 83.67           C
ATOM   3881  CG  HIS B 300     -15.136  29.744 -12.441  1.00 92.39           C
ATOM   3882  ND1 HIS B 300     -15.800  29.110 -13.470  1.00 98.52           N
ATOM   3883  CD2 HIS B 300     -15.961  30.728 -12.010  1.00 95.80           C
ATOM   3884  CE1 HIS B 300     -16.976  29.683 -13.652  1.00103.37           C
ATOM   3885  NE2 HIS B 300     -17.098  30.668 -12.779  1.00102.34           N
ATOM   3886  N   CYS B 301     -10.721  29.896 -11.222  1.00 69.83           N
ATOM   3887  CA  CYS B 301      -9.563  29.249 -10.627  1.00 68.33           C
ATOM   3888  C   CYS B 301      -9.723  29.281  -9.113  1.00 63.49           C
ATOM   3889  O   CYS B 301     -10.589  29.976  -8.575  1.00 61.83           O
ATOM   3890  CB  CYS B 301      -8.252  29.921 -11.049  1.00 72.00           C
ATOM   3891  SG  CYS B 301      -8.020  31.580 -10.381  1.00 74.25           S
ATOM   3892  N   SER B 302      -8.880  28.517  -8.421  1.00 60.91           N
ATOM   3893  CA  SER B 302      -8.928  28.421  -6.968  1.00 58.63           C
ATOM   3894  C   SER B 302      -7.553  28.689  -6.377  1.00 57.89           C
ATOM   3895  O   SER B 302      -6.530  28.303  -6.954  1.00 60.01           O
ATOM   3896  CB  SER B 302      -9.426  27.043  -6.508  1.00 56.12           C
ATOM   3897  OG  SER B 302     -10.819  26.898  -6.725  1.00 57.33           O
ATOM   3898  N   ILE B 303      -7.536  29.361  -5.230  1.00 54.58           N
ATOM   3899  CA  ILE B 303      -6.322  29.597  -4.456  1.00 55.67           C
ATOM   3900  C   ILE B 303      -6.520  28.963  -3.087  1.00 56.65           C
ATOM   3901  O   ILE B 303      -7.412  29.372  -2.334  1.00 58.57           O
ATOM   3902  CB  ILE B 303      -6.005  31.094  -4.316  1.00 56.06           C
ATOM   3903  CG1 ILE B 303      -5.799  31.741  -5.689  1.00 59.34           C
ATOM   3904  CG2 ILE B 303      -4.784  31.299  -3.430  1.00 53.23           C
ATOM   3905  CD1 ILE B 303      -6.988  32.537  -6.169  1.00 61.24           C
ATOM   3906  N   GLN B 304      -5.696  27.970  -2.763  1.00 56.29           N
ATOM   3907  CA  GLN B 304      -5.762  27.291  -1.473  1.00 59.01           C
ATOM   3908  C   GLN B 304      -4.676  27.866  -0.570  1.00 60.17           C
ATOM   3909  O   GLN B 304      -3.489  27.570  -0.744  1.00 61.66           O
ATOM   3910  CB  GLN B 304      -5.614  25.781  -1.645  1.00 61.46           C
ATOM   3911  CG  GLN B 304      -6.730  25.165  -2.468  1.00 64.63           C
ATOM   3912  CD  GLN B 304      -6.743  23.653  -2.409  1.00 69.09           C
ATOM   3913  OE1 GLN B 304      -6.429  23.055  -1.379  1.00 71.05           O
ATOM   3914  NE2 GLN B 304      -7.109  23.024  -3.517  1.00 72.20           N
ATOM   3915  N   VAL B 305      -5.087  28.692   0.388  1.00 58.67           N
ATOM   3916  CA  VAL B 305      -4.160  29.412   1.255  1.00 58.22           C
ATOM   3917  C   VAL B 305      -3.931  28.589   2.515  1.00 57.40           C
ATOM   3918  O   VAL B 305      -4.873  28.311   3.264  1.00 57.89           O
ATOM   3919  CB  VAL B 305      -4.694  30.809   1.602  1.00 58.19           C
ATOM   3920  CG1 VAL B 305      -3.695  31.554   2.475  1.00 57.43           C
ATOM   3921  CG2 VAL B 305      -4.998  31.593   0.329  1.00 58.09           C
ATOM   3922  N   LYS B 306      -2.680  28.206   2.749  1.00 55.99           N
ATOM   3923  CA  LYS B 306      -2.294  27.398   3.896  1.00 58.15           C
ATOM   3924  C   LYS B 306      -1.647  28.295   4.946  1.00 58.99           C
ATOM   3925  O   LYS B 306      -0.727  29.057   4.636  1.00 58.45           O
ATOM   3926  CB  LYS B 306      -1.340  26.286   3.458  1.00 60.20           C
ATOM   3927  CG  LYS B 306      -0.667  25.534   4.584  1.00 65.87           C
ATOM   3928  CD  LYS B 306       0.264  24.470   4.025  1.00 69.32           C
ATOM   3929  CE  LYS B 306       1.096  23.822   5.118  1.00 73.68           C
ATOM   3930  NZ  LYS B 306       2.039  22.806   4.574  1.00 76.65           N
ATOM   3931  N   ILE B 307      -2.143  28.220   6.180  1.00 59.49           N
ATOM   3932  CA  ILE B 307      -1.661  29.065   7.269  1.00 59.64           C
ATOM   3933  C   ILE B 307      -0.630  28.290   8.075  1.00 59.58           C
ATOM   3934  O   ILE B 307      -0.776  27.079   8.295  1.00 59.09           O
ATOM   3935  CB  ILE B 307      -2.824  29.543   8.159  1.00 61.94           C
ATOM   3936  CG1 ILE B 307      -3.890  30.235   7.312  1.00 60.74           C
ATOM   3937  CG2 ILE B 307      -2.325  30.493   9.246  1.00 64.67           C
ATOM   3938  CD1 ILE B 307      -3.371  31.438   6.547  1.00 61.39           C
ATOM   3939  N   LEU B 308       0.420  28.982   8.506  1.00 60.65           N
ATOM   3940  CA  LEU B 308       1.497  28.379   9.278  1.00 64.60           C
ATOM   3941  C   LEU B 308       1.410  28.803  10.739  1.00 68.77           C
ATOM   3942  O   LEU B 308       1.180  29.978  11.046  1.00 70.16           O
ATOM   3943  CB  LEU B 308       2.864  28.759   8.700  1.00 64.91           C
ATOM   3944  CG  LEU B 308       3.184  28.127   7.345  1.00 62.57           C
ATOM   3945  CD1 LEU B 308       4.621  28.414   6.939  1.00 65.20           C
ATOM   3946  CD2 LEU B 308       2.919  26.628   7.381  1.00 61.11           C
ATOM   3947  N   ASP B 309       1.598  27.836  11.634  1.00 70.39           N
ATOM   3948  CA  ASP B 309       1.561  28.109  13.063  1.00 72.08           C
ATOM   3949  C   ASP B 309       2.805  28.878  13.493  1.00 74.65           C
ATOM   3950  O   ASP B 309       3.925  28.548  13.092  1.00 76.51           O
ATOM   3951  CB  ASP B 309       1.454  26.799  13.847  1.00 73.41           C
ATOM   3952  CG  ASP B 309       1.601  26.995  15.349  1.00 75.56           C
ATOM   3953  OD1 ASP B 309       1.013  27.957  15.890  1.00 73.96           O
ATOM   3954  OD2 ASP B 309       2.307  26.184  15.988  1.00 78.78           O
ATOM   3955  N   GLU B 310       2.600  29.914  14.299  1.00 74.94           N
ATOM   3956  CA  GLU B 310       3.669  30.614  14.992  1.00 77.43           C
ATOM   3957  C   GLU B 310       3.463  30.465  16.492  1.00 78.41           C
ATOM   3958  O   GLU B 310       2.365  30.154  16.962  1.00 74.93           O
ATOM   3959  CB  GLU B 310       3.714  32.103  14.621  1.00 79.29           C
ATOM   3960  CG  GLU B 310       4.006  32.380  13.153  1.00 78.78           C
ATOM   3961  CD  GLU B 310       5.445  32.090  12.778  1.00 81.95           C
ATOM   3962  OE1 GLU B 310       6.312  32.105  13.679  1.00 88.16           O
ATOM   3963  OE2 GLU B 310       5.708  31.846  11.581  1.00 78.21           O
ATOM   3964  N   ASN B 311       4.535  30.690  17.244  1.00 77.85           N
ATOM   3965  CA  ASN B 311       4.478  30.605  18.699  1.00 76.58           C
ATOM   3966  C   ASN B 311       3.965  31.936  19.236  1.00 77.16           C
ATOM   3967  O   ASN B 311       4.738  32.837  19.562  1.00 79.69           O
ATOM   3968  CB  ASN B 311       5.847  30.258  19.269  1.00 78.23           C
ATOM   3969  CG  ASN B 311       5.788  29.889  20.737  1.00 76.84           C
ATOM   3970  OD1 ASN B 311       4.735  29.522  21.253  1.00 74.83           O
ATOM   3971  ND2 ASN B 311       6.925  29.983  21.417  1.00 78.61           N
ATOM   3972  N   ASP B 312       2.638  32.067  19.334  1.00 75.37           N
ATOM   3973  CA  ASP B 312       2.037  33.294  19.841  1.00 74.66           C
ATOM   3974  C   ASP B 312       1.014  33.048  20.947  1.00 73.47           C
ATOM   3975  O   ASP B 312       0.240  33.956  21.269  1.00 73.04           O
ATOM   3976  CB  ASP B 312       1.402  34.106  18.700  1.00 74.57           C
ATOM   3977  CG  ASP B 312       0.287  33.359  17.976  1.00 72.49           C
ATOM   3978  OD1 ASP B 312       0.199  32.122  18.092  1.00 71.75           O
ATOM   3979  OD2 ASP B 312      -0.499  34.026  17.269  1.00 71.00           O
ATOM   3980  N   CYS B 313       0.996  31.858  21.546  1.00 73.27           N
ATOM   3981  CA  CYS B 313       0.119  31.550  22.671  1.00 73.18           C
ATOM   3982  C   CYS B 313       0.981  31.213  23.878  1.00 76.10           C
ATOM   3983  O   CYS B 313       1.785  30.276  23.826  1.00 77.19           O
ATOM   3984  CB  CYS B 313      -0.826  30.392  22.343  1.00 72.18           C
ATOM   3985  SG  CYS B 313      -2.088  30.776  21.099  1.00 72.79           S
ATOM   3986  N   VAL B 314       0.810  31.972  24.956  1.00 76.93           N
ATOM   3987  CA  VAL B 314       1.633  31.780  26.157  1.00 75.89           C
ATOM   3988  C   VAL B 314       1.204  30.498  26.861  1.00 75.73           C
ATOM   3989  O   VAL B 314      -0.008  30.229  26.963  1.00 74.12           O
ATOM   3990  CB  VAL B 314       1.503  32.990  27.087  1.00 74.87           C
ATOM   3991  CG1 VAL B 314       2.396  32.832  28.313  1.00 71.15           C
ATOM   3992  CG2 VAL B 314       1.842  34.269  26.336  1.00 77.24           C
ATOM   3993  N   PRO B 315       2.137  29.672  27.337  1.00 76.56           N
ATOM   3994  CA  PRO B 315       1.745  28.498  28.123  1.00 76.44           C
ATOM   3995  C   PRO B 315       1.079  28.918  29.423  1.00 76.00           C
ATOM   3996  O   PRO B 315       1.458  29.914  30.042  1.00 77.52           O
ATOM   3997  CB  PRO B 315       3.075  27.780  28.383  1.00 77.06           C
ATOM   3998  CG  PRO B 315       4.006  28.302  27.335  1.00 79.22           C
ATOM   3999  CD  PRO B 315       3.588  29.714  27.090  1.00 78.72           C
ATOM   4000  N   GLU B 316       0.070  28.156  29.830  1.00 76.76           N
ATOM   4001  CA  GLU B 316      -0.569  28.364  31.118  1.00 81.05           C
ATOM   4002  C   GLU B 316      -0.459  27.096  31.954  1.00 77.13           C
ATOM   4003  O   GLU B 316      -0.473  25.978  31.429  1.00 77.67           O
ATOM   4004  CB  GLU B 316      -2.039  28.783  30.965  1.00 86.73           C
ATOM   4005  CG  GLU B 316      -2.926  27.784  30.251  1.00 91.14           C
ATOM   4006  CD  GLU B 316      -4.384  28.206  30.265  1.00 96.42           C
ATOM   4007  OE1 GLU B 316      -5.259  27.350  30.015  1.00100.17           O
ATOM   4008  OE2 GLU B 316      -4.652  29.397  30.536  1.00 98.46           O
ATOM   4009  N   VAL B 317      -0.329  27.283  33.263  1.00 72.72           N
ATOM   4010  CA  VAL B 317      -0.196  26.185  34.213  1.00 68.47           C
ATOM   4011  C   VAL B 317      -1.372  26.244  35.179  1.00 65.00           C
ATOM   4012  O   VAL B 317      -1.705  27.317  35.698  1.00 64.37           O
ATOM   4013  CB  VAL B 317       1.154  26.238  34.955  1.00 64.38           C
ATOM   4014  CG1 VAL B 317       1.683  27.659  34.998  1.00 61.32           C
ATOM   4015  CG2 VAL B 317       1.027  25.658  36.348  1.00 65.74           C
ATOM   4016  N   ILE B 318      -2.010  25.095  35.396  1.00 62.59           N
ATOM   4017  CA  ILE B 318      -3.233  24.985  36.181  1.00 62.24           C
ATOM   4018  C   ILE B 318      -2.921  24.103  37.385  1.00 61.55           C
ATOM   4019  O   ILE B 318      -2.688  22.895  37.235  1.00 61.61           O
ATOM   4020  CB  ILE B 318      -4.388  24.402  35.356  1.00 64.27           C
ATOM   4021  CG1 ILE B 318      -4.343  24.926  33.916  1.00 68.26           C
ATOM   4022  CG2 ILE B 318      -5.724  24.727  36.004  1.00 65.47           C
ATOM   4023  CD1 ILE B 318      -4.587  26.414  33.792  1.00 70.77           C
ATOM   4024  N   VAL B 319      -2.918  24.696  38.576  1.00 59.34           N
ATOM   4025  CA  VAL B 319      -2.588  23.988  39.811  1.00 59.26           C
ATOM   4026  C   VAL B 319      -3.854  23.843  40.644  1.00 58.28           C
ATOM   4027  O   VAL B 319      -4.552  24.830  40.906  1.00 51.81           O
ATOM   4028  CB  VAL B 319      -1.472  24.702  40.597  1.00 57.28           C
ATOM   4029  CG1 VAL B 319      -1.423  26.173  40.245  1.00 56.81           C
ATOM   4030  CG2 VAL B 319      -1.661  24.517  42.094  1.00 57.89           C
ATOM   4031  N   THR B 320      -4.158  22.609  41.040  1.00 54.87           N
ATOM   4032  CA  THR B 320      -5.327  22.289  41.844  1.00 56.15           C
ATOM   4033  C   THR B 320      -4.902  21.418  43.020  1.00 57.95           C
ATOM   4034  O   THR B 320      -3.779  20.905  43.072  1.00 55.96           O
ATOM   4035  CB  THR B 320      -6.405  21.562  41.023  1.00 58.44           C
ATOM   4036  OG1 THR B 320      -5.936  20.258  40.658  1.00 59.12           O
ATOM   4037  CG2 THR B 320      -6.766  22.347  39.758  1.00 58.87           C
ATOM   4038  N   SER B 321      -5.822  21.262  43.975  1.00 62.02           N
ATOM   4039  CA  SER B 321      -5.655  20.341  45.102  1.00 59.68           C
ATOM   4040  C   SER B 321      -4.388  20.630  45.901  1.00 56.92           C
ATOM   4041  O   SER B 321      -3.682  19.710  46.319  1.00 56.95           O
ATOM   4042  CB  SER B 321      -5.654  18.883  44.629  1.00 61.68           C
ATOM   4043  OG  SER B 321      -6.961  18.435  44.324  1.00 68.02           O
ATOM   4044  N   VAL B 322      -4.079  21.905  46.121  1.00 57.19           N
ATOM   4045  CA  VAL B 322      -2.886  22.215  46.902  1.00 59.67           C
ATOM   4046  C   VAL B 322      -3.173  21.937  48.375  1.00 56.81           C
ATOM   4047  O   VAL B 322      -4.262  22.233  48.889  1.00 54.85           O
ATOM   4048  CB  VAL B 322      -2.400  23.659  46.650  1.00 62.30           C
ATOM   4049  CG1 VAL B 322      -3.123  24.284  45.479  1.00 63.61           C
ATOM   4050  CG2 VAL B 322      -2.490  24.521  47.894  1.00 63.15           C
ATOM   4051  N   PHE B 323      -2.202  21.313  49.039  1.00 57.60           N
ATOM   4052  CA  PHE B 323      -2.330  20.783  50.399  1.00 58.68           C
ATOM   4053  C   PHE B 323      -2.186  21.933  51.388  1.00 60.63           C
ATOM   4054  O   PHE B 323      -1.073  22.317  51.750  1.00 61.87           O
ATOM   4055  CB  PHE B 323      -1.264  19.714  50.624  1.00 57.25           C
ATOM   4056  CG  PHE B 323      -1.566  18.733  51.731  1.00 58.28           C
ATOM   4057  CD1 PHE B 323      -1.071  17.438  51.658  1.00 58.77           C
ATOM   4058  CD2 PHE B 323      -2.300  19.096  52.850  1.00 60.78           C
ATOM   4059  CE1 PHE B 323      -1.317  16.516  52.671  1.00 60.60           C
ATOM   4060  CE2 PHE B 323      -2.548  18.178  53.866  1.00 60.48           C
ATOM   4061  CZ  PHE B 323      -2.055  16.887  53.774  1.00 59.70           C
ATOM   4062  N   THR B 324      -3.306  22.493  51.831  1.00 63.87           N
ATOM   4063  CA  THR B 324      -3.257  23.623  52.757  1.00 70.93           C
ATOM   4064  C   THR B 324      -4.244  23.500  53.916  1.00 72.07           C
ATOM   4065  O   THR B 324      -5.444  23.322  53.699  1.00 73.33           O
ATOM   4066  CB  THR B 324      -3.520  24.953  52.033  1.00 78.22           C
ATOM   4067  OG1 THR B 324      -4.568  24.778  51.072  1.00 80.13           O
ATOM   4068  CG2 THR B 324      -2.257  25.438  51.339  1.00 80.20           C
ATOM   4069  N   PRO B 325      -3.734  23.597  55.157  1.00 71.08           N
ATOM   4070  CA  PRO B 325      -2.300  23.740  55.432  1.00 68.54           C
ATOM   4071  C   PRO B 325      -1.561  22.411  55.345  1.00 64.66           C
ATOM   4072  O   PRO B 325      -2.181  21.353  55.456  1.00 63.89           O
ATOM   4073  CB  PRO B 325      -2.274  24.285  56.861  1.00 71.70           C
ATOM   4074  CG  PRO B 325      -3.498  23.714  57.484  1.00 73.12           C
ATOM   4075  CD  PRO B 325      -4.539  23.698  56.387  1.00 73.01           C
ATOM   4076  N   LEU B 326      -0.245  22.472  55.143  1.00 62.87           N
ATOM   4077  CA  LEU B 326       0.562  21.273  54.970  1.00 61.18           C
ATOM   4078  C   LEU B 326       1.171  20.884  56.313  1.00 61.49           C
ATOM   4079  O   LEU B 326       2.037  21.613  56.820  1.00 62.51           O
ATOM   4080  CB  LEU B 326       1.653  21.510  53.932  1.00 57.58           C
ATOM   4081  CG  LEU B 326       2.545  20.318  53.592  1.00 56.28           C
ATOM   4082  CD1 LEU B 326       1.710  19.150  53.093  1.00 54.19           C
ATOM   4083  CD2 LEU B 326       3.588  20.712  52.567  1.00 58.05           C
ATOM   4084  N   PRO B 327       0.752  19.773  56.925  1.00 60.71           N
ATOM   4085  CA  PRO B 327       1.292  19.397  58.239  1.00 61.10           C
ATOM   4086  C   PRO B 327       2.804  19.221  58.218  1.00 62.56           C
ATOM   4087  O   PRO B 327       3.370  18.619  57.303  1.00 62.19           O
ATOM   4088  CB  PRO B 327       0.579  18.075  58.547  1.00 59.93           C
ATOM   4089  CG  PRO B 327      -0.696  18.157  57.776  1.00 60.19           C
ATOM   4090  CD  PRO B 327      -0.368  18.908  56.518  1.00 59.71           C
ATOM   4091  N   GLU B 328       3.456  19.748  59.260  1.00 63.01           N
ATOM   4092  CA  GLU B 328       4.913  19.722  59.326  1.00 63.64           C
ATOM   4093  C   GLU B 328       5.474  18.306  59.415  1.00 61.35           C
ATOM   4094  O   GLU B 328       6.653  18.101  59.103  1.00 57.83           O
ATOM   4095  CB  GLU B 328       5.402  20.554  60.514  1.00 65.86           C
ATOM   4096  CG  GLU B 328       4.977  20.034  61.871  1.00 66.04           C
ATOM   4097  CD  GLU B 328       5.625  20.802  63.008  1.00 68.61           C
ATOM   4098  OE1 GLU B 328       4.969  20.998  64.052  1.00 67.52           O
ATOM   4099  OE2 GLU B 328       6.791  21.217  62.851  1.00 71.25           O
ATOM   4100  N   ASP B 329       4.669  17.327  59.826  1.00 61.78           N
ATOM   4101  CA  ASP B 329       5.127  15.947  59.899  1.00 62.08           C
ATOM   4102  C   ASP B 329       4.757  15.142  58.656  1.00 58.28           C
ATOM   4103  O   ASP B 329       4.816  13.908  58.686  1.00 58.03           O
ATOM   4104  CB  ASP B 329       4.589  15.269  61.164  1.00 62.86           C
ATOM   4105  CG  ASP B 329       3.078  15.121  61.160  1.00 62.98           C
ATOM   4106  OD1 ASP B 329       2.395  15.913  60.482  1.00 58.55           O
ATOM   4107  OD2 ASP B 329       2.574  14.211  61.851  1.00 67.65           O
ATOM   4108  N   SER B 330       4.386  15.816  57.571  1.00 58.08           N
ATOM   4109  CA  SER B 330       4.092  15.133  56.317  1.00 55.98           C
ATOM   4110  C   SER B 330       5.279  14.267  55.903  1.00 55.00           C
ATOM   4111  O   SER B 330       6.420  14.750  55.894  1.00 54.09           O
ATOM   4112  CB  SER B 330       3.779  16.143  55.212  1.00 54.52           C
ATOM   4113  OG  SER B 330       2.587  16.856  55.489  1.00 55.65           O
ATOM   4114  N   PRO B 331       5.062  12.998  55.573  1.00 57.01           N
ATOM   4115  CA  PRO B 331       6.176  12.143  55.144  1.00 58.46           C
ATOM   4116  C   PRO B 331       6.720  12.579  53.790  1.00 57.60           C
ATOM   4117  O   PRO B 331       6.131  13.392  53.074  1.00 55.25           O
ATOM   4118  CB  PRO B 331       5.551  10.747  55.076  1.00 59.99           C
ATOM   4119  CG  PRO B 331       4.090  11.001  54.862  1.00 59.62           C
ATOM   4120  CD  PRO B 331       3.779  12.274  55.604  1.00 57.45           C
ATOM   4121  N   LEU B 332       7.884  12.025  53.455  1.00 61.41           N
ATOM   4122  CA  LEU B 332       8.497  12.289  52.161  1.00 66.88           C
ATOM   4123  C   LEU B 332       7.616  11.765  51.033  1.00 68.09           C
ATOM   4124  O   LEU B 332       7.056  10.669  51.113  1.00 70.17           O
ATOM   4125  CB  LEU B 332       9.880  11.643  52.083  1.00 71.42           C
ATOM   4126  CG  LEU B 332      10.916  12.147  53.085  1.00 76.53           C
ATOM   4127  CD1 LEU B 332      12.284  11.545  52.791  1.00 79.76           C
ATOM   4128  CD2 LEU B 332      10.970  13.659  53.048  1.00 77.03           C
ATOM   4129  N   GLY B 333       7.503  12.554  49.970  1.00 67.91           N
ATOM   4130  CA  GLY B 333       6.656  12.175  48.861  1.00 69.43           C
ATOM   4131  C   GLY B 333       5.196  12.520  49.034  1.00 68.99           C
ATOM   4132  O   GLY B 333       4.364  12.016  48.270  1.00 70.24           O
ATOM   4133  N   THR B 334       4.856  13.349  50.017  1.00 65.39           N
ATOM   4134  CA  THR B 334       3.484  13.814  50.161  1.00 65.32           C
ATOM   4135  C   THR B 334       3.116  14.692  48.972  1.00 66.46           C
ATOM   4136  O   THR B 334       3.863  15.606  48.608  1.00 67.78           O
ATOM   4137  CB  THR B 334       3.316  14.588  51.470  1.00 65.09           C
ATOM   4138  OG1 THR B 334       3.628  13.735  52.583  1.00 64.14           O
ATOM   4139  CG2 THR B 334       1.888  15.099  51.611  1.00 64.98           C
ATOM   4140  N   VAL B 335       1.971  14.407  48.357  1.00 65.91           N
ATOM   4141  CA  VAL B 335       1.532  15.142  47.174  1.00 64.09           C
ATOM   4142  C   VAL B 335       0.971  16.485  47.629  1.00 63.02           C
ATOM   4143  O   VAL B 335      -0.075  16.543  48.281  1.00 62.04           O
ATOM   4144  CB  VAL B 335       0.500  14.348  46.366  1.00 63.16           C
ATOM   4145  CG1 VAL B 335       0.080  15.133  45.130  1.00 62.04           C
ATOM   4146  CG2 VAL B 335       1.067  12.992  45.975  1.00 64.26           C
ATOM   4147  N   ILE B 336       1.667  17.566  47.281  1.00 64.99           N
ATOM   4148  CA  ILE B 336       1.265  18.908  47.688  1.00 66.05           C
ATOM   4149  C   ILE B 336       0.240  19.497  46.732  1.00 65.65           C
ATOM   4150  O   ILE B 336      -0.777  20.050  47.157  1.00 65.44           O
ATOM   4151  CB  ILE B 336       2.501  19.824  47.793  1.00 67.27           C
ATOM   4152  CG1 ILE B 336       3.425  19.363  48.913  1.00 68.76           C
ATOM   4153  CG2 ILE B 336       2.079  21.272  48.015  1.00 66.15           C
ATOM   4154  CD1 ILE B 336       4.623  20.251  49.067  1.00 70.92           C
ATOM   4155  N   ALA B 337       0.495  19.409  45.428  1.00 65.90           N
ATOM   4156  CA  ALA B 337      -0.390  20.025  44.452  1.00 65.60           C
ATOM   4157  C   ALA B 337      -0.364  19.213  43.170  1.00 66.58           C
ATOM   4158  O   ALA B 337       0.597  18.495  42.882  1.00 70.39           O
ATOM   4159  CB  ALA B 337       0.006  21.480  44.168  1.00 65.50           C
ATOM   4160  N   LEU B 338      -1.442  19.335  42.404  1.00 64.02           N
ATOM   4161  CA  LEU B 338      -1.546  18.743  41.081  1.00 61.37           C
ATOM   4162  C   LEU B 338      -1.460  19.858  40.050  1.00 61.15           C
ATOM   4163  O   LEU B 338      -2.159  20.870  40.166  1.00 60.16           O
ATOM   4164  CB  LEU B 338      -2.854  17.965  40.927  1.00 59.96           C
ATOM   4165  CG  LEU B 338      -3.010  16.792  41.895  1.00 59.08           C
ATOM   4166  CD1 LEU B 338      -4.374  16.140  41.737  1.00 61.02           C
ATOM   4167  CD2 LEU B 338      -1.893  15.780  41.687  1.00 57.05           C
ATOM   4168  N   ILE B 339      -0.597  19.678  39.053  1.00 60.98           N
ATOM   4169  CA  ILE B 339      -0.301  20.713  38.070  1.00 60.66           C
ATOM   4170  C   ILE B 339      -0.591  20.167  36.678  1.00 61.22           C
ATOM   4171  O   ILE B 339      -0.204  19.038  36.353  1.00 59.79           O
ATOM   4172  CB  ILE B 339       1.157  21.196  38.189  1.00 60.37           C
ATOM   4173  CG1 ILE B 339       1.372  21.891  39.537  1.00 60.65           C
ATOM   4174  CG2 ILE B 339       1.512  22.132  37.050  1.00 60.43           C
ATOM   4175  CD1 ILE B 339       2.363  21.196  40.424  1.00 60.74           C
ATOM   4176  N   LYS B 340      -1.284  20.968  35.868  1.00 62.64           N
ATOM   4177  CA  LYS B 340      -1.607  20.651  34.483  1.00 64.78           C
ATOM   4178  C   LYS B 340      -1.239  21.841  33.604  1.00 62.81           C
ATOM   4179  O   LYS B 340      -1.321  22.995  34.033  1.00 58.93           O
ATOM   4180  CB  LYS B 340      -3.104  20.307  34.327  1.00 68.43           C
ATOM   4181  CG  LYS B 340      -3.562  20.067  32.894  1.00 73.70           C
ATOM   4182  CD  LYS B 340      -5.052  19.753  32.818  1.00 77.73           C
ATOM   4183  CE  LYS B 340      -5.578  19.911  31.394  1.00 81.56           C
ATOM   4184  NZ  LYS B 340      -4.771  19.156  30.386  1.00 83.69           N
ATOM   4185  N   THR B 341      -0.824  21.563  32.370  1.00 66.20           N
ATOM   4186  CA  THR B 341      -0.416  22.614  31.448  1.00 67.46           C
ATOM   4187  C   THR B 341      -1.245  22.572  30.174  1.00 71.41           C
ATOM   4188  O   THR B 341      -1.626  21.497  29.697  1.00 73.14           O
ATOM   4189  CB  THR B 341       1.069  22.505  31.096  1.00 65.90           C
ATOM   4190  OG1 THR B 341       1.323  21.252  30.449  1.00 66.09           O
ATOM   4191  CG2 THR B 341       1.911  22.598  32.351  1.00 67.38           C
ATOM   4192  N   ARG B 342      -1.523  23.757  29.636  1.00 74.36           N
ATOM   4193  CA  ARG B 342      -2.167  23.918  28.343  1.00 80.81           C
ATOM   4194  C   ARG B 342      -1.371  24.911  27.510  1.00 79.07           C
ATOM   4195  O   ARG B 342      -0.766  25.848  28.040  1.00 79.41           O
ATOM   4196  CB  ARG B 342      -3.622  24.403  28.480  1.00 85.28           C
ATOM   4197  CG  ARG B 342      -4.600  23.352  28.990  1.00 88.23           C
ATOM   4198  CD  ARG B 342      -6.045  23.813  28.820  1.00 92.54           C
ATOM   4199  NE  ARG B 342      -6.358  24.980  29.644  1.00 95.23           N
ATOM   4200  CZ  ARG B 342      -7.091  24.942  30.753  1.00 97.59           C
ATOM   4201  NH1 ARG B 342      -7.602  23.793  31.176  1.00 99.06           N
ATOM   4202  NH2 ARG B 342      -7.320  26.055  31.440  1.00 97.68           N
ATOM   4203  N   ASP B 343      -1.363  24.688  26.198  1.00 77.10           N
ATOM   4204  CA  ASP B 343      -0.758  25.629  25.260  1.00 76.53           C
ATOM   4205  C   ASP B 343      -1.521  25.523  23.950  1.00 73.77           C
ATOM   4206  O   ASP B 343      -1.528  24.461  23.321  1.00 72.70           O
ATOM   4207  CB  ASP B 343       0.731  25.343  25.053  1.00 79.25           C
ATOM   4208  CG  ASP B 343       1.459  26.484  24.355  1.00 81.49           C
ATOM   4209  OD1 ASP B 343       0.847  27.171  23.509  1.00 82.72           O
ATOM   4210  OD2 ASP B 343       2.652  26.695  24.649  1.00 82.07           O
ATOM   4211  N   ARG B 344      -2.154  26.624  23.544  1.00 72.16           N
ATOM   4212  CA  ARG B 344      -3.065  26.591  22.407  1.00 73.24           C
ATOM   4213  C   ARG B 344      -2.349  26.373  21.077  1.00 73.55           C
ATOM   4214  O   ARG B 344      -3.003  26.006  20.095  1.00 72.61           O
ATOM   4215  CB  ARG B 344      -3.876  27.886  22.365  1.00 74.47           C
ATOM   4216  CG  ARG B 344      -4.706  28.148  23.618  1.00 74.92           C
ATOM   4217  CD  ARG B 344      -5.435  29.472  23.502  1.00 79.38           C
ATOM   4218  NE  ARG B 344      -6.068  29.601  22.189  1.00 86.93           N
ATOM   4219  CZ  ARG B 344      -6.467  30.752  21.659  1.00 90.47           C
ATOM   4220  NH1 ARG B 344      -6.301  31.888  22.324  1.00 91.28           N
ATOM   4221  NH2 ARG B 344      -7.029  30.767  20.460  1.00 92.84           N
ATOM   4222  N   ASP B 345      -1.034  26.576  21.026  1.00 74.19           N
ATOM   4223  CA  ASP B 345      -0.277  26.400  19.796  1.00 76.56           C
ATOM   4224  C   ASP B 345      -0.137  24.915  19.455  1.00 75.45           C
ATOM   4225  O   ASP B 345      -0.491  24.028  20.240  1.00 72.64           O
ATOM   4226  CB  ASP B 345       1.104  27.046  19.919  1.00 79.41           C
ATOM   4227  CG  ASP B 345       1.036  28.561  20.028  1.00 82.82           C
ATOM   4228  OD1 ASP B 345       0.124  29.160  19.426  1.00 86.82           O
ATOM   4229  OD2 ASP B 345       1.897  29.155  20.712  1.00 82.88           O
ATOM   4230  N   SER B 346       0.383  24.653  18.257  1.00 75.56           N
ATOM   4231  CA  SER B 346       0.646  23.307  17.765  1.00 76.97           C
ATOM   4232  C   SER B 346       2.145  23.027  17.767  1.00 77.20           C
ATOM   4233  O   SER B 346       2.971  23.924  17.946  1.00 75.80           O
ATOM   4234  CB  SER B 346       0.078  23.116  16.350  1.00 78.60           C
ATOM   4235  OG  SER B 346      -1.336  23.196  16.335  1.00 77.50           O
ATOM   4236  N   GLY B 347       2.486  21.756  17.548  1.00 79.16           N
ATOM   4237  CA  GLY B 347       3.862  21.298  17.460  1.00 80.84           C
ATOM   4238  C   GLY B 347       4.681  21.682  18.678  1.00 79.44           C
ATOM   4239  O   GLY B 347       4.190  21.716  19.812  1.00 79.05           O
ATOM   4240  N   GLU B 348       5.960  21.988  18.434  1.00 80.52           N
ATOM   4241  CA  GLU B 348       6.850  22.407  19.512  1.00 81.93           C
ATOM   4242  C   GLU B 348       6.363  23.687  20.182  1.00 80.31           C
ATOM   4243  O   GLU B 348       6.610  23.892  21.378  1.00 80.72           O
ATOM   4244  CB  GLU B 348       8.270  22.604  18.984  1.00 87.80           C
ATOM   4245  CG  GLU B 348       8.845  21.405  18.248  1.00 94.51           C
ATOM   4246  CD  GLU B 348      10.205  21.699  17.639  1.00101.63           C
ATOM   4247  OE1 GLU B 348      10.828  22.708  18.034  1.00103.77           O
ATOM   4248  OE2 GLU B 348      10.649  20.925  16.763  1.00105.51           O
ATOM   4249  N   ASN B 349       5.675  24.558  19.438  1.00 78.96           N
ATOM   4250  CA  ASN B 349       5.133  25.769  20.039  1.00 78.52           C
ATOM   4251  C   ASN B 349       4.101  25.455  21.116  1.00 81.34           C
ATOM   4252  O   ASN B 349       3.866  26.291  21.997  1.00 82.48           O
ATOM   4253  CB  ASN B 349       4.502  26.670  18.974  1.00 77.60           C
ATOM   4254  CG  ASN B 349       5.448  26.983  17.817  1.00 75.83           C
ATOM   4255  OD1 ASN B 349       6.670  26.992  17.970  1.00 74.12           O
ATOM   4256  ND2 ASN B 349       4.875  27.252  16.652  1.00 76.00           N
ATOM   4257  N   GLY B 350       3.490  24.273  21.072  1.00 82.09           N
ATOM   4258  CA  GLY B 350       2.548  23.835  22.081  1.00 80.81           C
ATOM   4259  C   GLY B 350       3.070  22.797  23.052  1.00 81.74           C
ATOM   4260  O   GLY B 350       2.272  22.197  23.780  1.00 80.27           O
ATOM   4261  N   ASP B 351       4.381  22.569  23.094  1.00 84.10           N
ATOM   4262  CA  ASP B 351       4.989  21.557  23.950  1.00 84.79           C
ATOM   4263  C   ASP B 351       5.643  22.264  25.133  1.00 85.48           C
ATOM   4264  O   ASP B 351       6.700  22.886  24.983  1.00 86.18           O
ATOM   4265  CB  ASP B 351       6.010  20.738  23.164  1.00 87.71           C
ATOM   4266  CG  ASP B 351       6.111  19.309  23.651  1.00 89.83           C
ATOM   4267  OD1 ASP B 351       5.061  18.727  23.995  1.00 91.18           O
ATOM   4268  OD2 ASP B 351       7.236  18.767  23.689  1.00 92.29           O
ATOM   4269  N   VAL B 352       5.025  22.161  26.307  1.00 83.72           N
ATOM   4270  CA  VAL B 352       5.450  22.919  27.476  1.00 81.93           C
ATOM   4271  C   VAL B 352       5.984  21.963  28.535  1.00 82.87           C
ATOM   4272  O   VAL B 352       5.528  20.821  28.664  1.00 83.90           O
ATOM   4273  CB  VAL B 352       4.297  23.793  28.024  1.00 76.40           C
ATOM   4274  CG1 VAL B 352       3.007  23.507  27.275  1.00 73.17           C
ATOM   4275  CG2 VAL B 352       4.104  23.591  29.522  1.00 73.22           C
ATOM   4276  N   TYR B 353       6.978  22.438  29.287  1.00 83.03           N
ATOM   4277  CA  TYR B 353       7.595  21.661  30.351  1.00 86.05           C
ATOM   4278  C   TYR B 353       7.781  22.534  31.583  1.00 86.98           C
ATOM   4279  O   TYR B 353       8.075  23.728  31.475  1.00 88.97           O
ATOM   4280  CB  TYR B 353       8.932  21.078  29.898  1.00 90.14           C
ATOM   4281  CG  TYR B 353       8.765  20.063  28.797  1.00 94.99           C
ATOM   4282  CD1 TYR B 353       8.549  18.725  29.093  1.00 97.27           C
ATOM   4283  CD2 TYR B 353       8.799  20.444  27.462  1.00 98.08           C
ATOM   4284  CE1 TYR B 353       8.385  17.790  28.091  1.00100.54           C
ATOM   4285  CE2 TYR B 353       8.634  19.515  26.450  1.00100.19           C
ATOM   4286  CZ  TYR B 353       8.429  18.190  26.773  1.00101.22           C
ATOM   4287  OH  TYR B 353       8.266  17.259  25.778  1.00103.36           O
ATOM   4288  N   CYS B 354       7.607  21.930  32.753  1.00 86.73           N
ATOM   4289  CA  CYS B 354       7.636  22.650  34.013  1.00 86.33           C
ATOM   4290  C   CYS B 354       8.877  22.298  34.818  1.00 87.95           C
ATOM   4291  O   CYS B 354       9.536  21.281  34.585  1.00 90.81           O
ATOM   4292  CB  CYS B 354       6.388  22.347  34.843  1.00 84.60           C
ATOM   4293  SG  CYS B 354       4.858  22.800  34.045  1.00 84.60           S
ATOM   4294  N   HIS B 355       9.177  23.168  35.778  1.00 86.48           N
ATOM   4295  CA  HIS B 355      10.252  22.969  36.737  1.00 85.81           C
ATOM   4296  C   HIS B 355      10.012  23.919  37.899  1.00 81.20           C
ATOM   4297  O   HIS B 355       9.268  24.897  37.779  1.00 79.01           O
ATOM   4298  CB  HIS B 355      11.630  23.207  36.110  1.00 91.01           C
ATOM   4299  CG  HIS B 355      11.811  24.589  35.566  1.00 95.13           C
ATOM   4300  ND1 HIS B 355      12.666  25.509  36.135  1.00 98.14           N
ATOM   4301  CD2 HIS B 355      11.238  25.213  34.509  1.00 96.37           C
ATOM   4302  CE1 HIS B 355      12.616  26.637  35.449  1.00 99.54           C
ATOM   4303  NE2 HIS B 355      11.757  26.484  34.457  1.00 98.54           N
ATOM   4304  N   VAL B 356      10.646  23.617  39.025  1.00 80.13           N
ATOM   4305  CA  VAL B 356      10.499  24.392  40.252  1.00 75.39           C
ATOM   4306  C   VAL B 356      11.734  25.259  40.434  1.00 76.74           C
ATOM   4307  O   VAL B 356      12.861  24.809  40.196  1.00 77.50           O
ATOM   4308  CB  VAL B 356      10.290  23.461  41.462  1.00 74.06           C
ATOM   4309  CG1 VAL B 356      10.213  24.260  42.770  1.00 74.24           C
ATOM   4310  CG2 VAL B 356       9.039  22.635  41.272  1.00 70.85           C
ATOM   4311  N   LEU B 357      11.528  26.507  40.845  1.00 79.07           N
ATOM   4312  CA  LEU B 357      12.633  27.400  41.160  1.00 86.03           C
ATOM   4313  C   LEU B 357      13.062  27.191  42.606  1.00 94.08           C
ATOM   4314  O   LEU B 357      12.221  27.148  43.510  1.00 90.97           O
ATOM   4315  CB  LEU B 357      12.239  28.860  40.935  1.00 86.19           C
ATOM   4316  CG  LEU B 357      11.812  29.269  39.522  1.00 87.58           C
ATOM   4317  CD1 LEU B 357      11.660  30.780  39.435  1.00 90.29           C
ATOM   4318  CD2 LEU B 357      12.794  28.761  38.473  1.00 87.25           C
ATOM   4319  N   GLY B 358      14.369  27.056  42.816  1.00105.76           N
ATOM   4320  CA  GLY B 358      14.923  26.946  44.148  1.00113.55           C
ATOM   4321  C   GLY B 358      15.070  25.511  44.621  1.00118.22           C
ATOM   4322  O   GLY B 358      14.637  24.550  43.979  1.00118.78           O
ATOM   4323  N   ASN B 359      15.707  25.374  45.786  1.00126.32           N
ATOM   4324  CA  ASN B 359      15.938  24.080  46.422  1.00126.63           C
ATOM   4325  C   ASN B 359      15.487  24.175  47.881  1.00122.92           C
ATOM   4326  O   ASN B 359      16.299  24.154  48.808  1.00128.97           O
ATOM   4327  CB  ASN B 359      17.406  23.662  46.310  1.00133.00           C
ATOM   4328  CG  ASN B 359      17.662  22.278  46.874  1.00136.59           C
ATOM   4329  OD1 ASN B 359      16.751  21.455  46.965  1.00137.91           O
ATOM   4330  ND2 ASN B 359      18.906  22.017  47.261  1.00140.04           N
ATOM   4331  N   GLU B 360      14.177  24.288  48.082  1.00110.79           N
ATOM   4332  CA  GLU B 360      13.606  24.335  49.419  1.00102.60           C
ATOM   4333  C   GLU B 360      12.952  23.022  49.828  1.00 98.25           C
ATOM   4334  O   GLU B 360      12.385  22.943  50.922  1.00 97.97           O
ATOM   4335  CB  GLU B 360      12.593  25.479  49.523  1.00 98.24           C
ATOM   4336  CG  GLU B 360      13.173  26.844  49.181  1.00 98.04           C
ATOM   4337  CD  GLU B 360      12.406  27.987  49.825  1.00 97.77           C
ATOM   4338  OE1 GLU B 360      12.695  28.318  50.997  1.00100.76           O
ATOM   4339  OE2 GLU B 360      11.508  28.549  49.163  1.00 95.31           O
ATOM   4340  N   GLY B 361      13.014  21.995  48.982  1.00 95.04           N
ATOM   4341  CA  GLY B 361      12.527  20.680  49.355  1.00 90.85           C
ATOM   4342  C   GLY B 361      11.259  20.241  48.651  1.00 86.83           C
ATOM   4343  O   GLY B 361      10.458  19.493  49.221  1.00 85.91           O
ATOM   4344  N   PHE B 362      11.067  20.688  47.411  1.00 84.93           N
ATOM   4345  CA  PHE B 362       9.903  20.310  46.620  1.00 82.68           C
ATOM   4346  C   PHE B 362      10.355  19.969  45.210  1.00 82.99           C
ATOM   4347  O   PHE B 362      11.101  20.737  44.594  1.00 85.62           O
ATOM   4348  CB  PHE B 362       8.863  21.436  46.583  1.00 82.83           C
ATOM   4349  CG  PHE B 362       8.591  22.055  47.921  1.00 84.90           C
ATOM   4350  CD1 PHE B 362       7.872  21.368  48.883  1.00 85.94           C
ATOM   4351  CD2 PHE B 362       9.050  23.327  48.218  1.00 87.10           C
ATOM   4352  CE1 PHE B 362       7.618  21.936  50.120  1.00 87.15           C
ATOM   4353  CE2 PHE B 362       8.799  23.902  49.452  1.00 88.84           C
ATOM   4354  CZ  PHE B 362       8.082  23.205  50.405  1.00 88.29           C
ATOM   4355  N   VAL B 363       9.912  18.820  44.701  1.00 80.21           N
ATOM   4356  CA  VAL B 363      10.267  18.387  43.357  1.00 80.63           C
ATOM   4357  C   VAL B 363       8.992  18.116  42.569  1.00 77.43           C
ATOM   4358  O   VAL B 363       7.937  17.816  43.138  1.00 75.51           O
ATOM   4359  CB  VAL B 363      11.187  17.140  43.365  1.00 82.64           C
ATOM   4360  CG1 VAL B 363      11.958  17.046  44.668  1.00 80.43           C
ATOM   4361  CG2 VAL B 363      10.398  15.862  43.098  1.00 84.41           C
ATOM   4362  N   LEU B 364       9.095  18.247  41.247  1.00 75.18           N
ATOM   4363  CA  LEU B 364       8.010  17.923  40.330  1.00 71.92           C
ATOM   4364  C   LEU B 364       8.193  16.508  39.801  1.00 70.54           C
ATOM   4365  O   LEU B 364       9.300  16.125  39.408  1.00 70.51           O
ATOM   4366  CB  LEU B 364       7.963  18.905  39.162  1.00 71.60           C
ATOM   4367  CG  LEU B 364       7.265  20.249  39.356  1.00 69.29           C
ATOM   4368  CD1 LEU B 364       7.238  21.005  38.038  1.00 66.85           C
ATOM   4369  CD2 LEU B 364       5.856  20.067  39.902  1.00 67.71           C
ATOM   4370  N   LYS B 365       7.109  15.737  39.786  1.00 71.05           N
ATOM   4371  CA  LYS B 365       7.124  14.375  39.266  1.00 76.35           C
ATOM   4372  C   LYS B 365       6.057  14.265  38.190  1.00 80.38           C
ATOM   4373  O   LYS B 365       4.884  14.560  38.443  1.00 79.56           O
ATOM   4374  CB  LYS B 365       6.891  13.351  40.381  1.00 78.74           C
ATOM   4375  CG  LYS B 365       7.973  13.362  41.455  1.00 81.73           C
ATOM   4376  CD  LYS B 365       8.171  11.983  42.072  1.00 84.26           C
ATOM   4377  CE  LYS B 365       9.443  11.931  42.913  1.00 84.94           C
ATOM   4378  NZ  LYS B 365      10.659  12.261  42.113  1.00 86.73           N
ATOM   4379  N   SER B 366       6.464  13.852  36.991  1.00 85.42           N
ATOM   4380  CA  SER B 366       5.567  13.773  35.844  1.00 88.11           C
ATOM   4381  C   SER B 366       4.885  12.410  35.845  1.00 90.25           C
ATOM   4382  O   SER B 366       5.521  11.389  35.566  1.00 92.42           O
ATOM   4383  CB  SER B 366       6.337  14.004  34.546  1.00 93.15           C
ATOM   4384  OG  SER B 366       5.470  14.014  33.420  1.00 95.67           O
ATOM   4385  N   SER B 367       3.589  12.393  36.161  1.00 92.18           N
ATOM   4386  CA  SER B 367       2.823  11.152  36.088  1.00 96.76           C
ATOM   4387  C   SER B 367       2.472  10.801  34.645  1.00 98.36           C
ATOM   4388  O   SER B 367       2.495   9.625  34.264  1.00104.26           O
ATOM   4389  CB  SER B 367       1.562  11.266  36.949  1.00 94.70           C
ATOM   4390  OG  SER B 367       1.090  12.603  36.993  1.00 91.53           O
ATOM   4391  N   SER B 368       2.147  11.807  33.836  1.00 94.98           N
ATOM   4392  CA  SER B 368       1.987  11.645  32.399  1.00 95.21           C
ATOM   4393  C   SER B 368       2.346  12.970  31.740  1.00 92.43           C
ATOM   4394  O   SER B 368       2.760  13.924  32.406  1.00 91.21           O
ATOM   4395  CB  SER B 368       0.569  11.194  32.037  1.00 95.64           C
ATOM   4396  OG  SER B 368      -0.382  12.188  32.370  1.00 93.56           O
ATOM   4397  N   LYS B 369       2.185  13.029  30.420  1.00 90.50           N
ATOM   4398  CA  LYS B 369       2.541  14.236  29.685  1.00 86.95           C
ATOM   4399  C   LYS B 369       1.582  15.370  30.030  1.00 82.90           C
ATOM   4400  O   LYS B 369       0.359  15.199  29.981  1.00 82.53           O
ATOM   4401  CB  LYS B 369       2.532  13.974  28.180  1.00 87.81           C
ATOM   4402  CG  LYS B 369       2.972  15.179  27.363  1.00 88.12           C
ATOM   4403  CD  LYS B 369       2.994  14.881  25.875  1.00 93.46           C
ATOM   4404  CE  LYS B 369       3.425  16.102  25.076  1.00 94.87           C
ATOM   4405  NZ  LYS B 369       4.744  16.623  25.539  1.00 95.68           N
ATOM   4406  N   ASN B 370       2.151  16.526  30.382  1.00 80.21           N
ATOM   4407  CA  ASN B 370       1.433  17.740  30.772  1.00 77.31           C
ATOM   4408  C   ASN B 370       0.747  17.611  32.129  1.00 76.93           C
ATOM   4409  O   ASN B 370      -0.119  18.427  32.467  1.00 76.97           O
ATOM   4410  CB  ASN B 370       0.414  18.165  29.705  1.00 76.15           C
ATOM   4411  CG  ASN B 370       1.012  18.210  28.309  1.00 76.46           C
ATOM   4412  OD1 ASN B 370       2.199  18.493  28.136  1.00 77.86           O
ATOM   4413  ND2 ASN B 370       0.190  17.924  27.306  1.00 74.83           N
ATOM   4414  N   TYR B 371       1.122  16.611  32.925  1.00 75.81           N
ATOM   4415  CA  TYR B 371       0.567  16.411  34.258  1.00 73.45           C
ATOM   4416  C   TYR B 371       1.704  16.201  35.247  1.00 72.84           C
ATOM   4417  O   TYR B 371       2.579  15.359  35.022  1.00 74.71           O
ATOM   4418  CB  TYR B 371      -0.395  15.218  34.287  1.00 72.81           C
ATOM   4419  CG  TYR B 371      -1.725  15.495  33.626  1.00 71.97           C
ATOM   4420  CD1 TYR B 371      -1.912  15.262  32.269  1.00 73.20           C
ATOM   4421  CD2 TYR B 371      -2.793  15.993  34.358  1.00 70.49           C
ATOM   4422  CE1 TYR B 371      -3.127  15.518  31.662  1.00 73.49           C
ATOM   4423  CE2 TYR B 371      -4.012  16.251  33.760  1.00 71.08           C
ATOM   4424  CZ  TYR B 371      -4.172  16.010  32.413  1.00 72.99           C
ATOM   4425  OH  TYR B 371      -5.383  16.267  31.818  1.00 75.03           O
ATOM   4426  N   TYR B 372       1.691  16.961  36.340  1.00 70.02           N
ATOM   4427  CA  TYR B 372       2.760  16.912  37.326  1.00 69.54           C
ATOM   4428  C   TYR B 372       2.188  16.820  38.734  1.00 68.59           C
ATOM   4429  O   TYR B 372       1.076  17.282  39.009  1.00 67.06           O
ATOM   4430  CB  TYR B 372       3.672  18.147  37.236  1.00 68.21           C
ATOM   4431  CG  TYR B 372       4.410  18.298  35.922  1.00 67.91           C
ATOM   4432  CD1 TYR B 372       5.703  17.815  35.769  1.00 68.35           C
ATOM   4433  CD2 TYR B 372       3.821  18.940  34.844  1.00 68.55           C
ATOM   4434  CE1 TYR B 372       6.384  17.959  34.578  1.00 70.72           C
ATOM   4435  CE2 TYR B 372       4.492  19.088  33.645  1.00 71.70           C
ATOM   4436  CZ  TYR B 372       5.773  18.595  33.515  1.00 73.50           C
ATOM   4437  OH  TYR B 372       6.442  18.741  32.316  1.00 76.08           O
ATOM   4438  N   LYS B 373       2.969  16.216  39.626  1.00 69.36           N
ATOM   4439  CA  LYS B 373       2.697  16.222  41.056  1.00 69.20           C
ATOM   4440  C   LYS B 373       3.843  16.938  41.754  1.00 66.71           C
ATOM   4441  O   LYS B 373       5.005  16.547  41.603  1.00 68.98           O
ATOM   4442  CB  LYS B 373       2.539  14.804  41.608  1.00 72.87           C
ATOM   4443  CG  LYS B 373       1.268  14.095  41.184  1.00 75.86           C
ATOM   4444  CD  LYS B 373       1.107  12.782  41.937  1.00 79.30           C
ATOM   4445  CE  LYS B 373      -0.094  11.996  41.434  1.00 82.86           C
ATOM   4446  NZ  LYS B 373      -0.165  10.641  42.050  1.00 85.41           N
ATOM   4447  N   LEU B 374       3.519  17.992  42.495  1.00 62.92           N
ATOM   4448  CA  LEU B 374       4.492  18.642  43.362  1.00 61.26           C
ATOM   4449  C   LEU B 374       4.545  17.877  44.680  1.00 61.43           C
ATOM   4450  O   LEU B 374       3.523  17.740  45.361  1.00 61.47           O
ATOM   4451  CB  LEU B 374       4.110  20.103  43.587  1.00 58.18           C
ATOM   4452  CG  LEU B 374       5.077  20.981  44.386  1.00 57.20           C
ATOM   4453  CD1 LEU B 374       6.385  21.181  43.632  1.00 57.66           C
ATOM   4454  CD2 LEU B 374       4.429  22.319  44.712  1.00 56.39           C
ATOM   4455  N   VAL B 375       5.720  17.349  45.025  1.00 61.80           N
ATOM   4456  CA  VAL B 375       5.866  16.510  46.206  1.00 64.02           C
ATOM   4457  C   VAL B 375       7.021  17.017  47.059  1.00 66.17           C
ATOM   4458  O   VAL B 375       7.889  17.764  46.601  1.00 67.12           O
ATOM   4459  CB  VAL B 375       6.089  15.024  45.850  1.00 63.10           C
ATOM   4460  CG1 VAL B 375       4.986  14.524  44.928  1.00 62.64           C
ATOM   4461  CG2 VAL B 375       7.462  14.827  45.228  1.00 63.03           C
ATOM   4462  N   THR B 376       7.016  16.592  48.320  1.00 67.82           N
ATOM   4463  CA  THR B 376       8.105  16.874  49.243  1.00 67.99           C
ATOM   4464  C   THR B 376       9.199  15.826  49.092  1.00 70.73           C
ATOM   4465  O   THR B 376       8.917  14.634  48.940  1.00 71.75           O
ATOM   4466  CB  THR B 376       7.605  16.879  50.688  1.00 67.29           C
ATOM   4467  OG1 THR B 376       6.979  15.624  50.976  1.00 67.91           O
ATOM   4468  CG2 THR B 376       6.605  17.996  50.914  1.00 65.89           C
ATOM   4469  N   ASP B 377      10.453  16.279  49.121  1.00 73.09           N
ATOM   4470  CA  ASP B 377      11.595  15.383  49.252  1.00 77.29           C
ATOM   4471  C   ASP B 377      12.468  15.775  50.440  1.00 77.41           C
ATOM   4472  O   ASP B 377      13.665  15.470  50.464  1.00 78.32           O
ATOM   4473  CB  ASP B 377      12.413  15.343  47.957  1.00 81.12           C
ATOM   4474  CG  ASP B 377      13.281  16.572  47.770  1.00 84.51           C
ATOM   4475  OD1 ASP B 377      14.418  16.421  47.272  1.00 86.45           O
ATOM   4476  OD2 ASP B 377      12.828  17.683  48.117  1.00 84.86           O
ATOM   4477  N   ARG B 378      11.878  16.437  51.433  1.00 76.88           N
ATOM   4478  CA  ARG B 378      12.586  16.917  52.610  1.00 77.10           C
ATOM   4479  C   ARG B 378      11.600  16.978  53.767  1.00 70.91           C
ATOM   4480  O   ARG B 378      10.431  17.323  53.570  1.00 66.56           O
ATOM   4481  CB  ARG B 378      13.202  18.297  52.347  1.00 81.25           C
ATOM   4482  CG  ARG B 378      14.089  18.841  53.453  1.00 84.65           C
ATOM   4483  CD  ARG B 378      14.650  20.203  53.054  1.00 87.23           C
ATOM   4484  NE  ARG B 378      15.362  20.149  51.779  1.00 88.95           N
ATOM   4485  CZ  ARG B 378      15.860  21.210  51.152  1.00 89.84           C
ATOM   4486  NH1 ARG B 378      15.721  22.419  51.679  1.00 91.31           N
ATOM   4487  NH2 ARG B 378      16.497  21.063  49.997  1.00 89.75           N
ATOM   4488  N   THR B 379      12.066  16.623  54.965  1.00 71.01           N
ATOM   4489  CA  THR B 379      11.234  16.749  56.155  1.00 67.07           C
ATOM   4490  C   THR B 379      11.019  18.219  56.486  1.00 65.40           C
ATOM   4491  O   THR B 379      11.943  19.031  56.405  1.00 67.02           O
ATOM   4492  CB  THR B 379      11.871  16.038  57.354  1.00 67.92           C
ATOM   4493  OG1 THR B 379      13.219  16.487  57.518  1.00 71.29           O
ATOM   4494  CG2 THR B 379      11.865  14.530  57.166  1.00 67.66           C
ATOM   4495  N   LEU B 380       9.792  18.555  56.866  1.00 63.16           N
ATOM   4496  CA  LEU B 380       9.405  19.924  57.168  1.00 62.82           C
ATOM   4497  C   LEU B 380       9.485  20.185  58.669  1.00 65.03           C
ATOM   4498  O   LEU B 380       9.586  19.261  59.480  1.00 67.50           O
ATOM   4499  CB  LEU B 380       7.990  20.199  56.653  1.00 59.81           C
ATOM   4500  CG  LEU B 380       7.800  19.943  55.154  1.00 57.03           C
ATOM   4501  CD1 LEU B 380       6.334  19.735  54.808  1.00 54.85           C
ATOM   4502  CD2 LEU B 380       8.387  21.088  54.339  1.00 56.55           C
ATOM   4503  N   ASP B 381       9.448  21.470  59.030  1.00 64.86           N
ATOM   4504  CA  ASP B 381       9.524  21.876  60.438  1.00 62.21           C
ATOM   4505  C   ASP B 381       8.936  23.276  60.550  1.00 60.62           C
ATOM   4506  O   ASP B 381       9.580  24.252  60.149  1.00 61.42           O
ATOM   4507  CB  ASP B 381      10.963  21.834  60.947  1.00 64.06           C
ATOM   4508  CG  ASP B 381      11.106  22.366  62.376  1.00 69.30           C
ATOM   4509  OD1 ASP B 381      10.101  22.418  63.119  1.00 68.72           O
ATOM   4510  OD2 ASP B 381      12.239  22.727  62.764  1.00 72.94           O
ATOM   4511  N   ARG B 382       7.721  23.370  61.095  1.00 60.11           N
ATOM   4512  CA  ARG B 382       7.051  24.661  61.210  1.00 62.61           C
ATOM   4513  C   ARG B 382       7.844  25.633  62.072  1.00 64.73           C
ATOM   4514  O   ARG B 382       7.839  26.841  61.808  1.00 66.57           O
ATOM   4515  CB  ARG B 382       5.647  24.477  61.788  1.00 64.73           C
ATOM   4516  CG  ARG B 382       4.783  25.725  61.726  1.00 66.73           C
ATOM   4517  CD  ARG B 382       3.751  25.749  62.840  1.00 66.81           C
ATOM   4518  NE  ARG B 382       4.383  25.881  64.148  1.00 70.42           N
ATOM   4519  CZ  ARG B 382       4.837  27.029  64.641  1.00 73.07           C
ATOM   4520  NH1 ARG B 382       5.403  27.066  65.841  1.00 72.75           N
ATOM   4521  NH2 ARG B 382       4.728  28.144  63.929  1.00 74.89           N
ATOM   4522  N   GLU B 383       8.530  25.129  63.103  1.00 63.47           N
ATOM   4523  CA  GLU B 383       9.318  25.986  63.981  1.00 66.80           C
ATOM   4524  C   GLU B 383      10.506  26.631  63.274  1.00 69.08           C
ATOM   4525  O   GLU B 383      11.091  27.570  63.823  1.00 72.62           O
ATOM   4526  CB  GLU B 383       9.807  25.187  65.195  1.00 69.58           C
ATOM   4527  CG  GLU B 383       8.749  24.951  66.270  1.00 64.83           C
ATOM   4528  CD  GLU B 383       7.637  24.014  65.824  1.00 66.40           C
ATOM   4529  OE1 GLU B 383       7.932  23.001  65.154  1.00 64.08           O
ATOM   4530  OE2 GLU B 383       6.461  24.292  66.140  1.00 62.01           O
ATOM   4531  N   ALA B 384      10.868  26.164  62.078  1.00 68.77           N
ATOM   4532  CA  ALA B 384      11.968  26.721  61.300  1.00 69.74           C
ATOM   4533  C   ALA B 384      11.495  27.541  60.110  1.00 69.83           C
ATOM   4534  O   ALA B 384      11.928  28.684  59.932  1.00 72.51           O
ATOM   4535  CB  ALA B 384      12.893  25.593  60.818  1.00 68.00           C
ATOM   4536  N   ILE B 385      10.622  26.983  59.276  1.00 67.96           N
ATOM   4537  CA  ILE B 385      10.067  27.700  58.128  1.00 70.22           C
ATOM   4538  C   ILE B 385       8.557  27.495  58.113  1.00 68.86           C
ATOM   4539  O   ILE B 385       8.083  26.417  57.725  1.00 67.21           O
ATOM   4540  CB  ILE B 385      10.699  27.232  56.806  1.00 69.80           C
ATOM   4541  CG1 ILE B 385      12.204  27.509  56.799  1.00 71.37           C
ATOM   4542  CG2 ILE B 385      10.030  27.921  55.629  1.00 70.24           C
ATOM   4543  CD1 ILE B 385      12.973  26.648  55.825  1.00 70.51           C
ATOM   4544  N   PRO B 386       7.769  28.485  58.524  1.00 70.33           N
ATOM   4545  CA  PRO B 386       6.321  28.272  58.632  1.00 70.83           C
ATOM   4546  C   PRO B 386       5.556  28.533  57.343  1.00 71.06           C
ATOM   4547  O   PRO B 386       4.398  28.118  57.228  1.00 69.99           O
ATOM   4548  CB  PRO B 386       5.913  29.260  59.730  1.00 71.88           C
ATOM   4549  CG  PRO B 386       6.880  30.383  59.575  1.00 73.16           C
ATOM   4550  CD  PRO B 386       8.184  29.774  59.106  1.00 72.78           C
ATOM   4551  N   GLU B 387       6.171  29.208  56.370  1.00 74.33           N
ATOM   4552  CA  GLU B 387       5.473  29.579  55.144  1.00 74.96           C
ATOM   4553  C   GLU B 387       6.402  29.473  53.941  1.00 72.28           C
ATOM   4554  O   GLU B 387       7.551  29.919  53.989  1.00 72.45           O
ATOM   4555  CB  GLU B 387       4.911  31.003  55.240  1.00 79.57           C
ATOM   4556  CG  GLU B 387       3.786  31.291  54.268  1.00 81.65           C
ATOM   4557  CD  GLU B 387       3.394  32.754  54.254  1.00 86.66           C
ATOM   4558  OE1 GLU B 387       4.114  33.558  53.621  1.00 88.95           O
ATOM   4559  OE2 GLU B 387       2.372  33.100  54.885  1.00 87.37           O
ATOM   4560  N   TYR B 388       5.893  28.898  52.855  1.00 72.24           N
ATOM   4561  CA  TYR B 388       6.656  28.714  51.628  1.00 73.55           C
ATOM   4562  C   TYR B 388       5.980  29.425  50.464  1.00 78.30           C
ATOM   4563  O   TYR B 388       4.749  29.439  50.360  1.00 77.26           O
ATOM   4564  CB  TYR B 388       6.811  27.229  51.283  1.00 70.20           C
ATOM   4565  CG  TYR B 388       7.849  26.496  52.099  1.00 70.46           C
ATOM   4566  CD1 TYR B 388       9.198  26.589  51.783  1.00 73.14           C
ATOM   4567  CD2 TYR B 388       7.480  25.695  53.173  1.00 68.72           C
ATOM   4568  CE1 TYR B 388      10.154  25.915  52.523  1.00 74.54           C
ATOM   4569  CE2 TYR B 388       8.430  25.015  53.921  1.00 68.39           C
ATOM   4570  CZ  TYR B 388       9.764  25.130  53.590  1.00 70.97           C
ATOM   4571  OH  TYR B 388      10.714  24.456  54.319  1.00 71.03           O
ATOM   4572  N   ASN B 389       6.794  30.008  49.585  1.00 84.21           N
ATOM   4573  CA  ASN B 389       6.341  30.525  48.295  1.00 87.67           C
ATOM   4574  C   ASN B 389       7.068  29.746  47.207  1.00 81.26           C
ATOM   4575  O   ASN B 389       8.275  29.927  47.009  1.00 84.30           O
ATOM   4576  CB  ASN B 389       6.598  32.027  48.170  1.00 99.12           C
ATOM   4577  CG  ASN B 389       5.510  32.858  48.818  1.00109.88           C
ATOM   4578  OD1 ASN B 389       4.394  32.382  49.024  1.00105.04           O
ATOM   4579  ND2 ASN B 389       5.826  34.108  49.138  1.00127.55           N
ATOM   4580  N   VAL B 390       6.341  28.875  46.513  1.00 72.42           N
ATOM   4581  CA  VAL B 390       6.913  27.986  45.508  1.00 68.19           C
ATOM   4582  C   VAL B 390       6.485  28.480  44.133  1.00 67.34           C
ATOM   4583  O   VAL B 390       5.288  28.511  43.818  1.00 65.92           O
ATOM   4584  CB  VAL B 390       6.480  26.530  45.730  1.00 63.84           C
ATOM   4585  CG1 VAL B 390       7.047  25.633  44.636  1.00 60.07           C
ATOM   4586  CG2 VAL B 390       6.916  26.052  47.110  1.00 61.77           C
ATOM   4587  N   THR B 391       7.462  28.858  43.313  1.00 67.38           N
ATOM   4588  CA  THR B 391       7.215  29.332  41.958  1.00 67.56           C
ATOM   4589  C   THR B 391       7.434  28.186  40.978  1.00 65.77           C
ATOM   4590  O   THR B 391       8.508  27.578  40.955  1.00 66.08           O
ATOM   4591  CB  THR B 391       8.126  30.508  41.610  1.00 69.48           C
ATOM   4592  OG1 THR B 391       7.815  31.627  42.451  1.00 69.68           O
ATOM   4593  CG2 THR B 391       7.940  30.908  40.155  1.00 69.08           C
ATOM   4594  N   ILE B 392       6.421  27.899  40.169  1.00 66.17           N
ATOM   4595  CA  ILE B 392       6.505  26.882  39.127  1.00 69.30           C
ATOM   4596  C   ILE B 392       6.494  27.577  37.774  1.00 70.60           C
ATOM   4597  O   ILE B 392       5.591  28.371  37.482  1.00 68.80           O
ATOM   4598  CB  ILE B 392       5.359  25.863  39.245  1.00 69.22           C
ATOM   4599  CG1 ILE B 392       5.463  25.132  40.585  1.00 68.44           C
ATOM   4600  CG2 ILE B 392       5.386  24.890  38.070  1.00 69.31           C
ATOM   4601  CD1 ILE B 392       4.399  24.098  40.799  1.00 66.80           C
ATOM   4602  N   VAL B 393       7.499  27.282  36.953  1.00 74.01           N
ATOM   4603  CA  VAL B 393       7.682  27.917  35.654  1.00 76.95           C
ATOM   4604  C   VAL B 393       7.418  26.885  34.567  1.00 79.36           C
ATOM   4605  O   VAL B 393       7.994  25.791  34.588  1.00 80.88           O
ATOM   4606  CB  VAL B 393       9.094  28.512  35.516  1.00 78.33           C
ATOM   4607  CG1 VAL B 393       9.270  29.160  34.149  1.00 79.40           C
ATOM   4608  CG2 VAL B 393       9.356  29.517  36.632  1.00 77.68           C
ATOM   4609  N   ALA B 394       6.547  27.232  33.625  1.00 80.22           N
ATOM   4610  CA  ALA B 394       6.272  26.416  32.450  1.00 79.27           C
ATOM   4611  C   ALA B 394       6.696  27.190  31.212  1.00 80.78           C
ATOM   4612  O   ALA B 394       6.386  28.379  31.087  1.00 81.32           O
ATOM   4613  CB  ALA B 394       4.790  26.044  32.365  1.00 76.71           C
ATOM   4614  N   ALA B 395       7.402  26.520  30.302  1.00 82.52           N
ATOM   4615  CA  ALA B 395       7.897  27.151  29.087  1.00 84.67           C
ATOM   4616  C   ALA B 395       7.654  26.240  27.894  1.00 80.81           C
ATOM   4617  O   ALA B 395       7.869  25.028  27.982  1.00 80.16           O
ATOM   4618  CB  ALA B 395       9.394  27.471  29.195  1.00 88.05           C
ATOM   4619  N   ASP B 396       7.212  26.824  26.780  1.00 78.39           N
ATOM   4620  CA  ASP B 396       7.060  26.031  25.571  1.00 76.88           C
ATOM   4621  C   ASP B 396       8.405  25.890  24.859  1.00 77.87           C
ATOM   4622  O   ASP B 396       9.374  26.596  25.151  1.00 78.39           O
ATOM   4623  CB  ASP B 396       5.996  26.631  24.640  1.00 76.49           C
ATOM   4624  CG  ASP B 396       6.329  28.046  24.154  1.00 74.39           C
ATOM   4625  OD1 ASP B 396       7.512  28.380  23.958  1.00 75.43           O
ATOM   4626  OD2 ASP B 396       5.381  28.833  23.945  1.00 71.57           O
ATOM   4627  N   ARG B 397       8.456  24.956  23.911  1.00 78.81           N
ATOM   4628  CA  ARG B 397       9.661  24.695  23.126  1.00 80.62           C
ATOM   4629  C   ARG B 397       9.570  25.297  21.729  1.00 82.89           C
ATOM   4630  O   ARG B 397      10.073  24.725  20.757  1.00 83.47           O
ATOM   4631  CB  ARG B 397       9.933  23.195  23.050  1.00 81.23           C
ATOM   4632  CG  ARG B 397      10.201  22.539  24.398  1.00 81.39           C
ATOM   4633  CD  ARG B 397      11.228  21.419  24.278  1.00 86.03           C
ATOM   4634  NE  ARG B 397      11.437  20.722  25.543  1.00 87.26           N
ATOM   4635  CZ  ARG B 397      12.399  19.830  25.760  1.00 91.00           C
ATOM   4636  NH1 ARG B 397      13.257  19.526  24.796  1.00 93.36           N
ATOM   4637  NH2 ARG B 397      12.507  19.244  26.947  1.00 91.93           N
ATOM   4638  N   GLY B 398       8.927  26.455  21.600  1.00 82.70           N
ATOM   4639  CA  GLY B 398       8.876  27.153  20.337  1.00 82.85           C
ATOM   4640  C   GLY B 398      10.100  28.020  20.118  1.00 83.53           C
ATOM   4641  O   GLY B 398      10.995  28.122  20.956  1.00 82.66           O
ATOM   4642  N   LYS B 399      10.135  28.654  18.951  1.00 84.60           N
ATOM   4643  CA  LYS B 399      11.232  29.552  18.618  1.00 86.73           C
ATOM   4644  C   LYS B 399      10.699  30.905  18.153  1.00 89.26           C
ATOM   4645  O   LYS B 399      10.155  31.014  17.055  1.00 93.98           O
ATOM   4646  CB  LYS B 399      12.127  28.928  17.545  1.00 89.85           C
ATOM   4647  CG  LYS B 399      12.775  27.613  17.968  1.00 91.79           C
ATOM   4648  CD  LYS B 399      13.508  26.951  16.810  1.00 96.38           C
ATOM   4649  N   PRO B 400      10.836  31.941  19.000  1.00 88.70           N
ATOM   4650  CA  PRO B 400      11.399  31.888  20.357  1.00 89.22           C
ATOM   4651  C   PRO B 400      10.401  31.371  21.393  1.00 87.47           C
ATOM   4652  O   PRO B 400       9.195  31.460  21.169  1.00 87.81           O
ATOM   4653  CB  PRO B 400      11.762  33.347  20.636  1.00 89.52           C
ATOM   4654  CG  PRO B 400      10.755  34.118  19.858  1.00 89.26           C
ATOM   4655  CD  PRO B 400      10.505  33.321  18.601  1.00 88.93           C
ATOM   4656  N   PRO B 401      10.894  30.849  22.515  1.00 86.99           N
ATOM   4657  CA  PRO B 401       9.990  30.247  23.499  1.00 83.17           C
ATOM   4658  C   PRO B 401       9.222  31.293  24.295  1.00 83.67           C
ATOM   4659  O   PRO B 401       9.647  32.441  24.444  1.00 83.86           O
ATOM   4660  CB  PRO B 401      10.936  29.449  24.401  1.00 82.80           C
ATOM   4661  CG  PRO B 401      12.233  30.172  24.302  1.00 85.22           C
ATOM   4662  CD  PRO B 401      12.309  30.700  22.901  1.00 87.45           C
ATOM   4663  N   LEU B 402       8.061  30.872  24.798  1.00 83.71           N
ATOM   4664  CA  LEU B 402       7.241  31.654  25.711  1.00 84.58           C
ATOM   4665  C   LEU B 402       7.110  30.900  27.028  1.00 86.37           C
ATOM   4666  O   LEU B 402       7.145  29.665  27.053  1.00 81.30           O
ATOM   4667  CB  LEU B 402       5.847  31.921  25.125  1.00 81.58           C
ATOM   4668  CG  LEU B 402       5.760  32.771  23.857  1.00 81.12           C
ATOM   4669  CD1 LEU B 402       4.422  32.569  23.160  1.00 77.23           C
ATOM   4670  CD2 LEU B 402       5.971  34.236  24.198  1.00 81.89           C
ATOM   4671  N   SER B 403       6.952  31.643  28.124  1.00 94.78           N
ATOM   4672  CA  SER B 403       6.871  31.017  29.437  1.00101.16           C
ATOM   4673  C   SER B 403       6.087  31.897  30.401  1.00 94.01           C
ATOM   4674  O   SER B 403       6.139  33.127  30.329  1.00 95.12           O
ATOM   4675  CB  SER B 403       8.263  30.740  30.019  1.00116.33           C
ATOM   4676  OG  SER B 403       8.796  31.902  30.624  1.00130.39           O
ATOM   4677  N   SER B 404       5.365  31.244  31.312  1.00 87.55           N
ATOM   4678  CA  SER B 404       4.673  31.894  32.416  1.00 83.36           C
ATOM   4679  C   SER B 404       5.049  31.189  33.715  1.00 80.57           C
ATOM   4680  O   SER B 404       5.676  30.127  33.709  1.00 80.13           O
ATOM   4681  CB  SER B 404       3.150  31.873  32.221  1.00 81.03           C
ATOM   4682  OG  SER B 404       2.608  30.605  32.554  1.00 78.51           O
ATOM   4683  N   ASN B 405       4.661  31.784  34.843  1.00 78.92           N
ATOM   4684  CA  ASN B 405       4.906  31.165  36.138  1.00 76.68           C
ATOM   4685  C   ASN B 405       3.682  31.315  37.032  1.00 74.92           C
ATOM   4686  O   ASN B 405       2.873  32.232  36.862  1.00 75.82           O
ATOM   4687  CB  ASN B 405       6.149  31.751  36.839  1.00 78.31           C
ATOM   4688  CG  ASN B 405       5.966  33.199  37.268  1.00 80.55           C
ATOM   4689  OD1 ASN B 405       5.288  33.488  38.255  1.00 79.86           O
ATOM   4690  ND2 ASN B 405       6.597  34.114  36.543  1.00 83.46           N
ATOM   4691  N   VAL B 406       3.555  30.388  37.980  1.00 71.92           N
ATOM   4692  CA  VAL B 406       2.526  30.425  39.011  1.00 71.34           C
ATOM   4693  C   VAL B 406       3.207  30.210  40.356  1.00 71.34           C
ATOM   4694  O   VAL B 406       4.061  29.325  40.490  1.00 70.79           O
ATOM   4695  CB  VAL B 406       1.434  29.363  38.775  1.00 70.35           C
ATOM   4696  CG1 VAL B 406       0.603  29.162  40.033  1.00 71.17           C
ATOM   4697  CG2 VAL B 406       0.539  29.774  37.620  1.00 69.74           C
ATOM   4698  N   ILE B 407       2.841  31.024  41.345  1.00 70.87           N
ATOM   4699  CA  ILE B 407       3.439  30.982  42.675  1.00 70.76           C
ATOM   4700  C   ILE B 407       2.442  30.343  43.632  1.00 67.97           C
ATOM   4701  O   ILE B 407       1.316  30.832  43.787  1.00 67.58           O
ATOM   4702  CB  ILE B 407       3.848  32.382  43.153  1.00 74.18           C
ATOM   4703  CG1 ILE B 407       4.927  32.956  42.229  1.00 76.81           C
ATOM   4704  CG2 ILE B 407       4.327  32.335  44.595  1.00 74.46           C
ATOM   4705  CD1 ILE B 407       5.401  34.337  42.614  1.00 80.01           C
ATOM   4706  N   ILE B 408       2.857  29.252  44.272  1.00 65.95           N
ATOM   4707  CA  ILE B 408       2.032  28.530  45.233  1.00 64.82           C
ATOM   4708  C   ILE B 408       2.494  28.895  46.635  1.00 68.07           C
ATOM   4709  O   ILE B 408       3.692  28.822  46.940  1.00 68.80           O
ATOM   4710  CB  ILE B 408       2.120  27.010  45.014  1.00 62.24           C
ATOM   4711  CG1 ILE B 408       1.879  26.661  43.543  1.00 63.54           C
ATOM   4712  CG2 ILE B 408       1.130  26.285  45.913  1.00 59.50           C
ATOM   4713  CD1 ILE B 408       1.905  25.173  43.253  1.00 62.93           C
ATOM   4714  N   THR B 409       1.548  29.284  47.489  1.00 69.40           N
ATOM   4715  CA  THR B 409       1.828  29.597  48.885  1.00 68.55           C
ATOM   4716  C   THR B 409       1.486  28.395  49.757  1.00 68.01           C
ATOM   4717  O   THR B 409       0.362  27.882  49.707  1.00 67.36           O
ATOM   4718  CB  THR B 409       1.039  30.820  49.352  1.00 69.11           C
ATOM   4719  OG1 THR B 409       1.509  31.985  48.666  1.00 70.26           O
ATOM   4720  CG2 THR B 409       1.211  31.021  50.855  1.00 69.70           C
ATOM   4721  N   LEU B 410       2.452  27.956  50.555  1.00 68.32           N
ATOM   4722  CA  LEU B 410       2.290  26.807  51.433  1.00 69.14           C
ATOM   4723  C   LEU B 410       2.310  27.252  52.891  1.00 67.40           C
ATOM   4724  O   LEU B 410       3.254  27.919  53.331  1.00 67.70           O
ATOM   4725  CB  LEU B 410       3.388  25.775  51.174  1.00 70.18           C
ATOM   4726  CG  LEU B 410       3.263  25.143  49.792  1.00 71.74           C
ATOM   4727  CD1 LEU B 410       4.324  24.073  49.562  1.00 71.67           C
ATOM   4728  CD2 LEU B 410       1.864  24.576  49.635  1.00 71.77           C
ATOM   4729  N   HIS B 411       1.267  26.885  53.631  1.00 65.80           N
ATOM   4730  CA  HIS B 411       1.186  27.135  55.064  1.00 66.54           C
ATOM   4731  C   HIS B 411       1.447  25.835  55.814  1.00 63.81           C
ATOM   4732  O   HIS B 411       0.759  24.835  55.589  1.00 61.56           O
ATOM   4733  CB  HIS B 411      -0.182  27.696  55.450  1.00 70.13           C
ATOM   4734  CG  HIS B 411      -0.438  29.077  54.935  1.00 76.20           C
ATOM   4735  ND1 HIS B 411       0.523  30.065  54.942  1.00 79.29           N
ATOM   4736  CD2 HIS B 411      -1.548  29.636  54.397  1.00 79.33           C
ATOM   4737  CE1 HIS B 411       0.016  31.173  54.432  1.00 82.06           C
ATOM   4738  NE2 HIS B 411      -1.239  30.940  54.092  1.00 82.15           N
ATOM   4739  N   ILE B 412       2.432  25.856  56.705  1.00 64.37           N
ATOM   4740  CA  ILE B 412       2.815  24.673  57.468  1.00 63.49           C
ATOM   4741  C   ILE B 412       2.064  24.683  58.793  1.00 64.98           C
ATOM   4742  O   ILE B 412       2.249  25.590  59.615  1.00 68.06           O
ATOM   4743  CB  ILE B 412       4.332  24.626  57.695  1.00 63.21           C
ATOM   4744  CG1 ILE B 412       5.074  24.758  56.362  1.00 64.93           C
ATOM   4745  CG2 ILE B 412       4.713  23.335  58.393  1.00 59.92           C
ATOM   4746  CD1 ILE B 412       4.764  23.653  55.374  1.00 64.06           C
ATOM   4747  N   SER B 413       1.216  23.676  59.004  1.00 64.25           N
ATOM   4748  CA  SER B 413       0.441  23.570  60.233  1.00 65.99           C
ATOM   4749  C   SER B 413       1.242  22.849  61.312  1.00 64.03           C
ATOM   4750  O   SER B 413       2.082  21.991  61.022  1.00 61.50           O
ATOM   4751  CB  SER B 413      -0.880  22.839  59.986  1.00 67.66           C
ATOM   4752  OG  SER B 413      -0.657  21.519  59.524  1.00 67.78           O
ATOM   4753  N   ASP B 414       0.965  23.201  62.566  1.00 63.68           N
ATOM   4754  CA  ASP B 414       1.790  22.748  63.674  1.00 61.93           C
ATOM   4755  C   ASP B 414       1.432  21.334  64.115  1.00 59.66           C
ATOM   4756  O   ASP B 414       0.278  20.903  64.046  1.00 57.77           O
ATOM   4757  CB  ASP B 414       1.663  23.694  64.868  1.00 65.41           C
ATOM   4758  CG  ASP B 414       2.551  23.282  66.028  1.00 66.38           C
ATOM   4759  OD1 ASP B 414       3.759  23.591  65.986  1.00 66.15           O
ATOM   4760  OD2 ASP B 414       2.047  22.635  66.970  1.00 67.39           O
ATOM   4761  N   VAL B 415       2.450  20.620  64.587  1.00 61.00           N
ATOM   4762  CA  VAL B 415       2.316  19.338  65.265  1.00 61.51           C
ATOM   4763  C   VAL B 415       3.000  19.454  66.623  1.00 61.82           C
ATOM   4764  O   VAL B 415       4.003  20.161  66.772  1.00 59.05           O
ATOM   4765  CB  VAL B 415       2.924  18.192  64.421  1.00 60.56           C
ATOM   4766  CG1 VAL B 415       3.009  16.897  65.221  1.00 59.66           C
ATOM   4767  CG2 VAL B 415       2.107  17.986  63.153  1.00 58.91           C
ATOM   4768  N   ASN B 416       2.440  18.779  67.627  1.00 73.13           N
ATOM   4769  CA  ASN B 416       3.055  18.796  68.950  1.00 71.97           C
ATOM   4770  C   ASN B 416       4.310  17.934  68.951  1.00 72.24           C
ATOM   4771  O   ASN B 416       4.256  16.746  69.279  1.00 73.78           O
ATOM   4772  CB  ASN B 416       2.078  18.314  70.023  1.00 73.06           C
ATOM   4773  CG  ASN B 416       2.598  18.559  71.426  1.00 72.13           C
ATOM   4774  OD1 ASN B 416       3.432  19.433  71.642  1.00 68.09           O
ATOM   4775  ND2 ASN B 416       2.109  17.783  72.387  1.00 76.05           N
ATOM   4776  N   ASP B 417       5.450  18.526  68.586  1.00 70.82           N
ATOM   4777  CA  ASP B 417       6.709  17.794  68.533  1.00 68.49           C
ATOM   4778  C   ASP B 417       7.817  18.468  69.333  1.00 64.55           C
ATOM   4779  O   ASP B 417       8.985  18.097  69.178  1.00 65.79           O
ATOM   4780  CB  ASP B 417       7.158  17.593  67.075  1.00 68.67           C
ATOM   4781  CG  ASP B 417       7.182  18.888  66.277  1.00 66.42           C
ATOM   4782  OD1 ASP B 417       6.721  19.927  66.796  1.00 63.82           O
ATOM   4783  OD2 ASP B 417       7.648  18.863  65.116  1.00 67.31           O
ATOM   4784  N   ASN B 418       7.490  19.436  70.184  1.00 61.32           N
ATOM   4785  CA  ASN B 418       8.466  20.073  71.061  1.00 60.58           C
ATOM   4786  C   ASN B 418       8.003  19.921  72.503  1.00 59.11           C
ATOM   4787  O   ASN B 418       6.887  20.325  72.845  1.00 59.89           O
ATOM   4788  CB  ASN B 418       8.652  21.550  70.707  1.00 61.84           C
ATOM   4789  CG  ASN B 418       9.332  21.752  69.363  1.00 65.88           C
ATOM   4790  OD1 ASN B 418      10.552  21.632  69.245  1.00 67.17           O
ATOM   4791  ND2 ASN B 418       8.543  22.070  68.344  1.00 67.27           N
ATOM   4792  N   ALA B 419       8.851  19.334  73.342  1.00 57.70           N
ATOM   4793  CA  ALA B 419       8.512  19.233  74.754  1.00 59.22           C
ATOM   4794  C   ALA B 419       8.815  20.546  75.477  1.00 57.85           C
ATOM   4795  O   ALA B 419       9.700  21.300  75.066  1.00 58.50           O
ATOM   4796  CB  ALA B 419       9.287  18.094  75.416  1.00 57.66           C
ATOM   4797  N   PRO B 420       8.084  20.852  76.544  1.00 58.74           N
ATOM   4798  CA  PRO B 420       8.459  21.996  77.382  1.00 58.30           C
ATOM   4799  C   PRO B 420       9.899  21.866  77.866  1.00 56.46           C
ATOM   4800  O   PRO B 420      10.400  20.764  78.098  1.00 54.93           O
ATOM   4801  CB  PRO B 420       7.466  21.927  78.547  1.00 58.47           C
ATOM   4802  CG  PRO B 420       6.286  21.207  77.989  1.00 60.58           C
ATOM   4803  CD  PRO B 420       6.828  20.221  76.986  1.00 61.04           C
ATOM   4804  N   VAL B 421      10.573  23.009  77.987  1.00 57.07           N
ATOM   4805  CA  VAL B 421      11.939  23.074  78.497  1.00 57.07           C
ATOM   4806  C   VAL B 421      12.001  24.179  79.542  1.00 58.32           C
ATOM   4807  O   VAL B 421      11.723  25.345  79.233  1.00 59.77           O
ATOM   4808  CB  VAL B 421      12.969  23.332  77.385  1.00 56.95           C
ATOM   4809  CG1 VAL B 421      14.351  23.548  77.995  1.00 56.62           C
ATOM   4810  CG2 VAL B 421      12.991  22.174  76.395  1.00 57.11           C
ATOM   4811  N   PHE B 422      12.370  23.817  80.770  1.00 58.05           N
ATOM   4812  CA  PHE B 422      12.461  24.787  81.853  1.00 58.07           C
ATOM   4813  C   PHE B 422      13.589  25.781  81.606  1.00 58.59           C
ATOM   4814  O   PHE B 422      14.631  25.448  81.034  1.00 58.28           O
ATOM   4815  CB  PHE B 422      12.686  24.083  83.191  1.00 53.79           C
ATOM   4816  CG  PHE B 422      11.452  23.444  83.760  1.00 52.19           C
ATOM   4817  CD1 PHE B 422      10.489  24.211  84.392  1.00 51.05           C
ATOM   4818  CD2 PHE B 422      11.263  22.076  83.677  1.00 52.60           C
ATOM   4819  CE1 PHE B 422       9.358  23.628  84.921  1.00 52.59           C
ATOM   4820  CE2 PHE B 422      10.132  21.484  84.209  1.00 53.51           C
ATOM   4821  CZ  PHE B 422       9.179  22.262  84.833  1.00 53.64           C
ATOM   4822  N   HIS B 423      13.375  27.016  82.068  1.00 60.07           N
ATOM   4823  CA  HIS B 423      14.361  28.070  81.855  1.00 64.35           C
ATOM   4824  C   HIS B 423      15.682  27.762  82.554  1.00 63.35           C
ATOM   4825  O   HIS B 423      16.738  28.226  82.111  1.00 64.73           O
ATOM   4826  CB  HIS B 423      13.800  29.412  82.328  1.00 71.14           C
ATOM   4827  CG  HIS B 423      14.612  30.595  81.898  1.00 79.20           C
ATOM   4828  ND1 HIS B 423      14.696  31.002  80.583  1.00 83.05           N
ATOM   4829  CD2 HIS B 423      15.375  31.460  82.609  1.00 82.76           C
ATOM   4830  CE1 HIS B 423      15.477  32.065  80.503  1.00 85.41           C
ATOM   4831  NE2 HIS B 423      15.901  32.364  81.718  1.00 86.04           N
ATOM   4832  N   GLN B 424      15.648  26.984  83.637  1.00 60.76           N
ATOM   4833  CA  GLN B 424      16.847  26.538  84.331  1.00 59.25           C
ATOM   4834  C   GLN B 424      16.866  25.017  84.398  1.00 56.17           C
ATOM   4835  O   GLN B 424      15.818  24.370  84.468  1.00 56.53           O
ATOM   4836  CB  GLN B 424      16.926  27.117  85.752  1.00 59.48           C
ATOM   4837  CG  GLN B 424      16.746  28.621  85.810  1.00 61.52           C
ATOM   4838  CD  GLN B 424      16.910  29.182  87.208  1.00 61.72           C
ATOM   4839  OE1 GLN B 424      17.355  28.487  88.123  1.00 63.35           O
ATOM   4840  NE2 GLN B 424      16.553  30.449  87.381  1.00 60.73           N
ATOM   4841  N   ALA B 425      18.073  24.448  84.375  1.00 55.58           N
ATOM   4842  CA  ALA B 425      18.206  22.998  84.478  1.00 57.38           C
ATOM   4843  C   ALA B 425      17.798  22.490  85.858  1.00 56.61           C
ATOM   4844  O   ALA B 425      17.341  21.349  85.987  1.00 56.76           O
ATOM   4845  CB  ALA B 425      19.641  22.578  84.157  1.00 58.40           C
ATOM   4846  N   SER B 426      17.959  23.313  86.891  1.00 55.92           N
ATOM   4847  CA  SER B 426      17.516  22.986  88.240  1.00 52.48           C
ATOM   4848  C   SER B 426      17.410  24.287  89.019  1.00 51.79           C
ATOM   4849  O   SER B 426      17.950  25.318  88.608  1.00 51.03           O
ATOM   4850  CB  SER B 426      18.467  22.008  88.935  1.00 52.28           C
ATOM   4851  OG  SER B 426      19.741  22.594  89.134  1.00 51.81           O
ATOM   4852  N   TYR B 427      16.715  24.225  90.156  1.00 51.65           N
ATOM   4853  CA  TYR B 427      16.376  25.411  90.931  1.00 51.38           C
ATOM   4854  C   TYR B 427      16.889  25.288  92.362  1.00 53.32           C
ATOM   4855  O   TYR B 427      16.613  24.298  93.051  1.00 54.26           O
ATOM   4856  CB  TYR B 427      14.863  25.645  90.930  1.00 52.04           C
ATOM   4857  CG  TYR B 427      14.314  26.129  89.603  1.00 57.47           C
ATOM   4858  CD1 TYR B 427      14.129  27.482  89.359  1.00 58.08           C
ATOM   4859  CD2 TYR B 427      13.979  25.231  88.594  1.00 59.00           C
ATOM   4860  CE1 TYR B 427      13.628  27.929  88.155  1.00 58.69           C
ATOM   4861  CE2 TYR B 427      13.475  25.668  87.386  1.00 60.11           C
ATOM   4862  CZ  TYR B 427      13.303  27.018  87.170  1.00 60.79           C
ATOM   4863  OH  TYR B 427      12.801  27.461  85.966  1.00 62.17           O
ATOM   4864  N   LEU B 428      17.624  26.304  92.805  1.00 52.48           N
ATOM   4865  CA  LEU B 428      18.060  26.441  94.188  1.00 51.02           C
ATOM   4866  C   LEU B 428      17.413  27.699  94.752  1.00 52.65           C
ATOM   4867  O   LEU B 428      17.643  28.799  94.239  1.00 50.92           O
ATOM   4868  CB  LEU B 428      19.585  26.522  94.280  1.00 48.05           C
ATOM   4869  CG  LEU B 428      20.178  26.507  95.693  1.00 47.11           C
ATOM   4870  CD1 LEU B 428      19.952  25.148  96.351  1.00 46.08           C
ATOM   4871  CD2 LEU B 428      21.659  26.854  95.657  1.00 44.29           C
ATOM   4872  N   VAL B 429      16.602  27.535  95.798  1.00 56.44           N
ATOM   4873  CA  VAL B 429      15.788  28.612  96.352  1.00 57.88           C
ATOM   4874  C   VAL B 429      16.141  28.808  97.821  1.00 59.58           C
ATOM   4875  O   VAL B 429      16.331  27.833  98.555  1.00 65.26           O
ATOM   4876  CB  VAL B 429      14.284  28.311  96.186  1.00 57.77           C
ATOM   4877  CG1 VAL B 429      13.445  29.488  96.653  1.00 58.89           C
ATOM   4878  CG2 VAL B 429      13.969  27.962  94.743  1.00 57.44           C
ATOM   4879  N   HIS B 430      16.225  30.068  98.246  1.00 58.33           N
ATOM   4880  CA  HIS B 430      16.458  30.428  99.642  1.00 59.94           C
ATOM   4881  C   HIS B 430      15.201  31.077 100.205  1.00 58.10           C
ATOM   4882  O   HIS B 430      14.643  31.990  99.587  1.00 57.23           O
ATOM   4883  CB  HIS B 430      17.642  31.391  99.789  1.00 62.32           C
ATOM   4884  CG  HIS B 430      18.977  30.775  99.500  1.00 64.23           C
ATOM   4885  ND1 HIS B 430      19.669  31.010  98.331  1.00 65.16           N
ATOM   4886  CD2 HIS B 430      19.759  29.952 100.239  1.00 66.32           C
ATOM   4887  CE1 HIS B 430      20.813  30.350  98.357  1.00 65.58           C
ATOM   4888  NE2 HIS B 430      20.893  29.700  99.504  1.00 66.27           N
ATOM   4889  N   VAL B 431      14.755  30.607 101.373  1.00 56.08           N
ATOM   4890  CA  VAL B 431      13.583  31.157 102.049  1.00 57.93           C
ATOM   4891  C   VAL B 431      13.927  31.420 103.512  1.00 61.06           C
ATOM   4892  O   VAL B 431      14.370  30.514 104.229  1.00 57.17           O
ATOM   4893  CB  VAL B 431      12.360  30.225 101.961  1.00 57.70           C
ATOM   4894  CG1 VAL B 431      11.123  30.933 102.500  1.00 58.99           C
ATOM   4895  CG2 VAL B 431      12.137  29.757 100.544  1.00 59.09           C
ATOM   4896  N   ALA B 432      13.701  32.653 103.956  1.00 63.51           N
ATOM   4897  CA  ALA B 432      13.939  32.998 105.349  1.00 61.67           C
ATOM   4898  C   ALA B 432      12.923  32.298 106.242  1.00 63.65           C
ATOM   4899  O   ALA B 432      11.718  32.310 105.968  1.00 62.35           O
ATOM   4900  CB  ALA B 432      13.870  34.510 105.555  1.00 59.54           C
ATOM   4901  N   GLU B 433      13.430  31.681 107.303  1.00 65.32           N
ATOM   4902  CA  GLU B 433      12.611  31.063 108.331  1.00 70.33           C
ATOM   4903  C   GLU B 433      11.538  32.021 108.828  1.00 69.05           C
ATOM   4904  O   GLU B 433      11.674  33.243 108.719  1.00 70.71           O
ATOM   4905  CB  GLU B 433      13.528  30.630 109.469  1.00 75.33           C
ATOM   4906  CG  GLU B 433      12.886  30.146 110.714  1.00 81.72           C
ATOM   4907  CD  GLU B 433      13.921  29.851 111.758  1.00 84.75           C
ATOM   4908  OE1 GLU B 433      15.035  30.405 111.677  1.00 74.45           O
ATOM   4909  OE2 GLU B 433      13.631  29.048 112.649  1.00100.84           O
ATOM   4910  N   ASN B 434      10.456  31.454 109.364  1.00 66.99           N
ATOM   4911  CA  ASN B 434       9.351  32.201 109.962  1.00 70.22           C
ATOM   4912  C   ASN B 434       8.625  33.063 108.943  1.00 73.55           C
ATOM   4913  O   ASN B 434       8.019  34.080 109.300  1.00 75.97           O
ATOM   4914  CB  ASN B 434       9.824  33.057 111.142  1.00 70.28           C
ATOM   4915  CG  ASN B 434      10.559  32.243 112.177  1.00 72.37           C
ATOM   4916  OD1 ASN B 434      10.174  31.117 112.483  1.00 74.48           O
ATOM   4917  ND2 ASN B 434      11.639  32.802 112.713  1.00 73.11           N
ATOM   4918  N   ASN B 435       8.691  32.665 107.673  1.00 74.24           N
ATOM   4919  CA  ASN B 435       7.999  33.347 106.598  1.00 75.23           C
ATOM   4920  C   ASN B 435       6.489  33.303 106.820  1.00 78.55           C
ATOM   4921  O   ASN B 435       5.975  32.406 107.494  1.00 78.88           O
ATOM   4922  CB  ASN B 435       8.343  32.683 105.273  1.00 73.54           C
ATOM   4923  CG  ASN B 435       8.112  31.186 105.313  1.00 73.06           C
ATOM   4924  OD1 ASN B 435       8.910  30.439 105.891  1.00 72.68           O
ATOM   4925  ND2 ASN B 435       7.005  30.740 104.728  1.00 71.29           N
ATOM   4926  N   PRO B 436       5.756  34.256 106.251  1.00 82.50           N
ATOM   4927  CA  PRO B 436       4.292  34.175 106.271  1.00 86.71           C
ATOM   4928  C   PRO B 436       3.814  33.059 105.362  1.00 87.06           C
ATOM   4929  O   PRO B 436       4.412  32.817 104.303  1.00 81.77           O
ATOM   4930  CB  PRO B 436       3.848  35.549 105.742  1.00 88.45           C
ATOM   4931  CG  PRO B 436       5.090  36.405 105.729  1.00 85.86           C
ATOM   4932  CD  PRO B 436       6.230  35.462 105.553  1.00 81.22           C
ATOM   4933  N   PRO B 437       2.761  32.342 105.742  1.00 91.00           N
ATOM   4934  CA  PRO B 437       2.217  31.316 104.847  1.00 92.22           C
ATOM   4935  C   PRO B 437       1.621  31.942 103.598  1.00 95.24           C
ATOM   4936  O   PRO B 437       1.168  33.089 103.604  1.00 99.15           O
ATOM   4937  CB  PRO B 437       1.139  30.634 105.696  1.00 95.31           C
ATOM   4938  CG  PRO B 437       1.508  30.955 107.107  1.00 96.36           C
ATOM   4939  CD  PRO B 437       2.110  32.325 107.060  1.00 94.75           C
ATOM   4940  N   GLY B 438       1.635  31.169 102.514  1.00 94.38           N
ATOM   4941  CA  GLY B 438       1.110  31.643 101.250  1.00 95.30           C
ATOM   4942  C   GLY B 438       1.981  32.638 100.520  1.00 94.73           C
ATOM   4943  O   GLY B 438       1.516  33.249  99.554  1.00 97.84           O
ATOM   4944  N   THR B 439       3.228  32.826 100.945  1.00 93.60           N
ATOM   4945  CA  THR B 439       4.112  33.785 100.298  1.00 94.18           C
ATOM   4946  C   THR B 439       4.856  33.122  99.145  1.00 91.82           C
ATOM   4947  O   THR B 439       5.205  31.938  99.203  1.00 88.31           O
ATOM   4948  CB  THR B 439       5.107  34.384 101.296  1.00 95.14           C
ATOM   4949  OG1 THR B 439       5.789  35.486 100.685  1.00 96.26           O
ATOM   4950  CG2 THR B 439       6.140  33.355 101.741  1.00 92.23           C
ATOM   4951  N   SER B 440       5.080  33.892  98.087  1.00 93.31           N
ATOM   4952  CA  SER B 440       5.776  33.375  96.918  1.00 92.05           C
ATOM   4953  C   SER B 440       7.264  33.244  97.216  1.00 79.96           C
ATOM   4954  O   SER B 440       7.913  34.217  97.611  1.00 80.97           O
ATOM   4955  CB  SER B 440       5.546  34.292  95.721  1.00102.79           C
ATOM   4956  OG  SER B 440       6.494  34.027  94.705  1.00108.69           O
ATOM   4957  N   ILE B 441       7.805  32.045  97.028  1.00 69.62           N
ATOM   4958  CA  ILE B 441       9.219  31.804  97.268  1.00 64.94           C
ATOM   4959  C   ILE B 441      10.022  31.629  95.982  1.00 65.42           C
ATOM   4960  O   ILE B 441      11.247  31.832  96.007  1.00 66.40           O
ATOM   4961  CB  ILE B 441       9.430  30.591  98.198  1.00 63.90           C
ATOM   4962  CG1 ILE B 441       8.853  29.318  97.578  1.00 60.77           C
ATOM   4963  CG2 ILE B 441       8.801  30.850  99.564  1.00 68.37           C
ATOM   4964  CD1 ILE B 441       9.091  28.080  98.418  1.00 59.67           C
ATOM   4965  N   ALA B 442       9.386  31.279  94.867  1.00 64.57           N
ATOM   4966  CA  ALA B 442      10.090  31.098  93.601  1.00 63.77           C
ATOM   4967  C   ALA B 442       9.057  31.043  92.478  1.00 64.93           C
ATOM   4968  O   ALA B 442       7.844  31.058  92.717  1.00 67.16           O
ATOM   4969  CB  ALA B 442      10.960  29.838  93.619  1.00 61.67           C
ATOM   4970  N   GLN B 443       9.554  30.986  91.243  1.00 63.51           N
ATOM   4971  CA  GLN B 443       8.693  30.850  90.072  1.00 64.46           C
ATOM   4972  C   GLN B 443       9.453  30.111  88.984  1.00 63.26           C
ATOM   4973  O   GLN B 443      10.463  30.616  88.484  1.00 63.65           O
ATOM   4974  CB  GLN B 443       8.222  32.212  89.560  1.00 66.57           C
ATOM   4975  CG  GLN B 443       7.351  32.109  88.316  1.00 68.95           C
ATOM   4976  CD  GLN B 443       6.733  33.434  87.910  1.00 72.76           C
ATOM   4977  OE1 GLN B 443       7.212  34.504  88.289  1.00 72.80           O
ATOM   4978  NE2 GLN B 443       5.656  33.365  87.134  1.00 75.96           N
ATOM   4979  N   VAL B 444       8.970  28.923  88.620  1.00 63.02           N
ATOM   4980  CA  VAL B 444       9.530  28.165  87.508  1.00 62.99           C
ATOM   4981  C   VAL B 444       8.856  28.627  86.226  1.00 68.94           C
ATOM   4982  O   VAL B 444       7.714  29.101  86.236  1.00 68.60           O
ATOM   4983  CB  VAL B 444       9.365  26.645  87.716  1.00 61.01           C
ATOM   4984  CG1 VAL B 444      10.066  26.206  88.991  1.00 62.89           C
ATOM   4985  CG2 VAL B 444       7.896  26.265  87.748  1.00 60.67           C
ATOM   4986  N   SER B 445       9.574  28.501  85.109  1.00 74.04           N
ATOM   4987  CA  SER B 445       9.050  28.883  83.804  1.00 80.05           C
ATOM   4988  C   SER B 445       9.648  27.965  82.751  1.00 72.19           C
ATOM   4989  O   SER B 445      10.863  27.740  82.736  1.00 68.61           O
ATOM   4990  CB  SER B 445       9.369  30.348  83.479  1.00 92.57           C
ATOM   4991  OG  SER B 445       8.791  30.735  82.241  1.00104.43           O
ATOM   4992  N   ALA B 446       8.791  27.430  81.883  1.00 67.45           N
ATOM   4993  CA  ALA B 446       9.219  26.583  80.782  1.00 64.99           C
ATOM   4994  C   ALA B 446       8.683  27.142  79.471  1.00 65.39           C
ATOM   4995  O   ALA B 446       7.615  27.759  79.429  1.00 67.31           O
ATOM   4996  CB  ALA B 446       8.754  25.133  80.967  1.00 63.15           C
ATOM   4997  N   SER B 447       9.438  26.926  78.400  1.00 64.51           N
ATOM   4998  CA  SER B 447       9.100  27.451  77.085  1.00 66.42           C
ATOM   4999  C   SER B 447       8.802  26.309  76.123  1.00 64.27           C
ATOM   5000  O   SER B 447       9.422  25.243  76.192  1.00 63.56           O
ATOM   5001  CB  SER B 447      10.231  28.327  76.537  1.00 67.81           C
ATOM   5002  OG  SER B 447      11.496  27.810  76.909  1.00 67.42           O
ATOM   5003  N   ASP B 448       7.848  26.540  75.229  1.00 64.57           N
ATOM   5004  CA  ASP B 448       7.408  25.541  74.265  1.00 66.34           C
ATOM   5005  C   ASP B 448       7.088  26.244  72.951  1.00 68.31           C
ATOM   5006  O   ASP B 448       6.135  27.031  72.889  1.00 70.28           O
ATOM   5007  CB  ASP B 448       6.193  24.785  74.811  1.00 69.13           C
ATOM   5008  CG  ASP B 448       5.837  23.560  73.987  1.00 71.32           C
ATOM   5009  OD1 ASP B 448       5.621  23.697  72.767  1.00 70.83           O
ATOM   5010  OD2 ASP B 448       5.768  22.457  74.568  1.00 73.97           O
ATOM   5011  N   PRO B 449       7.854  25.998  71.885  1.00 68.22           N
ATOM   5012  CA  PRO B 449       7.675  26.763  70.646  1.00 67.94           C
ATOM   5013  C   PRO B 449       6.490  26.325  69.801  1.00 68.41           C
ATOM   5014  O   PRO B 449       6.229  26.955  68.771  1.00 68.73           O
ATOM   5015  CB  PRO B 449       8.995  26.511  69.905  1.00 67.47           C
ATOM   5016  CG  PRO B 449       9.375  25.143  70.319  1.00 67.89           C
ATOM   5017  CD  PRO B 449       8.940  25.008  71.764  1.00 68.20           C
ATOM   5018  N   ASP B 450       5.769  25.280  70.199  1.00 68.86           N
ATOM   5019  CA  ASP B 450       4.616  24.831  69.434  1.00 71.17           C
ATOM   5020  C   ASP B 450       3.482  25.851  69.538  1.00 70.02           C
ATOM   5021  O   ASP B 450       3.523  26.790  70.337  1.00 67.84           O
ATOM   5022  CB  ASP B 450       4.162  23.452  69.916  1.00 73.03           C
ATOM   5023  CG  ASP B 450       5.179  22.361  69.609  1.00 75.34           C
ATOM   5024  OD1 ASP B 450       6.054  22.585  68.747  1.00 76.87           O
ATOM   5025  OD2 ASP B 450       5.102  21.276  70.223  1.00 76.34           O
ATOM   5026  N   LEU B 451       2.459  25.663  68.707  1.00 70.44           N
ATOM   5027  CA  LEU B 451       1.352  26.604  68.610  1.00 73.50           C
ATOM   5028  C   LEU B 451       0.174  26.171  69.474  1.00 76.13           C
ATOM   5029  O   LEU B 451      -0.065  24.979  69.679  1.00 76.01           O
ATOM   5030  CB  LEU B 451       0.877  26.753  67.163  1.00 75.55           C
ATOM   5031  CG  LEU B 451       1.727  27.591  66.213  1.00 77.11           C
ATOM   5032  CD1 LEU B 451       1.019  27.737  64.872  1.00 82.65           C
ATOM   5033  CD2 LEU B 451       2.026  28.950  66.816  1.00 76.65           C
ATOM   5034  N   GLY B 452      -0.560  27.165  69.975  1.00 78.77           N
ATOM   5035  CA  GLY B 452      -1.834  26.910  70.630  1.00 81.72           C
ATOM   5036  C   GLY B 452      -1.719  25.948  71.795  1.00 80.84           C
ATOM   5037  O   GLY B 452      -0.823  26.057  72.642  1.00 77.08           O
ATOM   5038  N   SER B 453      -2.642  24.980  71.833  1.00 80.74           N
ATOM   5039  CA  SER B 453      -2.668  24.014  72.926  1.00 81.09           C
ATOM   5040  C   SER B 453      -1.376  23.217  73.008  1.00 78.65           C
ATOM   5041  O   SER B 453      -0.977  22.795  74.100  1.00 77.94           O
ATOM   5042  CB  SER B 453      -3.861  23.072  72.767  1.00 86.42           C
ATOM   5043  OG  SER B 453      -5.072  23.719  73.117  1.00 94.48           O
ATOM   5044  N   ASN B 454      -0.705  23.004  71.875  1.00 78.37           N
ATOM   5045  CA  ASN B 454       0.564  22.290  71.895  1.00 76.18           C
ATOM   5046  C   ASN B 454       1.643  23.052  72.657  1.00 72.83           C
ATOM   5047  O   ASN B 454       2.623  22.441  73.100  1.00 70.26           O
ATOM   5048  CB  ASN B 454       1.020  22.004  70.464  1.00 76.91           C
ATOM   5049  CG  ASN B 454       0.025  21.159  69.696  1.00 81.02           C
ATOM   5050  OD1 ASN B 454      -0.721  20.377  70.282  1.00 83.66           O
ATOM   5051  ND2 ASN B 454       0.009  21.311  68.376  1.00 82.33           N
ATOM   5052  N   GLY B 455       1.479  24.362  72.836  1.00 72.24           N
ATOM   5053  CA  GLY B 455       2.465  25.158  73.543  1.00 68.77           C
ATOM   5054  C   GLY B 455       1.994  25.699  74.880  1.00 67.97           C
ATOM   5055  O   GLY B 455       2.746  26.397  75.568  1.00 66.82           O
ATOM   5056  N   LEU B 456       0.756  25.387  75.260  1.00 69.03           N
ATOM   5057  CA  LEU B 456       0.205  25.852  76.527  1.00 69.65           C
ATOM   5058  C   LEU B 456       0.755  25.014  77.675  1.00 69.22           C
ATOM   5059  O   LEU B 456       0.629  23.787  77.671  1.00 69.25           O
ATOM   5060  CB  LEU B 456      -1.321  25.780  76.501  1.00 70.65           C
ATOM   5061  CG  LEU B 456      -2.001  26.357  77.742  1.00 69.12           C
ATOM   5062  CD1 LEU B 456      -1.533  27.781  77.963  1.00 68.78           C
ATOM   5063  CD2 LEU B 456      -3.516  26.295  77.619  1.00 70.00           C
ATOM   5064  N   ILE B 457       1.352  25.681  78.667  1.00 68.45           N
[truncated: 11,844,533 more chars]
