# Supplementary material for: Growing Glycans in Rosetta: Accurate de novo glycan modeling, density fitting, and rational sequon design
Source: PLoS Comput Biol. 2024 Jun 24;20(6):e1011895. doi: 10.1371/journal.pcbi.1011895 (PMC11288642; doi:10.1371/journal.pcbi.1011895)
Supplement: S1 Data — Please see README for a full description of each component. Briefly, these include the following scripts: create_substituted_JD.py—Used to create substituted job description file for rosetta_scripts_jd3; create_symmetry_mates.py—This was used to create symmetry mates with a 12 A radius; density_build_example.xml—An an example of a main job definition file before being substituted for each glycan; density_build_example_substituted.xml—Substituted version; glycan_bm_plots.py—Tools used for plotting all benchmark experiments from Rosetta JSON files.; glycan_conformer_table.txt—The resultant glycan conformer table used in Rosetta and benchmarked against; glycan_tree_relax.xml—Main script used for de novo benchmarking.; glycan_tree_relax_dens.xml—Main script used for density building.; glycan_tree_relax_with_solvation.xml—Script used for running the GTM with explicit waters; glycan_water_mediated_hbonds.xml—Script for calculating water mediated hydrogen bonds; pdb_roots_density_sym.txt—Benchmark glycan list used for create_substituted_JD.py; refine_with_map_dih2.xml—Script used for refining input structures into the rosetta energy function using density. (ZIP) [file pcbi.1011895.s027.zip › supplemental_data/symmetrized_structures/4q56_crys.symm]

symmetry_name 4q56_H_3_2
E = 2*VRT_0_0_0_0_base + 1*(VRT_0_0_0_0_base:VRT_3_0_0_1_base) + 1*(VRT_0_0_0_0_base:VRT_4_0_0_1_base) + 1*(VRT_0_0_0_0_base:VRT_5_0_0_1_base) + 1*(VRT_0_0_0_0_base:VRT_15_0_n1_0_base) + 2*(VRT_0_0_0_0_base:VRT_1_0_0_0_base) + 2*(VRT_0_0_0_0_base:VRT_1_0_n1_0_base) + 2*(VRT_0_0_0_0_base:VRT_16_0_0_0_base)
anchor_residue 1
virtual_coordinates_start
xyz VRT_0_0_0_0 1.000000,0.000000,0.000000 0.000000,1.000000,0.000000 12.384495,1.484196,115.862533
xyz VRT_0_0_0_0_base 1.000000,0.000000,0.000000 0.000000,1.000000,0.000000 11.384495,0.484196,114.862533
xyz VRT_3_0_0_1 -0.500000,0.866025,0.000000 0.866025,0.500000,0.000000 -4.906896,11.467386,165.667467
xyz VRT_3_0_0_1_base -0.500000,0.866025,0.000000 0.866025,0.500000,0.000000 -5.272921,10.101360,166.667467
xyz VRT_4_0_0_1 -0.500000,-0.866025,0.000000 -0.866025,0.500000,0.000000 -7.477599,-9.983189,165.667467
xyz VRT_4_0_0_1_base -0.500000,-0.866025,0.000000 -0.866025,0.500000,0.000000 -6.111574,-9.617164,166.667467
xyz VRT_5_0_0_1 1.000000,0.000000,0.000000 -0.000000,-1.000000,0.000000 12.384495,-1.484196,165.667467
xyz VRT_5_0_0_1_base 1.000000,0.000000,0.000000 -0.000000,-1.000000,0.000000 11.384495,-0.484196,166.667467
xyz VRT_15_0_n1_0 -0.500000,0.866025,0.000000 0.866025,0.500000,0.000000 19.043104,-2.360153,71.824134
xyz VRT_15_0_n1_0_base -0.500000,0.866025,0.000000 0.866025,0.500000,0.000000 18.677079,-3.726179,72.824134
xyz VRT_1_0_0_0 -0.500000,0.866025,0.000000 -0.866025,-0.500000,0.000000 -7.477599,9.983189,115.862533
xyz VRT_1_0_0_0_base -0.500000,0.866025,0.000000 -0.866025,-0.500000,0.000000 -6.111574,9.617164,114.862533
xyz VRT_2_0_0_0 -0.500000,-0.866025,0.000000 0.866025,-0.500000,0.000000 -4.906896,-11.467386,115.862533
xyz VRT_2_0_0_0_base -0.500000,-0.866025,0.000000 0.866025,-0.500000,0.000000 -5.272921,-10.101360,114.862533
xyz VRT_1_0_n1_0 -0.500000,0.866025,0.000000 -0.866025,-0.500000,0.000000 16.472401,-31.499427,115.862533
xyz VRT_1_0_n1_0_base -0.500000,0.866025,0.000000 -0.866025,-0.500000,0.000000 17.838426,-31.865453,114.862533
xyz VRT_2_1_0_0 -0.500000,-0.866025,0.000000 0.866025,-0.500000,0.000000 42.993104,-11.467386,115.862533
xyz VRT_2_1_0_0_base -0.500000,-0.866025,0.000000 0.866025,-0.500000,0.000000 42.627079,-10.101360,114.862533
xyz VRT_16_0_0_0 -0.500000,-0.866025,0.000000 -0.866025,0.500000,0.000000 -7.477599,17.671888,71.824134
xyz VRT_16_0_0_0_base -0.500000,-0.866025,0.000000 -0.866025,0.500000,0.000000 -6.111574,18.037914,72.824134
xyz VRT_16_0_n1_0 -0.500000,-0.866025,0.000000 -0.866025,0.500000,0.000000 16.472401,-23.810728,71.824134
xyz VRT_16_0_n1_0_base -0.500000,-0.866025,0.000000 -0.866025,0.500000,0.000000 17.838426,-23.444703,72.824134
virtual_coordinates_stop
connect_virtual JUMP_0_0_0_0_to_subunit VRT_0_0_0_0_base SUBUNIT
connect_virtual JUMP_3_0_0_1_to_subunit VRT_3_0_0_1_base SUBUNIT
connect_virtual JUMP_4_0_0_1_to_subunit VRT_4_0_0_1_base SUBUNIT
connect_virtual JUMP_5_0_0_1_to_subunit VRT_5_0_0_1_base SUBUNIT
connect_virtual JUMP_15_0_n1_0_to_subunit VRT_15_0_n1_0_base SUBUNIT
connect_virtual JUMP_1_0_0_0_to_subunit VRT_1_0_0_0_base SUBUNIT
connect_virtual JUMP_2_0_0_0_to_subunit VRT_2_0_0_0_base SUBUNIT
connect_virtual JUMP_1_0_n1_0_to_subunit VRT_1_0_n1_0_base SUBUNIT
connect_virtual JUMP_2_1_0_0_to_subunit VRT_2_1_0_0_base SUBUNIT
connect_virtual JUMP_16_0_0_0_to_subunit VRT_16_0_0_0_base SUBUNIT
connect_virtual JUMP_16_0_n1_0_to_subunit VRT_16_0_n1_0_base SUBUNIT
connect_virtual JUMP_0_0_0_0_to_com VRT_0_0_0_0 VRT_0_0_0_0_base
connect_virtual JUMP_3_0_0_1_to_com VRT_3_0_0_1 VRT_3_0_0_1_base
connect_virtual JUMP_4_0_0_1_to_com VRT_4_0_0_1 VRT_4_0_0_1_base
connect_virtual JUMP_5_0_0_1_to_com VRT_5_0_0_1 VRT_5_0_0_1_base
connect_virtual JUMP_15_0_n1_0_to_com VRT_15_0_n1_0 VRT_15_0_n1_0_base
connect_virtual JUMP_1_0_0_0_to_com VRT_1_0_0_0 VRT_1_0_0_0_base
connect_virtual JUMP_2_0_0_0_to_com VRT_2_0_0_0 VRT_2_0_0_0_base
connect_virtual JUMP_1_0_n1_0_to_com VRT_1_0_n1_0 VRT_1_0_n1_0_base
connect_virtual JUMP_2_1_0_0_to_com VRT_2_1_0_0 VRT_2_1_0_0_base
connect_virtual JUMP_16_0_0_0_to_com VRT_16_0_0_0 VRT_16_0_0_0_base
connect_virtual JUMP_16_0_n1_0_to_com VRT_16_0_n1_0 VRT_16_0_n1_0_base
connect_virtual JUMP_3_0_0_1 VRT_0_0_0_0 VRT_3_0_0_1
connect_virtual JUMP_4_0_0_1 VRT_0_0_0_0 VRT_4_0_0_1
connect_virtual JUMP_5_0_0_1 VRT_0_0_0_0 VRT_5_0_0_1
connect_virtual JUMP_15_0_n1_0 VRT_0_0_0_0 VRT_15_0_n1_0
connect_virtual JUMP_1_0_0_0 VRT_0_0_0_0 VRT_1_0_0_0
connect_virtual JUMP_2_0_0_0 VRT_0_0_0_0 VRT_2_0_0_0
connect_virtual JUMP_1_0_n1_0 VRT_0_0_0_0 VRT_1_0_n1_0
connect_virtual JUMP_2_1_0_0 VRT_0_0_0_0 VRT_2_1_0_0
connect_virtual JUMP_16_0_0_0 VRT_0_0_0_0 VRT_16_0_0_0
connect_virtual JUMP_16_0_n1_0 VRT_0_0_0_0 VRT_16_0_n1_0
set_dof JUMP_0_0_0_0_to_com x y z
set_dof JUMP_0_0_0_0_to_subunit angle_x angle_y angle_z
set_jump_group JUMPGROUP1  JUMP_0_0_0_0_to_subunit JUMP_3_0_0_1_to_subunit JUMP_4_0_0_1_to_subunit JUMP_5_0_0_1_to_subunit JUMP_15_0_n1_0_to_subunit JUMP_1_0_0_0_to_subunit JUMP_2_0_0_0_to_subunit JUMP_1_0_n1_0_to_subunit JUMP_2_1_0_0_to_subunit JUMP_16_0_0_0_to_subunit JUMP_16_0_n1_0_to_subunit
set_jump_group JUMPGROUP2  JUMP_0_0_0_0_to_com JUMP_3_0_0_1_to_com JUMP_4_0_0_1_to_com JUMP_5_0_0_1_to_com JUMP_15_0_n1_0_to_com JUMP_1_0_0_0_to_com JUMP_2_0_0_0_to_com JUMP_1_0_n1_0_to_com JUMP_2_1_0_0_to_com JUMP_16_0_0_0_to_com JUMP_16_0_n1_0_to_com
