# Supplementary material for: Growing Glycans in Rosetta: Accurate de novo glycan modeling, density fitting, and rational sequon design
Source: PLoS Comput Biol. 2024 Jun 24;20(6):e1011895. doi: 10.1371/journal.pcbi.1011895 (PMC11288642; doi:10.1371/journal.pcbi.1011895)
Supplement: S1 Data — Please see README for a full description of each component. Briefly, these include the following scripts: create_substituted_JD.py—Used to create substituted job description file for rosetta_scripts_jd3; create_symmetry_mates.py—This was used to create symmetry mates with a 12 A radius; density_build_example.xml—An an example of a main job definition file before being substituted for each glycan; density_build_example_substituted.xml—Substituted version; glycan_bm_plots.py—Tools used for plotting all benchmark experiments from Rosetta JSON files.; glycan_conformer_table.txt—The resultant glycan conformer table used in Rosetta and benchmarked against; glycan_tree_relax.xml—Main script used for de novo benchmarking.; glycan_tree_relax_dens.xml—Main script used for density building.; glycan_tree_relax_with_solvation.xml—Script used for running the GTM with explicit waters; glycan_water_mediated_hbonds.xml—Script for calculating water mediated hydrogen bonds; pdb_roots_density_sym.txt—Benchmark glycan list used for create_substituted_JD.py; refine_with_map_dih2.xml—Script used for refining input structures into the rosetta energy function using density. (ZIP) [file pcbi.1011895.s027.zip › supplemental_data/symmetrized_structures/1k7c_symm.pdb]

ATOM      1  N   THR A   1      25.200  26.068  37.670  1.00 25.43           N
ATOM      2  CA  THR A   1      26.443  26.547  37.135  1.00 16.70           C
ATOM      3  C   THR A   1      27.568  25.589  37.431  1.00 13.12           C
ATOM      4  O   THR A   1      27.577  25.073  38.554  1.00 15.92           O
ATOM      5  CB  THR A   1      26.745  27.891  37.843  1.00 20.41           C
ATOM      6  OG1 THR A   1      25.564  28.674  37.550  1.00 26.40           O
ATOM      7  CG2 THR A   1      27.995  28.594  37.359  1.00 22.25           C
ATOM      8  N   THR A   2      28.478  25.357  36.491  1.00 12.03           N
ATOM      9  CA  THR A   2      29.608  24.483  36.686  1.00 11.04           C
ATOM     10  C   THR A   2      30.876  25.298  36.502  1.00 10.19           C
ATOM     11  O   THR A   2      30.941  26.156  35.607  1.00 12.07           O
ATOM     12  CB  THR A   2      29.531  23.277  35.732  1.00 11.90           C
ATOM     13  OG1 THR A   2      28.260  22.660  35.969  1.00 16.29           O
ATOM     14  CG2 THR A   2      30.613  22.270  36.055  1.00 13.99           C
ATOM     15  N   VAL A   3      31.862  25.007  37.332  1.00  9.87           N
ATOM     16  CA  VAL A   3      33.202  25.539  37.225  1.00  9.01           C
ATOM     17  C   VAL A   3      34.130  24.440  36.817  1.00  9.03           C
ATOM     18  O   VAL A   3      34.287  23.482  37.569  1.00 12.23           O
ATOM     19  CB  VAL A   3      33.636  26.164  38.558  1.00 10.85           C
ATOM     20  CG1 VAL A   3      35.044  26.693  38.476  1.00 12.79           C
ATOM     21  CG2 VAL A   3      32.658  27.263  38.974  1.00 13.20           C
ATOM     22  N   TYR A   4      34.741  24.499  35.655  1.00  8.79           N
ATOM     23  CA  TYR A   4      35.711  23.553  35.174  1.00  8.87           C
ATOM     24  C   TYR A   4      37.110  24.047  35.451  1.00  8.51           C
ATOM     25  O   TYR A   4      37.396  25.220  35.174  1.00 10.87           O
ATOM     26  CB  TYR A   4      35.566  23.321  33.645  1.00  9.87           C
ATOM     27  CG  TYR A   4      34.234  22.676  33.307  1.00  9.75           C
ATOM     28  CD1 TYR A   4      33.119  23.399  33.046  1.00 10.31           C
ATOM     29  CD2 TYR A   4      34.153  21.290  33.284  1.00 11.22           C
ATOM     30  CE1 TYR A   4      31.897  22.786  32.743  1.00 11.30           C
ATOM     31  CE2 TYR A   4      32.942  20.665  32.998  1.00 12.44           C
ATOM     32  CZ  TYR A   4      31.830  21.422  32.723  1.00 12.12           C
ATOM     33  OH  TYR A   4      30.662  20.764  32.465  1.00 15.30           O
ATOM     34  N   LEU A   5      37.978  23.202  35.925  1.00  8.51           N
ATOM     35  CA  LEU A   5      39.363  23.532  36.251  1.00  7.99           C
ATOM     36  C   LEU A   5      40.296  22.778  35.298  1.00  8.42           C
ATOM     37  O   LEU A   5      40.200  21.571  35.128  1.00  9.62           O
ATOM     38  CB  LEU A   5      39.708  23.077  37.661  1.00  9.45           C
ATOM     39  CG  LEU A   5      38.811  23.574  38.788  1.00 10.80           C
ATOM     40  CD1 LEU A   5      39.319  23.021  40.105  1.00 12.81           C
ATOM     41  CD2 LEU A   5      38.663  25.057  38.802  1.00 14.91           C
ATOM     42  N   ALA A   6      41.231  23.526  34.725  1.00  7.91           N
ATOM     43  CA  ALA A   6      42.269  22.997  33.850  1.00  8.27           C
ATOM     44  C   ALA A   6      43.624  23.407  34.421  1.00  7.64           C
ATOM     45  O   ALA A   6      43.838  24.603  34.655  1.00  8.70           O
ATOM     46  CB  ALA A   6      42.096  23.471  32.441  1.00  9.55           C
ATOM     47  N   GLY A   7      44.518  22.464  34.634  1.00  8.08           N
ATOM     48  CA  GLY A   7      45.800  22.724  35.242  1.00  8.27           C
ATOM     49  C   GLY A   7      46.576  21.420  35.418  1.00  8.36           C
ATOM     50  O   GLY A   7      46.265  20.397  34.790  1.00  8.80           O
ATOM     51  N   ASP A   8      47.606  21.504  36.258  1.00  7.87           N
ATOM     52  CA  ASP A   8      48.591  20.446  36.423  1.00  7.87           C
ATOM     53  C   ASP A   8      48.541  19.884  37.828  1.00  8.16           C
ATOM     54  O   ASP A   8      47.521  19.965  38.496  1.00  8.74           O
ATOM     55  CB  ASP A   8      49.980  20.983  36.037  1.00  8.79           C
ATOM     56  CG  ASP A   8      50.458  22.150  36.880  1.00  8.54           C
ATOM     57  OD1 ASP A   8      50.068  22.194  38.055  1.00  9.69           O
ATOM     58  OD2 ASP A   8      51.179  23.005  36.354  1.00 10.60           O
ATOM     59  N   SER A   9      49.615  19.217  38.281  1.00  8.81           N
ATOM     60  CA  SER A   9      49.644  18.576  39.587  1.00  9.63           C
ATOM     61  C   SER A   9      49.460  19.539  40.768  1.00  9.55           C
ATOM     62  O   SER A   9      49.125  19.089  41.862  1.00 11.56           O
ATOM     63  CB  SER A   9      51.022  17.906  39.829  1.00 11.79           C
ATOM     64  OG  SER A   9      52.054  18.916  39.786  1.00 14.86           O
ATOM     65  N   THR A  10      49.697  20.823  40.554  1.00  8.51           N
ATOM     66  CA  THR A  10      49.488  21.783  41.611  1.00  8.33           C
ATOM     67  C   THR A  10      48.008  22.047  41.863  1.00  8.32           C
ATOM     68  O   THR A  10      47.652  22.569  42.924  1.00  8.75           O
ATOM     69  CB  THR A  10      50.289  23.084  41.369  1.00  8.88           C
ATOM     70  OG1 THR A  10      49.823  23.747  40.222  1.00  9.52           O
ATOM     71  CG2 THR A  10      51.766  22.790  41.328  1.00 11.25           C
ATOM     72  N   MET A  11      47.159  21.692  40.896  1.00  8.18           N
ATOM     73  CA  MET A  11      45.715  21.845  40.974  1.00  8.30           C
ATOM     74  C   MET A  11      44.975  20.535  41.121  1.00  8.32           C
ATOM     75  O   MET A  11      43.895  20.498  41.697  1.00  8.84           O
ATOM     76  CB  MET A  11      45.258  22.583  39.682  1.00  7.92           C
ATOM     77  CG  MET A  11      43.773  22.865  39.595  1.00  9.15           C
ATOM     78  SD  MET A  11      43.299  23.552  38.018  1.00  9.93           S
ATOM     79  CE  MET A  11      43.761  25.227  38.193  1.00 13.99           C
ATOM     80  N   ALA A  12      45.519  19.447  40.575  1.00  8.74           N
ATOM     81  CA  ALA A  12      44.845  18.190  40.380  1.00  9.33           C
ATOM     82  C   ALA A  12      44.596  17.424  41.659  1.00  9.57           C
ATOM     83  O   ALA A  12      45.377  17.473  42.621  1.00 10.77           O
ATOM     84  CB  ALA A  12      45.646  17.289  39.477  1.00 10.75           C
ATOM     85  N   LYS A  13      43.554  16.608  41.627  1.00 10.23           N
ATOM     86  CA  LYS A  13      43.346  15.565  42.643  1.00 11.50           C
ATOM     87  C   LYS A  13      44.589  14.680  42.736  1.00 11.09           C
ATOM     88  O   LYS A  13      45.105  14.236  41.731  1.00 12.83           O
ATOM     89  CB  LYS A  13      42.145  14.745  42.204  1.00 13.57           C
ATOM     90  CG  LYS A  13      41.786  13.613  43.161  1.00 18.91           C
ATOM     91  CD  LYS A  13      40.552  12.862  42.614  1.00 24.60           C
ATOM     92  CE  LYS A  13      41.063  11.754  41.719  1.00 35.84           C
ATOM     93  NZ  LYS A  13      39.988  10.909  41.107  1.00 47.89           N
ATOM     94  N   ASN A  14      45.017  14.462  43.966  1.00 12.08           N
ATOM     95  CA  ASN A  14      46.190  13.655  44.328  1.00 13.04           C
ATOM     96  C   ASN A  14      47.522  14.314  44.017  1.00 12.59           C
ATOM     97  O   ASN A  14      48.571  13.697  44.199  1.00 14.78           O
ATOM     98  CB  ASN A  14      46.158  12.249  43.737  1.00 16.05           C
ATOM     99  CG  ASN A  14      45.041  11.469  44.360  1.00 19.61           C
ATOM    100  OD1 ASN A  14      44.774  11.580  45.563  1.00 23.99           O
ATOM    101  ND2 ASN A  14      44.332  10.769  43.503  1.00 23.65           N
ATOM    102  N   GLY A  15      47.517  15.598  43.603  1.00 12.01           N
ATOM    103  CA  GLY A  15      48.736  16.336  43.504  1.00 12.22           C
ATOM    104  C   GLY A  15      49.784  15.668  42.637  1.00 13.68           C
ATOM    105  O   GLY A  15      49.525  15.240  41.516  1.00 15.67           O
ATOM    106  N   GLY A  16      51.010  15.617  43.188  1.00 14.84           N
ATOM    107  CA  GLY A  16      52.128  14.888  42.590  1.00 17.91           C
ATOM    108  C   GLY A  16      52.355  13.556  43.287  1.00 20.25           C
ATOM    109  O   GLY A  16      53.448  12.995  43.204  1.00 30.61           O
ATOM    110  N   GLY A  17      51.319  13.001  43.939  1.00 21.62           N
ATOM    111  CA  GLY A  17      51.531  11.744  44.636  1.00 22.69           C
ATOM    112  C   GLY A  17      52.122  11.918  46.036  1.00 21.76           C
ATOM    113  O   GLY A  17      52.231  13.036  46.526  1.00 20.57           O
ATOM    114  N   SER A  18      52.407  10.777  46.653  1.00 24.95           N
ATOM    115  CA  SER A  18      52.989  10.734  47.959  1.00 25.51           C
ATOM    116  C   SER A  18      52.371  11.644  48.991  1.00 26.48           C
ATOM    117  O   SER A  18      53.007  12.357  49.761  1.00 34.62           O
ATOM    118  CB  SER A  18      54.479  11.160  47.837  1.00 32.22           C
ATOM    119  OG  SER A  18      55.120  10.508  48.935  1.00 40.55           O
ATOM    120  N   GLY A  19      51.040  11.691  49.081  1.00 24.27           N
ATOM    121  CA  GLY A  19      50.422  12.489  50.107  1.00 26.55           C
ATOM    122  C   GLY A  19      50.208  13.948  49.770  1.00 24.19           C
ATOM    123  O   GLY A  19      49.623  14.645  50.591  1.00 40.22           O
ATOM    124  N   THR A  20      50.564  14.419  48.640  1.00 15.18           N
ATOM    125  CA  THR A  20      50.340  15.790  48.186  1.00 12.23           C
ATOM    126  C   THR A  20      48.980  15.898  47.566  1.00 11.25           C
ATOM    127  O   THR A  20      48.333  14.900  47.224  1.00 13.96           O
ATOM    128  CB  THR A  20      51.446  16.267  47.261  1.00 13.11           C
ATOM    129  OG1 THR A  20      51.420  15.541  46.028  1.00 13.89           O
ATOM    130  CG2 THR A  20      52.789  16.172  47.951  1.00 16.07           C
ATOM    131  N   ASN A  21      48.488  17.100  47.411  1.00 11.03           N
ATOM    132  CA  ASN A  21      47.221  17.320  46.778  1.00 10.42           C
ATOM    133  C   ASN A  21      47.228  18.649  46.070  1.00  9.37           C
ATOM    134  O   ASN A  21      48.070  19.495  46.291  1.00 10.76           O
ATOM    135  CB  ASN A  21      46.045  17.295  47.803  1.00 11.75           C
ATOM    136  CG  ASN A  21      44.736  16.831  47.193  1.00 12.37           C
ATOM    137  OD1 ASN A  21      44.645  16.550  45.948  1.00 15.99           O
ATOM    138  ND2 ASN A  21      43.708  16.681  47.958  1.00 12.71           N
ATOM    139  N   GLY A  22      46.284  18.820  45.159  1.00  9.84           N
ATOM    140  CA  GLY A  22      46.153  20.006  44.340  1.00  9.41           C
ATOM    141  C   GLY A  22      45.093  20.950  44.889  1.00  9.00           C
ATOM    142  O   GLY A  22      44.138  20.570  45.549  1.00  9.88           O
ATOM    143  N   TRP A  23      45.262  22.249  44.581  1.00  8.61           N
ATOM    144  CA  TRP A  23      44.413  23.261  45.173  1.00  8.58           C
ATOM    145  C   TRP A  23      42.970  23.185  44.686  1.00  8.42           C
ATOM    146  O   TRP A  23      42.076  23.660  45.374  1.00  9.76           O
ATOM    147  CB  TRP A  23      44.987  24.612  44.936  1.00  8.81           C
ATOM    148  CG  TRP A  23      44.993  25.285  43.591  1.00  8.47           C
ATOM    149  CD1 TRP A  23      46.004  25.335  42.699  1.00  8.90           C
ATOM    150  CD2 TRP A  23      43.932  26.050  43.028  1.00  8.78           C
ATOM    151  NE1 TRP A  23      45.657  26.093  41.604  1.00  9.55           N
ATOM    152  CE2 TRP A  23      44.383  26.559  41.795  1.00  9.24           C
ATOM    153  CE3 TRP A  23      42.646  26.439  43.459  1.00 10.51           C
ATOM    154  CZ2 TRP A  23      43.586  27.378  40.990  1.00 10.09           C
ATOM    155  CZ3 TRP A  23      41.880  27.246  42.655  1.00 11.80           C
ATOM    156  CH2 TRP A  23      42.360  27.701  41.457  1.00 11.98           C
ATOM    157  N   GLY A  24      42.734  22.602  43.508  1.00  8.78           N
ATOM    158  CA  GLY A  24      41.407  22.529  42.981  1.00  9.92           C
ATOM    159  C   GLY A  24      40.491  21.684  43.837  1.00  9.98           C
ATOM    160  O   GLY A  24      39.274  21.829  43.726  1.00 12.21           O
ATOM    161  N   GLU A  25      41.028  20.814  44.685  1.00  9.72           N
ATOM    162  CA  GLU A  25      40.269  19.948  45.557  1.00 10.64           C
ATOM    163  C   GLU A  25      39.691  20.667  46.751  1.00 10.76           C
ATOM    164  O   GLU A  25      38.921  20.077  47.480  1.00 14.96           O
ATOM    165  CB  GLU A  25      41.146  18.789  46.004  1.00 11.63           C
ATOM    166  CG  GLU A  25      41.514  17.862  44.841  1.00 13.06           C
ATOM    167  CD  GLU A  25      40.300  17.201  44.226  1.00 13.21           C
ATOM    168  OE1 GLU A  25      39.844  17.582  43.141  1.00 14.79           O
ATOM    169  OE2 GLU A  25      39.748  16.274  44.916  1.00 19.91           O
ATOM    170  N   TYR A  26      40.063  21.923  46.979  1.00 10.07           N
ATOM    171  CA  TYR A  26      39.672  22.690  48.141  1.00 10.41           C
ATOM    172  C   TYR A  26      38.746  23.825  47.792  1.00 10.92           C
ATOM    173  O   TYR A  26      38.347  24.608  48.658  1.00 14.31           O
ATOM    174  CB  TYR A  26      40.946  23.172  48.909  1.00 10.88           C
ATOM    175  CG  TYR A  26      41.669  21.921  49.388  1.00 11.33           C
ATOM    176  CD1 TYR A  26      42.666  21.331  48.606  1.00 11.95           C
ATOM    177  CD2 TYR A  26      41.332  21.266  50.574  1.00 13.34           C
ATOM    178  CE1 TYR A  26      43.289  20.204  49.001  1.00 12.51           C
ATOM    179  CE2 TYR A  26      41.955  20.111  50.966  1.00 14.49           C
ATOM    180  CZ  TYR A  26      42.952  19.592  50.172  1.00 13.15           C
ATOM    181  OH  TYR A  26      43.629  18.434  50.465  1.00 15.08           O
ATOM    182  N   LEU A  27      38.360  23.953  46.526  1.00 10.79           N
ATOM    183  CA  LEU A  27      37.545  25.063  46.063  1.00 10.81           C
ATOM    184  C   LEU A  27      36.062  24.870  46.256  1.00 11.25           C
ATOM    185  O   LEU A  27      35.331  25.816  46.553  1.00 12.64           O
ATOM    186  CB  LEU A  27      37.848  25.233  44.574  1.00 13.74           C
ATOM    187  CG  LEU A  27      37.348  26.398  43.810  1.00 20.30           C
ATOM    188  CD1 LEU A  27      37.928  27.704  44.382  1.00 22.43           C
ATOM    189  CD2 LEU A  27      37.784  26.288  42.349  1.00 21.13           C
ATOM    190  N   ALA A  28      35.538  23.646  46.068  1.00 12.38           N
ATOM    191  CA  ALA A  28      34.101  23.454  46.053  1.00 13.18           C
ATOM    192  C   ALA A  28      33.448  23.898  47.342  1.00 12.87           C
ATOM    193  O   ALA A  28      32.283  24.312  47.345  1.00 14.29           O
ATOM    194  CB  ALA A  28      33.759  22.018  45.740  1.00 18.50           C
ATOM    195  N   SER A  29      34.159  23.758  48.468  1.00 12.97           N
ATOM    196  CA  SER A  29      33.595  24.137  49.753  1.00 13.78           C
ATOM    197  C   SER A  29      33.204  25.603  49.844  1.00 12.29           C
ATOM    198  O   SER A  29      32.394  25.963  50.695  1.00 15.81           O
ATOM    199  CB  SER A  29      34.644  23.939  50.912  1.00 22.75           C
ATOM    200  OG  SER A  29      34.954  22.591  51.050  1.00 34.53           O
ATOM    201  N   TYR A  30      33.800  26.431  48.989  1.00 11.16           N
ATOM    202  CA  TYR A  30      33.649  27.878  49.018  1.00 10.20           C
ATOM    203  C   TYR A  30      32.798  28.419  47.859  1.00 10.78           C
ATOM    204  O   TYR A  30      32.681  29.637  47.741  1.00 12.31           O
ATOM    205  CB  TYR A  30      34.981  28.521  48.984  1.00 11.62           C
ATOM    206  CG  TYR A  30      35.889  28.114  50.142  1.00 10.42           C
ATOM    207  CD1 TYR A  30      37.084  27.486  49.939  1.00 11.13           C
ATOM    208  CD2 TYR A  30      35.492  28.350  51.468  1.00 13.55           C
ATOM    209  CE1 TYR A  30      37.919  27.120  50.974  1.00 11.65           C
ATOM    210  CE2 TYR A  30      36.314  27.979  52.522  1.00 13.70           C
ATOM    211  CZ  TYR A  30      37.501  27.374  52.267  1.00 12.58           C
ATOM    212  OH  TYR A  30      38.288  27.026  53.351  1.00 14.66           O
ATOM    213  N   LEU A  31      32.232  27.541  47.055  1.00 10.61           N
ATOM    214  CA  LEU A  31      31.475  27.942  45.873  1.00 10.98           C
ATOM    215  C   LEU A  31      30.098  27.312  45.898  1.00 11.99           C
ATOM    216  O   LEU A  31      29.934  26.148  46.251  1.00 15.86           O
ATOM    217  CB  LEU A  31      32.125  27.565  44.575  1.00 12.29           C
ATOM    218  CG  LEU A  31      33.547  28.055  44.289  1.00 12.57           C
ATOM    219  CD1 LEU A  31      33.957  27.602  42.879  1.00 15.73           C
ATOM    220  CD2 LEU A  31      33.703  29.528  44.454  1.00 14.64           C
ATOM    221  N   SER A  32      29.105  28.062  45.447  1.00 11.93           N
ATOM    222  CA  SER A  32      27.758  27.492  45.257  1.00 13.94           C
ATOM    223  C   SER A  32      27.608  26.761  43.956  1.00 18.02           C
ATOM    224  O   SER A  32      26.546  26.193  43.676  1.00 34.90           O
ATOM    225  CB ASER A  32      26.676  28.549  45.481  0.73 15.61           C
ATOM    226  CB BSER A  32      26.743  28.645  45.326  0.27 15.11           C
ATOM    227  OG ASER A  32      26.878  29.667  44.672  0.73 19.04           O
ATOM    228  OG BSER A  32      26.700  29.214  46.617  0.27 18.69           O
ATOM    229  N   ALA A  33      28.529  26.572  43.150  1.00 15.96           N
ATOM    230  CA  ALA A  33      28.548  25.946  41.891  1.00 14.94           C
ATOM    231  C   ALA A  33      29.189  24.575  42.004  1.00 15.14           C
ATOM    232  O   ALA A  33      30.012  24.366  42.861  1.00 19.24           O
ATOM    233  CB  ALA A  33      29.386  26.803  40.949  1.00 17.13           C
ATOM    234  N   THR A  34      28.869  23.701  41.079  1.00 14.32           N
ATOM    235  CA  THR A  34      29.562  22.421  40.963  1.00 15.39           C
ATOM    236  C   THR A  34      30.973  22.638  40.387  1.00 11.94           C
ATOM    237  O   THR A  34      31.124  23.382  39.448  1.00 14.82           O
ATOM    238  CB  THR A  34      28.778  21.511  39.969  1.00 16.97           C
ATOM    239  OG1 THR A  34      27.469  21.371  40.501  1.00 22.78           O
ATOM    240  CG2 THR A  34      29.484  20.178  39.801  1.00 20.33           C
ATOM    241  N   VAL A  35      31.964  21.994  41.003  1.00 12.04           N
ATOM    242  CA  VAL A  35      33.344  22.050  40.523  1.00 11.03           C
ATOM    243  C   VAL A  35      33.731  20.753  39.880  1.00 11.38           C
ATOM    244  O   VAL A  35      33.558  19.676  40.497  1.00 14.24           O
ATOM    245  CB  VAL A  35      34.297  22.400  41.678  1.00 12.55           C
ATOM    246  CG1 VAL A  35      35.736  22.340  41.187  1.00 15.44           C
ATOM    247  CG2 VAL A  35      33.964  23.743  42.278  1.00 15.51           C
ATOM    248  N   VAL A  36      34.270  20.818  38.693  1.00 10.00           N
ATOM    249  CA  VAL A  36      34.814  19.671  37.975  1.00 10.64           C
ATOM    250  C   VAL A  36      36.292  19.875  37.827  1.00  9.49           C
ATOM    251  O   VAL A  36      36.703  20.808  37.108  1.00 10.63           O
ATOM    252  CB  VAL A  36      34.118  19.482  36.621  1.00 11.26           C
ATOM    253  CG1 VAL A  36      34.745  18.339  35.831  1.00 15.23           C
ATOM    254  CG2 VAL A  36      32.623  19.242  36.842  1.00 14.70           C
ATOM    255  N   ASN A  37      37.096  19.112  38.526  1.00  9.94           N
ATOM    256  CA  ASN A  37      38.556  19.269  38.496  1.00  9.81           C
ATOM    257  C   ASN A  37      39.136  18.420  37.373  1.00  9.88           C
ATOM    258  O   ASN A  37      39.286  17.213  37.504  1.00 12.34           O
ATOM    259  CB  ASN A  37      39.149  18.882  39.844  1.00 10.40           C
ATOM    260  CG  ASN A  37      40.592  19.293  39.936  1.00 10.19           C
ATOM    261  OD1 ASN A  37      41.223  19.692  38.948  1.00 11.23           O
ATOM    262  ND2 ASN A  37      41.145  19.242  41.147  1.00 10.66           N
ATOM    263  N   ASP A  38      39.435  19.060  36.233  1.00  8.99           N
ATOM    264  CA  ASP A  38      39.987  18.406  35.046  1.00  8.66           C
ATOM    265  C   ASP A  38      41.497  18.626  34.966  1.00  9.24           C
ATOM    266  O   ASP A  38      42.099  18.384  33.927  1.00  9.86           O
ATOM    267  CB  ASP A  38      39.268  18.827  33.809  1.00 10.41           C
ATOM    268  CG  ASP A  38      37.944  18.199  33.612  1.00 11.17           C
ATOM    269  OD1 ASP A  38      37.711  17.102  34.116  1.00 14.50           O
ATOM    270  OD2 ASP A  38      37.094  18.805  32.919  1.00 15.06           O
ATOM    271  N   ALA A  39      42.125  19.041  36.056  1.00  8.69           N
ATOM    272  CA  ALA A  39      43.591  19.134  36.064  1.00  8.38           C
ATOM    273  C   ALA A  39      44.194  17.746  36.085  1.00  8.99           C
ATOM    274  O   ALA A  39      43.596  16.793  36.583  1.00 10.69           O
ATOM    275  CB  ALA A  39      44.064  19.974  37.241  1.00  9.49           C
ATOM    276  N   VAL A  40      45.418  17.610  35.552  1.00  9.32           N
ATOM    277  CA  VAL A  40      46.099  16.325  35.487  1.00 10.44           C
ATOM    278  C   VAL A  40      47.576  16.566  35.684  1.00  9.24           C
ATOM    279  O   VAL A  40      48.178  17.481  35.098  1.00 10.09           O
ATOM    280  CB AVAL A  40      45.864  15.662  34.121  0.64 12.30           C
ATOM    281  CB BVAL A  40      45.777  15.572  34.193  0.36 12.49           C
ATOM    282  CG1AVAL A  40      46.437  14.235  34.072  0.64 17.55           C
ATOM    283  CG1BVAL A  40      45.927  16.491  32.985  0.36 13.48           C
ATOM    284  CG2AVAL A  40      44.400  15.589  33.681  0.64 16.90           C
ATOM    285  CG2BVAL A  40      46.643  14.328  34.003  0.36 14.91           C
ATOM    286  N   ALA A  41      48.207  15.764  36.509  1.00 10.37           N
ATOM    287  CA  ALA A  41      49.637  15.847  36.780  1.00 10.48           C
ATOM    288  C   ALA A  41      50.421  15.719  35.513  1.00  9.83           C
ATOM    289  O   ALA A  41      50.152  14.886  34.662  1.00 11.82           O
ATOM    290  CB  ALA A  41      50.049  14.749  37.752  1.00 13.28           C
ATOM    291  N   GLY A  42      51.465  16.541  35.416  1.00 10.54           N
ATOM    292  CA  GLY A  42      52.439  16.471  34.342  1.00 11.61           C
ATOM    293  C   GLY A  42      52.114  17.273  33.121  1.00 11.28           C
ATOM    294  O   GLY A  42      52.943  17.304  32.211  1.00 14.58           O
ATOM    295  N   ARG A  43      50.975  17.939  33.064  1.00  9.69           N
ATOM    296  CA  ARG A  43      50.571  18.570  31.826  1.00  9.31           C
ATOM    297  C   ARG A  43      51.043  20.027  31.755  1.00  9.01           C
ATOM    298  O   ARG A  43      51.185  20.726  32.744  1.00 10.43           O
ATOM    299  CB  ARG A  43      49.058  18.442  31.624  1.00 10.25           C
ATOM    300  CG  ARG A  43      48.586  17.161  30.970  1.00 11.11           C
ATOM    301  CD  ARG A  43      49.090  15.917  31.683  1.00 10.89           C
ATOM    302  NE  ARG A  43      48.633  14.737  30.981  1.00 13.54           N
ATOM    303  CZ  ARG A  43      48.898  13.480  31.330  1.00 17.92           C
ATOM    304  NH1 ARG A  43      49.586  13.201  32.430  1.00 24.51           N
ATOM    305  NH2 ARG A  43      48.433  12.484  30.579  1.00 25.34           N
ATOM    306  N   SER A  44      51.241  20.458  30.523  1.00  9.41           N
ATOM    307  CA  SER A  44      51.544  21.818  30.144  1.00  8.53           C
ATOM    308  C   SER A  44      50.421  22.325  29.232  1.00  8.05           C
ATOM    309  O   SER A  44      49.530  21.578  28.849  1.00  9.12           O
ATOM    310  CB  SER A  44      52.864  21.910  29.424  1.00  8.84           C
ATOM    311  OG  SER A  44      52.740  21.248  28.152  1.00  9.60           O
ATOM    312  N   ALA A  45      50.488  23.603  28.866  1.00  8.34           N
ATOM    313  CA  ALA A  45      49.497  24.099  27.922  1.00  8.32           C
ATOM    314  C   ALA A  45      49.511  23.325  26.618  1.00  8.57           C
ATOM    315  O   ALA A  45      48.485  23.018  26.039  1.00  9.75           O
ATOM    316  CB  ALA A  45      49.695  25.592  27.704  1.00 10.53           C
ATOM    317  N   ARG A  46      50.699  22.994  26.141  1.00  8.84           N
ATOM    318  CA  ARG A  46      50.901  22.171  24.957  1.00  8.96           C
ATOM    319  C   ARG A  46      50.278  20.767  25.125  1.00  9.05           C
ATOM    320  O   ARG A  46      49.499  20.331  24.288  1.00  9.91           O
ATOM    321  CB  ARG A  46      52.373  22.053  24.631  1.00  9.48           C
ATOM    322  CG  ARG A  46      52.749  21.043  23.567  1.00 10.85           C
ATOM    323  CD  ARG A  46      54.249  20.906  23.509  1.00 11.25           C
ATOM    324  NE  ARG A  46      54.629  19.821  22.586  1.00 11.89           N
ATOM    325  CZ  ARG A  46      55.860  19.315  22.538  1.00 11.81           C
ATOM    326  NH1 ARG A  46      56.811  19.804  23.286  1.00 13.05           N
ATOM    327  NH2 ARG A  46      56.120  18.301  21.720  1.00 14.10           N
ATOM    328  N   SER A  47      50.692  20.063  26.159  1.00  9.12           N
ATOM    329  CA  SER A  47      50.262  18.670  26.231  1.00  9.24           C
ATOM    330  C   SER A  47      48.803  18.572  26.589  1.00  8.95           C
ATOM    331  O   SER A  47      48.136  17.630  26.116  1.00 10.57           O
ATOM    332  CB  SER A  47      51.157  17.842  27.123  1.00 10.47           C
ATOM    333  OG  SER A  47      51.014  18.173  28.487  1.00 10.58           O
ATOM    334  N   TYR A  48      48.256  19.471  27.356  1.00  9.05           N
ATOM    335  CA  TYR A  48      46.841  19.488  27.680  1.00  8.35           C
ATOM    336  C   TYR A  48      46.042  19.672  26.374  1.00  9.14           C
ATOM    337  O   TYR A  48      45.001  19.049  26.157  1.00 10.61           O
ATOM    338  CB  TYR A  48      46.529  20.568  28.670  1.00  8.52           C
ATOM    339  CG  TYR A  48      45.262  20.406  29.472  1.00  7.96           C
ATOM    340  CD1 TYR A  48      45.249  19.631  30.617  1.00  8.35           C
ATOM    341  CD2 TYR A  48      44.096  21.042  29.148  1.00  8.33           C
ATOM    342  CE1 TYR A  48      44.115  19.487  31.398  1.00  8.95           C
ATOM    343  CE2 TYR A  48      42.949  20.943  29.889  1.00  8.94           C
ATOM    344  CZ  TYR A  48      42.968  20.151  31.017  1.00  8.78           C
ATOM    345  OH  TYR A  48      41.806  20.054  31.750  1.00 10.35           O
ATOM    346  N   THR A  49      46.542  20.541  25.494  1.00  8.51           N
ATOM    347  CA  THR A  49      45.922  20.729  24.192  1.00  9.00           C
ATOM    348  C   THR A  49      46.041  19.472  23.340  1.00  8.80           C
ATOM    349  O   THR A  49      45.033  18.999  22.794  1.00  9.75           O
ATOM    350  CB  THR A  49      46.567  21.914  23.448  1.00  9.03           C
ATOM    351  OG1 THR A  49      46.394  23.129  24.226  1.00  9.18           O
ATOM    352  CG2 THR A  49      45.920  22.183  22.098  1.00 11.14           C
ATOM    353  N   ARG A  50      47.222  18.936  23.206  1.00 10.09           N
ATOM    354  CA  ARG A  50      47.476  17.780  22.324  1.00  9.71           C
ATOM    355  C   ARG A  50      46.643  16.606  22.742  1.00 10.67           C
ATOM    356  O   ARG A  50      46.154  15.860  21.874  1.00 12.16           O
ATOM    357  CB  ARG A  50      48.983  17.489  22.372  1.00 11.03           C
ATOM    358  CG  ARG A  50      49.354  16.280  21.476  1.00 12.72           C
ATOM    359  CD  ARG A  50      50.853  15.994  21.462  1.00 12.98           C
ATOM    360  NE  ARG A  50      51.260  15.498  22.771  1.00 13.73           N
ATOM    361  CZ  ARG A  50      52.160  16.081  23.559  1.00 13.62           C
ATOM    362  NH1 ARG A  50      52.358  15.549  24.738  1.00 15.77           N
ATOM    363  NH2 ARG A  50      52.832  17.146  23.210  1.00 15.32           N
ATOM    364  N   GLU A  51      46.467  16.372  24.035  1.00  9.85           N
ATOM    365  CA  GLU A  51      45.696  15.250  24.543  1.00 10.80           C
ATOM    366  C   GLU A  51      44.205  15.452  24.434  1.00 10.96           C
ATOM    367  O   GLU A  51      43.438  14.578  24.825  1.00 13.39           O
ATOM    368  CB  GLU A  51      46.113  14.989  26.022  1.00 11.12           C
ATOM    369  CG  GLU A  51      47.507  14.482  26.160  1.00 12.47           C
ATOM    370  CD  GLU A  51      48.042  14.386  27.566  1.00 13.11           C
ATOM    371  OE1 GLU A  51      47.307  14.722  28.513  1.00 14.75           O
ATOM    372  OE2 GLU A  51      49.229  14.036  27.695  1.00 18.84           O
ATOM    373  N   GLY A  52      43.762  16.578  23.884  1.00 10.27           N
ATOM    374  CA  GLY A  52      42.365  16.826  23.693  1.00 10.20           C
ATOM    375  C   GLY A  52      41.617  17.285  24.925  1.00  9.73           C
ATOM    376  O   GLY A  52      40.390  17.262  24.937  1.00 11.38           O
ATOM    377  N   ARG A  53      42.322  17.696  25.961  1.00  9.43           N
ATOM    378  CA  ARG A  53      41.656  17.978  27.227  1.00  9.47           C
ATOM    379  C   ARG A  53      40.974  19.341  27.231  1.00  9.27           C
ATOM    380  O   ARG A  53      39.960  19.491  27.918  1.00 10.76           O
ATOM    381  CB  ARG A  53      42.653  17.807  28.376  1.00  9.82           C
ATOM    382  CG  ARG A  53      43.164  16.372  28.479  1.00 10.98           C
ATOM    383  CD  ARG A  53      44.210  16.199  29.564  1.00 11.38           C
ATOM    384  NE  ARG A  53      44.746  14.857  29.590  1.00 13.30           N
ATOM    385  CZ  ARG A  53      44.204  13.831  30.173  1.00 17.34           C
ATOM    386  NH1 ARG A  53      43.108  14.005  30.835  1.00 20.36           N
ATOM    387  NH2 ARG A  53      44.842  12.655  30.089  1.00 24.30           N
ATOM    388  N   PHE A  54      41.457  20.347  26.508  1.00  8.88           N
ATOM    389  CA  PHE A  54      40.671  21.539  26.328  1.00  8.82           C
ATOM    390  C   PHE A  54      39.438  21.269  25.503  1.00  9.42           C
ATOM    391  O   PHE A  54      38.351  21.777  25.802  1.00 10.26           O
ATOM    392  CB  PHE A  54      41.458  22.678  25.718  1.00  9.07           C
ATOM    393  CG  PHE A  54      42.475  23.344  26.612  1.00  8.93           C
ATOM    394  CD1 PHE A  54      43.768  23.481  26.200  1.00  9.41           C
ATOM    395  CD2 PHE A  54      42.135  23.889  27.847  1.00  9.85           C
ATOM    396  CE1 PHE A  54      44.699  24.141  26.971  1.00 11.14           C
ATOM    397  CE2 PHE A  54      43.079  24.563  28.622  1.00  9.73           C
ATOM    398  CZ  PHE A  54      44.347  24.689  28.182  1.00 10.10           C
ATOM    399  N   GLU A  55      39.586  20.446  24.464  1.00  9.80           N
ATOM    400  CA  GLU A  55      38.454  20.073  23.623  1.00 10.23           C
ATOM    401  C   GLU A  55      37.387  19.345  24.435  1.00 10.35           C
ATOM    402  O   GLU A  55      36.193  19.578  24.223  1.00 12.39           O
ATOM    403  CB  GLU A  55      38.953  19.236  22.452  1.00 10.53           C
ATOM    404  CG  GLU A  55      37.864  18.793  21.519  1.00 12.06           C
ATOM    405  CD  GLU A  55      38.379  18.011  20.328  1.00 12.42           C
ATOM    406  OE1 GLU A  55      37.583  17.205  19.744  1.00 12.90           O
ATOM    407  OE2 GLU A  55      39.536  18.240  19.904  1.00 14.58           O
ATOM    408  N   ASN A  56      37.797  18.483  25.353  1.00 10.34           N
ATOM    409  CA  ASN A  56      36.839  17.763  26.188  1.00 11.47           C
ATOM    410  C   ASN A  56      36.042  18.730  27.052  1.00 10.82           C
ATOM    411  O   ASN A  56      34.840  18.538  27.184  1.00 14.50           O
ATOM    412  CB  ASN A  56      37.551  16.725  27.061  1.00 14.14           C
ATOM    413  CG  ASN A  56      38.287  15.582  26.405  1.00 19.19           C
ATOM    414  OD1 ASN A  56      37.961  15.172  25.303  1.00 32.27           O
ATOM    415  ND2 ASN A  56      39.316  15.014  27.038  1.00 28.61           N
ATOM    416  N   ILE A  57      36.663  19.741  27.614  1.00  9.98           N
ATOM    417  CA  ILE A  57      35.894  20.766  28.359  1.00 10.96           C
ATOM    418  C   ILE A  57      34.980  21.481  27.410  1.00 10.92           C
ATOM    419  O   ILE A  57      33.836  21.774  27.745  1.00 12.63           O
ATOM    420  CB  ILE A  57      36.848  21.745  29.073  1.00 10.50           C
ATOM    421  CG1 ILE A  57      37.635  20.990  30.150  1.00 11.77           C
ATOM    422  CG2 ILE A  57      36.081  22.897  29.644  1.00 12.57           C
ATOM    423  CD1 ILE A  57      38.793  21.821  30.735  1.00 14.02           C
ATOM    424  N   ALA A  58      35.460  21.842  26.206  1.00 10.62           N
ATOM    425  CA  ALA A  58      34.640  22.578  25.248  1.00 11.78           C
ATOM    426  C   ALA A  58      33.384  21.830  24.907  1.00 12.58           C
ATOM    427  O   ALA A  58      32.335  22.445  24.711  1.00 15.97           O
ATOM    428  CB  ALA A  58      35.448  22.954  23.999  1.00 14.22           C
ATOM    429  N   ASP A  59      33.462  20.505  24.813  1.00 12.04           N
ATOM    430  CA  ASP A  59      32.301  19.706  24.444  1.00 12.88           C
ATOM    431  C   ASP A  59      31.183  19.886  25.442  1.00 13.92           C
ATOM    432  O   ASP A  59      30.020  19.897  25.085  1.00 19.45           O
ATOM    433  CB AASP A  59      32.658  18.252  24.142  0.59 12.91           C
ATOM    434  CB BASP A  59      32.653  18.220  24.641  0.41 14.37           C
ATOM    435  CG AASP A  59      33.312  18.055  22.778  0.59 11.02           C
ATOM    436  CG BASP A  59      33.520  17.613  23.576  0.41 12.25           C
ATOM    437  OD1AASP A  59      32.884  18.662  21.779  0.59 12.90           O
ATOM    438  OD1BASP A  59      33.531  18.137  22.435  0.41 13.54           O
ATOM    439  OD2AASP A  59      34.284  17.251  22.791  0.59 12.84           O
ATOM    440  OD2BASP A  59      34.203  16.606  23.832  0.41 14.55           O
ATOM    441  N   VAL A  60      31.528  20.005  26.727  1.00 13.12           N
ATOM    442  CA  VAL A  60      30.521  19.941  27.769  1.00 14.16           C
ATOM    443  C   VAL A  60      30.198  21.274  28.419  1.00 13.18           C
ATOM    444  O   VAL A  60      29.132  21.406  29.057  1.00 15.38           O
ATOM    445  CB  VAL A  60      30.865  18.936  28.874  1.00 15.26           C
ATOM    446  CG1 VAL A  60      30.964  17.516  28.369  1.00 20.81           C
ATOM    447  CG2 VAL A  60      32.161  19.277  29.597  1.00 17.45           C
ATOM    448  N   VAL A  61      31.002  22.278  28.251  1.00 12.11           N
ATOM    449  CA  VAL A  61      30.764  23.574  28.887  1.00 11.22           C
ATOM    450  C   VAL A  61      29.577  24.214  28.220  1.00 13.85           C
ATOM    451  O   VAL A  61      29.346  24.101  26.998  1.00 17.11           O
ATOM    452  CB  VAL A  61      32.048  24.407  28.858  1.00 14.13           C
ATOM    453  CG1 VAL A  61      32.348  24.973  27.475  1.00 16.69           C
ATOM    454  CG2 VAL A  61      32.010  25.529  29.895  1.00 14.23           C
ATOM    455  N   THR A  62      28.783  24.919  29.020  1.00 13.57           N
ATOM    456  CA  THR A  62      27.646  25.646  28.447  1.00 14.74           C
ATOM    457  C   THR A  62      27.652  27.086  28.904  1.00 12.79           C
ATOM    458  O   THR A  62      28.459  27.489  29.738  1.00 13.84           O
ATOM    459  CB ATHR A  62      26.346  24.951  28.891  0.77 18.37           C
ATOM    460  CB BTHR A  62      26.329  24.902  28.714  0.22 17.72           C
ATOM    461  OG1ATHR A  62      26.194  25.078  30.317  0.77 19.64           O
ATOM    462  OG1BTHR A  62      25.372  25.375  27.743  0.22 17.13           O
ATOM    463  CG2ATHR A  62      26.331  23.480  28.573  0.77 24.83           C
ATOM    464  CG2BTHR A  62      25.779  25.198  30.092  0.22 16.92           C
ATOM    465  N   ALA A  63      26.740  27.866  28.338  1.00 14.34           N
ATOM    466  CA  ALA A  63      26.707  29.291  28.625  1.00 13.29           C
ATOM    467  C   ALA A  63      26.537  29.495  30.123  1.00 13.47           C
ATOM    468  O   ALA A  63      25.694  28.841  30.753  1.00 14.91           O
ATOM    469  CB  ALA A  63      25.603  29.923  27.786  1.00 19.94           C
ATOM    470  N   GLY A  64      27.311  30.428  30.636  1.00 13.15           N
ATOM    471  CA  GLY A  64      27.290  30.762  32.029  1.00 14.53           C
ATOM    472  C   GLY A  64      28.173  29.927  32.921  1.00 12.42           C
ATOM    473  O   GLY A  64      28.388  30.307  34.093  1.00 16.24           O
ATOM    474  N   ASP A  65      28.739  28.833  32.472  1.00 10.89           N
ATOM    475  CA  ASP A  65      29.731  28.078  33.210  1.00  9.62           C
ATOM    476  C   ASP A  65      31.023  28.862  33.221  1.00  9.81           C
ATOM    477  O   ASP A  65      31.229  29.791  32.421  1.00 12.77           O
ATOM    478  CB  ASP A  65      29.995  26.747  32.546  1.00 10.43           C
ATOM    479  CG  ASP A  65      28.862  25.731  32.713  1.00 11.47           C
ATOM    480  OD1 ASP A  65      28.878  24.777  31.904  1.00 14.52           O
ATOM    481  OD2 ASP A  65      27.998  25.911  33.599  1.00 12.52           O
ATOM    482  N   TYR A  66      31.907  28.507  34.147  1.00  9.19           N
ATOM    483  CA  TYR A  66      33.232  29.087  34.263  1.00  9.01           C
ATOM    484  C   TYR A  66      34.269  28.057  33.902  1.00  8.80           C
ATOM    485  O   TYR A  66      34.084  26.857  34.152  1.00 10.39           O
ATOM    486  CB  TYR A  66      33.499  29.554  35.692  1.00 11.04           C
ATOM    487  CG  TYR A  66      32.614  30.652  36.211  1.00 12.62           C
ATOM    488  CD1 TYR A  66      31.387  30.341  36.797  1.00 14.11           C
ATOM    489  CD2 TYR A  66      32.987  31.998  36.163  1.00 13.86           C
ATOM    490  CE1 TYR A  66      30.516  31.279  37.304  1.00 16.46           C
ATOM    491  CE2 TYR A  66      32.108  32.992  36.668  1.00 14.31           C
ATOM    492  CZ  TYR A  66      30.913  32.607  37.214  1.00 16.63           C
ATOM    493  OH  TYR A  66      30.064  33.601  37.719  1.00 25.74           O
ATOM    494  N   VAL A  67      35.385  28.507  33.337  1.00  8.98           N
ATOM    495  CA  VAL A  67      36.540  27.680  33.121  1.00  8.48           C
ATOM    496  C   VAL A  67      37.753  28.440  33.686  1.00  7.97           C
ATOM    497  O   VAL A  67      38.009  29.565  33.263  1.00 10.38           O
ATOM    498  CB  VAL A  67      36.790  27.327  31.638  1.00  9.67           C
ATOM    499  CG1 VAL A  67      37.918  26.268  31.550  1.00 11.73           C
ATOM    500  CG2 VAL A  67      35.556  26.809  30.961  1.00 12.01           C
ATOM    501  N   ILE A  68      38.475  27.821  34.589  1.00  7.55           N
ATOM    502  CA  ILE A  68      39.685  28.370  35.181  1.00  7.84           C
ATOM    503  C   ILE A  68      40.857  27.585  34.647  1.00  7.72           C
ATOM    504  O   ILE A  68      40.878  26.360  34.749  1.00  9.62           O
ATOM    505  CB  ILE A  68      39.649  28.310  36.707  1.00  9.05           C
ATOM    506  CG1 ILE A  68      38.479  29.060  37.312  1.00 11.31           C
ATOM    507  CG2 ILE A  68      40.976  28.790  37.310  1.00 12.49           C
ATOM    508  CD1 ILE A  68      38.151  28.816  38.761  1.00 12.70           C
ATOM    509  N   VAL A  69      41.815  28.284  34.062  1.00  7.39           N
ATOM    510  CA  VAL A  69      42.948  27.684  33.398  1.00  7.58           C
ATOM    511  C   VAL A  69      44.227  28.188  34.006  1.00  7.56           C
ATOM    512  O   VAL A  69      44.469  29.406  34.013  1.00  9.45           O
ATOM    513  CB  VAL A  69      42.930  28.035  31.874  1.00  9.09           C
ATOM    514  CG1 VAL A  69      44.098  27.370  31.181  1.00 11.79           C
ATOM    515  CG2 VAL A  69      41.603  27.653  31.228  1.00 11.33           C
ATOM    516  N   GLU A  70      45.059  27.290  34.511  1.00  7.07           N
ATOM    517  CA  GLU A  70      46.290  27.656  35.194  1.00  7.04           C
ATOM    518  C   GLU A  70      47.411  26.686  34.822  1.00  7.20           C
ATOM    519  O   GLU A  70      47.411  25.550  35.259  1.00  8.32           O
ATOM    520  CB  GLU A  70      46.062  27.668  36.702  1.00  8.00           C
ATOM    521  CG  GLU A  70      47.264  28.212  37.493  1.00  8.25           C
ATOM    522  CD  GLU A  70      46.944  28.219  38.975  1.00  8.05           C
ATOM    523  OE1 GLU A  70      47.415  27.317  39.682  1.00  9.75           O
ATOM    524  OE2 GLU A  70      46.201  29.120  39.405  1.00  9.03           O
ATOM    525  N   PHE A  71      48.344  27.141  33.992  1.00  7.56           N
ATOM    526  CA  PHE A  71      49.506  26.372  33.587  1.00  7.75           C
ATOM    527  C   PHE A  71      50.771  27.196  33.780  1.00  7.77           C
ATOM    528  O   PHE A  71      50.722  28.394  34.032  1.00  9.12           O
ATOM    529  CB  PHE A  71      49.358  25.858  32.126  1.00  8.73           C
ATOM    530  CG  PHE A  71      48.342  24.783  31.969  1.00  8.48           C
ATOM    531  CD1 PHE A  71      47.077  25.052  31.529  1.00 10.77           C
ATOM    532  CD2 PHE A  71      48.657  23.481  32.309  1.00 10.05           C
ATOM    533  CE1 PHE A  71      46.107  24.065  31.455  1.00 12.09           C
ATOM    534  CE2 PHE A  71      47.709  22.457  32.176  1.00 12.26           C
ATOM    535  CZ  PHE A  71      46.460  22.806  31.736  1.00 12.05           C
ATOM    536  N   GLY A  72      51.910  26.535  33.640  1.00  8.09           N
ATOM    537  CA  GLY A  72      53.190  27.195  33.679  1.00  8.54           C
ATOM    538  C   GLY A  72      54.263  26.348  34.284  1.00  8.40           C
ATOM    539  O   GLY A  72      55.397  26.325  33.814  1.00  9.58           O
ATOM    540  N   HIS A  73      53.944  25.582  35.326  1.00  9.16           N
ATOM    541  CA  HIS A  73      54.989  24.741  35.979  1.00  9.56           C
ATOM    542  C   HIS A  73      55.701  23.842  35.004  1.00  9.76           C
ATOM    543  O   HIS A  73      56.895  23.596  35.202  1.00 12.25           O
ATOM    544  CB  HIS A  73      54.376  23.894  37.090  1.00  9.56           C
ATOM    545  CG  HIS A  73      54.229  24.607  38.385  1.00  9.96           C
ATOM    546  ND1 HIS A  73      55.225  24.807  39.301  1.00 12.84           N
ATOM    547  CD2 HIS A  73      53.144  25.184  38.919  1.00 10.76           C
ATOM    548  CE1 HIS A  73      54.711  25.487  40.346  1.00 11.25           C
ATOM    549  NE2 HIS A  73      53.488  25.705  40.136  1.00 13.07           N
ATOM    550  N   ASN A  74      54.999  23.286  34.018  1.00  9.24           N
ATOM    551  CA  ASN A  74      55.591  22.286  33.137  1.00 10.31           C
ATOM    552  C   ASN A  74      55.886  22.802  31.734  1.00  9.55           C
ATOM    553  O   ASN A  74      56.176  22.016  30.836  1.00 11.43           O
ATOM    554  CB  ASN A  74      54.650  21.081  33.053  1.00 10.60           C
ATOM    555  CG  ASN A  74      54.535  20.420  34.393  1.00 12.24           C
ATOM    556  OD1 ASN A  74      55.544  20.287  35.127  1.00 17.72           O
ATOM    557  ND2 ASN A  74      53.368  20.034  34.799  1.00 12.88           N
ATOM    558  N   ASP A  75      55.811  24.120  31.537  1.00  9.48           N
ATOM    559  CA  ASP A  75      55.839  24.713  30.203  1.00  9.31           C
ATOM    560  C   ASP A  75      57.207  25.120  29.695  1.00 10.38           C
ATOM    561  O   ASP A  75      57.338  25.421  28.518  1.00 10.97           O
ATOM    562  CB  ASP A  75      54.851  25.899  30.178  1.00  9.20           C
ATOM    563  CG  ASP A  75      53.429  25.357  30.216  1.00  9.11           C
ATOM    564  OD1 ASP A  75      52.797  25.254  29.124  1.00  9.80           O
ATOM    565  OD2 ASP A  75      52.950  25.017  31.312  1.00 10.70           O
ATOM    566  N   GLY A  76      58.202  25.133  30.571  1.00 11.48           N
ATOM    567  CA  GLY A  76      59.548  25.484  30.182  1.00 12.54           C
ATOM    568  C   GLY A  76      60.352  24.283  29.727  1.00 12.16           C
ATOM    569  O   GLY A  76      59.804  23.197  29.431  1.00 13.35           O
ATOM    570  N   GLY A  77      61.639  24.478  29.683  1.00 14.90           N
ATOM    571  CA  GLY A  77      62.639  23.492  29.282  1.00 16.17           C
ATOM    572  C   GLY A  77      63.071  23.648  27.853  1.00 15.91           C
ATOM    573  O   GLY A  77      62.851  24.689  27.246  1.00 17.65           O
ATOM    574  N   SER A  78      63.746  22.623  27.345  1.00 18.38           N
ATOM    575  CA  SER A  78      64.443  22.653  26.092  1.00 19.04           C
ATOM    576  C   SER A  78      63.771  21.747  25.082  1.00 16.31           C
ATOM    577  O   SER A  78      63.650  20.566  25.309  1.00 18.68           O
ATOM    578  CB  SER A  78      65.894  22.189  26.283  1.00 22.69           C
ATOM    579  OG  SER A  78      66.492  22.240  25.002  1.00 28.79           O
ATOM    580  N   LEU A  79      63.388  22.297  23.901  1.00 19.70           N
ATOM    581  CA  LEU A  79      62.844  21.467  22.828  1.00 20.73           C
ATOM    582  C   LEU A  79      63.873  20.570  22.162  1.00 20.83           C
ATOM    583  O   LEU A  79      63.537  19.640  21.431  1.00 22.65           O
ATOM    584  CB  LEU A  79      62.165  22.324  21.724  1.00 23.76           C
ATOM    585  CG  LEU A  79      60.753  22.736  22.121  1.00 20.86           C
ATOM    586  CD1 LEU A  79      60.207  23.691  21.046  1.00 23.66           C
ATOM    587  CD2 LEU A  79      59.811  21.568  22.337  1.00 20.02           C
ATOM    588  N   SER A  80      65.156  20.825  22.436  1.00 19.60           N
ATOM    589  CA  SER A  80      66.237  19.990  21.902  1.00 22.48           C
ATOM    590  C   SER A  80      66.197  18.595  22.486  1.00 21.49           C
ATOM    591  O   SER A  80      66.670  17.676  21.797  1.00 33.10           O
ATOM    592  CB ASER A  80      67.604  20.590  22.161  0.71 24.69           C
ATOM    593  CB BSER A  80      67.581  20.658  22.178  0.28 24.74           C
ATOM    594  OG ASER A  80      67.686  21.855  21.569  0.71 32.99           O
ATOM    595  OG BSER A  80      68.068  20.428  23.493  0.28 23.11           O
ATOM    596  N   THR A  81      65.617  18.460  23.669  1.00 17.20           N
ATOM    597  CA  THR A  81      65.402  17.146  24.328  1.00 20.14           C
ATOM    598  C   THR A  81      63.922  17.090  24.632  1.00 20.02           C
ATOM    599  O   THR A  81      63.561  16.977  25.791  1.00 32.21           O
ATOM    600  CB  THR A  81      66.234  17.006  25.592  1.00 22.13           C
ATOM    601  OG1 THR A  81      65.912  18.104  26.486  1.00 24.37           O
ATOM    602  CG2 THR A  81      67.728  17.035  25.260  1.00 29.32           C
ATOM    603  N   ASP A  82      63.098  17.163  23.606  1.00 16.44           N
ATOM    604  CA  ASP A  82      61.663  17.366  23.791  1.00 14.46           C
ATOM    605  C   ASP A  82      61.005  16.366  24.688  1.00 15.42           C
ATOM    606  O   ASP A  82      60.960  15.185  24.345  1.00 18.57           O
ATOM    607  CB  ASP A  82      61.022  17.346  22.390  1.00 15.62           C
ATOM    608  CG  ASP A  82      59.577  17.807  22.351  1.00 14.94           C
ATOM    609  OD1 ASP A  82      59.039  18.190  23.411  1.00 15.04           O
ATOM    610  OD2 ASP A  82      58.966  17.821  21.241  1.00 15.71           O
ATOM    611  N   ASN A  83      60.441  16.815  25.794  1.00 14.02           N
ATOM    612  CA  ASN A  83      59.735  16.004  26.767  1.00 15.48           C
ATOM    613  C   ASN A  83      58.243  15.982  26.532  1.00 14.03           C
ATOM    614  O   ASN A  83      57.465  15.391  27.311  1.00 16.91           O
ATOM    615  CB  ASN A  83      60.029  16.490  28.193  1.00 15.61           C
ATOM    616  CG  ASN A  83      59.504  17.875  28.483  1.00 15.13           C
ATOM    617  OD1 ASN A  83      58.809  18.525  27.666  1.00 13.85           O
ATOM    618  ND2 ASN A  83      59.802  18.402  29.636  1.00 14.41           N
ATOM    619  N   GLY A  84      57.774  16.589  25.439  1.00 13.46           N
ATOM    620  CA  GLY A  84      56.362  16.629  25.087  1.00 13.73           C
ATOM    621  C   GLY A  84      55.618  17.735  25.770  1.00 13.06           C
ATOM    622  O   GLY A  84      54.436  17.901  25.453  1.00 13.45           O
ATOM    623  N   ARG A  85      56.218  18.454  26.687  1.00 11.46           N
ATOM    624  CA  ARG A  85      55.522  19.491  27.458  1.00 10.25           C
ATOM    625  C   ARG A  85      55.943  20.892  27.068  1.00  9.99           C
ATOM    626  O   ARG A  85      55.117  21.804  27.055  1.00 10.54           O
ATOM    627  CB  ARG A  85      55.764  19.283  28.964  1.00 11.95           C
ATOM    628  CG  ARG A  85      55.149  17.959  29.501  1.00 25.82           C
ATOM    629  CD  ARG A  85      55.957  17.603  30.765  1.00 28.05           C
ATOM    630  NE  ARG A  85      55.685  16.323  31.459  1.00 28.52           N
ATOM    631  CZ  ARG A  85      55.784  16.198  32.782  1.00 34.31           C
ATOM    632  NH1 ARG A  85      56.131  17.231  33.571  1.00 44.64           N
ATOM    633  NH2 ARG A  85      55.539  15.036  33.412  1.00 50.38           N
ATOM    634  N   THR A  86      57.211  21.124  26.783  1.00 10.55           N
ATOM    635  CA  THR A  86      57.732  22.464  26.539  1.00  9.96           C
ATOM    636  C   THR A  86      56.995  23.145  25.380  1.00 10.15           C
ATOM    637  O   THR A  86      56.858  22.582  24.288  1.00 11.48           O
ATOM    638  CB  THR A  86      59.194  22.345  26.170  1.00 10.64           C
ATOM    639  OG1 THR A  86      59.889  21.636  27.208  1.00 11.94           O
ATOM    640  CG2 THR A  86      59.840  23.688  25.931  1.00 12.88           C
ATOM    641  N   ASP A  87      56.572  24.382  25.600  1.00  9.86           N
ATOM    642  CA  ASP A  87      55.937  25.178  24.534  1.00 10.11           C
ATOM    643  C   ASP A  87      56.992  25.818  23.663  1.00  9.89           C
ATOM    644  O   ASP A  87      58.165  25.945  24.023  1.00 12.47           O
ATOM    645  CB  ASP A  87      55.041  26.268  25.137  1.00 10.63           C
ATOM    646  CG  ASP A  87      54.028  25.720  26.088  1.00  9.82           C
ATOM    647  OD1 ASP A  87      54.032  26.226  27.222  1.00 14.62           O
ATOM    648  OD2 ASP A  87      53.251  24.828  25.809  1.00 17.11           O
ATOM    649  N   CYS A  88      56.590  26.311  22.495  1.00 10.88           N
ATOM    650  CA  CYS A  88      57.453  27.114  21.674  1.00 11.29           C
ATOM    651  C   CYS A  88      57.773  28.427  22.376  1.00 11.29           C
ATOM    652  O   CYS A  88      56.908  28.957  23.052  1.00 12.94           O
ATOM    653  CB  CYS A  88      56.759  27.361  20.307  1.00 11.28           C
ATOM    654  SG  CYS A  88      57.790  28.064  19.019  1.00 14.15           S
ATOM    655  N   SER A  89      58.983  28.951  22.200  1.00 13.02           N
ATOM    656  CA  SER A  89      59.331  30.217  22.812  1.00 12.45           C
ATOM    657  C   SER A  89      58.599  31.356  22.080  1.00 13.74           C
ATOM    658  O   SER A  89      58.331  31.321  20.874  1.00 16.19           O
ATOM    659  CB  SER A  89      60.826  30.494  22.727  1.00 15.70           C
ATOM    660  OG  SER A  89      61.469  29.488  23.495  1.00 20.63           O
ATOM    661  N   GLY A  90      58.298  32.385  22.866  1.00 13.71           N
ATOM    662  CA  GLY A  90      57.683  33.566  22.354  1.00 15.33           C
ATOM    663  C   GLY A  90      56.331  33.822  22.978  1.00 12.21           C
ATOM    664  O   GLY A  90      55.822  33.063  23.777  1.00 12.99           O
ATOM    665  N   THR A  91      55.782  34.956  22.557  1.00 13.45           N
ATOM    666  CA  THR A  91      54.529  35.405  23.162  1.00 14.23           C
ATOM    667  C   THR A  91      53.374  35.477  22.219  1.00 15.50           C
ATOM    668  O   THR A  91      52.271  35.789  22.712  1.00 19.82           O
ATOM    669  CB  THR A  91      54.597  36.781  23.840  1.00 18.65           C
ATOM    670  OG1 THR A  91      55.114  37.646  22.824  1.00 23.59           O
ATOM    671  CG2 THR A  91      55.473  36.593  25.045  1.00 25.27           C
ATOM    672  N   GLY A  92      53.558  35.220  20.941  1.00 14.97           N
ATOM    673  CA  GLY A  92      52.575  35.455  19.909  1.00 17.17           C
ATOM    674  C   GLY A  92      52.358  34.220  19.057  1.00 15.75           C
ATOM    675  O   GLY A  92      52.144  33.107  19.548  1.00 16.46           O
ATOM    676  N   ALA A  93      52.365  34.450  17.777  1.00 15.85           N
ATOM    677  CA  ALA A  93      51.990  33.463  16.769  1.00 15.90           C
ATOM    678  C   ALA A  93      53.164  32.608  16.263  1.00 17.09           C
ATOM    679  O   ALA A  93      53.043  31.904  15.269  1.00 19.30           O
ATOM    680  CB  ALA A  93      51.209  34.073  15.592  1.00 22.35           C
ATOM    681  N   GLU A  94      54.288  32.622  17.008  1.00 16.54           N
ATOM    682  CA  GLU A  94      55.415  31.758  16.645  1.00 16.40           C
ATOM    683  C   GLU A  94      55.052  30.281  16.688  1.00 14.91           C
ATOM    684  O   GLU A  94      54.312  29.860  17.554  1.00 15.39           O
ATOM    685  CB  GLU A  94      56.608  32.006  17.643  1.00 17.58           C
ATOM    686  CG  GLU A  94      57.094  33.441  17.554  1.00 22.05           C
ATOM    687  CD  GLU A  94      56.386  34.514  18.316  1.00 22.19           C
ATOM    688  OE1 GLU A  94      55.487  34.256  19.115  1.00 18.54           O
ATOM    689  OE2 GLU A  94      56.617  35.718  18.088  1.00 31.04           O
ATOM    690  N   VAL A  95      55.651  29.528  15.771  1.00 16.12           N
ATOM    691  CA  VAL A  95      55.475  28.097  15.682  1.00 15.40           C
ATOM    692  C   VAL A  95      56.846  27.408  15.732  1.00 16.05           C
ATOM    693  O   VAL A  95      57.810  27.914  15.195  1.00 19.46           O
ATOM    694  CB  VAL A  95      54.688  27.723  14.412  1.00 19.83           C
ATOM    695  CG1 VAL A  95      54.601  26.256  14.163  1.00 27.66           C
ATOM    696  CG2 VAL A  95      53.284  28.310  14.500  1.00 24.70           C
ATOM    697  N   CYS A  96      56.856  26.257  16.390  1.00 14.69           N
ATOM    698  CA  CYS A  96      57.984  25.361  16.509  1.00 15.13           C
ATOM    699  C   CYS A  96      57.562  23.980  15.961  1.00 15.78           C
ATOM    700  O   CYS A  96      56.398  23.667  16.036  1.00 17.32           O
ATOM    701  CB  CYS A  96      58.456  25.258  17.956  1.00 15.05           C
ATOM    702  SG  CYS A  96      59.242  26.667  18.724  1.00 14.86           S
ATOM    703  N   TYR A  97      58.493  23.248  15.444  1.00 16.57           N
ATOM    704  CA  TYR A  97      58.222  21.873  15.054  1.00 17.39           C
ATOM    705  C   TYR A  97      59.186  20.943  15.752  1.00 17.81           C
ATOM    706  O   TYR A  97      60.401  21.232  15.846  1.00 22.91           O
ATOM    707  CB  TYR A  97      58.315  21.692  13.537  1.00 19.95           C
ATOM    708  CG  TYR A  97      57.389  22.625  12.775  1.00 22.07           C
ATOM    709  CD1 TYR A  97      57.843  23.860  12.304  1.00 23.01           C
ATOM    710  CD2 TYR A  97      56.065  22.301  12.542  1.00 21.40           C
ATOM    711  CE1 TYR A  97      57.033  24.741  11.612  1.00 25.02           C
ATOM    712  CE2 TYR A  97      55.205  23.155  11.851  1.00 23.33           C
ATOM    713  CZ  TYR A  97      55.701  24.366  11.396  1.00 23.68           C
ATOM    714  OH  TYR A  97      54.903  25.252  10.715  1.00 27.53           O
ATOM    715  N   SER A  98      58.631  19.815  16.230  1.00 16.78           N
ATOM    716  CA  SER A  98      59.489  18.828  16.890  1.00 15.36           C
ATOM    717  C   SER A  98      58.853  17.450  16.776  1.00 15.17           C
ATOM    718  O   SER A  98      57.642  17.308  16.925  1.00 17.10           O
ATOM    719  CB  SER A  98      59.614  19.150  18.367  1.00 17.50           C
ATOM    720  OG  SER A  98      60.382  18.193  19.056  1.00 17.71           O
ATOM    721  N   VAL A  99      59.661  16.416  16.542  1.00 17.61           N
ATOM    722  CA  VAL A  99      59.153  15.068  16.549  1.00 18.50           C
ATOM    723  C   VAL A  99      59.067  14.591  17.991  1.00 19.25           C
ATOM    724  O   VAL A  99      60.031  14.562  18.735  1.00 22.44           O
ATOM    725  CB  VAL A  99      60.044  14.204  15.668  1.00 21.17           C
ATOM    726  CG1 VAL A  99      59.519  12.785  15.770  1.00 24.17           C
ATOM    727  CG2 VAL A  99      60.038  14.695  14.224  1.00 24.19           C
ATOM    728  N   TYR A 100      57.844  14.232  18.350  1.00 21.48           N
ATOM    729  CA  TYR A 100      57.551  13.753  19.696  1.00 22.09           C
ATOM    730  C   TYR A 100      56.515  12.634  19.611  1.00 22.81           C
ATOM    731  O   TYR A 100      55.510  12.801  18.964  1.00 23.89           O
ATOM    732  CB  TYR A 100      57.145  14.896  20.637  1.00 21.64           C
ATOM    733  CG  TYR A 100      56.747  14.320  21.981  1.00 22.99           C
ATOM    734  CD1 TYR A 100      57.776  13.949  22.851  1.00 24.02           C
ATOM    735  CD2 TYR A 100      55.416  14.119  22.335  1.00 23.08           C
ATOM    736  CE1 TYR A 100      57.464  13.414  24.066  1.00 25.42           C
ATOM    737  CE2 TYR A 100      55.109  13.564  23.550  1.00 25.01           C
ATOM    738  CZ  TYR A 100      56.159  13.226  24.377  1.00 25.20           C
ATOM    739  OH  TYR A 100      55.898  12.677  25.598  1.00 31.15           O
ATOM    740  N   ASP A 101      56.781  11.470  20.226  1.00 26.96           N
ATOM    741  CA  ASP A 101      55.793  10.390  20.276  1.00 29.24           C
ATOM    742  C   ASP A 101      55.332   9.967  18.894  1.00 26.81           C
ATOM    743  O   ASP A 101      54.160   9.614  18.697  1.00 34.08           O
ATOM    744  CB AASP A 101      54.629  10.753  21.183  0.65 33.64           C
ATOM    745  CB BASP A 101      54.536  10.933  20.959  0.35 32.71           C
ATOM    746  CG AASP A 101      53.933   9.580  21.850  0.65 36.47           C
ATOM    747  CG BASP A 101      54.394  10.655  22.435  0.35 34.77           C
ATOM    748  OD1AASP A 101      52.804   9.849  22.366  0.65 38.37           O
ATOM    749  OD1BASP A 101      53.382  11.095  23.032  0.35 38.14           O
ATOM    750  OD2AASP A 101      54.472   8.448  21.860  0.65 39.91           O
ATOM    751  OD2BASP A 101      55.328   9.991  22.944  0.35 41.66           O
ATOM    752  N   GLY A 102      56.209   9.994  17.917  1.00 27.52           N
ATOM    753  CA  GLY A 102      55.873   9.525  16.584  1.00 29.76           C
ATOM    754  C   GLY A 102      55.198  10.477  15.632  1.00 27.73           C
ATOM    755  O   GLY A 102      54.700  10.136  14.547  1.00 32.87           O
ATOM    756  N   VAL A 103      55.205  11.749  15.975  1.00 28.69           N
ATOM    757  CA  VAL A 103      54.567  12.771  15.166  1.00 29.35           C
ATOM    758  C   VAL A 103      55.483  13.997  15.041  1.00 23.39           C
ATOM    759  O   VAL A 103      56.153  14.350  16.017  1.00 21.78           O
ATOM    760  CB  VAL A 103      53.267  13.200  15.880  1.00 36.63           C
ATOM    761  CG1 VAL A 103      52.607  14.276  15.067  1.00 38.28           C
ATOM    762  CG2 VAL A 103      52.422  11.950  16.070  1.00 51.81           C
ATOM    763  N   ASN A 104      55.510  14.579  13.851  1.00 23.52           N
ATOM    764  CA  ASN A 104      56.151  15.903  13.720  1.00 21.92           C
ATOM    765  C   ASN A 104      55.142  16.939  14.154  1.00 20.89           C
ATOM    766  O   ASN A 104      54.218  17.295  13.409  1.00 23.95           O
ATOM    767  CB  ASN A 104      56.658  16.105  12.288  1.00 26.16           C
ATOM    768  CG  ASN A 104      57.400  17.425  12.166  1.00 25.22           C
ATOM    769  OD1 ASN A 104      57.717  18.135  13.121  1.00 26.41           O
ATOM    770  ND2 ASN A 104      57.708  17.705  10.917  1.00 29.59           N
ATOM    771  N   GLU A 105      55.240  17.349  15.417  1.00 16.50           N
ATOM    772  CA  GLU A 105      54.225  18.145  16.052  1.00 15.81           C
ATOM    773  C   GLU A 105      54.403  19.631  15.753  1.00 15.89           C
ATOM    774  O   GLU A 105      55.526  20.148  15.842  1.00 16.49           O
ATOM    775  CB  GLU A 105      54.274  17.834  17.548  1.00 15.24           C
ATOM    776  CG  GLU A 105      53.143  18.460  18.332  1.00 14.39           C
ATOM    777  CD  GLU A 105      53.279  18.173  19.832  1.00 13.62           C
ATOM    778  OE1 GLU A 105      52.740  19.043  20.596  1.00 14.80           O
ATOM    779  OE2 GLU A 105      53.852  17.157  20.244  1.00 15.45           O
ATOM    780  N   THR A 106      53.301  20.337  15.451  1.00 15.10           N
ATOM    781  CA  THR A 106      53.271  21.776  15.397  1.00 15.90           C
ATOM    782  C   THR A 106      53.040  22.322  16.810  1.00 13.51           C
ATOM    783  O   THR A 106      52.017  21.981  17.414  1.00 14.54           O
ATOM    784  CB  THR A 106      52.130  22.211  14.475  1.00 17.34           C
ATOM    785  OG1 THR A 106      52.350  21.700  13.161  1.00 20.61           O
ATOM    786  CG2 THR A 106      52.091  23.725  14.343  1.00 21.38           C
ATOM    787  N   ILE A 107      53.977  23.075  17.324  1.00 12.79           N
ATOM    788  CA  ILE A 107      53.991  23.535  18.701  1.00 12.01           C
ATOM    789  C   ILE A 107      53.850  25.035  18.758  1.00 12.17           C
ATOM    790  O   ILE A 107      54.558  25.759  18.083  1.00 13.72           O
ATOM    791  CB  ILE A 107      55.258  23.067  19.390  1.00 12.86           C
ATOM    792  CG1 ILE A 107      55.473  21.560  19.297  1.00 14.21           C
ATOM    793  CG2 ILE A 107      55.275  23.468  20.882  1.00 13.72           C
ATOM    794  CD1 ILE A 107      56.891  21.136  19.728  1.00 19.21           C
ATOM    795  N   LEU A 108      52.897  25.501  19.555  1.00 10.59           N
ATOM    796  CA  LEU A 108      52.568  26.894  19.696  1.00 10.10           C
ATOM    797  C   LEU A 108      53.234  27.503  20.926  1.00  9.70           C
ATOM    798  O   LEU A 108      53.825  26.791  21.746  1.00 10.10           O
ATOM    799  CB  LEU A 108      51.064  27.118  19.757  1.00 10.50           C
ATOM    800  CG  LEU A 108      50.270  26.336  18.675  1.00 11.86           C
ATOM    801  CD1 LEU A 108      48.824  26.706  18.819  1.00 14.75           C
ATOM    802  CD2 LEU A 108      50.797  26.717  17.316  1.00 14.66           C
ATOM    803  N   THR A 109      53.131  28.822  21.045  1.00  9.75           N
ATOM    804  CA  THR A 109      53.575  29.464  22.256  1.00  9.57           C
ATOM    805  C   THR A 109      52.590  29.244  23.397  1.00  8.52           C
ATOM    806  O   THR A 109      51.441  28.920  23.211  1.00  9.58           O
ATOM    807  CB  THR A 109      53.781  30.978  22.034  1.00  9.79           C
ATOM    808  OG1 THR A 109      52.477  31.551  21.839  1.00 10.89           O
ATOM    809  CG2 THR A 109      54.714  31.284  20.882  1.00 11.86           C
ATOM    810  N   PHE A 110      53.057  29.451  24.625  1.00  9.35           N
ATOM    811  CA  PHE A 110      52.185  29.351  25.795  1.00  8.19           C
ATOM    812  C   PHE A 110      50.992  30.274  25.659  1.00  8.19           C
ATOM    813  O   PHE A 110      49.855  29.820  25.835  1.00  9.12           O
ATOM    814  CB  PHE A 110      53.028  29.599  27.045  1.00  9.20           C
ATOM    815  CG  PHE A 110      52.263  29.659  28.353  1.00  8.74           C
ATOM    816  CD1 PHE A 110      52.064  28.525  29.100  1.00  9.85           C
ATOM    817  CD2 PHE A 110      51.747  30.843  28.808  1.00 10.25           C
ATOM    818  CE1 PHE A 110      51.407  28.634  30.312  1.00 11.24           C
ATOM    819  CE2 PHE A 110      51.105  30.950  30.016  1.00 11.88           C
ATOM    820  CZ  PHE A 110      50.916  29.812  30.800  1.00 11.74           C
ATOM    821  N   PRO A 111      51.151  31.582  25.351  1.00  8.90           N
ATOM    822  CA  PRO A 111      49.932  32.420  25.224  1.00  9.14           C
ATOM    823  C   PRO A 111      49.000  31.936  24.129  1.00  8.90           C
ATOM    824  O   PRO A 111      47.789  32.033  24.314  1.00  9.61           O
ATOM    825  CB  PRO A 111      50.493  33.813  24.931  1.00 10.78           C
ATOM    826  CG  PRO A 111      51.879  33.797  25.510  1.00 11.35           C
ATOM    827  CD  PRO A 111      52.356  32.405  25.251  1.00  9.43           C
ATOM    828  N   ALA A 112      49.515  31.469  23.005  1.00  8.87           N
ATOM    829  CA  ALA A 112      48.631  31.017  21.939  1.00  9.40           C
ATOM    830  C   ALA A 112      47.778  29.828  22.358  1.00  8.48           C
ATOM    831  O   ALA A 112      46.607  29.793  22.061  1.00  9.19           O
ATOM    832  CB  ALA A 112      49.431  30.664  20.703  1.00 10.42           C
ATOM    833  N   TYR A 113      48.370  28.857  23.077  1.00  8.73           N
ATOM    834  CA  TYR A 113      47.527  27.758  23.519  1.00  8.12           C
ATOM    835  C   TYR A 113      46.413  28.253  24.419  1.00  8.45           C
ATOM    836  O   TYR A 113      45.268  27.764  24.331  1.00  9.43           O
ATOM    837  CB  TYR A 113      48.338  26.718  24.267  1.00  9.18           C
ATOM    838  CG  TYR A 113      49.202  25.805  23.418  1.00  8.96           C
ATOM    839  CD1 TYR A 113      50.564  25.768  23.574  1.00  8.95           C
ATOM    840  CD2 TYR A 113      48.632  24.954  22.477  1.00  9.89           C
ATOM    841  CE1 TYR A 113      51.379  24.935  22.819  1.00 10.82           C
ATOM    842  CE2 TYR A 113      49.419  24.112  21.730  1.00 10.36           C
ATOM    843  CZ  TYR A 113      50.772  24.091  21.891  1.00 10.63           C
ATOM    844  OH  TYR A 113      51.624  23.292  21.172  1.00 13.01           O
ATOM    845  N   LEU A 114      46.710  29.170  25.336  1.00  8.48           N
ATOM    846  CA  LEU A 114      45.703  29.660  26.239  1.00  8.80           C
ATOM    847  C   LEU A 114      44.657  30.513  25.518  1.00  8.32           C
ATOM    848  O   LEU A 114      43.483  30.432  25.833  1.00  9.51           O
ATOM    849  CB  LEU A 114      46.335  30.491  27.364  1.00 10.14           C
ATOM    850  CG  LEU A 114      47.296  29.758  28.312  1.00 15.84           C
ATOM    851  CD1 LEU A 114      47.557  30.738  29.475  1.00 18.45           C
ATOM    852  CD2 LEU A 114      46.916  28.370  28.628  1.00 23.09           C
ATOM    853  N   GLU A 115      45.097  31.357  24.583  1.00  8.91           N
ATOM    854  CA  GLU A 115      44.159  32.177  23.835  1.00  8.96           C
ATOM    855  C   GLU A 115      43.223  31.311  23.007  1.00  8.81           C
ATOM    856  O   GLU A 115      42.048  31.607  22.895  1.00  9.83           O
ATOM    857  CB  GLU A 115      44.937  33.133  22.928  1.00  9.72           C
ATOM    858  CG  GLU A 115      45.710  34.196  23.697  1.00 10.33           C
ATOM    859  CD  GLU A 115      46.901  34.727  23.016  1.00 10.62           C
ATOM    860  OE1 GLU A 115      47.113  34.513  21.830  1.00 13.96           O
ATOM    861  OE2 GLU A 115      47.697  35.425  23.729  1.00 11.40           O
ATOM    862  N   ASN A 116      43.773  30.271  22.389  1.00  8.93           N
ATOM    863  CA  ASN A 116      42.939  29.396  21.572  1.00  9.33           C
ATOM    864  C   ASN A 116      41.896  28.714  22.428  1.00  8.92           C
ATOM    865  O   ASN A 116      40.722  28.633  22.058  1.00  9.80           O
ATOM    866  CB  ASN A 116      43.796  28.377  20.846  1.00  9.67           C
ATOM    867  CG  ASN A 116      44.549  28.945  19.682  1.00  9.88           C
ATOM    868  OD1 ASN A 116      44.408  30.110  19.326  1.00 12.41           O
ATOM    869  ND2 ASN A 116      45.410  28.099  19.096  1.00 12.00           N
ATOM    870  N   ALA A 117      42.294  28.194  23.591  1.00  9.04           N
ATOM    871  CA  ALA A 117      41.322  27.567  24.498  1.00  9.29           C
ATOM    872  C   ALA A 117      40.259  28.587  24.909  1.00  9.28           C
ATOM    873  O   ALA A 117      39.065  28.309  24.924  1.00 10.14           O
ATOM    874  CB  ALA A 117      42.027  26.999  25.701  1.00 11.33           C
ATOM    875  N   ALA A 118      40.698  29.778  25.270  1.00  9.50           N
ATOM    876  CA  ALA A 118      39.783  30.825  25.711  1.00 10.07           C
ATOM    877  C   ALA A 118      38.750  31.145  24.646  1.00  9.96           C
ATOM    878  O   ALA A 118      37.559  31.336  24.935  1.00 11.43           O
ATOM    879  CB  ALA A 118      40.520  32.097  26.092  1.00 11.74           C
ATOM    880  N   LYS A 119      39.167  31.202  23.381  1.00 10.25           N
ATOM    881  CA  LYS A 119      38.220  31.493  22.278  1.00 12.04           C
ATOM    882  C   LYS A 119      37.190  30.406  22.153  1.00 10.32           C
ATOM    883  O   LYS A 119      36.030  30.690  21.899  1.00 12.45           O
ATOM    884  CB  LYS A 119      38.970  31.687  20.956  1.00 14.96           C
ATOM    885  CG  LYS A 119      39.689  33.031  20.840  1.00 18.67           C
ATOM    886  CD ALYS A 119      40.195  33.218  19.387  0.55 19.82           C
ATOM    887  CD BLYS A 119      40.375  32.942  19.454  0.45 19.61           C
ATOM    888  CE ALYS A 119      41.424  32.353  19.133  0.55 19.19           C
ATOM    889  CE BLYS A 119      40.865  34.306  19.030  0.45 19.71           C
ATOM    890  NZ ALYS A 119      42.029  32.710  17.826  0.55 20.75           N
ATOM    891  NZ BLYS A 119      41.687  34.120  17.814  0.45 17.39           N
ATOM    892  N   LEU A 120      37.617  29.137  22.233  1.00 10.64           N
ATOM    893  CA  LEU A 120      36.715  28.007  22.129  1.00 11.48           C
ATOM    894  C   LEU A 120      35.574  28.141  23.152  1.00 11.04           C
ATOM    895  O   LEU A 120      34.404  27.954  22.893  1.00 13.67           O
ATOM    896  CB ALEU A 120      37.199  26.586  22.431  0.47 12.17           C
ATOM    897  CB BLEU A 120      37.716  26.847  22.278  0.53 13.35           C
ATOM    898  CG ALEU A 120      38.245  25.991  21.524  0.47 11.34           C
ATOM    899  CG BLEU A 120      37.093  25.464  22.263  0.53 14.36           C
ATOM    900  CD1ALEU A 120      38.620  24.589  21.997  0.47 12.05           C
ATOM    901  CD1BLEU A 120      36.343  25.289  20.974  0.53 20.67           C
ATOM    902  CD2ALEU A 120      37.750  26.006  20.081  0.47 13.35           C
ATOM    903  CD2BLEU A 120      38.116  24.343  22.476  0.53 17.90           C
ATOM    904  N   PHE A 121      35.981  28.433  24.404  1.00  9.63           N
ATOM    905  CA  PHE A 121      35.025  28.467  25.479  1.00  9.05           C
ATOM    906  C   PHE A 121      34.151  29.692  25.442  1.00  9.21           C
ATOM    907  O   PHE A 121      32.954  29.635  25.699  1.00 10.52           O
ATOM    908  CB  PHE A 121      35.729  28.383  26.838  1.00  9.76           C
ATOM    909  CG  PHE A 121      36.668  27.212  27.031  1.00  8.95           C
ATOM    910  CD1 PHE A 121      37.843  27.403  27.716  1.00 10.40           C
ATOM    911  CD2 PHE A 121      36.367  25.959  26.560  1.00 11.77           C
ATOM    912  CE1 PHE A 121      38.747  26.402  27.928  1.00 10.68           C
ATOM    913  CE2 PHE A 121      37.269  24.945  26.758  1.00 14.43           C
ATOM    914  CZ  PHE A 121      38.441  25.150  27.427  1.00 13.03           C
ATOM    915  N   THR A 122      34.747  30.831  25.148  1.00  9.31           N
ATOM    916  CA  THR A 122      34.032  32.105  25.142  1.00  9.85           C
ATOM    917  C   THR A 122      32.968  32.126  24.091  1.00  9.81           C
ATOM    918  O   THR A 122      31.877  32.672  24.316  1.00 11.45           O
ATOM    919  CB  THR A 122      35.010  33.278  24.937  1.00 11.67           C
ATOM    920  OG1 THR A 122      35.918  33.319  26.042  1.00 12.55           O
ATOM    921  CG2 THR A 122      34.319  34.593  24.847  1.00 14.27           C
ATOM    922  N   ALA A 123      33.217  31.552  22.926  1.00 10.42           N
ATOM    923  CA  ALA A 123      32.214  31.565  21.848  1.00 11.17           C
ATOM    924  C   ALA A 123      30.962  30.809  22.216  1.00 11.65           C
ATOM    925  O   ALA A 123      29.884  31.130  21.712  1.00 14.29           O
ATOM    926  CB  ALA A 123      32.830  31.039  20.582  1.00 15.20           C
ATOM    927  N   LYS A 124      31.047  29.827  23.094  1.00 12.37           N
ATOM    928  CA  LYS A 124      29.945  29.070  23.642  1.00 13.68           C
ATOM    929  C   LYS A 124      29.246  29.735  24.808  1.00 13.82           C
ATOM    930  O   LYS A 124      28.267  29.212  25.345  1.00 16.82           O
ATOM    931  CB  LYS A 124      30.406  27.673  24.251  1.00 15.64           C
ATOM    932  CG  LYS A 124      30.935  26.788  23.187  1.00 17.29           C
ATOM    933  CD  LYS A 124      31.116  25.369  23.701  1.00 15.06           C
ATOM    934  CE  LYS A 124      29.814  24.662  23.854  1.00 15.53           C
ATOM    935  NZ  LYS A 124      29.849  23.288  24.296  1.00 15.11           N
ATOM    936  N   GLY A 125      29.753  30.873  25.269  1.00 12.25           N
ATOM    937  CA  GLY A 125      29.145  31.602  26.345  1.00 13.24           C
ATOM    938  C   GLY A 125      29.732  31.347  27.701  1.00 12.08           C
ATOM    939  O   GLY A 125      29.149  31.804  28.700  1.00 14.40           O
ATOM    940  N   ALA A 126      30.831  30.619  27.827  1.00 11.20           N
ATOM    941  CA  ALA A 126      31.471  30.417  29.107  1.00 11.25           C
ATOM    942  C   ALA A 126      32.282  31.634  29.533  1.00 10.69           C
ATOM    943  O   ALA A 126      32.690  32.434  28.692  1.00 12.62           O
ATOM    944  CB  ALA A 126      32.346  29.193  29.052  1.00 15.95           C
ATOM    945  N   LYS A 127      32.498  31.736  30.812  1.00 10.59           N
ATOM    946  CA  LYS A 127      33.321  32.781  31.416  1.00 10.41           C
ATOM    947  C   LYS A 127      34.678  32.226  31.722  1.00  9.85           C
ATOM    948  O   LYS A 127      34.805  31.327  32.600  1.00 12.82           O
ATOM    949  CB  LYS A 127      32.629  33.274  32.690  1.00 12.93           C
ATOM    950  CG  LYS A 127      31.228  33.812  32.382  1.00 21.11           C
ATOM    951  CD  LYS A 127      30.457  34.185  33.652  1.00 27.07           C
ATOM    952  CE  LYS A 127      29.041  34.653  33.454  1.00 34.54           C
ATOM    953  NZ  LYS A 127      28.456  35.081  34.754  1.00 47.90           N
ATOM    954  N   VAL A 128      35.693  32.648  31.030  1.00  9.14           N
ATOM    955  CA  VAL A 128      37.039  32.106  31.164  1.00  8.61           C
ATOM    956  C   VAL A 128      37.850  32.956  32.082  1.00  8.16           C
ATOM    957  O   VAL A 128      37.864  34.207  31.946  1.00  9.63           O
ATOM    958  CB  VAL A 128      37.684  31.985  29.794  1.00  9.36           C
ATOM    959  CG1 VAL A 128      39.108  31.470  29.927  1.00 12.01           C
ATOM    960  CG2 VAL A 128      36.890  31.074  28.886  1.00 11.34           C
ATOM    961  N   ILE A 129      38.557  32.338  32.991  1.00  7.94           N
ATOM    962  CA  ILE A 129      39.510  32.989  33.888  1.00  8.20           C
ATOM    963  C   ILE A 129      40.860  32.358  33.662  1.00  7.87           C
ATOM    964  O   ILE A 129      41.018  31.162  33.914  1.00 10.61           O
ATOM    965  CB  ILE A 129      39.052  32.855  35.336  1.00  9.48           C
ATOM    966  CG1 ILE A 129      37.668  33.487  35.557  1.00 12.37           C
ATOM    967  CG2 ILE A 129      40.083  33.437  36.301  1.00 13.13           C
ATOM    968  CD1 ILE A 129      36.992  33.093  36.868  1.00 15.78           C
ATOM    969  N   LEU A 130      41.835  33.113  33.208  1.00  7.92           N
ATOM    970  CA  LEU A 130      43.208  32.631  33.122  1.00  7.93           C
ATOM    971  C   LEU A 130      43.897  33.038  34.412  1.00  8.16           C
ATOM    972  O   LEU A 130      43.721  34.152  34.888  1.00 11.21           O
ATOM    973  CB  LEU A 130      43.921  33.217  31.903  1.00  9.06           C
ATOM    974  CG  LEU A 130      43.273  32.926  30.556  1.00  9.92           C
ATOM    975  CD1 LEU A 130      44.118  33.509  29.470  1.00 12.49           C
ATOM    976  CD2 LEU A 130      43.002  31.478  30.352  1.00 12.37           C
ATOM    977  N   SER A 131      44.649  32.144  34.990  1.00  7.86           N
ATOM    978  CA  SER A 131      45.265  32.362  36.273  1.00  8.34           C
ATOM    979  C   SER A 131      46.752  32.074  36.172  1.00  8.43           C
ATOM    980  O   SER A 131      47.156  31.055  35.569  1.00  9.41           O
ATOM    981  CB  SER A 131      44.592  31.394  37.251  1.00  9.28           C
ATOM    982  OG  SER A 131      45.120  31.501  38.563  1.00 10.25           O
ATOM    983  N   SER A 132      47.600  32.913  36.750  1.00  8.41           N
ATOM    984  CA  SER A 132      49.015  32.617  36.782  1.00  8.07           C
ATOM    985  C   SER A 132      49.343  31.427  37.666  1.00  7.64           C
ATOM    986  O   SER A 132      48.668  31.149  38.670  1.00  8.85           O
ATOM    987  CB  SER A 132      49.788  33.857  37.195  1.00  8.82           C
ATOM    988  OG  SER A 132      49.316  34.336  38.434  1.00  9.15           O
ATOM    989  N   GLN A 133      50.416  30.727  37.306  1.00  8.05           N
ATOM    990  CA  GLN A 133      50.839  29.553  38.045  1.00  8.44           C
ATOM    991  C   GLN A 133      51.142  29.889  39.486  1.00  8.38           C
ATOM    992  O   GLN A 133      51.557  30.984  39.835  1.00  9.77           O
ATOM    993  CB  GLN A 133      52.088  28.921  37.375  1.00  8.89           C
ATOM    994  CG  GLN A 133      53.295  29.829  37.380  1.00 10.14           C
ATOM    995  CD  GLN A 133      54.559  29.035  37.199  1.00 10.06           C
ATOM    996  OE1 GLN A 133      55.140  29.020  36.089  1.00 11.58           O
ATOM    997  NE2 GLN A 133      55.023  28.387  38.200  1.00 10.30           N
ATOM    998  N   THR A 134      51.053  28.853  40.330  1.00  8.54           N
ATOM    999  CA  THR A 134      51.526  28.984  41.691  1.00  8.81           C
ATOM   1000  C   THR A 134      53.035  28.965  41.775  1.00  8.81           C
ATOM   1001  O   THR A 134      53.706  28.413  40.920  1.00  9.32           O
ATOM   1002  CB  THR A 134      50.951  27.881  42.552  1.00  9.92           C
ATOM   1003  OG1 THR A 134      51.417  26.651  42.017  1.00 11.07           O
ATOM   1004  CG2 THR A 134      49.421  27.901  42.582  1.00 13.62           C
ATOM   1005  N   PRO A 135      53.595  29.531  42.857  1.00  8.94           N
ATOM   1006  CA  PRO A 135      55.033  29.462  43.036  1.00  9.89           C
ATOM   1007  C   PRO A 135      55.508  28.120  43.565  1.00  9.29           C
ATOM   1008  O   PRO A 135      54.870  27.486  44.390  1.00 10.78           O
ATOM   1009  CB  PRO A 135      55.306  30.560  44.082  1.00 11.71           C
ATOM   1010  CG  PRO A 135      54.020  30.896  44.689  1.00 17.26           C
ATOM   1011  CD  PRO A 135      52.944  30.392  43.844  1.00 10.13           C
ATOM   1012  N   ASN A 136      56.707  27.703  43.118  1.00 10.45           N
ATOM   1013  CA  ASN A 136      57.466  26.729  43.873  1.00 10.66           C
ATOM   1014  C   ASN A 136      57.823  27.359  45.230  1.00 11.18           C
ATOM   1015  O   ASN A 136      57.810  28.568  45.426  1.00 13.06           O
ATOM   1016  CB  ASN A 136      58.735  26.339  43.121  1.00 12.51           C
ATOM   1017  CG  ASN A 136      58.491  25.462  41.932  1.00 13.12           C
ATOM   1018  OD1 ASN A 136      57.444  24.851  41.803  1.00 15.14           O
ATOM   1019  ND2 ASN A 136      59.516  25.311  41.101  1.00 17.24           N
ATOM   1020  N   ASN A 137      58.171  26.487  46.169  1.00 11.29           N
ATOM   1021  CA  ASN A 137      58.462  26.915  47.525  1.00 11.40           C
ATOM   1022  C   ASN A 137      59.442  28.106  47.567  1.00 11.73           C
ATOM   1023  O   ASN A 137      60.621  27.941  47.218  1.00 12.89           O
ATOM   1024  CB  ASN A 137      59.075  25.723  48.252  1.00 12.56           C
ATOM   1025  CG  ASN A 137      59.450  25.978  49.674  1.00 13.43           C
ATOM   1026  OD1 ASN A 137      59.202  27.067  50.225  1.00 13.76           O
ATOM   1027  ND2 ASN A 137      60.024  24.994  50.311  1.00 12.93           N
ATOM   1028  N   PRO A 138      59.005  29.289  47.989  1.00 11.08           N
ATOM   1029  CA  PRO A 138      59.873  30.453  47.937  1.00 11.67           C
ATOM   1030  C   PRO A 138      60.752  30.590  49.159  1.00 13.67           C
ATOM   1031  O   PRO A 138      61.542  31.524  49.234  1.00 14.21           O
ATOM   1032  CB  PRO A 138      58.909  31.621  47.893  1.00 12.79           C
ATOM   1033  CG  PRO A 138      57.764  31.134  48.711  1.00 12.77           C
ATOM   1034  CD  PRO A 138      57.649  29.657  48.376  1.00 12.29           C
ATOM   1035  N   TRP A 139      60.636  29.628  50.080  1.00 13.69           N
ATOM   1036  CA  TRP A 139      61.442  29.550  51.275  1.00 13.56           C
ATOM   1037  C   TRP A 139      62.399  28.374  51.256  1.00 14.64           C
ATOM   1038  O   TRP A 139      62.979  28.043  52.279  1.00 16.19           O
ATOM   1039  CB  TRP A 139      60.565  29.440  52.519  1.00 14.06           C
ATOM   1040  CG  TRP A 139      59.804  30.652  52.936  1.00 13.69           C
ATOM   1041  CD1 TRP A 139      58.530  30.955  52.665  1.00 13.72           C
ATOM   1042  CD2 TRP A 139      60.303  31.748  53.713  1.00 13.15           C
ATOM   1043  NE1 TRP A 139      58.145  32.157  53.209  1.00 14.18           N
ATOM   1044  CE2 TRP A 139      59.232  32.649  53.876  1.00 13.26           C
ATOM   1045  CE3 TRP A 139      61.528  32.018  54.313  1.00 15.89           C
ATOM   1046  CZ2 TRP A 139      59.369  33.824  54.598  1.00 15.52           C
ATOM   1047  CZ3 TRP A 139      61.657  33.204  55.049  1.00 17.11           C
ATOM   1048  CH2 TRP A 139      60.565  34.079  55.175  1.00 17.69           C
ATOM   1049  N   GLU A 140      62.625  27.761  50.114  1.00 16.20           N
ATOM   1050  CA  GLU A 140      63.481  26.579  49.948  1.00 19.66           C
ATOM   1051  C   GLU A 140      64.849  26.850  50.516  1.00 19.16           C
ATOM   1052  O   GLU A 140      65.492  25.950  51.105  1.00 22.07           O
ATOM   1053  CB  GLU A 140      63.561  26.136  48.458  1.00 21.50           C
ATOM   1054  CG  GLU A 140      64.249  24.821  48.238  1.00 27.83           C
ATOM   1055  CD  GLU A 140      64.176  24.290  46.824  1.00 29.51           C
ATOM   1056  OE1 GLU A 140      63.743  25.017  45.905  1.00 28.03           O
ATOM   1057  OE2 GLU A 140      64.568  23.116  46.647  1.00 40.56           O
ATOM   1058  N   THR A 141      65.379  28.049  50.326  1.00 18.01           N
ATOM   1059  CA  THR A 141      66.730  28.328  50.771  1.00 19.27           C
ATOM   1060  C   THR A 141      66.809  28.894  52.180  1.00 18.29           C
ATOM   1061  O   THR A 141      67.859  29.201  52.704  1.00 23.10           O
ATOM   1062  CB  THR A 141      67.418  29.348  49.858  1.00 23.29           C
ATOM   1063  OG1 THR A 141      66.701  30.583  50.015  1.00 25.39           O
ATOM   1064  CG2 THR A 141      67.452  28.916  48.419  1.00 31.77           C
ATOM   1065  N   GLY A 142      65.682  29.106  52.843  1.00 18.29           N
ATOM   1066  CA  GLY A 142      65.631  29.617  54.209  1.00 18.21           C
ATOM   1067  C   GLY A 142      65.323  31.079  54.400  1.00 19.01           C
ATOM   1068  O   GLY A 142      65.016  31.628  55.481  1.00 23.29           O
ATOM   1069  N   THR A 143      65.334  31.778  53.296  1.00 18.30           N
ATOM   1070  CA  THR A 143      64.913  33.192  53.197  1.00 20.49           C
ATOM   1071  C   THR A 143      63.983  33.277  51.998  1.00 17.60           C
ATOM   1072  O   THR A 143      63.943  32.372  51.151  1.00 19.45           O
ATOM   1073  CB  THR A 143      66.041  34.212  53.002  1.00 25.89           C
ATOM   1074  OG1 THR A 143      66.811  33.892  51.817  1.00 28.59           O
ATOM   1075  CG2 THR A 143      67.063  34.118  54.112  1.00 33.03           C
ATOM   1076  N   PHE A 144      63.199  34.335  51.954  1.00 17.01           N
ATOM   1077  CA  PHE A 144      62.101  34.447  50.983  1.00 15.44           C
ATOM   1078  C   PHE A 144      62.603  35.040  49.699  1.00 16.74           C
ATOM   1079  O   PHE A 144      63.221  36.096  49.682  1.00 19.96           O
ATOM   1080  CB  PHE A 144      60.984  35.322  51.569  1.00 15.85           C
ATOM   1081  CG  PHE A 144      59.849  35.540  50.618  1.00 13.65           C
ATOM   1082  CD1 PHE A 144      58.909  34.543  50.478  1.00 15.35           C
ATOM   1083  CD2 PHE A 144      59.732  36.691  49.861  1.00 16.43           C
ATOM   1084  CE1 PHE A 144      57.848  34.691  49.611  1.00 16.27           C
ATOM   1085  CE2 PHE A 144      58.643  36.843  49.003  1.00 17.69           C
ATOM   1086  CZ  PHE A 144      57.720  35.839  48.856  1.00 17.06           C
ATOM   1087  N   VAL A 145      62.297  34.350  48.596  1.00 17.02           N
ATOM   1088  CA  VAL A 145      62.706  34.786  47.283  1.00 19.75           C
ATOM   1089  C   VAL A 145      61.448  34.911  46.425  1.00 18.19           C
ATOM   1090  O   VAL A 145      60.760  33.911  46.299  1.00 20.34           O
ATOM   1091  CB  VAL A 145      63.693  33.784  46.680  1.00 25.44           C
ATOM   1092  CG1 VAL A 145      64.153  34.343  45.313  1.00 35.22           C
ATOM   1093  CG2 VAL A 145      64.963  33.456  47.468  1.00 27.47           C
ATOM   1094  N   ASN A 146      61.107  36.073  45.888  1.00 20.94           N
ATOM   1095  CA  ASN A 146      59.951  36.202  44.955  1.00 22.22           C
ATOM   1096  C   ASN A 146      60.515  36.292  43.544  1.00 20.03           C
ATOM   1097  O   ASN A 146      61.109  37.287  43.108  1.00 36.66           O
ATOM   1098  CB  ASN A 146      59.029  37.393  45.254  1.00 28.95           C
ATOM   1099  CG  ASN A 146      57.721  37.497  44.522  1.00 31.88           C
ATOM   1100  OD1 ASN A 146      57.618  36.996  43.366  1.00 36.14           O
ATOM   1101  ND2 ASN A 146      56.721  38.126  45.184  1.00 27.36           N
ATOM   1102  N   SER A 147      60.367  35.179  42.844  1.00 17.57           N
ATOM   1103  CA  SER A 147      60.985  35.006  41.561  1.00 20.81           C
ATOM   1104  C   SER A 147      59.974  34.519  40.547  1.00 17.86           C
ATOM   1105  O   SER A 147      59.907  33.302  40.277  1.00 19.69           O
ATOM   1106  CB ASER A 147      62.177  34.044  41.654  0.39 24.76           C
ATOM   1107  CB BSER A 147      62.043  33.899  41.741  0.61 25.40           C
ATOM   1108  OG ASER A 147      62.845  34.015  40.405  0.39 26.95           O
ATOM   1109  OG BSER A 147      61.508  32.927  42.651  0.61 35.80           O
ATOM   1110  N   PRO A 148      59.110  35.391  40.016  1.00 16.81           N
ATOM   1111  CA  PRO A 148      58.061  34.896  39.103  1.00 14.65           C
ATOM   1112  C   PRO A 148      58.731  34.337  37.839  1.00 15.18           C
ATOM   1113  O   PRO A 148      59.758  34.809  37.340  1.00 19.03           O
ATOM   1114  CB  PRO A 148      57.252  36.147  38.823  1.00 19.73           C
ATOM   1115  CG  PRO A 148      57.943  37.305  39.399  1.00 23.27           C
ATOM   1116  CD  PRO A 148      59.064  36.815  40.219  1.00 20.81           C
ATOM   1117  N   THR A 149      58.069  33.323  37.305  1.00 14.18           N
ATOM   1118  CA  THR A 149      58.483  32.803  36.000  1.00 13.01           C
ATOM   1119  C   THR A 149      57.895  33.640  34.891  1.00 11.83           C
ATOM   1120  O   THR A 149      56.959  34.416  35.093  1.00 12.24           O
ATOM   1121  CB  THR A 149      57.987  31.352  35.869  1.00 13.21           C
ATOM   1122  OG1 THR A 149      56.570  31.412  35.676  1.00 13.53           O
ATOM   1123  CG2 THR A 149      58.398  30.514  37.092  1.00 17.82           C
ATOM   1124  N   ARG A 150      58.403  33.419  33.700  1.00 12.49           N
ATOM   1125  CA  ARG A 150      57.883  34.135  32.538  1.00 11.91           C
ATOM   1126  C   ARG A 150      56.402  33.844  32.319  1.00 10.47           C
ATOM   1127  O   ARG A 150      55.678  34.662  31.732  1.00 11.74           O
ATOM   1128  CB  ARG A 150      58.654  33.850  31.257  1.00 13.11           C
ATOM   1129  CG  ARG A 150      58.582  32.428  30.779  1.00 13.16           C
ATOM   1130  CD  ARG A 150      59.614  32.230  29.702  1.00 17.12           C
ATOM   1131  NE  ARG A 150      59.852  30.879  29.271  1.00 18.72           N
ATOM   1132  CZ  ARG A 150      60.610  29.960  29.865  1.00 19.63           C
ATOM   1133  NH1 ARG A 150      61.219  30.231  31.010  1.00 26.44           N
ATOM   1134  NH2 ARG A 150      60.776  28.731  29.334  1.00 22.71           N
ATOM   1135  N   PHE A 151      55.956  32.687  32.763  1.00 10.70           N
ATOM   1136  CA  PHE A 151      54.580  32.261  32.515  1.00  9.59           C
ATOM   1137  C   PHE A 151      53.570  33.067  33.289  1.00  9.75           C
ATOM   1138  O   PHE A 151      52.388  33.057  32.942  1.00 10.28           O
ATOM   1139  CB  PHE A 151      54.421  30.760  32.788  1.00 10.30           C
ATOM   1140  CG  PHE A 151      55.372  29.983  31.897  1.00  9.97           C
ATOM   1141  CD1 PHE A 151      56.497  29.383  32.414  1.00 12.07           C
ATOM   1142  CD2 PHE A 151      55.153  29.925  30.564  1.00 11.09           C
ATOM   1143  CE1 PHE A 151      57.421  28.751  31.560  1.00 13.26           C
ATOM   1144  CE2 PHE A 151      56.033  29.306  29.718  1.00 12.27           C
ATOM   1145  CZ  PHE A 151      57.177  28.734  30.229  1.00 12.82           C
ATOM   1146  N   VAL A 152      53.985  33.757  34.341  1.00 10.10           N
ATOM   1147  CA  VAL A 152      53.084  34.629  35.074  1.00 10.27           C
ATOM   1148  C   VAL A 152      52.663  35.804  34.211  1.00 10.72           C
ATOM   1149  O   VAL A 152      51.455  35.997  33.960  1.00 12.09           O
ATOM   1150  CB  VAL A 152      53.772  35.068  36.398  1.00 11.01           C
ATOM   1151  CG1 VAL A 152      52.888  36.067  37.120  1.00 12.94           C
ATOM   1152  CG2 VAL A 152      54.074  33.916  37.318  1.00 12.15           C
ATOM   1153  N   GLU A 153      53.621  36.543  33.660  1.00 11.40           N
ATOM   1154  CA  GLU A 153      53.286  37.663  32.771  1.00 13.70           C
ATOM   1155  C   GLU A 153      52.610  37.146  31.508  1.00 11.08           C
ATOM   1156  O   GLU A 153      51.751  37.813  30.952  1.00 12.24           O
ATOM   1157  CB AGLU A 153      54.587  38.377  32.408  0.67 18.92           C
ATOM   1158  CB BGLU A 153      54.457  38.582  32.405  0.33 20.48           C
ATOM   1159  CG AGLU A 153      54.631  39.417  31.342  0.67 25.50           C
ATOM   1160  CG BGLU A 153      53.919  39.927  31.927  0.33 24.61           C
ATOM   1161  CD AGLU A 153      55.961  39.934  30.833  0.67 34.86           C
ATOM   1162  CD BGLU A 153      54.850  41.104  32.055  0.33 27.45           C
ATOM   1163  OE1AGLU A 153      55.918  40.945  30.079  0.67 46.36           O
ATOM   1164  OE1BGLU A 153      54.660  42.055  31.261  0.33 33.79           O
ATOM   1165  OE2AGLU A 153      57.110  39.462  31.061  0.67 39.36           O
ATOM   1166  OE2BGLU A 153      55.758  41.132  32.914  0.33 34.03           O
ATOM   1167  N   TYR A 154      53.016  35.960  31.028  1.00 10.50           N
ATOM   1168  CA  TYR A 154      52.395  35.441  29.806  1.00 10.39           C
ATOM   1169  C   TYR A 154      50.903  35.155  29.971  1.00  9.87           C
ATOM   1170  O   TYR A 154      50.142  35.312  29.043  1.00 11.61           O
ATOM   1171  CB  TYR A 154      53.092  34.199  29.338  1.00 10.65           C
ATOM   1172  CG  TYR A 154      54.451  34.310  28.736  1.00 11.24           C
ATOM   1173  CD1 TYR A 154      55.159  35.488  28.630  1.00 13.44           C
ATOM   1174  CD2 TYR A 154      55.068  33.170  28.255  1.00 12.57           C
ATOM   1175  CE1 TYR A 154      56.410  35.543  28.063  1.00 15.67           C
ATOM   1176  CE2 TYR A 154      56.319  33.211  27.675  1.00 15.05           C
ATOM   1177  CZ  TYR A 154      56.992  34.402  27.594  1.00 14.49           C
ATOM   1178  OH  TYR A 154      58.242  34.404  27.007  1.00 18.51           O
ATOM   1179  N   ALA A 155      50.515  34.680  31.168  1.00  9.95           N
ATOM   1180  CA  ALA A 155      49.081  34.450  31.427  1.00 10.32           C
ATOM   1181  C   ALA A 155      48.299  35.771  31.407  1.00  9.77           C
ATOM   1182  O   ALA A 155      47.188  35.824  30.869  1.00 10.92           O
ATOM   1183  CB  ALA A 155      48.870  33.700  32.725  1.00 11.18           C
ATOM   1184  N   GLU A 156      48.906  36.821  31.974  1.00 10.32           N
ATOM   1185  CA  GLU A 156      48.251  38.121  31.959  1.00 11.07           C
ATOM   1186  C   GLU A 156      48.094  38.621  30.516  1.00 10.69           C
ATOM   1187  O   GLU A 156      47.047  39.143  30.148  1.00 12.00           O
ATOM   1188  CB  GLU A 156      49.087  39.094  32.801  1.00 12.51           C
ATOM   1189  CG  GLU A 156      48.437  40.468  32.895  1.00 15.15           C
ATOM   1190  CD  GLU A 156      49.099  41.360  33.908  1.00 24.14           C
ATOM   1191  OE1 GLU A 156      50.225  41.084  34.346  1.00 30.13           O
ATOM   1192  OE2 GLU A 156      48.441  42.378  34.226  1.00 38.08           O
ATOM   1193  N   LEU A 157      49.115  38.477  29.706  1.00 10.94           N
ATOM   1194  CA  LEU A 157      49.103  38.867  28.285  1.00 11.58           C
ATOM   1195  C   LEU A 157      48.042  38.102  27.562  1.00 10.86           C
ATOM   1196  O   LEU A 157      47.262  38.650  26.775  1.00 12.54           O
ATOM   1197  CB  LEU A 157      50.473  38.599  27.673  1.00 15.04           C
ATOM   1198  CG  LEU A 157      50.616  38.815  26.184  1.00 18.97           C
ATOM   1199  CD1 LEU A 157      50.040  37.785  25.221  1.00 40.78           C
ATOM   1200  CD2 LEU A 157      50.135  40.206  25.740  1.00 32.22           C
ATOM   1201  N   ALA A 158      47.978  36.785  27.767  1.00 10.43           N
ATOM   1202  CA  ALA A 158      47.016  35.963  27.080  1.00 11.21           C
ATOM   1203  C   ALA A 158      45.590  36.396  27.398  1.00 10.05           C
ATOM   1204  O   ALA A 158      44.746  36.415  26.528  1.00 11.25           O
ATOM   1205  CB  ALA A 158      47.171  34.495  27.445  1.00 11.62           C
ATOM   1206  N   ALA A 159      45.320  36.764  28.646  1.00 10.27           N
ATOM   1207  CA  ALA A 159      43.977  37.210  29.035  1.00 10.36           C
ATOM   1208  C   ALA A 159      43.606  38.504  28.346  1.00 10.61           C
ATOM   1209  O   ALA A 159      42.481  38.689  27.904  1.00 12.31           O
ATOM   1210  CB  ALA A 159      43.885  37.332  30.542  1.00 11.80           C
ATOM   1211  N   GLU A 160      44.577  39.405  28.248  1.00 12.28           N
ATOM   1212  CA  GLU A 160      44.345  40.693  27.590  1.00 13.29           C
ATOM   1213  C   GLU A 160      44.051  40.447  26.102  1.00 13.36           C
ATOM   1214  O   GLU A 160      43.099  41.022  25.549  1.00 16.03           O
ATOM   1215  CB  GLU A 160      45.548  41.593  27.762  1.00 17.87           C
ATOM   1216  CG  GLU A 160      45.494  42.885  27.034  1.00 23.68           C
ATOM   1217  CD  GLU A 160      46.701  43.655  27.633  1.00 34.63           C
ATOM   1218  OE1 GLU A 160      46.672  44.167  28.783  1.00 52.10           O
ATOM   1219  OE2 GLU A 160      47.672  43.615  26.916  1.00 46.86           O
ATOM   1220  N   VAL A 161      44.821  39.606  25.428  1.00 12.84           N
ATOM   1221  CA  VAL A 161      44.665  39.366  24.002  1.00 13.36           C
ATOM   1222  C   VAL A 161      43.339  38.686  23.747  1.00 13.17           C
ATOM   1223  O   VAL A 161      42.669  39.005  22.777  1.00 16.56           O
ATOM   1224  CB  VAL A 161      45.860  38.541  23.482  1.00 14.37           C
ATOM   1225  CG1 VAL A 161      45.605  37.942  22.108  1.00 17.03           C
ATOM   1226  CG2 VAL A 161      47.117  39.429  23.466  1.00 18.46           C
ATOM   1227  N   ALA A 162      42.958  37.707  24.562  1.00 13.38           N
ATOM   1228  CA  ALA A 162      41.752  36.960  24.371  1.00 13.40           C
ATOM   1229  C   ALA A 162      40.511  37.670  24.903  1.00 12.53           C
ATOM   1230  O   ALA A 162      39.370  37.271  24.662  1.00 15.67           O
ATOM   1231  CB  ALA A 162      41.834  35.589  25.075  1.00 16.01           C
ATOM   1232  N   GLY A 163      40.669  38.742  25.652  1.00 12.60           N
ATOM   1233  CA  GLY A 163      39.591  39.494  26.193  1.00 13.52           C
ATOM   1234  C   GLY A 163      38.840  38.783  27.316  1.00 12.28           C
ATOM   1235  O   GLY A 163      37.623  38.919  27.437  1.00 16.05           O
ATOM   1236  N   VAL A 164      39.550  38.058  28.128  1.00 10.66           N
ATOM   1237  CA  VAL A 164      38.949  37.318  29.257  1.00 10.02           C
ATOM   1238  C   VAL A 164      39.540  37.797  30.571  1.00 10.16           C
ATOM   1239  O   VAL A 164      40.403  38.680  30.582  1.00 13.93           O
ATOM   1240  CB  VAL A 164      39.092  35.808  29.062  1.00 10.33           C
ATOM   1241  CG1 VAL A 164      38.418  35.368  27.781  1.00 12.49           C
ATOM   1242  CG2 VAL A 164      40.532  35.337  29.111  1.00 11.41           C
ATOM   1243  N   GLU A 165      39.135  37.242  31.666  1.00  9.81           N
ATOM   1244  CA  GLU A 165      39.583  37.696  32.986  1.00  9.67           C
ATOM   1245  C   GLU A 165      40.885  37.037  33.361  1.00  9.07           C
ATOM   1246  O   GLU A 165      41.188  35.923  32.988  1.00 10.94           O
ATOM   1247  CB  GLU A 165      38.504  37.369  34.023  1.00 10.53           C
ATOM   1248  CG  GLU A 165      37.299  38.284  33.858  1.00 11.74           C
ATOM   1249  CD  GLU A 165      36.216  37.933  34.860  1.00 12.64           C
ATOM   1250  OE1 GLU A 165      35.611  36.849  34.699  1.00 17.02           O
ATOM   1251  OE2 GLU A 165      35.954  38.716  35.785  1.00 14.05           O
ATOM   1252  N   TYR A 166      41.672  37.764  34.141  1.00 10.21           N
ATOM   1253  CA  TYR A 166      42.955  37.327  34.680  1.00  9.48           C
ATOM   1254  C   TYR A 166      42.946  37.396  36.172  1.00  8.78           C
ATOM   1255  O   TYR A 166      42.531  38.427  36.737  1.00 10.51           O
ATOM   1256  CB  TYR A 166      44.102  38.223  34.146  1.00 11.00           C
ATOM   1257  CG  TYR A 166      45.435  37.892  34.749  1.00  9.96           C
ATOM   1258  CD1 TYR A 166      46.056  36.663  34.604  1.00 10.18           C
ATOM   1259  CD2 TYR A 166      46.093  38.845  35.492  1.00 10.90           C
ATOM   1260  CE1 TYR A 166      47.276  36.391  35.172  1.00 11.09           C
ATOM   1261  CE2 TYR A 166      47.334  38.594  36.067  1.00 11.75           C
ATOM   1262  CZ  TYR A 166      47.925  37.343  35.903  1.00 11.03           C
ATOM   1263  OH  TYR A 166      49.143  37.048  36.480  1.00 13.35           O
ATOM   1264  N   VAL A 167      43.431  36.387  36.839  1.00  8.66           N
ATOM   1265  CA  VAL A 167      43.679  36.354  38.275  1.00  9.16           C
ATOM   1266  C   VAL A 167      45.143  36.054  38.522  1.00  8.79           C
ATOM   1267  O   VAL A 167      45.668  35.045  38.031  1.00  9.42           O
ATOM   1268  CB  VAL A 167      42.788  35.283  38.967  1.00 10.04           C
ATOM   1269  CG1 VAL A 167      43.171  35.183  40.446  1.00 14.56           C
ATOM   1270  CG2 VAL A 167      41.353  35.664  38.853  1.00 12.33           C
ATOM   1271  N   ASP A 168      45.803  36.915  39.289  1.00  8.98           N
ATOM   1272  CA  ASP A 168      47.216  36.725  39.578  1.00  9.13           C
ATOM   1273  C   ASP A 168      47.378  35.872  40.807  1.00  8.40           C
ATOM   1274  O   ASP A 168      47.701  36.281  41.906  1.00  9.50           O
ATOM   1275  CB  ASP A 168      47.927  38.066  39.753  1.00 10.37           C
ATOM   1276  CG  ASP A 168      49.425  37.901  39.845  1.00 11.09           C
ATOM   1277  OD1 ASP A 168      49.917  36.772  39.811  1.00 11.29           O
ATOM   1278  OD2 ASP A 168      50.087  38.972  39.984  1.00 14.37           O
ATOM   1279  N   HIS A 169      47.149  34.570  40.591  1.00  8.39           N
ATOM   1280  CA  HIS A 169      47.267  33.583  41.664  1.00  8.23           C
ATOM   1281  C   HIS A 169      48.696  33.554  42.180  1.00  8.03           C
ATOM   1282  O   HIS A 169      48.882  33.452  43.397  1.00  9.44           O
ATOM   1283  CB  HIS A 169      46.810  32.227  41.149  1.00  8.26           C
ATOM   1284  CG  HIS A 169      46.519  31.218  42.206  1.00  7.46           C
ATOM   1285  ND1 HIS A 169      46.299  29.899  41.896  1.00  7.98           N
ATOM   1286  CD2 HIS A 169      46.396  31.327  43.530  1.00  7.64           C
ATOM   1287  CE1 HIS A 169      46.047  29.245  43.014  1.00  8.47           C
ATOM   1288  NE2 HIS A 169      46.101  30.077  44.041  1.00  8.04           N
ATOM   1289  N   TRP A 170      49.696  33.666  41.315  1.00  8.62           N
ATOM   1290  CA  TRP A 170      51.080  33.700  41.743  1.00  8.96           C
ATOM   1291  C   TRP A 170      51.287  34.705  42.867  1.00  9.23           C
ATOM   1292  O   TRP A 170      51.857  34.380  43.939  1.00  9.72           O
ATOM   1293  CB  TRP A 170      51.998  34.131  40.553  1.00  9.79           C
ATOM   1294  CG  TRP A 170      53.432  34.340  41.037  1.00 13.69           C
ATOM   1295  CD1 TRP A 170      53.969  35.492  41.651  1.00 14.44           C
ATOM   1296  CD2 TRP A 170      54.506  33.430  40.997  1.00 16.16           C
ATOM   1297  NE1 TRP A 170      55.224  35.312  41.996  1.00 16.66           N
ATOM   1298  CE2 TRP A 170      55.610  34.050  41.576  1.00 13.49           C
ATOM   1299  CE3 TRP A 170      54.586  32.149  40.478  1.00 15.59           C
ATOM   1300  CZ2 TRP A 170      56.869  33.423  41.695  1.00 17.84           C
ATOM   1301  CZ3 TRP A 170      55.852  31.532  40.599  1.00 18.02           C
ATOM   1302  CH2 TRP A 170      56.957  32.131  41.176  1.00 17.52           C
ATOM   1303  N   SER A 171      50.894  35.955  42.627  1.00  9.12           N
ATOM   1304  CA  SER A 171      51.225  37.003  43.578  1.00  9.77           C
ATOM   1305  C   SER A 171      50.497  36.824  44.888  1.00  9.17           C
ATOM   1306  O   SER A 171      51.046  37.114  45.958  1.00 10.12           O
ATOM   1307  CB  SER A 171      50.930  38.383  43.009  1.00 11.10           C
ATOM   1308  OG  SER A 171      51.837  38.653  41.961  1.00 13.81           O
ATOM   1309  N   TYR A 172      49.253  36.362  44.858  1.00  8.57           N
ATOM   1310  CA  TYR A 172      48.517  36.170  46.083  1.00  8.52           C
ATOM   1311  C   TYR A 172      49.056  35.027  46.893  1.00  9.00           C
ATOM   1312  O   TYR A 172      49.072  35.092  48.109  1.00 10.61           O
ATOM   1313  CB  TYR A 172      46.985  36.013  45.767  1.00  9.04           C
ATOM   1314  CG  TYR A 172      46.369  37.403  45.615  1.00  8.86           C
ATOM   1315  CD1 TYR A 172      46.411  38.111  44.428  1.00  9.79           C
ATOM   1316  CD2 TYR A 172      45.776  38.009  46.706  1.00  9.81           C
ATOM   1317  CE1 TYR A 172      45.868  39.366  44.298  1.00  9.89           C
ATOM   1318  CE2 TYR A 172      45.241  39.297  46.601  1.00 10.90           C
ATOM   1319  CZ  TYR A 172      45.307  39.942  45.383  1.00  9.70           C
ATOM   1320  OH  TYR A 172      44.782  41.223  45.348  1.00 11.97           O
ATOM   1321  N   VAL A 173      49.541  33.944  46.241  1.00  8.86           N
ATOM   1322  CA  VAL A 173      50.176  32.887  46.972  1.00  8.85           C
ATOM   1323  C   VAL A 173      51.503  33.360  47.554  1.00  9.17           C
ATOM   1324  O   VAL A 173      51.787  33.133  48.735  1.00 10.24           O
ATOM   1325  CB  VAL A 173      50.381  31.599  46.168  1.00  8.77           C
ATOM   1326  CG1 VAL A 173      51.124  30.577  46.992  1.00 10.54           C
ATOM   1327  CG2 VAL A 173      49.058  31.023  45.695  1.00 10.43           C
ATOM   1328  N   ASP A 174      52.325  34.023  46.754  1.00  9.57           N
ATOM   1329  CA  ASP A 174      53.619  34.427  47.276  1.00 10.09           C
ATOM   1330  C   ASP A 174      53.460  35.430  48.396  1.00 10.64           C
ATOM   1331  O   ASP A 174      54.271  35.415  49.334  1.00 12.48           O
ATOM   1332  CB  ASP A 174      54.502  34.952  46.172  1.00 12.13           C
ATOM   1333  CG  ASP A 174      55.729  34.036  45.994  1.00 13.11           C
ATOM   1334  OD1 ASP A 174      55.868  32.961  46.579  1.00 15.02           O
ATOM   1335  OD2 ASP A 174      56.509  34.419  45.135  1.00 16.00           O
ATOM   1336  N   SER A 175      52.444  36.295  48.345  1.00 10.26           N
ATOM   1337  CA  SER A 175      52.201  37.262  49.419  1.00 11.27           C
ATOM   1338  C   SER A 175      51.893  36.561  50.724  1.00 10.42           C
ATOM   1339  O   SER A 175      52.471  36.872  51.775  1.00 12.85           O
ATOM   1340  CB  SER A 175      51.027  38.141  49.062  1.00 13.96           C
ATOM   1341  OG  SER A 175      50.585  38.966  50.122  1.00 18.18           O
ATOM   1342  N   ILE A 176      51.027  35.566  50.724  1.00 10.01           N
ATOM   1343  CA  ILE A 176      50.727  34.870  51.967  1.00 10.08           C
ATOM   1344  C   ILE A 176      51.885  33.991  52.401  1.00  9.54           C
ATOM   1345  O   ILE A 176      52.179  33.899  53.586  1.00 11.56           O
ATOM   1346  CB  ILE A 176      49.381  34.118  51.877  1.00 11.38           C
ATOM   1347  CG1 ILE A 176      48.850  33.888  53.279  1.00 15.47           C
ATOM   1348  CG2 ILE A 176      49.451  32.859  51.088  1.00 14.22           C
ATOM   1349  CD1 ILE A 176      48.564  35.123  54.099  1.00 27.44           C
ATOM   1350  N   TYR A 177      52.605  33.369  51.495  1.00 10.28           N
ATOM   1351  CA  TYR A 177      53.778  32.610  51.897  1.00 10.22           C
ATOM   1352  C   TYR A 177      54.795  33.509  52.584  1.00 10.77           C
ATOM   1353  O   TYR A 177      55.420  33.048  53.556  1.00 11.82           O
ATOM   1354  CB  TYR A 177      54.410  31.934  50.706  1.00 10.06           C
ATOM   1355  CG  TYR A 177      53.756  30.678  50.157  1.00  9.71           C
ATOM   1356  CD1 TYR A 177      52.744  29.989  50.803  1.00 10.47           C
ATOM   1357  CD2 TYR A 177      54.223  30.119  48.966  1.00 10.74           C
ATOM   1358  CE1 TYR A 177      52.195  28.812  50.276  1.00 10.88           C
ATOM   1359  CE2 TYR A 177      53.708  28.956  48.470  1.00 10.16           C
ATOM   1360  CZ  TYR A 177      52.699  28.316  49.099  1.00  9.76           C
ATOM   1361  OH  TYR A 177      52.113  27.158  48.648  1.00 10.93           O
ATOM   1362  N   GLU A 178      54.999  34.736  52.141  1.00 10.86           N
ATOM   1363  CA  GLU A 178      55.954  35.600  52.767  1.00 12.39           C
ATOM   1364  C   GLU A 178      55.549  35.807  54.224  1.00 13.23           C
ATOM   1365  O   GLU A 178      56.405  35.773  55.117  1.00 16.78           O
ATOM   1366  CB  GLU A 178      56.027  36.931  52.007  1.00 14.44           C
ATOM   1367  CG  GLU A 178      57.166  37.818  52.491  1.00 18.56           C
ATOM   1368  CD  GLU A 178      57.357  39.088  51.680  1.00 22.80           C
ATOM   1369  OE1 GLU A 178      56.442  39.431  50.893  1.00 30.52           O
ATOM   1370  OE2 GLU A 178      58.410  39.721  51.837  1.00 33.23           O
ATOM   1371  N   THR A 179      54.289  36.030  54.472  1.00 11.79           N
ATOM   1372  CA  THR A 179      53.856  36.325  55.826  1.00 14.02           C
ATOM   1373  C   THR A 179      53.816  35.095  56.694  1.00 12.94           C
ATOM   1374  O   THR A 179      53.990  35.204  57.916  1.00 17.33           O
ATOM   1375  CB  THR A 179      52.517  37.097  55.820  1.00 19.82           C
ATOM   1376  OG1 THR A 179      51.468  36.269  55.380  1.00 24.99           O
ATOM   1377  CG2 THR A 179      52.636  38.360  54.964  1.00 25.34           C
ATOM   1378  N   LEU A 180      53.614  33.923  56.164  1.00 11.90           N
ATOM   1379  CA  LEU A 180      53.532  32.698  56.961  1.00 12.07           C
ATOM   1380  C   LEU A 180      54.894  32.320  57.476  1.00 12.17           C
ATOM   1381  O   LEU A 180      54.949  31.725  58.580  1.00 14.62           O
ATOM   1382  CB  LEU A 180      52.961  31.550  56.117  1.00 11.52           C
ATOM   1383  CG  LEU A 180      51.472  31.645  55.826  1.00 12.43           C
ATOM   1384  CD1 LEU A 180      51.031  30.627  54.815  1.00 14.99           C
ATOM   1385  CD2 LEU A 180      50.681  31.465  57.117  1.00 20.17           C
ATOM   1386  N   GLY A 181      55.962  32.563  56.780  1.00 12.76           N
ATOM   1387  CA  GLY A 181      57.286  32.317  57.272  1.00 13.25           C
ATOM   1388  C   GLY A 181      57.922  31.034  56.887  1.00 11.94           C
ATOM   1389  O   GLY A 181      57.278  30.144  56.336  1.00 12.71           O
ATOM   1390  N   ASN A 182      59.231  30.936  57.146  1.00 12.93           N
ATOM   1391  CA  ASN A 182      60.033  29.845  56.682  1.00 12.44           C
ATOM   1392  C   ASN A 182      59.561  28.482  57.135  1.00 12.49           C
ATOM   1393  O   ASN A 182      59.390  27.531  56.386  1.00 13.51           O
ATOM   1394  CB  ASN A 182      61.473  30.104  57.194  1.00 14.98           C
ATOM   1395  CG  ASN A 182      62.379  28.980  56.827  1.00 16.52           C
ATOM   1396  OD1 ASN A 182      62.556  28.682  55.692  1.00 16.80           O
ATOM   1397  ND2 ASN A 182      62.952  28.382  57.897  1.00 18.45           N
ATOM   1398  N   ALA A 183      59.347  28.318  58.447  1.00 13.14           N
ATOM   1399  CA  ALA A 183      58.996  26.993  58.961  1.00 13.56           C
ATOM   1400  C   ALA A 183      57.670  26.471  58.437  1.00 13.72           C
ATOM   1401  O   ALA A 183      57.510  25.314  58.013  1.00 14.21           O
ATOM   1402  CB  ALA A 183      58.964  26.968  60.490  1.00 18.89           C
ATOM   1403  N   THR A 184      56.664  27.338  58.502  1.00 12.38           N
ATOM   1404  CA  THR A 184      55.345  26.909  58.072  1.00 12.25           C
ATOM   1405  C   THR A 184      55.282  26.596  56.564  1.00 11.58           C
ATOM   1406  O   THR A 184      54.755  25.587  56.140  1.00 12.49           O
ATOM   1407  CB  THR A 184      54.286  27.978  58.418  1.00 14.10           C
ATOM   1408  OG1 THR A 184      54.211  28.093  59.826  1.00 16.72           O
ATOM   1409  CG2 THR A 184      52.913  27.602  57.891  1.00 16.11           C
ATOM   1410  N   VAL A 185      55.869  27.475  55.744  1.00 10.79           N
ATOM   1411  CA  VAL A 185      55.798  27.202  54.309  1.00 10.57           C
ATOM   1412  C   VAL A 185      56.599  25.962  53.948  1.00 10.71           C
ATOM   1413  O   VAL A 185      56.150  25.187  53.118  1.00 11.21           O
ATOM   1414  CB  VAL A 185      56.156  28.458  53.493  1.00 10.20           C
ATOM   1415  CG1 VAL A 185      56.122  28.107  51.996  1.00 12.38           C
ATOM   1416  CG2 VAL A 185      55.181  29.561  53.774  1.00 12.62           C
ATOM   1417  N   ASN A 186      57.774  25.767  54.549  1.00 11.33           N
ATOM   1418  CA  ASN A 186      58.513  24.549  54.236  1.00 11.80           C
ATOM   1419  C   ASN A 186      57.709  23.316  54.573  1.00 11.88           C
ATOM   1420  O   ASN A 186      57.829  22.275  53.908  1.00 13.64           O
ATOM   1421  CB  ASN A 186      59.892  24.535  54.919  1.00 12.34           C
ATOM   1422  CG  ASN A 186      60.889  25.276  54.062  1.00 13.32           C
ATOM   1423  OD1 ASN A 186      61.276  24.794  52.999  1.00 15.95           O
ATOM   1424  ND2 ASN A 186      61.392  26.432  54.470  1.00 16.32           N
ATOM   1425  N   SER A 187      56.847  23.375  55.603  1.00 11.89           N
ATOM   1426  CA  SER A 187      56.033  22.239  55.949  1.00 13.03           C
ATOM   1427  C   SER A 187      54.992  21.917  54.881  1.00 11.81           C
ATOM   1428  O   SER A 187      54.481  20.783  54.911  1.00 14.89           O
ATOM   1429  CB  SER A 187      55.329  22.416  57.316  1.00 14.59           C
ATOM   1430  OG  SER A 187      54.153  23.202  57.225  1.00 15.74           O
ATOM   1431  N   TYR A 188      54.678  22.803  53.989  1.00 10.67           N
ATOM   1432  CA  TYR A 188      53.735  22.549  52.914  1.00 10.98           C
ATOM   1433  C   TYR A 188      54.374  21.794  51.760  1.00 10.90           C
ATOM   1434  O   TYR A 188      53.635  21.429  50.857  1.00 12.29           O
ATOM   1435  CB  TYR A 188      53.207  23.873  52.396  1.00 10.43           C
ATOM   1436  CG  TYR A 188      52.397  24.674  53.382  1.00  9.77           C
ATOM   1437  CD1 TYR A 188      52.238  26.034  53.176  1.00 10.74           C
ATOM   1438  CD2 TYR A 188      51.752  24.149  54.471  1.00 10.90           C
ATOM   1439  CE1 TYR A 188      51.500  26.841  54.004  1.00 10.97           C
ATOM   1440  CE2 TYR A 188      50.996  24.932  55.319  1.00 11.58           C
ATOM   1441  CZ  TYR A 188      50.879  26.290  55.085  1.00 10.30           C
ATOM   1442  OH  TYR A 188      50.162  27.099  55.909  1.00 11.98           O
ATOM   1443  N   PHE A 189      55.683  21.572  51.755  1.00 12.82           N
ATOM   1444  CA  PHE A 189      56.380  20.995  50.621  1.00 12.63           C
ATOM   1445  C   PHE A 189      57.121  19.737  51.086  1.00 14.14           C
ATOM   1446  O   PHE A 189      58.323  19.775  51.344  1.00 16.19           O
ATOM   1447  CB  PHE A 189      57.329  22.022  50.027  1.00 13.65           C
ATOM   1448  CG  PHE A 189      56.565  23.102  49.319  1.00 12.45           C
ATOM   1449  CD1 PHE A 189      56.275  24.287  49.947  1.00 11.69           C
ATOM   1450  CD2 PHE A 189      56.134  22.933  48.000  1.00 12.68           C
ATOM   1451  CE1 PHE A 189      55.545  25.263  49.321  1.00 13.26           C
ATOM   1452  CE2 PHE A 189      55.431  23.916  47.368  1.00 13.60           C
ATOM   1453  CZ  PHE A 189      55.162  25.101  48.012  1.00 13.46           C
ATOM   1454  N   PRO A 190      56.391  18.610  51.269  1.00 14.52           N
ATOM   1455  CA  PRO A 190      57.003  17.446  51.950  1.00 16.82           C
ATOM   1456  C   PRO A 190      58.049  16.721  51.147  1.00 17.03           C
ATOM   1457  O   PRO A 190      58.936  16.114  51.810  1.00 21.67           O
ATOM   1458  CB  PRO A 190      55.794  16.551  52.240  1.00 19.43           C
ATOM   1459  CG  PRO A 190      54.768  16.902  51.229  1.00 18.84           C
ATOM   1460  CD  PRO A 190      54.946  18.394  51.019  1.00 15.27           C
ATOM   1461  N   ILE A 191      58.010  16.687  49.831  1.00 17.10           N
ATOM   1462  CA  ILE A 191      58.881  15.791  49.061  1.00 16.99           C
ATOM   1463  C   ILE A 191      59.672  16.457  47.979  1.00 16.56           C
ATOM   1464  O   ILE A 191      60.570  15.830  47.408  1.00 23.46           O
ATOM   1465  CB  ILE A 191      58.066  14.623  48.424  1.00 19.58           C
ATOM   1466  CG1 ILE A 191      57.051  15.031  47.356  1.00 23.34           C
ATOM   1467  CG2 ILE A 191      57.458  13.751  49.543  1.00 23.28           C
ATOM   1468  CD1 ILE A 191      56.604  13.950  46.368  1.00 32.12           C
ATOM   1469  N   ASP A 192      59.344  17.700  47.636  1.00 14.89           N
ATOM   1470  CA  ASP A 192      59.978  18.445  46.584  1.00 13.59           C
ATOM   1471  C   ASP A 192      59.544  19.903  46.724  1.00 13.86           C
ATOM   1472  O   ASP A 192      58.823  20.227  47.645  1.00 18.22           O
ATOM   1473  CB  ASP A 192      59.699  17.887  45.199  1.00 14.63           C
ATOM   1474  CG  ASP A 192      58.200  17.935  44.860  1.00 13.86           C
ATOM   1475  OD1 ASP A 192      57.524  18.919  45.142  1.00 14.58           O
ATOM   1476  OD2 ASP A 192      57.697  16.908  44.332  1.00 17.98           O
ATOM   1477  N   HIS A 193      60.000  20.783  45.839  1.00 13.47           N
ATOM   1478  CA  HIS A 193      59.665  22.199  46.010  1.00 13.08           C
ATOM   1479  C   HIS A 193      58.444  22.646  45.195  1.00 11.77           C
ATOM   1480  O   HIS A 193      58.185  23.847  45.135  1.00 13.90           O
ATOM   1481  CB  HIS A 193      60.834  23.073  45.684  1.00 15.86           C
ATOM   1482  CG  HIS A 193      61.300  23.058  44.290  1.00 16.92           C
ATOM   1483  ND1 HIS A 193      62.542  23.606  43.991  1.00 24.11           N
ATOM   1484  CD2 HIS A 193      60.808  22.614  43.173  1.00 17.84           C
ATOM   1485  CE1 HIS A 193      62.772  23.476  42.680  1.00 25.04           C
ATOM   1486  NE2 HIS A 193      61.731  22.849  42.152  1.00 21.38           N
ATOM   1487  N   THR A 194      57.689  21.717  44.668  1.00 11.80           N
ATOM   1488  CA  THR A 194      56.537  22.042  43.863  1.00 11.36           C
ATOM   1489  C   THR A 194      55.223  21.614  44.433  1.00 10.81           C
ATOM   1490  O   THR A 194      54.221  22.336  44.386  1.00 12.07           O
ATOM   1491  CB  THR A 194      56.695  21.408  42.427  1.00 13.18           C
ATOM   1492  OG1 THR A 194      57.858  22.010  41.857  1.00 15.55           O
ATOM   1493  CG2 THR A 194      55.469  21.701  41.557  1.00 15.22           C
ATOM   1494  N   HIS A 195      55.118  20.382  44.912  1.00 11.27           N
ATOM   1495  CA  HIS A 195      53.833  19.786  45.254  1.00 10.70           C
ATOM   1496  C   HIS A 195      53.463  20.041  46.683  1.00 10.92           C
ATOM   1497  O   HIS A 195      54.224  19.791  47.605  1.00 14.83           O
ATOM   1498  CB  HIS A 195      53.897  18.251  44.986  1.00 11.43           C
ATOM   1499  CG  HIS A 195      54.229  17.993  43.571  1.00 12.78           C
ATOM   1500  ND1 HIS A 195      55.436  17.515  43.125  1.00 13.68           N
ATOM   1501  CD2 HIS A 195      53.534  18.256  42.439  1.00 13.92           C
ATOM   1502  CE1 HIS A 195      55.436  17.431  41.808  1.00 14.77           C
ATOM   1503  NE2 HIS A 195      54.315  17.895  41.390  1.00 14.51           N
ATOM   1504  N   THR A 196      52.267  20.514  46.925  1.00 10.89           N
ATOM   1505  CA  THR A 196      51.837  20.951  48.249  1.00 10.77           C
ATOM   1506  C   THR A 196      51.170  19.821  48.992  1.00 10.27           C
ATOM   1507  O   THR A 196      50.418  19.027  48.432  1.00 11.65           O
ATOM   1508  CB  THR A 196      50.817  22.097  48.152  1.00 10.29           C
ATOM   1509  OG1 THR A 196      49.809  21.761  47.191  1.00 10.71           O
ATOM   1510  CG2 THR A 196      51.445  23.391  47.736  1.00 12.04           C
ATOM   1511  N   SER A 197      51.395  19.790  50.311  1.00 10.82           N
ATOM   1512  CA  SER A 197      50.613  18.980  51.209  1.00 11.24           C
ATOM   1513  C   SER A 197      49.170  19.449  51.208  1.00 11.42           C
ATOM   1514  O   SER A 197      48.841  20.548  50.728  1.00 11.02           O
ATOM   1515  CB  SER A 197      51.162  19.134  52.613  1.00 12.54           C
ATOM   1516  OG  SER A 197      50.887  20.457  53.087  1.00 12.90           O
ATOM   1517  N   PRO A 198      48.254  18.693  51.798  1.00 11.47           N
ATOM   1518  CA  PRO A 198      46.867  19.146  51.902  1.00 11.87           C
ATOM   1519  C   PRO A 198      46.722  20.508  52.549  1.00 10.88           C
ATOM   1520  O   PRO A 198      45.908  21.304  52.106  1.00 11.37           O
ATOM   1521  CB  PRO A 198      46.189  18.017  52.699  1.00 14.20           C
ATOM   1522  CG  PRO A 198      46.965  16.795  52.261  1.00 17.65           C
ATOM   1523  CD  PRO A 198      48.406  17.307  52.303  1.00 15.49           C
ATOM   1524  N   ALA A 199      47.466  20.815  53.626  1.00 11.35           N
ATOM   1525  CA  ALA A 199      47.369  22.130  54.247  1.00 11.65           C
ATOM   1526  C   ALA A 199      47.821  23.228  53.281  1.00 10.48           C
ATOM   1527  O   ALA A 199      47.211  24.280  53.189  1.00 11.50           O
ATOM   1528  CB  ALA A 199      48.175  22.161  55.542  1.00 13.94           C
ATOM   1529  N   GLY A 200      48.937  22.962  52.563  1.00 10.59           N
ATOM   1530  CA  GLY A 200      49.389  23.928  51.609  1.00  9.15           C
ATOM   1531  C   GLY A 200      48.386  24.146  50.491  1.00  8.93           C
ATOM   1532  O   GLY A 200      48.201  25.273  50.048  1.00  9.66           O
ATOM   1533  N   ALA A 201      47.761  23.076  50.001  1.00  9.76           N
ATOM   1534  CA  ALA A 201      46.764  23.176  48.960  1.00  8.89           C
ATOM   1535  C   ALA A 201      45.591  24.022  49.398  1.00  8.68           C
ATOM   1536  O   ALA A 201      45.035  24.793  48.587  1.00  9.36           O
ATOM   1537  CB  ALA A 201      46.359  21.798  48.495  1.00 10.07           C
ATOM   1538  N   GLU A 202      45.160  23.866  50.645  1.00  8.98           N
ATOM   1539  CA  GLU A 202      44.114  24.701  51.191  1.00  9.05           C
ATOM   1540  C   GLU A 202      44.523  26.180  51.192  1.00  8.80           C
ATOM   1541  O   GLU A 202      43.743  27.039  50.785  1.00  9.56           O
ATOM   1542  CB  GLU A 202      43.757  24.225  52.594  1.00  9.71           C
ATOM   1543  CG  GLU A 202      42.828  25.128  53.374  1.00 10.20           C
ATOM   1544  CD  GLU A 202      41.396  25.199  52.904  1.00 10.79           C
ATOM   1545  OE1 GLU A 202      40.853  24.149  52.497  1.00 12.81           O
ATOM   1546  OE2 GLU A 202      40.797  26.317  52.973  1.00 12.17           O
ATOM   1547  N   VAL A 203      45.731  26.488  51.646  1.00  9.02           N
ATOM   1548  CA  VAL A 203      46.224  27.859  51.629  1.00  8.78           C
ATOM   1549  C   VAL A 203      46.211  28.423  50.205  1.00  8.52           C
ATOM   1550  O   VAL A 203      45.836  29.566  49.964  1.00  9.15           O
ATOM   1551  CB  VAL A 203      47.629  27.945  52.264  1.00  9.51           C
ATOM   1552  CG1 VAL A 203      48.310  29.253  51.977  1.00 11.52           C
ATOM   1553  CG2 VAL A 203      47.506  27.692  53.764  1.00 12.89           C
ATOM   1554  N   VAL A 204      46.687  27.616  49.260  1.00  8.35           N
ATOM   1555  CA  VAL A 204      46.778  28.020  47.859  1.00  8.32           C
ATOM   1556  C   VAL A 204      45.380  28.278  47.307  1.00  7.86           C
ATOM   1557  O   VAL A 204      45.184  29.239  46.543  1.00  8.38           O
ATOM   1558  CB  VAL A 204      47.568  26.981  47.052  1.00  8.68           C
ATOM   1559  CG1 VAL A 204      47.414  27.193  45.537  1.00  9.22           C
ATOM   1560  CG2 VAL A 204      49.033  26.999  47.451  1.00 10.31           C
ATOM   1561  N   ALA A 205      44.402  27.465  47.636  1.00  7.73           N
ATOM   1562  CA  ALA A 205      43.002  27.685  47.203  1.00  8.42           C
ATOM   1563  C   ALA A 205      42.469  28.960  47.808  1.00  7.87           C
ATOM   1564  O   ALA A 205      41.822  29.769  47.129  1.00  8.67           O
ATOM   1565  CB  ALA A 205      42.151  26.487  47.547  1.00  9.22           C
ATOM   1566  N   GLU A 206      42.685  29.154  49.111  1.00  8.20           N
ATOM   1567  CA  GLU A 206      42.229  30.364  49.772  1.00  8.80           C
ATOM   1568  C   GLU A 206      42.835  31.598  49.117  1.00  8.18           C
ATOM   1569  O   GLU A 206      42.154  32.607  48.971  1.00  9.61           O
ATOM   1570  CB  GLU A 206      42.589  30.336  51.245  1.00  9.81           C
ATOM   1571  CG  GLU A 206      41.867  29.297  52.054  1.00 10.80           C
ATOM   1572  CD  GLU A 206      42.364  29.161  53.480  1.00 13.35           C
ATOM   1573  OE1 GLU A 206      43.133  30.014  53.919  1.00 17.77           O
ATOM   1574  OE2 GLU A 206      42.010  28.155  54.159  1.00 14.78           O
ATOM   1575  N   ALA A 207      44.109  31.515  48.718  1.00  8.57           N
ATOM   1576  CA  ALA A 207      44.754  32.647  48.085  1.00  8.84           C
ATOM   1577  C   ALA A 207      44.154  32.965  46.704  1.00  8.34           C
ATOM   1578  O   ALA A 207      44.083  34.142  46.327  1.00  9.56           O
ATOM   1579  CB  ALA A 207      46.247  32.401  47.940  1.00 10.19           C
ATOM   1580  N   PHE A 208      43.733  31.946  45.973  1.00  8.03           N
ATOM   1581  CA  PHE A 208      42.990  32.183  44.720  1.00  8.01           C
ATOM   1582  C   PHE A 208      41.726  32.967  44.991  1.00  8.26           C
ATOM   1583  O   PHE A 208      41.377  33.908  44.270  1.00  8.89           O
ATOM   1584  CB  PHE A 208      42.657  30.865  44.045  1.00  9.25           C
ATOM   1585  CG  PHE A 208      41.944  31.044  42.723  1.00  8.74           C
ATOM   1586  CD1 PHE A 208      42.620  31.370  41.588  1.00  9.98           C
ATOM   1587  CD2 PHE A 208      40.564  30.864  42.675  1.00 10.37           C
ATOM   1588  CE1 PHE A 208      41.920  31.532  40.404  1.00 13.05           C
ATOM   1589  CE2 PHE A 208      39.870  31.039  41.477  1.00 12.50           C
ATOM   1590  CZ  PHE A 208      40.535  31.383  40.355  1.00 12.83           C
ATOM   1591  N   LEU A 209      40.989  32.551  46.022  1.00  8.31           N
ATOM   1592  CA  LEU A 209      39.729  33.222  46.348  1.00  8.94           C
ATOM   1593  C   LEU A 209      39.946  34.612  46.894  1.00  8.59           C
ATOM   1594  O   LEU A 209      39.166  35.522  46.568  1.00  9.54           O
ATOM   1595  CB  LEU A 209      38.922  32.344  47.286  1.00  9.93           C
ATOM   1596  CG  LEU A 209      38.511  31.006  46.671  1.00 11.35           C
ATOM   1597  CD1 LEU A 209      37.990  30.065  47.747  1.00 17.70           C
ATOM   1598  CD2 LEU A 209      37.571  31.223  45.495  1.00 15.47           C
ATOM   1599  N   LYS A 210      41.015  34.859  47.657  1.00  8.98           N
ATOM   1600  CA  LYS A 210      41.366  36.211  48.045  1.00  9.31           C
ATOM   1601  C   LYS A 210      41.575  37.072  46.824  1.00  8.71           C
ATOM   1602  O   LYS A 210      41.133  38.219  46.742  1.00  9.98           O
ATOM   1603  CB  LYS A 210      42.610  36.161  48.934  1.00  9.48           C
ATOM   1604  CG  LYS A 210      42.957  37.500  49.579  1.00  9.43           C
ATOM   1605  CD  LYS A 210      42.038  37.832  50.745  1.00 10.14           C
ATOM   1606  CE  LYS A 210      42.401  39.144  51.383  1.00 10.55           C
ATOM   1607  NZ  LYS A 210      41.610  39.320  52.644  1.00 10.86           N
ATOM   1608  N   ALA A 211      42.317  36.529  45.847  1.00  9.44           N
ATOM   1609  CA  ALA A 211      42.551  37.275  44.611  1.00  9.57           C
ATOM   1610  C   ALA A 211      41.257  37.619  43.899  1.00  9.57           C
ATOM   1611  O   ALA A 211      41.074  38.723  43.402  1.00 10.85           O
ATOM   1612  CB  ALA A 211      43.466  36.439  43.705  1.00 11.11           C
ATOM   1613  N   VAL A 212      40.341  36.661  43.838  1.00  9.21           N
ATOM   1614  CA  VAL A 212      39.045  36.893  43.187  1.00  9.70           C
ATOM   1615  C   VAL A 212      38.315  38.054  43.889  1.00  9.92           C
ATOM   1616  O   VAL A 212      37.788  38.926  43.208  1.00 11.64           O
ATOM   1617  CB  VAL A 212      38.239  35.576  43.231  1.00 10.29           C
ATOM   1618  CG1 VAL A 212      36.744  35.826  43.002  1.00 12.23           C
ATOM   1619  CG2 VAL A 212      38.820  34.590  42.228  1.00 11.79           C
ATOM   1620  N   VAL A 213      38.243  38.015  45.210  1.00  9.81           N
ATOM   1621  CA  VAL A 213      37.495  39.057  45.934  1.00 10.74           C
ATOM   1622  C   VAL A 213      38.153  40.399  45.740  1.00 10.71           C
ATOM   1623  O   VAL A 213      37.505  41.437  45.502  1.00 12.70           O
ATOM   1624  CB  VAL A 213      37.415  38.688  47.435  1.00 14.25           C
ATOM   1625  CG1 VAL A 213      36.741  39.821  48.204  1.00 18.46           C
ATOM   1626  CG2 VAL A 213      36.714  37.373  47.655  1.00 16.29           C
ATOM   1627  N   CYS A 214      39.479  40.434  45.857  1.00 10.44           N
ATOM   1628  CA  CYS A 214      40.191  41.694  45.757  1.00 10.77           C
ATOM   1629  C   CYS A 214      40.141  42.282  44.363  1.00 12.31           C
ATOM   1630  O   CYS A 214      40.204  43.481  44.238  1.00 17.00           O
ATOM   1631  CB  CYS A 214      41.633  41.482  46.150  1.00 11.00           C
ATOM   1632  SG  CYS A 214      41.925  41.153  47.899  1.00 11.08           S
ATOM   1633  N   THR A 215      40.107  41.463  43.336  1.00 12.09           N
ATOM   1634  CA  THR A 215      40.160  41.937  41.986  1.00 13.72           C
ATOM   1635  C   THR A 215      38.768  42.121  41.412  1.00 14.20           C
ATOM   1636  O   THR A 215      38.651  42.769  40.382  1.00 18.62           O
ATOM   1637  CB ATHR A 215      41.106  41.157  41.070  0.37 16.69           C
ATOM   1638  CB BTHR A 215      40.883  40.812  41.140  0.63 12.98           C
ATOM   1639  OG1ATHR A 215      40.371  39.973  41.051  0.37 14.10           O
ATOM   1640  OG1BTHR A 215      42.143  40.370  41.711  0.63 11.62           O
ATOM   1641  CG2ATHR A 215      42.440  41.007  41.763  0.37 17.78           C
ATOM   1642  CG2BTHR A 215      41.311  41.293  39.730  0.63 15.89           C
ATOM   1643  N   GLY A 216      37.713  41.598  41.996  1.00 12.73           N
ATOM   1644  CA  GLY A 216      36.405  41.700  41.466  1.00 13.23           C
ATOM   1645  C   GLY A 216      36.087  40.792  40.315  1.00 12.07           C
ATOM   1646  O   GLY A 216      35.230  41.063  39.460  1.00 14.96           O
ATOM   1647  N   THR A 217      36.767  39.674  40.245  1.00 11.62           N
ATOM   1648  CA  THR A 217      36.547  38.677  39.184  1.00 10.85           C
ATOM   1649  C   THR A 217      35.135  38.187  39.247  1.00 10.87           C
ATOM   1650  O   THR A 217      34.534  38.017  40.337  1.00 12.62           O
ATOM   1651  CB  THR A 217      37.536  37.520  39.440  1.00 12.26           C
ATOM   1652  OG1 THR A 217      38.850  38.030  39.662  1.00 15.69           O
ATOM   1653  CG2 THR A 217      37.575  36.550  38.279  1.00 13.32           C
ATOM   1654  N   SER A 218      34.567  37.845  38.103  1.00 12.01           N
ATOM   1655  CA  SER A 218      33.169  37.432  37.968  1.00 13.11           C
ATOM   1656  C   SER A 218      32.785  36.271  38.840  1.00 12.42           C
ATOM   1657  O   SER A 218      31.628  36.183  39.265  1.00 15.67           O
ATOM   1658  CB  SER A 218      32.865  37.079  36.495  1.00 16.49           C
ATOM   1659  OG  SER A 218      33.621  35.976  36.057  1.00 18.66           O
ATOM   1660  N   LEU A 219      33.712  35.383  39.132  1.00 11.71           N
ATOM   1661  CA  LEU A 219      33.477  34.241  40.002  1.00 11.50           C
ATOM   1662  C   LEU A 219      32.988  34.628  41.385  1.00 11.33           C
ATOM   1663  O   LEU A 219      32.412  33.799  42.076  1.00 12.49           O
ATOM   1664  CB  LEU A 219      34.760  33.426  40.093  1.00 12.24           C
ATOM   1665  CG  LEU A 219      34.653  32.047  40.713  1.00 12.44           C
ATOM   1666  CD1 LEU A 219      33.980  31.063  39.768  1.00 16.01           C
ATOM   1667  CD2 LEU A 219      36.014  31.481  41.094  1.00 15.94           C
ATOM   1668  N   LYS A 220      33.186  35.885  41.769  1.00 11.46           N
ATOM   1669  CA  LYS A 220      32.706  36.376  43.067  1.00 12.97           C
ATOM   1670  C   LYS A 220      31.221  36.092  43.225  1.00 12.92           C
ATOM   1671  O   LYS A 220      30.764  35.960  44.369  1.00 16.49           O
ATOM   1672  CB ALYS A 220      33.079  37.817  43.072  0.44 16.24           C
ATOM   1673  CB BLYS A 220      32.978  37.864  43.309  0.56 14.05           C
ATOM   1674  CG ALYS A 220      33.050  38.704  44.274  0.44 19.97           C
ATOM   1675  CG BLYS A 220      32.187  38.784  42.395  0.56 13.83           C
ATOM   1676  CD ALYS A 220      33.214  40.100  43.641  0.44 22.91           C
ATOM   1677  CD BLYS A 220      32.575  40.252  42.389  0.56 19.68           C
ATOM   1678  CE ALYS A 220      33.485  41.084  44.774  0.44 24.75           C
ATOM   1679  CE BLYS A 220      31.672  41.143  41.548  0.56 24.80           C
ATOM   1680  NZ ALYS A 220      34.881  41.549  44.658  0.44 10.88           N
ATOM   1681  NZ BLYS A 220      31.759  42.603  41.895  0.56 35.61           N
ATOM   1682  N   SER A 221      30.468  36.024  42.129  1.00 14.17           N
ATOM   1683  CA  SER A 221      29.029  35.763  42.175  1.00 17.36           C
ATOM   1684  C   SER A 221      28.642  34.432  42.774  1.00 16.57           C
ATOM   1685  O   SER A 221      27.515  34.262  43.214  1.00 20.99           O
ATOM   1686  CB  SER A 221      28.484  35.792  40.712  1.00 21.19           C
ATOM   1687  OG  SER A 221      28.688  37.107  40.287  1.00 32.01           O
ATOM   1688  N   VAL A 222      29.538  33.454  42.827  1.00 14.14           N
ATOM   1689  CA  VAL A 222      29.247  32.133  43.328  1.00 13.14           C
ATOM   1690  C   VAL A 222      30.075  31.818  44.571  1.00 11.73           C
ATOM   1691  O   VAL A 222      30.072  30.702  45.059  1.00 14.31           O
ATOM   1692  CB  VAL A 222      29.329  31.011  42.264  1.00 14.75           C
ATOM   1693  CG1 VAL A 222      28.262  31.274  41.219  1.00 20.35           C
ATOM   1694  CG2 VAL A 222      30.699  30.870  41.654  1.00 16.60           C
ATOM   1695  N   LEU A 223      30.792  32.785  45.125  1.00 12.07           N
ATOM   1696  CA  LEU A 223      31.565  32.575  46.331  1.00 11.26           C
ATOM   1697  C   LEU A 223      30.649  32.619  47.542  1.00 11.63           C
ATOM   1698  O   LEU A 223      29.807  33.489  47.646  1.00 15.84           O
ATOM   1699  CB ALEU A 223      32.656  33.588  46.580  0.63 17.79           C
ATOM   1700  CB BLEU A 223      32.556  33.711  46.436  0.37 16.67           C
ATOM   1701  CG ALEU A 223      34.086  33.369  46.171  0.63 20.40           C
ATOM   1702  CG BLEU A 223      34.032  33.501  46.655  0.37 18.72           C
ATOM   1703  CD1ALEU A 223      34.294  33.047  44.720  0.63 21.14           C
ATOM   1704  CD1BLEU A 223      34.592  34.796  47.251  0.37 17.07           C
ATOM   1705  CD2ALEU A 223      34.794  34.692  46.556  0.63 19.13           C
ATOM   1706  CD2BLEU A 223      34.372  32.303  47.498  0.37 11.36           C
ATOM   1707  N   THR A 224      30.853  31.708  48.473  1.00 11.16           N
ATOM   1708  CA  THR A 224      30.047  31.600  49.678  1.00 12.99           C
ATOM   1709  C   THR A 224      30.564  32.416  50.842  1.00 11.90           C
ATOM   1710  O   THR A 224      29.779  32.612  51.783  1.00 14.03           O
ATOM   1711  CB  THR A 224      29.902  30.096  50.141  1.00 15.80           C
ATOM   1712  OG1 THR A 224      31.212  29.664  50.505  1.00 18.07           O
ATOM   1713  CG2 THR A 224      29.225  29.310  49.069  1.00 25.32           C
ATOM   1714  N   THR A 225      31.767  32.889  50.793  1.00 11.09           N
ATOM   1715  CA  THR A 225      32.382  33.668  51.879  1.00 10.96           C
ATOM   1716  C   THR A 225      33.553  34.431  51.314  1.00 10.75           C
ATOM   1717  O   THR A 225      34.133  34.068  50.301  1.00 12.48           O
ATOM   1718  CB  THR A 225      32.822  32.715  53.023  1.00 12.17           C
ATOM   1719  OG1 THR A 225      33.313  33.522  54.119  1.00 12.19           O
ATOM   1720  CG2 THR A 225      33.952  31.812  52.618  1.00 13.93           C
ATOM   1721  N   THR A 226      33.878  35.523  51.989  1.00 10.71           N
ATOM   1722  CA  THR A 226      35.027  36.363  51.664  1.00 11.39           C
ATOM   1723  C   THR A 226      36.020  36.416  52.829  1.00 10.65           C
ATOM   1724  O   THR A 226      36.946  37.232  52.788  1.00 13.02           O
ATOM   1725  CB  THR A 226      34.618  37.772  51.238  1.00 12.99           C
ATOM   1726  OG1 THR A 226      33.879  38.371  52.295  1.00 15.77           O
ATOM   1727  CG2 THR A 226      33.726  37.719  50.000  1.00 14.74           C
ATOM   1728  N   SER A 227      35.856  35.559  53.820  1.00 10.16           N
ATOM   1729  CA  SER A 227      36.698  35.527  55.010  1.00 10.21           C
ATOM   1730  C   SER A 227      37.945  34.690  54.771  1.00 10.06           C
ATOM   1731  O   SER A 227      37.963  33.491  54.945  1.00 11.98           O
ATOM   1732  CB  SER A 227      35.877  35.001  56.165  1.00 10.42           C
ATOM   1733  OG  SER A 227      36.627  35.000  57.359  1.00 11.24           O
ATOM   1734  N   PHE A 228      39.007  35.375  54.324  1.00 10.06           N
ATOM   1735  CA  PHE A 228      40.286  34.790  53.998  1.00 10.10           C
ATOM   1736  C   PHE A 228      41.382  35.731  54.470  1.00 10.01           C
ATOM   1737  O   PHE A 228      41.251  36.954  54.335  1.00 11.22           O
ATOM   1738  CB  PHE A 228      40.428  34.571  52.494  1.00 12.08           C
ATOM   1739  CG  PHE A 228      39.388  33.671  51.910  1.00 11.62           C
ATOM   1740  CD1 PHE A 228      38.422  34.141  51.093  1.00 14.26           C
ATOM   1741  CD2 PHE A 228      39.385  32.329  52.220  1.00 13.94           C
ATOM   1742  CE1 PHE A 228      37.399  33.289  50.619  1.00 17.14           C
ATOM   1743  CE2 PHE A 228      38.418  31.481  51.769  1.00 16.07           C
ATOM   1744  CZ  PHE A 228      37.444  31.947  50.951  1.00 16.84           C
ATOM   1745  N   GLU A 229      42.460  35.214  55.003  1.00 11.36           N
ATOM   1746  CA  GLU A 229      43.523  36.072  55.500  1.00 11.62           C
ATOM   1747  C   GLU A 229      44.338  36.638  54.338  1.00 11.99           C
ATOM   1748  O   GLU A 229      44.132  36.313  53.167  1.00 13.87           O
ATOM   1749  CB AGLU A 229      44.383  35.331  56.522  0.65 14.70           C
ATOM   1750  CB BGLU A 229      44.432  35.409  56.527  0.35 14.27           C
ATOM   1751  CG AGLU A 229      45.155  34.164  56.002  0.65 16.09           C
ATOM   1752  CG BGLU A 229      45.371  34.400  55.907  0.35 15.20           C
ATOM   1753  CD AGLU A 229      46.466  33.934  56.738  0.65 15.20           C
ATOM   1754  CD BGLU A 229      44.850  33.005  56.229  0.35 14.81           C
ATOM   1755  OE1AGLU A 229      47.092  32.891  56.448  0.65 19.16           O
ATOM   1756  OE1BGLU A 229      45.710  32.124  56.332  0.35 16.25           O
ATOM   1757  OE2AGLU A 229      46.870  34.760  57.594  0.65 21.23           O
ATOM   1758  OE2BGLU A 229      43.628  32.856  56.329  0.35 18.42           O
ATOM   1759  N   GLY A 230      45.241  37.530  54.646  1.00 16.26           N
ATOM   1760  CA  GLY A 230      46.041  38.242  53.676  1.00 17.05           C
ATOM   1761  C   GLY A 230      45.395  39.594  53.367  1.00 14.20           C
ATOM   1762  O   GLY A 230      44.431  40.001  53.980  1.00 16.95           O
ATOM   1763  N   THR A 231      45.975  40.245  52.385  1.00 13.44           N
ATOM   1764  CA  THR A 231      45.586  41.581  51.998  1.00 13.07           C
ATOM   1765  C   THR A 231      45.425  41.647  50.507  1.00 11.55           C
ATOM   1766  O   THR A 231      45.920  40.823  49.764  1.00 14.79           O
ATOM   1767  CB  THR A 231      46.636  42.571  52.477  1.00 16.06           C
ATOM   1768  OG1 THR A 231      46.093  43.908  52.352  1.00 27.14           O
ATOM   1769  CG2 THR A 231      47.862  42.428  51.635  1.00 22.82           C
ATOM   1770  N   CYS A 232      44.717  42.669  50.044  1.00 11.91           N
ATOM   1771  CA  CYS A 232      44.647  42.902  48.590  1.00 11.87           C
ATOM   1772  C   CYS A 232      45.902  43.604  48.096  1.00 13.15           C
ATOM   1773  O   CYS A 232      46.497  44.446  48.788  1.00 17.88           O
ATOM   1774  CB  CYS A 232      43.426  43.745  48.233  1.00 12.05           C
ATOM   1775  SG  CYS A 232      41.869  43.018  48.692  1.00 12.83           S
ATOM   1776  N   LEU A 233      46.367  43.249  46.917  1.00 12.67           N
ATOM   1777  CA  LEU A 233      47.602  43.693  46.334  1.00 14.76           C
ATOM   1778  C   LEU A 233      47.400  44.776  45.283  1.00 21.48           C
ATOM   1779  O   LEU A 233      46.265  44.959  44.809  1.00 27.60           O
ATOM   1780  CB  LEU A 233      48.331  42.502  45.737  1.00 15.68           C
ATOM   1781  CG  LEU A 233      48.598  41.368  46.694  1.00 16.01           C
ATOM   1782  CD1 LEU A 233      49.265  40.197  46.015  1.00 22.56           C
ATOM   1783  CD2 LEU A 233      49.430  41.821  47.871  1.00 19.66           C
ATOM   1784  OXT LEU A 233      48.421  45.425  44.957  1.00 31.91           O
TER   
HETATM 1786  C1  NAG A 234      63.712  27.181  57.631  1.00 20.26           C
HETATM 1787  C2  NAG A 234      64.933  27.131  58.539  1.00 21.26           C
HETATM 1788  C3  NAG A 234      65.561  25.761  58.725  1.00 24.02           C
HETATM 1789  C4  NAG A 234      64.453  24.729  59.030  1.00 19.08           C
HETATM 1790  C5  NAG A 234      63.412  24.844  57.930  1.00 18.59           C
HETATM 1791  C6  NAG A 234      62.381  23.745  58.055  1.00 22.56           C
HETATM 1792  C7  NAG A 234      66.350  29.026  58.166  1.00 24.56           C
HETATM 1793  C8  NAG A 234      67.482  29.849  57.414  1.00 30.29           C
HETATM 1794  N2  NAG A 234      66.034  27.891  57.693  1.00 26.19           N
HETATM 1795  O3  NAG A 234      66.533  25.813  59.783  1.00 33.60           O
HETATM 1796  O4  NAG A 234      65.179  23.505  58.815  1.00 21.75           O
HETATM 1797  O5  NAG A 234      62.766  26.105  58.082  1.00 17.17           O
HETATM 1798  O6  NAG A 234      61.702  23.895  59.281  1.00 25.52           O
HETATM 1799  O7  NAG A 234      65.883  29.298  59.313  1.00 32.28           O
HETATM 1800  C1  NAG A 235      65.091  22.545  59.767  1.00 23.02           C
HETATM 1801  C2  NAG A 235      65.749  21.270  59.261  1.00 26.37           C
HETATM 1802  C3  NAG A 235      65.639  20.114  60.288  1.00 28.15           C
HETATM 1803  C4  NAG A 235      66.201  20.677  61.603  1.00 25.04           C
HETATM 1804  C5  NAG A 235      65.621  21.985  61.998  1.00 25.66           C
HETATM 1805  C6  NAG A 235      66.323  22.570  63.224  1.00 31.74           C
HETATM 1806  C7  NAG A 235      65.123  21.060  56.878  1.00 31.93           C
HETATM 1807  C8  NAG A 235      64.020  20.623  55.818  1.00 39.96           C
HETATM 1808  N2  NAG A 235      64.890  20.768  58.089  1.00 27.45           N
HETATM 1809  O3  NAG A 235      66.586  19.171  59.718  1.00 32.26           O
HETATM 1810  O4  NAG A 235      65.849  19.663  62.601  1.00 26.06           O
HETATM 1811  O5  NAG A 235      65.824  22.997  60.963  1.00 24.29           O
HETATM 1812  O6  NAG A 235      67.709  22.756  62.940  1.00 44.98           O
HETATM 1813  O7  NAG A 235      66.090  21.839  56.578  1.00 34.40           O
HETATM 1814  C1  MAN A 236      66.963  18.974  63.076  1.00 22.45           C
HETATM 1815  C2  MAN A 236      66.673  18.436  64.447  1.00 27.31           C
HETATM 1816  C3  MAN A 236      67.835  17.479  64.828  1.00 26.49           C
HETATM 1817  C4  MAN A 236      68.108  16.439  63.801  1.00 22.94           C
HETATM 1818  C5  MAN A 236      68.384  17.085  62.429  1.00 20.31           C
HETATM 1819  C6  MAN A 236      68.501  16.066  61.352  1.00 19.84           C
HETATM 1820  O2  MAN A 236      65.455  17.680  64.394  1.00 30.57           O
HETATM 1821  O3  MAN A 236      67.564  16.850  66.103  1.00 33.65           O
HETATM 1822  O4  MAN A 236      69.314  15.741  64.140  1.00 26.10           O
HETATM 1823  O5  MAN A 236      67.183  17.907  62.125  1.00 21.52           O
HETATM 1824  O6  MAN A 236      68.736  16.772  60.128  1.00 17.49           O
HETATM 1825  C1  MAN A 237      69.157  15.936  59.074  1.00 17.95           C
HETATM 1826  C2  MAN A 237      69.488  16.855  57.913  1.00 20.44           C
HETATM 1827  C3  MAN A 237      68.179  17.473  57.340  1.00 18.93           C
HETATM 1828  C4  MAN A 237      67.134  16.454  57.043  1.00 15.41           C
HETATM 1829  C5  MAN A 237      66.856  15.618  58.318  1.00 14.80           C
HETATM 1830  C6  MAN A 237      65.907  14.513  58.026  1.00 14.58           C
HETATM 1831  O2  MAN A 237      70.065  16.100  56.856  1.00 22.87           O
HETATM 1832  O3  MAN A 237      68.504  18.087  56.063  1.00 20.97           O
HETATM 1833  O4  MAN A 237      65.910  17.080  56.679  1.00 19.46           O
HETATM 1834  O5  MAN A 237      68.117  15.032  58.764  1.00 17.70           O
HETATM 1835  O6  MAN A 237      66.448  13.692  56.989  1.00 14.07           O
HETATM 1836  C1  MAN A 238      65.572  12.659  56.584  1.00 13.22           C
HETATM 1837  C2  MAN A 238      66.285  11.891  55.491  1.00 14.03           C
HETATM 1838  C3  MAN A 238      66.415  12.827  54.275  1.00 14.74           C
HETATM 1839  C4  MAN A 238      65.139  13.438  53.854  1.00 14.10           C
HETATM 1840  C5  MAN A 238      64.428  14.104  55.034  1.00 14.19           C
HETATM 1841  C6  MAN A 238      63.070  14.626  54.709  1.00 16.74           C
HETATM 1842  O2  MAN A 238      65.529  10.732  55.223  1.00 14.05           O
HETATM 1843  O3  MAN A 238      67.010  12.099  53.164  1.00 18.16           O
HETATM 1844  O4  MAN A 238      65.326  14.422  52.873  1.00 17.89           O
HETATM 1845  O5  MAN A 238      64.334  13.156  56.150  1.00 13.25           O
HETATM 1846  O6  MAN A 238      62.233  13.556  54.289  1.00 14.53           O
HETATM 1847  C1  MAN A 239      68.718  19.472  56.147  1.00 23.92           C
HETATM 1848  C2  MAN A 239      68.494  20.027  54.752  1.00 28.14           C
HETATM 1849  C3  MAN A 239      69.612  19.489  53.826  1.00 28.71           C
HETATM 1850  C4  MAN A 239      70.948  19.875  54.362  1.00 27.47           C
HETATM 1851  C5  MAN A 239      71.166  19.229  55.747  1.00 25.04           C
HETATM 1852  C6  MAN A 239      72.468  19.815  56.291  1.00 33.07           C
HETATM 1853  O2  MAN A 239      68.618  21.447  54.782  1.00 37.05           O
HETATM 1854  O3  MAN A 239      69.527  20.175  52.545  1.00 39.14           O
HETATM 1855  O4  MAN A 239      71.925  19.313  53.493  1.00 37.86           O
HETATM 1856  O5  MAN A 239      70.040  19.719  56.590  1.00 23.75           O
HETATM 1857  O6  MAN A 239      72.524  19.663  57.686  1.00 48.95           O
HETATM 1858  C1  NAG A 302      58.447  18.912  10.661  1.00 31.97           C
HETATM 1859  C2  NAG A 302      59.666  18.656   9.808  1.00 33.61           C
HETATM 1860  C3  NAG A 302      60.312  19.989   9.352  1.00 38.71           C
HETATM 1861  C4  NAG A 302      59.201  20.762   8.591  1.00 38.21           C
HETATM 1862  C5  NAG A 302      57.991  20.920   9.451  1.00 35.95           C
HETATM 1863  C6  NAG A 302      56.836  21.666   8.803  1.00 39.37           C
HETATM 1864  C7  NAG A 302      61.306  16.843  10.385  1.00 34.91           C
HETATM 1865  C8  NAG A 302      62.538  16.474  11.338  1.00 36.71           C
HETATM 1866  N2  NAG A 302      60.732  17.940  10.644  1.00 35.72           N
HETATM 1867  O3  NAG A 302      61.375  19.599   8.452  1.00 51.47           O
HETATM 1868  O4  NAG A 302      59.842  22.020   8.264  1.00 40.47           O
HETATM 1869  O5  NAG A 302      57.434  19.649   9.847  1.00 33.40           O
HETATM 1870  O6  NAG A 302      56.489  21.121   7.527  1.00 40.94           O
HETATM 1871  O7  NAG A 302      61.336  16.460   9.172  1.00 36.21           O
HETATM 1872  S   SO4 A 303      54.008  17.455  37.581  0.80 17.72           S
HETATM 1873  O1  SO4 A 303      54.941  17.307  36.406  0.80 20.21           O
HETATM 1874  O2  SO4 A 303      53.489  16.099  38.042  0.80 21.42           O
HETATM 1875  O3  SO4 A 303      54.682  18.141  38.732  0.80 21.19           O
HETATM 1876  O4  SO4 A 303      52.772  18.335  37.175  0.80 15.71           O
HETATM 1877  S   SO4 A 304      61.768  32.208  33.777  1.00 74.56           S
HETATM 1878  O1  SO4 A 304      61.716  33.574  33.104  1.00 87.72           O
HETATM 1879  O2  SO4 A 304      60.538  31.401  33.410  1.00 67.74           O
HETATM 1880  O3  SO4 A 304      63.027  31.470  33.334  1.00 80.69           O
HETATM 1881  O4  SO4 A 304      61.814  32.399  35.301  1.00 77.54           O
HETATM 1882  S   SO4 A 305      63.046  27.055  31.693  1.00 51.41           S
HETATM 1883  O1  SO4 A 305      62.507  27.155  30.260  1.00 47.41           O
HETATM 1884  O2  SO4 A 305      62.152  26.090  32.478  1.00 59.49           O
HETATM 1885  O3  SO4 A 305      64.463  26.520  31.653  1.00 61.68           O
HETATM 1886  O4  SO4 A 305      63.011  28.434  32.336  1.00 59.08           O
HETATM 1887  S   SO4 A 306      60.957  22.792  38.457  0.49 37.85           S
HETATM 1888  O1  SO4 A 306      60.478  21.717  37.480  0.49 42.79           O
HETATM 1889  O2  SO4 A 306      61.727  22.146  39.596  0.49 38.06           O
HETATM 1890  O3  SO4 A 306      61.883  23.759  37.708  0.49 45.44           O
HETATM 1891  O4  SO4 A 306      59.764  23.555  39.000  0.49 33.94           O
HETATM 1892  O   HOH A1001      59.238   9.950  18.951  1.00 42.74           O
HETATM 1893  O   HOH A1002      39.493  19.990  54.021  1.00 41.01           O
HETATM 1894  O   HOH A1003      51.077  25.695  36.582  1.00 11.92           O
HETATM 1895  O   HOH A1004      52.049  23.324  33.846  1.00  9.76           O
HETATM 1896  O   HOH A1005      55.829  30.594  24.990  1.00 11.75           O
HETATM 1897  O   HOH A1006      35.789  36.764  59.354  1.00 10.70           O
HETATM 1898  O   HOH A1007      51.112  31.052  34.512  1.00 12.01           O
HETATM 1899  O   HOH A1008      51.919  30.347  18.614  1.00 13.39           O
HETATM 1900  O   HOH A1009      60.345  32.975  58.841  1.00 30.64           O
HETATM 1901  O   HOH A1010      52.521  27.148  45.875  1.00 12.14           O
HETATM 1902  O   HOH A1011      64.174  30.439  49.007  1.00 20.95           O
HETATM 1903  O   HOH A1012      62.120  17.087  31.525  1.00 41.84           O
HETATM 1904  O   HOH A1013      42.015  24.518  22.515  1.00 12.65           O
HETATM 1905  O   HOH A1014      59.888  30.401  60.671  1.00 30.01           O
HETATM 1906  O   HOH A1015      51.206  25.156  44.335  1.00 13.66           O
HETATM 1907  O   HOH A1016      39.876  33.185  15.631  1.00 13.81           O
HETATM 1908  O   HOH A1017      43.788  20.817  54.082  1.00 17.34           O
HETATM 1909  O   HOH A1018      58.803  33.172  44.509  1.00 15.90           O
HETATM 1910  O   HOH A1019      37.527  21.080  51.520  1.00 46.16           O
HETATM 1911  O   HOH A1020      42.209  16.290  39.040  1.00 15.43           O
HETATM 1912  O   HOH A1021      49.142  23.545  45.092  1.00 13.41           O
HETATM 1913  O   HOH A1022      46.689  13.679  37.833  1.00 17.10           O
HETATM 1914  O   HOH A1023      28.369  33.240  23.085  1.00 27.80           O
HETATM 1915  O   HOH A1024      56.662  29.952  59.856  1.00 16.85           O
HETATM 1916  O   HOH A1025      33.468  31.613  56.079  1.00 20.59           O
HETATM 1917  O   HOH A1026      58.651   3.669  17.663  1.00 47.95           O
HETATM 1918  O   HOH A1027      34.953  34.147  28.520  1.00 14.52           O
HETATM 1919  O   HOH A1028      43.031  18.235  54.929  1.00 44.15           O
HETATM 1920  O   HOH A1029      57.698  27.352  35.212  1.00 20.81           O
HETATM 1921  O   HOH A1030      47.490  13.827  40.463  1.00 18.55           O
HETATM 1922  O   HOH A1031      58.495  27.200  26.786  1.00 17.23           O
HETATM 1923  O   HOH A1032      41.980  38.094  20.392  1.00 40.20           O
HETATM 1924  O   HOH A1033      41.301  22.027  54.251  1.00 19.02           O
HETATM 1925  O   HOH A1034      58.774  20.936  30.774  1.00 17.06           O
HETATM 1926  O   HOH A1035      62.971  16.424  45.326  0.50 40.25           O
HETATM 1927  O   HOH A1036      31.265  27.796  52.530  1.00 14.76           O
HETATM 1928  O   HOH A1037      39.542  17.601  30.184  1.00 19.63           O
HETATM 1929  O   HOH A1038      61.821  26.646  45.115  1.00 26.09           O
HETATM 1930  O   HOH A1039      59.138  30.561  43.934  1.00 18.77           O
HETATM 1931  O   HOH A1040      45.667  31.859  51.972  1.00 15.54           O
HETATM 1932  O   HOH A1041      40.325  27.913  19.464  1.00 16.09           O
HETATM 1933  O   HOH A1042      45.212  34.508  51.207  1.00 17.98           O
HETATM 1934  O   HOH A1043      52.056   8.202  45.677  1.00 37.64           O
HETATM 1935  O   HOH A1044      41.253  15.299  47.131  1.00 25.60           O
HETATM 1936  O   HOH A1045      48.920  41.274  40.871  1.00 42.96           O
HETATM 1937  O   HOH A1046      57.992  29.929  26.753  1.00 18.51           O
HETATM 1938  O   HOH A1047      64.102  17.054  61.116  1.00 34.04           O
HETATM 1939  O   HOH A1048      60.110  29.301  16.334  1.00 25.17           O
HETATM 1940  O   HOH A1049      63.380  12.945  12.607  1.00 38.49           O
HETATM 1941  O   HOH A1050      55.914  20.547  37.908  1.00 26.56           O
HETATM 1942  O   HOH A1051      61.231  14.517  51.906  1.00 25.68           O
HETATM 1943  O   HOH A1052      50.929  22.679  10.978  1.00 23.69           O
HETATM 1944  O   HOH A1053      60.792  26.742  24.094  1.00 27.53           O
HETATM 1945  O   HOH A1054      58.502  14.430  43.552  1.00 36.66           O
HETATM 1946  O   HOH A1055      41.013  40.639  34.228  1.00 27.35           O
HETATM 1947  O   HOH A1056      35.648  33.523  21.085  1.00 25.07           O
HETATM 1948  O   HOH A1057      25.688  27.643  33.294  1.00 24.03           O
HETATM 1949  O   HOH A1058      35.056  17.496  32.089  1.00 30.13           O
HETATM 1950  O   HOH A1059      46.439  11.509  28.349  1.00 45.74           O
HETATM 1951  O   HOH A1060      29.034  34.415  53.502  1.00 25.68           O
HETATM 1952  O   HOH A1061      62.427  19.830  44.432  1.00 31.49           O
HETATM 1953  O   HOH A1062      53.545  39.610  51.817  1.00 29.29           O
HETATM 1954  O   HOH A1063      41.344  42.768  26.964  1.00 37.66           O
HETATM 1955  O   HOH A1064      27.085  32.327  35.299  1.00 27.68           O
HETATM 1956  O   HOH A1065      39.811  38.865  37.319  1.00 19.92           O
HETATM 1957  O   HOH A1066      32.576  16.630  32.769  1.00 39.57           O
HETATM 1958  O   HOH A1067      62.978  18.950  19.059  1.00 31.36           O
HETATM 1959  O   HOH A1068      61.375  26.884  27.102  1.00 28.15           O
HETATM 1960  O   HOH A1069      27.459  32.926  37.890  1.00 30.58           O
HETATM 1961  O   HOH A1070      53.213  19.338  12.206  1.00 37.93           O
HETATM 1962  O   HOH A1071      42.498  16.963  52.388  1.00 26.60           O
HETATM 1963  O   HOH A1072      59.051  23.178  58.748  1.00 24.97           O
HETATM 1964  O   HOH A1073      63.598  18.374  28.197  1.00 36.37           O
HETATM 1965  O   HOH A1074      34.893  41.473  50.604  1.00 23.40           O
HETATM 1966  O   HOH A1075      45.157  40.760  31.618  1.00 18.65           O
HETATM 1967  O   HOH A1076      48.813  18.746  55.395  1.00 21.80           O
HETATM 1968  O   HOH A1077      54.598   7.900  13.291  1.00 19.24           O
HETATM 1969  O   HOH A1078      61.510  19.462  26.598  1.00 18.11           O
HETATM 1970  O   HOH A1079      44.588  39.307  40.334  1.00 17.71           O
HETATM 1971  O   HOH A1080      33.754  37.977  55.862  1.00 21.14           O
HETATM 1972  O   HOH A1081      50.768  18.773  15.484  1.00 22.06           O
HETATM 1973  O   HOH A1082      49.213  34.359  19.840  1.00 26.85           O
HETATM 1974  O   HOH A1083      48.712  32.849  12.745  1.00 34.19           O
HETATM 1975  O   HOH A1084      36.260  21.529  48.495  1.00 22.63           O
HETATM 1976  O   HOH A1085      56.385  37.006  34.743  1.00 20.14           O
HETATM 1977  O   HOH A1086      57.715  26.989  38.222  1.00 22.09           O
HETATM 1978  O   HOH A1087      33.536  35.004  20.788  1.00 23.78           O
HETATM 1979  O   HOH A1088      43.389  44.457  44.885  1.00 30.47           O
HETATM 1980  O   HOH A1089      58.788  24.527  33.333  1.00 28.04           O
HETATM 1981  O   HOH A1090      36.188  16.971  40.110  1.00 26.54           O
HETATM 1982  O   HOH A1091      43.173  32.709  53.763  1.00 20.55           O
HETATM 1983  O   HOH A1092      53.278  38.911  46.058  1.00 22.88           O
HETATM 1984  O   HOH A1093      44.399  42.353  42.993  1.00 29.61           O
HETATM 1985  O   HOH A1094      53.919  14.736  27.256  1.00 32.01           O
HETATM 1986  O   HOH A1095      60.129  30.927  18.830  1.00 27.21           O
HETATM 1987  O   HOH A1096      57.691  23.935  38.320  1.00 29.77           O
HETATM 1988  O   HOH A1097      52.812  37.064  16.754  1.00 30.27           O
HETATM 1989  O   HOH A1098      58.006  28.691  40.701  1.00 20.77           O
HETATM 1990  O   HOH A1099      29.825  37.238  55.477  1.00 27.63           O
HETATM 1991  O   HOH A1100      38.178  16.021  41.828  1.00 37.81           O
HETATM 1992  O   HOH A1101      51.396  20.220  55.697  1.00 25.24           O
HETATM 1993  O   HOH A1102      50.800  13.459  25.703  1.00 24.63           O
HETATM 1994  O   HOH A1103      48.532  20.354  15.797  1.00 27.89           O
HETATM 1995  O   HOH A1104      51.716  22.071  57.647  1.00 22.26           O
HETATM 1996  O   HOH A1105      28.697  26.504  52.895  1.00 16.27           O
HETATM 1997  O   HOH A1106      46.441  16.006  19.046  1.00 31.22           O
HETATM 1998  O   HOH A1107      63.406  36.308  54.147  1.00 30.67           O
HETATM 1999  O   HOH A1108      39.616  15.078  39.332  1.00 27.77           O
HETATM 2000  O   HOH A1109      31.362  20.386  43.356  1.00 28.56           O
HETATM 2001  O   HOH A1110      41.320  15.065  35.795  1.00 30.89           O
HETATM 2002  O   HOH A1111      48.239   9.529  45.452  0.50 31.64           O
HETATM 2003  O   HOH A1112      49.840  26.310  39.110  1.00  9.35           O
HETATM 2004  O   HOH A1113      47.598  24.144  37.613  1.00 10.16           O
HETATM 2005  O   HOH A1114      41.710  25.604  19.861  1.00 13.96           O
HETATM 2006  O   HOH A1115      46.848  36.060  49.574  1.00 16.66           O
HETATM 2007  O   HOH A1116      50.462  19.517  44.547  1.00 15.33           O
HETATM 2008  O   HOH A1117      48.052  30.004  33.177  1.00 14.12           O
HETATM 2009  O   HOH A1118      51.004  21.018  19.914  1.00 15.72           O
HETATM 2010  O   HOH A1119      36.869  21.431  44.906  1.00 17.06           O
HETATM 2011  O   HOH A1120      33.463  27.304  20.311  1.00 17.77           O
HETATM 2012  O   HOH A1121      47.607  38.617  50.237  1.00 20.56           O
HETATM 2013  O   HOH A1122      53.861  24.834  43.484  1.00 15.04           O
HETATM 2014  O   HOH A1123      53.166  14.699  19.325  1.00 31.44           O
HETATM 2015  O   HOH A1124      30.395  23.224  45.294  1.00 23.81           O
HETATM 2016  O   HOH A1125      60.968  22.463  49.183  1.00 21.95           O
HETATM 2017  O   HOH A1126      35.574  35.769  32.189  1.00 21.81           O
HETATM 2018  O   HOH A1127      35.183  16.886  20.502  1.00 17.95           O
HETATM 2019  O   HOH A1128      71.197  24.624  61.494  1.00 18.37           O
HETATM 2020  O   HOH A1129      52.045  29.530  60.993  1.00 19.72           O
HETATM 2021  O   HOH A1130      28.530  22.129  31.716  1.00 17.20           O
HETATM 2022  O   HOH A1131      44.801  25.254  23.110  1.00 10.29           O
HETATM 2023  O   HOH A1132      50.644  39.190  36.579  1.00 30.87           O
HETATM 2024  O   HOH A1133      62.055  26.895  42.333  1.00 39.19           O
HETATM 2025  O   HOH A1134      25.416  24.842  24.612  1.00 24.97           O
HETATM 2026  O   HOH A1135      50.071  12.977  23.087  1.00 38.58           O
HETATM 2027  O   HOH A1136      51.305  10.475  32.517  0.50 39.68           O
HETATM 2028  O   HOH A1137      32.986  40.005  46.836  1.00 42.70           O
HETATM 2029  O   HOH A1138      32.207  17.222  40.175  1.00 37.21           O
HETATM 2030  O   HOH A1139      64.762  32.392  57.898  1.00 28.88           O
HETATM 2031  O   HOH A1140      48.263  32.902  17.816  1.00 27.99           O
HETATM 2032  O   HOH A1141      58.631  36.991  56.230  1.00 43.68           O
HETATM 2033  O   HOH A1142      36.927  15.179  36.360  1.00 41.67           O
HETATM 2034  O   HOH A1143      36.593  35.376  22.029  1.00 46.35           O
HETATM 2035  O   HOH A1144      59.381  40.835  49.484  0.50 35.29           O
HETATM 2036  O   HOH A1145      58.091  12.318  27.528  0.50 32.82           O
HETATM 2037  O   HOH A1146      55.661  14.134  41.885  1.00 40.29           O
HETATM 2038  O   HOH A1147      60.643  38.003  54.663  1.00 39.30           O
HETATM 2039  O   HOH A1148      50.099  14.720  18.236  0.50 39.52           O
HETATM 2040  O   HOH A1149      30.162  35.967  49.124  1.00 32.36           O
HETATM 2041  O   HOH A1150      32.849  22.327  55.416  1.00 32.83           O
HETATM 2042  O   HOH A1151      56.431  18.379  48.048  1.00 18.51           O
HETATM 2043  O   HOH A1152      32.169  36.138  54.444  1.00 18.40           O
HETATM 2044  O   HOH A1153      41.508  16.373  31.843  1.00 16.92           O
HETATM 2045  O   HOH A1154      26.360  23.808  34.169  1.00 24.70           O
HETATM 2046  O   HOH A1155      46.369  31.265  54.661  1.00 24.30           O
HETATM 2047  O   HOH A1156      62.991  25.232  24.359  1.00 27.53           O
HETATM 2048  O   HOH A1157      27.071  22.537  24.220  1.00 28.55           O
HETATM 2049  O   HOH A1158      69.142  32.001  52.009  1.00 36.57           O
HETATM 2050  O   HOH A1159      25.064  26.292  40.612  1.00 35.09           O
HETATM 2051  O   HOH A1160      34.806  39.986  54.205  1.00 29.54           O
HETATM 2052  O   HOH A1161      48.839  12.076  46.799  1.00 28.61           O
HETATM 2053  O   HOH A1162      52.297  24.989  10.012  1.00 37.44           O
HETATM 2054  O   HOH A1163      42.340  40.550  31.296  1.00 27.19           O
HETATM 2055  O   HOH A1164      67.312  13.636  50.643  1.00 31.68           O
HETATM 2056  O   HOH A1165      60.189  13.039  45.084  1.00 34.75           O
HETATM 2057  O   HOH A1166      63.988  30.008  46.302  1.00 37.90           O
HETATM 2058  O   HOH A1167      32.487  41.270  48.771  1.00 40.57           O
HETATM 2059  O   HOH A1168      68.037  19.495  27.506  1.00 41.31           O
HETATM 2060  O   HOH A1169      67.313  26.592  55.417  1.00 35.18           O
HETATM 2061  O   HOH A1170      50.638  30.862  14.546  1.00 37.03           O
HETATM 2062  O   HOH A1171      35.492  15.314  24.208  1.00 29.27           O
HETATM 2063  O   HOH A1172      43.990  13.778  38.681  1.00 34.49           O
HETATM 2064  O   HOH A1173      60.444  18.759  13.195  1.00 39.00           O
HETATM 2065  O   HOH A1174      30.234  18.114  33.104  1.00 33.83           O
HETATM 2066  O   HOH A1175      62.378  29.226  60.669  1.00 33.24           O
HETATM 2067  O   HOH A1176      43.173  41.172  36.507  1.00 43.34           O
HETATM 2068  O   HOH A1177      51.888  41.178  50.348  1.00 35.34           O
HETATM 2069  O   HOH A1178      58.155  19.670  33.433  1.00 40.60           O
HETATM 2070  O   HOH A1179      47.039  18.113  16.238  1.00 34.54           O
HETATM 2071  O   HOH A1180      44.065  13.529  47.083  1.00 41.11           O
HETATM 2072  O   HOH A1181      38.923  15.619  22.949  1.00 31.13           O
HETATM 2073  O   HOH A1182      57.048  31.007  13.585  1.00 36.35           O
HETATM 2074  O   HOH A1183      65.898  17.120  53.836  1.00 46.13           O
HETATM 2075  O   HOH A1184      63.043  19.729  16.673  1.00 44.49           O
HETATM 2076  O   HOH A1185      37.986  40.492  36.438  1.00 36.57           O
HETATM 2077  O   HOH A1186      46.238  18.430  56.630  1.00 45.03           O
HETATM 2078  O   HOH A1187      62.485  16.998  15.809  1.00 39.83           O
HETATM 2079  O   HOH A1188      35.314  15.087  42.969  1.00 50.12           O
HETATM 2080  O   HOH A1189      58.423  20.977  35.484  1.00 36.05           O
HETATM 2081  O   HOH A1190      31.575  37.586  46.718  1.00 37.37           O
HETATM 2082  O   HOH A1191      56.219   6.875  21.610  0.50 35.00           O
HETATM 2083  O   HOH A1192      62.607  15.322  18.394  1.00 42.09           O
HETATM 2084  O   HOH A1193      60.525  29.000  34.435  1.00 43.80           O
HETATM 2085  O   HOH A1194      49.545   9.332  48.221  1.00 44.85           O
HETATM 2086  O   HOH A1195      59.401  30.794  40.989  0.50 42.55           O
HETATM 2087  O   HOH A1196      54.723  37.880  18.683  1.00 44.86           O
HETATM 2088  O   HOH A1197      31.249  34.344  27.199  1.00 32.37           O
HETATM 2089  O   HOH A1198      49.283  17.149  17.894  1.00 41.22           O
HETATM 2090  O   HOH A1199      38.257  34.825  23.960  1.00 42.05           O
HETATM 2091  O   HOH A1200      62.112  25.201  61.529  0.50 34.33           O
HETATM 2092  O   HOH A1201      46.321  41.341  41.107  1.00 32.58           O
HETATM 2093  O   HOH A1202      68.563  24.321  61.195  1.00 43.31           O
HETATM 2094  O   HOH A1203      64.192  20.513  29.218  1.00 42.11           O
HETATM 2095  O   HOH A1204      35.182  37.464  30.478  0.50 37.28           O
HETATM 2096  O   HOH A1205      55.930  38.886  36.784  1.00 36.41           O
HETATM 2097  O   HOH A1206      56.932   9.447  50.496  1.00 34.45           O
HETATM 2098  O   HOH A1207      55.508  38.570  47.779  1.00 40.87           O
HETATM 2099  O   HOH A1208      59.467  36.740  26.868  1.00 36.31           O
HETATM 2100  O   HOH A1209      64.151  16.113  20.805  1.00 35.74           O
HETATM 2101  O   HOH A1210      25.203  30.689  39.437  1.00 43.90           O
HETATM 2102  O   HOH A1211      55.931  28.012  10.334  1.00 45.56           O
HETATM 2103  O   HOH A1212      58.899  19.694  54.780  1.00 38.83           O
HETATM 2104  O   HOH A1213      63.768  17.615  58.312  1.00 42.38           O
HETATM 2105  O   HOH A1214      52.279  39.512  38.473  1.00 38.86           O
HETATM 2106  O   HOH A1215      57.794  38.628  33.164  0.50 30.65           O
HETATM 2107  O   HOH A1216      36.567  37.746  24.698  1.00 42.93           O
HETATM 2108  O   HOH A1217      45.559  20.198  58.255  1.00 42.70           O
HETATM 2109  O   HOH A1218      40.130  14.514  33.447  0.50 33.77           O
HETATM 2110  O   HOH A1219      51.692   6.750  23.538  0.50 33.70           O
HETATM 2111  O   HOH A1220      60.435  21.952  52.157  1.00 35.48           O
HETATM 2112  O   HOH A1221      61.816  31.052  44.967  1.00 34.46           O
HETATM 2113  O   HOH A1222      59.361  35.604  58.489  1.00 45.93           O
HETATM 2114  O   HOH A1223      27.737  19.964  36.367  1.00 35.17           O
HETATM 2115  O   HOH A1224      49.675  15.818  55.254  1.00 40.10           O
HETATM 2116  O   HOH A1225      54.309  11.292  40.269  1.00 49.75           O
HETATM 2117  O   HOH A1226      26.938  19.902  28.636  1.00 40.01           O
HETATM 2118  O   HOH A1227      50.037  35.212  57.415  0.50 32.81           O
HETATM 2119  O   HOH A1228      54.158  13.853  36.297  0.50 38.61           O
HETATM 2120  O   HOH A1229      68.022  23.610  57.549  0.50 32.06           O
HETATM 2121  O   HOH A1230      70.792  16.209  66.508  0.50 34.55           O
HETATM 2122  O   HOH A1231      58.185  20.697  39.287  0.50 31.56           O
HETATM 2123  O   HOH A1232      23.289  27.594  30.567  1.00 53.66           O
HETATM 2124  O   HOH A1233      25.385  23.342  36.419  0.50 32.61           O
HETATM 2125  O   HOH A1234      30.181  16.772  37.962  1.00 47.72           O
HETATM 2126  O   HOH A1235      60.413  17.475  53.537  1.00 52.12           O
HETATM 2127  O   HOH A1236      56.244  35.004  59.705  0.50 34.05           O
HETATM 2128  O   HOH A1237      45.468  47.118  49.911  0.50 34.09           O
HETATM 2129  O   HOH A1238      49.302  42.188  29.517  1.00 45.11           O
HETATM 2130  O   HOH A1239      39.322  18.179  49.594  0.50 35.17           O
HETATM 2131  O   HOH A1240      52.937  39.987  35.263  0.50 30.57           O
HETATM 2132  O   HOH A1241      60.313  36.471  33.102  0.50 40.16           O
HETATM 2133  O   HOH A1242      49.938  38.368  53.045  1.00 41.07           O
HETATM 2134  O   HOH A1243      44.996  42.115  34.134  1.00 42.94           O
HETATM 2135  O   HOH A1244      61.857  19.944  58.725  1.00 43.66           O
HETATM 2136  O   HOH A1245      63.860  14.810  14.704  0.50 29.09           O
HETATM 2137  O   HOH A1246      29.269  36.096  37.156  1.00 41.70           O
HETATM 2138  O   HOH A1247      59.895  37.578  60.297  0.50 32.16           O
HETATM 2139  O   HOH A1248      44.595  11.099  40.561  1.00 46.57           O
HETATM 2140  O   HOH A1249      26.932  33.853  28.175  0.50 39.29           O
HETATM 2141  O   HOH A1250      35.026  37.179  27.792  0.50 31.91           O
HETATM 2142  O   HOH A1251      52.511  16.422  54.633  0.50 44.13           O
HETATM 2143  O   HOH A1252      50.677  41.563  53.453  0.50 32.08           O
HETATM 2144  O   HOH A1253      31.656  44.037  48.183  0.50 36.13           O
HETATM 2145  O   HOH A1254      60.857  16.812  56.341  1.00 34.75           O
HETATM 2146  O   HOH A1255      48.021  11.375  36.622  0.50 38.61           O
HETATM 2147  O   HOH A1256      37.372  14.308  44.183  1.00 45.20           O
HETATM 2148  O   HOH A1257      25.617  31.810  24.708  0.50 30.26           O
HETATM 2149  O   HOH A1258      48.348  46.444  48.993  0.50 39.69           O
HETATM 2150  O   HOH A1259      39.921  14.455  29.295  1.00 42.37           O
HETATM 2151  O   HOH A1260      69.790  20.641  59.061  0.50 36.50           O
HETATM 2152  O   HOH A1261      61.895  36.390  38.436  0.50 39.54           O
HETATM 2153  O   HOH A1262      30.203  39.242  38.898  1.00 42.18           O
HETATM 2154  O   HOH A1263      59.466  20.913  56.823  1.00 48.52           O
HETATM 2155  O   HOH A1264      47.710  21.838  60.026  0.50 34.02           O
HETATM 2156  O   HOH A1265      30.739  39.166  48.917  0.50 39.23           O
HETATM 2157  O   HOH A1266      62.382  13.586  22.549  1.00 46.24           O
HETATM 2158  O   HOH A1267      60.601  37.455  24.788  0.50 34.94           O
HETATM 2159  O   HOH A1268      52.029  12.553  21.485  0.50 35.49           O
HETATM 2160  O   HOH A1269      65.990  36.183  50.180  0.50 31.31           O
HETATM 2161  O   HOH A1270      51.323  41.928  42.905  1.00 47.07           O
HETATM 2162  O   HOH A1271      51.311  15.604  29.258  1.00 28.33           O
HETATM 2163  O   HOH A1272      69.438  15.618  54.178  0.50 31.85           O
HETATM 2164  O   HOH A1273      59.548  27.563  13.370  1.00 42.97           O
HETATM 2165  O   HOH A1274      48.996  46.661  52.032  0.50 34.09           O
HETATM 2166  O   HOH A1275      62.007  20.780  31.896  0.50 35.74           O
HETATM 2167  O   HOH A1276      26.762  28.292  42.451  0.50 34.97           O
HETATM 2168  O   HOH A1277      29.746  17.353  35.564  1.00 50.03           O
HETATM 2169  O   HOH A1278      49.108  19.836  10.388  0.50 45.83           O
HETATM 2170  O   HOH A1279      69.749  32.110  50.060  0.50 31.83           O
HETATM 2171  O   HOH A1280      68.194  35.620  48.979  0.50 36.31           O
HETATM 2172  O   HOH A1281      52.982  42.005  41.073  0.50 45.75           O
HETATM 2173  O   HOH A1282      50.216  18.901  11.812  0.50 33.43           O
HETATM 2174  O   HOH A1283      54.872  39.003  39.183  1.00 44.97           O
HETATM 2175  O   HOH A1284      69.176  21.090  65.013  0.50 37.53           O
HETATM 2176  O   HOH A1285      41.023  13.538  25.969  1.00 48.01           O
HETATM 2177  O   HOH A1286      32.165  36.096  28.328  0.50 43.87           O
HETATM 2178  O   HOH A1287      24.946  29.309  34.995  0.50 29.48           O
HETATM 2179  O   HOH A1288      23.282  25.381  32.571  0.50 39.22           O
HETATM 2180  O   HOH A1289      23.792  27.242  34.618  0.50 42.59           O
HETATM 2181  O   HOH A1290      34.324  18.612  42.801  0.50 38.27           O
HETATM 2182  O   HOH A1291      59.173  25.572   8.400  0.50 43.73           O
HETATM 2183  O   HOH A1292      62.407  35.269  30.881  0.50 36.44           O
HETATM 2184  O   HOH A1293      55.863  28.264  62.348  0.50 33.66           O
HETATM 2185  O   HOH A1294      23.134  27.379  36.450  0.50 51.89           O
HETATM 2186  O   HOH A1295      37.172  43.316  38.035  0.50 36.03           O
HETATM 2187  O   HOH A1296      54.470  39.410  42.481  1.00 43.14           O
HETATM 2188  O   HOH A1297      23.399  31.217  25.421  1.00 45.97           O
HETATM 2189  O   HOH A1298      60.843  19.928  50.258  1.00 41.82           O
HETATM 2190  O   HOH A1299      25.558  23.499  41.515  0.50 38.09           O
HETATM 2191  O   HOH A1300      63.134  38.490  51.155  0.50 35.01           O
HETATM 2192  O   HOH A1301      61.118  22.586  32.892  0.50 38.08           O
HETATM 2193  O   HOH A1302      61.463  12.755  20.292  0.50 36.22           O
HETATM 2194  O   HOH A1303      49.526  45.277  27.247  0.50 38.28           O
HETATM 2195  O   HOH A1304      53.818  32.474  12.874  0.50 37.13           O
HETATM 2196  O   HOH A1305      57.008  23.157  60.946  0.50 36.58           O
HETATM 2197  O   HOH A1306      57.634  29.219  11.825  0.50 33.28           O
HETATM 2198  O   HOH A1307      64.139  21.750  48.916  0.50 39.40           O
HETATM 2199  O   HOH A1308      43.962  14.332  21.090  0.50 31.79           O
HETATM 2200  O   HOH A1309      38.982  41.537  32.020  0.50 31.20           O
HETATM 2201  O   HOH A1310      62.979  17.632  52.734  0.50 37.49           O
HETATM 2202  O   HOH A1311      61.545  31.913  38.034  0.50 38.23           O
HETATM 2203  O   HOH A1312      37.355  17.623  46.628  1.00 41.05           O
HETATM 2204  O   HOH A1313      61.931  15.489  42.972  1.00 46.43           O
HETATM 2205  O   HOH A1314      24.939  33.024  43.052  0.50 35.14           O
HETATM 2206  O   HOH A1315      45.824  14.301  49.803  0.50 35.85           O
HETATM 2207  O   HOH A1316      60.586  39.312  52.654  0.50 32.57           O
HETATM 2208  O   HOH A1317      54.055  14.057  11.394  0.50 41.45           O
HETATM 2209  O   HOH A1318      40.308  41.360  29.467  0.50 31.31           O
HETATM 2210  O   HOH A1319      36.488  39.888  30.505  0.50 38.25           O
HETATM 2211  O   HOH A1320      46.526  12.080  22.872  0.50 45.49           O
HETATM 2212  O   HOH A1321      53.602  14.354  39.324  0.50 48.49           O
HETATM 2213  O   HOH A1322      62.621  19.935  48.976  0.50 42.86           O
HETATM 2214  O   HOH A1323      59.351  10.693  21.125  0.50 39.46           O
HETATM 2215  O   HOH A1324      34.721  16.410  29.650  0.50 35.13           O
HETATM 2216  O   HOH A1325      56.804  40.174  41.322  1.00 59.46           O
HETATM 2217  O   HOH A1326      43.461  10.376  31.846  1.00 53.87           O
HETATM 2218  O   HOH A1327      63.071  32.255  59.501  1.00 48.48           O
HETATM 2219  O   HOH A1328      57.241  14.879  30.382  1.00 39.48           O
HETATM 2220  O   HOH A1329      54.565  19.575   9.951  1.00 39.48           O
TER
ATOM      1  N   THR B   1      51.285   2.392  34.020  1.00 25.43           N
ATOM      2  CA  THR B   1      52.528   1.913  34.555  1.00 16.70           C
ATOM      3  C   THR B   1      53.653   2.871  34.259  1.00 13.12           C
ATOM      4  O   THR B   1      53.662   3.387  33.136  1.00 15.92           O
ATOM      5  CB  THR B   1      52.830   0.569  33.847  1.00 20.41           C
ATOM      6  OG1 THR B   1      51.649  -0.214  34.140  1.00 26.40           O
ATOM      7  CG2 THR B   1      54.080  -0.134  34.331  1.00 22.25           C
ATOM      8  N   THR B   2      54.563   3.103  35.199  1.00 12.03           N
ATOM      9  CA  THR B   2      55.693   3.977  35.004  1.00 11.04           C
ATOM     10  C   THR B   2      56.961   3.162  35.188  1.00 10.19           C
ATOM     11  O   THR B   2      57.026   2.304  36.083  1.00 12.07           O
ATOM     12  CB  THR B   2      55.616   5.183  35.958  1.00 11.90           C
ATOM     13  OG1 THR B   2      54.345   5.800  35.721  1.00 16.29           O
ATOM     14  CG2 THR B   2      56.698   6.190  35.635  1.00 13.99           C
ATOM     15  N   VAL B   3      57.947   3.453  34.358  1.00  9.87           N
ATOM     16  CA  VAL B   3      59.287   2.921  34.465  1.00  9.01           C
ATOM     17  C   VAL B   3      60.215   4.020  34.873  1.00  9.03           C
ATOM     18  O   VAL B   3      60.372   4.978  34.121  1.00 12.23           O
ATOM     19  CB  VAL B   3      59.721   2.296  33.132  1.00 10.85           C
ATOM     20  CG1 VAL B   3      61.129   1.767  33.214  1.00 12.79           C
ATOM     21  CG2 VAL B   3      58.743   1.197  32.716  1.00 13.20           C
ATOM     22  N   TYR B   4      60.826   3.961  36.035  1.00  8.79           N
ATOM     23  CA  TYR B   4      61.796   4.907  36.516  1.00  8.87           C
ATOM     24  C   TYR B   4      63.195   4.413  36.239  1.00  8.51           C
ATOM     25  O   TYR B   4      63.481   3.240  36.516  1.00 10.87           O
ATOM     26  CB  TYR B   4      61.651   5.139  38.045  1.00  9.87           C
ATOM     27  CG  TYR B   4      60.319   5.784  38.383  1.00  9.75           C
ATOM     28  CD1 TYR B   4      59.204   5.061  38.644  1.00 10.31           C
ATOM     29  CD2 TYR B   4      60.238   7.170  38.406  1.00 11.22           C
ATOM     30  CE1 TYR B   4      57.982   5.674  38.947  1.00 11.30           C
ATOM     31  CE2 TYR B   4      59.027   7.795  38.692  1.00 12.44           C
ATOM     32  CZ  TYR B   4      57.915   7.038  38.967  1.00 12.12           C
ATOM     33  OH  TYR B   4      56.747   7.696  39.225  1.00 15.30           O
ATOM     34  N   LEU B   5      64.063   5.258  35.765  1.00  8.51           N
ATOM     35  CA  LEU B   5      65.448   4.928  35.439  1.00  7.99           C
ATOM     36  C   LEU B   5      66.381   5.682  36.392  1.00  8.42           C
ATOM     37  O   LEU B   5      66.285   6.889  36.562  1.00  9.62           O
ATOM     38  CB  LEU B   5      65.793   5.383  34.029  1.00  9.45           C
ATOM     39  CG  LEU B   5      64.896   4.886  32.902  1.00 10.80           C
ATOM     40  CD1 LEU B   5      65.404   5.439  31.585  1.00 12.81           C
ATOM     41  CD2 LEU B   5      64.748   3.403  32.888  1.00 14.91           C
ATOM     42  N   ALA B   6      67.316   4.934  36.965  1.00  7.91           N
ATOM     43  CA  ALA B   6      68.354   5.463  37.840  1.00  8.27           C
ATOM     44  C   ALA B   6      69.709   5.053  37.269  1.00  7.64           C
ATOM     45  O   ALA B   6      69.923   3.857  37.035  1.00  8.70           O
ATOM     46  CB  ALA B   6      68.181   4.989  39.249  1.00  9.55           C
ATOM     47  N   GLY B   7      70.603   5.996  37.056  1.00  8.08           N
ATOM     48  CA  GLY B   7      71.885   5.736  36.448  1.00  8.27           C
ATOM     49  C   GLY B   7      72.661   7.040  36.272  1.00  8.36           C
ATOM     50  O   GLY B   7      72.350   8.063  36.900  1.00  8.80           O
ATOM     51  N   ASP B   8      73.691   6.956  35.432  1.00  7.87           N
ATOM     52  CA  ASP B   8      74.676   8.014  35.267  1.00  7.87           C
ATOM     53  C   ASP B   8      74.626   8.576  33.862  1.00  8.16           C
ATOM     54  O   ASP B   8      73.606   8.495  33.194  1.00  8.74           O
ATOM     55  CB  ASP B   8      76.065   7.477  35.653  1.00  8.79           C
ATOM     56  CG  ASP B   8      76.543   6.310  34.810  1.00  8.54           C
ATOM     57  OD1 ASP B   8      76.153   6.266  33.635  1.00  9.69           O
ATOM     58  OD2 ASP B   8      77.264   5.455  35.336  1.00 10.60           O
ATOM     59  N   SER B   9      75.700   9.243  33.409  1.00  8.81           N
ATOM     60  CA  SER B   9      75.729   9.884  32.103  1.00  9.63           C
ATOM     61  C   SER B   9      75.545   8.921  30.922  1.00  9.55           C
ATOM     62  O   SER B   9      75.210   9.371  29.828  1.00 11.56           O
ATOM     63  CB  SER B   9      77.107  10.554  31.861  1.00 11.79           C
ATOM     64  OG  SER B   9      78.139   9.544  31.904  1.00 14.86           O
ATOM     65  N   THR B  10      75.782   7.637  31.136  1.00  8.51           N
ATOM     66  CA  THR B  10      75.573   6.677  30.079  1.00  8.33           C
ATOM     67  C   THR B  10      74.093   6.413  29.827  1.00  8.32           C
ATOM     68  O   THR B  10      73.737   5.891  28.766  1.00  8.75           O
ATOM     69  CB  THR B  10      76.374   5.376  30.321  1.00  8.88           C
ATOM     70  OG1 THR B  10      75.908   4.713  31.468  1.00  9.52           O
ATOM     71  CG2 THR B  10      77.851   5.670  30.362  1.00 11.25           C
ATOM     72  N   MET B  11      73.244   6.768  30.794  1.00  8.18           N
ATOM     73  CA  MET B  11      71.800   6.615  30.716  1.00  8.30           C
ATOM     74  C   MET B  11      71.060   7.925  30.569  1.00  8.32           C
ATOM     75  O   MET B  11      69.980   7.962  29.993  1.00  8.84           O
ATOM     76  CB  MET B  11      71.343   5.877  32.008  1.00  7.92           C
ATOM     77  CG  MET B  11      69.858   5.595  32.095  1.00  9.15           C
ATOM     78  SD  MET B  11      69.384   4.908  33.672  1.00  9.93           S
ATOM     79  CE  MET B  11      69.846   3.233  33.497  1.00 13.99           C
ATOM     80  N   ALA B  12      71.604   9.013  31.115  1.00  8.74           N
ATOM     81  CA  ALA B  12      70.930  10.270  31.310  1.00  9.33           C
ATOM     82  C   ALA B  12      70.681  11.036  30.031  1.00  9.57           C
ATOM     83  O   ALA B  12      71.462  10.987  29.069  1.00 10.77           O
ATOM     84  CB  ALA B  12      71.731  11.171  32.213  1.00 10.75           C
ATOM     85  N   LYS B  13      69.639  11.852  30.063  1.00 10.23           N
ATOM     86  CA  LYS B  13      69.431  12.895  29.047  1.00 11.50           C
ATOM     87  C   LYS B  13      70.674  13.780  28.954  1.00 11.09           C
ATOM     88  O   LYS B  13      71.190  14.224  29.959  1.00 12.83           O
ATOM     89  CB  LYS B  13      68.230  13.715  29.486  1.00 13.57           C
ATOM     90  CG  LYS B  13      67.871  14.847  28.529  1.00 18.91           C
ATOM     91  CD  LYS B  13      66.637  15.598  29.076  1.00 24.60           C
ATOM     92  CE  LYS B  13      67.148  16.706  29.971  1.00 35.84           C
ATOM     93  NZ  LYS B  13      66.073  17.551  30.583  1.00 47.89           N
ATOM     94  N   ASN B  14      71.102  13.998  27.724  1.00 12.08           N
ATOM     95  CA  ASN B  14      72.275  14.805  27.362  1.00 13.04           C
ATOM     96  C   ASN B  14      73.607  14.146  27.673  1.00 12.59           C
ATOM     97  O   ASN B  14      74.656  14.763  27.491  1.00 14.78           O
ATOM     98  CB  ASN B  14      72.243  16.211  27.953  1.00 16.05           C
ATOM     99  CG  ASN B  14      71.126  16.991  27.330  1.00 19.61           C
ATOM    100  OD1 ASN B  14      70.859  16.880  26.127  1.00 23.99           O
ATOM    101  ND2 ASN B  14      70.417  17.691  28.187  1.00 23.65           N
ATOM    102  N   GLY B  15      73.602  12.862  28.087  1.00 12.01           N
ATOM    103  CA  GLY B  15      74.821  12.124  28.186  1.00 12.22           C
ATOM    104  C   GLY B  15      75.869  12.792  29.053  1.00 13.68           C
ATOM    105  O   GLY B  15      75.610  13.220  30.174  1.00 15.67           O
ATOM    106  N   GLY B  16      77.095  12.843  28.502  1.00 14.84           N
ATOM    107  CA  GLY B  16      78.213  13.572  29.100  1.00 17.91           C
ATOM    108  C   GLY B  16      78.440  14.904  28.403  1.00 20.25           C
ATOM    109  O   GLY B  16      79.533  15.465  28.486  1.00 30.61           O
ATOM    110  N   GLY B  17      77.404  15.459  27.751  1.00 21.62           N
ATOM    111  CA  GLY B  17      77.616  16.716  27.054  1.00 22.69           C
ATOM    112  C   GLY B  17      78.207  16.542  25.654  1.00 21.76           C
ATOM    113  O   GLY B  17      78.316  15.424  25.164  1.00 20.57           O
ATOM    114  N   SER B  18      78.492  17.683  25.037  1.00 24.95           N
ATOM    115  CA  SER B  18      79.074  17.726  23.731  1.00 25.51           C
ATOM    116  C   SER B  18      78.456  16.816  22.699  1.00 26.48           C
ATOM    117  O   SER B  18      79.092  16.103  21.929  1.00 34.62           O
ATOM    118  CB  SER B  18      80.564  17.300  23.853  1.00 32.22           C
ATOM    119  OG  SER B  18      81.205  17.952  22.755  1.00 40.55           O
ATOM    120  N   GLY B  19      77.125  16.769  22.609  1.00 24.27           N
ATOM    121  CA  GLY B  19      76.507  15.971  21.583  1.00 26.55           C
ATOM    122  C   GLY B  19      76.293  14.512  21.920  1.00 24.19           C
ATOM    123  O   GLY B  19      75.708  13.815  21.099  1.00 40.22           O
ATOM    124  N   THR B  20      76.649  14.041  23.050  1.00 15.18           N
ATOM    125  CA  THR B  20      76.425  12.670  23.504  1.00 12.23           C
ATOM    126  C   THR B  20      75.065  12.562  24.124  1.00 11.25           C
ATOM    127  O   THR B  20      74.418  13.560  24.466  1.00 13.96           O
ATOM    128  CB  THR B  20      77.531  12.193  24.429  1.00 13.11           C
ATOM    129  OG1 THR B  20      77.505  12.919  25.662  1.00 13.89           O
ATOM    130  CG2 THR B  20      78.874  12.288  23.739  1.00 16.07           C
ATOM    131  N   ASN B  21      74.573  11.360  24.279  1.00 11.03           N
ATOM    132  CA  ASN B  21      73.306  11.140  24.912  1.00 10.42           C
ATOM    133  C   ASN B  21      73.313   9.811  25.620  1.00  9.37           C
ATOM    134  O   ASN B  21      74.155   8.965  25.399  1.00 10.76           O
ATOM    135  CB  ASN B  21      72.130  11.165  23.887  1.00 11.75           C
ATOM    136  CG  ASN B  21      70.821  11.629  24.497  1.00 12.37           C
ATOM    137  OD1 ASN B  21      70.730  11.910  25.742  1.00 15.99           O
ATOM    138  ND2 ASN B  21      69.793  11.779  23.732  1.00 12.71           N
ATOM    139  N   GLY B  22      72.369   9.640  26.531  1.00  9.84           N
ATOM    140  CA  GLY B  22      72.238   8.454  27.350  1.00  9.41           C
ATOM    141  C   GLY B  22      71.178   7.510  26.801  1.00  9.00           C
ATOM    142  O   GLY B  22      70.223   7.890  26.141  1.00  9.88           O
ATOM    143  N   TRP B  23      71.347   6.211  27.109  1.00  8.61           N
ATOM    144  CA  TRP B  23      70.498   5.199  26.517  1.00  8.58           C
ATOM    145  C   TRP B  23      69.055   5.275  27.004  1.00  8.42           C
ATOM    146  O   TRP B  23      68.161   4.800  26.316  1.00  9.76           O
ATOM    147  CB  TRP B  23      71.072   3.848  26.754  1.00  8.81           C
ATOM    148  CG  TRP B  23      71.078   3.175  28.099  1.00  8.47           C
ATOM    149  CD1 TRP B  23      72.089   3.125  28.991  1.00  8.90           C
ATOM    150  CD2 TRP B  23      70.017   2.410  28.662  1.00  8.78           C
ATOM    151  NE1 TRP B  23      71.742   2.367  30.086  1.00  9.55           N
ATOM    152  CE2 TRP B  23      70.468   1.901  29.895  1.00  9.24           C
ATOM    153  CE3 TRP B  23      68.731   2.021  28.231  1.00 10.51           C
ATOM    154  CZ2 TRP B  23      69.671   1.082  30.700  1.00 10.09           C
ATOM    155  CZ3 TRP B  23      67.965   1.214  29.035  1.00 11.80           C
ATOM    156  CH2 TRP B  23      68.445   0.759  30.233  1.00 11.98           C
ATOM    157  N   GLY B  24      68.819   5.858  28.182  1.00  8.78           N
ATOM    158  CA  GLY B  24      67.492   5.931  28.709  1.00  9.92           C
ATOM    159  C   GLY B  24      66.576   6.776  27.853  1.00  9.98           C
ATOM    160  O   GLY B  24      65.359   6.631  27.964  1.00 12.21           O
ATOM    161  N   GLU B  25      67.113   7.646  27.005  1.00  9.72           N
ATOM    162  CA  GLU B  25      66.354   8.512  26.133  1.00 10.64           C
ATOM    163  C   GLU B  25      65.776   7.793  24.939  1.00 10.76           C
ATOM    164  O   GLU B  25      65.006   8.383  24.210  1.00 14.96           O
ATOM    165  CB  GLU B  25      67.231   9.671  25.686  1.00 11.63           C
ATOM    166  CG  GLU B  25      67.599  10.598  26.849  1.00 13.06           C
ATOM    167  CD  GLU B  25      66.385  11.259  27.464  1.00 13.21           C
ATOM    168  OE1 GLU B  25      65.929  10.878  28.549  1.00 14.79           O
ATOM    169  OE2 GLU B  25      65.833  12.186  26.774  1.00 19.91           O
ATOM    170  N   TYR B  26      66.148   6.537  24.711  1.00 10.07           N
ATOM    171  CA  TYR B  26      65.757   5.770  23.549  1.00 10.41           C
ATOM    172  C   TYR B  26      64.831   4.635  23.898  1.00 10.92           C
ATOM    173  O   TYR B  26      64.432   3.852  23.032  1.00 14.31           O
ATOM    174  CB  TYR B  26      67.031   5.288  22.781  1.00 10.88           C
ATOM    175  CG  TYR B  26      67.754   6.539  22.302  1.00 11.33           C
ATOM    176  CD1 TYR B  26      68.751   7.129  23.084  1.00 11.95           C
ATOM    177  CD2 TYR B  26      67.417   7.194  21.116  1.00 13.34           C
ATOM    178  CE1 TYR B  26      69.374   8.256  22.689  1.00 12.51           C
ATOM    179  CE2 TYR B  26      68.040   8.349  20.724  1.00 14.49           C
ATOM    180  CZ  TYR B  26      69.037   8.868  21.518  1.00 13.15           C
ATOM    181  OH  TYR B  26      69.714  10.026  21.225  1.00 15.08           O
ATOM    182  N   LEU B  27      64.445   4.507  25.164  1.00 10.79           N
ATOM    183  CA  LEU B  27      63.630   3.397  25.627  1.00 10.81           C
ATOM    184  C   LEU B  27      62.147   3.590  25.434  1.00 11.25           C
ATOM    185  O   LEU B  27      61.416   2.644  25.137  1.00 12.64           O
ATOM    186  CB  LEU B  27      63.933   3.227  27.116  1.00 13.74           C
ATOM    187  CG  LEU B  27      63.433   2.062  27.880  1.00 20.30           C
ATOM    188  CD1 LEU B  27      64.013   0.756  27.308  1.00 22.43           C
ATOM    189  CD2 LEU B  27      63.869   2.172  29.341  1.00 21.13           C
ATOM    190  N   ALA B  28      61.623   4.814  25.622  1.00 12.38           N
ATOM    191  CA  ALA B  28      60.186   5.006  25.637  1.00 13.18           C
ATOM    192  C   ALA B  28      59.533   4.562  24.348  1.00 12.87           C
ATOM    193  O   ALA B  28      58.368   4.148  24.345  1.00 14.29           O
ATOM    194  CB  ALA B  28      59.844   6.442  25.950  1.00 18.50           C
ATOM    195  N   SER B  29      60.244   4.702  23.222  1.00 12.97           N
ATOM    196  CA  SER B  29      59.680   4.323  21.937  1.00 13.78           C
ATOM    197  C   SER B  29      59.289   2.857  21.846  1.00 12.29           C
ATOM    198  O   SER B  29      58.479   2.497  20.995  1.00 15.81           O
ATOM    199  CB  SER B  29      60.729   4.521  20.778  1.00 22.75           C
ATOM    200  OG  SER B  29      61.039   5.869  20.640  1.00 34.53           O
ATOM    201  N   TYR B  30      59.885   2.029  22.701  1.00 11.16           N
ATOM    202  CA  TYR B  30      59.734   0.582  22.672  1.00 10.20           C
ATOM    203  C   TYR B  30      58.883   0.041  23.831  1.00 10.78           C
ATOM    204  O   TYR B  30      58.766  -1.177  23.949  1.00 12.31           O
ATOM    205  CB  TYR B  30      61.066  -0.061  22.706  1.00 11.62           C
ATOM    206  CG  TYR B  30      61.974   0.346  21.548  1.00 10.42           C
ATOM    207  CD1 TYR B  30      63.169   0.974  21.751  1.00 11.13           C
ATOM    208  CD2 TYR B  30      61.577   0.110  20.222  1.00 13.55           C
ATOM    209  CE1 TYR B  30      64.004   1.340  20.716  1.00 11.65           C
ATOM    210  CE2 TYR B  30      62.399   0.481  19.168  1.00 13.70           C
ATOM    211  CZ  TYR B  30      63.586   1.086  19.423  1.00 12.58           C
ATOM    212  OH  TYR B  30      64.373   1.434  18.339  1.00 14.66           O
ATOM    213  N   LEU B  31      58.317   0.919  24.635  1.00 10.61           N
ATOM    214  CA  LEU B  31      57.560   0.518  25.817  1.00 10.98           C
ATOM    215  C   LEU B  31      56.183   1.148  25.792  1.00 11.99           C
ATOM    216  O   LEU B  31      56.019   2.312  25.439  1.00 15.86           O
ATOM    217  CB  LEU B  31      58.210   0.895  27.115  1.00 12.29           C
ATOM    218  CG  LEU B  31      59.632   0.405  27.401  1.00 12.57           C
ATOM    219  CD1 LEU B  31      60.042   0.858  28.811  1.00 15.73           C
ATOM    220  CD2 LEU B  31      59.788  -1.068  27.236  1.00 14.64           C
ATOM    221  N   SER B  32      55.190   0.398  26.243  1.00 11.93           N
ATOM    222  CA  SER B  32      53.843   0.968  26.433  1.00 13.94           C
ATOM    223  C   SER B  32      53.693   1.699  27.734  1.00 18.02           C
ATOM    224  O   SER B  32      52.631   2.267  28.014  1.00 34.90           O
ATOM    225  CB ASER B  32      52.761  -0.089  26.209  0.73 15.61           C
ATOM    226  CB BSER B  32      52.828  -0.185  26.364  0.27 15.11           C
ATOM    227  OG ASER B  32      52.963  -1.207  27.018  0.73 19.04           O
ATOM    228  OG BSER B  32      52.785  -0.754  25.073  0.27 18.69           O
ATOM    229  N   ALA B  33      54.614   1.888  28.540  1.00 15.96           N
ATOM    230  CA  ALA B  33      54.633   2.514  29.799  1.00 14.94           C
ATOM    231  C   ALA B  33      55.274   3.885  29.686  1.00 15.14           C
ATOM    232  O   ALA B  33      56.097   4.094  28.829  1.00 19.24           O
ATOM    233  CB  ALA B  33      55.471   1.657  30.741  1.00 17.13           C
ATOM    234  N   THR B  34      54.954   4.759  30.611  1.00 14.32           N
ATOM    235  CA  THR B  34      55.647   6.039  30.727  1.00 15.39           C
ATOM    236  C   THR B  34      57.058   5.822  31.303  1.00 11.94           C
ATOM    237  O   THR B  34      57.209   5.078  32.242  1.00 14.82           O
ATOM    238  CB  THR B  34      54.863   6.949  31.721  1.00 16.97           C
ATOM    239  OG1 THR B  34      53.554   7.089  31.189  1.00 22.78           O
ATOM    240  CG2 THR B  34      55.569   8.282  31.889  1.00 20.33           C
ATOM    241  N   VAL B  35      58.049   6.466  30.687  1.00 12.04           N
ATOM    242  CA  VAL B  35      59.429   6.410  31.167  1.00 11.03           C
ATOM    243  C   VAL B  35      59.816   7.707  31.810  1.00 11.38           C
ATOM    244  O   VAL B  35      59.643   8.784  31.193  1.00 14.24           O
ATOM    245  CB  VAL B  35      60.382   6.060  30.012  1.00 12.55           C
ATOM    246  CG1 VAL B  35      61.821   6.120  30.503  1.00 15.44           C
ATOM    247  CG2 VAL B  35      60.049   4.717  29.412  1.00 15.51           C
ATOM    248  N   VAL B  36      60.355   7.642  32.997  1.00 10.00           N
ATOM    249  CA  VAL B  36      60.899   8.789  33.715  1.00 10.64           C
ATOM    250  C   VAL B  36      62.377   8.585  33.863  1.00  9.49           C
ATOM    251  O   VAL B  36      62.788   7.652  34.582  1.00 10.63           O
ATOM    252  CB  VAL B  36      60.203   8.978  35.069  1.00 11.26           C
ATOM    253  CG1 VAL B  36      60.830  10.121  35.859  1.00 15.23           C
ATOM    254  CG2 VAL B  36      58.708   9.218  34.848  1.00 14.70           C
ATOM    255  N   ASN B  37      63.181   9.348  33.164  1.00  9.94           N
ATOM    256  CA  ASN B  37      64.641   9.191  33.194  1.00  9.81           C
ATOM    257  C   ASN B  37      65.221  10.040  34.317  1.00  9.88           C
ATOM    258  O   ASN B  37      65.371  11.247  34.186  1.00 12.34           O
ATOM    259  CB  ASN B  37      65.234   9.578  31.846  1.00 10.40           C
ATOM    260  CG  ASN B  37      66.677   9.167  31.754  1.00 10.19           C
ATOM    261  OD1 ASN B  37      67.308   8.768  32.742  1.00 11.23           O
ATOM    262  ND2 ASN B  37      67.230   9.218  30.543  1.00 10.66           N
ATOM    263  N   ASP B  38      65.520   9.400  35.457  1.00  8.99           N
ATOM    264  CA  ASP B  38      66.072  10.054  36.644  1.00  8.66           C
ATOM    265  C   ASP B  38      67.582   9.834  36.724  1.00  9.24           C
ATOM    266  O   ASP B  38      68.184  10.076  37.763  1.00  9.86           O
ATOM    267  CB  ASP B  38      65.353   9.633  37.881  1.00 10.41           C
ATOM    268  CG  ASP B  38      64.029  10.261  38.078  1.00 11.17           C
ATOM    269  OD1 ASP B  38      63.796  11.358  37.574  1.00 14.50           O
ATOM    270  OD2 ASP B  38      63.179   9.655  38.771  1.00 15.06           O
ATOM    271  N   ALA B  39      68.210   9.419  35.634  1.00  8.69           N
ATOM    272  CA  ALA B  39      69.676   9.326  35.626  1.00  8.38           C
ATOM    273  C   ALA B  39      70.279  10.714  35.605  1.00  8.99           C
ATOM    274  O   ALA B  39      69.681  11.667  35.107  1.00 10.69           O
ATOM    275  CB  ALA B  39      70.149   8.486  34.449  1.00  9.49           C
ATOM    276  N   VAL B  40      71.503  10.850  36.138  1.00  9.32           N
ATOM    277  CA  VAL B  40      72.184  12.135  36.203  1.00 10.44           C
ATOM    278  C   VAL B  40      73.661  11.894  36.006  1.00  9.24           C
ATOM    279  O   VAL B  40      74.263  10.979  36.592  1.00 10.09           O
ATOM    280  CB AVAL B  40      71.949  12.798  37.569  0.64 12.30           C
ATOM    281  CB BVAL B  40      71.862  12.888  37.497  0.36 12.49           C
ATOM    282  CG1AVAL B  40      72.522  14.225  37.618  0.64 17.55           C
ATOM    283  CG1BVAL B  40      72.012  11.969  38.705  0.36 13.48           C
ATOM    284  CG2AVAL B  40      70.485  12.871  38.009  0.64 16.90           C
ATOM    285  CG2BVAL B  40      72.728  14.132  37.687  0.36 14.91           C
ATOM    286  N   ALA B  41      74.292  12.696  35.181  1.00 10.37           N
ATOM    287  CA  ALA B  41      75.722  12.613  34.910  1.00 10.48           C
ATOM    288  C   ALA B  41      76.506  12.741  36.177  1.00  9.83           C
ATOM    289  O   ALA B  41      76.237  13.574  37.028  1.00 11.82           O
ATOM    290  CB  ALA B  41      76.134  13.711  33.938  1.00 13.28           C
ATOM    291  N   GLY B  42      77.550  11.919  36.274  1.00 10.54           N
ATOM    292  CA  GLY B  42      78.524  11.989  37.348  1.00 11.61           C
ATOM    293  C   GLY B  42      78.199  11.187  38.569  1.00 11.28           C
ATOM    294  O   GLY B  42      79.028  11.156  39.479  1.00 14.58           O
ATOM    295  N   ARG B  43      77.060  10.521  38.626  1.00  9.69           N
ATOM    296  CA  ARG B  43      76.656   9.890  39.864  1.00  9.31           C
ATOM    297  C   ARG B  43      77.128   8.433  39.935  1.00  9.01           C
ATOM    298  O   ARG B  43      77.270   7.734  38.946  1.00 10.43           O
ATOM    299  CB  ARG B  43      75.143  10.018  40.066  1.00 10.25           C
ATOM    300  CG  ARG B  43      74.671  11.299  40.720  1.00 11.11           C
ATOM    301  CD  ARG B  43      75.175  12.543  40.007  1.00 10.89           C
ATOM    302  NE  ARG B  43      74.718  13.723  40.709  1.00 13.54           N
ATOM    303  CZ  ARG B  43      74.983  14.980  40.360  1.00 17.92           C
ATOM    304  NH1 ARG B  43      75.671  15.259  39.260  1.00 24.51           N
ATOM    305  NH2 ARG B  43      74.518  15.976  41.111  1.00 25.34           N
ATOM    306  N   SER B  44      77.326   8.002  41.167  1.00  9.41           N
ATOM    307  CA  SER B  44      77.629   6.642  41.546  1.00  8.53           C
ATOM    308  C   SER B  44      76.506   6.135  42.458  1.00  8.05           C
ATOM    309  O   SER B  44      75.615   6.882  42.841  1.00  9.12           O
ATOM    310  CB  SER B  44      78.949   6.550  42.266  1.00  8.84           C
ATOM    311  OG  SER B  44      78.825   7.212  43.538  1.00  9.60           O
ATOM    312  N   ALA B  45      76.573   4.857  42.824  1.00  8.34           N
ATOM    313  CA  ALA B  45      75.582   4.361  43.768  1.00  8.32           C
ATOM    314  C   ALA B  45      75.596   5.135  45.072  1.00  8.57           C
ATOM    315  O   ALA B  45      74.570   5.442  45.651  1.00  9.75           O
ATOM    316  CB  ALA B  45      75.780   2.868  43.986  1.00 10.53           C
ATOM    317  N   ARG B  46      76.784   5.466  45.549  1.00  8.84           N
ATOM    318  CA  ARG B  46      76.986   6.289  46.733  1.00  8.96           C
ATOM    319  C   ARG B  46      76.363   7.693  46.565  1.00  9.05           C
ATOM    320  O   ARG B  46      75.584   8.129  47.402  1.00  9.91           O
ATOM    321  CB  ARG B  46      78.458   6.407  47.059  1.00  9.48           C
ATOM    322  CG  ARG B  46      78.834   7.417  48.123  1.00 10.85           C
ATOM    323  CD  ARG B  46      80.334   7.554  48.181  1.00 11.25           C
ATOM    324  NE  ARG B  46      80.714   8.639  49.104  1.00 11.89           N
ATOM    325  CZ  ARG B  46      81.945   9.145  49.152  1.00 11.81           C
ATOM    326  NH1 ARG B  46      82.896   8.656  48.404  1.00 13.05           N
ATOM    327  NH2 ARG B  46      82.205  10.159  49.970  1.00 14.10           N
ATOM    328  N   SER B  47      76.777   8.397  45.531  1.00  9.12           N
ATOM    329  CA  SER B  47      76.347   9.790  45.459  1.00  9.24           C
ATOM    330  C   SER B  47      74.888   9.888  45.101  1.00  8.95           C
ATOM    331  O   SER B  47      74.221  10.830  45.574  1.00 10.57           O
ATOM    332  CB  SER B  47      77.242  10.618  44.567  1.00 10.47           C
ATOM    333  OG  SER B  47      77.099  10.287  43.203  1.00 10.58           O
ATOM    334  N   TYR B  48      74.341   8.989  44.334  1.00  9.05           N
ATOM    335  CA  TYR B  48      72.926   8.972  44.010  1.00  8.35           C
ATOM    336  C   TYR B  48      72.127   8.788  45.316  1.00  9.14           C
ATOM    337  O   TYR B  48      71.086   9.411  45.533  1.00 10.61           O
ATOM    338  CB  TYR B  48      72.614   7.892  43.020  1.00  8.52           C
ATOM    339  CG  TYR B  48      71.347   8.054  42.218  1.00  7.96           C
ATOM    340  CD1 TYR B  48      71.334   8.829  41.073  1.00  8.35           C
ATOM    341  CD2 TYR B  48      70.181   7.418  42.542  1.00  8.33           C
ATOM    342  CE1 TYR B  48      70.200   8.973  40.292  1.00  8.95           C
ATOM    343  CE2 TYR B  48      69.034   7.517  41.801  1.00  8.94           C
ATOM    344  CZ  TYR B  48      69.053   8.309  40.673  1.00  8.78           C
ATOM    345  OH  TYR B  48      67.891   8.406  39.940  1.00 10.35           O
ATOM    346  N   THR B  49      72.627   7.919  46.196  1.00  8.51           N
ATOM    347  CA  THR B  49      72.007   7.731  47.498  1.00  9.00           C
ATOM    348  C   THR B  49      72.126   8.988  48.350  1.00  8.80           C
ATOM    349  O   THR B  49      71.118   9.461  48.896  1.00  9.75           O
ATOM    350  CB  THR B  49      72.652   6.546  48.242  1.00  9.03           C
ATOM    351  OG1 THR B  49      72.479   5.331  47.464  1.00  9.18           O
ATOM    352  CG2 THR B  49      72.005   6.277  49.592  1.00 11.14           C
ATOM    353  N   ARG B  50      73.307   9.524  48.484  1.00 10.09           N
ATOM    354  CA  ARG B  50      73.561  10.680  49.366  1.00  9.71           C
ATOM    355  C   ARG B  50      72.728  11.854  48.948  1.00 10.67           C
ATOM    356  O   ARG B  50      72.239  12.600  49.816  1.00 12.16           O
ATOM    357  CB  ARG B  50      75.068  10.971  49.318  1.00 11.03           C
ATOM    358  CG  ARG B  50      75.439  12.180  50.214  1.00 12.72           C
ATOM    359  CD  ARG B  50      76.938  12.466  50.228  1.00 12.98           C
ATOM    360  NE  ARG B  50      77.345  12.962  48.919  1.00 13.73           N
ATOM    361  CZ  ARG B  50      78.245  12.379  48.131  1.00 13.62           C
ATOM    362  NH1 ARG B  50      78.443  12.911  46.952  1.00 15.77           N
ATOM    363  NH2 ARG B  50      78.917  11.314  48.480  1.00 15.32           N
ATOM    364  N   GLU B  51      72.552  12.088  47.655  1.00  9.85           N
ATOM    365  CA  GLU B  51      71.781  13.210  47.147  1.00 10.80           C
ATOM    366  C   GLU B  51      70.290  13.008  47.256  1.00 10.96           C
ATOM    367  O   GLU B  51      69.523  13.882  46.865  1.00 13.39           O
ATOM    368  CB  GLU B  51      72.198  13.471  45.668  1.00 11.12           C
ATOM    369  CG  GLU B  51      73.592  13.978  45.530  1.00 12.47           C
ATOM    370  CD  GLU B  51      74.127  14.074  44.124  1.00 13.11           C
ATOM    371  OE1 GLU B  51      73.392  13.738  43.177  1.00 14.75           O
ATOM    372  OE2 GLU B  51      75.314  14.424  43.995  1.00 18.84           O
ATOM    373  N   GLY B  52      69.847  11.882  47.806  1.00 10.27           N
ATOM    374  CA  GLY B  52      68.450  11.634  47.997  1.00 10.20           C
ATOM    375  C   GLY B  52      67.702  11.175  46.765  1.00  9.73           C
ATOM    376  O   GLY B  52      66.475  11.198  46.753  1.00 11.38           O
ATOM    377  N   ARG B  53      68.407  10.764  45.729  1.00  9.43           N
ATOM    378  CA  ARG B  53      67.741  10.482  44.463  1.00  9.47           C
ATOM    379  C   ARG B  53      67.059   9.119  44.459  1.00  9.27           C
ATOM    380  O   ARG B  53      66.045   8.969  43.772  1.00 10.76           O
ATOM    381  CB  ARG B  53      68.738  10.653  43.314  1.00  9.82           C
ATOM    382  CG  ARG B  53      69.249  12.088  43.211  1.00 10.98           C
ATOM    383  CD  ARG B  53      70.295  12.261  42.126  1.00 11.38           C
ATOM    384  NE  ARG B  53      70.831  13.603  42.100  1.00 13.30           N
ATOM    385  CZ  ARG B  53      70.289  14.629  41.517  1.00 17.34           C
ATOM    386  NH1 ARG B  53      69.193  14.455  40.855  1.00 20.36           N
ATOM    387  NH2 ARG B  53      70.927  15.805  41.601  1.00 24.30           N
ATOM    388  N   PHE B  54      67.542   8.113  45.182  1.00  8.88           N
ATOM    389  CA  PHE B  54      66.756   6.921  45.362  1.00  8.82           C
ATOM    390  C   PHE B  54      65.523   7.191  46.187  1.00  9.42           C
ATOM    391  O   PHE B  54      64.436   6.683  45.888  1.00 10.26           O
ATOM    392  CB  PHE B  54      67.543   5.782  45.972  1.00  9.07           C
ATOM    393  CG  PHE B  54      68.560   5.116  45.078  1.00  8.93           C
ATOM    394  CD1 PHE B  54      69.853   4.979  45.490  1.00  9.41           C
ATOM    395  CD2 PHE B  54      68.220   4.571  43.843  1.00  9.85           C
ATOM    396  CE1 PHE B  54      70.784   4.319  44.719  1.00 11.14           C
ATOM    397  CE2 PHE B  54      69.164   3.897  43.068  1.00  9.73           C
ATOM    398  CZ  PHE B  54      70.432   3.771  43.508  1.00 10.10           C
ATOM    399  N   GLU B  55      65.671   8.014  47.226  1.00  9.80           N
ATOM    400  CA  GLU B  55      64.539   8.387  48.067  1.00 10.23           C
ATOM    401  C   GLU B  55      63.472   9.115  47.255  1.00 10.35           C
ATOM    402  O   GLU B  55      62.278   8.882  47.467  1.00 12.39           O
ATOM    403  CB  GLU B  55      65.038   9.224  49.238  1.00 10.53           C
ATOM    404  CG  GLU B  55      63.949   9.667  50.171  1.00 12.06           C
ATOM    405  CD  GLU B  55      64.464  10.449  51.362  1.00 12.42           C
ATOM    406  OE1 GLU B  55      63.668  11.255  51.946  1.00 12.90           O
ATOM    407  OE2 GLU B  55      65.621  10.220  51.786  1.00 14.58           O
ATOM    408  N   ASN B  56      63.882   9.977  46.337  1.00 10.34           N
ATOM    409  CA  ASN B  56      62.924  10.697  45.502  1.00 11.47           C
ATOM    410  C   ASN B  56      62.127   9.730  44.638  1.00 10.82           C
ATOM    411  O   ASN B  56      60.925   9.922  44.506  1.00 14.50           O
ATOM    412  CB  ASN B  56      63.636  11.735  44.629  1.00 14.14           C
ATOM    413  CG  ASN B  56      64.372  12.878  45.285  1.00 19.19           C
ATOM    414  OD1 ASN B  56      64.046  13.288  46.387  1.00 32.27           O
ATOM    415  ND2 ASN B  56      65.401  13.446  44.652  1.00 28.61           N
ATOM    416  N   ILE B  57      62.748   8.719  44.076  1.00  9.98           N
ATOM    417  CA  ILE B  57      61.979   7.694  43.331  1.00 10.96           C
ATOM    418  C   ILE B  57      61.065   6.979  44.280  1.00 10.92           C
ATOM    419  O   ILE B  57      59.921   6.686  43.945  1.00 12.63           O
ATOM    420  CB  ILE B  57      62.933   6.715  42.617  1.00 10.50           C
ATOM    421  CG1 ILE B  57      63.720   7.470  41.540  1.00 11.77           C
ATOM    422  CG2 ILE B  57      62.166   5.563  42.046  1.00 12.57           C
ATOM    423  CD1 ILE B  57      64.878   6.639  40.955  1.00 14.02           C
ATOM    424  N   ALA B  58      61.545   6.618  45.484  1.00 10.62           N
ATOM    425  CA  ALA B  58      60.725   5.882  46.442  1.00 11.78           C
ATOM    426  C   ALA B  58      59.469   6.630  46.783  1.00 12.58           C
ATOM    427  O   ALA B  58      58.420   6.015  46.979  1.00 15.97           O
ATOM    428  CB  ALA B  58      61.533   5.506  47.691  1.00 14.22           C
ATOM    429  N   ASP B  59      59.547   7.955  46.877  1.00 12.04           N
ATOM    430  CA  ASP B  59      58.386   8.754  47.246  1.00 12.88           C
ATOM    431  C   ASP B  59      57.268   8.574  46.248  1.00 13.92           C
ATOM    432  O   ASP B  59      56.105   8.563  46.605  1.00 19.45           O
ATOM    433  CB AASP B  59      58.743  10.208  47.548  0.59 12.91           C
ATOM    434  CB BASP B  59      58.738  10.240  47.049  0.41 14.37           C
ATOM    435  CG AASP B  59      59.397  10.405  48.912  0.59 11.02           C
ATOM    436  CG BASP B  59      59.605  10.847  48.114  0.41 12.25           C
ATOM    437  OD1AASP B  59      58.969   9.798  49.911  0.59 12.90           O
ATOM    438  OD1BASP B  59      59.616  10.323  49.255  0.41 13.54           O
ATOM    439  OD2AASP B  59      60.369  11.209  48.899  0.59 12.84           O
ATOM    440  OD2BASP B  59      60.288  11.854  47.858  0.41 14.55           O
ATOM    441  N   VAL B  60      57.613   8.455  44.963  1.00 13.12           N
ATOM    442  CA  VAL B  60      56.606   8.519  43.921  1.00 14.16           C
ATOM    443  C   VAL B  60      56.283   7.186  43.271  1.00 13.18           C
ATOM    444  O   VAL B  60      55.217   7.054  42.633  1.00 15.38           O
ATOM    445  CB  VAL B  60      56.950   9.524  42.816  1.00 15.26           C
ATOM    446  CG1 VAL B  60      57.049  10.944  43.321  1.00 20.81           C
ATOM    447  CG2 VAL B  60      58.246   9.183  42.093  1.00 17.45           C
ATOM    448  N   VAL B  61      57.087   6.182  43.439  1.00 12.11           N
ATOM    449  CA  VAL B  61      56.849   4.886  42.803  1.00 11.22           C
ATOM    450  C   VAL B  61      55.662   4.246  43.470  1.00 13.85           C
ATOM    451  O   VAL B  61      55.431   4.359  44.692  1.00 17.11           O
ATOM    452  CB  VAL B  61      58.133   4.053  42.832  1.00 14.13           C
ATOM    453  CG1 VAL B  61      58.433   3.487  44.215  1.00 16.69           C
ATOM    454  CG2 VAL B  61      58.095   2.931  41.795  1.00 14.23           C
ATOM    455  N   THR B  62      54.868   3.541  42.670  1.00 13.57           N
ATOM    456  CA  THR B  62      53.731   2.814  43.243  1.00 14.74           C
ATOM    457  C   THR B  62      53.737   1.374  42.786  1.00 12.79           C
ATOM    458  O   THR B  62      54.544   0.971  41.952  1.00 13.84           O
ATOM    459  CB ATHR B  62      52.431   3.509  42.799  0.77 18.37           C
ATOM    460  CB BTHR B  62      52.414   3.558  42.976  0.22 17.72           C
ATOM    461  OG1ATHR B  62      52.279   3.382  41.373  0.77 19.64           O
ATOM    462  OG1BTHR B  62      51.457   3.085  43.947  0.22 17.13           O
ATOM    463  CG2ATHR B  62      52.416   4.980  43.117  0.77 24.83           C
ATOM    464  CG2BTHR B  62      51.864   3.262  41.598  0.22 16.92           C
ATOM    465  N   ALA B  63      52.825   0.594  43.352  1.00 14.34           N
ATOM    466  CA  ALA B  63      52.792  -0.831  43.065  1.00 13.29           C
ATOM    467  C   ALA B  63      52.622  -1.035  41.567  1.00 13.47           C
ATOM    468  O   ALA B  63      51.779  -0.381  40.937  1.00 14.91           O
ATOM    469  CB  ALA B  63      51.688  -1.463  43.904  1.00 19.94           C
ATOM    470  N   GLY B  64      53.396  -1.968  41.054  1.00 13.15           N
ATOM    471  CA  GLY B  64      53.375  -2.302  39.661  1.00 14.53           C
ATOM    472  C   GLY B  64      54.258  -1.467  38.769  1.00 12.42           C
ATOM    473  O   GLY B  64      54.473  -1.847  37.597  1.00 16.24           O
ATOM    474  N   ASP B  65      54.824  -0.373  39.218  1.00 10.89           N
ATOM    475  CA  ASP B  65      55.816   0.382  38.480  1.00  9.62           C
ATOM    476  C   ASP B  65      57.108  -0.402  38.469  1.00  9.81           C
ATOM    477  O   ASP B  65      57.314  -1.331  39.269  1.00 12.77           O
ATOM    478  CB  ASP B  65      56.080   1.713  39.144  1.00 10.43           C
ATOM    479  CG  ASP B  65      54.947   2.729  38.977  1.00 11.47           C
ATOM    480  OD1 ASP B  65      54.963   3.683  39.786  1.00 14.52           O
ATOM    481  OD2 ASP B  65      54.083   2.549  38.091  1.00 12.52           O
ATOM    482  N   TYR B  66      57.992  -0.047  37.543  1.00  9.19           N
ATOM    483  CA  TYR B  66      59.317  -0.627  37.427  1.00  9.01           C
ATOM    484  C   TYR B  66      60.354   0.403  37.788  1.00  8.80           C
ATOM    485  O   TYR B  66      60.169   1.603  37.538  1.00 10.39           O
ATOM    486  CB  TYR B  66      59.584  -1.094  35.998  1.00 11.04           C
ATOM    487  CG  TYR B  66      58.699  -2.192  35.479  1.00 12.62           C
ATOM    488  CD1 TYR B  66      57.472  -1.881  34.893  1.00 14.11           C
ATOM    489  CD2 TYR B  66      59.072  -3.538  35.527  1.00 13.86           C
ATOM    490  CE1 TYR B  66      56.601  -2.819  34.386  1.00 16.46           C
ATOM    491  CE2 TYR B  66      58.193  -4.532  35.022  1.00 14.31           C
ATOM    492  CZ  TYR B  66      56.998  -4.147  34.476  1.00 16.63           C
ATOM    493  OH  TYR B  66      56.149  -5.141  33.971  1.00 25.74           O
ATOM    494  N   VAL B  67      61.470  -0.047  38.353  1.00  8.98           N
ATOM    495  CA  VAL B  67      62.625   0.780  38.569  1.00  8.48           C
ATOM    496  C   VAL B  67      63.838   0.020  38.004  1.00  7.97           C
ATOM    497  O   VAL B  67      64.094  -1.105  38.427  1.00 10.38           O
ATOM    498  CB  VAL B  67      62.875   1.133  40.052  1.00  9.67           C
ATOM    499  CG1 VAL B  67      64.003   2.192  40.140  1.00 11.73           C
ATOM    500  CG2 VAL B  67      61.641   1.651  40.729  1.00 12.01           C
ATOM    501  N   ILE B  68      64.560   0.639  37.101  1.00  7.55           N
ATOM    502  CA  ILE B  68      65.770   0.090  36.509  1.00  7.84           C
ATOM    503  C   ILE B  68      66.942   0.875  37.043  1.00  7.72           C
ATOM    504  O   ILE B  68      66.963   2.100  36.941  1.00  9.62           O
ATOM    505  CB  ILE B  68      65.734   0.150  34.983  1.00  9.05           C
ATOM    506  CG1 ILE B  68      64.564  -0.600  34.378  1.00 11.31           C
ATOM    507  CG2 ILE B  68      67.061  -0.330  34.380  1.00 12.49           C
ATOM    508  CD1 ILE B  68      64.236  -0.356  32.929  1.00 12.70           C
ATOM    509  N   VAL B  69      67.900   0.176  37.628  1.00  7.39           N
ATOM    510  CA  VAL B  69      69.033   0.776  38.292  1.00  7.58           C
ATOM    511  C   VAL B  69      70.312   0.272  37.684  1.00  7.56           C
ATOM    512  O   VAL B  69      70.554  -0.946  37.677  1.00  9.45           O
ATOM    513  CB  VAL B  69      69.015   0.425  39.816  1.00  9.09           C
ATOM    514  CG1 VAL B  69      70.183   1.090  40.509  1.00 11.79           C
ATOM    515  CG2 VAL B  69      67.688   0.807  40.462  1.00 11.33           C
ATOM    516  N   GLU B  70      71.144   1.170  37.179  1.00  7.07           N
ATOM    517  CA  GLU B  70      72.375   0.804  36.496  1.00  7.04           C
ATOM    518  C   GLU B  70      73.496   1.774  36.868  1.00  7.20           C
ATOM    519  O   GLU B  70      73.496   2.910  36.431  1.00  8.32           O
ATOM    520  CB  GLU B  70      72.147   0.792  34.988  1.00  8.00           C
ATOM    521  CG  GLU B  70      73.349   0.248  34.197  1.00  8.25           C
ATOM    522  CD  GLU B  70      73.029   0.241  32.715  1.00  8.05           C
ATOM    523  OE1 GLU B  70      73.500   1.143  32.008  1.00  9.75           O
ATOM    524  OE2 GLU B  70      72.286  -0.660  32.285  1.00  9.03           O
ATOM    525  N   PHE B  71      74.429   1.319  37.698  1.00  7.56           N
ATOM    526  CA  PHE B  71      75.591   2.088  38.103  1.00  7.75           C
ATOM    527  C   PHE B  71      76.856   1.264  37.910  1.00  7.77           C
ATOM    528  O   PHE B  71      76.807   0.066  37.658  1.00  9.12           O
ATOM    529  CB  PHE B  71      75.443   2.602  39.564  1.00  8.73           C
ATOM    530  CG  PHE B  71      74.427   3.677  39.721  1.00  8.48           C
ATOM    531  CD1 PHE B  71      73.162   3.408  40.161  1.00 10.77           C
ATOM    532  CD2 PHE B  71      74.742   4.979  39.381  1.00 10.05           C
ATOM    533  CE1 PHE B  71      72.192   4.395  40.235  1.00 12.09           C
ATOM    534  CE2 PHE B  71      73.794   6.003  39.514  1.00 12.26           C
ATOM    535  CZ  PHE B  71      72.545   5.654  39.954  1.00 12.05           C
ATOM    536  N   GLY B  72      77.995   1.925  38.050  1.00  8.09           N
ATOM    537  CA  GLY B  72      79.275   1.265  38.011  1.00  8.54           C
ATOM    538  C   GLY B  72      80.348   2.112  37.406  1.00  8.40           C
ATOM    539  O   GLY B  72      81.482   2.135  37.876  1.00  9.58           O
ATOM    540  N   HIS B  73      80.029   2.878  36.364  1.00  9.16           N
ATOM    541  CA  HIS B  73      81.074   3.719  35.711  1.00  9.56           C
ATOM    542  C   HIS B  73      81.786   4.618  36.686  1.00  9.76           C
ATOM    543  O   HIS B  73      82.980   4.864  36.488  1.00 12.25           O
ATOM    544  CB  HIS B  73      80.461   4.566  34.600  1.00  9.56           C
ATOM    545  CG  HIS B  73      80.314   3.853  33.305  1.00  9.96           C
ATOM    546  ND1 HIS B  73      81.310   3.653  32.389  1.00 12.84           N
ATOM    547  CD2 HIS B  73      79.229   3.276  32.771  1.00 10.76           C
ATOM    548  CE1 HIS B  73      80.796   2.973  31.344  1.00 11.25           C
ATOM    549  NE2 HIS B  73      79.573   2.755  31.554  1.00 13.07           N
ATOM    550  N   ASN B  74      81.084   5.174  37.672  1.00  9.24           N
ATOM    551  CA  ASN B  74      81.676   6.174  38.553  1.00 10.31           C
ATOM    552  C   ASN B  74      81.971   5.658  39.956  1.00  9.55           C
ATOM    553  O   ASN B  74      82.261   6.444  40.854  1.00 11.43           O
ATOM    554  CB  ASN B  74      80.735   7.379  38.637  1.00 10.60           C
ATOM    555  CG  ASN B  74      80.620   8.040  37.297  1.00 12.24           C
ATOM    556  OD1 ASN B  74      81.629   8.173  36.563  1.00 17.72           O
ATOM    557  ND2 ASN B  74      79.453   8.426  36.891  1.00 12.88           N
ATOM    558  N   ASP B  75      81.896   4.340  40.153  1.00  9.48           N
ATOM    559  CA  ASP B  75      81.924   3.747  41.487  1.00  9.31           C
ATOM    560  C   ASP B  75      83.292   3.340  41.995  1.00 10.38           C
ATOM    561  O   ASP B  75      83.423   3.039  43.172  1.00 10.97           O
ATOM    562  CB  ASP B  75      80.936   2.561  41.512  1.00  9.20           C
ATOM    563  CG  ASP B  75      79.514   3.103  41.474  1.00  9.11           C
ATOM    564  OD1 ASP B  75      78.882   3.206  42.566  1.00  9.80           O
ATOM    565  OD2 ASP B  75      79.035   3.443  40.378  1.00 10.70           O
ATOM    566  N   GLY B  76      84.287   3.327  41.119  1.00 11.48           N
ATOM    567  CA  GLY B  76      85.633   2.976  41.508  1.00 12.54           C
ATOM    568  C   GLY B  76      86.437   4.177  41.963  1.00 12.16           C
ATOM    569  O   GLY B  76      85.889   5.263  42.259  1.00 13.35           O
ATOM    570  N   GLY B  77      87.724   3.982  42.007  1.00 14.90           N
ATOM    571  CA  GLY B  77      88.724   4.968  42.408  1.00 16.17           C
ATOM    572  C   GLY B  77      89.156   4.812  43.837  1.00 15.91           C
ATOM    573  O   GLY B  77      88.936   3.771  44.444  1.00 17.65           O
ATOM    574  N   SER B  78      89.831   5.837  44.345  1.00 18.38           N
ATOM    575  CA  SER B  78      90.528   5.807  45.598  1.00 19.04           C
ATOM    576  C   SER B  78      89.856   6.713  46.608  1.00 16.31           C
ATOM    577  O   SER B  78      89.735   7.894  46.381  1.00 18.68           O
ATOM    578  CB  SER B  78      91.979   6.271  45.407  1.00 22.69           C
ATOM    579  OG  SER B  78      92.577   6.220  46.688  1.00 28.79           O
ATOM    580  N   LEU B  79      89.473   6.163  47.789  1.00 19.70           N
ATOM    581  CA  LEU B  79      88.929   6.993  48.862  1.00 20.73           C
ATOM    582  C   LEU B  79      89.958   7.890  49.528  1.00 20.83           C
ATOM    583  O   LEU B  79      89.622   8.820  50.259  1.00 22.65           O
ATOM    584  CB  LEU B  79      88.250   6.136  49.966  1.00 23.76           C
ATOM    585  CG  LEU B  79      86.838   5.724  49.569  1.00 20.86           C
ATOM    586  CD1 LEU B  79      86.292   4.769  50.644  1.00 23.66           C
ATOM    587  CD2 LEU B  79      85.896   6.892  49.353  1.00 20.02           C
ATOM    588  N   SER B  80      91.241   7.635  49.254  1.00 19.60           N
ATOM    589  CA  SER B  80      92.322   8.470  49.788  1.00 22.48           C
ATOM    590  C   SER B  80      92.282   9.865  49.204  1.00 21.49           C
ATOM    591  O   SER B  80      92.755  10.784  49.893  1.00 33.10           O
ATOM    592  CB ASER B  80      93.689   7.870  49.529  0.71 24.69           C
ATOM    593  CB BSER B  80      93.666   7.802  49.512  0.28 24.74           C
ATOM    594  OG ASER B  80      93.771   6.605  50.121  0.71 32.99           O
ATOM    595  OG BSER B  80      94.153   8.032  48.197  0.28 23.11           O
ATOM    596  N   THR B  81      91.702  10.000  48.021  1.00 17.20           N
ATOM    597  CA  THR B  81      91.487  11.314  47.362  1.00 20.14           C
ATOM    598  C   THR B  81      90.007  11.370  47.058  1.00 20.02           C
ATOM    599  O   THR B  81      89.646  11.483  45.899  1.00 32.21           O
ATOM    600  CB  THR B  81      92.319  11.454  46.098  1.00 22.13           C
ATOM    601  OG1 THR B  81      91.997  10.356  45.204  1.00 24.37           O
ATOM    602  CG2 THR B  81      93.813  11.425  46.430  1.00 29.32           C
ATOM    603  N   ASP B  82      89.183  11.297  48.084  1.00 16.44           N
ATOM    604  CA  ASP B  82      87.748  11.094  47.899  1.00 14.46           C
ATOM    605  C   ASP B  82      87.090  12.094  47.002  1.00 15.42           C
ATOM    606  O   ASP B  82      87.045  13.275  47.345  1.00 18.57           O
ATOM    607  CB  ASP B  82      87.107  11.114  49.300  1.00 15.62           C
ATOM    608  CG  ASP B  82      85.662  10.653  49.339  1.00 14.94           C
ATOM    609  OD1 ASP B  82      85.124  10.270  48.279  1.00 15.04           O
ATOM    610  OD2 ASP B  82      85.051  10.639  50.449  1.00 15.71           O
ATOM    611  N   ASN B  83      86.526  11.645  45.896  1.00 14.02           N
ATOM    612  CA  ASN B  83      85.820  12.456  44.923  1.00 15.48           C
ATOM    613  C   ASN B  83      84.328  12.478  45.158  1.00 14.03           C
ATOM    614  O   ASN B  83      83.550  13.069  44.379  1.00 16.91           O
ATOM    615  CB  ASN B  83      86.114  11.970  43.497  1.00 15.61           C
ATOM    616  CG  ASN B  83      85.589  10.585  43.207  1.00 15.13           C
ATOM    617  OD1 ASN B  83      84.894   9.935  44.024  1.00 13.85           O
ATOM    618  ND2 ASN B  83      85.887  10.058  42.054  1.00 14.41           N
ATOM    619  N   GLY B  84      83.859  11.871  46.251  1.00 13.46           N
ATOM    620  CA  GLY B  84      82.447  11.831  46.603  1.00 13.73           C
ATOM    621  C   GLY B  84      81.703  10.725  45.920  1.00 13.06           C
ATOM    622  O   GLY B  84      80.521  10.559  46.237  1.00 13.45           O
ATOM    623  N   ARG B  85      82.303  10.006  45.003  1.00 11.46           N
ATOM    624  CA  ARG B  85      81.607   8.969  44.232  1.00 10.25           C
ATOM    625  C   ARG B  85      82.028   7.568  44.622  1.00  9.99           C
ATOM    626  O   ARG B  85      81.202   6.656  44.635  1.00 10.54           O
ATOM    627  CB  ARG B  85      81.849   9.177  42.726  1.00 11.95           C
ATOM    628  CG  ARG B  85      81.234  10.501  42.189  1.00 25.82           C
ATOM    629  CD  ARG B  85      82.042  10.857  40.925  1.00 28.05           C
ATOM    630  NE  ARG B  85      81.770  12.137  40.231  1.00 28.52           N
ATOM    631  CZ  ARG B  85      81.869  12.262  38.908  1.00 34.31           C
ATOM    632  NH1 ARG B  85      82.216  11.229  38.119  1.00 44.64           N
ATOM    633  NH2 ARG B  85      81.624  13.424  38.278  1.00 50.38           N
ATOM    634  N   THR B  86      83.296   7.336  44.907  1.00 10.55           N
ATOM    635  CA  THR B  86      83.817   5.996  45.151  1.00  9.96           C
ATOM    636  C   THR B  86      83.080   5.315  46.310  1.00 10.15           C
ATOM    637  O   THR B  86      82.943   5.878  47.402  1.00 11.48           O
ATOM    638  CB  THR B  86      85.279   6.115  45.520  1.00 10.64           C
ATOM    639  OG1 THR B  86      85.974   6.824  44.482  1.00 11.94           O
ATOM    640  CG2 THR B  86      85.925   4.772  45.759  1.00 12.88           C
ATOM    641  N   ASP B  87      82.657   4.078  46.090  1.00  9.86           N
ATOM    642  CA  ASP B  87      82.022   3.282  47.156  1.00 10.11           C
ATOM    643  C   ASP B  87      83.077   2.642  48.027  1.00  9.89           C
ATOM    644  O   ASP B  87      84.250   2.515  47.667  1.00 12.47           O
ATOM    645  CB  ASP B  87      81.126   2.192  46.553  1.00 10.63           C
ATOM    646  CG  ASP B  87      80.113   2.740  45.602  1.00  9.82           C
ATOM    647  OD1 ASP B  87      80.117   2.234  44.468  1.00 14.62           O
ATOM    648  OD2 ASP B  87      79.336   3.632  45.881  1.00 17.11           O
ATOM    649  N   CYS B  88      82.675   2.149  49.195  1.00 10.88           N
ATOM    650  CA  CYS B  88      83.538   1.346  50.016  1.00 11.29           C
ATOM    651  C   CYS B  88      83.858   0.033  49.314  1.00 11.29           C
ATOM    652  O   CYS B  88      82.993  -0.497  48.638  1.00 12.94           O
ATOM    653  CB  CYS B  88      82.844   1.099  51.383  1.00 11.28           C
ATOM    654  SG  CYS B  88      83.875   0.396  52.671  1.00 14.15           S
ATOM    655  N   SER B  89      85.068  -0.491  49.490  1.00 13.02           N
ATOM    656  CA  SER B  89      85.416  -1.757  48.878  1.00 12.45           C
ATOM    657  C   SER B  89      84.684  -2.896  49.610  1.00 13.74           C
ATOM    658  O   SER B  89      84.416  -2.861  50.816  1.00 16.19           O
ATOM    659  CB  SER B  89      86.911  -2.034  48.963  1.00 15.70           C
ATOM    660  OG  SER B  89      87.554  -1.028  48.195  1.00 20.63           O
ATOM    661  N   GLY B  90      84.383  -3.925  48.824  1.00 13.71           N
ATOM    662  CA  GLY B  90      83.768  -5.106  49.336  1.00 15.33           C
ATOM    663  C   GLY B  90      82.416  -5.362  48.712  1.00 12.21           C
ATOM    664  O   GLY B  90      81.907  -4.603  47.913  1.00 12.99           O
ATOM    665  N   THR B  91      81.867  -6.496  49.133  1.00 13.45           N
ATOM    666  CA  THR B  91      80.614  -6.945  48.528  1.00 14.23           C
ATOM    667  C   THR B  91      79.459  -7.017  49.471  1.00 15.50           C
ATOM    668  O   THR B  91      78.356  -7.329  48.978  1.00 19.82           O
ATOM    669  CB  THR B  91      80.682  -8.321  47.850  1.00 18.65           C
ATOM    670  OG1 THR B  91      81.199  -9.186  48.866  1.00 23.59           O
ATOM    671  CG2 THR B  91      81.558  -8.133  46.645  1.00 25.27           C
ATOM    672  N   GLY B  92      79.643  -6.760  50.749  1.00 14.97           N
ATOM    673  CA  GLY B  92      78.660  -6.995  51.781  1.00 17.17           C
ATOM    674  C   GLY B  92      78.443  -5.760  52.633  1.00 15.75           C
ATOM    675  O   GLY B  92      78.229  -4.647  52.142  1.00 16.46           O
ATOM    676  N   ALA B  93      78.450  -5.990  53.913  1.00 15.85           N
ATOM    677  CA  ALA B  93      78.075  -5.003  54.921  1.00 15.90           C
ATOM    678  C   ALA B  93      79.249  -4.148  55.427  1.00 17.09           C
ATOM    679  O   ALA B  93      79.128  -3.444  56.421  1.00 19.30           O
ATOM    680  CB  ALA B  93      77.294  -5.613  56.098  1.00 22.35           C
ATOM    681  N   GLU B  94      80.373  -4.162  54.682  1.00 16.54           N
ATOM    682  CA  GLU B  94      81.500  -3.298  55.045  1.00 16.40           C
ATOM    683  C   GLU B  94      81.137  -1.821  55.002  1.00 14.91           C
ATOM    684  O   GLU B  94      80.397  -1.400  54.136  1.00 15.39           O
ATOM    685  CB  GLU B  94      82.693  -3.546  54.047  1.00 17.58           C
ATOM    686  CG  GLU B  94      83.179  -4.981  54.136  1.00 22.05           C
ATOM    687  CD  GLU B  94      82.471  -6.054  53.374  1.00 22.19           C
ATOM    688  OE1 GLU B  94      81.572  -5.796  52.575  1.00 18.54           O
ATOM    689  OE2 GLU B  94      82.702  -7.258  53.602  1.00 31.04           O
ATOM    690  N   VAL B  95      81.736  -1.068  55.919  1.00 16.12           N
ATOM    691  CA  VAL B  95      81.560   0.363  56.008  1.00 15.40           C
ATOM    692  C   VAL B  95      82.931   1.052  55.958  1.00 16.05           C
ATOM    693  O   VAL B  95      83.895   0.546  56.495  1.00 19.46           O
ATOM    694  CB  VAL B  95      80.773   0.737  57.278  1.00 19.83           C
ATOM    695  CG1 VAL B  95      80.686   2.204  57.527  1.00 27.66           C
ATOM    696  CG2 VAL B  95      79.369   0.150  57.190  1.00 24.70           C
ATOM    697  N   CYS B  96      82.941   2.203  55.300  1.00 14.69           N
ATOM    698  CA  CYS B  96      84.069   3.099  55.181  1.00 15.13           C
ATOM    699  C   CYS B  96      83.647   4.480  55.729  1.00 15.78           C
ATOM    700  O   CYS B  96      82.483   4.793  55.654  1.00 17.32           O
ATOM    701  CB  CYS B  96      84.541   3.202  53.734  1.00 15.05           C
ATOM    702  SG  CYS B  96      85.327   1.793  52.966  1.00 14.86           S
ATOM    703  N   TYR B  97      84.578   5.212  56.246  1.00 16.57           N
ATOM    704  CA  TYR B  97      84.307   6.587  56.636  1.00 17.39           C
ATOM    705  C   TYR B  97      85.271   7.517  55.938  1.00 17.81           C
ATOM    706  O   TYR B  97      86.486   7.228  55.844  1.00 22.91           O
ATOM    707  CB  TYR B  97      84.400   6.768  58.153  1.00 19.95           C
ATOM    708  CG  TYR B  97      83.474   5.835  58.915  1.00 22.07           C
ATOM    709  CD1 TYR B  97      83.928   4.600  59.386  1.00 23.01           C
ATOM    710  CD2 TYR B  97      82.150   6.159  59.148  1.00 21.40           C
ATOM    711  CE1 TYR B  97      83.118   3.719  60.078  1.00 25.02           C
ATOM    712  CE2 TYR B  97      81.290   5.305  59.839  1.00 23.33           C
ATOM    713  CZ  TYR B  97      81.786   4.094  60.294  1.00 23.68           C
ATOM    714  OH  TYR B  97      80.988   3.208  60.975  1.00 27.53           O
ATOM    715  N   SER B  98      84.716   8.645  55.460  1.00 16.78           N
ATOM    716  CA  SER B  98      85.574   9.632  54.800  1.00 15.36           C
ATOM    717  C   SER B  98      84.938  11.010  54.914  1.00 15.17           C
ATOM    718  O   SER B  98      83.727  11.152  54.765  1.00 17.10           O
ATOM    719  CB  SER B  98      85.699   9.310  53.323  1.00 17.50           C
ATOM    720  OG  SER B  98      86.467  10.267  52.634  1.00 17.71           O
ATOM    721  N   VAL B  99      85.746  12.044  55.148  1.00 17.61           N
ATOM    722  CA  VAL B  99      85.238  13.392  55.141  1.00 18.50           C
ATOM    723  C   VAL B  99      85.152  13.869  53.699  1.00 19.25           C
ATOM    724  O   VAL B  99      86.116  13.898  52.955  1.00 22.44           O
ATOM    725  CB  VAL B  99      86.129  14.256  56.022  1.00 21.17           C
ATOM    726  CG1 VAL B  99      85.604  15.675  55.920  1.00 24.17           C
ATOM    727  CG2 VAL B  99      86.123  13.765  57.466  1.00 24.19           C
ATOM    728  N   TYR B 100      83.929  14.228  53.340  1.00 21.48           N
ATOM    729  CA  TYR B 100      83.636  14.707  51.994  1.00 22.09           C
ATOM    730  C   TYR B 100      82.600  15.826  52.079  1.00 22.81           C
ATOM    731  O   TYR B 100      81.595  15.659  52.726  1.00 23.89           O
ATOM    732  CB  TYR B 100      83.230  13.564  51.053  1.00 21.64           C
ATOM    733  CG  TYR B 100      82.832  14.140  49.709  1.00 22.99           C
ATOM    734  CD1 TYR B 100      83.861  14.511  48.839  1.00 24.02           C
ATOM    735  CD2 TYR B 100      81.501  14.341  49.355  1.00 23.08           C
ATOM    736  CE1 TYR B 100      83.549  15.046  47.624  1.00 25.42           C
ATOM    737  CE2 TYR B 100      81.194  14.896  48.140  1.00 25.01           C
ATOM    738  CZ  TYR B 100      82.244  15.234  47.313  1.00 25.20           C
ATOM    739  OH  TYR B 100      81.983  15.783  46.092  1.00 31.15           O
ATOM    740  N   ASP B 101      82.866  16.990  51.464  1.00 26.96           N
ATOM    741  CA  ASP B 101      81.878  18.070  51.414  1.00 29.24           C
ATOM    742  C   ASP B 101      81.417  18.493  52.796  1.00 26.81           C
ATOM    743  O   ASP B 101      80.245  18.846  52.993  1.00 34.08           O
ATOM    744  CB AASP B 101      80.714  17.707  50.507  0.65 33.64           C
ATOM    745  CB BASP B 101      80.621  17.527  50.731  0.35 32.71           C
ATOM    746  CG AASP B 101      80.018  18.880  49.840  0.65 36.47           C
ATOM    747  CG BASP B 101      80.479  17.805  49.255  0.35 34.77           C
ATOM    748  OD1AASP B 101      78.889  18.611  49.324  0.65 38.37           O
ATOM    749  OD1BASP B 101      79.467  17.365  48.658  0.35 38.14           O
ATOM    750  OD2AASP B 101      80.557  20.012  49.830  0.65 39.91           O
ATOM    751  OD2BASP B 101      81.413  18.469  48.746  0.35 41.66           O
ATOM    752  N   GLY B 102      82.294  18.466  53.773  1.00 27.52           N
ATOM    753  CA  GLY B 102      81.958  18.935  55.106  1.00 29.76           C
ATOM    754  C   GLY B 102      81.283  17.983  56.058  1.00 27.73           C
ATOM    755  O   GLY B 102      80.785  18.324  57.143  1.00 32.87           O
ATOM    756  N   VAL B 103      81.290  16.711  55.715  1.00 28.69           N
ATOM    757  CA  VAL B 103      80.652  15.689  56.524  1.00 29.35           C
ATOM    758  C   VAL B 103      81.568  14.463  56.649  1.00 23.39           C
ATOM    759  O   VAL B 103      82.238  14.110  55.673  1.00 21.78           O
ATOM    760  CB  VAL B 103      79.352  15.260  55.810  1.00 36.63           C
ATOM    761  CG1 VAL B 103      78.692  14.184  56.623  1.00 38.28           C
ATOM    762  CG2 VAL B 103      78.507  16.510  55.620  1.00 51.81           C
ATOM    763  N   ASN B 104      81.595  13.881  57.839  1.00 23.52           N
ATOM    764  CA  ASN B 104      82.236  12.557  57.970  1.00 21.92           C
ATOM    765  C   ASN B 104      81.227  11.521  57.536  1.00 20.89           C
ATOM    766  O   ASN B 104      80.303  11.165  58.281  1.00 23.95           O
ATOM    767  CB  ASN B 104      82.743  12.355  59.402  1.00 26.16           C
ATOM    768  CG  ASN B 104      83.485  11.035  59.524  1.00 25.22           C
ATOM    769  OD1 ASN B 104      83.802  10.325  58.569  1.00 26.41           O
ATOM    770  ND2 ASN B 104      83.793  10.755  60.773  1.00 29.59           N
ATOM    771  N   GLU B 105      81.325  11.111  56.273  1.00 16.50           N
ATOM    772  CA  GLU B 105      80.310  10.315  55.638  1.00 15.81           C
ATOM    773  C   GLU B 105      80.488   8.829  55.937  1.00 15.89           C
ATOM    774  O   GLU B 105      81.611   8.312  55.848  1.00 16.49           O
ATOM    775  CB  GLU B 105      80.359  10.626  54.142  1.00 15.24           C
ATOM    776  CG  GLU B 105      79.228  10.000  53.358  1.00 14.39           C
ATOM    777  CD  GLU B 105      79.364  10.287  51.858  1.00 13.62           C
ATOM    778  OE1 GLU B 105      78.825   9.417  51.094  1.00 14.80           O
ATOM    779  OE2 GLU B 105      79.937  11.303  51.446  1.00 15.45           O
ATOM    780  N   THR B 106      79.386   8.123  56.239  1.00 15.10           N
ATOM    781  CA  THR B 106      79.356   6.684  56.293  1.00 15.90           C
ATOM    782  C   THR B 106      79.125   6.138  54.880  1.00 13.51           C
ATOM    783  O   THR B 106      78.102   6.479  54.276  1.00 14.54           O
ATOM    784  CB  THR B 106      78.215   6.249  57.215  1.00 17.34           C
ATOM    785  OG1 THR B 106      78.435   6.760  58.529  1.00 20.61           O
ATOM    786  CG2 THR B 106      78.176   4.735  57.347  1.00 21.38           C
ATOM    787  N   ILE B 107      80.062   5.385  54.366  1.00 12.79           N
ATOM    788  CA  ILE B 107      80.076   4.925  52.989  1.00 12.01           C
ATOM    789  C   ILE B 107      79.935   3.425  52.932  1.00 12.17           C
ATOM    790  O   ILE B 107      80.643   2.701  53.607  1.00 13.72           O
ATOM    791  CB  ILE B 107      81.343   5.393  52.300  1.00 12.86           C
ATOM    792  CG1 ILE B 107      81.558   6.900  52.393  1.00 14.21           C
ATOM    793  CG2 ILE B 107      81.360   4.992  50.808  1.00 13.72           C
ATOM    794  CD1 ILE B 107      82.976   7.324  51.962  1.00 19.21           C
ATOM    795  N   LEU B 108      78.982   2.959  52.135  1.00 10.59           N
ATOM    796  CA  LEU B 108      78.653   1.566  51.994  1.00 10.10           C
ATOM    797  C   LEU B 108      79.319   0.957  50.764  1.00  9.70           C
ATOM    798  O   LEU B 108      79.910   1.669  49.944  1.00 10.10           O
ATOM    799  CB  LEU B 108      77.149   1.342  51.933  1.00 10.50           C
ATOM    800  CG  LEU B 108      76.355   2.124  53.015  1.00 11.86           C
ATOM    801  CD1 LEU B 108      74.909   1.754  52.871  1.00 14.75           C
ATOM    802  CD2 LEU B 108      76.882   1.743  54.374  1.00 14.66           C
ATOM    803  N   THR B 109      79.216  -0.362  50.645  1.00  9.75           N
ATOM    804  CA  THR B 109      79.660  -1.004  49.434  1.00  9.57           C
ATOM    805  C   THR B 109      78.675  -0.784  48.293  1.00  8.52           C
ATOM    806  O   THR B 109      77.526  -0.460  48.479  1.00  9.58           O
ATOM    807  CB  THR B 109      79.866  -2.518  49.656  1.00  9.79           C
ATOM    808  OG1 THR B 109      78.562  -3.091  49.851  1.00 10.89           O
ATOM    809  CG2 THR B 109      80.799  -2.824  50.808  1.00 11.86           C
ATOM    810  N   PHE B 110      79.142  -0.991  47.065  1.00  9.35           N
ATOM    811  CA  PHE B 110      78.270  -0.891  45.895  1.00  8.19           C
ATOM    812  C   PHE B 110      77.077  -1.814  46.031  1.00  8.19           C
ATOM    813  O   PHE B 110      75.940  -1.360  45.855  1.00  9.12           O
ATOM    814  CB  PHE B 110      79.113  -1.139  44.645  1.00  9.20           C
ATOM    815  CG  PHE B 110      78.348  -1.199  43.337  1.00  8.74           C
ATOM    816  CD1 PHE B 110      78.149  -0.065  42.590  1.00  9.85           C
ATOM    817  CD2 PHE B 110      77.832  -2.383  42.882  1.00 10.25           C
ATOM    818  CE1 PHE B 110      77.492  -0.174  41.378  1.00 11.24           C
ATOM    819  CE2 PHE B 110      77.190  -2.490  41.674  1.00 11.88           C
ATOM    820  CZ  PHE B 110      77.001  -1.352  40.890  1.00 11.74           C
ATOM    821  N   PRO B 111      77.236  -3.122  46.339  1.00  8.90           N
ATOM    822  CA  PRO B 111      76.017  -3.960  46.466  1.00  9.14           C
ATOM    823  C   PRO B 111      75.085  -3.476  47.561  1.00  8.90           C
ATOM    824  O   PRO B 111      73.874  -3.573  47.376  1.00  9.61           O
ATOM    825  CB  PRO B 111      76.578  -5.353  46.759  1.00 10.78           C
ATOM    826  CG  PRO B 111      77.964  -5.337  46.180  1.00 11.35           C
ATOM    827  CD  PRO B 111      78.441  -3.945  46.439  1.00  9.43           C
ATOM    828  N   ALA B 112      75.600  -3.009  48.685  1.00  8.87           N
ATOM    829  CA  ALA B 112      74.716  -2.557  49.751  1.00  9.40           C
ATOM    830  C   ALA B 112      73.863  -1.368  49.332  1.00  8.48           C
ATOM    831  O   ALA B 112      72.692  -1.333  49.629  1.00  9.19           O
ATOM    832  CB  ALA B 112      75.516  -2.204  50.987  1.00 10.42           C
ATOM    833  N   TYR B 113      74.455  -0.397  48.613  1.00  8.73           N
ATOM    834  CA  TYR B 113      73.612   0.702  48.171  1.00  8.12           C
ATOM    835  C   TYR B 113      72.498   0.207  47.271  1.00  8.45           C
ATOM    836  O   TYR B 113      71.353   0.696  47.359  1.00  9.43           O
ATOM    837  CB  TYR B 113      74.423   1.742  47.423  1.00  9.18           C
ATOM    838  CG  TYR B 113      75.287   2.655  48.272  1.00  8.96           C
ATOM    839  CD1 TYR B 113      76.649   2.692  48.116  1.00  8.95           C
ATOM    840  CD2 TYR B 113      74.717   3.506  49.213  1.00  9.89           C
ATOM    841  CE1 TYR B 113      77.464   3.525  48.871  1.00 10.82           C
ATOM    842  CE2 TYR B 113      75.504   4.348  49.960  1.00 10.36           C
ATOM    843  CZ  TYR B 113      76.857   4.369  49.799  1.00 10.63           C
ATOM    844  OH  TYR B 113      77.709   5.168  50.518  1.00 13.01           O
ATOM    845  N   LEU B 114      72.795  -0.710  46.354  1.00  8.48           N
ATOM    846  CA  LEU B 114      71.788  -1.200  45.451  1.00  8.80           C
ATOM    847  C   LEU B 114      70.742  -2.053  46.172  1.00  8.32           C
ATOM    848  O   LEU B 114      69.568  -1.972  45.857  1.00  9.51           O
ATOM    849  CB  LEU B 114      72.420  -2.031  44.326  1.00 10.14           C
ATOM    850  CG  LEU B 114      73.381  -1.298  43.378  1.00 15.84           C
ATOM    851  CD1 LEU B 114      73.642  -2.278  42.215  1.00 18.45           C
ATOM    852  CD2 LEU B 114      73.001   0.090  43.062  1.00 23.09           C
ATOM    853  N   GLU B 115      71.182  -2.897  47.107  1.00  8.91           N
ATOM    854  CA  GLU B 115      70.244  -3.717  47.855  1.00  8.96           C
ATOM    855  C   GLU B 115      69.308  -2.851  48.683  1.00  8.81           C
ATOM    856  O   GLU B 115      68.133  -3.147  48.795  1.00  9.83           O
ATOM    857  CB  GLU B 115      71.022  -4.673  48.762  1.00  9.72           C
ATOM    858  CG  GLU B 115      71.795  -5.736  47.993  1.00 10.33           C
ATOM    859  CD  GLU B 115      72.986  -6.267  48.674  1.00 10.62           C
ATOM    860  OE1 GLU B 115      73.198  -6.053  49.860  1.00 13.96           O
ATOM    861  OE2 GLU B 115      73.782  -6.965  47.961  1.00 11.40           O
ATOM    862  N   ASN B 116      69.858  -1.811  49.301  1.00  8.93           N
ATOM    863  CA  ASN B 116      69.024  -0.936  50.118  1.00  9.33           C
ATOM    864  C   ASN B 116      67.981  -0.254  49.262  1.00  8.92           C
ATOM    865  O   ASN B 116      66.807  -0.173  49.632  1.00  9.80           O
ATOM    866  CB  ASN B 116      69.881   0.083  50.844  1.00  9.67           C
ATOM    867  CG  ASN B 116      70.634  -0.485  52.008  1.00  9.88           C
ATOM    868  OD1 ASN B 116      70.493  -1.650  52.364  1.00 12.41           O
ATOM    869  ND2 ASN B 116      71.495   0.361  52.594  1.00 12.00           N
ATOM    870  N   ALA B 117      68.379   0.266  48.099  1.00  9.04           N
ATOM    871  CA  ALA B 117      67.407   0.893  47.192  1.00  9.29           C
ATOM    872  C   ALA B 117      66.344  -0.127  46.781  1.00  9.28           C
ATOM    873  O   ALA B 117      65.150   0.151  46.766  1.00 10.14           O
ATOM    874  CB  ALA B 117      68.112   1.461  45.989  1.00 11.33           C
ATOM    875  N   ALA B 118      66.783  -1.318  46.420  1.00  9.50           N
ATOM    876  CA  ALA B 118      65.868  -2.365  45.979  1.00 10.07           C
ATOM    877  C   ALA B 118      64.835  -2.685  47.044  1.00  9.96           C
ATOM    878  O   ALA B 118      63.644  -2.876  46.755  1.00 11.43           O
ATOM    879  CB  ALA B 118      66.605  -3.637  45.598  1.00 11.74           C
ATOM    880  N   LYS B 119      65.252  -2.742  48.309  1.00 10.25           N
ATOM    881  CA  LYS B 119      64.305  -3.033  49.412  1.00 12.04           C
ATOM    882  C   LYS B 119      63.275  -1.946  49.537  1.00 10.32           C
ATOM    883  O   LYS B 119      62.115  -2.230  49.791  1.00 12.45           O
ATOM    884  CB  LYS B 119      65.055  -3.227  50.734  1.00 14.96           C
ATOM    885  CG  LYS B 119      65.774  -4.571  50.850  1.00 18.67           C
ATOM    886  CD ALYS B 119      66.280  -4.758  52.303  0.55 19.82           C
ATOM    887  CD BLYS B 119      66.460  -4.482  52.236  0.45 19.61           C
ATOM    888  CE ALYS B 119      67.509  -3.893  52.557  0.55 19.19           C
ATOM    889  CE BLYS B 119      66.950  -5.846  52.660  0.45 19.71           C
ATOM    890  NZ ALYS B 119      68.114  -4.250  53.864  0.55 20.75           N
ATOM    891  NZ BLYS B 119      67.772  -5.660  53.876  0.45 17.39           N
ATOM    892  N   LEU B 120      63.702  -0.677  49.457  1.00 10.64           N
ATOM    893  CA  LEU B 120      62.800   0.453  49.561  1.00 11.48           C
ATOM    894  C   LEU B 120      61.659   0.319  48.538  1.00 11.04           C
ATOM    895  O   LEU B 120      60.489   0.506  48.797  1.00 13.67           O
ATOM    896  CB ALEU B 120      63.284   1.874  49.259  0.47 12.17           C
ATOM    897  CB BLEU B 120      63.801   1.613  49.412  0.53 13.35           C
ATOM    898  CG ALEU B 120      64.330   2.469  50.166  0.47 11.34           C
ATOM    899  CG BLEU B 120      63.178   2.996  49.427  0.53 14.36           C
ATOM    900  CD1ALEU B 120      64.705   3.871  49.693  0.47 12.05           C
ATOM    901  CD1BLEU B 120      62.428   3.171  50.716  0.53 20.67           C
ATOM    902  CD2ALEU B 120      63.835   2.454  51.609  0.47 13.35           C
ATOM    903  CD2BLEU B 120      64.201   4.117  49.214  0.53 17.90           C
ATOM    904  N   PHE B 121      62.066   0.027  47.286  1.00  9.63           N
ATOM    905  CA  PHE B 121      61.110  -0.007  46.211  1.00  9.05           C
ATOM    906  C   PHE B 121      60.236  -1.232  46.248  1.00  9.21           C
ATOM    907  O   PHE B 121      59.039  -1.175  45.991  1.00 10.52           O
ATOM    908  CB  PHE B 121      61.814   0.077  44.852  1.00  9.76           C
ATOM    909  CG  PHE B 121      62.753   1.248  44.659  1.00  8.95           C
ATOM    910  CD1 PHE B 121      63.928   1.057  43.974  1.00 10.40           C
ATOM    911  CD2 PHE B 121      62.452   2.501  45.130  1.00 11.77           C
ATOM    912  CE1 PHE B 121      64.832   2.058  43.762  1.00 10.68           C
ATOM    913  CE2 PHE B 121      63.354   3.515  44.932  1.00 14.43           C
ATOM    914  CZ  PHE B 121      64.526   3.310  44.263  1.00 13.03           C
ATOM    915  N   THR B 122      60.832  -2.371  46.542  1.00  9.31           N
ATOM    916  CA  THR B 122      60.117  -3.645  46.548  1.00  9.85           C
ATOM    917  C   THR B 122      59.053  -3.666  47.599  1.00  9.81           C
ATOM    918  O   THR B 122      57.962  -4.212  47.374  1.00 11.45           O
ATOM    919  CB  THR B 122      61.095  -4.818  46.753  1.00 11.67           C
ATOM    920  OG1 THR B 122      62.003  -4.859  45.648  1.00 12.55           O
ATOM    921  CG2 THR B 122      60.404  -6.133  46.843  1.00 14.27           C
ATOM    922  N   ALA B 123      59.302  -3.092  48.764  1.00 10.42           N
ATOM    923  CA  ALA B 123      58.299  -3.105  49.842  1.00 11.17           C
ATOM    924  C   ALA B 123      57.047  -2.349  49.474  1.00 11.65           C
ATOM    925  O   ALA B 123      55.969  -2.670  49.978  1.00 14.29           O
ATOM    926  CB  ALA B 123      58.915  -2.579  51.108  1.00 15.20           C
ATOM    927  N   LYS B 124      57.132  -1.367  48.596  1.00 12.37           N
ATOM    928  CA  LYS B 124      56.030  -0.610  48.048  1.00 13.68           C
ATOM    929  C   LYS B 124      55.331  -1.275  46.882  1.00 13.82           C
ATOM    930  O   LYS B 124      54.352  -0.752  46.345  1.00 16.82           O
ATOM    931  CB  LYS B 124      56.491   0.787  47.439  1.00 15.64           C
ATOM    932  CG  LYS B 124      57.020   1.672  48.503  1.00 17.29           C
ATOM    933  CD  LYS B 124      57.201   3.091  47.989  1.00 15.06           C
ATOM    934  CE  LYS B 124      55.899   3.798  47.836  1.00 15.53           C
ATOM    935  NZ  LYS B 124      55.934   5.172  47.394  1.00 15.11           N
ATOM    936  N   GLY B 125      55.838  -2.413  46.421  1.00 12.25           N
ATOM    937  CA  GLY B 125      55.230  -3.142  45.345  1.00 13.24           C
ATOM    938  C   GLY B 125      55.817  -2.887  43.989  1.00 12.08           C
ATOM    939  O   GLY B 125      55.234  -3.344  42.990  1.00 14.40           O
ATOM    940  N   ALA B 126      56.916  -2.159  43.863  1.00 11.20           N
ATOM    941  CA  ALA B 126      57.556  -1.957  42.583  1.00 11.25           C
ATOM    942  C   ALA B 126      58.367  -3.174  42.157  1.00 10.69           C
ATOM    943  O   ALA B 126      58.775  -3.974  42.998  1.00 12.62           O
ATOM    944  CB  ALA B 126      58.431  -0.733  42.638  1.00 15.95           C
ATOM    945  N   LYS B 127      58.583  -3.276  40.878  1.00 10.59           N
ATOM    946  CA  LYS B 127      59.406  -4.321  40.274  1.00 10.41           C
ATOM    947  C   LYS B 127      60.763  -3.766  39.968  1.00  9.85           C
ATOM    948  O   LYS B 127      60.890  -2.867  39.090  1.00 12.82           O
ATOM    949  CB  LYS B 127      58.714  -4.814  39.000  1.00 12.93           C
ATOM    950  CG  LYS B 127      57.313  -5.352  39.308  1.00 21.11           C
ATOM    951  CD  LYS B 127      56.542  -5.725  38.038  1.00 27.07           C
ATOM    952  CE  LYS B 127      55.126  -6.193  38.236  1.00 34.54           C
ATOM    953  NZ  LYS B 127      54.541  -6.621  36.936  1.00 47.90           N
ATOM    954  N   VAL B 128      61.778  -4.188  40.660  1.00  9.14           N
ATOM    955  CA  VAL B 128      63.124  -3.646  40.526  1.00  8.61           C
ATOM    956  C   VAL B 128      63.935  -4.496  39.608  1.00  8.16           C
ATOM    957  O   VAL B 128      63.949  -5.747  39.744  1.00  9.63           O
ATOM    958  CB  VAL B 128      63.769  -3.525  41.896  1.00  9.36           C
ATOM    959  CG1 VAL B 128      65.193  -3.010  41.763  1.00 12.01           C
ATOM    960  CG2 VAL B 128      62.975  -2.614  42.804  1.00 11.34           C
ATOM    961  N   ILE B 129      64.642  -3.878  38.699  1.00  7.94           N
ATOM    962  CA  ILE B 129      65.595  -4.529  37.802  1.00  8.20           C
ATOM    963  C   ILE B 129      66.945  -3.898  38.028  1.00  7.87           C
ATOM    964  O   ILE B 129      67.103  -2.702  37.776  1.00 10.61           O
ATOM    965  CB  ILE B 129      65.137  -4.395  36.354  1.00  9.48           C
ATOM    966  CG1 ILE B 129      63.753  -5.027  36.133  1.00 12.37           C
ATOM    967  CG2 ILE B 129      66.168  -4.977  35.389  1.00 13.13           C
ATOM    968  CD1 ILE B 129      63.077  -4.633  34.822  1.00 15.78           C
ATOM    969  N   LEU B 130      67.920  -4.653  38.482  1.00  7.92           N
ATOM    970  CA  LEU B 130      69.293  -4.171  38.568  1.00  7.93           C
ATOM    971  C   LEU B 130      69.982  -4.578  37.278  1.00  8.16           C
ATOM    972  O   LEU B 130      69.806  -5.692  36.802  1.00 11.21           O
ATOM    973  CB  LEU B 130      70.006  -4.757  39.787  1.00  9.06           C
ATOM    974  CG  LEU B 130      69.358  -4.466  41.134  1.00  9.92           C
ATOM    975  CD1 LEU B 130      70.203  -5.049  42.220  1.00 12.49           C
ATOM    976  CD2 LEU B 130      69.087  -3.018  41.338  1.00 12.37           C
ATOM    977  N   SER B 131      70.734  -3.684  36.700  1.00  7.86           N
ATOM    978  CA  SER B 131      71.350  -3.902  35.417  1.00  8.34           C
ATOM    979  C   SER B 131      72.837  -3.614  35.518  1.00  8.43           C
ATOM    980  O   SER B 131      73.241  -2.595  36.121  1.00  9.41           O
ATOM    981  CB  SER B 131      70.677  -2.934  34.439  1.00  9.28           C
ATOM    982  OG  SER B 131      71.205  -3.041  33.127  1.00 10.25           O
ATOM    983  N   SER B 132      73.685  -4.453  34.940  1.00  8.41           N
ATOM    984  CA  SER B 132      75.100  -4.157  34.908  1.00  8.07           C
ATOM    985  C   SER B 132      75.428  -2.967  34.024  1.00  7.64           C
ATOM    986  O   SER B 132      74.753  -2.689  33.020  1.00  8.85           O
ATOM    987  CB  SER B 132      75.873  -5.397  34.495  1.00  8.82           C
ATOM    988  OG  SER B 132      75.401  -5.876  33.256  1.00  9.15           O
ATOM    989  N   GLN B 133      76.501  -2.267  34.384  1.00  8.05           N
ATOM    990  CA  GLN B 133      76.924  -1.093  33.645  1.00  8.44           C
ATOM    991  C   GLN B 133      77.227  -1.429  32.204  1.00  8.38           C
ATOM    992  O   GLN B 133      77.642  -2.524  31.855  1.00  9.77           O
ATOM    993  CB  GLN B 133      78.173  -0.461  34.315  1.00  8.89           C
ATOM    994  CG  GLN B 133      79.380  -1.369  34.310  1.00 10.14           C
ATOM    995  CD  GLN B 133      80.644  -0.575  34.491  1.00 10.06           C
ATOM    996  OE1 GLN B 133      81.225  -0.560  35.601  1.00 11.58           O
ATOM    997  NE2 GLN B 133      81.108   0.073  33.490  1.00 10.30           N
ATOM    998  N   THR B 134      77.138  -0.393  31.360  1.00  8.54           N
ATOM    999  CA  THR B 134      77.611  -0.524  29.999  1.00  8.81           C
ATOM   1000  C   THR B 134      79.120  -0.505  29.915  1.00  8.81           C
ATOM   1001  O   THR B 134      79.791   0.047  30.770  1.00  9.32           O
ATOM   1002  CB  THR B 134      77.036   0.579  29.138  1.00  9.92           C
ATOM   1003  OG1 THR B 134      77.502   1.809  29.673  1.00 11.07           O
ATOM   1004  CG2 THR B 134      75.506   0.559  29.108  1.00 13.62           C
ATOM   1005  N   PRO B 135      79.680  -1.071  28.833  1.00  8.94           N
ATOM   1006  CA  PRO B 135      81.118  -1.002  28.654  1.00  9.89           C
ATOM   1007  C   PRO B 135      81.593   0.340  28.125  1.00  9.29           C
ATOM   1008  O   PRO B 135      80.955   0.974  27.300  1.00 10.78           O
ATOM   1009  CB  PRO B 135      81.391  -2.100  27.608  1.00 11.71           C
ATOM   1010  CG  PRO B 135      80.105  -2.436  27.001  1.00 17.26           C
ATOM   1011  CD  PRO B 135      79.029  -1.932  27.846  1.00 10.13           C
ATOM   1012  N   ASN B 136      82.792   0.757  28.572  1.00 10.45           N
ATOM   1013  CA  ASN B 136      83.551   1.731  27.817  1.00 10.66           C
ATOM   1014  C   ASN B 136      83.908   1.101  26.460  1.00 11.18           C
ATOM   1015  O   ASN B 136      83.895  -0.108  26.264  1.00 13.06           O
ATOM   1016  CB  ASN B 136      84.820   2.121  28.569  1.00 12.51           C
ATOM   1017  CG  ASN B 136      84.576   2.998  29.758  1.00 13.12           C
ATOM   1018  OD1 ASN B 136      83.529   3.609  29.887  1.00 15.14           O
ATOM   1019  ND2 ASN B 136      85.601   3.149  30.589  1.00 17.24           N
ATOM   1020  N   ASN B 137      84.256   1.973  25.521  1.00 11.29           N
ATOM   1021  CA  ASN B 137      84.547   1.545  24.165  1.00 11.40           C
ATOM   1022  C   ASN B 137      85.527   0.354  24.123  1.00 11.73           C
ATOM   1023  O   ASN B 137      86.706   0.519  24.472  1.00 12.89           O
ATOM   1024  CB  ASN B 137      85.160   2.737  23.438  1.00 12.56           C
ATOM   1025  CG  ASN B 137      85.535   2.482  22.016  1.00 13.43           C
ATOM   1026  OD1 ASN B 137      85.287   1.393  21.465  1.00 13.76           O
ATOM   1027  ND2 ASN B 137      86.109   3.466  21.379  1.00 12.93           N
ATOM   1028  N   PRO B 138      85.090  -0.829  23.701  1.00 11.08           N
ATOM   1029  CA  PRO B 138      85.958  -1.993  23.753  1.00 11.67           C
ATOM   1030  C   PRO B 138      86.837  -2.130  22.531  1.00 13.67           C
ATOM   1031  O   PRO B 138      87.627  -3.064  22.456  1.00 14.21           O
ATOM   1032  CB  PRO B 138      84.994  -3.161  23.797  1.00 12.79           C
ATOM   1033  CG  PRO B 138      83.849  -2.674  22.979  1.00 12.77           C
ATOM   1034  CD  PRO B 138      83.734  -1.197  23.314  1.00 12.29           C
ATOM   1035  N   TRP B 139      86.721  -1.168  21.610  1.00 13.69           N
ATOM   1036  CA  TRP B 139      87.527  -1.090  20.415  1.00 13.56           C
ATOM   1037  C   TRP B 139      88.484   0.086  20.434  1.00 14.64           C
ATOM   1038  O   TRP B 139      89.064   0.417  19.411  1.00 16.19           O
ATOM   1039  CB  TRP B 139      86.650  -0.980  19.171  1.00 14.06           C
ATOM   1040  CG  TRP B 139      85.889  -2.192  18.754  1.00 13.69           C
ATOM   1041  CD1 TRP B 139      84.615  -2.495  19.025  1.00 13.72           C
ATOM   1042  CD2 TRP B 139      86.388  -3.288  17.977  1.00 13.15           C
ATOM   1043  NE1 TRP B 139      84.230  -3.697  18.481  1.00 14.18           N
ATOM   1044  CE2 TRP B 139      85.317  -4.189  17.814  1.00 13.26           C
ATOM   1045  CE3 TRP B 139      87.613  -3.558  17.377  1.00 15.89           C
ATOM   1046  CZ2 TRP B 139      85.454  -5.364  17.092  1.00 15.52           C
ATOM   1047  CZ3 TRP B 139      87.742  -4.744  16.641  1.00 17.11           C
ATOM   1048  CH2 TRP B 139      86.650  -5.619  16.515  1.00 17.69           C
ATOM   1049  N   GLU B 140      88.710   0.699  21.576  1.00 16.20           N
ATOM   1050  CA  GLU B 140      89.566   1.881  21.742  1.00 19.66           C
ATOM   1051  C   GLU B 140      90.934   1.610  21.174  1.00 19.16           C
ATOM   1052  O   GLU B 140      91.577   2.510  20.585  1.00 22.07           O
ATOM   1053  CB  GLU B 140      89.646   2.324  23.232  1.00 21.50           C
ATOM   1054  CG  GLU B 140      90.334   3.639  23.452  1.00 27.83           C
ATOM   1055  CD  GLU B 140      90.261   4.170  24.866  1.00 29.51           C
ATOM   1056  OE1 GLU B 140      89.828   3.443  25.785  1.00 28.03           O
ATOM   1057  OE2 GLU B 140      90.653   5.344  25.043  1.00 40.56           O
ATOM   1058  N   THR B 141      91.464   0.411  21.364  1.00 18.01           N
ATOM   1059  CA  THR B 141      92.815   0.132  20.919  1.00 19.27           C
ATOM   1060  C   THR B 141      92.894  -0.434  19.510  1.00 18.29           C
ATOM   1061  O   THR B 141      93.944  -0.741  18.986  1.00 23.10           O
ATOM   1062  CB  THR B 141      93.503  -0.888  21.832  1.00 23.29           C
ATOM   1063  OG1 THR B 141      92.786  -2.123  21.675  1.00 25.39           O
ATOM   1064  CG2 THR B 141      93.537  -0.456  23.271  1.00 31.77           C
ATOM   1065  N   GLY B 142      91.767  -0.646  18.847  1.00 18.29           N
ATOM   1066  CA  GLY B 142      91.716  -1.157  17.481  1.00 18.21           C
ATOM   1067  C   GLY B 142      91.408  -2.619  17.290  1.00 19.01           C
ATOM   1068  O   GLY B 142      91.101  -3.168  16.209  1.00 23.29           O
ATOM   1069  N   THR B 143      91.419  -3.318  18.394  1.00 18.30           N
ATOM   1070  CA  THR B 143      90.998  -4.732  18.493  1.00 20.49           C
ATOM   1071  C   THR B 143      90.068  -4.817  19.692  1.00 17.60           C
ATOM   1072  O   THR B 143      90.028  -3.912  20.539  1.00 19.45           O
ATOM   1073  CB  THR B 143      92.126  -5.752  18.688  1.00 25.89           C
ATOM   1074  OG1 THR B 143      92.896  -5.432  19.873  1.00 28.59           O
ATOM   1075  CG2 THR B 143      93.148  -5.658  17.578  1.00 33.03           C
ATOM   1076  N   PHE B 144      89.284  -5.875  19.736  1.00 17.01           N
ATOM   1077  CA  PHE B 144      88.186  -5.987  20.707  1.00 15.44           C
ATOM   1078  C   PHE B 144      88.688  -6.580  21.991  1.00 16.74           C
ATOM   1079  O   PHE B 144      89.306  -7.636  22.008  1.00 19.96           O
ATOM   1080  CB  PHE B 144      87.069  -6.862  20.121  1.00 15.85           C
ATOM   1081  CG  PHE B 144      85.934  -7.080  21.072  1.00 13.65           C
ATOM   1082  CD1 PHE B 144      84.994  -6.083  21.212  1.00 15.35           C
ATOM   1083  CD2 PHE B 144      85.817  -8.231  21.829  1.00 16.43           C
ATOM   1084  CE1 PHE B 144      83.933  -6.231  22.079  1.00 16.27           C
ATOM   1085  CE2 PHE B 144      84.728  -8.383  22.687  1.00 17.69           C
ATOM   1086  CZ  PHE B 144      83.805  -7.379  22.834  1.00 17.06           C
ATOM   1087  N   VAL B 145      88.382  -5.890  23.094  1.00 17.02           N
ATOM   1088  CA  VAL B 145      88.791  -6.326  24.407  1.00 19.75           C
ATOM   1089  C   VAL B 145      87.533  -6.451  25.265  1.00 18.19           C
ATOM   1090  O   VAL B 145      86.845  -5.451  25.391  1.00 20.34           O
ATOM   1091  CB  VAL B 145      89.778  -5.324  25.010  1.00 25.44           C
ATOM   1092  CG1 VAL B 145      90.238  -5.883  26.377  1.00 35.22           C
ATOM   1093  CG2 VAL B 145      91.048  -4.996  24.222  1.00 27.47           C
ATOM   1094  N   ASN B 146      87.192  -7.613  25.802  1.00 20.94           N
ATOM   1095  CA  ASN B 146      86.036  -7.742  26.735  1.00 22.22           C
ATOM   1096  C   ASN B 146      86.600  -7.832  28.146  1.00 20.03           C
ATOM   1097  O   ASN B 146      87.194  -8.827  28.582  1.00 36.66           O
ATOM   1098  CB  ASN B 146      85.114  -8.933  26.436  1.00 28.95           C
ATOM   1099  CG  ASN B 146      83.806  -9.037  27.168  1.00 31.88           C
ATOM   1100  OD1 ASN B 146      83.703  -8.536  28.324  1.00 36.14           O
ATOM   1101  ND2 ASN B 146      82.806  -9.666  26.506  1.00 27.36           N
ATOM   1102  N   SER B 147      86.452  -6.719  28.846  1.00 17.57           N
ATOM   1103  CA  SER B 147      87.070  -6.546  30.129  1.00 20.81           C
ATOM   1104  C   SER B 147      86.059  -6.059  31.143  1.00 17.86           C
ATOM   1105  O   SER B 147      85.992  -4.842  31.413  1.00 19.69           O
ATOM   1106  CB ASER B 147      88.262  -5.584  30.036  0.39 24.76           C
ATOM   1107  CB BSER B 147      88.128  -5.439  29.949  0.61 25.40           C
ATOM   1108  OG ASER B 147      88.930  -5.555  31.285  0.39 26.95           O
ATOM   1109  OG BSER B 147      87.593  -4.467  29.039  0.61 35.80           O
ATOM   1110  N   PRO B 148      85.195  -6.931  31.674  1.00 16.81           N
ATOM   1111  CA  PRO B 148      84.146  -6.436  32.587  1.00 14.65           C
ATOM   1112  C   PRO B 148      84.816  -5.877  33.851  1.00 15.18           C
ATOM   1113  O   PRO B 148      85.843  -6.349  34.350  1.00 19.03           O
ATOM   1114  CB  PRO B 148      83.337  -7.687  32.867  1.00 19.73           C
ATOM   1115  CG  PRO B 148      84.028  -8.845  32.291  1.00 23.27           C
ATOM   1116  CD  PRO B 148      85.149  -8.355  31.471  1.00 20.81           C
ATOM   1117  N   THR B 149      84.154  -4.863  34.385  1.00 14.18           N
ATOM   1118  CA  THR B 149      84.568  -4.343  35.690  1.00 13.01           C
ATOM   1119  C   THR B 149      83.980  -5.180  36.799  1.00 11.83           C
ATOM   1120  O   THR B 149      83.044  -5.956  36.597  1.00 12.24           O
ATOM   1121  CB  THR B 149      84.072  -2.892  35.821  1.00 13.21           C
ATOM   1122  OG1 THR B 149      82.655  -2.952  36.014  1.00 13.53           O
ATOM   1123  CG2 THR B 149      84.483  -2.054  34.598  1.00 17.82           C
ATOM   1124  N   ARG B 150      84.488  -4.959  37.990  1.00 12.49           N
ATOM   1125  CA  ARG B 150      83.968  -5.675  39.152  1.00 11.91           C
ATOM   1126  C   ARG B 150      82.487  -5.384  39.371  1.00 10.47           C
ATOM   1127  O   ARG B 150      81.763  -6.202  39.958  1.00 11.74           O
ATOM   1128  CB  ARG B 150      84.739  -5.390  40.433  1.00 13.11           C
ATOM   1129  CG  ARG B 150      84.667  -3.968  40.911  1.00 13.16           C
ATOM   1130  CD  ARG B 150      85.699  -3.770  41.988  1.00 17.12           C
ATOM   1131  NE  ARG B 150      85.937  -2.419  42.419  1.00 18.72           N
ATOM   1132  CZ  ARG B 150      86.695  -1.500  41.825  1.00 19.63           C
ATOM   1133  NH1 ARG B 150      87.304  -1.771  40.680  1.00 26.44           N
ATOM   1134  NH2 ARG B 150      86.861  -0.271  42.356  1.00 22.71           N
ATOM   1135  N   PHE B 151      82.041  -4.227  38.927  1.00 10.70           N
ATOM   1136  CA  PHE B 151      80.665  -3.801  39.175  1.00  9.59           C
ATOM   1137  C   PHE B 151      79.655  -4.607  38.401  1.00  9.75           C
ATOM   1138  O   PHE B 151      78.473  -4.597  38.748  1.00 10.28           O
ATOM   1139  CB  PHE B 151      80.506  -2.300  38.902  1.00 10.30           C
ATOM   1140  CG  PHE B 151      81.457  -1.523  39.793  1.00  9.97           C
ATOM   1141  CD1 PHE B 151      82.582  -0.923  39.276  1.00 12.07           C
ATOM   1142  CD2 PHE B 151      81.238  -1.465  41.126  1.00 11.09           C
ATOM   1143  CE1 PHE B 151      83.506  -0.291  40.130  1.00 13.26           C
ATOM   1144  CE2 PHE B 151      82.118  -0.846  41.972  1.00 12.27           C
ATOM   1145  CZ  PHE B 151      83.262  -0.274  41.461  1.00 12.82           C
ATOM   1146  N   VAL B 152      80.070  -5.297  37.349  1.00 10.10           N
ATOM   1147  CA  VAL B 152      79.169  -6.169  36.616  1.00 10.27           C
ATOM   1148  C   VAL B 152      78.748  -7.344  37.479  1.00 10.72           C
ATOM   1149  O   VAL B 152      77.540  -7.537  37.730  1.00 12.09           O
ATOM   1150  CB  VAL B 152      79.857  -6.608  35.292  1.00 11.01           C
ATOM   1151  CG1 VAL B 152      78.973  -7.607  34.570  1.00 12.94           C
ATOM   1152  CG2 VAL B 152      80.159  -5.456  34.372  1.00 12.15           C
ATOM   1153  N   GLU B 153      79.706  -8.083  38.030  1.00 11.40           N
ATOM   1154  CA  GLU B 153      79.371  -9.203  38.919  1.00 13.70           C
ATOM   1155  C   GLU B 153      78.695  -8.686  40.182  1.00 11.08           C
ATOM   1156  O   GLU B 153      77.836  -9.353  40.738  1.00 12.24           O
ATOM   1157  CB AGLU B 153      80.672  -9.917  39.282  0.67 18.92           C
ATOM   1158  CB BGLU B 153      80.542 -10.122  39.285  0.33 20.48           C
ATOM   1159  CG AGLU B 153      80.716 -10.957  40.348  0.67 25.50           C
ATOM   1160  CG BGLU B 153      80.004 -11.467  39.763  0.33 24.61           C
ATOM   1161  CD AGLU B 153      82.046 -11.474  40.857  0.67 34.86           C
ATOM   1162  CD BGLU B 153      80.935 -12.644  39.635  0.33 27.45           C
ATOM   1163  OE1AGLU B 153      82.003 -12.485  41.611  0.67 46.36           O
ATOM   1164  OE1BGLU B 153      80.745 -13.595  40.429  0.33 33.79           O
ATOM   1165  OE2AGLU B 153      83.195 -11.002  40.629  0.67 39.36           O
ATOM   1166  OE2BGLU B 153      81.843 -12.672  38.776  0.33 34.03           O
ATOM   1167  N   TYR B 154      79.101  -7.500  40.662  1.00 10.50           N
ATOM   1168  CA  TYR B 154      78.480  -6.981  41.884  1.00 10.39           C
ATOM   1169  C   TYR B 154      76.988  -6.695  41.719  1.00  9.87           C
ATOM   1170  O   TYR B 154      76.227  -6.852  42.647  1.00 11.61           O
ATOM   1171  CB  TYR B 154      79.177  -5.739  42.352  1.00 10.65           C
ATOM   1172  CG  TYR B 154      80.536  -5.850  42.954  1.00 11.24           C
ATOM   1173  CD1 TYR B 154      81.244  -7.028  43.060  1.00 13.44           C
ATOM   1174  CD2 TYR B 154      81.153  -4.710  43.435  1.00 12.57           C
ATOM   1175  CE1 TYR B 154      82.495  -7.083  43.627  1.00 15.67           C
ATOM   1176  CE2 TYR B 154      82.404  -4.751  44.015  1.00 15.05           C
ATOM   1177  CZ  TYR B 154      83.077  -5.942  44.096  1.00 14.49           C
ATOM   1178  OH  TYR B 154      84.327  -5.944  44.683  1.00 18.51           O
ATOM   1179  N   ALA B 155      76.600  -6.220  40.522  1.00  9.95           N
ATOM   1180  CA  ALA B 155      75.166  -5.990  40.263  1.00 10.32           C
ATOM   1181  C   ALA B 155      74.384  -7.311  40.283  1.00  9.77           C
ATOM   1182  O   ALA B 155      73.273  -7.364  40.821  1.00 10.92           O
ATOM   1183  CB  ALA B 155      74.955  -5.240  38.965  1.00 11.18           C
ATOM   1184  N   GLU B 156      74.991  -8.361  39.716  1.00 10.32           N
ATOM   1185  CA  GLU B 156      74.336  -9.661  39.731  1.00 11.07           C
ATOM   1186  C   GLU B 156      74.179 -10.161  41.174  1.00 10.69           C
ATOM   1187  O   GLU B 156      73.132 -10.683  41.542  1.00 12.00           O
ATOM   1188  CB  GLU B 156      75.172 -10.634  38.889  1.00 12.51           C
ATOM   1189  CG  GLU B 156      74.522 -12.008  38.795  1.00 15.15           C
ATOM   1190  CD  GLU B 156      75.184 -12.900  37.782  1.00 24.14           C
ATOM   1191  OE1 GLU B 156      76.310 -12.624  37.344  1.00 30.13           O
ATOM   1192  OE2 GLU B 156      74.526 -13.918  37.464  1.00 38.08           O
ATOM   1193  N   LEU B 157      75.200 -10.017  41.984  1.00 10.94           N
ATOM   1194  CA  LEU B 157      75.188 -10.407  43.405  1.00 11.58           C
ATOM   1195  C   LEU B 157      74.127  -9.642  44.128  1.00 10.86           C
ATOM   1196  O   LEU B 157      73.347 -10.190  44.915  1.00 12.54           O
ATOM   1197  CB  LEU B 157      76.558 -10.139  44.017  1.00 15.04           C
ATOM   1198  CG  LEU B 157      76.701 -10.355  45.506  1.00 18.97           C
ATOM   1199  CD1 LEU B 157      76.125  -9.325  46.469  1.00 40.78           C
ATOM   1200  CD2 LEU B 157      76.220 -11.746  45.950  1.00 32.22           C
ATOM   1201  N   ALA B 158      74.063  -8.325  43.923  1.00 10.43           N
ATOM   1202  CA  ALA B 158      73.101  -7.503  44.610  1.00 11.21           C
ATOM   1203  C   ALA B 158      71.675  -7.936  44.292  1.00 10.05           C
ATOM   1204  O   ALA B 158      70.831  -7.955  45.162  1.00 11.25           O
ATOM   1205  CB  ALA B 158      73.256  -6.035  44.245  1.00 11.62           C
ATOM   1206  N   ALA B 159      71.405  -8.304  43.044  1.00 10.27           N
ATOM   1207  CA  ALA B 159      70.062  -8.750  42.655  1.00 10.36           C
ATOM   1208  C   ALA B 159      69.691 -10.044  43.344  1.00 10.61           C
ATOM   1209  O   ALA B 159      68.566 -10.229  43.786  1.00 12.31           O
ATOM   1210  CB  ALA B 159      69.970  -8.872  41.148  1.00 11.80           C
ATOM   1211  N   GLU B 160      70.662 -10.945  43.442  1.00 12.28           N
ATOM   1212  CA  GLU B 160      70.430 -12.233  44.100  1.00 13.29           C
ATOM   1213  C   GLU B 160      70.136 -11.987  45.588  1.00 13.36           C
ATOM   1214  O   GLU B 160      69.184 -12.562  46.141  1.00 16.03           O
ATOM   1215  CB  GLU B 160      71.633 -13.133  43.928  1.00 17.87           C
ATOM   1216  CG  GLU B 160      71.579 -14.425  44.656  1.00 23.68           C
ATOM   1217  CD  GLU B 160      72.786 -15.195  44.057  1.00 34.63           C
ATOM   1218  OE1 GLU B 160      72.757 -15.707  42.907  1.00 52.10           O
ATOM   1219  OE2 GLU B 160      73.757 -15.155  44.774  1.00 46.86           O
ATOM   1220  N   VAL B 161      70.906 -11.146  46.262  1.00 12.84           N
ATOM   1221  CA  VAL B 161      70.750 -10.906  47.688  1.00 13.36           C
ATOM   1222  C   VAL B 161      69.424 -10.226  47.943  1.00 13.17           C
ATOM   1223  O   VAL B 161      68.754 -10.545  48.913  1.00 16.56           O
ATOM   1224  CB  VAL B 161      71.945 -10.081  48.208  1.00 14.37           C
ATOM   1225  CG1 VAL B 161      71.690  -9.482  49.582  1.00 17.03           C
ATOM   1226  CG2 VAL B 161      73.202 -10.969  48.224  1.00 18.46           C
ATOM   1227  N   ALA B 162      69.043  -9.247  47.128  1.00 13.38           N
ATOM   1228  CA  ALA B 162      67.837  -8.500  47.319  1.00 13.40           C
ATOM   1229  C   ALA B 162      66.596  -9.210  46.787  1.00 12.53           C
ATOM   1230  O   ALA B 162      65.455  -8.811  47.028  1.00 15.67           O
ATOM   1231  CB  ALA B 162      67.919  -7.129  46.615  1.00 16.01           C
ATOM   1232  N   GLY B 163      66.754 -10.282  46.038  1.00 12.60           N
ATOM   1233  CA  GLY B 163      65.676 -11.034  45.497  1.00 13.52           C
ATOM   1234  C   GLY B 163      64.925 -10.323  44.374  1.00 12.28           C
ATOM   1235  O   GLY B 163      63.708 -10.459  44.253  1.00 16.05           O
ATOM   1236  N   VAL B 164      65.635  -9.598  43.562  1.00 10.66           N
ATOM   1237  CA  VAL B 164      65.034  -8.858  42.433  1.00 10.02           C
ATOM   1238  C   VAL B 164      65.625  -9.337  41.119  1.00 10.16           C
ATOM   1239  O   VAL B 164      66.488 -10.220  41.108  1.00 13.93           O
ATOM   1240  CB  VAL B 164      65.177  -7.348  42.628  1.00 10.33           C
ATOM   1241  CG1 VAL B 164      64.503  -6.908  43.909  1.00 12.49           C
ATOM   1242  CG2 VAL B 164      66.617  -6.877  42.579  1.00 11.41           C
ATOM   1243  N   GLU B 165      65.220  -8.782  40.024  1.00  9.81           N
ATOM   1244  CA  GLU B 165      65.668  -9.236  38.704  1.00  9.67           C
ATOM   1245  C   GLU B 165      66.970  -8.577  38.329  1.00  9.07           C
ATOM   1246  O   GLU B 165      67.273  -7.463  38.702  1.00 10.94           O
ATOM   1247  CB  GLU B 165      64.589  -8.909  37.667  1.00 10.53           C
ATOM   1248  CG  GLU B 165      63.384  -9.824  37.832  1.00 11.74           C
ATOM   1249  CD  GLU B 165      62.301  -9.473  36.830  1.00 12.64           C
ATOM   1250  OE1 GLU B 165      61.696  -8.389  36.991  1.00 17.02           O
ATOM   1251  OE2 GLU B 165      62.039 -10.256  35.905  1.00 14.05           O
ATOM   1252  N   TYR B 166      67.757  -9.304  37.549  1.00 10.21           N
ATOM   1253  CA  TYR B 166      69.040  -8.867  37.010  1.00  9.48           C
ATOM   1254  C   TYR B 166      69.031  -8.936  35.518  1.00  8.78           C
ATOM   1255  O   TYR B 166      68.616  -9.967  34.953  1.00 10.51           O
ATOM   1256  CB  TYR B 166      70.187  -9.763  37.544  1.00 11.00           C
ATOM   1257  CG  TYR B 166      71.520  -9.432  36.941  1.00  9.96           C
ATOM   1258  CD1 TYR B 166      72.141  -8.203  37.086  1.00 10.18           C
ATOM   1259  CD2 TYR B 166      72.178 -10.385  36.198  1.00 10.90           C
ATOM   1260  CE1 TYR B 166      73.361  -7.931  36.518  1.00 11.09           C
ATOM   1261  CE2 TYR B 166      73.419 -10.134  35.623  1.00 11.75           C
ATOM   1262  CZ  TYR B 166      74.010  -8.883  35.787  1.00 11.03           C
ATOM   1263  OH  TYR B 166      75.228  -8.588  35.210  1.00 13.35           O
ATOM   1264  N   VAL B 167      69.516  -7.927  34.851  1.00  8.66           N
ATOM   1265  CA  VAL B 167      69.764  -7.894  33.415  1.00  9.16           C
ATOM   1266  C   VAL B 167      71.228  -7.594  33.168  1.00  8.79           C
ATOM   1267  O   VAL B 167      71.753  -6.585  33.659  1.00  9.42           O
ATOM   1268  CB  VAL B 167      68.873  -6.823  32.723  1.00 10.04           C
ATOM   1269  CG1 VAL B 167      69.256  -6.723  31.244  1.00 14.56           C
ATOM   1270  CG2 VAL B 167      67.438  -7.204  32.837  1.00 12.33           C
ATOM   1271  N   ASP B 168      71.888  -8.455  32.401  1.00  8.98           N
ATOM   1272  CA  ASP B 168      73.301  -8.265  32.112  1.00  9.13           C
ATOM   1273  C   ASP B 168      73.463  -7.412  30.883  1.00  8.40           C
ATOM   1274  O   ASP B 168      73.786  -7.821  29.784  1.00  9.50           O
ATOM   1275  CB  ASP B 168      74.012  -9.606  31.937  1.00 10.37           C
ATOM   1276  CG  ASP B 168      75.510  -9.441  31.845  1.00 11.09           C
ATOM   1277  OD1 ASP B 168      76.002  -8.312  31.879  1.00 11.29           O
ATOM   1278  OD2 ASP B 168      76.172 -10.512  31.706  1.00 14.37           O
ATOM   1279  N   HIS B 169      73.234  -6.110  31.099  1.00  8.39           N
ATOM   1280  CA  HIS B 169      73.352  -5.123  30.026  1.00  8.23           C
ATOM   1281  C   HIS B 169      74.781  -5.094  29.510  1.00  8.03           C
ATOM   1282  O   HIS B 169      74.967  -4.992  28.293  1.00  9.44           O
ATOM   1283  CB  HIS B 169      72.895  -3.767  30.541  1.00  8.26           C
ATOM   1284  CG  HIS B 169      72.604  -2.758  29.484  1.00  7.46           C
ATOM   1285  ND1 HIS B 169      72.384  -1.439  29.794  1.00  7.98           N
ATOM   1286  CD2 HIS B 169      72.481  -2.867  28.160  1.00  7.64           C
ATOM   1287  CE1 HIS B 169      72.132  -0.785  28.676  1.00  8.47           C
ATOM   1288  NE2 HIS B 169      72.186  -1.617  27.649  1.00  8.04           N
ATOM   1289  N   TRP B 170      75.781  -5.206  30.375  1.00  8.62           N
ATOM   1290  CA  TRP B 170      77.165  -5.240  29.947  1.00  8.96           C
ATOM   1291  C   TRP B 170      77.372  -6.245  28.823  1.00  9.23           C
ATOM   1292  O   TRP B 170      77.942  -5.920  27.751  1.00  9.72           O
ATOM   1293  CB  TRP B 170      78.083  -5.671  31.137  1.00  9.79           C
ATOM   1294  CG  TRP B 170      79.517  -5.880  30.653  1.00 13.69           C
ATOM   1295  CD1 TRP B 170      80.054  -7.032  30.039  1.00 14.44           C
ATOM   1296  CD2 TRP B 170      80.591  -4.970  30.693  1.00 16.16           C
ATOM   1297  NE1 TRP B 170      81.309  -6.852  29.694  1.00 16.66           N
ATOM   1298  CE2 TRP B 170      81.695  -5.590  30.114  1.00 13.49           C
ATOM   1299  CE3 TRP B 170      80.671  -3.689  31.212  1.00 15.59           C
ATOM   1300  CZ2 TRP B 170      82.954  -4.963  29.995  1.00 17.84           C
ATOM   1301  CZ3 TRP B 170      81.937  -3.072  31.091  1.00 18.02           C
ATOM   1302  CH2 TRP B 170      83.042  -3.671  30.514  1.00 17.52           C
ATOM   1303  N   SER B 171      76.979  -7.495  29.063  1.00  9.12           N
ATOM   1304  CA  SER B 171      77.310  -8.543  28.112  1.00  9.77           C
ATOM   1305  C   SER B 171      76.582  -8.364  26.802  1.00  9.17           C
ATOM   1306  O   SER B 171      77.131  -8.654  25.732  1.00 10.12           O
ATOM   1307  CB  SER B 171      77.015  -9.923  28.681  1.00 11.10           C
ATOM   1308  OG  SER B 171      77.922 -10.193  29.729  1.00 13.81           O
ATOM   1309  N   TYR B 172      75.338  -7.902  26.832  1.00  8.57           N
ATOM   1310  CA  TYR B 172      74.602  -7.710  25.607  1.00  8.52           C
ATOM   1311  C   TYR B 172      75.141  -6.567  24.797  1.00  9.00           C
ATOM   1312  O   TYR B 172      75.157  -6.632  23.581  1.00 10.61           O
ATOM   1313  CB  TYR B 172      73.070  -7.553  25.923  1.00  9.04           C
ATOM   1314  CG  TYR B 172      72.454  -8.943  26.075  1.00  8.86           C
ATOM   1315  CD1 TYR B 172      72.496  -9.651  27.262  1.00  9.79           C
ATOM   1316  CD2 TYR B 172      71.861  -9.549  24.984  1.00  9.81           C
ATOM   1317  CE1 TYR B 172      71.953 -10.906  27.392  1.00  9.89           C
ATOM   1318  CE2 TYR B 172      71.326 -10.837  25.089  1.00 10.90           C
ATOM   1319  CZ  TYR B 172      71.392 -11.482  26.307  1.00  9.70           C
ATOM   1320  OH  TYR B 172      70.867 -12.763  26.342  1.00 11.97           O
ATOM   1321  N   VAL B 173      75.626  -5.484  25.449  1.00  8.86           N
ATOM   1322  CA  VAL B 173      76.261  -4.427  24.718  1.00  8.85           C
ATOM   1323  C   VAL B 173      77.588  -4.900  24.136  1.00  9.17           C
ATOM   1324  O   VAL B 173      77.872  -4.673  22.955  1.00 10.24           O
ATOM   1325  CB  VAL B 173      76.466  -3.139  25.522  1.00  8.77           C
ATOM   1326  CG1 VAL B 173      77.209  -2.117  24.698  1.00 10.54           C
ATOM   1327  CG2 VAL B 173      75.143  -2.563  25.995  1.00 10.43           C
ATOM   1328  N   ASP B 174      78.410  -5.563  24.936  1.00  9.57           N
ATOM   1329  CA  ASP B 174      79.704  -5.967  24.414  1.00 10.09           C
ATOM   1330  C   ASP B 174      79.545  -6.970  23.294  1.00 10.64           C
ATOM   1331  O   ASP B 174      80.356  -6.955  22.356  1.00 12.48           O
ATOM   1332  CB  ASP B 174      80.587  -6.492  25.518  1.00 12.13           C
ATOM   1333  CG  ASP B 174      81.814  -5.576  25.696  1.00 13.11           C
ATOM   1334  OD1 ASP B 174      81.953  -4.501  25.111  1.00 15.02           O
ATOM   1335  OD2 ASP B 174      82.594  -5.959  26.555  1.00 16.00           O
ATOM   1336  N   SER B 175      78.529  -7.835  23.345  1.00 10.26           N
ATOM   1337  CA  SER B 175      78.286  -8.802  22.271  1.00 11.27           C
ATOM   1338  C   SER B 175      77.978  -8.101  20.966  1.00 10.42           C
ATOM   1339  O   SER B 175      78.556  -8.412  19.915  1.00 12.85           O
ATOM   1340  CB  SER B 175      77.112  -9.681  22.628  1.00 13.96           C
ATOM   1341  OG  SER B 175      76.670 -10.506  21.568  1.00 18.18           O
ATOM   1342  N   ILE B 176      77.112  -7.106  20.966  1.00 10.01           N
ATOM   1343  CA  ILE B 176      76.812  -6.410  19.723  1.00 10.08           C
ATOM   1344  C   ILE B 176      77.970  -5.531  19.289  1.00  9.54           C
ATOM   1345  O   ILE B 176      78.264  -5.439  18.104  1.00 11.56           O
ATOM   1346  CB  ILE B 176      75.466  -5.658  19.813  1.00 11.38           C
ATOM   1347  CG1 ILE B 176      74.935  -5.428  18.411  1.00 15.47           C
ATOM   1348  CG2 ILE B 176      75.536  -4.399  20.602  1.00 14.22           C
ATOM   1349  CD1 ILE B 176      74.649  -6.663  17.591  1.00 27.44           C
ATOM   1350  N   TYR B 177      78.690  -4.909  20.195  1.00 10.28           N
ATOM   1351  CA  TYR B 177      79.863  -4.150  19.793  1.00 10.22           C
ATOM   1352  C   TYR B 177      80.880  -5.049  19.106  1.00 10.77           C
ATOM   1353  O   TYR B 177      81.505  -4.588  18.134  1.00 11.82           O
ATOM   1354  CB  TYR B 177      80.495  -3.474  20.984  1.00 10.06           C
ATOM   1355  CG  TYR B 177      79.841  -2.218  21.533  1.00  9.71           C
ATOM   1356  CD1 TYR B 177      78.829  -1.529  20.887  1.00 10.47           C
ATOM   1357  CD2 TYR B 177      80.308  -1.659  22.724  1.00 10.74           C
ATOM   1358  CE1 TYR B 177      78.280  -0.352  21.414  1.00 10.88           C
ATOM   1359  CE2 TYR B 177      79.793  -0.496  23.220  1.00 10.16           C
ATOM   1360  CZ  TYR B 177      78.784   0.144  22.591  1.00  9.76           C
ATOM   1361  OH  TYR B 177      78.198   1.302  23.042  1.00 10.93           O
ATOM   1362  N   GLU B 178      81.084  -6.276  19.549  1.00 10.86           N
ATOM   1363  CA  GLU B 178      82.039  -7.140  18.923  1.00 12.39           C
ATOM   1364  C   GLU B 178      81.634  -7.347  17.466  1.00 13.23           C
ATOM   1365  O   GLU B 178      82.490  -7.313  16.573  1.00 16.78           O
ATOM   1366  CB  GLU B 178      82.112  -8.471  19.683  1.00 14.44           C
ATOM   1367  CG  GLU B 178      83.251  -9.358  19.199  1.00 18.56           C
ATOM   1368  CD  GLU B 178      83.442 -10.628  20.010  1.00 22.80           C
ATOM   1369  OE1 GLU B 178      82.527 -10.971  20.797  1.00 30.52           O
ATOM   1370  OE2 GLU B 178      84.495 -11.261  19.853  1.00 33.23           O
ATOM   1371  N   THR B 179      80.374  -7.570  17.218  1.00 11.79           N
ATOM   1372  CA  THR B 179      79.941  -7.865  15.864  1.00 14.02           C
ATOM   1373  C   THR B 179      79.901  -6.635  14.996  1.00 12.94           C
ATOM   1374  O   THR B 179      80.075  -6.744  13.774  1.00 17.33           O
ATOM   1375  CB  THR B 179      78.602  -8.637  15.870  1.00 19.82           C
ATOM   1376  OG1 THR B 179      77.553  -7.809  16.310  1.00 24.99           O
ATOM   1377  CG2 THR B 179      78.721  -9.900  16.726  1.00 25.34           C
ATOM   1378  N   LEU B 180      79.699  -5.463  15.526  1.00 11.90           N
ATOM   1379  CA  LEU B 180      79.617  -4.238  14.729  1.00 12.07           C
ATOM   1380  C   LEU B 180      80.979  -3.860  14.214  1.00 12.17           C
ATOM   1381  O   LEU B 180      81.034  -3.265  13.110  1.00 14.62           O
ATOM   1382  CB  LEU B 180      79.046  -3.090  15.573  1.00 11.52           C
ATOM   1383  CG  LEU B 180      77.557  -3.185  15.864  1.00 12.43           C
ATOM   1384  CD1 LEU B 180      77.116  -2.167  16.875  1.00 14.99           C
ATOM   1385  CD2 LEU B 180      76.766  -3.005  14.573  1.00 20.17           C
ATOM   1386  N   GLY B 181      82.047  -4.103  14.910  1.00 12.76           N
ATOM   1387  CA  GLY B 181      83.371  -3.857  14.418  1.00 13.25           C
ATOM   1388  C   GLY B 181      84.007  -2.574  14.803  1.00 11.94           C
ATOM   1389  O   GLY B 181      83.363  -1.684  15.354  1.00 12.71           O
ATOM   1390  N   ASN B 182      85.316  -2.476  14.544  1.00 12.93           N
ATOM   1391  CA  ASN B 182      86.118  -1.385  15.008  1.00 12.44           C
ATOM   1392  C   ASN B 182      85.646  -0.022  14.555  1.00 12.49           C
ATOM   1393  O   ASN B 182      85.475   0.929  15.304  1.00 13.51           O
ATOM   1394  CB  ASN B 182      87.558  -1.644  14.496  1.00 14.98           C
ATOM   1395  CG  ASN B 182      88.464  -0.520  14.863  1.00 16.52           C
ATOM   1396  OD1 ASN B 182      88.641  -0.222  15.998  1.00 16.80           O
ATOM   1397  ND2 ASN B 182      89.037   0.078  13.793  1.00 18.45           N
ATOM   1398  N   ALA B 183      85.432   0.142  13.243  1.00 13.14           N
ATOM   1399  CA  ALA B 183      85.081   1.467  12.729  1.00 13.56           C
ATOM   1400  C   ALA B 183      83.755   1.989  13.253  1.00 13.72           C
ATOM   1401  O   ALA B 183      83.595   3.146  13.677  1.00 14.21           O
ATOM   1402  CB  ALA B 183      85.049   1.492  11.200  1.00 18.89           C
ATOM   1403  N   THR B 184      82.749   1.122  13.188  1.00 12.38           N
ATOM   1404  CA  THR B 184      81.430   1.551  13.618  1.00 12.25           C
ATOM   1405  C   THR B 184      81.367   1.864  15.126  1.00 11.58           C
ATOM   1406  O   THR B 184      80.840   2.873  15.550  1.00 12.49           O
ATOM   1407  CB  THR B 184      80.371   0.482  13.272  1.00 14.10           C
ATOM   1408  OG1 THR B 184      80.296   0.367  11.864  1.00 16.72           O
ATOM   1409  CG2 THR B 184      78.998   0.858  13.799  1.00 16.11           C
ATOM   1410  N   VAL B 185      81.954   0.985  15.946  1.00 10.79           N
ATOM   1411  CA  VAL B 185      81.883   1.258  17.381  1.00 10.57           C
ATOM   1412  C   VAL B 185      82.684   2.498  17.742  1.00 10.71           C
ATOM   1413  O   VAL B 185      82.235   3.273  18.572  1.00 11.21           O
ATOM   1414  CB  VAL B 185      82.241   0.002  18.197  1.00 10.20           C
ATOM   1415  CG1 VAL B 185      82.207   0.353  19.694  1.00 12.38           C
ATOM   1416  CG2 VAL B 185      81.266  -1.101  17.916  1.00 12.62           C
ATOM   1417  N   ASN B 186      83.859   2.693  17.141  1.00 11.33           N
ATOM   1418  CA  ASN B 186      84.598   3.911  17.454  1.00 11.80           C
ATOM   1419  C   ASN B 186      83.794   5.144  17.117  1.00 11.88           C
ATOM   1420  O   ASN B 186      83.914   6.185  17.782  1.00 13.64           O
ATOM   1421  CB  ASN B 186      85.977   3.925  16.771  1.00 12.34           C
ATOM   1422  CG  ASN B 186      86.974   3.184  17.628  1.00 13.32           C
ATOM   1423  OD1 ASN B 186      87.361   3.666  18.691  1.00 15.95           O
ATOM   1424  ND2 ASN B 186      87.477   2.028  17.220  1.00 16.32           N
ATOM   1425  N   SER B 187      82.932   5.085  16.087  1.00 11.89           N
ATOM   1426  CA  SER B 187      82.118   6.221  15.741  1.00 13.03           C
ATOM   1427  C   SER B 187      81.077   6.543  16.809  1.00 11.81           C
ATOM   1428  O   SER B 187      80.566   7.677  16.779  1.00 14.89           O
ATOM   1429  CB  SER B 187      81.414   6.044  14.374  1.00 14.59           C
ATOM   1430  OG  SER B 187      80.238   5.258  14.465  1.00 15.74           O
ATOM   1431  N   TYR B 188      80.763   5.657  17.701  1.00 10.67           N
ATOM   1432  CA  TYR B 188      79.820   5.911  18.776  1.00 10.98           C
ATOM   1433  C   TYR B 188      80.459   6.666  19.930  1.00 10.90           C
ATOM   1434  O   TYR B 188      79.720   7.031  20.833  1.00 12.29           O
ATOM   1435  CB  TYR B 188      79.292   4.587  19.294  1.00 10.43           C
ATOM   1436  CG  TYR B 188      78.482   3.786  18.308  1.00  9.77           C
ATOM   1437  CD1 TYR B 188      78.323   2.426  18.514  1.00 10.74           C
ATOM   1438  CD2 TYR B 188      77.837   4.311  17.219  1.00 10.90           C
ATOM   1439  CE1 TYR B 188      77.585   1.619  17.686  1.00 10.97           C
ATOM   1440  CE2 TYR B 188      77.081   3.528  16.371  1.00 11.58           C
ATOM   1441  CZ  TYR B 188      76.964   2.170  16.605  1.00 10.30           C
ATOM   1442  OH  TYR B 188      76.247   1.361  15.781  1.00 11.98           O
ATOM   1443  N   PHE B 189      81.768   6.888  19.935  1.00 12.82           N
ATOM   1444  CA  PHE B 189      82.465   7.465  21.069  1.00 12.63           C
ATOM   1445  C   PHE B 189      83.206   8.723  20.604  1.00 14.14           C
ATOM   1446  O   PHE B 189      84.408   8.685  20.346  1.00 16.19           O
ATOM   1447  CB  PHE B 189      83.414   6.438  21.663  1.00 13.65           C
ATOM   1448  CG  PHE B 189      82.650   5.358  22.371  1.00 12.45           C
ATOM   1449  CD1 PHE B 189      82.360   4.173  21.743  1.00 11.69           C
ATOM   1450  CD2 PHE B 189      82.219   5.527  23.690  1.00 12.68           C
ATOM   1451  CE1 PHE B 189      81.630   3.197  22.369  1.00 13.26           C
ATOM   1452  CE2 PHE B 189      81.516   4.544  24.322  1.00 13.60           C
ATOM   1453  CZ  PHE B 189      81.247   3.359  23.678  1.00 13.46           C
ATOM   1454  N   PRO B 190      82.476   9.850  20.421  1.00 14.52           N
ATOM   1455  CA  PRO B 190      83.088  11.014  19.740  1.00 16.82           C
ATOM   1456  C   PRO B 190      84.134  11.739  20.543  1.00 17.03           C
ATOM   1457  O   PRO B 190      85.021  12.346  19.880  1.00 21.67           O
ATOM   1458  CB  PRO B 190      81.879  11.909  19.450  1.00 19.43           C
ATOM   1459  CG  PRO B 190      80.853  11.558  20.461  1.00 18.84           C
ATOM   1460  CD  PRO B 190      81.031  10.066  20.671  1.00 15.27           C
ATOM   1461  N   ILE B 191      84.095  11.773  21.859  1.00 17.10           N
ATOM   1462  CA  ILE B 191      84.966  12.669  22.629  1.00 16.99           C
ATOM   1463  C   ILE B 191      85.757  12.003  23.711  1.00 16.56           C
ATOM   1464  O   ILE B 191      86.655  12.630  24.282  1.00 23.46           O
ATOM   1465  CB  ILE B 191      84.151  13.837  23.266  1.00 19.58           C
ATOM   1466  CG1 ILE B 191      83.136  13.429  24.334  1.00 23.34           C
ATOM   1467  CG2 ILE B 191      83.543  14.709  22.147  1.00 23.28           C
ATOM   1468  CD1 ILE B 191      82.689  14.510  25.322  1.00 32.12           C
ATOM   1469  N   ASP B 192      85.429  10.760  24.054  1.00 14.89           N
ATOM   1470  CA  ASP B 192      86.063  10.015  25.106  1.00 13.59           C
ATOM   1471  C   ASP B 192      85.629   8.557  24.966  1.00 13.86           C
ATOM   1472  O   ASP B 192      84.908   8.233  24.045  1.00 18.22           O
ATOM   1473  CB  ASP B 192      85.784  10.573  26.491  1.00 14.63           C
ATOM   1474  CG  ASP B 192      84.285  10.525  26.830  1.00 13.86           C
ATOM   1475  OD1 ASP B 192      83.609   9.541  26.548  1.00 14.58           O
ATOM   1476  OD2 ASP B 192      83.782  11.552  27.358  1.00 17.98           O
ATOM   1477  N   HIS B 193      86.085   7.677  25.851  1.00 13.47           N
ATOM   1478  CA  HIS B 193      85.750   6.261  25.680  1.00 13.08           C
ATOM   1479  C   HIS B 193      84.529   5.814  26.495  1.00 11.77           C
ATOM   1480  O   HIS B 193      84.270   4.613  26.555  1.00 13.90           O
ATOM   1481  CB  HIS B 193      86.919   5.387  26.006  1.00 15.86           C
ATOM   1482  CG  HIS B 193      87.385   5.402  27.400  1.00 16.92           C
ATOM   1483  ND1 HIS B 193      88.627   4.854  27.699  1.00 24.11           N
ATOM   1484  CD2 HIS B 193      86.893   5.846  28.517  1.00 17.84           C
ATOM   1485  CE1 HIS B 193      88.857   4.984  29.010  1.00 25.04           C
ATOM   1486  NE2 HIS B 193      87.816   5.611  29.538  1.00 21.38           N
ATOM   1487  N   THR B 194      83.774   6.743  27.022  1.00 11.80           N
ATOM   1488  CA  THR B 194      82.622   6.418  27.827  1.00 11.36           C
ATOM   1489  C   THR B 194      81.308   6.846  27.257  1.00 10.81           C
ATOM   1490  O   THR B 194      80.306   6.124  27.304  1.00 12.07           O
ATOM   1491  CB  THR B 194      82.780   7.052  29.263  1.00 13.18           C
ATOM   1492  OG1 THR B 194      83.943   6.450  29.833  1.00 15.55           O
ATOM   1493  CG2 THR B 194      81.554   6.759  30.133  1.00 15.22           C
ATOM   1494  N   HIS B 195      81.203   8.078  26.778  1.00 11.27           N
ATOM   1495  CA  HIS B 195      79.918   8.674  26.436  1.00 10.70           C
ATOM   1496  C   HIS B 195      79.548   8.419  25.007  1.00 10.92           C
ATOM   1497  O   HIS B 195      80.309   8.669  24.085  1.00 14.83           O
ATOM   1498  CB  HIS B 195      79.982  10.209  26.704  1.00 11.43           C
ATOM   1499  CG  HIS B 195      80.314  10.467  28.119  1.00 12.78           C
ATOM   1500  ND1 HIS B 195      81.521  10.945  28.565  1.00 13.68           N
ATOM   1501  CD2 HIS B 195      79.619  10.204  29.251  1.00 13.92           C
ATOM   1502  CE1 HIS B 195      81.521  11.029  29.882  1.00 14.77           C
ATOM   1503  NE2 HIS B 195      80.400  10.565  30.300  1.00 14.51           N
ATOM   1504  N   THR B 196      78.352   7.946  24.765  1.00 10.89           N
ATOM   1505  CA  THR B 196      77.922   7.509  23.441  1.00 10.77           C
ATOM   1506  C   THR B 196      77.255   8.639  22.698  1.00 10.27           C
ATOM   1507  O   THR B 196      76.503   9.433  23.258  1.00 11.65           O
ATOM   1508  CB  THR B 196      76.902   6.363  23.538  1.00 10.29           C
ATOM   1509  OG1 THR B 196      75.894   6.699  24.499  1.00 10.71           O
ATOM   1510  CG2 THR B 196      77.530   5.069  23.954  1.00 12.04           C
ATOM   1511  N   SER B 197      77.480   8.670  21.379  1.00 10.82           N
ATOM   1512  CA  SER B 197      76.698   9.480  20.481  1.00 11.24           C
ATOM   1513  C   SER B 197      75.255   9.011  20.482  1.00 11.42           C
ATOM   1514  O   SER B 197      74.926   7.912  20.962  1.00 11.02           O
ATOM   1515  CB  SER B 197      77.247   9.326  19.077  1.00 12.54           C
ATOM   1516  OG  SER B 197      76.972   8.003  18.603  1.00 12.90           O
ATOM   1517  N   PRO B 198      74.339   9.767  19.892  1.00 11.47           N
ATOM   1518  CA  PRO B 198      72.952   9.314  19.788  1.00 11.87           C
ATOM   1519  C   PRO B 198      72.807   7.952  19.141  1.00 10.88           C
ATOM   1520  O   PRO B 198      71.993   7.156  19.584  1.00 11.37           O
ATOM   1521  CB  PRO B 198      72.274  10.443  18.991  1.00 14.20           C
ATOM   1522  CG  PRO B 198      73.050  11.665  19.429  1.00 17.65           C
ATOM   1523  CD  PRO B 198      74.491  11.153  19.387  1.00 15.49           C
ATOM   1524  N   ALA B 199      73.551   7.645  18.064  1.00 11.35           N
ATOM   1525  CA  ALA B 199      73.454   6.330  17.443  1.00 11.65           C
ATOM   1526  C   ALA B 199      73.906   5.232  18.409  1.00 10.48           C
ATOM   1527  O   ALA B 199      73.296   4.180  18.501  1.00 11.50           O
ATOM   1528  CB  ALA B 199      74.260   6.299  16.148  1.00 13.94           C
ATOM   1529  N   GLY B 200      75.022   5.498  19.127  1.00 10.59           N
ATOM   1530  CA  GLY B 200      75.474   4.532  20.081  1.00  9.15           C
ATOM   1531  C   GLY B 200      74.471   4.314  21.199  1.00  8.93           C
ATOM   1532  O   GLY B 200      74.286   3.187  21.642  1.00  9.66           O
ATOM   1533  N   ALA B 201      73.846   5.384  21.689  1.00  9.76           N
ATOM   1534  CA  ALA B 201      72.849   5.284  22.730  1.00  8.89           C
ATOM   1535  C   ALA B 201      71.676   4.438  22.292  1.00  8.68           C
ATOM   1536  O   ALA B 201      71.120   3.667  23.103  1.00  9.36           O
ATOM   1537  CB  ALA B 201      72.444   6.662  23.195  1.00 10.07           C
ATOM   1538  N   GLU B 202      71.245   4.594  21.045  1.00  8.98           N
ATOM   1539  CA  GLU B 202      70.199   3.759  20.499  1.00  9.05           C
ATOM   1540  C   GLU B 202      70.608   2.280  20.498  1.00  8.80           C
ATOM   1541  O   GLU B 202      69.828   1.421  20.905  1.00  9.56           O
ATOM   1542  CB  GLU B 202      69.842   4.235  19.096  1.00  9.71           C
ATOM   1543  CG  GLU B 202      68.913   3.332  18.316  1.00 10.20           C
ATOM   1544  CD  GLU B 202      67.481   3.261  18.786  1.00 10.79           C
ATOM   1545  OE1 GLU B 202      66.938   4.311  19.193  1.00 12.81           O
ATOM   1546  OE2 GLU B 202      66.882   2.143  18.717  1.00 12.17           O
ATOM   1547  N   VAL B 203      71.816   1.972  20.044  1.00  9.02           N
ATOM   1548  CA  VAL B 203      72.309   0.601  20.061  1.00  8.78           C
ATOM   1549  C   VAL B 203      72.296   0.037  21.485  1.00  8.52           C
ATOM   1550  O   VAL B 203      71.921  -1.106  21.726  1.00  9.15           O
ATOM   1551  CB  VAL B 203      73.714   0.515  19.426  1.00  9.51           C
ATOM   1552  CG1 VAL B 203      74.395  -0.793  19.713  1.00 11.52           C
ATOM   1553  CG2 VAL B 203      73.591   0.768  17.926  1.00 12.89           C
ATOM   1554  N   VAL B 204      72.772   0.844  22.430  1.00  8.35           N
ATOM   1555  CA  VAL B 204      72.863   0.440  23.831  1.00  8.32           C
ATOM   1556  C   VAL B 204      71.465   0.182  24.383  1.00  7.86           C
ATOM   1557  O   VAL B 204      71.269  -0.779  25.147  1.00  8.38           O
ATOM   1558  CB  VAL B 204      73.653   1.479  24.638  1.00  8.68           C
ATOM   1559  CG1 VAL B 204      73.499   1.267  26.153  1.00  9.22           C
ATOM   1560  CG2 VAL B 204      75.118   1.461  24.239  1.00 10.31           C
ATOM   1561  N   ALA B 205      70.487   0.995  24.054  1.00  7.73           N
ATOM   1562  CA  ALA B 205      69.087   0.775  24.487  1.00  8.42           C
ATOM   1563  C   ALA B 205      68.554  -0.500  23.882  1.00  7.87           C
ATOM   1564  O   ALA B 205      67.907  -1.309  24.561  1.00  8.67           O
ATOM   1565  CB  ALA B 205      68.236   1.973  24.143  1.00  9.22           C
ATOM   1566  N   GLU B 206      68.770  -0.694  22.579  1.00  8.20           N
ATOM   1567  CA  GLU B 206      68.314  -1.904  21.918  1.00  8.80           C
ATOM   1568  C   GLU B 206      68.920  -3.138  22.573  1.00  8.18           C
ATOM   1569  O   GLU B 206      68.239  -4.147  22.719  1.00  9.61           O
ATOM   1570  CB  GLU B 206      68.674  -1.876  20.445  1.00  9.81           C
ATOM   1571  CG  GLU B 206      67.952  -0.837  19.636  1.00 10.80           C
ATOM   1572  CD  GLU B 206      68.449  -0.701  18.210  1.00 13.35           C
ATOM   1573  OE1 GLU B 206      69.218  -1.554  17.771  1.00 17.77           O
ATOM   1574  OE2 GLU B 206      68.095   0.305  17.531  1.00 14.78           O
ATOM   1575  N   ALA B 207      70.194  -3.055  22.972  1.00  8.57           N
ATOM   1576  CA  ALA B 207      70.839  -4.187  23.605  1.00  8.84           C
ATOM   1577  C   ALA B 207      70.239  -4.505  24.986  1.00  8.34           C
ATOM   1578  O   ALA B 207      70.168  -5.682  25.363  1.00  9.56           O
ATOM   1579  CB  ALA B 207      72.332  -3.941  23.750  1.00 10.19           C
ATOM   1580  N   PHE B 208      69.818  -3.486  25.717  1.00  8.03           N
ATOM   1581  CA  PHE B 208      69.075  -3.723  26.970  1.00  8.01           C
ATOM   1582  C   PHE B 208      67.811  -4.507  26.699  1.00  8.26           C
ATOM   1583  O   PHE B 208      67.462  -5.448  27.420  1.00  8.89           O
ATOM   1584  CB  PHE B 208      68.742  -2.405  27.645  1.00  9.25           C
ATOM   1585  CG  PHE B 208      68.029  -2.584  28.967  1.00  8.74           C
ATOM   1586  CD1 PHE B 208      68.705  -2.910  30.102  1.00  9.98           C
ATOM   1587  CD2 PHE B 208      66.649  -2.404  29.015  1.00 10.37           C
ATOM   1588  CE1 PHE B 208      68.005  -3.072  31.286  1.00 13.05           C
ATOM   1589  CE2 PHE B 208      65.955  -2.579  30.213  1.00 12.50           C
ATOM   1590  CZ  PHE B 208      66.620  -2.923  31.335  1.00 12.83           C
ATOM   1591  N   LEU B 209      67.074  -4.091  25.668  1.00  8.31           N
ATOM   1592  CA  LEU B 209      65.814  -4.762  25.342  1.00  8.94           C
ATOM   1593  C   LEU B 209      66.031  -6.152  24.796  1.00  8.59           C
ATOM   1594  O   LEU B 209      65.251  -7.062  25.122  1.00  9.54           O
ATOM   1595  CB  LEU B 209      65.007  -3.884  24.404  1.00  9.93           C
ATOM   1596  CG  LEU B 209      64.596  -2.546  25.019  1.00 11.35           C
ATOM   1597  CD1 LEU B 209      64.075  -1.605  23.943  1.00 17.70           C
ATOM   1598  CD2 LEU B 209      63.656  -2.763  26.195  1.00 15.47           C
ATOM   1599  N   LYS B 210      67.100  -6.399  24.033  1.00  8.98           N
ATOM   1600  CA  LYS B 210      67.451  -7.751  23.645  1.00  9.31           C
ATOM   1601  C   LYS B 210      67.660  -8.612  24.866  1.00  8.71           C
ATOM   1602  O   LYS B 210      67.218  -9.759  24.948  1.00  9.98           O
ATOM   1603  CB  LYS B 210      68.695  -7.701  22.756  1.00  9.48           C
ATOM   1604  CG  LYS B 210      69.042  -9.040  22.111  1.00  9.43           C
ATOM   1605  CD  LYS B 210      68.123  -9.372  20.945  1.00 10.14           C
ATOM   1606  CE  LYS B 210      68.486 -10.684  20.307  1.00 10.55           C
ATOM   1607  NZ  LYS B 210      67.695 -10.860  19.046  1.00 10.86           N
ATOM   1608  N   ALA B 211      68.402  -8.069  25.843  1.00  9.44           N
ATOM   1609  CA  ALA B 211      68.636  -8.815  27.079  1.00  9.57           C
ATOM   1610  C   ALA B 211      67.342  -9.159  27.791  1.00  9.57           C
ATOM   1611  O   ALA B 211      67.159 -10.263  28.288  1.00 10.85           O
ATOM   1612  CB  ALA B 211      69.551  -7.979  27.985  1.00 11.11           C
ATOM   1613  N   VAL B 212      66.426  -8.201  27.852  1.00  9.21           N
ATOM   1614  CA  VAL B 212      65.130  -8.433  28.503  1.00  9.70           C
ATOM   1615  C   VAL B 212      64.400  -9.594  27.801  1.00  9.92           C
ATOM   1616  O   VAL B 212      63.873 -10.466  28.482  1.00 11.64           O
ATOM   1617  CB  VAL B 212      64.324  -7.116  28.459  1.00 10.29           C
ATOM   1618  CG1 VAL B 212      62.829  -7.366  28.688  1.00 12.23           C
ATOM   1619  CG2 VAL B 212      64.905  -6.130  29.462  1.00 11.79           C
ATOM   1620  N   VAL B 213      64.328  -9.555  26.480  1.00  9.81           N
ATOM   1621  CA  VAL B 213      63.580 -10.597  25.756  1.00 10.74           C
ATOM   1622  C   VAL B 213      64.238 -11.939  25.950  1.00 10.71           C
ATOM   1623  O   VAL B 213      63.590 -12.977  26.188  1.00 12.70           O
ATOM   1624  CB  VAL B 213      63.500 -10.228  24.255  1.00 14.25           C
ATOM   1625  CG1 VAL B 213      62.826 -11.361  23.486  1.00 18.46           C
ATOM   1626  CG2 VAL B 213      62.799  -8.913  24.035  1.00 16.29           C
ATOM   1627  N   CYS B 214      65.564 -11.974  25.833  1.00 10.44           N
ATOM   1628  CA  CYS B 214      66.276 -13.234  25.933  1.00 10.77           C
ATOM   1629  C   CYS B 214      66.226 -13.822  27.327  1.00 12.31           C
ATOM   1630  O   CYS B 214      66.289 -15.021  27.452  1.00 17.00           O
ATOM   1631  CB  CYS B 214      67.718 -13.022  25.540  1.00 11.00           C
ATOM   1632  SG  CYS B 214      68.010 -12.693  23.791  1.00 11.08           S
ATOM   1633  N   THR B 215      66.192 -13.003  28.354  1.00 12.09           N
ATOM   1634  CA  THR B 215      66.245 -13.477  29.704  1.00 13.72           C
ATOM   1635  C   THR B 215      64.853 -13.661  30.278  1.00 14.20           C
ATOM   1636  O   THR B 215      64.736 -14.309  31.308  1.00 18.62           O
ATOM   1637  CB ATHR B 215      67.191 -12.697  30.620  0.37 16.69           C
ATOM   1638  CB BTHR B 215      66.968 -12.352  30.550  0.63 12.98           C
ATOM   1639  OG1ATHR B 215      66.456 -11.513  30.639  0.37 14.10           O
ATOM   1640  OG1BTHR B 215      68.228 -11.910  29.979  0.63 11.62           O
ATOM   1641  CG2ATHR B 215      68.525 -12.547  29.927  0.37 17.78           C
ATOM   1642  CG2BTHR B 215      67.396 -12.833  31.960  0.63 15.89           C
ATOM   1643  N   GLY B 216      63.798 -13.138  29.694  1.00 12.73           N
ATOM   1644  CA  GLY B 216      62.490 -13.240  30.224  1.00 13.23           C
ATOM   1645  C   GLY B 216      62.172 -12.332  31.375  1.00 12.07           C
ATOM   1646  O   GLY B 216      61.315 -12.603  32.230  1.00 14.96           O
ATOM   1647  N   THR B 217      62.852 -11.214  31.445  1.00 11.62           N
ATOM   1648  CA  THR B 217      62.632 -10.217  32.506  1.00 10.85           C
ATOM   1649  C   THR B 217      61.220  -9.727  32.443  1.00 10.87           C
ATOM   1650  O   THR B 217      60.619  -9.557  31.353  1.00 12.62           O
ATOM   1651  CB  THR B 217      63.621  -9.060  32.250  1.00 12.26           C
ATOM   1652  OG1 THR B 217      64.935  -9.570  32.028  1.00 15.69           O
ATOM   1653  CG2 THR B 217      63.660  -8.090  33.411  1.00 13.32           C
ATOM   1654  N   SER B 218      60.652  -9.385  33.587  1.00 12.01           N
ATOM   1655  CA  SER B 218      59.254  -8.972  33.722  1.00 13.11           C
ATOM   1656  C   SER B 218      58.870  -7.811  32.850  1.00 12.42           C
ATOM   1657  O   SER B 218      57.713  -7.723  32.425  1.00 15.67           O
ATOM   1658  CB  SER B 218      58.950  -8.619  35.195  1.00 16.49           C
ATOM   1659  OG  SER B 218      59.706  -7.516  35.633  1.00 18.66           O
ATOM   1660  N   LEU B 219      59.797  -6.923  32.558  1.00 11.71           N
ATOM   1661  CA  LEU B 219      59.562  -5.781  31.688  1.00 11.50           C
ATOM   1662  C   LEU B 219      59.073  -6.168  30.305  1.00 11.33           C
ATOM   1663  O   LEU B 219      58.497  -5.339  29.614  1.00 12.49           O
ATOM   1664  CB  LEU B 219      60.845  -4.966  31.597  1.00 12.24           C
ATOM   1665  CG  LEU B 219      60.738  -3.587  30.977  1.00 12.44           C
ATOM   1666  CD1 LEU B 219      60.065  -2.603  31.922  1.00 16.01           C
ATOM   1667  CD2 LEU B 219      62.099  -3.021  30.596  1.00 15.94           C
ATOM   1668  N   LYS B 220      59.271  -7.425  29.921  1.00 11.46           N
ATOM   1669  CA  LYS B 220      58.791  -7.916  28.623  1.00 12.97           C
ATOM   1670  C   LYS B 220      57.306  -7.632  28.465  1.00 12.92           C
ATOM   1671  O   LYS B 220      56.849  -7.500  27.321  1.00 16.49           O
ATOM   1672  CB ALYS B 220      59.164  -9.357  28.618  0.44 16.24           C
ATOM   1673  CB BLYS B 220      59.063  -9.404  28.381  0.56 14.05           C
ATOM   1674  CG ALYS B 220      59.135 -10.244  27.416  0.44 19.97           C
ATOM   1675  CG BLYS B 220      58.272 -10.324  29.295  0.56 13.83           C
ATOM   1676  CD ALYS B 220      59.299 -11.640  28.049  0.44 22.91           C
ATOM   1677  CD BLYS B 220      58.660 -11.792  29.301  0.56 19.68           C
ATOM   1678  CE ALYS B 220      59.570 -12.624  26.916  0.44 24.75           C
ATOM   1679  CE BLYS B 220      57.757 -12.683  30.142  0.56 24.80           C
ATOM   1680  NZ ALYS B 220      60.966 -13.089  27.032  0.44 10.88           N
ATOM   1681  NZ BLYS B 220      57.844 -14.143  29.795  0.56 35.61           N
ATOM   1682  N   SER B 221      56.553  -7.564  29.561  1.00 14.17           N
ATOM   1683  CA  SER B 221      55.114  -7.303  29.515  1.00 17.36           C
ATOM   1684  C   SER B 221      54.727  -5.972  28.916  1.00 16.57           C
ATOM   1685  O   SER B 221      53.600  -5.802  28.476  1.00 20.99           O
ATOM   1686  CB  SER B 221      54.569  -7.332  30.978  1.00 21.19           C
ATOM   1687  OG  SER B 221      54.773  -8.647  31.403  1.00 32.01           O
ATOM   1688  N   VAL B 222      55.623  -4.994  28.863  1.00 14.14           N
ATOM   1689  CA  VAL B 222      55.332  -3.673  28.362  1.00 13.14           C
ATOM   1690  C   VAL B 222      56.160  -3.358  27.119  1.00 11.73           C
ATOM   1691  O   VAL B 222      56.157  -2.242  26.631  1.00 14.31           O
ATOM   1692  CB  VAL B 222      55.414  -2.551  29.426  1.00 14.75           C
ATOM   1693  CG1 VAL B 222      54.347  -2.814  30.471  1.00 20.35           C
ATOM   1694  CG2 VAL B 222      56.784  -2.410  30.036  1.00 16.60           C
ATOM   1695  N   LEU B 223      56.877  -4.325  26.565  1.00 12.07           N
ATOM   1696  CA  LEU B 223      57.650  -4.115  25.359  1.00 11.26           C
ATOM   1697  C   LEU B 223      56.734  -4.159  24.148  1.00 11.63           C
ATOM   1698  O   LEU B 223      55.892  -5.029  24.044  1.00 15.84           O
ATOM   1699  CB ALEU B 223      58.741  -5.128  25.110  0.63 17.79           C
ATOM   1700  CB BLEU B 223      58.641  -5.251  25.254  0.37 16.67           C
ATOM   1701  CG ALEU B 223      60.171  -4.909  25.519  0.63 20.40           C
ATOM   1702  CG BLEU B 223      60.117  -5.041  25.035  0.37 18.72           C
ATOM   1703  CD1ALEU B 223      60.379  -4.587  26.970  0.63 21.14           C
ATOM   1704  CD1BLEU B 223      60.677  -6.336  24.439  0.37 17.07           C
ATOM   1705  CD2ALEU B 223      60.879  -6.232  25.134  0.63 19.13           C
ATOM   1706  CD2BLEU B 223      60.457  -3.843  24.192  0.37 11.36           C
ATOM   1707  N   THR B 224      56.938  -3.248  23.217  1.00 11.16           N
ATOM   1708  CA  THR B 224      56.132  -3.140  22.012  1.00 12.99           C
ATOM   1709  C   THR B 224      56.649  -3.956  20.848  1.00 11.90           C
ATOM   1710  O   THR B 224      55.864  -4.152  19.907  1.00 14.03           O
ATOM   1711  CB  THR B 224      55.987  -1.636  21.549  1.00 15.80           C
ATOM   1712  OG1 THR B 224      57.297  -1.204  21.185  1.00 18.07           O
ATOM   1713  CG2 THR B 224      55.310  -0.850  22.621  1.00 25.32           C
ATOM   1714  N   THR B 225      57.852  -4.429  20.897  1.00 11.09           N
ATOM   1715  CA  THR B 225      58.467  -5.208  19.811  1.00 10.96           C
ATOM   1716  C   THR B 225      59.638  -5.971  20.376  1.00 10.75           C
ATOM   1717  O   THR B 225      60.218  -5.608  21.389  1.00 12.48           O
ATOM   1718  CB  THR B 225      58.907  -4.255  18.667  1.00 12.17           C
ATOM   1719  OG1 THR B 225      59.398  -5.062  17.571  1.00 12.19           O
ATOM   1720  CG2 THR B 225      60.037  -3.352  19.072  1.00 13.93           C
ATOM   1721  N   THR B 226      59.963  -7.063  19.701  1.00 10.71           N
ATOM   1722  CA  THR B 226      61.112  -7.903  20.026  1.00 11.39           C
ATOM   1723  C   THR B 226      62.105  -7.956  18.861  1.00 10.65           C
ATOM   1724  O   THR B 226      63.031  -8.772  18.902  1.00 13.02           O
ATOM   1725  CB  THR B 226      60.703  -9.312  20.452  1.00 12.99           C
ATOM   1726  OG1 THR B 226      59.964  -9.911  19.395  1.00 15.77           O
ATOM   1727  CG2 THR B 226      59.811  -9.259  21.690  1.00 14.74           C
ATOM   1728  N   SER B 227      61.941  -7.099  17.870  1.00 10.16           N
ATOM   1729  CA  SER B 227      62.783  -7.067  16.680  1.00 10.21           C
ATOM   1730  C   SER B 227      64.030  -6.230  16.919  1.00 10.06           C
ATOM   1731  O   SER B 227      64.048  -5.031  16.745  1.00 11.98           O
ATOM   1732  CB  SER B 227      61.962  -6.541  15.525  1.00 10.42           C
ATOM   1733  OG  SER B 227      62.712  -6.540  14.331  1.00 11.24           O
ATOM   1734  N   PHE B 228      65.092  -6.915  17.366  1.00 10.06           N
ATOM   1735  CA  PHE B 228      66.371  -6.330  17.692  1.00 10.10           C
ATOM   1736  C   PHE B 228      67.467  -7.271  17.220  1.00 10.01           C
ATOM   1737  O   PHE B 228      67.336  -8.494  17.355  1.00 11.22           O
ATOM   1738  CB  PHE B 228      66.513  -6.111  19.196  1.00 12.08           C
ATOM   1739  CG  PHE B 228      65.473  -5.211  19.780  1.00 11.62           C
ATOM   1740  CD1 PHE B 228      64.507  -5.681  20.597  1.00 14.26           C
ATOM   1741  CD2 PHE B 228      65.470  -3.869  19.470  1.00 13.94           C
ATOM   1742  CE1 PHE B 228      63.484  -4.829  21.071  1.00 17.14           C
ATOM   1743  CE2 PHE B 228      64.503  -3.021  19.921  1.00 16.07           C
ATOM   1744  CZ  PHE B 228      63.529  -3.487  20.739  1.00 16.84           C
ATOM   1745  N   GLU B 229      68.545  -6.754  16.687  1.00 11.36           N
ATOM   1746  CA  GLU B 229      69.608  -7.612  16.190  1.00 11.62           C
ATOM   1747  C   GLU B 229      70.423  -8.178  17.352  1.00 11.99           C
ATOM   1748  O   GLU B 229      70.217  -7.853  18.523  1.00 13.87           O
ATOM   1749  CB AGLU B 229      70.468  -6.871  15.168  0.65 14.70           C
ATOM   1750  CB BGLU B 229      70.517  -6.949  15.163  0.35 14.27           C
ATOM   1751  CG AGLU B 229      71.240  -5.704  15.688  0.65 16.09           C
ATOM   1752  CG BGLU B 229      71.456  -5.940  15.783  0.35 15.20           C
ATOM   1753  CD AGLU B 229      72.551  -5.474  14.952  0.65 15.20           C
ATOM   1754  CD BGLU B 229      70.935  -4.545  15.461  0.35 14.81           C
ATOM   1755  OE1AGLU B 229      73.177  -4.431  15.242  0.65 19.16           O
ATOM   1756  OE1BGLU B 229      71.795  -3.664  15.358  0.35 16.25           O
ATOM   1757  OE2AGLU B 229      72.955  -6.300  14.096  0.65 21.23           O
ATOM   1758  OE2BGLU B 229      69.713  -4.396  15.361  0.35 18.42           O
ATOM   1759  N   GLY B 230      71.326  -9.070  17.044  1.00 16.26           N
ATOM   1760  CA  GLY B 230      72.126  -9.782  18.014  1.00 17.05           C
ATOM   1761  C   GLY B 230      71.480 -11.134  18.323  1.00 14.20           C
ATOM   1762  O   GLY B 230      70.516 -11.541  17.710  1.00 16.95           O
ATOM   1763  N   THR B 231      72.060 -11.785  19.305  1.00 13.44           N
ATOM   1764  CA  THR B 231      71.671 -13.121  19.692  1.00 13.07           C
ATOM   1765  C   THR B 231      71.510 -13.187  21.183  1.00 11.55           C
ATOM   1766  O   THR B 231      72.005 -12.363  21.926  1.00 14.79           O
ATOM   1767  CB  THR B 231      72.721 -14.111  19.213  1.00 16.06           C
ATOM   1768  OG1 THR B 231      72.178 -15.448  19.338  1.00 27.14           O
ATOM   1769  CG2 THR B 231      73.947 -13.968  20.055  1.00 22.82           C
ATOM   1770  N   CYS B 232      70.802 -14.209  21.646  1.00 11.91           N
ATOM   1771  CA  CYS B 232      70.732 -14.442  23.100  1.00 11.87           C
ATOM   1772  C   CYS B 232      71.987 -15.144  23.594  1.00 13.15           C
ATOM   1773  O   CYS B 232      72.582 -15.986  22.902  1.00 17.88           O
ATOM   1774  CB  CYS B 232      69.511 -15.285  23.457  1.00 12.05           C
ATOM   1775  SG  CYS B 232      67.954 -14.558  22.998  1.00 12.83           S
ATOM   1776  N   LEU B 233      72.452 -14.789  24.773  1.00 12.67           N
ATOM   1777  CA  LEU B 233      73.687 -15.233  25.356  1.00 14.76           C
ATOM   1778  C   LEU B 233      73.485 -16.316  26.407  1.00 21.48           C
ATOM   1779  O   LEU B 233      72.350 -16.499  26.881  1.00 27.60           O
ATOM   1780  CB  LEU B 233      74.416 -14.042  25.953  1.00 15.68           C
ATOM   1781  CG  LEU B 233      74.683 -12.908  24.996  1.00 16.01           C
ATOM   1782  CD1 LEU B 233      75.350 -11.737  25.675  1.00 22.56           C
ATOM   1783  CD2 LEU B 233      75.515 -13.361  23.819  1.00 19.66           C
ATOM   1784  OXT LEU B 233      74.506 -16.965  26.733  1.00 31.91           O
TER   
HETATM 1786  C1  NAG B 234      89.797   1.279  14.059  1.00 20.26           C
HETATM 1787  C2  NAG B 234      91.018   1.329  13.151  1.00 21.26           C
HETATM 1788  C3  NAG B 234      91.646   2.699  12.965  1.00 24.02           C
HETATM 1789  C4  NAG B 234      90.538   3.731  12.660  1.00 19.08           C
HETATM 1790  C5  NAG B 234      89.497   3.616  13.760  1.00 18.59           C
HETATM 1791  C6  NAG B 234      88.466   4.715  13.635  1.00 22.56           C
HETATM 1792  C7  NAG B 234      92.435  -0.566  13.524  1.00 24.56           C
HETATM 1793  C8  NAG B 234      93.567  -1.389  14.276  1.00 30.29           C
HETATM 1794  N2  NAG B 234      92.119   0.569  13.997  1.00 26.19           N
HETATM 1795  O3  NAG B 234      92.618   2.647  11.907  1.00 33.60           O
HETATM 1796  O4  NAG B 234      91.264   4.955  12.875  1.00 21.75           O
HETATM 1797  O5  NAG B 234      88.851   2.355  13.608  1.00 17.17           O
HETATM 1798  O6  NAG B 234      87.787   4.565  12.409  1.00 25.52           O
HETATM 1799  O7  NAG B 234      91.968  -0.838  12.377  1.00 32.28           O
HETATM 1800  C1  NAG B 235      91.176   5.915  11.923  1.00 23.02           C
HETATM 1801  C2  NAG B 235      91.834   7.190  12.429  1.00 26.37           C
HETATM 1802  C3  NAG B 235      91.724   8.346  11.402  1.00 28.15           C
HETATM 1803  C4  NAG B 235      92.286   7.783  10.087  1.00 25.04           C
HETATM 1804  C5  NAG B 235      91.706   6.475   9.692  1.00 25.66           C
HETATM 1805  C6  NAG B 235      92.408   5.890   8.466  1.00 31.74           C
HETATM 1806  C7  NAG B 235      91.208   7.400  14.812  1.00 31.93           C
HETATM 1807  C8  NAG B 235      90.105   7.837  15.872  1.00 39.96           C
HETATM 1808  N2  NAG B 235      90.975   7.692  13.601  1.00 27.45           N
HETATM 1809  O3  NAG B 235      92.671   9.289  11.972  1.00 32.26           O
HETATM 1810  O4  NAG B 235      91.934   8.797   9.089  1.00 26.06           O
HETATM 1811  O5  NAG B 235      91.909   5.463  10.727  1.00 24.29           O
HETATM 1812  O6  NAG B 235      93.794   5.704   8.750  1.00 44.98           O
HETATM 1813  O7  NAG B 235      92.175   6.621  15.112  1.00 34.40           O
HETATM 1814  C1  MAN B 236      93.048   9.486   8.614  1.00 22.45           C
HETATM 1815  C2  MAN B 236      92.758  10.024   7.243  1.00 27.31           C
HETATM 1816  C3  MAN B 236      93.920  10.981   6.862  1.00 26.49           C
HETATM 1817  C4  MAN B 236      94.193  12.021   7.889  1.00 22.94           C
HETATM 1818  C5  MAN B 236      94.469  11.375   9.261  1.00 20.31           C
HETATM 1819  C6  MAN B 236      94.586  12.394  10.338  1.00 19.84           C
HETATM 1820  O2  MAN B 236      91.540  10.780   7.296  1.00 30.57           O
HETATM 1821  O3  MAN B 236      93.649  11.610   5.587  1.00 33.65           O
HETATM 1822  O4  MAN B 236      95.399  12.719   7.550  1.00 26.10           O
HETATM 1823  O5  MAN B 236      93.268  10.553   9.565  1.00 21.52           O
HETATM 1824  O6  MAN B 236      94.821  11.688  11.562  1.00 17.49           O
HETATM 1825  C1  MAN B 237      95.242  12.524  12.616  1.00 17.95           C
HETATM 1826  C2  MAN B 237      95.573  11.605  13.777  1.00 20.44           C
HETATM 1827  C3  MAN B 237      94.264  10.987  14.350  1.00 18.93           C
HETATM 1828  C4  MAN B 237      93.219  12.006  14.647  1.00 15.41           C
HETATM 1829  C5  MAN B 237      92.941  12.842  13.372  1.00 14.80           C
HETATM 1830  C6  MAN B 237      91.992  13.947  13.664  1.00 14.58           C
HETATM 1831  O2  MAN B 237      96.150  12.360  14.834  1.00 22.87           O
HETATM 1832  O3  MAN B 237      94.589  10.373  15.627  1.00 20.97           O
HETATM 1833  O4  MAN B 237      91.995  11.380  15.011  1.00 19.46           O
HETATM 1834  O5  MAN B 237      94.202  13.428  12.926  1.00 17.70           O
HETATM 1835  O6  MAN B 237      92.533  14.768  14.701  1.00 14.07           O
HETATM 1836  C1  MAN B 238      91.657  15.801  15.106  1.00 13.22           C
HETATM 1837  C2  MAN B 238      92.370  16.569  16.199  1.00 14.03           C
HETATM 1838  C3  MAN B 238      92.500  15.633  17.415  1.00 14.74           C
HETATM 1839  C4  MAN B 238      91.224  15.022  17.836  1.00 14.10           C
HETATM 1840  C5  MAN B 238      90.513  14.356  16.656  1.00 14.19           C
HETATM 1841  C6  MAN B 238      89.155  13.834  16.981  1.00 16.74           C
HETATM 1842  O2  MAN B 238      91.614  17.728  16.467  1.00 14.05           O
HETATM 1843  O3  MAN B 238      93.095  16.361  18.526  1.00 18.16           O
HETATM 1844  O4  MAN B 238      91.411  14.038  18.817  1.00 17.89           O
HETATM 1845  O5  MAN B 238      90.419  15.304  15.540  1.00 13.25           O
HETATM 1846  O6  MAN B 238      88.318  14.904  17.401  1.00 14.53           O
HETATM 1847  C1  MAN B 239      94.803   8.988  15.543  1.00 23.92           C
HETATM 1848  C2  MAN B 239      94.579   8.433  16.938  1.00 28.14           C
HETATM 1849  C3  MAN B 239      95.697   8.971  17.864  1.00 28.71           C
HETATM 1850  C4  MAN B 239      97.033   8.585  17.328  1.00 27.47           C
HETATM 1851  C5  MAN B 239      97.251   9.231  15.943  1.00 25.04           C
HETATM 1852  C6  MAN B 239      98.553   8.645  15.399  1.00 33.07           C
HETATM 1853  O2  MAN B 239      94.703   7.013  16.908  1.00 37.05           O
HETATM 1854  O3  MAN B 239      95.612   8.285  19.145  1.00 39.14           O
HETATM 1855  O4  MAN B 239      98.010   9.147  18.197  1.00 37.86           O
HETATM 1856  O5  MAN B 239      96.125   8.741  15.100  1.00 23.75           O
HETATM 1857  O6  MAN B 239      98.609   8.797  14.004  1.00 48.95           O
HETATM 1858  C1  NAG B 302      84.532   9.548  61.029  1.00 31.97           C
HETATM 1859  C2  NAG B 302      85.751   9.804  61.882  1.00 33.61           C
HETATM 1860  C3  NAG B 302      86.397   8.471  62.338  1.00 38.71           C
HETATM 1861  C4  NAG B 302      85.286   7.698  63.099  1.00 38.21           C
HETATM 1862  C5  NAG B 302      84.076   7.540  62.239  1.00 35.95           C
HETATM 1863  C6  NAG B 302      82.921   6.794  62.887  1.00 39.37           C
HETATM 1864  C7  NAG B 302      87.391  11.617  61.305  1.00 34.91           C
HETATM 1865  C8  NAG B 302      88.623  11.986  60.352  1.00 36.71           C
HETATM 1866  N2  NAG B 302      86.817  10.520  61.046  1.00 35.72           N
HETATM 1867  O3  NAG B 302      87.460   8.861  63.238  1.00 51.47           O
HETATM 1868  O4  NAG B 302      85.927   6.440  63.426  1.00 40.47           O
HETATM 1869  O5  NAG B 302      83.519   8.811  61.843  1.00 33.40           O
HETATM 1870  O6  NAG B 302      82.574   7.339  64.163  1.00 40.94           O
HETATM 1871  O7  NAG B 302      87.421  12.000  62.518  1.00 36.21           O
HETATM 1872  S   SO4 B 303      80.093  11.005  34.109  0.80 17.72           S
HETATM 1873  O1  SO4 B 303      81.026  11.153  35.284  0.80 20.21           O
HETATM 1874  O2  SO4 B 303      79.574  12.361  33.648  0.80 21.42           O
HETATM 1875  O3  SO4 B 303      80.767  10.319  32.958  0.80 21.19           O
HETATM 1876  O4  SO4 B 303      78.857  10.125  34.515  0.80 15.71           O
HETATM 1877  S   SO4 B 304      87.853  -3.748  37.913  1.00 74.56           S
HETATM 1878  O1  SO4 B 304      87.801  -5.114  38.586  1.00 87.72           O
HETATM 1879  O2  SO4 B 304      86.623  -2.941  38.280  1.00 67.74           O
HETATM 1880  O3  SO4 B 304      89.112  -3.010  38.356  1.00 80.69           O
HETATM 1881  O4  SO4 B 304      87.899  -3.939  36.389  1.00 77.54           O
HETATM 1882  S   SO4 B 305      89.131   1.405  39.997  1.00 51.41           S
HETATM 1883  O1  SO4 B 305      88.592   1.305  41.430  1.00 47.41           O
HETATM 1884  O2  SO4 B 305      88.237   2.370  39.212  1.00 59.49           O
HETATM 1885  O3  SO4 B 305      90.548   1.940  40.037  1.00 61.68           O
HETATM 1886  O4  SO4 B 305      89.096   0.026  39.354  1.00 59.08           O
HETATM 1887  S   SO4 B 306      87.042   5.668  33.233  0.49 37.85           S
HETATM 1888  O1  SO4 B 306      86.563   6.743  34.210  0.49 42.79           O
HETATM 1889  O2  SO4 B 306      87.812   6.314  32.094  0.49 38.06           O
HETATM 1890  O3  SO4 B 306      87.968   4.701  33.982  0.49 45.44           O
HETATM 1891  O4  SO4 B 306      85.849   4.905  32.690  0.49 33.94           O
HETATM 1892  O   HOH B1001      85.323  18.510  52.739  1.00 42.74           O
HETATM 1893  O   HOH B1002      65.578   8.470  17.669  1.00 41.01           O
HETATM 1894  O   HOH B1003      77.162   2.765  35.108  1.00 11.92           O
HETATM 1895  O   HOH B1004      78.134   5.136  37.844  1.00  9.76           O
HETATM 1896  O   HOH B1005      81.914  -2.134  46.700  1.00 11.75           O
HETATM 1897  O   HOH B1006      61.874  -8.304  12.336  1.00 10.70           O
HETATM 1898  O   HOH B1007      77.197  -2.592  37.178  1.00 12.01           O
HETATM 1899  O   HOH B1008      78.004  -1.887  53.076  1.00 13.39           O
HETATM 1900  O   HOH B1009      86.430  -4.515  12.849  1.00 30.64           O
HETATM 1901  O   HOH B1010      78.606   1.312  25.815  1.00 12.14           O
HETATM 1902  O   HOH B1011      90.259  -1.979  22.683  1.00 20.95           O
HETATM 1903  O   HOH B1012      88.205  11.373  40.165  1.00 41.84           O
HETATM 1904  O   HOH B1013      68.100   3.942  49.175  1.00 12.65           O
HETATM 1905  O   HOH B1014      85.973  -1.941  11.019  1.00 30.01           O
HETATM 1906  O   HOH B1015      77.291   3.304  27.355  1.00 13.66           O
HETATM 1907  O   HOH B1016      65.961  -4.725  56.059  1.00 13.81           O
HETATM 1908  O   HOH B1017      69.873   7.643  17.608  1.00 17.34           O
HETATM 1909  O   HOH B1018      84.888  -4.712  27.181  1.00 15.90           O
HETATM 1910  O   HOH B1019      63.612   7.380  20.170  1.00 46.16           O
HETATM 1911  O   HOH B1020      68.294  12.170  32.650  1.00 15.43           O
HETATM 1912  O   HOH B1021      75.227   4.915  26.598  1.00 13.41           O
HETATM 1913  O   HOH B1022      72.774  14.781  33.857  1.00 17.10           O
HETATM 1914  O   HOH B1023      54.454  -4.780  48.605  1.00 27.80           O
HETATM 1915  O   HOH B1024      82.747  -1.492  11.834  1.00 16.85           O
HETATM 1916  O   HOH B1025      59.553  -3.153  15.611  1.00 20.59           O
HETATM 1917  O   HOH B1026      84.736  24.791  54.027  1.00 47.95           O
HETATM 1918  O   HOH B1027      61.038  -5.687  43.170  1.00 14.52           O
HETATM 1919  O   HOH B1028      69.116  10.225  16.761  1.00 44.15           O
HETATM 1920  O   HOH B1029      83.783   1.108  36.478  1.00 20.81           O
HETATM 1921  O   HOH B1030      73.575  14.633  31.227  1.00 18.55           O
HETATM 1922  O   HOH B1031      84.580   1.260  44.904  1.00 17.23           O
HETATM 1923  O   HOH B1032      68.065  -9.634  51.298  1.00 40.20           O
HETATM 1924  O   HOH B1033      67.386   6.433  17.439  1.00 19.02           O
HETATM 1925  O   HOH B1034      84.859   7.524  40.916  1.00 17.06           O
HETATM 1926  O   HOH B1035      89.056  12.036  26.364  0.50 40.25           O
HETATM 1927  O   HOH B1036      57.350   0.664  19.160  1.00 14.76           O
HETATM 1928  O   HOH B1037      65.627  10.859  41.506  1.00 19.63           O
HETATM 1929  O   HOH B1038      87.906   1.814  26.575  1.00 26.09           O
HETATM 1930  O   HOH B1039      85.223  -2.101  27.756  1.00 18.77           O
HETATM 1931  O   HOH B1040      71.752  -3.399  19.718  1.00 15.54           O
HETATM 1932  O   HOH B1041      66.410   0.547  52.226  1.00 16.09           O
HETATM 1933  O   HOH B1042      71.297  -6.048  20.483  1.00 17.98           O
HETATM 1934  O   HOH B1043      78.141  20.258  26.013  1.00 37.64           O
HETATM 1935  O   HOH B1044      67.338  13.161  24.559  1.00 25.60           O
HETATM 1936  O   HOH B1045      75.005 -12.814  30.819  1.00 42.96           O
HETATM 1937  O   HOH B1046      84.077  -1.469  44.937  1.00 18.51           O
HETATM 1938  O   HOH B1047      90.187  11.406  10.574  1.00 34.04           O
HETATM 1939  O   HOH B1048      86.195  -0.841  55.356  1.00 25.17           O
HETATM 1940  O   HOH B1049      89.465  15.515  59.083  1.00 38.49           O
HETATM 1941  O   HOH B1050      81.999   7.913  33.782  1.00 26.56           O
HETATM 1942  O   HOH B1051      87.316  13.943  19.784  1.00 25.68           O
HETATM 1943  O   HOH B1052      77.014   5.781  60.712  1.00 23.69           O
HETATM 1944  O   HOH B1053      86.877   1.718  47.596  1.00 27.53           O
HETATM 1945  O   HOH B1054      84.587  14.030  28.138  1.00 36.66           O
HETATM 1946  O   HOH B1055      67.098 -12.179  37.462  1.00 27.35           O
HETATM 1947  O   HOH B1056      61.733  -5.063  50.605  1.00 25.07           O
HETATM 1948  O   HOH B1057      51.773   0.817  38.396  1.00 24.03           O
HETATM 1949  O   HOH B1058      61.141  10.964  39.601  1.00 30.13           O
HETATM 1950  O   HOH B1059      72.524  16.951  43.341  1.00 45.74           O
HETATM 1951  O   HOH B1060      55.119  -5.955  18.188  1.00 25.68           O
HETATM 1952  O   HOH B1061      88.512   8.630  27.258  1.00 31.49           O
HETATM 1953  O   HOH B1062      79.630 -11.150  19.873  1.00 29.29           O
HETATM 1954  O   HOH B1063      67.429 -14.308  44.726  1.00 37.66           O
HETATM 1955  O   HOH B1064      53.170  -3.867  36.391  1.00 27.68           O
HETATM 1956  O   HOH B1065      65.896 -10.405  34.371  1.00 19.92           O
HETATM 1957  O   HOH B1066      58.661  11.830  38.921  1.00 39.57           O
HETATM 1958  O   HOH B1067      89.063   9.510  52.631  1.00 31.36           O
HETATM 1959  O   HOH B1068      87.460   1.576  44.588  1.00 28.15           O
HETATM 1960  O   HOH B1069      53.544  -4.466  33.800  1.00 30.58           O
HETATM 1961  O   HOH B1070      79.298   9.122  59.484  1.00 37.93           O
HETATM 1962  O   HOH B1071      68.583  11.497  19.302  1.00 26.60           O
HETATM 1963  O   HOH B1072      85.136   5.282  12.942  1.00 24.97           O
HETATM 1964  O   HOH B1073      89.683  10.086  43.493  1.00 36.37           O
HETATM 1965  O   HOH B1074      60.978 -13.013  21.086  1.00 23.40           O
HETATM 1966  O   HOH B1075      71.242 -12.300  40.072  1.00 18.65           O
HETATM 1967  O   HOH B1076      74.898   9.714  16.295  1.00 21.80           O
HETATM 1968  O   HOH B1077      80.683  20.560  58.399  1.00 19.24           O
HETATM 1969  O   HOH B1078      87.595   8.998  45.092  1.00 18.11           O
HETATM 1970  O   HOH B1079      70.673 -10.847  31.356  1.00 17.71           O
HETATM 1971  O   HOH B1080      59.839  -9.517  15.828  1.00 21.14           O
HETATM 1972  O   HOH B1081      76.853   9.687  56.206  1.00 22.06           O
HETATM 1973  O   HOH B1082      75.298  -5.899  51.850  1.00 26.85           O
HETATM 1974  O   HOH B1083      74.797  -4.389  58.945  1.00 34.19           O
HETATM 1975  O   HOH B1084      62.345   6.931  23.195  1.00 22.63           O
HETATM 1976  O   HOH B1085      82.470  -8.546  36.947  1.00 20.14           O
HETATM 1977  O   HOH B1086      83.800   1.471  33.468  1.00 22.09           O
HETATM 1978  O   HOH B1087      59.621  -6.544  50.902  1.00 23.78           O
HETATM 1979  O   HOH B1088      69.474 -15.997  26.805  1.00 30.47           O
HETATM 1980  O   HOH B1089      84.873   3.933  38.357  1.00 28.04           O
HETATM 1981  O   HOH B1090      62.273  11.489  31.580  1.00 26.54           O
HETATM 1982  O   HOH B1091      69.258  -4.249  17.927  1.00 20.55           O
HETATM 1983  O   HOH B1092      79.363 -10.451  25.632  1.00 22.88           O
HETATM 1984  O   HOH B1093      70.484 -13.893  28.697  1.00 29.61           O
HETATM 1985  O   HOH B1094      80.004  13.724  44.434  1.00 32.01           O
HETATM 1986  O   HOH B1095      86.214  -2.467  52.860  1.00 27.21           O
HETATM 1987  O   HOH B1096      83.776   4.525  33.370  1.00 29.77           O
HETATM 1988  O   HOH B1097      78.897  -8.604  54.936  1.00 30.27           O
HETATM 1989  O   HOH B1098      84.091  -0.231  30.989  1.00 20.77           O
HETATM 1990  O   HOH B1099      55.910  -8.778  16.213  1.00 27.63           O
HETATM 1991  O   HOH B1100      64.263  12.439  29.862  1.00 37.81           O
HETATM 1992  O   HOH B1101      77.481   8.240  15.993  1.00 25.24           O
HETATM 1993  O   HOH B1102      76.885  15.001  45.987  1.00 24.63           O
HETATM 1994  O   HOH B1103      74.617   8.106  55.893  1.00 27.89           O
HETATM 1995  O   HOH B1104      77.801   6.389  14.043  1.00 22.26           O
HETATM 1996  O   HOH B1105      54.782   1.956  18.795  1.00 16.27           O
HETATM 1997  O   HOH B1106      72.526  12.454  52.644  1.00 31.22           O
HETATM 1998  O   HOH B1107      89.491  -7.848  17.543  1.00 30.67           O
HETATM 1999  O   HOH B1108      65.701  13.382  32.358  1.00 27.77           O
HETATM 2000  O   HOH B1109      57.447   8.074  28.334  1.00 28.56           O
HETATM 2001  O   HOH B1110      67.405  13.395  35.895  1.00 30.89           O
HETATM 2002  O   HOH B1111      74.324  18.931  26.238  0.50 31.64           O
HETATM 2003  O   HOH B1112      75.925   2.150  32.580  1.00  9.35           O
HETATM 2004  O   HOH B1113      73.683   4.316  34.077  1.00 10.16           O
HETATM 2005  O   HOH B1114      67.795   2.856  51.829  1.00 13.96           O
HETATM 2006  O   HOH B1115      72.933  -7.600  22.116  1.00 16.66           O
HETATM 2007  O   HOH B1116      76.547   8.943  27.143  1.00 15.33           O
HETATM 2008  O   HOH B1117      74.137  -1.544  38.513  1.00 14.12           O
HETATM 2009  O   HOH B1118      77.089   7.442  51.776  1.00 15.72           O
HETATM 2010  O   HOH B1119      62.954   7.029  26.784  1.00 17.06           O
HETATM 2011  O   HOH B1120      59.548   1.156  51.379  1.00 17.77           O
HETATM 2012  O   HOH B1121      73.692 -10.157  21.453  1.00 20.56           O
HETATM 2013  O   HOH B1122      79.946   3.626  28.206  1.00 15.04           O
HETATM 2014  O   HOH B1123      79.251  13.761  52.365  1.00 31.44           O
HETATM 2015  O   HOH B1124      56.480   5.236  26.396  1.00 23.81           O
HETATM 2016  O   HOH B1125      87.053   5.997  22.507  1.00 21.95           O
HETATM 2017  O   HOH B1126      61.659  -7.309  39.501  1.00 21.81           O
HETATM 2018  O   HOH B1127      61.268  11.574  51.188  1.00 17.95           O
HETATM 2019  O   HOH B1128      97.282   3.836  10.196  1.00 18.37           O
HETATM 2020  O   HOH B1129      78.130  -1.070  10.697  1.00 19.72           O
HETATM 2021  O   HOH B1130      54.615   6.331  39.974  1.00 17.20           O
HETATM 2022  O   HOH B1131      70.886   3.206  48.580  1.00 10.29           O
HETATM 2023  O   HOH B1132      76.729 -10.730  35.111  1.00 30.87           O
HETATM 2024  O   HOH B1133      88.140   1.565  29.357  1.00 39.19           O
HETATM 2025  O   HOH B1134      51.501   3.618  47.078  1.00 24.97           O
HETATM 2026  O   HOH B1135      76.156  15.483  48.603  1.00 38.58           O
HETATM 2027  O   HOH B1136      77.390  17.985  39.173  0.50 39.68           O
HETATM 2028  O   HOH B1137      59.071 -11.545  24.854  1.00 42.70           O
HETATM 2029  O   HOH B1138      58.292  11.238  31.515  1.00 37.21           O
HETATM 2030  O   HOH B1139      90.847  -3.932  13.792  1.00 28.88           O
HETATM 2031  O   HOH B1140      74.348  -4.442  53.874  1.00 27.99           O
HETATM 2032  O   HOH B1141      84.716  -8.531  15.460  1.00 43.68           O
HETATM 2033  O   HOH B1142      63.012  13.281  35.330  1.00 41.67           O
HETATM 2034  O   HOH B1143      62.678  -6.916  49.661  1.00 46.35           O
HETATM 2035  O   HOH B1144      85.466 -12.375  22.206  0.50 35.29           O
HETATM 2036  O   HOH B1145      84.176  16.142  44.162  0.50 32.82           O
HETATM 2037  O   HOH B1146      81.746  14.326  29.805  1.00 40.29           O
HETATM 2038  O   HOH B1147      86.728  -9.543  17.027  1.00 39.30           O
HETATM 2039  O   HOH B1148      76.184  13.740  53.454  0.50 39.52           O
HETATM 2040  O   HOH B1149      56.247  -7.507  22.566  1.00 32.36           O
HETATM 2041  O   HOH B1150      58.934   6.133  16.274  1.00 32.83           O
HETATM 2042  O   HOH B1151      82.516  10.081  23.642  1.00 18.51           O
HETATM 2043  O   HOH B1152      58.254  -7.678  17.246  1.00 18.40           O
HETATM 2044  O   HOH B1153      67.593  12.087  39.847  1.00 16.92           O
HETATM 2045  O   HOH B1154      52.445   4.652  37.521  1.00 24.70           O
HETATM 2046  O   HOH B1155      72.454  -2.805  17.029  1.00 24.30           O
HETATM 2047  O   HOH B1156      89.076   3.228  47.331  1.00 27.53           O
HETATM 2048  O   HOH B1157      53.156   5.923  47.470  1.00 28.55           O
HETATM 2049  O   HOH B1158      95.227  -3.541  19.681  1.00 36.57           O
HETATM 2050  O   HOH B1159      51.149   2.168  31.078  1.00 35.09           O
HETATM 2051  O   HOH B1160      60.891 -11.526  17.485  1.00 29.54           O
HETATM 2052  O   HOH B1161      74.924  16.384  24.891  1.00 28.61           O
HETATM 2053  O   HOH B1162      78.382   3.471  61.678  1.00 37.44           O
HETATM 2054  O   HOH B1163      68.425 -12.090  40.394  1.00 27.19           O
HETATM 2055  O   HOH B1164      93.397  14.824  21.047  1.00 31.68           O
HETATM 2056  O   HOH B1165      86.274  15.421  26.606  1.00 34.75           O
HETATM 2057  O   HOH B1166      90.073  -1.548  25.388  1.00 37.90           O
HETATM 2058  O   HOH B1167      58.572 -12.810  22.919  1.00 40.57           O
HETATM 2059  O   HOH B1168      94.122   8.965  44.184  1.00 41.31           O
HETATM 2060  O   HOH B1169      93.398   1.868  16.273  1.00 35.18           O
HETATM 2061  O   HOH B1170      76.723  -2.402  57.144  1.00 37.03           O
HETATM 2062  O   HOH B1171      61.577  13.146  47.482  1.00 29.27           O
HETATM 2063  O   HOH B1172      70.075  14.682  33.009  1.00 34.49           O
HETATM 2064  O   HOH B1173      86.529   9.701  58.495  1.00 39.00           O
HETATM 2065  O   HOH B1174      56.319  10.346  38.586  1.00 33.83           O
HETATM 2066  O   HOH B1175      88.463  -0.766  11.021  1.00 33.24           O
HETATM 2067  O   HOH B1176      69.258 -12.712  35.183  1.00 43.34           O
HETATM 2068  O   HOH B1177      77.973 -12.718  21.342  1.00 35.34           O
HETATM 2069  O   HOH B1178      84.240   8.790  38.257  1.00 40.60           O
HETATM 2070  O   HOH B1179      73.124  10.347  55.452  1.00 34.54           O
HETATM 2071  O   HOH B1180      70.150  14.931  24.607  1.00 41.11           O
HETATM 2072  O   HOH B1181      65.008  12.841  48.741  1.00 31.13           O
HETATM 2073  O   HOH B1182      83.133  -2.547  58.105  1.00 36.35           O
HETATM 2074  O   HOH B1183      91.983  11.340  17.854  1.00 46.13           O
HETATM 2075  O   HOH B1184      89.128   8.731  55.017  1.00 44.49           O
HETATM 2076  O   HOH B1185      64.071 -12.032  35.252  1.00 36.57           O
HETATM 2077  O   HOH B1186      72.323  10.030  15.060  1.00 45.03           O
HETATM 2078  O   HOH B1187      88.570  11.462  55.881  1.00 39.83           O
HETATM 2079  O   HOH B1188      61.399  13.373  28.721  1.00 50.12           O
HETATM 2080  O   HOH B1189      84.508   7.483  36.206  1.00 36.05           O
HETATM 2081  O   HOH B1190      57.660  -9.126  24.972  1.00 37.37           O
HETATM 2082  O   HOH B1191      82.304  21.585  50.080  0.50 35.00           O
HETATM 2083  O   HOH B1192      88.692  13.138  53.296  1.00 42.09           O
HETATM 2084  O   HOH B1193      86.610  -0.540  37.255  1.00 43.80           O
HETATM 2085  O   HOH B1194      75.630  19.128  23.469  1.00 44.85           O
HETATM 2086  O   HOH B1195      85.486  -2.334  30.701  0.50 42.55           O
HETATM 2087  O   HOH B1196      80.808  -9.420  53.007  1.00 44.86           O
HETATM 2088  O   HOH B1197      57.334  -5.884  44.491  1.00 32.37           O
HETATM 2089  O   HOH B1198      75.368  11.311  53.796  1.00 41.22           O
HETATM 2090  O   HOH B1199      64.342  -6.365  47.730  1.00 42.05           O
HETATM 2091  O   HOH B1200      88.197   3.259  10.161  0.50 34.33           O
HETATM 2092  O   HOH B1201      72.406 -12.881  30.583  1.00 32.58           O
HETATM 2093  O   HOH B1202      94.648   4.139  10.495  1.00 43.31           O
HETATM 2094  O   HOH B1203      90.277   7.947  42.472  1.00 42.11           O
HETATM 2095  O   HOH B1204      61.267  -9.004  41.212  0.50 37.28           O
HETATM 2096  O   HOH B1205      82.015 -10.426  34.906  1.00 36.41           O
HETATM 2097  O   HOH B1206      83.017  19.013  21.194  1.00 34.45           O
HETATM 2098  O   HOH B1207      81.593 -10.110  23.911  1.00 40.87           O
HETATM 2099  O   HOH B1208      85.552  -8.280  44.822  1.00 36.31           O
HETATM 2100  O   HOH B1209      90.236  12.347  50.885  1.00 35.74           O
HETATM 2101  O   HOH B1210      51.288  -2.229  32.253  1.00 43.90           O
HETATM 2102  O   HOH B1211      82.016   0.448  61.356  1.00 45.56           O
HETATM 2103  O   HOH B1212      84.984   8.766  16.910  1.00 38.83           O
HETATM 2104  O   HOH B1213      89.853  10.845  13.378  1.00 42.38           O
HETATM 2105  O   HOH B1214      78.364 -11.052  33.217  1.00 38.86           O
HETATM 2106  O   HOH B1215      83.879 -10.168  38.526  0.50 30.65           O
HETATM 2107  O   HOH B1216      62.652  -9.286  46.992  1.00 42.93           O
HETATM 2108  O   HOH B1217      71.644   8.262  13.435  1.00 42.70           O
HETATM 2109  O   HOH B1218      66.215  13.946  38.243  0.50 33.77           O
HETATM 2110  O   HOH B1219      77.777  21.710  48.152  0.50 33.70           O
HETATM 2111  O   HOH B1220      86.520   6.508  19.533  1.00 35.48           O
HETATM 2112  O   HOH B1221      87.901  -2.592  26.723  1.00 34.46           O
HETATM 2113  O   HOH B1222      85.446  -7.144  13.201  1.00 45.93           O
HETATM 2114  O   HOH B1223      53.822   8.496  35.323  1.00 35.17           O
HETATM 2115  O   HOH B1224      75.760  12.642  16.436  1.00 40.10           O
HETATM 2116  O   HOH B1225      80.394  17.168  31.421  1.00 49.75           O
HETATM 2117  O   HOH B1226      53.023   8.558  43.054  1.00 40.01           O
HETATM 2118  O   HOH B1227      76.122  -6.752  14.275  0.50 32.81           O
HETATM 2119  O   HOH B1228      80.243  14.607  35.393  0.50 38.61           O
HETATM 2120  O   HOH B1229      94.107   4.850  14.141  0.50 32.06           O
HETATM 2121  O   HOH B1230      96.877  12.251   5.182  0.50 34.55           O
HETATM 2122  O   HOH B1231      84.270   7.763  32.403  0.50 31.56           O
HETATM 2123  O   HOH B1232      49.374   0.866  41.123  1.00 53.66           O
HETATM 2124  O   HOH B1233      51.470   5.118  35.271  0.50 32.61           O
HETATM 2125  O   HOH B1234      56.266  11.688  33.728  1.00 47.72           O
HETATM 2126  O   HOH B1235      86.498  10.985  18.153  1.00 52.12           O
HETATM 2127  O   HOH B1236      82.329  -6.544  11.985  0.50 34.05           O
HETATM 2128  O   HOH B1237      71.553 -18.658  21.779  0.50 34.09           O
HETATM 2129  O   HOH B1238      75.387 -13.728  42.173  1.00 45.11           O
HETATM 2130  O   HOH B1239      65.407  10.281  22.096  0.50 35.17           O
HETATM 2131  O   HOH B1240      79.022 -11.527  36.427  0.50 30.57           O
HETATM 2132  O   HOH B1241      86.398  -8.011  38.588  0.50 40.16           O
HETATM 2133  O   HOH B1242      76.023  -9.908  18.645  1.00 41.07           O
HETATM 2134  O   HOH B1243      71.081 -13.655  37.556  1.00 42.94           O
HETATM 2135  O   HOH B1244      87.942   8.516  12.965  1.00 43.66           O
HETATM 2136  O   HOH B1245      89.945  13.650  56.986  0.50 29.09           O
HETATM 2137  O   HOH B1246      55.354  -7.636  34.534  1.00 41.70           O
HETATM 2138  O   HOH B1247      85.980  -9.118  11.393  0.50 32.16           O
HETATM 2139  O   HOH B1248      70.680  17.361  31.129  1.00 46.57           O
HETATM 2140  O   HOH B1249      53.017  -5.393  43.515  0.50 39.29           O
HETATM 2141  O   HOH B1250      61.111  -8.719  43.898  0.50 31.91           O
HETATM 2142  O   HOH B1251      78.596  12.038  17.057  0.50 44.13           O
HETATM 2143  O   HOH B1252      76.762 -13.103  18.237  0.50 32.08           O
HETATM 2144  O   HOH B1253      57.741 -15.577  23.507  0.50 36.13           O
HETATM 2145  O   HOH B1254      86.942  11.648  15.349  1.00 34.75           O
HETATM 2146  O   HOH B1255      74.106  17.085  35.068  0.50 38.61           O
HETATM 2147  O   HOH B1256      63.457  14.152  27.507  1.00 45.20           O
HETATM 2148  O   HOH B1257      51.702  -3.350  46.982  0.50 30.26           O
HETATM 2149  O   HOH B1258      74.433 -17.984  22.697  0.50 39.69           O
HETATM 2150  O   HOH B1259      66.006  14.005  42.395  1.00 42.37           O
HETATM 2151  O   HOH B1260      95.875   7.819  12.629  0.50 36.50           O
HETATM 2152  O   HOH B1261      87.980  -7.930  33.254  0.50 39.54           O
HETATM 2153  O   HOH B1262      56.288 -10.782  32.792  1.00 42.18           O
HETATM 2154  O   HOH B1263      85.551   7.547  14.867  1.00 48.52           O
HETATM 2155  O   HOH B1264      73.795   6.622  11.664  0.50 34.02           O
HETATM 2156  O   HOH B1265      56.824 -10.706  22.773  0.50 39.23           O
HETATM 2157  O   HOH B1266      88.467  14.874  49.141  1.00 46.24           O
HETATM 2158  O   HOH B1267      86.686  -8.995  46.902  0.50 34.94           O
HETATM 2159  O   HOH B1268      78.114  15.907  50.205  0.50 35.49           O
HETATM 2160  O   HOH B1269      92.075  -7.723  21.510  0.50 31.31           O
HETATM 2161  O   HOH B1270      77.408 -13.468  28.785  1.00 47.07           O
HETATM 2162  O   HOH B1271      77.396  12.856  42.432  1.00 28.33           O
HETATM 2163  O   HOH B1272      95.523  12.842  17.512  0.50 31.85           O
HETATM 2164  O   HOH B1273      85.633   0.897  58.320  1.00 42.97           O
HETATM 2165  O   HOH B1274      75.081 -18.201  19.658  0.50 34.09           O
HETATM 2166  O   HOH B1275      88.092   7.680  39.794  0.50 35.74           O
HETATM 2167  O   HOH B1276      52.847   0.168  29.239  0.50 34.97           O
HETATM 2168  O   HOH B1277      55.831  11.107  36.126  1.00 50.03           O
HETATM 2169  O   HOH B1278      75.193   8.624  61.302  0.50 45.83           O
HETATM 2170  O   HOH B1279      95.834  -3.650  21.630  0.50 31.83           O
HETATM 2171  O   HOH B1280      94.279  -7.160  22.711  0.50 36.31           O
HETATM 2172  O   HOH B1281      79.067 -13.545  30.617  0.50 45.75           O
HETATM 2173  O   HOH B1282      76.301   9.559  59.878  0.50 33.43           O
HETATM 2174  O   HOH B1283      80.957 -10.543  32.507  1.00 44.97           O
HETATM 2175  O   HOH B1284      95.261   7.370   6.677  0.50 37.53           O
HETATM 2176  O   HOH B1285      67.108  14.922  45.721  1.00 48.01           O
HETATM 2177  O   HOH B1286      58.250  -7.636  43.362  0.50 43.87           O
HETATM 2178  O   HOH B1287      51.031  -0.849  36.695  0.50 29.48           O
HETATM 2179  O   HOH B1288      49.367   3.079  39.119  0.50 39.22           O
HETATM 2180  O   HOH B1289      49.877   1.218  37.072  0.50 42.59           O
HETATM 2181  O   HOH B1290      60.409   9.848  28.889  0.50 38.27           O
HETATM 2182  O   HOH B1291      85.258   2.888  63.290  0.50 43.73           O
HETATM 2183  O   HOH B1292      88.492  -6.809  40.809  0.50 36.44           O
HETATM 2184  O   HOH B1293      81.948   0.196   9.342  0.50 33.66           O
HETATM 2185  O   HOH B1294      49.219   1.081  35.240  0.50 51.89           O
HETATM 2186  O   HOH B1295      63.257 -14.856  33.655  0.50 36.03           O
HETATM 2187  O   HOH B1296      80.555 -10.950  29.209  1.00 43.14           O
HETATM 2188  O   HOH B1297      49.484  -2.757  46.269  1.00 45.97           O
HETATM 2189  O   HOH B1298      86.928   8.532  21.432  1.00 41.82           O
HETATM 2190  O   HOH B1299      51.643   4.961  30.175  0.50 38.09           O
HETATM 2191  O   HOH B1300      89.219 -10.030  20.535  0.50 35.01           O
HETATM 2192  O   HOH B1301      87.203   5.874  38.798  0.50 38.08           O
HETATM 2193  O   HOH B1302      87.548  15.705  51.398  0.50 36.22           O
HETATM 2194  O   HOH B1303      75.611 -16.817  44.443  0.50 38.28           O
HETATM 2195  O   HOH B1304      79.903  -4.014  58.816  0.50 37.13           O
HETATM 2196  O   HOH B1305      83.093   5.303  10.744  0.50 36.58           O
HETATM 2197  O   HOH B1306      83.719  -0.759  59.865  0.50 33.28           O
HETATM 2198  O   HOH B1307      90.224   6.710  22.774  0.50 39.40           O
HETATM 2199  O   HOH B1308      70.047  14.128  50.600  0.50 31.79           O
HETATM 2200  O   HOH B1309      65.067 -13.077  39.670  0.50 31.20           O
HETATM 2201  O   HOH B1310      89.064  10.828  18.956  0.50 37.49           O
HETATM 2202  O   HOH B1311      87.630  -3.453  33.656  0.50 38.23           O
HETATM 2203  O   HOH B1312      63.440  10.837  25.062  1.00 41.05           O
HETATM 2204  O   HOH B1313      88.016  12.971  28.718  1.00 46.43           O
HETATM 2205  O   HOH B1314      51.024  -4.564  28.638  0.50 35.14           O
HETATM 2206  O   HOH B1315      71.909  14.159  21.887  0.50 35.85           O
HETATM 2207  O   HOH B1316      86.671 -10.852  19.036  0.50 32.57           O
HETATM 2208  O   HOH B1317      80.140  14.403  60.296  0.50 41.45           O
HETATM 2209  O   HOH B1318      66.393 -12.900  42.223  0.50 31.31           O
HETATM 2210  O   HOH B1319      62.573 -11.428  41.185  0.50 38.25           O
HETATM 2211  O   HOH B1320      72.611  16.380  48.818  0.50 45.49           O
HETATM 2212  O   HOH B1321      79.687  14.106  32.366  0.50 48.49           O
HETATM 2213  O   HOH B1322      88.706   8.525  22.714  0.50 42.86           O
HETATM 2214  O   HOH B1323      85.436  17.767  50.565  0.50 39.46           O
HETATM 2215  O   HOH B1324      60.806  12.050  42.040  0.50 35.13           O
HETATM 2216  O   HOH B1325      82.889 -11.714  30.368  1.00 59.46           O
HETATM 2217  O   HOH B1326      69.546  18.084  39.844  1.00 53.87           O
HETATM 2218  O   HOH B1327      89.156  -3.795  12.189  1.00 48.48           O
HETATM 2219  O   HOH B1328      83.326  13.581  41.308  1.00 39.48           O
HETATM 2220  O   HOH B1329      80.650   8.885  61.739  1.00 39.48           O
TER
ATOM      1  N   THR C   1      -0.885   2.392  34.020  1.00 25.43           N
ATOM      2  CA  THR C   1       0.358   1.913  34.555  1.00 16.70           C
ATOM      3  C   THR C   1       1.483   2.871  34.259  1.00 13.12           C
ATOM      4  O   THR C   1       1.492   3.387  33.136  1.00 15.92           O
ATOM      5  CB  THR C   1       0.660   0.569  33.847  1.00 20.41           C
ATOM      6  OG1 THR C   1      -0.521  -0.214  34.140  1.00 26.40           O
ATOM      7  CG2 THR C   1       1.910  -0.134  34.331  1.00 22.25           C
ATOM      8  N   THR C   2       2.393   3.103  35.199  1.00 12.03           N
ATOM      9  CA  THR C   2       3.523   3.977  35.004  1.00 11.04           C
ATOM     10  C   THR C   2       4.791   3.162  35.188  1.00 10.19           C
ATOM     11  O   THR C   2       4.856   2.304  36.083  1.00 12.07           O
ATOM     12  CB  THR C   2       3.446   5.183  35.958  1.00 11.90           C
ATOM     13  OG1 THR C   2       2.175   5.800  35.721  1.00 16.29           O
ATOM     14  CG2 THR C   2       4.528   6.190  35.635  1.00 13.99           C
ATOM     15  N   VAL C   3       5.777   3.453  34.358  1.00  9.87           N
ATOM     16  CA  VAL C   3       7.117   2.921  34.465  1.00  9.01           C
ATOM     17  C   VAL C   3       8.045   4.020  34.873  1.00  9.03           C
ATOM     18  O   VAL C   3       8.202   4.978  34.121  1.00 12.23           O
ATOM     19  CB  VAL C   3       7.551   2.296  33.132  1.00 10.85           C
ATOM     20  CG1 VAL C   3       8.959   1.767  33.214  1.00 12.79           C
ATOM     21  CG2 VAL C   3       6.573   1.197  32.716  1.00 13.20           C
ATOM     22  N   TYR C   4       8.656   3.961  36.035  1.00  8.79           N
ATOM     23  CA  TYR C   4       9.626   4.907  36.516  1.00  8.87           C
ATOM     24  C   TYR C   4      11.025   4.413  36.239  1.00  8.51           C
ATOM     25  O   TYR C   4      11.311   3.240  36.516  1.00 10.87           O
ATOM     26  CB  TYR C   4       9.481   5.139  38.045  1.00  9.87           C
ATOM     27  CG  TYR C   4       8.149   5.784  38.383  1.00  9.75           C
ATOM     28  CD1 TYR C   4       7.034   5.061  38.644  1.00 10.31           C
ATOM     29  CD2 TYR C   4       8.068   7.170  38.406  1.00 11.22           C
ATOM     30  CE1 TYR C   4       5.812   5.674  38.947  1.00 11.30           C
ATOM     31  CE2 TYR C   4       6.857   7.795  38.692  1.00 12.44           C
ATOM     32  CZ  TYR C   4       5.745   7.038  38.967  1.00 12.12           C
ATOM     33  OH  TYR C   4       4.577   7.696  39.225  1.00 15.30           O
ATOM     34  N   LEU C   5      11.893   5.258  35.765  1.00  8.51           N
ATOM     35  CA  LEU C   5      13.278   4.928  35.439  1.00  7.99           C
ATOM     36  C   LEU C   5      14.211   5.682  36.392  1.00  8.42           C
ATOM     37  O   LEU C   5      14.115   6.889  36.562  1.00  9.62           O
ATOM     38  CB  LEU C   5      13.623   5.383  34.029  1.00  9.45           C
ATOM     39  CG  LEU C   5      12.726   4.886  32.902  1.00 10.80           C
ATOM     40  CD1 LEU C   5      13.234   5.439  31.585  1.00 12.81           C
ATOM     41  CD2 LEU C   5      12.578   3.403  32.888  1.00 14.91           C
ATOM     42  N   ALA C   6      15.146   4.934  36.965  1.00  7.91           N
ATOM     43  CA  ALA C   6      16.184   5.463  37.840  1.00  8.27           C
ATOM     44  C   ALA C   6      17.539   5.053  37.269  1.00  7.64           C
ATOM     45  O   ALA C   6      17.753   3.857  37.035  1.00  8.70           O
ATOM     46  CB  ALA C   6      16.011   4.989  39.249  1.00  9.55           C
ATOM     47  N   GLY C   7      18.433   5.996  37.056  1.00  8.08           N
ATOM     48  CA  GLY C   7      19.715   5.736  36.448  1.00  8.27           C
ATOM     49  C   GLY C   7      20.491   7.040  36.272  1.00  8.36           C
ATOM     50  O   GLY C   7      20.180   8.063  36.900  1.00  8.80           O
ATOM     51  N   ASP C   8      21.521   6.956  35.432  1.00  7.87           N
ATOM     52  CA  ASP C   8      22.506   8.014  35.267  1.00  7.87           C
ATOM     53  C   ASP C   8      22.456   8.576  33.862  1.00  8.16           C
ATOM     54  O   ASP C   8      21.436   8.495  33.194  1.00  8.74           O
ATOM     55  CB  ASP C   8      23.895   7.477  35.653  1.00  8.79           C
ATOM     56  CG  ASP C   8      24.373   6.310  34.810  1.00  8.54           C
ATOM     57  OD1 ASP C   8      23.983   6.266  33.635  1.00  9.69           O
ATOM     58  OD2 ASP C   8      25.094   5.455  35.336  1.00 10.60           O
ATOM     59  N   SER C   9      23.530   9.243  33.409  1.00  8.81           N
ATOM     60  CA  SER C   9      23.559   9.884  32.103  1.00  9.63           C
ATOM     61  C   SER C   9      23.375   8.921  30.922  1.00  9.55           C
ATOM     62  O   SER C   9      23.040   9.371  29.828  1.00 11.56           O
ATOM     63  CB  SER C   9      24.937  10.554  31.861  1.00 11.79           C
ATOM     64  OG  SER C   9      25.969   9.544  31.904  1.00 14.86           O
ATOM     65  N   THR C  10      23.612   7.637  31.136  1.00  8.51           N
ATOM     66  CA  THR C  10      23.403   6.677  30.079  1.00  8.33           C
ATOM     67  C   THR C  10      21.923   6.413  29.827  1.00  8.32           C
ATOM     68  O   THR C  10      21.567   5.891  28.766  1.00  8.75           O
ATOM     69  CB  THR C  10      24.204   5.376  30.321  1.00  8.88           C
ATOM     70  OG1 THR C  10      23.738   4.713  31.468  1.00  9.52           O
ATOM     71  CG2 THR C  10      25.681   5.670  30.362  1.00 11.25           C
ATOM     72  N   MET C  11      21.074   6.768  30.794  1.00  8.18           N
ATOM     73  CA  MET C  11      19.630   6.615  30.716  1.00  8.30           C
ATOM     74  C   MET C  11      18.890   7.925  30.569  1.00  8.32           C
ATOM     75  O   MET C  11      17.810   7.962  29.993  1.00  8.84           O
ATOM     76  CB  MET C  11      19.173   5.877  32.008  1.00  7.92           C
ATOM     77  CG  MET C  11      17.688   5.595  32.095  1.00  9.15           C
ATOM     78  SD  MET C  11      17.214   4.908  33.672  1.00  9.93           S
ATOM     79  CE  MET C  11      17.676   3.233  33.497  1.00 13.99           C
ATOM     80  N   ALA C  12      19.434   9.013  31.115  1.00  8.74           N
ATOM     81  CA  ALA C  12      18.760  10.270  31.310  1.00  9.33           C
ATOM     82  C   ALA C  12      18.511  11.036  30.031  1.00  9.57           C
ATOM     83  O   ALA C  12      19.292  10.987  29.069  1.00 10.77           O
ATOM     84  CB  ALA C  12      19.561  11.171  32.213  1.00 10.75           C
ATOM     85  N   LYS C  13      17.469  11.852  30.063  1.00 10.23           N
ATOM     86  CA  LYS C  13      17.261  12.895  29.047  1.00 11.50           C
ATOM     87  C   LYS C  13      18.504  13.780  28.954  1.00 11.09           C
ATOM     88  O   LYS C  13      19.020  14.224  29.959  1.00 12.83           O
ATOM     89  CB  LYS C  13      16.060  13.715  29.486  1.00 13.57           C
ATOM     90  CG  LYS C  13      15.701  14.847  28.529  1.00 18.91           C
ATOM     91  CD  LYS C  13      14.467  15.598  29.076  1.00 24.60           C
ATOM     92  CE  LYS C  13      14.978  16.706  29.971  1.00 35.84           C
ATOM     93  NZ  LYS C  13      13.903  17.551  30.583  1.00 47.89           N
ATOM     94  N   ASN C  14      18.932  13.998  27.724  1.00 12.08           N
ATOM     95  CA  ASN C  14      20.105  14.805  27.362  1.00 13.04           C
ATOM     96  C   ASN C  14      21.437  14.146  27.673  1.00 12.59           C
ATOM     97  O   ASN C  14      22.486  14.763  27.491  1.00 14.78           O
ATOM     98  CB  ASN C  14      20.073  16.211  27.953  1.00 16.05           C
ATOM     99  CG  ASN C  14      18.956  16.991  27.330  1.00 19.61           C
ATOM    100  OD1 ASN C  14      18.689  16.880  26.127  1.00 23.99           O
ATOM    101  ND2 ASN C  14      18.247  17.691  28.187  1.00 23.65           N
ATOM    102  N   GLY C  15      21.432  12.862  28.087  1.00 12.01           N
ATOM    103  CA  GLY C  15      22.651  12.124  28.186  1.00 12.22           C
ATOM    104  C   GLY C  15      23.699  12.792  29.053  1.00 13.68           C
ATOM    105  O   GLY C  15      23.440  13.220  30.174  1.00 15.67           O
ATOM    106  N   GLY C  16      24.925  12.843  28.502  1.00 14.84           N
ATOM    107  CA  GLY C  16      26.043  13.572  29.100  1.00 17.91           C
ATOM    108  C   GLY C  16      26.270  14.904  28.403  1.00 20.25           C
ATOM    109  O   GLY C  16      27.363  15.465  28.486  1.00 30.61           O
ATOM    110  N   GLY C  17      25.234  15.459  27.751  1.00 21.62           N
ATOM    111  CA  GLY C  17      25.446  16.716  27.054  1.00 22.69           C
ATOM    112  C   GLY C  17      26.037  16.542  25.654  1.00 21.76           C
ATOM    113  O   GLY C  17      26.146  15.424  25.164  1.00 20.57           O
ATOM    114  N   SER C  18      26.322  17.683  25.037  1.00 24.95           N
ATOM    115  CA  SER C  18      26.904  17.726  23.731  1.00 25.51           C
ATOM    116  C   SER C  18      26.286  16.816  22.699  1.00 26.48           C
ATOM    117  O   SER C  18      26.922  16.103  21.929  1.00 34.62           O
ATOM    118  CB  SER C  18      28.394  17.300  23.853  1.00 32.22           C
ATOM    119  OG  SER C  18      29.035  17.952  22.755  1.00 40.55           O
ATOM    120  N   GLY C  19      24.955  16.769  22.609  1.00 24.27           N
ATOM    121  CA  GLY C  19      24.337  15.971  21.583  1.00 26.55           C
ATOM    122  C   GLY C  19      24.123  14.512  21.920  1.00 24.19           C
ATOM    123  O   GLY C  19      23.538  13.815  21.099  1.00 40.22           O
ATOM    124  N   THR C  20      24.479  14.041  23.050  1.00 15.18           N
ATOM    125  CA  THR C  20      24.255  12.670  23.504  1.00 12.23           C
ATOM    126  C   THR C  20      22.895  12.562  24.124  1.00 11.25           C
ATOM    127  O   THR C  20      22.248  13.560  24.466  1.00 13.96           O
ATOM    128  CB  THR C  20      25.361  12.193  24.429  1.00 13.11           C
ATOM    129  OG1 THR C  20      25.335  12.919  25.662  1.00 13.89           O
ATOM    130  CG2 THR C  20      26.704  12.288  23.739  1.00 16.07           C
ATOM    131  N   ASN C  21      22.403  11.360  24.279  1.00 11.03           N
ATOM    132  CA  ASN C  21      21.136  11.140  24.912  1.00 10.42           C
ATOM    133  C   ASN C  21      21.143   9.811  25.620  1.00  9.37           C
ATOM    134  O   ASN C  21      21.985   8.965  25.399  1.00 10.76           O
ATOM    135  CB  ASN C  21      19.960  11.165  23.887  1.00 11.75           C
ATOM    136  CG  ASN C  21      18.651  11.629  24.497  1.00 12.37           C
ATOM    137  OD1 ASN C  21      18.560  11.910  25.742  1.00 15.99           O
ATOM    138  ND2 ASN C  21      17.623  11.779  23.732  1.00 12.71           N
ATOM    139  N   GLY C  22      20.199   9.640  26.531  1.00  9.84           N
ATOM    140  CA  GLY C  22      20.068   8.454  27.350  1.00  9.41           C
ATOM    141  C   GLY C  22      19.008   7.510  26.801  1.00  9.00           C
ATOM    142  O   GLY C  22      18.053   7.890  26.141  1.00  9.88           O
ATOM    143  N   TRP C  23      19.177   6.211  27.109  1.00  8.61           N
ATOM    144  CA  TRP C  23      18.328   5.199  26.517  1.00  8.58           C
ATOM    145  C   TRP C  23      16.885   5.275  27.004  1.00  8.42           C
ATOM    146  O   TRP C  23      15.991   4.800  26.316  1.00  9.76           O
ATOM    147  CB  TRP C  23      18.902   3.848  26.754  1.00  8.81           C
ATOM    148  CG  TRP C  23      18.908   3.175  28.099  1.00  8.47           C
ATOM    149  CD1 TRP C  23      19.919   3.125  28.991  1.00  8.90           C
ATOM    150  CD2 TRP C  23      17.847   2.410  28.662  1.00  8.78           C
ATOM    151  NE1 TRP C  23      19.572   2.367  30.086  1.00  9.55           N
ATOM    152  CE2 TRP C  23      18.298   1.901  29.895  1.00  9.24           C
ATOM    153  CE3 TRP C  23      16.561   2.021  28.231  1.00 10.51           C
ATOM    154  CZ2 TRP C  23      17.501   1.082  30.700  1.00 10.09           C
ATOM    155  CZ3 TRP C  23      15.795   1.214  29.035  1.00 11.80           C
ATOM    156  CH2 TRP C  23      16.275   0.759  30.233  1.00 11.98           C
ATOM    157  N   GLY C  24      16.649   5.858  28.182  1.00  8.78           N
ATOM    158  CA  GLY C  24      15.322   5.931  28.709  1.00  9.92           C
ATOM    159  C   GLY C  24      14.406   6.776  27.853  1.00  9.98           C
ATOM    160  O   GLY C  24      13.189   6.631  27.964  1.00 12.21           O
ATOM    161  N   GLU C  25      14.943   7.646  27.005  1.00  9.72           N
ATOM    162  CA  GLU C  25      14.184   8.512  26.133  1.00 10.64           C
ATOM    163  C   GLU C  25      13.606   7.793  24.939  1.00 10.76           C
ATOM    164  O   GLU C  25      12.836   8.383  24.210  1.00 14.96           O
ATOM    165  CB  GLU C  25      15.061   9.671  25.686  1.00 11.63           C
ATOM    166  CG  GLU C  25      15.429  10.598  26.849  1.00 13.06           C
ATOM    167  CD  GLU C  25      14.215  11.259  27.464  1.00 13.21           C
ATOM    168  OE1 GLU C  25      13.759  10.878  28.549  1.00 14.79           O
ATOM    169  OE2 GLU C  25      13.663  12.186  26.774  1.00 19.91           O
ATOM    170  N   TYR C  26      13.978   6.537  24.711  1.00 10.07           N
ATOM    171  CA  TYR C  26      13.587   5.770  23.549  1.00 10.41           C
ATOM    172  C   TYR C  26      12.661   4.635  23.898  1.00 10.92           C
ATOM    173  O   TYR C  26      12.262   3.852  23.032  1.00 14.31           O
ATOM    174  CB  TYR C  26      14.861   5.288  22.781  1.00 10.88           C
ATOM    175  CG  TYR C  26      15.584   6.539  22.302  1.00 11.33           C
ATOM    176  CD1 TYR C  26      16.581   7.129  23.084  1.00 11.95           C
ATOM    177  CD2 TYR C  26      15.247   7.194  21.116  1.00 13.34           C
ATOM    178  CE1 TYR C  26      17.204   8.256  22.689  1.00 12.51           C
ATOM    179  CE2 TYR C  26      15.870   8.349  20.724  1.00 14.49           C
ATOM    180  CZ  TYR C  26      16.867   8.868  21.518  1.00 13.15           C
ATOM    181  OH  TYR C  26      17.544  10.026  21.225  1.00 15.08           O
ATOM    182  N   LEU C  27      12.275   4.507  25.164  1.00 10.79           N
ATOM    183  CA  LEU C  27      11.460   3.397  25.627  1.00 10.81           C
ATOM    184  C   LEU C  27       9.977   3.590  25.434  1.00 11.25           C
ATOM    185  O   LEU C  27       9.246   2.644  25.137  1.00 12.64           O
ATOM    186  CB  LEU C  27      11.763   3.227  27.116  1.00 13.74           C
ATOM    187  CG  LEU C  27      11.263   2.062  27.880  1.00 20.30           C
ATOM    188  CD1 LEU C  27      11.843   0.756  27.308  1.00 22.43           C
ATOM    189  CD2 LEU C  27      11.699   2.172  29.341  1.00 21.13           C
ATOM    190  N   ALA C  28       9.453   4.814  25.622  1.00 12.38           N
ATOM    191  CA  ALA C  28       8.016   5.006  25.637  1.00 13.18           C
ATOM    192  C   ALA C  28       7.363   4.562  24.348  1.00 12.87           C
ATOM    193  O   ALA C  28       6.198   4.148  24.345  1.00 14.29           O
ATOM    194  CB  ALA C  28       7.674   6.442  25.950  1.00 18.50           C
ATOM    195  N   SER C  29       8.074   4.702  23.222  1.00 12.97           N
ATOM    196  CA  SER C  29       7.510   4.323  21.937  1.00 13.78           C
ATOM    197  C   SER C  29       7.119   2.857  21.846  1.00 12.29           C
ATOM    198  O   SER C  29       6.309   2.497  20.995  1.00 15.81           O
ATOM    199  CB  SER C  29       8.559   4.521  20.778  1.00 22.75           C
ATOM    200  OG  SER C  29       8.869   5.869  20.640  1.00 34.53           O
ATOM    201  N   TYR C  30       7.715   2.029  22.701  1.00 11.16           N
ATOM    202  CA  TYR C  30       7.564   0.582  22.672  1.00 10.20           C
ATOM    203  C   TYR C  30       6.713   0.041  23.831  1.00 10.78           C
ATOM    204  O   TYR C  30       6.596  -1.177  23.949  1.00 12.31           O
ATOM    205  CB  TYR C  30       8.896  -0.061  22.706  1.00 11.62           C
ATOM    206  CG  TYR C  30       9.804   0.346  21.548  1.00 10.42           C
ATOM    207  CD1 TYR C  30      10.999   0.974  21.751  1.00 11.13           C
ATOM    208  CD2 TYR C  30       9.407   0.110  20.222  1.00 13.55           C
ATOM    209  CE1 TYR C  30      11.834   1.340  20.716  1.00 11.65           C
ATOM    210  CE2 TYR C  30      10.229   0.481  19.168  1.00 13.70           C
ATOM    211  CZ  TYR C  30      11.416   1.086  19.423  1.00 12.58           C
ATOM    212  OH  TYR C  30      12.203   1.434  18.339  1.00 14.66           O
ATOM    213  N   LEU C  31       6.147   0.919  24.635  1.00 10.61           N
ATOM    214  CA  LEU C  31       5.390   0.518  25.817  1.00 10.98           C
ATOM    215  C   LEU C  31       4.013   1.148  25.792  1.00 11.99           C
ATOM    216  O   LEU C  31       3.849   2.312  25.439  1.00 15.86           O
ATOM    217  CB  LEU C  31       6.040   0.895  27.115  1.00 12.29           C
ATOM    218  CG  LEU C  31       7.462   0.405  27.401  1.00 12.57           C
ATOM    219  CD1 LEU C  31       7.872   0.858  28.811  1.00 15.73           C
ATOM    220  CD2 LEU C  31       7.618  -1.068  27.236  1.00 14.64           C
ATOM    221  N   SER C  32       3.020   0.398  26.243  1.00 11.93           N
ATOM    222  CA  SER C  32       1.673   0.968  26.433  1.00 13.94           C
ATOM    223  C   SER C  32       1.523   1.699  27.734  1.00 18.02           C
ATOM    224  O   SER C  32       0.461   2.267  28.014  1.00 34.90           O
ATOM    225  CB ASER C  32       0.591  -0.089  26.209  0.73 15.61           C
ATOM    226  CB BSER C  32       0.658  -0.185  26.364  0.27 15.11           C
ATOM    227  OG ASER C  32       0.793  -1.207  27.018  0.73 19.04           O
ATOM    228  OG BSER C  32       0.615  -0.754  25.073  0.27 18.69           O
ATOM    229  N   ALA C  33       2.444   1.888  28.540  1.00 15.96           N
ATOM    230  CA  ALA C  33       2.463   2.514  29.799  1.00 14.94           C
ATOM    231  C   ALA C  33       3.104   3.885  29.686  1.00 15.14           C
ATOM    232  O   ALA C  33       3.927   4.094  28.829  1.00 19.24           O
ATOM    233  CB  ALA C  33       3.301   1.657  30.741  1.00 17.13           C
ATOM    234  N   THR C  34       2.784   4.759  30.611  1.00 14.32           N
ATOM    235  CA  THR C  34       3.477   6.039  30.727  1.00 15.39           C
ATOM    236  C   THR C  34       4.888   5.822  31.303  1.00 11.94           C
ATOM    237  O   THR C  34       5.039   5.078  32.242  1.00 14.82           O
ATOM    238  CB  THR C  34       2.693   6.949  31.721  1.00 16.97           C
ATOM    239  OG1 THR C  34       1.384   7.089  31.189  1.00 22.78           O
ATOM    240  CG2 THR C  34       3.399   8.282  31.889  1.00 20.33           C
ATOM    241  N   VAL C  35       5.879   6.466  30.687  1.00 12.04           N
ATOM    242  CA  VAL C  35       7.259   6.410  31.167  1.00 11.03           C
ATOM    243  C   VAL C  35       7.646   7.707  31.810  1.00 11.38           C
ATOM    244  O   VAL C  35       7.473   8.784  31.193  1.00 14.24           O
ATOM    245  CB  VAL C  35       8.212   6.060  30.012  1.00 12.55           C
ATOM    246  CG1 VAL C  35       9.651   6.120  30.503  1.00 15.44           C
ATOM    247  CG2 VAL C  35       7.879   4.717  29.412  1.00 15.51           C
ATOM    248  N   VAL C  36       8.185   7.642  32.997  1.00 10.00           N
ATOM    249  CA  VAL C  36       8.729   8.789  33.715  1.00 10.64           C
ATOM    250  C   VAL C  36      10.207   8.585  33.863  1.00  9.49           C
ATOM    251  O   VAL C  36      10.618   7.652  34.582  1.00 10.63           O
ATOM    252  CB  VAL C  36       8.033   8.978  35.069  1.00 11.26           C
ATOM    253  CG1 VAL C  36       8.660  10.121  35.859  1.00 15.23           C
ATOM    254  CG2 VAL C  36       6.538   9.218  34.848  1.00 14.70           C
ATOM    255  N   ASN C  37      11.011   9.348  33.164  1.00  9.94           N
ATOM    256  CA  ASN C  37      12.471   9.191  33.194  1.00  9.81           C
ATOM    257  C   ASN C  37      13.051  10.040  34.317  1.00  9.88           C
ATOM    258  O   ASN C  37      13.201  11.247  34.186  1.00 12.34           O
ATOM    259  CB  ASN C  37      13.064   9.578  31.846  1.00 10.40           C
ATOM    260  CG  ASN C  37      14.507   9.167  31.754  1.00 10.19           C
ATOM    261  OD1 ASN C  37      15.138   8.768  32.742  1.00 11.23           O
ATOM    262  ND2 ASN C  37      15.060   9.218  30.543  1.00 10.66           N
ATOM    263  N   ASP C  38      13.350   9.400  35.457  1.00  8.99           N
ATOM    264  CA  ASP C  38      13.902  10.054  36.644  1.00  8.66           C
ATOM    265  C   ASP C  38      15.412   9.834  36.724  1.00  9.24           C
ATOM    266  O   ASP C  38      16.014  10.076  37.763  1.00  9.86           O
ATOM    267  CB  ASP C  38      13.183   9.633  37.881  1.00 10.41           C
ATOM    268  CG  ASP C  38      11.859  10.261  38.078  1.00 11.17           C
ATOM    269  OD1 ASP C  38      11.626  11.358  37.574  1.00 14.50           O
ATOM    270  OD2 ASP C  38      11.009   9.655  38.771  1.00 15.06           O
ATOM    271  N   ALA C  39      16.040   9.419  35.634  1.00  8.69           N
ATOM    272  CA  ALA C  39      17.506   9.326  35.626  1.00  8.38           C
ATOM    273  C   ALA C  39      18.109  10.714  35.605  1.00  8.99           C
ATOM    274  O   ALA C  39      17.511  11.667  35.107  1.00 10.69           O
ATOM    275  CB  ALA C  39      17.979   8.486  34.449  1.00  9.49           C
ATOM    276  N   VAL C  40      19.333  10.850  36.138  1.00  9.32           N
ATOM    277  CA  VAL C  40      20.014  12.135  36.203  1.00 10.44           C
ATOM    278  C   VAL C  40      21.491  11.894  36.006  1.00  9.24           C
ATOM    279  O   VAL C  40      22.093  10.979  36.592  1.00 10.09           O
ATOM    280  CB AVAL C  40      19.779  12.798  37.569  0.64 12.30           C
ATOM    281  CB BVAL C  40      19.692  12.888  37.497  0.36 12.49           C
ATOM    282  CG1AVAL C  40      20.352  14.225  37.618  0.64 17.55           C
ATOM    283  CG1BVAL C  40      19.842  11.969  38.705  0.36 13.48           C
ATOM    284  CG2AVAL C  40      18.315  12.871  38.009  0.64 16.90           C
ATOM    285  CG2BVAL C  40      20.558  14.132  37.687  0.36 14.91           C
ATOM    286  N   ALA C  41      22.122  12.696  35.181  1.00 10.37           N
ATOM    287  CA  ALA C  41      23.552  12.613  34.910  1.00 10.48           C
ATOM    288  C   ALA C  41      24.336  12.741  36.177  1.00  9.83           C
ATOM    289  O   ALA C  41      24.067  13.574  37.028  1.00 11.82           O
ATOM    290  CB  ALA C  41      23.964  13.711  33.938  1.00 13.28           C
ATOM    291  N   GLY C  42      25.380  11.919  36.274  1.00 10.54           N
ATOM    292  CA  GLY C  42      26.354  11.989  37.348  1.00 11.61           C
ATOM    293  C   GLY C  42      26.029  11.187  38.569  1.00 11.28           C
ATOM    294  O   GLY C  42      26.858  11.156  39.479  1.00 14.58           O
ATOM    295  N   ARG C  43      24.890  10.521  38.626  1.00  9.69           N
ATOM    296  CA  ARG C  43      24.486   9.890  39.864  1.00  9.31           C
ATOM    297  C   ARG C  43      24.958   8.433  39.935  1.00  9.01           C
ATOM    298  O   ARG C  43      25.100   7.734  38.946  1.00 10.43           O
ATOM    299  CB  ARG C  43      22.973  10.018  40.066  1.00 10.25           C
ATOM    300  CG  ARG C  43      22.501  11.299  40.720  1.00 11.11           C
ATOM    301  CD  ARG C  43      23.005  12.543  40.007  1.00 10.89           C
ATOM    302  NE  ARG C  43      22.548  13.723  40.709  1.00 13.54           N
ATOM    303  CZ  ARG C  43      22.813  14.980  40.360  1.00 17.92           C
ATOM    304  NH1 ARG C  43      23.501  15.259  39.260  1.00 24.51           N
ATOM    305  NH2 ARG C  43      22.348  15.976  41.111  1.00 25.34           N
ATOM    306  N   SER C  44      25.156   8.002  41.167  1.00  9.41           N
ATOM    307  CA  SER C  44      25.459   6.642  41.546  1.00  8.53           C
ATOM    308  C   SER C  44      24.336   6.135  42.458  1.00  8.05           C
ATOM    309  O   SER C  44      23.445   6.882  42.841  1.00  9.12           O
ATOM    310  CB  SER C  44      26.779   6.550  42.266  1.00  8.84           C
ATOM    311  OG  SER C  44      26.655   7.212  43.538  1.00  9.60           O
ATOM    312  N   ALA C  45      24.403   4.857  42.824  1.00  8.34           N
ATOM    313  CA  ALA C  45      23.412   4.361  43.768  1.00  8.32           C
ATOM    314  C   ALA C  45      23.426   5.135  45.072  1.00  8.57           C
ATOM    315  O   ALA C  45      22.400   5.442  45.651  1.00  9.75           O
ATOM    316  CB  ALA C  45      23.610   2.868  43.986  1.00 10.53           C
ATOM    317  N   ARG C  46      24.614   5.466  45.549  1.00  8.84           N
ATOM    318  CA  ARG C  46      24.816   6.289  46.733  1.00  8.96           C
ATOM    319  C   ARG C  46      24.193   7.693  46.565  1.00  9.05           C
ATOM    320  O   ARG C  46      23.414   8.129  47.402  1.00  9.91           O
ATOM    321  CB  ARG C  46      26.288   6.407  47.059  1.00  9.48           C
ATOM    322  CG  ARG C  46      26.664   7.417  48.123  1.00 10.85           C
ATOM    323  CD  ARG C  46      28.164   7.554  48.181  1.00 11.25           C
ATOM    324  NE  ARG C  46      28.544   8.639  49.104  1.00 11.89           N
ATOM    325  CZ  ARG C  46      29.775   9.145  49.152  1.00 11.81           C
ATOM    326  NH1 ARG C  46      30.726   8.656  48.404  1.00 13.05           N
ATOM    327  NH2 ARG C  46      30.035  10.159  49.970  1.00 14.10           N
ATOM    328  N   SER C  47      24.607   8.397  45.531  1.00  9.12           N
ATOM    329  CA  SER C  47      24.177   9.790  45.459  1.00  9.24           C
ATOM    330  C   SER C  47      22.718   9.888  45.101  1.00  8.95           C
ATOM    331  O   SER C  47      22.051  10.830  45.574  1.00 10.57           O
ATOM    332  CB  SER C  47      25.072  10.618  44.567  1.00 10.47           C
ATOM    333  OG  SER C  47      24.929  10.287  43.203  1.00 10.58           O
ATOM    334  N   TYR C  48      22.171   8.989  44.334  1.00  9.05           N
ATOM    335  CA  TYR C  48      20.756   8.972  44.010  1.00  8.35           C
ATOM    336  C   TYR C  48      19.957   8.788  45.316  1.00  9.14           C
ATOM    337  O   TYR C  48      18.916   9.411  45.533  1.00 10.61           O
ATOM    338  CB  TYR C  48      20.444   7.892  43.020  1.00  8.52           C
ATOM    339  CG  TYR C  48      19.177   8.054  42.218  1.00  7.96           C
ATOM    340  CD1 TYR C  48      19.164   8.829  41.073  1.00  8.35           C
ATOM    341  CD2 TYR C  48      18.011   7.418  42.542  1.00  8.33           C
ATOM    342  CE1 TYR C  48      18.030   8.973  40.292  1.00  8.95           C
ATOM    343  CE2 TYR C  48      16.864   7.517  41.801  1.00  8.94           C
ATOM    344  CZ  TYR C  48      16.883   8.309  40.673  1.00  8.78           C
ATOM    345  OH  TYR C  48      15.721   8.406  39.940  1.00 10.35           O
ATOM    346  N   THR C  49      20.457   7.919  46.196  1.00  8.51           N
ATOM    347  CA  THR C  49      19.837   7.731  47.498  1.00  9.00           C
ATOM    348  C   THR C  49      19.956   8.988  48.350  1.00  8.80           C
ATOM    349  O   THR C  49      18.948   9.461  48.896  1.00  9.75           O
ATOM    350  CB  THR C  49      20.482   6.546  48.242  1.00  9.03           C
ATOM    351  OG1 THR C  49      20.309   5.331  47.464  1.00  9.18           O
ATOM    352  CG2 THR C  49      19.835   6.277  49.592  1.00 11.14           C
ATOM    353  N   ARG C  50      21.137   9.524  48.484  1.00 10.09           N
ATOM    354  CA  ARG C  50      21.391  10.680  49.366  1.00  9.71           C
ATOM    355  C   ARG C  50      20.558  11.854  48.948  1.00 10.67           C
ATOM    356  O   ARG C  50      20.069  12.600  49.816  1.00 12.16           O
ATOM    357  CB  ARG C  50      22.898  10.971  49.318  1.00 11.03           C
ATOM    358  CG  ARG C  50      23.269  12.180  50.214  1.00 12.72           C
ATOM    359  CD  ARG C  50      24.768  12.466  50.228  1.00 12.98           C
ATOM    360  NE  ARG C  50      25.175  12.962  48.919  1.00 13.73           N
ATOM    361  CZ  ARG C  50      26.075  12.379  48.131  1.00 13.62           C
ATOM    362  NH1 ARG C  50      26.273  12.911  46.952  1.00 15.77           N
ATOM    363  NH2 ARG C  50      26.747  11.314  48.480  1.00 15.32           N
ATOM    364  N   GLU C  51      20.382  12.088  47.655  1.00  9.85           N
ATOM    365  CA  GLU C  51      19.611  13.210  47.147  1.00 10.80           C
ATOM    366  C   GLU C  51      18.120  13.008  47.256  1.00 10.96           C
ATOM    367  O   GLU C  51      17.353  13.882  46.865  1.00 13.39           O
ATOM    368  CB  GLU C  51      20.028  13.471  45.668  1.00 11.12           C
ATOM    369  CG  GLU C  51      21.422  13.978  45.530  1.00 12.47           C
ATOM    370  CD  GLU C  51      21.957  14.074  44.124  1.00 13.11           C
ATOM    371  OE1 GLU C  51      21.222  13.738  43.177  1.00 14.75           O
ATOM    372  OE2 GLU C  51      23.144  14.424  43.995  1.00 18.84           O
ATOM    373  N   GLY C  52      17.677  11.882  47.806  1.00 10.27           N
ATOM    374  CA  GLY C  52      16.280  11.634  47.997  1.00 10.20           C
ATOM    375  C   GLY C  52      15.532  11.175  46.765  1.00  9.73           C
ATOM    376  O   GLY C  52      14.305  11.198  46.753  1.00 11.38           O
ATOM    377  N   ARG C  53      16.237  10.764  45.729  1.00  9.43           N
ATOM    378  CA  ARG C  53      15.571  10.482  44.463  1.00  9.47           C
ATOM    379  C   ARG C  53      14.889   9.119  44.459  1.00  9.27           C
ATOM    380  O   ARG C  53      13.875   8.969  43.772  1.00 10.76           O
ATOM    381  CB  ARG C  53      16.568  10.653  43.314  1.00  9.82           C
ATOM    382  CG  ARG C  53      17.079  12.088  43.211  1.00 10.98           C
ATOM    383  CD  ARG C  53      18.125  12.261  42.126  1.00 11.38           C
ATOM    384  NE  ARG C  53      18.661  13.603  42.100  1.00 13.30           N
ATOM    385  CZ  ARG C  53      18.119  14.629  41.517  1.00 17.34           C
ATOM    386  NH1 ARG C  53      17.023  14.455  40.855  1.00 20.36           N
ATOM    387  NH2 ARG C  53      18.757  15.805  41.601  1.00 24.30           N
ATOM    388  N   PHE C  54      15.372   8.113  45.182  1.00  8.88           N
ATOM    389  CA  PHE C  54      14.586   6.921  45.362  1.00  8.82           C
ATOM    390  C   PHE C  54      13.353   7.191  46.187  1.00  9.42           C
ATOM    391  O   PHE C  54      12.266   6.683  45.888  1.00 10.26           O
ATOM    392  CB  PHE C  54      15.373   5.782  45.972  1.00  9.07           C
ATOM    393  CG  PHE C  54      16.390   5.116  45.078  1.00  8.93           C
ATOM    394  CD1 PHE C  54      17.683   4.979  45.490  1.00  9.41           C
ATOM    395  CD2 PHE C  54      16.050   4.571  43.843  1.00  9.85           C
ATOM    396  CE1 PHE C  54      18.614   4.319  44.719  1.00 11.14           C
ATOM    397  CE2 PHE C  54      16.994   3.897  43.068  1.00  9.73           C
ATOM    398  CZ  PHE C  54      18.262   3.771  43.508  1.00 10.10           C
ATOM    399  N   GLU C  55      13.501   8.014  47.226  1.00  9.80           N
ATOM    400  CA  GLU C  55      12.369   8.387  48.067  1.00 10.23           C
ATOM    401  C   GLU C  55      11.302   9.115  47.255  1.00 10.35           C
ATOM    402  O   GLU C  55      10.108   8.882  47.467  1.00 12.39           O
ATOM    403  CB  GLU C  55      12.868   9.224  49.238  1.00 10.53           C
ATOM    404  CG  GLU C  55      11.779   9.667  50.171  1.00 12.06           C
ATOM    405  CD  GLU C  55      12.294  10.449  51.362  1.00 12.42           C
ATOM    406  OE1 GLU C  55      11.498  11.255  51.946  1.00 12.90           O
ATOM    407  OE2 GLU C  55      13.451  10.220  51.786  1.00 14.58           O
ATOM    408  N   ASN C  56      11.712   9.977  46.337  1.00 10.34           N
ATOM    409  CA  ASN C  56      10.754  10.697  45.502  1.00 11.47           C
ATOM    410  C   ASN C  56       9.957   9.730  44.638  1.00 10.82           C
ATOM    411  O   ASN C  56       8.755   9.922  44.506  1.00 14.50           O
ATOM    412  CB  ASN C  56      11.466  11.735  44.629  1.00 14.14           C
ATOM    413  CG  ASN C  56      12.202  12.878  45.285  1.00 19.19           C
ATOM    414  OD1 ASN C  56      11.876  13.288  46.387  1.00 32.27           O
ATOM    415  ND2 ASN C  56      13.231  13.446  44.652  1.00 28.61           N
ATOM    416  N   ILE C  57      10.578   8.719  44.076  1.00  9.98           N
ATOM    417  CA  ILE C  57       9.809   7.694  43.331  1.00 10.96           C
ATOM    418  C   ILE C  57       8.895   6.979  44.280  1.00 10.92           C
ATOM    419  O   ILE C  57       7.751   6.686  43.945  1.00 12.63           O
ATOM    420  CB  ILE C  57      10.763   6.715  42.617  1.00 10.50           C
ATOM    421  CG1 ILE C  57      11.550   7.470  41.540  1.00 11.77           C
ATOM    422  CG2 ILE C  57       9.996   5.563  42.046  1.00 12.57           C
ATOM    423  CD1 ILE C  57      12.708   6.639  40.955  1.00 14.02           C
ATOM    424  N   ALA C  58       9.375   6.618  45.484  1.00 10.62           N
ATOM    425  CA  ALA C  58       8.555   5.882  46.442  1.00 11.78           C
ATOM    426  C   ALA C  58       7.299   6.630  46.783  1.00 12.58           C
ATOM    427  O   ALA C  58       6.250   6.015  46.979  1.00 15.97           O
ATOM    428  CB  ALA C  58       9.363   5.506  47.691  1.00 14.22           C
ATOM    429  N   ASP C  59       7.377   7.955  46.877  1.00 12.04           N
ATOM    430  CA  ASP C  59       6.216   8.754  47.246  1.00 12.88           C
ATOM    431  C   ASP C  59       5.098   8.574  46.248  1.00 13.92           C
ATOM    432  O   ASP C  59       3.935   8.563  46.605  1.00 19.45           O
ATOM    433  CB AASP C  59       6.573  10.208  47.548  0.59 12.91           C
ATOM    434  CB BASP C  59       6.568  10.240  47.049  0.41 14.37           C
ATOM    435  CG AASP C  59       7.227  10.405  48.912  0.59 11.02           C
ATOM    436  CG BASP C  59       7.435  10.847  48.114  0.41 12.25           C
ATOM    437  OD1AASP C  59       6.799   9.798  49.911  0.59 12.90           O
ATOM    438  OD1BASP C  59       7.446  10.323  49.255  0.41 13.54           O
ATOM    439  OD2AASP C  59       8.199  11.209  48.899  0.59 12.84           O
ATOM    440  OD2BASP C  59       8.118  11.854  47.858  0.41 14.55           O
ATOM    441  N   VAL C  60       5.443   8.455  44.963  1.00 13.12           N
ATOM    442  CA  VAL C  60       4.436   8.519  43.921  1.00 14.16           C
ATOM    443  C   VAL C  60       4.113   7.186  43.271  1.00 13.18           C
ATOM    444  O   VAL C  60       3.047   7.054  42.633  1.00 15.38           O
ATOM    445  CB  VAL C  60       4.780   9.524  42.816  1.00 15.26           C
ATOM    446  CG1 VAL C  60       4.879  10.944  43.321  1.00 20.81           C
ATOM    447  CG2 VAL C  60       6.076   9.183  42.093  1.00 17.45           C
ATOM    448  N   VAL C  61       4.917   6.182  43.439  1.00 12.11           N
ATOM    449  CA  VAL C  61       4.679   4.886  42.803  1.00 11.22           C
ATOM    450  C   VAL C  61       3.492   4.246  43.470  1.00 13.85           C
ATOM    451  O   VAL C  61       3.261   4.359  44.692  1.00 17.11           O
ATOM    452  CB  VAL C  61       5.963   4.053  42.832  1.00 14.13           C
ATOM    453  CG1 VAL C  61       6.263   3.487  44.215  1.00 16.69           C
ATOM    454  CG2 VAL C  61       5.925   2.931  41.795  1.00 14.23           C
ATOM    455  N   THR C  62       2.698   3.541  42.670  1.00 13.57           N
ATOM    456  CA  THR C  62       1.561   2.814  43.243  1.00 14.74           C
ATOM    457  C   THR C  62       1.567   1.374  42.786  1.00 12.79           C
ATOM    458  O   THR C  62       2.374   0.971  41.952  1.00 13.84           O
ATOM    459  CB ATHR C  62       0.261   3.509  42.799  0.77 18.37           C
ATOM    460  CB BTHR C  62       0.244   3.558  42.976  0.22 17.72           C
ATOM    461  OG1ATHR C  62       0.109   3.382  41.373  0.77 19.64           O
ATOM    462  OG1BTHR C  62      -0.713   3.085  43.947  0.22 17.13           O
ATOM    463  CG2ATHR C  62       0.246   4.980  43.117  0.77 24.83           C
ATOM    464  CG2BTHR C  62      -0.306   3.262  41.598  0.22 16.92           C
ATOM    465  N   ALA C  63       0.655   0.594  43.352  1.00 14.34           N
ATOM    466  CA  ALA C  63       0.622  -0.831  43.065  1.00 13.29           C
ATOM    467  C   ALA C  63       0.452  -1.035  41.567  1.00 13.47           C
ATOM    468  O   ALA C  63      -0.391  -0.381  40.937  1.00 14.91           O
ATOM    469  CB  ALA C  63      -0.482  -1.463  43.904  1.00 19.94           C
ATOM    470  N   GLY C  64       1.226  -1.968  41.054  1.00 13.15           N
ATOM    471  CA  GLY C  64       1.205  -2.302  39.661  1.00 14.53           C
ATOM    472  C   GLY C  64       2.088  -1.467  38.769  1.00 12.42           C
ATOM    473  O   GLY C  64       2.303  -1.847  37.597  1.00 16.24           O
ATOM    474  N   ASP C  65       2.654  -0.373  39.218  1.00 10.89           N
ATOM    475  CA  ASP C  65       3.646   0.382  38.480  1.00  9.62           C
ATOM    476  C   ASP C  65       4.938  -0.402  38.469  1.00  9.81           C
ATOM    477  O   ASP C  65       5.144  -1.331  39.269  1.00 12.77           O
ATOM    478  CB  ASP C  65       3.910   1.713  39.144  1.00 10.43           C
ATOM    479  CG  ASP C  65       2.777   2.729  38.977  1.00 11.47           C
ATOM    480  OD1 ASP C  65       2.793   3.683  39.786  1.00 14.52           O
ATOM    481  OD2 ASP C  65       1.913   2.549  38.091  1.00 12.52           O
ATOM    482  N   TYR C  66       5.822  -0.047  37.543  1.00  9.19           N
ATOM    483  CA  TYR C  66       7.147  -0.627  37.427  1.00  9.01           C
ATOM    484  C   TYR C  66       8.184   0.403  37.788  1.00  8.80           C
ATOM    485  O   TYR C  66       7.999   1.603  37.538  1.00 10.39           O
ATOM    486  CB  TYR C  66       7.414  -1.094  35.998  1.00 11.04           C
ATOM    487  CG  TYR C  66       6.529  -2.192  35.479  1.00 12.62           C
ATOM    488  CD1 TYR C  66       5.302  -1.881  34.893  1.00 14.11           C
ATOM    489  CD2 TYR C  66       6.902  -3.538  35.527  1.00 13.86           C
ATOM    490  CE1 TYR C  66       4.431  -2.819  34.386  1.00 16.46           C
ATOM    491  CE2 TYR C  66       6.023  -4.532  35.022  1.00 14.31           C
ATOM    492  CZ  TYR C  66       4.828  -4.147  34.476  1.00 16.63           C
ATOM    493  OH  TYR C  66       3.979  -5.141  33.971  1.00 25.74           O
ATOM    494  N   VAL C  67       9.300  -0.047  38.353  1.00  8.98           N
ATOM    495  CA  VAL C  67      10.455   0.780  38.569  1.00  8.48           C
ATOM    496  C   VAL C  67      11.668   0.020  38.004  1.00  7.97           C
ATOM    497  O   VAL C  67      11.924  -1.105  38.427  1.00 10.38           O
ATOM    498  CB  VAL C  67      10.705   1.133  40.052  1.00  9.67           C
ATOM    499  CG1 VAL C  67      11.833   2.192  40.140  1.00 11.73           C
ATOM    500  CG2 VAL C  67       9.471   1.651  40.729  1.00 12.01           C
ATOM    501  N   ILE C  68      12.390   0.639  37.101  1.00  7.55           N
ATOM    502  CA  ILE C  68      13.600   0.090  36.509  1.00  7.84           C
ATOM    503  C   ILE C  68      14.772   0.875  37.043  1.00  7.72           C
ATOM    504  O   ILE C  68      14.793   2.100  36.941  1.00  9.62           O
ATOM    505  CB  ILE C  68      13.564   0.150  34.983  1.00  9.05           C
ATOM    506  CG1 ILE C  68      12.394  -0.600  34.378  1.00 11.31           C
ATOM    507  CG2 ILE C  68      14.891  -0.330  34.380  1.00 12.49           C
ATOM    508  CD1 ILE C  68      12.066  -0.356  32.929  1.00 12.70           C
ATOM    509  N   VAL C  69      15.730   0.176  37.628  1.00  7.39           N
ATOM    510  CA  VAL C  69      16.863   0.776  38.292  1.00  7.58           C
ATOM    511  C   VAL C  69      18.142   0.272  37.684  1.00  7.56           C
ATOM    512  O   VAL C  69      18.384  -0.946  37.677  1.00  9.45           O
ATOM    513  CB  VAL C  69      16.845   0.425  39.816  1.00  9.09           C
ATOM    514  CG1 VAL C  69      18.013   1.090  40.509  1.00 11.79           C
ATOM    515  CG2 VAL C  69      15.518   0.807  40.462  1.00 11.33           C
ATOM    516  N   GLU C  70      18.974   1.170  37.179  1.00  7.07           N
ATOM    517  CA  GLU C  70      20.205   0.804  36.496  1.00  7.04           C
ATOM    518  C   GLU C  70      21.326   1.774  36.868  1.00  7.20           C
ATOM    519  O   GLU C  70      21.326   2.910  36.431  1.00  8.32           O
ATOM    520  CB  GLU C  70      19.977   0.792  34.988  1.00  8.00           C
ATOM    521  CG  GLU C  70      21.179   0.248  34.197  1.00  8.25           C
ATOM    522  CD  GLU C  70      20.859   0.241  32.715  1.00  8.05           C
ATOM    523  OE1 GLU C  70      21.330   1.143  32.008  1.00  9.75           O
ATOM    524  OE2 GLU C  70      20.116  -0.660  32.285  1.00  9.03           O
ATOM    525  N   PHE C  71      22.259   1.319  37.698  1.00  7.56           N
ATOM    526  CA  PHE C  71      23.421   2.088  38.103  1.00  7.75           C
ATOM    527  C   PHE C  71      24.686   1.264  37.910  1.00  7.77           C
ATOM    528  O   PHE C  71      24.637   0.066  37.658  1.00  9.12           O
ATOM    529  CB  PHE C  71      23.273   2.602  39.564  1.00  8.73           C
ATOM    530  CG  PHE C  71      22.257   3.677  39.721  1.00  8.48           C
ATOM    531  CD1 PHE C  71      20.992   3.408  40.161  1.00 10.77           C
ATOM    532  CD2 PHE C  71      22.572   4.979  39.381  1.00 10.05           C
ATOM    533  CE1 PHE C  71      20.022   4.395  40.235  1.00 12.09           C
ATOM    534  CE2 PHE C  71      21.624   6.003  39.514  1.00 12.26           C
ATOM    535  CZ  PHE C  71      20.375   5.654  39.954  1.00 12.05           C
ATOM    536  N   GLY C  72      25.825   1.925  38.050  1.00  8.09           N
ATOM    537  CA  GLY C  72      27.105   1.265  38.011  1.00  8.54           C
ATOM    538  C   GLY C  72      28.178   2.112  37.406  1.00  8.40           C
ATOM    539  O   GLY C  72      29.312   2.135  37.876  1.00  9.58           O
ATOM    540  N   HIS C  73      27.859   2.878  36.364  1.00  9.16           N
ATOM    541  CA  HIS C  73      28.904   3.719  35.711  1.00  9.56           C
ATOM    542  C   HIS C  73      29.616   4.618  36.686  1.00  9.76           C
ATOM    543  O   HIS C  73      30.810   4.864  36.488  1.00 12.25           O
ATOM    544  CB  HIS C  73      28.291   4.566  34.600  1.00  9.56           C
ATOM    545  CG  HIS C  73      28.144   3.853  33.305  1.00  9.96           C
ATOM    546  ND1 HIS C  73      29.140   3.653  32.389  1.00 12.84           N
ATOM    547  CD2 HIS C  73      27.059   3.276  32.771  1.00 10.76           C
ATOM    548  CE1 HIS C  73      28.626   2.973  31.344  1.00 11.25           C
ATOM    549  NE2 HIS C  73      27.403   2.755  31.554  1.00 13.07           N
ATOM    550  N   ASN C  74      28.914   5.174  37.672  1.00  9.24           N
ATOM    551  CA  ASN C  74      29.506   6.174  38.553  1.00 10.31           C
ATOM    552  C   ASN C  74      29.801   5.658  39.956  1.00  9.55           C
ATOM    553  O   ASN C  74      30.091   6.444  40.854  1.00 11.43           O
ATOM    554  CB  ASN C  74      28.565   7.379  38.637  1.00 10.60           C
ATOM    555  CG  ASN C  74      28.450   8.040  37.297  1.00 12.24           C
ATOM    556  OD1 ASN C  74      29.459   8.173  36.563  1.00 17.72           O
ATOM    557  ND2 ASN C  74      27.283   8.426  36.891  1.00 12.88           N
ATOM    558  N   ASP C  75      29.726   4.340  40.153  1.00  9.48           N
ATOM    559  CA  ASP C  75      29.754   3.747  41.487  1.00  9.31           C
ATOM    560  C   ASP C  75      31.122   3.340  41.995  1.00 10.38           C
ATOM    561  O   ASP C  75      31.253   3.039  43.172  1.00 10.97           O
ATOM    562  CB  ASP C  75      28.766   2.561  41.512  1.00  9.20           C
ATOM    563  CG  ASP C  75      27.344   3.103  41.474  1.00  9.11           C
ATOM    564  OD1 ASP C  75      26.712   3.206  42.566  1.00  9.80           O
ATOM    565  OD2 ASP C  75      26.865   3.443  40.378  1.00 10.70           O
ATOM    566  N   GLY C  76      32.117   3.327  41.119  1.00 11.48           N
ATOM    567  CA  GLY C  76      33.463   2.976  41.508  1.00 12.54           C
ATOM    568  C   GLY C  76      34.267   4.177  41.963  1.00 12.16           C
ATOM    569  O   GLY C  76      33.719   5.263  42.259  1.00 13.35           O
ATOM    570  N   GLY C  77      35.554   3.982  42.007  1.00 14.90           N
ATOM    571  CA  GLY C  77      36.554   4.968  42.408  1.00 16.17           C
ATOM    572  C   GLY C  77      36.986   4.812  43.837  1.00 15.91           C
ATOM    573  O   GLY C  77      36.766   3.771  44.444  1.00 17.65           O
ATOM    574  N   SER C  78      37.661   5.837  44.345  1.00 18.38           N
ATOM    575  CA  SER C  78      38.358   5.807  45.598  1.00 19.04           C
ATOM    576  C   SER C  78      37.686   6.713  46.608  1.00 16.31           C
ATOM    577  O   SER C  78      37.565   7.894  46.381  1.00 18.68           O
ATOM    578  CB  SER C  78      39.809   6.271  45.407  1.00 22.69           C
ATOM    579  OG  SER C  78      40.407   6.220  46.688  1.00 28.79           O
ATOM    580  N   LEU C  79      37.303   6.163  47.789  1.00 19.70           N
ATOM    581  CA  LEU C  79      36.759   6.993  48.862  1.00 20.73           C
ATOM    582  C   LEU C  79      37.788   7.890  49.528  1.00 20.83           C
ATOM    583  O   LEU C  79      37.452   8.820  50.259  1.00 22.65           O
ATOM    584  CB  LEU C  79      36.080   6.136  49.966  1.00 23.76           C
ATOM    585  CG  LEU C  79      34.668   5.724  49.569  1.00 20.86           C
ATOM    586  CD1 LEU C  79      34.122   4.769  50.644  1.00 23.66           C
ATOM    587  CD2 LEU C  79      33.726   6.892  49.353  1.00 20.02           C
ATOM    588  N   SER C  80      39.071   7.635  49.254  1.00 19.60           N
ATOM    589  CA  SER C  80      40.152   8.470  49.788  1.00 22.48           C
ATOM    590  C   SER C  80      40.112   9.865  49.204  1.00 21.49           C
ATOM    591  O   SER C  80      40.585  10.784  49.893  1.00 33.10           O
ATOM    592  CB ASER C  80      41.519   7.870  49.529  0.71 24.69           C
ATOM    593  CB BSER C  80      41.496   7.802  49.512  0.28 24.74           C
ATOM    594  OG ASER C  80      41.601   6.605  50.121  0.71 32.99           O
ATOM    595  OG BSER C  80      41.983   8.032  48.197  0.28 23.11           O
ATOM    596  N   THR C  81      39.532  10.000  48.021  1.00 17.20           N
ATOM    597  CA  THR C  81      39.317  11.314  47.362  1.00 20.14           C
ATOM    598  C   THR C  81      37.837  11.370  47.058  1.00 20.02           C
ATOM    599  O   THR C  81      37.476  11.483  45.899  1.00 32.21           O
ATOM    600  CB  THR C  81      40.149  11.454  46.098  1.00 22.13           C
ATOM    601  OG1 THR C  81      39.827  10.356  45.204  1.00 24.37           O
ATOM    602  CG2 THR C  81      41.643  11.425  46.430  1.00 29.32           C
ATOM    603  N   ASP C  82      37.013  11.297  48.084  1.00 16.44           N
ATOM    604  CA  ASP C  82      35.578  11.094  47.899  1.00 14.46           C
ATOM    605  C   ASP C  82      34.920  12.094  47.002  1.00 15.42           C
ATOM    606  O   ASP C  82      34.875  13.275  47.345  1.00 18.57           O
ATOM    607  CB  ASP C  82      34.937  11.114  49.300  1.00 15.62           C
ATOM    608  CG  ASP C  82      33.492  10.653  49.339  1.00 14.94           C
ATOM    609  OD1 ASP C  82      32.954  10.270  48.279  1.00 15.04           O
ATOM    610  OD2 ASP C  82      32.881  10.639  50.449  1.00 15.71           O
ATOM    611  N   ASN C  83      34.356  11.645  45.896  1.00 14.02           N
ATOM    612  CA  ASN C  83      33.650  12.456  44.923  1.00 15.48           C
ATOM    613  C   ASN C  83      32.158  12.478  45.158  1.00 14.03           C
ATOM    614  O   ASN C  83      31.380  13.069  44.379  1.00 16.91           O
ATOM    615  CB  ASN C  83      33.944  11.970  43.497  1.00 15.61           C
ATOM    616  CG  ASN C  83      33.419  10.585  43.207  1.00 15.13           C
ATOM    617  OD1 ASN C  83      32.724   9.935  44.024  1.00 13.85           O
ATOM    618  ND2 ASN C  83      33.717  10.058  42.054  1.00 14.41           N
ATOM    619  N   GLY C  84      31.689  11.871  46.251  1.00 13.46           N
ATOM    620  CA  GLY C  84      30.277  11.831  46.603  1.00 13.73           C
ATOM    621  C   GLY C  84      29.533  10.725  45.920  1.00 13.06           C
ATOM    622  O   GLY C  84      28.351  10.559  46.237  1.00 13.45           O
ATOM    623  N   ARG C  85      30.133  10.006  45.003  1.00 11.46           N
ATOM    624  CA  ARG C  85      29.437   8.969  44.232  1.00 10.25           C
ATOM    625  C   ARG C  85      29.858   7.568  44.622  1.00  9.99           C
[truncated: 1,879,058 more chars]
