# Supplementary material for: Growing Glycans in Rosetta: Accurate de novo glycan modeling, density fitting, and rational sequon design
Source: PLoS Comput Biol. 2024 Jun 24;20(6):e1011895. doi: 10.1371/journal.pcbi.1011895 (PMC11288642; doi:10.1371/journal.pcbi.1011895)
Supplement: S1 Data — Please see README for a full description of each component. Briefly, these include the following scripts: create_substituted_JD.py—Used to create substituted job description file for rosetta_scripts_jd3; create_symmetry_mates.py—This was used to create symmetry mates with a 12 A radius; density_build_example.xml—An an example of a main job definition file before being substituted for each glycan; density_build_example_substituted.xml—Substituted version; glycan_bm_plots.py—Tools used for plotting all benchmark experiments from Rosetta JSON files.; glycan_conformer_table.txt—The resultant glycan conformer table used in Rosetta and benchmarked against; glycan_tree_relax.xml—Main script used for de novo benchmarking.; glycan_tree_relax_dens.xml—Main script used for density building.; glycan_tree_relax_with_solvation.xml—Script used for running the GTM with explicit waters; glycan_water_mediated_hbonds.xml—Script for calculating water mediated hydrogen bonds; pdb_roots_density_sym.txt—Benchmark glycan list used for create_substituted_JD.py; refine_with_map_dih2.xml—Script used for refining input structures into the rosetta energy function using density. (ZIP) [file pcbi.1011895.s027.zip › supplemental_data/symmetrized_structures/1nxc_symm.pdb]

ATOM      1  N   PHE A 178      10.975  72.645 -12.226  1.00 21.54           N
ATOM      2  CA  PHE A 178      10.474  71.467 -11.446  1.00 21.30           C
ATOM      3  C   PHE A 178      11.274  70.184 -11.726  1.00 21.66           C
ATOM      4  O   PHE A 178      11.536  69.843 -12.880  1.00 22.38           O
ATOM      5  CB  PHE A 178       8.989  71.236 -11.732  1.00 21.18           C
ATOM      6  CG  PHE A 178       8.389  70.118 -10.924  1.00 19.81           C
ATOM      7  CD1 PHE A 178       8.219  70.256  -9.553  1.00 20.59           C
ATOM      8  CD2 PHE A 178       8.004  68.930 -11.534  1.00 18.93           C
ATOM      9  CE1 PHE A 178       7.678  69.224  -8.811  1.00 19.67           C
ATOM     10  CE2 PHE A 178       7.459  67.896 -10.795  1.00 19.64           C
ATOM     11  CZ  PHE A 178       7.304  68.042  -9.432  1.00 19.88           C
ATOM     12  N   LEU A 179      11.657  69.484 -10.658  1.00 21.44           N
ATOM     13  CA  LEU A 179      12.334  68.191 -10.759  1.00 20.95           C
ATOM     14  C   LEU A 179      11.411  67.071 -10.255  1.00 20.57           C
ATOM     15  O   LEU A 179      10.748  67.229  -9.229  1.00 19.92           O
ATOM     16  CB  LEU A 179      13.626  68.199  -9.944  1.00 21.29           C
ATOM     17  N   PRO A 180      11.362  65.941 -10.956  1.00 19.76           N
ATOM     18  CA  PRO A 180      10.553  64.806 -10.496  1.00 19.16           C
ATOM     19  C   PRO A 180      10.921  64.400  -9.065  1.00 18.08           C
ATOM     20  O   PRO A 180      12.106  64.282  -8.758  1.00 18.05           O
ATOM     21  CB  PRO A 180      10.909  63.704 -11.495  1.00 19.38           C
ATOM     22  CG  PRO A 180      11.279  64.459 -12.733  1.00 20.26           C
ATOM     23  CD  PRO A 180      12.034  65.646 -12.239  1.00 20.05           C
ATOM     24  N   PRO A 181       9.936  64.243  -8.188  1.00 16.36           N
ATOM     25  CA  PRO A 181      10.229  63.899  -6.792  1.00 15.94           C
ATOM     26  C   PRO A 181      10.659  62.437  -6.610  1.00 15.39           C
ATOM     27  O   PRO A 181      10.238  61.548  -7.366  1.00 15.69           O
ATOM     28  CB  PRO A 181       8.916  64.201  -6.071  1.00 15.77           C
ATOM     29  CG  PRO A 181       7.864  64.042  -7.133  1.00 16.07           C
ATOM     30  CD  PRO A 181       8.493  64.424  -8.433  1.00 16.38           C
ATOM     31  N   VAL A 182      11.493  62.213  -5.598  1.00 14.91           N
ATOM     32  CA  VAL A 182      12.064  60.904  -5.283  1.00 14.48           C
ATOM     33  C   VAL A 182      11.185  60.159  -4.272  1.00 14.58           C
ATOM     34  O   VAL A 182      10.867  60.691  -3.210  1.00 13.87           O
ATOM     35  CB  VAL A 182      13.474  61.049  -4.646  1.00 14.80           C
ATOM     36  CG1 VAL A 182      14.087  59.666  -4.332  1.00 15.69           C
ATOM     37  CG2 VAL A 182      14.407  61.873  -5.547  1.00 15.71           C
ATOM     38  N   GLY A 183      10.815  58.924  -4.599  1.00 14.09           N
ATOM     39  CA  GLY A 183      10.153  58.038  -3.658  1.00 14.73           C
ATOM     40  C   GLY A 183       8.748  58.448  -3.276  1.00 15.18           C
ATOM     41  O   GLY A 183       8.428  58.540  -2.088  1.00 14.53           O
ATOM     42  N   VAL A 184       7.914  58.698  -4.280  1.00 15.90           N
ATOM     43  CA  VAL A 184       6.525  59.095  -4.056  1.00 16.33           C
ATOM     44  C   VAL A 184       5.530  57.987  -4.372  1.00 17.15           C
ATOM     45  O   VAL A 184       4.331  58.126  -4.091  1.00 17.90           O
ATOM     46  CB  VAL A 184       6.173  60.410  -4.810  1.00 16.54           C
ATOM     47  CG1 VAL A 184       7.122  61.519  -4.363  1.00 16.61           C
ATOM     48  CG2 VAL A 184       6.169  60.220  -6.338  1.00 16.12           C
ATOM     49  N   GLU A 185       6.034  56.891  -4.927  1.00 17.83           N
ATOM     50  CA  GLU A 185       5.218  55.718  -5.248  1.00 18.22           C
ATOM     51  C   GLU A 185       4.949  54.891  -3.989  1.00 18.38           C
ATOM     52  O   GLU A 185       5.866  54.613  -3.204  1.00 18.92           O
ATOM     53  N   ASN A 186       3.687  54.506  -3.807  1.00 18.22           N
ATOM     54  CA  ASN A 186       3.256  53.715  -2.651  1.00 17.83           C
ATOM     55  C   ASN A 186       3.012  52.236  -3.002  1.00 17.20           C
ATOM     56  O   ASN A 186       1.866  51.769  -2.947  1.00 17.56           O
ATOM     57  CB  ASN A 186       2.011  54.355  -1.982  1.00 17.67           C
ATOM     58  CG  ASN A 186       0.816  54.480  -2.928  1.00 19.11           C
ATOM     59  OD1 ASN A 186       0.973  54.461  -4.163  1.00 20.28           O
ATOM     60  ND2 ASN A 186      -0.384  54.610  -2.360  1.00 16.25           N
ATOM     61  N   ARG A 187       4.092  51.519  -3.366  1.00 16.02           N
ATOM     62  CA  ARG A 187       4.057  50.057  -3.632  1.00 15.18           C
ATOM     63  C   ARG A 187       3.562  49.293  -2.399  1.00 14.75           C
ATOM     64  O   ARG A 187       3.945  49.601  -1.270  1.00 15.16           O
ATOM     65  CB  ARG A 187       5.459  49.554  -4.030  1.00 15.22           C
ATOM     66  CG  ARG A 187       5.574  48.077  -4.457  1.00 14.39           C
ATOM     67  CD  ARG A 187       7.032  47.551  -4.555  1.00 12.95           C
ATOM     68  NE  ARG A 187       7.724  47.791  -3.301  1.00 10.62           N
ATOM     69  CZ  ARG A 187       8.542  48.817  -3.033  1.00 11.97           C
ATOM     70  NH1 ARG A 187       8.917  49.680  -3.973  1.00 11.95           N
ATOM     71  NH2 ARG A 187       9.015  48.939  -1.813  1.00 12.81           N
ATOM     72  N   GLU A 188       2.712  48.291  -2.613  1.00 14.21           N
ATOM     73  CA  GLU A 188       2.169  47.483  -1.514  1.00 13.82           C
ATOM     74  C   GLU A 188       3.264  46.717  -0.767  1.00 13.76           C
ATOM     75  O   GLU A 188       4.075  46.062  -1.401  1.00 13.41           O
ATOM     76  CB  GLU A 188       1.141  46.478  -2.044  1.00 14.39           C
ATOM     77  CG  GLU A 188      -0.153  47.073  -2.545  1.00 15.55           C
ATOM     78  N   PRO A 189       3.282  46.762   0.566  1.00 13.26           N
ATOM     79  CA  PRO A 189       4.186  45.901   1.353  1.00 13.27           C
ATOM     80  C   PRO A 189       4.042  44.393   1.052  1.00 13.14           C
ATOM     81  O   PRO A 189       2.985  43.943   0.649  1.00 13.46           O
ATOM     82  CB  PRO A 189       3.785  46.197   2.802  1.00 13.83           C
ATOM     83  CG  PRO A 189       3.167  47.573   2.733  1.00 12.81           C
ATOM     84  CD  PRO A 189       2.472  47.653   1.421  1.00 13.55           C
ATOM     85  N   ALA A 190       5.128  43.654   1.255  1.00 14.28           N
ATOM     86  CA  ALA A 190       5.208  42.229   0.916  1.00 14.38           C
ATOM     87  C   ALA A 190       4.331  41.382   1.845  1.00 14.55           C
ATOM     88  O   ALA A 190       3.716  40.391   1.422  1.00 15.35           O
ATOM     89  CB  ALA A 190       6.643  41.771   0.995  1.00 14.75           C
ATOM     90  N   ASP A 191       4.267  41.770   3.112  1.00 14.30           N
ATOM     91  CA  ASP A 191       3.541  40.992   4.096  1.00 14.13           C
ATOM     92  C   ASP A 191       2.049  41.302   4.025  1.00 13.89           C
ATOM     93  O   ASP A 191       1.661  42.464   4.071  1.00 13.24           O
ATOM     94  CB  ASP A 191       4.098  41.266   5.490  1.00 13.79           C
ATOM     95  CG  ASP A 191       3.433  40.421   6.541  1.00 16.60           C
ATOM     96  OD1 ASP A 191       2.369  40.823   7.046  1.00 15.62           O
ATOM     97  OD2 ASP A 191       3.879  39.309   6.899  1.00 21.60           O
ATOM     98  N   ALA A 192       1.219  40.270   3.939  1.00 13.65           N
ATOM     99  CA  ALA A 192      -0.221  40.425   3.763  1.00 13.53           C
ATOM    100  C   ALA A 192      -0.885  41.163   4.918  1.00 13.28           C
ATOM    101  O   ALA A 192      -1.856  41.881   4.716  1.00 12.98           O
ATOM    102  CB  ALA A 192      -0.895  39.053   3.569  1.00 14.05           C
ATOM    103  N   THR A 193      -0.390  40.957   6.128  1.00 12.36           N
ATOM    104  CA  THR A 193      -0.978  41.613   7.297  1.00 12.58           C
ATOM    105  C   THR A 193      -0.630  43.095   7.316  1.00 11.75           C
ATOM    106  O   THR A 193      -1.480  43.915   7.655  1.00 10.80           O
ATOM    107  CB  THR A 193      -0.530  40.925   8.586  1.00 13.26           C
ATOM    108  OG1 THR A 193      -1.080  39.594   8.603  1.00 15.84           O
ATOM    109  CG2 THR A 193      -1.145  41.582   9.826  1.00 14.89           C
ATOM    110  N   ILE A 194       0.601  43.439   6.947  1.00 10.93           N
ATOM    111  CA  ILE A 194       0.981  44.857   6.848  1.00 10.41           C
ATOM    112  C   ILE A 194       0.178  45.566   5.736  1.00 10.49           C
ATOM    113  O   ILE A 194      -0.286  46.691   5.917  1.00  9.62           O
ATOM    114  CB  ILE A 194       2.514  45.026   6.617  1.00 10.03           C
ATOM    115  CG1 ILE A 194       3.333  44.429   7.768  1.00 10.61           C
ATOM    116  CG2 ILE A 194       2.879  46.518   6.408  1.00 10.14           C
ATOM    117  CD1 ILE A 194       3.028  44.956   9.168  1.00 10.47           C
ATOM    118  N   ARG A 195       0.021  44.916   4.583  1.00 10.93           N
ATOM    119  CA  ARG A 195      -0.840  45.424   3.511  1.00 11.66           C
ATOM    120  C   ARG A 195      -2.239  45.729   4.026  1.00 11.71           C
ATOM    121  O   ARG A 195      -2.791  46.777   3.725  1.00 10.94           O
ATOM    122  CB  ARG A 195      -0.946  44.392   2.386  1.00 12.55           C
ATOM    123  CG  ARG A 195       0.224  44.344   1.478  1.00 15.85           C
ATOM    124  CD  ARG A 195      -0.122  43.844   0.058  1.00 17.31           C
ATOM    125  NE  ARG A 195      -0.696  42.498   0.048  1.00 18.67           N
ATOM    126  CZ  ARG A 195       0.013  41.377   0.095  1.00 17.14           C
ATOM    127  NH1 ARG A 195       1.336  41.409   0.167  1.00 17.28           N
ATOM    128  NH2 ARG A 195      -0.608  40.207   0.085  1.00 18.35           N
ATOM    129  N   GLU A 196      -2.820  44.808   4.789  1.00 11.29           N
ATOM    130  CA  GLU A 196      -4.169  45.002   5.309  1.00 11.41           C
ATOM    131  C   GLU A 196      -4.244  46.177   6.290  1.00 10.51           C
ATOM    132  O   GLU A 196      -5.174  46.967   6.223  1.00  9.67           O
ATOM    133  CB  GLU A 196      -4.673  43.731   5.986  1.00 12.20           C
ATOM    134  CG  GLU A 196      -6.188  43.631   6.009  1.00 14.65           C
ATOM    135  CD  GLU A 196      -6.699  42.347   6.645  1.00 18.11           C
ATOM    136  OE1 GLU A 196      -5.889  41.537   7.150  1.00 21.50           O
ATOM    137  OE2 GLU A 196      -7.928  42.138   6.629  1.00 19.85           O
ATOM    138  N   LYS A 197      -3.268  46.275   7.189  1.00  9.39           N
ATOM    139  CA  LYS A 197      -3.190  47.378   8.144  1.00  8.80           C
ATOM    140  C   LYS A 197      -3.035  48.736   7.445  1.00  8.80           C
ATOM    141  O   LYS A 197      -3.720  49.695   7.794  1.00  7.45           O
ATOM    142  CB  LYS A 197      -2.063  47.145   9.149  1.00  8.38           C
ATOM    143  CG  LYS A 197      -2.378  46.029  10.148  1.00  9.12           C
ATOM    144  CD  LYS A 197      -1.216  45.683  11.055  1.00 10.20           C
ATOM    145  CE  LYS A 197      -1.680  44.717  12.149  1.00 13.70           C
ATOM    146  NZ  LYS A 197      -0.581  44.337  13.063  1.00 15.80           N
ATOM    147  N   ARG A 198      -2.150  48.820   6.464  1.00  8.76           N
ATOM    148  CA  ARG A 198      -2.013  50.042   5.676  1.00  8.80           C
ATOM    149  C   ARG A 198      -3.310  50.424   4.956  1.00  8.72           C
ATOM    150  O   ARG A 198      -3.696  51.606   4.926  1.00  8.33           O
ATOM    151  CB  ARG A 198      -0.842  49.943   4.691  1.00  9.58           C
ATOM    152  CG  ARG A 198      -0.448  51.314   4.175  1.00 11.07           C
ATOM    153  CD  ARG A 198       0.766  51.355   3.306  1.00 14.74           C
ATOM    154  NE  ARG A 198       0.444  51.073   1.922  1.00 15.17           N
ATOM    155  CZ  ARG A 198       1.184  51.452   0.862  1.00 15.54           C
ATOM    156  NH1 ARG A 198       2.319  52.177   0.984  1.00 15.33           N
ATOM    157  NH2 ARG A 198       0.760  51.105  -0.341  1.00 14.01           N
ATOM    158  N   ALA A 199      -4.007  49.442   4.390  1.00  8.37           N
ATOM    159  CA  ALA A 199      -5.287  49.704   3.731  1.00  8.93           C
ATOM    160  C   ALA A 199      -6.329  50.229   4.697  1.00  9.32           C
ATOM    161  O   ALA A 199      -7.185  51.023   4.301  1.00  9.31           O
ATOM    162  CB  ALA A 199      -5.808  48.458   3.029  1.00  9.47           C
ATOM    163  N   LYS A 200      -6.256  49.792   5.952  1.00  9.41           N
ATOM    164  CA  LYS A 200      -7.160  50.291   6.997  1.00  9.22           C
ATOM    165  C   LYS A 200      -6.937  51.779   7.259  1.00  8.46           C
ATOM    166  O   LYS A 200      -7.888  52.540   7.374  1.00  7.87           O
ATOM    167  CB  LYS A 200      -7.022  49.466   8.288  1.00  9.12           C
ATOM    168  CG  LYS A 200      -7.847  49.976   9.475  1.00 11.48           C
ATOM    169  CD  LYS A 200      -9.339  49.993   9.139  1.00 12.69           C
ATOM    170  CE  LYS A 200     -10.131  50.641  10.259  1.00 13.50           C
ATOM    171  NZ  LYS A 200     -11.553  50.835   9.897  1.00 15.99           N
ATOM    172  N   ILE A 201      -5.684  52.198   7.333  1.00  7.84           N
ATOM    173  CA  ILE A 201      -5.378  53.604   7.568  1.00  7.49           C
ATOM    174  C   ILE A 201      -5.880  54.470   6.413  1.00  7.04           C
ATOM    175  O   ILE A 201      -6.436  55.568   6.636  1.00  7.02           O
ATOM    176  CB  ILE A 201      -3.867  53.783   7.851  1.00  7.57           C
ATOM    177  CG1 ILE A 201      -3.512  53.056   9.166  1.00 10.00           C
ATOM    178  CG2 ILE A 201      -3.468  55.269   7.900  1.00  6.71           C
ATOM    179  CD1 ILE A 201      -2.145  52.487   9.149  1.00 12.30           C
ATOM    180  N   LYS A 202      -5.733  53.987   5.184  1.00  6.05           N
ATOM    181  CA  LYS A 202      -6.298  54.687   4.026  1.00  6.17           C
ATOM    182  C   LYS A 202      -7.811  54.791   4.137  1.00  5.32           C
ATOM    183  O   LYS A 202      -8.384  55.837   3.838  1.00  5.18           O
ATOM    184  CB  LYS A 202      -5.920  54.025   2.704  1.00  6.43           C
ATOM    185  CG  LYS A 202      -6.478  54.717   1.484  1.00  7.33           C
ATOM    186  CD  LYS A 202      -5.868  54.209   0.171  1.00  9.89           C
ATOM    187  CE  LYS A 202      -6.428  54.971  -1.007  1.00 11.75           C
ATOM    188  NZ  LYS A 202      -5.844  54.533  -2.317  1.00 13.92           N
ATOM    189  N   GLU A 203      -8.459  53.724   4.596  1.00  5.60           N
ATOM    190  CA  GLU A 203      -9.897  53.751   4.822  1.00  5.50           C
ATOM    191  C   GLU A 203     -10.281  54.786   5.897  1.00  5.08           C
ATOM    192  O   GLU A 203     -11.275  55.500   5.765  1.00  5.16           O
ATOM    193  CB  GLU A 203     -10.406  52.344   5.192  1.00  5.92           C
ATOM    194  CG  GLU A 203     -11.929  52.236   5.265  1.00  6.70           C
ATOM    195  CD  GLU A 203     -12.475  52.570   6.642  1.00  9.98           C
ATOM    196  OE1 GLU A 203     -11.703  52.622   7.626  1.00 10.98           O
ATOM    197  OE2 GLU A 203     -13.707  52.750   6.734  1.00 10.91           O
ATOM    198  N   MET A 204      -9.464  54.915   6.931  1.00  5.29           N
ATOM    199  CA  MET A 204      -9.711  55.923   7.967  1.00  4.58           C
ATOM    200  C   MET A 204      -9.616  57.348   7.360  1.00  4.59           C
ATOM    201  O   MET A 204     -10.365  58.238   7.739  1.00  3.88           O
ATOM    202  CB  MET A 204      -8.728  55.777   9.128  1.00  5.75           C
ATOM    203  CG  MET A 204      -8.881  54.450   9.880  1.00  5.55           C
ATOM    204  SD  MET A 204      -7.517  54.019  10.970  1.00  8.71           S
ATOM    205  CE  MET A 204      -7.567  55.246  12.237  1.00  9.95           C
ATOM    206  N   MET A 205      -8.682  57.558   6.438  1.00  4.91           N
ATOM    207  CA  MET A 205      -8.563  58.851   5.734  1.00  4.28           C
ATOM    208  C   MET A 205      -9.783  59.135   4.869  1.00  4.93           C
ATOM    209  O   MET A 205     -10.283  60.267   4.841  1.00  4.11           O
ATOM    210  CB  MET A 205      -7.295  58.877   4.843  1.00  4.35           C
ATOM    211  CG  MET A 205      -7.010  60.212   4.128  1.00  5.13           C
ATOM    212  SD  MET A 205      -6.584  61.565   5.244  1.00  6.19           S
ATOM    213  CE  MET A 205      -6.153  62.868   4.006  1.00  7.56           C
ATOM    214  N   THR A 206     -10.287  58.118   4.176  1.00  5.34           N
ATOM    215  CA  THR A 206     -11.504  58.341   3.387  1.00  5.80           C
ATOM    216  C   THR A 206     -12.634  58.732   4.310  1.00  5.40           C
ATOM    217  O   THR A 206     -13.455  59.534   3.933  1.00  5.23           O
ATOM    218  CB  THR A 206     -11.937  57.134   2.472  1.00  6.28           C
ATOM    219  OG1 THR A 206     -12.345  56.001   3.270  1.00  8.54           O
ATOM    220  CG2 THR A 206     -10.814  56.677   1.585  1.00  8.07           C
ATOM    221  N   HIS A 207     -12.680  58.190   5.531  1.00  5.14           N
ATOM    222  CA  HIS A 207     -13.740  58.551   6.467  1.00  5.13           C
ATOM    223  C   HIS A 207     -13.619  60.023   6.918  1.00  4.61           C
ATOM    224  O   HIS A 207     -14.578  60.766   6.898  1.00  6.18           O
ATOM    225  CB  HIS A 207     -13.730  57.611   7.678  1.00  5.31           C
ATOM    226  CG  HIS A 207     -14.795  57.892   8.695  1.00  6.09           C
ATOM    227  ND1 HIS A 207     -16.111  57.501   8.536  1.00  8.40           N
ATOM    228  CD2 HIS A 207     -14.731  58.502   9.899  1.00  6.37           C
ATOM    229  CE1 HIS A 207     -16.800  57.847   9.608  1.00  8.17           C
ATOM    230  NE2 HIS A 207     -15.991  58.464  10.447  1.00  8.00           N
ATOM    231  N   ALA A 208     -12.416  60.426   7.291  1.00  4.35           N
ATOM    232  CA  ALA A 208     -12.170  61.809   7.727  1.00  4.07           C
ATOM    233  C   ALA A 208     -12.409  62.831   6.600  1.00  4.81           C
ATOM    234  O   ALA A 208     -13.053  63.860   6.800  1.00  4.07           O
ATOM    235  CB  ALA A 208     -10.728  61.918   8.263  1.00  4.53           C
ATOM    236  N   TRP A 209     -11.850  62.544   5.421  1.00  4.42           N
ATOM    237  CA  TRP A 209     -11.942  63.429   4.262  1.00  4.89           C
ATOM    238  C   TRP A 209     -13.358  63.544   3.719  1.00  4.89           C
ATOM    239  O   TRP A 209     -13.841  64.653   3.469  1.00  4.99           O
ATOM    240  CB  TRP A 209     -10.996  62.955   3.133  1.00  5.00           C
ATOM    241  CG  TRP A 209     -11.028  63.824   1.877  1.00  5.07           C
ATOM    242  CD1 TRP A 209     -11.604  63.516   0.668  1.00  6.88           C
ATOM    243  CD2 TRP A 209     -10.489  65.140   1.729  1.00  4.29           C
ATOM    244  NE1 TRP A 209     -11.440  64.554  -0.217  1.00  7.60           N
ATOM    245  CE2 TRP A 209     -10.741  65.558   0.399  1.00  6.05           C
ATOM    246  CE3 TRP A 209      -9.809  66.014   2.588  1.00  5.91           C
ATOM    247  CZ2 TRP A 209     -10.349  66.813  -0.078  1.00  5.57           C
ATOM    248  CZ3 TRP A 209      -9.420  67.251   2.109  1.00  5.02           C
ATOM    249  CH2 TRP A 209      -9.685  67.636   0.793  1.00  5.90           C
ATOM    250  N   ASN A 210     -14.007  62.405   3.491  1.00  5.17           N
ATOM    251  CA  ASN A 210     -15.329  62.409   2.897  1.00  5.83           C
ATOM    252  C   ASN A 210     -16.348  63.107   3.787  1.00  5.39           C
ATOM    253  O   ASN A 210     -17.255  63.786   3.289  1.00  5.62           O
ATOM    254  CB  ASN A 210     -15.795  60.982   2.538  1.00  5.81           C
ATOM    255  CG  ASN A 210     -15.052  60.389   1.339  1.00  6.52           C
ATOM    256  OD1 ASN A 210     -14.277  61.078   0.637  1.00  8.97           O
ATOM    257  ND2 ASN A 210     -15.274  59.072   1.092  1.00  6.29           N
ATOM    258  N   ASN A 211     -16.181  62.986   5.113  1.00  4.96           N
ATOM    259  CA  ASN A 211     -17.062  63.667   6.047  1.00  4.54           C
ATOM    260  C   ASN A 211     -16.772  65.171   6.117  1.00  5.17           C
ATOM    261  O   ASN A 211     -17.691  65.991   6.172  1.00  5.27           O
ATOM    262  CB  ASN A 211     -17.067  62.988   7.419  1.00  5.42           C
ATOM    263  CG  ASN A 211     -17.991  61.774   7.453  1.00  6.41           C
ATOM    264  OD1 ASN A 211     -19.219  61.923   7.437  1.00  8.10           O
ATOM    265  ND2 ASN A 211     -17.410  60.568   7.466  1.00  6.54           N
ATOM    266  N   TYR A 212     -15.507  65.546   6.067  1.00  4.95           N
ATOM    267  CA  TYR A 212     -15.155  66.970   5.951  1.00  4.88           C
ATOM    268  C   TYR A 212     -15.815  67.600   4.696  1.00  6.06           C
ATOM    269  O   TYR A 212     -16.426  68.674   4.758  1.00  5.72           O
ATOM    270  CB  TYR A 212     -13.611  67.174   5.914  1.00  4.72           C
ATOM    271  CG  TYR A 212     -13.259  68.573   5.448  1.00  4.15           C
ATOM    272  CD1 TYR A 212     -13.346  69.666   6.322  1.00  4.61           C
ATOM    273  CD2 TYR A 212     -12.957  68.833   4.114  1.00  3.39           C
ATOM    274  CE1 TYR A 212     -13.099  70.949   5.862  1.00  4.40           C
ATOM    275  CE2 TYR A 212     -12.709  70.121   3.657  1.00  4.75           C
ATOM    276  CZ  TYR A 212     -12.791  71.167   4.522  1.00  5.43           C
ATOM    277  OH  TYR A 212     -12.585  72.437   4.060  1.00  4.85           O
ATOM    278  N   LYS A 213     -15.662  66.938   3.549  1.00  6.44           N
ATOM    279  CA  LYS A 213     -16.264  67.411   2.303  1.00  7.43           C
ATOM    280  C   LYS A 213     -17.793  67.464   2.369  1.00  7.92           C
ATOM    281  O   LYS A 213     -18.408  68.382   1.803  1.00  9.31           O
ATOM    282  CB  LYS A 213     -15.825  66.538   1.123  1.00  8.40           C
ATOM    283  CG  LYS A 213     -16.490  66.914  -0.201  1.00 10.85           C
ATOM    284  CD  LYS A 213     -15.818  66.224  -1.390  1.00 13.64           C
ATOM    285  N   ARG A 214     -18.412  66.496   3.054  1.00  7.90           N
ATOM    286  CA  ARG A 214     -19.869  66.433   3.145  1.00  8.05           C
ATOM    287  C   ARG A 214     -20.495  67.592   3.924  1.00  8.26           C
ATOM    288  O   ARG A 214     -21.535  68.127   3.505  1.00  9.10           O
ATOM    289  CB  ARG A 214     -20.302  65.081   3.740  1.00  8.07           C
ATOM    290  CG  ARG A 214     -21.797  64.922   3.955  1.00  8.44           C
ATOM    291  CD  ARG A 214     -22.589  65.063   2.666  1.00 10.29           C
ATOM    292  NE  ARG A 214     -24.023  64.941   2.910  1.00 12.13           N
ATOM    293  CZ  ARG A 214     -24.841  65.949   3.130  1.00 12.30           C
ATOM    294  NH1 ARG A 214     -24.389  67.194   3.159  1.00 13.00           N
ATOM    295  NH2 ARG A 214     -26.136  65.719   3.328  1.00 13.62           N
ATOM    296  N   TYR A 215     -19.885  67.997   5.038  1.00  7.69           N
ATOM    297  CA  TYR A 215     -20.479  68.966   5.968  1.00  7.67           C
ATOM    298  C   TYR A 215     -19.746  70.305   6.123  1.00  7.30           C
ATOM    299  O   TYR A 215     -20.311  71.255   6.701  1.00  7.81           O
ATOM    300  CB  TYR A 215     -20.621  68.326   7.359  1.00  7.75           C
ATOM    301  CG  TYR A 215     -21.353  66.997   7.354  1.00  8.84           C
ATOM    302  CD1 TYR A 215     -22.726  66.933   7.096  1.00 10.57           C
ATOM    303  CD2 TYR A 215     -20.676  65.809   7.630  1.00 10.09           C
ATOM    304  CE1 TYR A 215     -23.400  65.712   7.113  1.00  9.91           C
ATOM    305  CE2 TYR A 215     -21.339  64.590   7.642  1.00 10.55           C
ATOM    306  CZ  TYR A 215     -22.693  64.547   7.367  1.00 11.93           C
ATOM    307  OH  TYR A 215     -23.337  63.325   7.401  1.00 14.63           O
ATOM    308  N   ALA A 216     -18.505  70.405   5.629  1.00  6.50           N
ATOM    309  CA  ALA A 216     -17.685  71.578   5.922  1.00  6.57           C
ATOM    310  C   ALA A 216     -16.811  72.009   4.753  1.00  6.67           C
ATOM    311  O   ALA A 216     -15.837  72.726   4.955  1.00  6.98           O
ATOM    312  CB  ALA A 216     -16.841  71.327   7.171  1.00  6.10           C
ATOM    313  N   TRP A 217     -17.155  71.628   3.519  1.00  6.61           N
ATOM    314  CA  TRP A 217     -16.276  71.937   2.361  1.00  6.91           C
ATOM    315  C   TRP A 217     -15.957  73.428   2.238  1.00  6.59           C
ATOM    316  O   TRP A 217     -16.858  74.260   2.203  1.00  7.27           O
ATOM    317  CB  TRP A 217     -16.908  71.452   1.040  1.00  6.90           C
ATOM    318  CG  TRP A 217     -16.023  71.582  -0.188  1.00  7.68           C
ATOM    319  CD1 TRP A 217     -16.231  72.396  -1.272  1.00  9.03           C
ATOM    320  CD2 TRP A 217     -14.823  70.853  -0.474  1.00  7.38           C
ATOM    321  NE1 TRP A 217     -15.224  72.235  -2.191  1.00  9.24           N
ATOM    322  CE2 TRP A 217     -14.344  71.292  -1.728  1.00  8.57           C
ATOM    323  CE3 TRP A 217     -14.089  69.870   0.214  1.00  7.34           C
ATOM    324  CZ2 TRP A 217     -13.182  70.775  -2.312  1.00  7.59           C
ATOM    325  CZ3 TRP A 217     -12.920  69.371  -0.366  1.00  8.25           C
ATOM    326  CH2 TRP A 217     -12.491  69.816  -1.616  1.00  8.01           C
ATOM    327  N   GLY A 218     -14.661  73.735   2.165  1.00  6.75           N
ATOM    328  CA  GLY A 218     -14.172  75.102   2.108  1.00  6.82           C
ATOM    329  C   GLY A 218     -13.942  75.782   3.447  1.00  7.17           C
ATOM    330  O   GLY A 218     -13.225  76.784   3.501  1.00  7.65           O
ATOM    331  N   LEU A 219     -14.563  75.288   4.514  1.00  7.45           N
ATOM    332  CA  LEU A 219     -14.398  75.845   5.864  1.00  6.87           C
ATOM    333  C   LEU A 219     -13.112  75.270   6.455  1.00  6.30           C
ATOM    334  O   LEU A 219     -12.564  74.281   5.954  1.00  5.89           O
ATOM    335  CB  LEU A 219     -15.638  75.563   6.727  1.00  7.84           C
ATOM    336  CG  LEU A 219     -16.926  76.197   6.147  1.00 10.72           C
ATOM    337  CD1 LEU A 219     -18.182  75.710   6.850  1.00 12.66           C
ATOM    338  CD2 LEU A 219     -16.860  77.739   6.139  1.00 13.11           C
ATOM    339  N   ASN A 220     -12.593  75.901   7.505  1.00  5.51           N
ATOM    340  CA  ASN A 220     -11.274  75.499   7.988  1.00  5.19           C
ATOM    341  C   ASN A 220     -11.225  74.066   8.551  1.00  5.77           C
ATOM    342  O   ASN A 220     -10.300  73.333   8.253  1.00  4.91           O
ATOM    343  CB  ASN A 220     -10.702  76.541   8.952  1.00  5.94           C
ATOM    344  CG  ASN A 220     -10.090  77.738   8.209  1.00  6.49           C
ATOM    345  OD1 ASN A 220      -9.466  77.582   7.153  1.00  6.16           O
ATOM    346  ND2 ASN A 220     -10.304  78.934   8.732  1.00  6.81           N
ATOM    347  N   GLU A 221     -12.221  73.672   9.338  1.00  5.21           N
ATOM    348  CA  GLU A 221     -12.264  72.355   9.968  1.00  5.54           C
ATOM    349  C   GLU A 221     -13.712  71.891  10.064  1.00  6.08           C
ATOM    350  O   GLU A 221     -14.628  72.646   9.753  1.00  6.95           O
ATOM    351  CB  GLU A 221     -11.578  72.371  11.364  1.00  5.44           C
ATOM    352  CG  GLU A 221     -10.057  72.557  11.287  1.00  5.72           C
ATOM    353  CD  GLU A 221      -9.392  72.786  12.638  1.00  6.22           C
ATOM    354  OE1 GLU A 221      -9.885  73.605  13.421  1.00  7.35           O
ATOM    355  OE2 GLU A 221      -8.350  72.163  12.906  1.00  6.19           O
ATOM    356  N   LEU A 222     -13.889  70.629  10.455  1.00  6.44           N
ATOM    357  CA  LEU A 222     -15.187  69.978  10.624  1.00  5.81           C
ATOM    358  C   LEU A 222     -15.507  69.809  12.109  1.00  5.89           C
ATOM    359  O   LEU A 222     -14.634  69.447  12.903  1.00  5.17           O
ATOM    360  CB  LEU A 222     -15.125  68.587   9.990  1.00  5.72           C
ATOM    361  CG  LEU A 222     -16.286  67.590  10.230  1.00  5.46           C
ATOM    362  CD1 LEU A 222     -17.537  68.035   9.483  1.00  6.90           C
ATOM    363  CD2 LEU A 222     -15.831  66.215   9.811  1.00  5.50           C
ATOM    364  N   LYS A 223     -16.779  70.021  12.461  1.00  5.81           N
ATOM    365  CA  LYS A 223     -17.364  69.603  13.732  1.00  6.44           C
ATOM    366  C   LYS A 223     -18.076  68.257  13.419  1.00  6.43           C
ATOM    367  O   LYS A 223     -19.128  68.249  12.763  1.00  6.69           O
ATOM    368  CB  LYS A 223     -18.374  70.639  14.245  1.00  7.13           C
ATOM    369  CG  LYS A 223     -17.833  72.050  14.555  1.00  7.94           C
ATOM    370  CD  LYS A 223     -18.936  72.897  15.252  1.00  9.33           C
ATOM    371  CE  LYS A 223     -18.549  74.326  15.544  1.00 10.99           C
ATOM    372  NZ  LYS A 223     -17.472  74.439  16.571  1.00 13.33           N
ATOM    373  N   PRO A 224     -17.497  67.122  13.818  1.00  6.50           N
ATOM    374  CA  PRO A 224     -17.995  65.800  13.404  1.00  6.37           C
ATOM    375  C   PRO A 224     -19.280  65.316  14.104  1.00  6.87           C
ATOM    376  O   PRO A 224     -19.964  64.478  13.531  1.00  7.37           O
ATOM    377  CB  PRO A 224     -16.811  64.880  13.701  1.00  6.69           C
ATOM    378  CG  PRO A 224     -16.149  65.525  14.866  1.00  5.69           C
ATOM    379  CD  PRO A 224     -16.271  67.009  14.635  1.00  6.37           C
ATOM    380  N   ILE A 225     -19.565  65.808  15.302  1.00  7.03           N
ATOM    381  CA  ILE A 225     -20.816  65.480  15.997  1.00  8.04           C
ATOM    382  C   ILE A 225     -21.935  66.390  15.475  1.00  8.81           C
ATOM    383  O   ILE A 225     -23.018  65.894  15.115  1.00  9.35           O
ATOM    384  CB  ILE A 225     -20.656  65.613  17.538  1.00  8.15           C
ATOM    385  CG1 ILE A 225     -19.394  64.896  18.060  1.00  8.65           C
ATOM    386  CG2 ILE A 225     -21.940  65.141  18.260  1.00  8.52           C
ATOM    387  CD1 ILE A 225     -19.387  63.392  17.918  1.00  8.84           C
ATOM    388  N   SER A 226     -21.659  67.690  15.430  1.00  8.86           N
ATOM    389  CA  SER A 226     -22.618  68.694  14.933  1.00  9.50           C
ATOM    390  C   SER A 226     -22.830  68.646  13.429  1.00  9.45           C
ATOM    391  O   SER A 226     -23.832  69.186  12.941  1.00  9.71           O
ATOM    392  CB  SER A 226     -22.173  70.116  15.296  1.00  9.72           C
ATOM    393  OG  SER A 226     -22.085  70.308  16.685  1.00 13.20           O
ATOM    394  N   LYS A 227     -21.881  68.066  12.697  1.00  9.62           N
ATOM    395  CA  LYS A 227     -21.909  67.987  11.229  1.00  9.02           C
ATOM    396  C   LYS A 227     -22.045  69.382  10.572  1.00  9.02           C
ATOM    397  O   LYS A 227     -22.962  69.664   9.778  1.00  8.96           O
ATOM    398  CB  LYS A 227     -22.970  66.969  10.781  1.00  9.44           C
ATOM    399  CG  LYS A 227     -22.536  65.527  11.074  1.00  8.78           C
ATOM    400  CD  LYS A 227     -23.669  64.490  10.927  1.00  9.88           C
ATOM    401  CE  LYS A 227     -23.195  63.051  11.126  1.00 10.27           C
ATOM    402  NZ  LYS A 227     -24.367  62.087  11.013  1.00 12.14           N
ATOM    403  N   GLU A 228     -21.111  70.248  10.958  1.00  9.15           N
ATOM    404  CA  GLU A 228     -21.010  71.629  10.501  1.00  9.95           C
ATOM    405  C   GLU A 228     -19.548  72.019  10.409  1.00  8.64           C
ATOM    406  O   GLU A 228     -18.683  71.247  10.782  1.00  8.64           O
ATOM    407  CB  GLU A 228     -21.658  72.583  11.503  1.00 10.96           C
ATOM    408  CG  GLU A 228     -23.139  72.381  11.689  1.00 15.38           C
ATOM    409  CD  GLU A 228     -23.719  73.259  12.774  1.00 18.57           C
ATOM    410  OE1 GLU A 228     -23.046  74.208  13.242  1.00 22.50           O
ATOM    411  OE2 GLU A 228     -24.867  72.970  13.174  1.00 25.28           O
ATOM    412  N   GLY A 229     -19.289  73.233   9.937  1.00  8.62           N
ATOM    413  CA  GLY A 229     -17.954  73.805   9.964  1.00  8.18           C
ATOM    414  C   GLY A 229     -17.489  74.318  11.324  1.00  8.75           C
ATOM    415  O   GLY A 229     -18.280  74.648  12.216  1.00  9.39           O
ATOM    416  N   HIS A 230     -16.162  74.359  11.475  1.00  8.87           N
ATOM    417  CA  HIS A 230     -15.470  74.893  12.649  1.00  9.17           C
ATOM    418  C   HIS A 230     -14.422  75.913  12.166  1.00  8.45           C
ATOM    419  O   HIS A 230     -13.609  75.583  11.301  1.00  7.78           O
ATOM    420  CB  HIS A 230     -14.798  73.752  13.394  1.00  9.63           C
ATOM    421  CG  HIS A 230     -14.101  74.169  14.643  1.00 12.48           C
ATOM    422  ND1 HIS A 230     -14.767  74.404  15.825  1.00 16.57           N
ATOM    423  CD2 HIS A 230     -12.789  74.362  14.904  1.00 11.97           C
ATOM    424  CE1 HIS A 230     -13.898  74.754  16.755  1.00 15.15           C
ATOM    425  NE2 HIS A 230     -12.689  74.743  16.220  1.00 14.48           N
ATOM    426  N   SER A 231     -14.464  77.139  12.706  1.00  8.78           N
ATOM    427  CA  SER A 231     -13.582  78.239  12.280  1.00  9.30           C
ATOM    428  C   SER A 231     -12.729  78.739  13.457  1.00  9.60           C
ATOM    429  O   SER A 231     -13.122  79.654  14.179  1.00 10.97           O
ATOM    430  CB  SER A 231     -14.405  79.413  11.692  1.00 10.03           C
ATOM    431  OG  SER A 231     -15.194  78.995  10.586  1.00 10.87           O
ATOM    432  N   SER A 232     -11.570  78.121  13.652  1.00  8.55           N
ATOM    433  CA  SER A 232     -10.666  78.515  14.711  1.00  8.56           C
ATOM    434  C   SER A 232     -10.182  79.964  14.515  1.00  8.42           C
ATOM    435  O   SER A 232      -9.866  80.379  13.392  1.00  8.18           O
ATOM    436  CB  SER A 232      -9.468  77.579  14.712  1.00  8.20           C
ATOM    437  OG  SER A 232      -8.439  78.063  15.546  1.00  8.83           O
ATOM    438  N   SER A 233     -10.074  80.723  15.608  1.00  8.86           N
ATOM    439  CA  SER A 233      -9.601  82.103  15.492  1.00  8.76           C
ATOM    440  C   SER A 233      -8.132  82.225  15.047  1.00  8.38           C
ATOM    441  O   SER A 233      -7.700  83.296  14.631  1.00  9.45           O
ATOM    442  CB  SER A 233      -9.792  82.872  16.810  1.00  9.14           C
ATOM    443  OG  SER A 233      -9.238  82.174  17.879  1.00 11.79           O
ATOM    444  N   LEU A 234      -7.370  81.133  15.123  1.00  7.66           N
ATOM    445  CA  LEU A 234      -5.980  81.145  14.685  1.00  7.57           C
ATOM    446  C   LEU A 234      -5.838  81.454  13.199  1.00  7.27           C
ATOM    447  O   LEU A 234      -4.790  81.926  12.772  1.00  6.54           O
ATOM    448  CB  LEU A 234      -5.303  79.800  14.954  1.00  7.65           C
ATOM    449  CG  LEU A 234      -5.224  79.303  16.399  1.00  8.14           C
ATOM    450  CD1 LEU A 234      -4.772  77.829  16.416  1.00 11.52           C
ATOM    451  CD2 LEU A 234      -4.321  80.193  17.249  1.00  8.54           C
ATOM    452  N   PHE A 235      -6.880  81.149  12.419  1.00  7.10           N
ATOM    453  CA  PHE A 235      -6.836  81.294  10.963  1.00  7.13           C
ATOM    454  C   PHE A 235      -7.565  82.538  10.436  1.00  8.57           C
ATOM    455  O   PHE A 235      -7.649  82.739   9.222  1.00  8.52           O
ATOM    456  CB  PHE A 235      -7.436  80.038  10.284  1.00  7.22           C
ATOM    457  CG  PHE A 235      -6.884  78.718  10.811  1.00  6.74           C
ATOM    458  CD1 PHE A 235      -5.510  78.525  10.936  1.00  9.28           C
ATOM    459  CD2 PHE A 235      -7.744  77.677  11.149  1.00  8.68           C
ATOM    460  CE1 PHE A 235      -5.001  77.324  11.426  1.00  9.13           C
ATOM    461  CE2 PHE A 235      -7.246  76.470  11.630  1.00  8.64           C
ATOM    462  CZ  PHE A 235      -5.869  76.283  11.760  1.00  9.56           C
ATOM    463  N   GLY A 236      -8.110  83.358  11.327  1.00  9.41           N
ATOM    464  CA  GLY A 236      -8.841  84.540  10.906  1.00 10.65           C
ATOM    465  C   GLY A 236      -9.913  84.186   9.892  1.00 10.95           C
ATOM    466  O   GLY A 236     -10.691  83.258  10.119  1.00 12.85           O
ATOM    467  N   ASN A 237      -9.916  84.899   8.762  1.00 11.84           N
ATOM    468  CA  ASN A 237     -10.902  84.712   7.690  1.00 11.59           C
ATOM    469  C   ASN A 237     -10.368  83.950   6.478  1.00 10.57           C
ATOM    470  O   ASN A 237     -11.032  83.877   5.428  1.00 10.36           O
ATOM    471  CB  ASN A 237     -11.431  86.089   7.216  1.00 11.91           C
ATOM    472  CG  ASN A 237     -12.334  86.736   8.220  1.00 15.18           C
ATOM    473  OD1 ASN A 237     -12.913  86.061   9.082  1.00 18.00           O
ATOM    474  ND2 ASN A 237     -12.476  88.061   8.118  1.00 15.45           N
ATOM    475  N   ILE A 238      -9.165  83.396   6.598  1.00  8.56           N
ATOM    476  CA  ILE A 238      -8.666  82.502   5.553  1.00  7.18           C
ATOM    477  C   ILE A 238      -9.557  81.250   5.548  1.00  7.31           C
ATOM    478  O   ILE A 238     -10.093  80.870   6.585  1.00  7.07           O
ATOM    479  CB  ILE A 238      -7.170  82.118   5.753  1.00  7.45           C
ATOM    480  CG1 ILE A 238      -6.275  83.361   5.915  1.00  8.55           C
ATOM    481  CG2 ILE A 238      -6.712  81.280   4.564  1.00  7.01           C
ATOM    482  CD1 ILE A 238      -4.833  83.023   6.301  1.00  9.69           C
ATOM    483  N   LYS A 239      -9.732  80.630   4.380  1.00  6.40           N
ATOM    484  CA  LYS A 239     -10.579  79.445   4.238  1.00  6.64           C
ATOM    485  C   LYS A 239      -9.743  78.187   3.961  1.00  6.01           C
ATOM    486  O   LYS A 239      -8.577  78.280   3.590  1.00  5.40           O
ATOM    487  CB  LYS A 239     -11.577  79.676   3.081  1.00  7.46           C
ATOM    488  CG  LYS A 239     -12.620  80.749   3.362  1.00 10.44           C
ATOM    489  CD  LYS A 239     -13.568  80.321   4.473  1.00 15.15           C
ATOM    490  CE  LYS A 239     -14.747  81.295   4.689  1.00 17.09           C
ATOM    491  NZ  LYS A 239     -14.457  82.331   5.709  1.00 19.65           N
ATOM    492  N   GLY A 240     -10.354  77.019   4.149  1.00  5.36           N
ATOM    493  CA  GLY A 240      -9.822  75.757   3.645  1.00  5.68           C
ATOM    494  C   GLY A 240      -8.595  75.139   4.314  1.00  5.09           C
ATOM    495  O   GLY A 240      -7.856  74.383   3.671  1.00  4.61           O
ATOM    496  N   ALA A 241      -8.395  75.401   5.605  1.00  4.41           N
ATOM    497  CA  ALA A 241      -7.262  74.805   6.319  1.00  3.68           C
ATOM    498  C   ALA A 241      -7.147  73.296   6.156  1.00  4.09           C
ATOM    499  O   ALA A 241      -6.071  72.808   5.873  1.00  3.51           O
ATOM    500  CB  ALA A 241      -7.282  75.162   7.823  1.00  3.08           C
ATOM    501  N   THR A 242      -8.250  72.562   6.285  1.00  3.48           N
ATOM    502  CA  THR A 242      -8.215  71.099   6.176  1.00  3.83           C
ATOM    503  C   THR A 242      -7.910  70.658   4.748  1.00  3.96           C
ATOM    504  O   THR A 242      -7.224  69.660   4.560  1.00  4.10           O
ATOM    505  CB  THR A 242      -9.537  70.466   6.647  1.00  3.79           C
ATOM    506  OG1 THR A 242      -9.650  70.597   8.074  1.00  4.85           O
ATOM    507  CG2 THR A 242      -9.568  68.963   6.396  1.00  4.10           C
ATOM    508  N   ILE A 243      -8.393  71.404   3.745  1.00  4.11           N
ATOM    509  CA  ILE A 243      -8.065  71.104   2.340  1.00  4.32           C
ATOM    510  C   ILE A 243      -6.556  71.209   2.139  1.00  4.48           C
ATOM    511  O   ILE A 243      -5.930  70.272   1.620  1.00  4.65           O
ATOM    512  CB  ILE A 243      -8.854  72.049   1.366  1.00  4.08           C
ATOM    513  CG1 ILE A 243     -10.361  71.774   1.469  1.00  4.77           C
ATOM    514  CG2 ILE A 243      -8.354  71.892  -0.070  1.00  4.71           C
ATOM    515  CD1 ILE A 243     -11.244  72.735   0.669  1.00  5.67           C
ATOM    516  N   VAL A 244      -5.965  72.324   2.561  1.00  4.59           N
ATOM    517  CA  VAL A 244      -4.545  72.565   2.336  1.00  4.89           C
ATOM    518  C   VAL A 244      -3.674  71.582   3.175  1.00  4.63           C
ATOM    519  O   VAL A 244      -2.700  70.999   2.672  1.00  4.97           O
ATOM    520  CB  VAL A 244      -4.212  74.071   2.562  1.00  5.53           C
ATOM    521  CG1 VAL A 244      -2.709  74.327   2.489  1.00  5.44           C
ATOM    522  CG2 VAL A 244      -4.957  74.950   1.522  1.00  4.89           C
ATOM    523  N   ASP A 245      -4.054  71.364   4.430  1.00  4.41           N
ATOM    524  CA  ASP A 245      -3.306  70.463   5.325  1.00  4.19           C
ATOM    525  C   ASP A 245      -3.334  69.010   4.841  1.00  4.17           C
ATOM    526  O   ASP A 245      -2.387  68.256   5.075  1.00  4.49           O
ATOM    527  CB  ASP A 245      -3.842  70.519   6.778  1.00  4.23           C
ATOM    528  CG  ASP A 245      -2.803  70.939   7.806  1.00  3.96           C
ATOM    529  OD1 ASP A 245      -1.696  71.394   7.438  1.00  3.86           O
ATOM    530  OD2 ASP A 245      -3.067  70.833   9.039  1.00  3.70           O
ATOM    531  N   ALA A 246      -4.413  68.621   4.161  1.00  4.19           N
ATOM    532  CA  ALA A 246      -4.576  67.232   3.671  1.00  4.22           C
ATOM    533  C   ALA A 246      -3.957  66.923   2.310  1.00  4.35           C
ATOM    534  O   ALA A 246      -3.877  65.738   1.949  1.00  4.42           O
ATOM    535  CB  ALA A 246      -6.037  66.882   3.597  1.00  4.60           C
ATOM    536  N   LEU A 247      -3.575  67.941   1.545  1.00  4.68           N
ATOM    537  CA  LEU A 247      -3.193  67.732   0.138  1.00  5.58           C
ATOM    538  C   LEU A 247      -2.169  66.620  -0.014  1.00  5.05           C
ATOM    539  O   LEU A 247      -2.303  65.706  -0.861  1.00  5.49           O
ATOM    540  CB  LEU A 247      -2.586  69.010  -0.450  1.00  5.95           C
ATOM    541  CG  LEU A 247      -3.527  70.141  -0.835  1.00  6.70           C
ATOM    542  CD1 LEU A 247      -2.742  71.430  -1.051  1.00  5.42           C
ATOM    543  CD2 LEU A 247      -4.400  69.854  -2.074  1.00  8.27           C
ATOM    544  N   ASP A 248      -1.104  66.720   0.763  1.00  5.28           N
ATOM    545  CA  ASP A 248       0.002  65.779   0.634  1.00  5.04           C
ATOM    546  C   ASP A 248      -0.330  64.367   1.128  1.00  5.09           C
ATOM    547  O   ASP A 248       0.133  63.393   0.531  1.00  5.45           O
ATOM    548  CB  ASP A 248       1.316  66.345   1.186  1.00  4.94           C
ATOM    549  CG  ASP A 248       1.269  66.717   2.662  1.00  5.48           C
ATOM    550  OD1 ASP A 248       0.272  66.476   3.357  1.00  3.63           O
ATOM    551  OD2 ASP A 248       2.246  67.265   3.179  1.00  4.20           O
ATOM    552  N   THR A 249      -1.141  64.247   2.172  1.00  4.56           N
ATOM    553  CA  THR A 249      -1.594  62.935   2.629  1.00  5.02           C
ATOM    554  C   THR A 249      -2.427  62.242   1.544  1.00  5.54           C
ATOM    555  O   THR A 249      -2.223  61.053   1.255  1.00  4.99           O
ATOM    556  CB  THR A 249      -2.395  63.069   3.923  1.00  5.09           C
ATOM    557  OG1 THR A 249      -1.605  63.706   4.940  1.00  6.25           O
ATOM    558  CG2 THR A 249      -2.761  61.693   4.499  1.00  5.90           C
ATOM    559  N   LEU A 250      -3.360  62.975   0.948  1.00  4.95           N
ATOM    560  CA  LEU A 250      -4.145  62.470  -0.193  1.00  5.24           C
ATOM    561  C   LEU A 250      -3.211  61.984  -1.307  1.00  5.80           C
ATOM    562  O   LEU A 250      -3.354  60.873  -1.802  1.00  6.85           O
ATOM    563  CB  LEU A 250      -5.098  63.555  -0.752  1.00  4.61           C
ATOM    564  CG  LEU A 250      -6.216  64.067   0.185  1.00  6.32           C
ATOM    565  CD1 LEU A 250      -6.821  65.327  -0.352  1.00  6.04           C
ATOM    566  CD2 LEU A 250      -7.260  62.959   0.329  1.00  5.07           C
ATOM    567  N   PHE A 251      -2.218  62.788  -1.662  1.00  5.99           N
ATOM    568  CA  PHE A 251      -1.326  62.439  -2.765  1.00  6.54           C
ATOM    569  C   PHE A 251      -0.594  61.127  -2.504  1.00  7.10           C
ATOM    570  O   PHE A 251      -0.575  60.236  -3.368  1.00  7.03           O
ATOM    571  CB  PHE A 251      -0.349  63.608  -3.054  1.00  6.27           C
ATOM    572  CG  PHE A 251       0.440  63.442  -4.325  1.00  7.68           C
ATOM    573  CD1 PHE A 251       1.630  62.723  -4.326  1.00  9.48           C
ATOM    574  CD2 PHE A 251      -0.011  63.984  -5.515  1.00  8.66           C
ATOM    575  CE1 PHE A 251       2.356  62.557  -5.501  1.00 11.47           C
ATOM    576  CE2 PHE A 251       0.735  63.822  -6.686  1.00 12.11           C
ATOM    577  CZ  PHE A 251       1.913  63.108  -6.655  1.00 10.80           C
ATOM    578  N   ILE A 252       0.000  60.970  -1.322  1.00  6.95           N
ATOM    579  CA  ILE A 252       0.852  59.792  -1.087  1.00  7.81           C
ATOM    580  C   ILE A 252       0.022  58.531  -0.907  1.00  8.14           C
ATOM    581  O   ILE A 252       0.503  57.424  -1.191  1.00  8.39           O
ATOM    582  CB  ILE A 252       1.883  59.979   0.064  1.00  9.29           C
ATOM    583  CG1 ILE A 252       1.238  59.924   1.444  1.00  9.70           C
ATOM    584  CG2 ILE A 252       2.709  61.249  -0.159  1.00  9.77           C
ATOM    585  CD1 ILE A 252       2.223  59.678   2.565  1.00 12.82           C
ATOM    586  N   MET A 253      -1.234  58.692  -0.498  1.00  7.46           N
ATOM    587  CA  MET A 253      -2.169  57.565  -0.408  1.00  7.83           C
ATOM    588  C   MET A 253      -2.791  57.186  -1.753  1.00  8.23           C
ATOM    589  O   MET A 253      -3.611  56.279  -1.809  1.00  8.02           O
ATOM    590  CB  MET A 253      -3.264  57.839   0.631  1.00  8.08           C
ATOM    591  CG  MET A 253      -2.782  57.877   2.078  1.00  6.29           C
ATOM    592  SD  MET A 253      -4.242  58.089   3.161  1.00  6.59           S
ATOM    593  CE  MET A 253      -3.497  57.943   4.782  1.00  6.87           C
ATOM    594  N   GLY A 254      -2.406  57.874  -2.820  1.00  7.86           N
ATOM    595  CA  GLY A 254      -2.929  57.599  -4.149  1.00  8.17           C
ATOM    596  C   GLY A 254      -4.351  58.070  -4.386  1.00  8.80           C
ATOM    597  O   GLY A 254      -5.025  57.606  -5.310  1.00 10.16           O
ATOM    598  N   MET A 255      -4.801  59.023  -3.573  1.00  8.96           N
ATOM    599  CA  MET A 255      -6.161  59.547  -3.647  1.00  9.39           C
ATOM    600  C   MET A 255      -6.189  60.721  -4.639  1.00 10.27           C
ATOM    601  O   MET A 255      -6.289  61.895  -4.264  1.00  9.58           O
ATOM    602  CB  MET A 255      -6.635  59.926  -2.238  1.00  9.14           C
ATOM    603  CG  MET A 255      -6.760  58.715  -1.301  1.00  8.93           C
ATOM    604  SD  MET A 255      -7.048  59.047   0.448  1.00  8.75           S
ATOM    605  CE  MET A 255      -8.695  59.604   0.427  1.00  8.48           C
ATOM    606  N   LYS A 256      -6.120  60.386  -5.926  1.00 11.05           N
ATOM    607  CA  LYS A 256      -5.842  61.394  -6.956  1.00 11.56           C
ATOM    608  C   LYS A 256      -7.067  62.205  -7.363  1.00 11.12           C
ATOM    609  O   LYS A 256      -6.959  63.404  -7.631  1.00 11.03           O
ATOM    610  CB  LYS A 256      -5.161  60.755  -8.164  1.00 12.66           C
ATOM    611  CG  LYS A 256      -3.750  60.188  -7.864  1.00 15.29           C
ATOM    612  CD  LYS A 256      -2.728  61.271  -7.383  1.00 18.50           C
ATOM    613  CE  LYS A 256      -1.379  60.670  -6.940  1.00 19.77           C
ATOM    614  NZ  LYS A 256      -0.522  60.286  -8.114  1.00 21.25           N
ATOM    615  N   THR A 257      -8.222  61.558  -7.384  1.00 11.38           N
ATOM    616  CA  THR A 257      -9.485  62.245  -7.610  1.00 11.94           C
ATOM    617  C   THR A 257      -9.703  63.325  -6.536  1.00 10.42           C
ATOM    618  O   THR A 257     -10.064  64.457  -6.848  1.00 10.65           O
ATOM    619  CB  THR A 257     -10.642  61.225  -7.613  1.00 12.90           C
ATOM    620  OG1 THR A 257     -10.384  60.231  -8.615  1.00 16.76           O
ATOM    621  CG2 THR A 257     -11.954  61.874  -8.049  1.00 15.12           C
ATOM    622  N   GLU A 258      -9.481  62.944  -5.282  1.00  9.47           N
ATOM    623  CA  GLU A 258      -9.627  63.837  -4.129  1.00  9.10           C
ATOM    624  C   GLU A 258      -8.633  65.009  -4.207  1.00  8.70           C
ATOM    625  O   GLU A 258      -8.977  66.166  -3.946  1.00  8.38           O
ATOM    626  CB  GLU A 258      -9.429  63.021  -2.839  1.00  8.66           C
ATOM    627  CG  GLU A 258     -10.527  61.976  -2.580  1.00 10.31           C
ATOM    628  CD  GLU A 258     -10.283  60.580  -3.174  1.00 12.81           C
ATOM    629  OE1 GLU A 258      -9.395  60.388  -4.027  1.00 12.63           O
ATOM    630  OE2 GLU A 258     -11.022  59.637  -2.777  1.00 17.36           O
ATOM    631  N   PHE A 259      -7.409  64.704  -4.600  1.00  8.55           N
ATOM    632  CA  PHE A 259      -6.350  65.706  -4.728  1.00  8.02           C
ATOM    633  C   PHE A 259      -6.689  66.734  -5.812  1.00  8.35           C
ATOM    634  O   PHE A 259      -6.413  67.918  -5.664  1.00  7.92           O
ATOM    635  CB  PHE A 259      -5.037  64.997  -5.058  1.00  8.16           C
ATOM    636  CG  PHE A 259      -3.854  65.900  -5.161  1.00  6.70           C
ATOM    637  CD1 PHE A 259      -3.127  66.243  -4.022  1.00  6.07           C
ATOM    638  CD2 PHE A 259      -3.448  66.405  -6.380  1.00  7.74           C
ATOM    639  CE1 PHE A 259      -2.032  67.046  -4.113  1.00  5.64           C
ATOM    640  CE2 PHE A 259      -2.338  67.234  -6.464  1.00  7.46           C
ATOM    641  CZ  PHE A 259      -1.632  67.540  -5.329  1.00  5.72           C
ATOM    642  N   GLN A 260      -7.277  66.266  -6.916  1.00  8.57           N
ATOM    643  CA  GLN A 260      -7.706  67.157  -7.984  1.00  9.47           C
ATOM    644  C   GLN A 260      -8.879  68.065  -7.588  1.00  9.08           C
ATOM    645  O   GLN A 260      -8.900  69.238  -7.967  1.00  8.65           O
ATOM    646  CB  GLN A 260      -8.002  66.362  -9.275  1.00  9.78           C
ATOM    647  CG  GLN A 260      -6.732  65.853  -9.949  1.00 13.60           C
ATOM    648  CD  GLN A 260      -5.760  66.960 -10.367  1.00 17.17           C
ATOM    649  OE1 GLN A 260      -6.181  68.012 -10.869  1.00 21.30           O
ATOM    650  NE2 GLN A 260      -4.473  66.741 -10.140  1.00 17.48           N
ATOM    651  N   GLU A 261      -9.833  67.550  -6.817  1.00  9.69           N
ATOM    652  CA  GLU A 261     -10.945  68.377  -6.328  1.00 10.17           C
ATOM    653  C   GLU A 261     -10.394  69.456  -5.383  1.00  9.26           C
ATOM    654  O   GLU A 261     -10.854  70.590  -5.386  1.00  9.53           O
ATOM    655  CB  GLU A 261     -12.014  67.546  -5.593  1.00 11.29           C
ATOM    656  CG  GLU A 261     -12.853  66.634  -6.467  1.00 15.40           C
ATOM    657  CD  GLU A 261     -13.835  65.793  -5.667  1.00 19.79           C
ATOM    658  OE1 GLU A 261     -14.253  66.228  -4.560  1.00 19.16           O
ATOM    659  OE2 GLU A 261     -14.187  64.688  -6.154  1.00 25.50           O
ATOM    660  N   ALA A 262      -9.412  69.082  -4.568  1.00  8.59           N
ATOM    661  CA  ALA A 262      -8.812  70.012  -3.608  1.00  7.74           C
ATOM    662  C   ALA A 262      -8.068  71.118  -4.363  1.00  8.09           C
ATOM    663  O   ALA A 262      -8.209  72.309  -4.043  1.00  8.09           O
ATOM    664  CB  ALA A 262      -7.884  69.261  -2.643  1.00  7.82           C
ATOM    665  N   LYS A 263      -7.307  70.727  -5.388  1.00  7.86           N
ATOM    666  CA  LYS A 263      -6.598  71.679  -6.240  1.00  8.63           C
ATOM    667  C   LYS A 263      -7.559  72.662  -6.935  1.00  8.57           C
ATOM    668  O   LYS A 263      -7.282  73.873  -7.001  1.00  8.18           O
ATOM    669  CB  LYS A 263      -5.743  70.928  -7.267  1.00  8.59           C
ATOM    670  CG  LYS A 263      -4.854  71.843  -8.099  1.00 11.06           C
ATOM    671  CD  LYS A 263      -4.279  71.133  -9.310  1.00 13.72           C
ATOM    672  CE  LYS A 263      -5.116  71.418 -10.547  1.00 16.73           C
ATOM    673  NZ  LYS A 263      -4.805  70.496 -11.678  1.00 18.21           N
ATOM    674  N   SER A 264      -8.686  72.168  -7.445  1.00  9.72           N
ATOM    675  CA  SER A 264      -9.641  73.047  -8.120  1.00 10.65           C
ATOM    676  C   SER A 264     -10.255  74.081  -7.168  1.00 10.55           C
ATOM    677  O   SER A 264     -10.447  75.245  -7.553  1.00 11.09           O
ATOM    678  CB  SER A 264     -10.739  72.232  -8.805  1.00 11.16           C
ATOM    679  OG  SER A 264     -10.176  71.484  -9.864  1.00 15.98           O
ATOM    680  N   TRP A 265     -10.504  73.686  -5.916  1.00  9.90           N
ATOM    681  CA  TRP A 265     -11.031  74.619  -4.924  1.00  9.51           C
ATOM    682  C   TRP A 265     -10.008  75.709  -4.615  1.00  9.23           C
ATOM    683  O   TRP A 265     -10.354  76.894  -4.479  1.00  8.99           O
ATOM    684  CB  TRP A 265     -11.456  73.894  -3.629  1.00  9.96           C
ATOM    685  CG  TRP A 265     -11.964  74.849  -2.572  1.00  9.76           C
ATOM    686  CD1 TRP A 265     -13.262  75.234  -2.364  1.00  9.05           C
ATOM    687  CD2 TRP A 265     -11.176  75.583  -1.615  1.00  8.79           C
ATOM    688  NE1 TRP A 265     -13.327  76.145  -1.339  1.00  9.87           N
ATOM    689  CE2 TRP A 265     -12.063  76.386  -0.867  1.00  8.80           C
ATOM    690  CE3 TRP A 265      -9.807  75.642  -1.311  1.00  7.57           C
ATOM    691  CZ2 TRP A 265     -11.628  77.241   0.161  1.00  8.13           C
ATOM    692  CZ3 TRP A 265      -9.377  76.502  -0.307  1.00  7.07           C
ATOM    693  CH2 TRP A 265     -10.285  77.290   0.415  1.00  7.64           C
ATOM    694  N   ILE A 266      -8.748  75.314  -4.490  1.00  8.77           N
ATOM    695  CA  ILE A 266      -7.678  76.251  -4.152  1.00  8.77           C
ATOM    696  C   ILE A 266      -7.533  77.312  -5.238  1.00  9.84           C
ATOM    697  O   ILE A 266      -7.493  78.505  -4.938  1.00 10.23           O
ATOM    698  CB  ILE A 266      -6.359  75.485  -3.893  1.00  8.51           C
ATOM    699  CG1 ILE A 266      -6.458  74.744  -2.545  1.00  8.40           C
ATOM    700  CG2 ILE A 266      -5.121  76.418  -3.954  1.00  7.98           C
ATOM    701  CD1 ILE A 266      -5.370  73.705  -2.295  1.00  9.31           C
ATOM    702  N   LYS A 267      -7.504  76.877  -6.498  1.00 10.49           N
ATOM    703  CA  LYS A 267      -7.380  77.813  -7.619  1.00 11.70           C
ATOM    704  C   LYS A 267      -8.490  78.873  -7.621  1.00 12.00           C
ATOM    705  O   LYS A 267      -8.224  80.055  -7.888  1.00 12.62           O
ATOM    706  CB  LYS A 267      -7.347  77.046  -8.949  1.00 12.02           C
ATOM    707  CG  LYS A 267      -7.073  77.924 -10.181  1.00 14.03           C
ATOM    708  N   LYS A 268      -9.717  78.470  -7.299  1.00 11.62           N
ATOM    709  CA  LYS A 268     -10.851  79.396  -7.329  1.00 12.04           C
ATOM    710  C   LYS A 268     -11.058  80.237  -6.060  1.00 11.78           C
ATOM    711  O   LYS A 268     -11.521  81.388  -6.149  1.00 12.39           O
ATOM    712  CB  LYS A 268     -12.137  78.631  -7.637  1.00 12.18           C
ATOM    713  N   TYR A 269     -10.724  79.687  -4.889  1.00 10.62           N
ATOM    714  CA  TYR A 269     -11.241  80.206  -3.616  1.00 10.52           C
ATOM    715  C   TYR A 269     -10.223  80.510  -2.520  1.00  9.44           C
ATOM    716  O   TYR A 269     -10.561  81.193  -1.552  1.00 10.50           O
ATOM    717  CB  TYR A 269     -12.293  79.252  -3.038  1.00 10.80           C
ATOM    718  CG  TYR A 269     -13.519  79.126  -3.886  1.00 13.24           C
ATOM    719  CD1 TYR A 269     -14.398  80.182  -4.011  1.00 16.32           C
ATOM    720  CD2 TYR A 269     -13.795  77.952  -4.576  1.00 14.72           C
ATOM    721  CE1 TYR A 269     -15.542  80.082  -4.803  1.00 18.78           C
ATOM    722  CE2 TYR A 269     -14.945  77.843  -5.371  1.00 17.63           C
ATOM    723  CZ  TYR A 269     -15.800  78.913  -5.474  1.00 19.94           C
ATOM    724  OH  TYR A 269     -16.932  78.825  -6.257  1.00 22.31           O
ATOM    725  N   LEU A 270      -8.997  80.005  -2.611  1.00  8.70           N
ATOM    726  CA  LEU A 270      -8.042  80.294  -1.538  1.00  8.35           C
ATOM    727  C   LEU A 270      -7.498  81.716  -1.697  1.00  9.45           C
ATOM    728  O   LEU A 270      -6.769  81.992  -2.659  1.00 10.68           O
ATOM    729  CB  LEU A 270      -6.918  79.275  -1.540  1.00  8.00           C
ATOM    730  CG  LEU A 270      -5.912  79.407  -0.381  1.00  6.67           C
ATOM    731  CD1 LEU A 270      -6.544  79.225   1.010  1.00  8.69           C
ATOM    732  CD2 LEU A 270      -4.779  78.421  -0.621  1.00  6.63           C
ATOM    733  N   ASP A 271      -7.853  82.587  -0.743  1.00 10.02           N
ATOM    734  CA  ASP A 271      -7.578  84.024  -0.808  1.00 11.15           C
ATOM    735  C   ASP A 271      -6.956  84.501   0.502  1.00 10.93           C
ATOM    736  O   ASP A 271      -7.514  84.288   1.580  1.00 11.01           O
ATOM    737  CB  ASP A 271      -8.891  84.764  -1.071  1.00 11.67           C
ATOM    738  CG  ASP A 271      -8.689  86.222  -1.515  1.00 13.94           C
ATOM    739  OD1 ASP A 271      -7.548  86.727  -1.520  1.00 15.67           O
ATOM    740  OD2 ASP A 271      -9.646  86.940  -1.911  1.00 15.67           O
ATOM    741  N   PHE A 272      -5.793  85.138   0.408  1.00 11.12           N
ATOM    742  CA  PHE A 272      -5.080  85.671   1.569  1.00 11.59           C
ATOM    743  C   PHE A 272      -5.293  87.170   1.786  1.00 12.85           C
ATOM    744  O   PHE A 272      -4.813  87.714   2.783  1.00 13.19           O
ATOM    745  CB  PHE A 272      -3.598  85.351   1.417  1.00 10.93           C
ATOM    746  CG  PHE A 272      -3.348  83.903   1.159  1.00 10.20           C
ATOM    747  CD1 PHE A 272      -3.742  82.958   2.088  1.00  9.90           C
ATOM    748  CD2 PHE A 272      -2.740  83.480  -0.011  1.00 11.87           C
ATOM    749  CE1 PHE A 272      -3.528  81.598   1.851  1.00 11.77           C
ATOM    750  CE2 PHE A 272      -2.523  82.117  -0.241  1.00 11.44           C
ATOM    751  CZ  PHE A 272      -2.926  81.198   0.692  1.00 11.68           C
ATOM    752  N   ASN A 273      -5.997  87.813   0.855  1.00 14.27           N
ATOM    753  CA  ASN A 273      -6.366  89.235   0.963  1.00 15.55           C
ATOM    754  C   ASN A 273      -7.644  89.374   1.794  1.00 16.10           C
ATOM    755  O   ASN A 273      -8.728  89.604   1.246  1.00 16.88           O
ATOM    756  CB  ASN A 273      -6.560  89.852  -0.433  1.00 15.96           C
ATOM    757  CG  ASN A 273      -6.855  91.372  -0.392  1.00 17.36           C
ATOM    758  OD1 ASN A 273      -6.483  92.063   0.557  1.00 18.93           O
ATOM    759  ND2 ASN A 273      -7.512  91.878  -1.442  1.00 19.21           N
ATOM    760  N   VAL A 274      -7.496  89.226   3.108  1.00 16.05           N
ATOM    761  CA  VAL A 274      -8.618  89.215   4.062  1.00 16.27           C
ATOM    762  C   VAL A 274      -8.330  90.104   5.293  1.00 16.50           C
ATOM    763  O   VAL A 274      -7.174  90.248   5.704  1.00 17.02           O
ATOM    764  CB  VAL A 274      -8.983  87.740   4.491  1.00 16.64           C
ATOM    765  CG1 VAL A 274      -9.493  86.929   3.277  1.00 16.70           C
ATOM    766  CG2 VAL A 274      -7.790  87.026   5.157  1.00 17.20           C
ATOM    767  N   ASN A 275      -9.383  90.683   5.880  1.00 15.80           N
ATOM    768  CA  ASN A 275      -9.273  91.646   6.988  1.00 16.50           C
ATOM    769  C   ASN A 275      -9.521  91.061   8.372  1.00 16.12           C
ATOM    770  O   ASN A 275     -10.542  91.321   9.009  1.00 17.50           O
ATOM    771  CB  ASN A 275     -10.248  92.820   6.791  1.00 16.73           C
ATOM    772  CG  ASN A 275     -10.003  93.969   7.767  1.00 18.54           C
ATOM    773  OD1 ASN A 275      -9.033  93.971   8.527  1.00 19.36           O
ATOM    774  ND2 ASN A 275     -10.880  94.970   7.729  1.00 21.15           N
ATOM    775  N   ALA A 276      -8.565  90.295   8.850  1.00 14.78           N
ATOM    776  CA  ALA A 276      -8.649  89.741  10.188  1.00 13.12           C
ATOM    777  C   ALA A 276      -7.255  89.347  10.618  1.00 11.49           C
ATOM    778  O   ALA A 276      -6.342  89.230   9.800  1.00 11.65           O
ATOM    779  CB  ALA A 276      -9.600  88.511  10.216  1.00 13.48           C
ATOM    780  N   GLU A 277      -7.102  89.121  11.914  1.00  9.79           N
ATOM    781  CA  GLU A 277      -5.834  88.695  12.470  1.00  9.28           C
ATOM    782  C   GLU A 277      -5.657  87.188  12.407  1.00  7.65           C
ATOM    783  O   GLU A 277      -6.595  86.447  12.628  1.00  8.77           O
ATOM    784  CB  GLU A 277      -5.756  89.096  13.935  1.00  9.74           C
ATOM    785  CG  GLU A 277      -5.576  90.572  14.163  1.00 11.31           C
ATOM    786  CD  GLU A 277      -5.345  90.887  15.632  1.00 13.27           C
ATOM    787  OE1 GLU A 277      -6.040  90.290  16.475  1.00 17.38           O
ATOM    788  OE2 GLU A 277      -4.465  91.709  15.931  1.00 12.76           O
ATOM    789  N   VAL A 278      -4.439  86.749  12.116  1.00  5.95           N
ATOM    790  CA  VAL A 278      -4.114  85.327  12.076  1.00  6.40           C
ATOM    791  C   VAL A 278      -2.883  85.077  12.946  1.00  5.46           C
ATOM    792  O   VAL A 278      -2.075  85.984  13.153  1.00  5.71           O
ATOM    793  CB  VAL A 278      -3.844  84.817  10.621  1.00  6.26           C
ATOM    794  CG1 VAL A 278      -5.028  85.138   9.704  1.00  8.29           C
ATOM    795  CG2 VAL A 278      -2.546  85.381  10.052  1.00  6.66           C
ATOM    796  N   SER A 279      -2.715  83.845  13.408  1.00  5.01           N
ATOM    797  CA  SER A 279      -1.445  83.419  13.975  1.00  4.50           C
ATOM    798  C   SER A 279      -0.473  83.193  12.821  1.00  4.91           C
ATOM    799  O   SER A 279      -0.685  82.331  11.967  1.00  4.14           O
ATOM    800  CB  SER A 279      -1.594  82.138  14.808  1.00  4.94           C
ATOM    801  OG  SER A 279      -0.324  81.519  14.968  1.00  4.13           O
ATOM    802  N   VAL A 280       0.590  83.984  12.814  1.00  3.95           N
ATOM    803  CA  VAL A 280       1.641  83.906  11.793  1.00  4.10           C
ATOM    804  C   VAL A 280       2.220  82.476  11.794  1.00  3.68           C
ATOM    805  O   VAL A 280       2.394  81.853  10.757  1.00  3.79           O
ATOM    806  CB  VAL A 280       2.738  84.985  12.046  1.00  4.41           C
ATOM    807  CG1 VAL A 280       3.973  84.780  11.195  1.00  4.79           C
ATOM    808  CG2 VAL A 280       2.162  86.409  11.840  1.00  4.08           C
ATOM    809  N   PHE A 281       2.531  81.985  12.989  1.00  4.05           N
ATOM    810  CA  PHE A 281       3.055  80.626  13.196  1.00  3.95           C
ATOM    811  C   PHE A 281       2.148  79.531  12.598  1.00  3.38           C
ATOM    812  O   PHE A 281       2.601  78.688  11.800  1.00  3.92           O
ATOM    813  CB  PHE A 281       3.289  80.408  14.708  1.00  4.09           C
ATOM    814  CG  PHE A 281       3.403  78.960  15.143  1.00  3.74           C
ATOM    815  CD1 PHE A 281       4.509  78.192  14.820  1.00  4.56           C
ATOM    816  CD2 PHE A 281       2.429  78.390  15.945  1.00  3.42           C
ATOM    817  CE1 PHE A 281       4.591  76.860  15.257  1.00  4.20           C
ATOM    818  CE2 PHE A 281       2.514  77.072  16.389  1.00  4.18           C
ATOM    819  CZ  PHE A 281       3.599  76.314  16.046  1.00  2.77           C
ATOM    820  N   GLU A 282       0.863  79.560  12.938  1.00  3.62           N
ATOM    821  CA  GLU A 282      -0.025  78.497  12.513  1.00  3.36           C
ATOM    822  C   GLU A 282      -0.233  78.563  10.999  1.00  4.05           C
ATOM    823  O   GLU A 282      -0.286  77.543  10.339  1.00  3.76           O
ATOM    824  CB  GLU A 282      -1.367  78.543  13.233  1.00  3.93           C
ATOM    825  CG  GLU A 282      -1.307  78.296  14.735  1.00  5.44           C
ATOM    826  CD  GLU A 282      -1.234  76.831  15.131  1.00  6.91           C
ATOM    827  OE1 GLU A 282      -1.253  75.944  14.245  1.00  6.10           O
ATOM    828  OE2 GLU A 282      -1.158  76.571  16.354  1.00  6.65           O
ATOM    829  N   VAL A 283      -0.370  79.761  10.452  1.00  4.03           N
ATOM    830  CA  VAL A 283      -0.588  79.898   9.003  1.00  4.64           C
ATOM    831  C   VAL A 283       0.656  79.463   8.232  1.00  4.49           C
ATOM    832  O   VAL A 283       0.555  78.855   7.170  1.00  4.14           O
ATOM    833  CB  VAL A 283      -1.099  81.331   8.657  1.00  5.41           C
ATOM    834  CG1 VAL A 283      -1.027  81.620   7.166  1.00  9.63           C
ATOM    835  CG2 VAL A 283      -2.522  81.474   9.199  1.00  5.30           C
ATOM    836  N   ASN A 284       1.829  79.758   8.769  1.00  4.60           N
ATOM    837  CA  ASN A 284       3.056  79.280   8.154  1.00  4.97           C
ATOM    838  C   ASN A 284       3.145  77.749   8.116  1.00  5.07           C
ATOM    839  O   ASN A 284       3.395  77.178   7.070  1.00  4.82           O
ATOM    840  CB  ASN A 284       4.267  79.833   8.880  1.00  4.64           C
ATOM    841  CG  ASN A 284       5.560  79.368   8.260  1.00  4.82           C
ATOM    842  OD1 ASN A 284       5.836  79.699   7.112  1.00  5.68           O
ATOM    843  ND2 ASN A 284       6.329  78.546   8.990  1.00  4.74           N
ATOM    844  N   ILE A 285       2.958  77.081   9.255  1.00  4.33           N
ATOM    845  CA  ILE A 285       3.245  75.642   9.303  1.00  4.43           C
ATOM    846  C   ILE A 285       2.160  74.834   8.572  1.00  4.11           C
ATOM    847  O   ILE A 285       2.443  73.799   7.962  1.00  4.17           O
ATOM    848  CB  ILE A 285       3.467  75.148  10.749  1.00  4.52           C
ATOM    849  CG1 ILE A 285       2.180  75.247  11.582  1.00  5.53           C
ATOM    850  CG2 ILE A 285       4.657  75.876  11.403  1.00  5.45           C
ATOM    851  CD1 ILE A 285       2.256  74.533  12.953  1.00  6.20           C
ATOM    852  N   ARG A 286       0.920  75.325   8.586  1.00  3.34           N
ATOM    853  CA  ARG A 286      -0.180  74.624   7.912  1.00  3.24           C
ATOM    854  C   ARG A 286      -0.363  75.024   6.437  1.00  3.62           C
ATOM    855  O   ARG A 286      -0.347  74.177   5.539  1.00  4.39           O
ATOM    856  CB  ARG A 286      -1.495  74.819   8.691  1.00  3.29           C
ATOM    857  CG  ARG A 286      -1.389  74.409  10.139  1.00  3.50           C
ATOM    858  CD  ARG A 286      -2.753  74.142  10.817  1.00  5.32           C
ATOM    859  NE  ARG A 286      -2.668  74.236  12.277  1.00  6.89           N
ATOM    860  CZ  ARG A 286      -3.499  73.657  13.136  1.00  6.05           C
ATOM    861  NH1 ARG A 286      -4.529  72.914  12.729  1.00  6.00           N
ATOM    862  NH2 ARG A 286      -3.323  73.834  14.428  1.00  4.89           N
ATOM    863  N   PHE A 287      -0.548  76.317   6.173  1.00  3.90           N
ATOM    864  CA  PHE A 287      -0.867  76.781   4.811  1.00  3.78           C
ATOM    865  C   PHE A 287       0.374  76.913   3.915  1.00  4.31           C
ATOM    866  O   PHE A 287       0.430  76.335   2.811  1.00  4.48           O
ATOM    867  CB  PHE A 287      -1.631  78.117   4.834  1.00  4.40           C
ATOM    868  CG  PHE A 287      -3.079  78.012   5.203  1.00  3.97           C
ATOM    869  CD1 PHE A 287      -3.485  78.152   6.516  1.00  4.69           C
ATOM    870  CD2 PHE A 287      -4.039  77.863   4.229  1.00  4.00           C
ATOM    871  CE1 PHE A 287      -4.850  78.102   6.852  1.00  4.03           C
ATOM    872  CE2 PHE A 287      -5.399  77.796   4.551  1.00  4.00           C
ATOM    873  CZ  PHE A 287      -5.799  77.927   5.873  1.00  4.31           C
ATOM    874  N   VAL A 288       1.396  77.650   4.360  1.00  3.48           N
ATOM    875  CA  VAL A 288       2.636  77.716   3.564  1.00  3.78           C
ATOM    876  C   VAL A 288       3.221  76.300   3.414  1.00  4.28           C
ATOM    877  O   VAL A 288       3.528  75.872   2.295  1.00  3.63           O
ATOM    878  CB  VAL A 288       3.694  78.712   4.129  1.00  3.62           C
ATOM    879  CG1 VAL A 288       4.940  78.687   3.279  1.00  4.09           C
ATOM    880  CG2 VAL A 288       3.143  80.124   4.202  1.00  4.86           C
ATOM    881  N   GLY A 289       3.295  75.536   4.510  1.00  3.13           N
ATOM    882  CA  GLY A 289       3.874  74.194   4.452  1.00  3.73           C
ATOM    883  C   GLY A 289       3.105  73.181   3.600  1.00  4.25           C
ATOM    884  O   GLY A 289       3.689  72.408   2.822  1.00  3.99           O
ATOM    885  N   GLY A 290       1.788  73.204   3.721  1.00  3.46           N
ATOM    886  CA  GLY A 290       0.931  72.300   2.970  1.00  4.16           C
ATOM    887  C   GLY A 290       1.012  72.565   1.474  1.00  4.20           C
ATOM    888  O   GLY A 290       1.042  71.627   0.685  1.00  4.90           O
ATOM    889  N   LEU A 291       1.038  73.840   1.087  1.00  5.08           N
ATOM    890  CA  LEU A 291       1.174  74.242  -0.332  1.00  4.33           C
ATOM    891  C   LEU A 291       2.549  73.876  -0.899  1.00  4.57           C
ATOM    892  O   LEU A 291       2.661  73.380  -2.031  1.00  5.30           O
ATOM    893  CB  LEU A 291       0.879  75.744  -0.489  1.00  5.67           C
ATOM    894  CG  LEU A 291      -0.555  76.187  -0.209  1.00  4.55           C
ATOM    895  CD1 LEU A 291      -0.645  77.714   0.010  1.00  4.37           C
ATOM    896  CD2 LEU A 291      -1.518  75.730  -1.283  1.00  4.97           C
ATOM    897  N   LEU A 292       3.602  74.097  -0.117  1.00  4.06           N
ATOM    898  CA  LEU A 292       4.954  73.718  -0.542  1.00  4.42           C
ATOM    899  C   LEU A 292       5.055  72.207  -0.809  1.00  5.04           C
ATOM    900  O   LEU A 292       5.571  71.783  -1.862  1.00  4.99           O
ATOM    901  CB  LEU A 292       5.997  74.136   0.498  1.00  4.90           C
ATOM    902  CG  LEU A 292       6.298  75.640   0.640  1.00  5.75           C
ATOM    903  CD1 LEU A 292       7.173  75.913   1.844  1.00  4.54           C
ATOM    904  CD2 LEU A 292       6.938  76.223  -0.629  1.00  7.01           C
ATOM    905  N   SER A 293       4.571  71.386   0.109  1.00  4.92           N
ATOM    906  CA  SER A 293       4.649  69.931  -0.098  1.00  5.79           C
ATOM    907  C   SER A 293       3.819  69.484  -1.304  1.00  5.68           C
ATOM    908  O   SER A 293       4.256  68.657  -2.136  1.00  5.79           O
ATOM    909  CB  SER A 293       4.215  69.173   1.147  1.00  6.66           C
ATOM    910  OG  SER A 293       5.142  69.362   2.186  1.00  7.73           O
ATOM    911  N   ALA A 294       2.635  70.054  -1.458  1.00  5.27           N
ATOM    912  CA  ALA A 294       1.811  69.711  -2.615  1.00  5.85           C
ATOM    913  C   ALA A 294       2.525  70.048  -3.934  1.00  5.88           C
ATOM    914  O   ALA A 294       2.444  69.285  -4.901  1.00  6.32           O
ATOM    915  CB  ALA A 294       0.457  70.382  -2.548  1.00  6.01           C
ATOM    916  N   TYR A 295       3.205  71.188  -3.987  1.00  5.61           N
ATOM    917  CA  TYR A 295       3.971  71.581  -5.174  1.00  6.59           C
ATOM    918  C   TYR A 295       5.104  70.595  -5.457  1.00  7.40           C
ATOM    919  O   TYR A 295       5.270  70.142  -6.599  1.00  7.74           O
ATOM    920  CB  TYR A 295       4.596  72.982  -5.040  1.00  5.97           C
ATOM    921  CG  TYR A 295       5.469  73.332  -6.251  1.00  6.75           C
ATOM    922  CD1 TYR A 295       4.900  73.472  -7.513  1.00  7.68           C
ATOM    923  CD2 TYR A 295       6.843  73.483  -6.124  1.00  5.91           C
ATOM    924  CE1 TYR A 295       5.675  73.764  -8.630  1.00  9.56           C
ATOM    925  CE2 TYR A 295       7.642  73.775  -7.250  1.00  8.56           C
ATOM    926  CZ  TYR A 295       7.037  73.920  -8.488  1.00  8.99           C
ATOM    927  OH  TYR A 295       7.808  74.225  -9.607  1.00 11.44           O
ATOM    928  N   TYR A 296       5.909  70.283  -4.452  1.00  6.41           N
ATOM    929  CA  TYR A 296       7.055  69.407  -4.672  1.00  7.16           C
ATOM    930  C   TYR A 296       6.650  67.981  -5.043  1.00  7.86           C
ATOM    931  O   TYR A 296       7.361  67.326  -5.809  1.00  8.84           O
ATOM    932  CB  TYR A 296       7.990  69.423  -3.467  1.00  6.27           C
ATOM    933  CG  TYR A 296       8.838  70.680  -3.360  1.00  5.97           C
ATOM    934  CD1 TYR A 296       9.667  71.079  -4.410  1.00  7.63           C
ATOM    935  CD2 TYR A 296       8.822  71.474  -2.209  1.00  6.07           C
ATOM    936  CE1 TYR A 296      10.469  72.212  -4.311  1.00  6.64           C
ATOM    937  CE2 TYR A 296       9.636  72.615  -2.094  1.00  7.58           C
ATOM    938  CZ  TYR A 296      10.453  72.983  -3.158  1.00  7.83           C
ATOM    939  OH  TYR A 296      11.275  74.104  -3.062  1.00  9.47           O
ATOM    940  N   LEU A 297       5.502  67.517  -4.558  1.00  7.51           N
ATOM    941  CA  LEU A 297       5.025  66.169  -4.896  1.00  7.71           C
ATOM    942  C   LEU A 297       4.405  66.077  -6.290  1.00  8.06           C
ATOM    943  O   LEU A 297       4.617  65.082  -7.005  1.00  9.04           O
ATOM    944  CB  LEU A 297       4.018  65.667  -3.837  1.00  7.27           C
ATOM    945  CG  LEU A 297       4.594  65.365  -2.459  1.00  6.91           C
ATOM    946  CD1 LEU A 297       3.452  65.135  -1.448  1.00  7.76           C
ATOM    947  CD2 LEU A 297       5.527  64.181  -2.466  1.00  8.36           C
ATOM    948  N   SER A 298       3.644  67.099  -6.669  1.00  8.34           N
ATOM    949  CA  SER A 298       2.786  67.076  -7.862  1.00  8.93           C
ATOM    950  C   SER A 298       3.316  67.887  -9.057  1.00 10.00           C
ATOM    951  O   SER A 298       2.955  67.597 -10.207  1.00 10.61           O
ATOM    952  CB  SER A 298       1.381  67.590  -7.503  1.00  9.06           C
ATOM    953  OG  SER A 298       1.354  69.021  -7.458  1.00  8.92           O
ATOM    954  N   GLY A 299       4.107  68.921  -8.795  1.00 10.47           N
ATOM    955  CA  GLY A 299       4.554  69.847  -9.833  1.00 10.93           C
ATOM    956  C   GLY A 299       3.522  70.832 -10.364  1.00 11.67           C
ATOM    957  O   GLY A 299       3.792  71.549 -11.329  1.00 12.27           O
ATOM    958  N   GLU A 300       2.356  70.907  -9.729  1.00 11.46           N
ATOM    959  CA  GLU A 300       1.304  71.811 -10.174  1.00 11.66           C
ATOM    960  C   GLU A 300       1.612  73.245  -9.715  1.00 10.87           C
ATOM    961  O   GLU A 300       1.667  73.541  -8.510  1.00 10.71           O
ATOM    962  CB  GLU A 300      -0.046  71.358  -9.636  1.00 12.14           C
ATOM    963  CG  GLU A 300      -0.519  70.032 -10.221  1.00 15.30           C
ATOM    964  CD  GLU A 300      -1.357  70.189 -11.480  1.00 18.95           C
ATOM    965  OE1 GLU A 300      -1.423  71.299 -12.056  1.00 24.00           O
ATOM    966  OE2 GLU A 300      -1.954  69.182 -11.900  1.00 23.74           O
ATOM    967  N   GLU A 301       1.812  74.134 -10.683  1.00 10.37           N
ATOM    968  CA  GLU A 301       2.311  75.495 -10.421  1.00 10.36           C
ATOM    969  C   GLU A 301       1.432  76.343  -9.505  1.00  9.57           C
ATOM    970  O   GLU A 301       1.946  77.213  -8.812  1.00  9.15           O
ATOM    971  CB  GLU A 301       2.534  76.243 -11.738  1.00 11.05           C
ATOM    972  N   ILE A 302       0.123  76.102  -9.492  1.00  9.06           N
ATOM    973  CA  ILE A 302      -0.792  76.850  -8.613  1.00  8.95           C
ATOM    974  C   ILE A 302      -0.347  76.782  -7.142  1.00  8.37           C
ATOM    975  O   ILE A 302      -0.499  77.751  -6.392  1.00  7.09           O
ATOM    976  CB  ILE A 302      -2.277  76.365  -8.782  1.00  9.35           C
ATOM    977  CG1 ILE A 302      -3.265  77.260  -8.025  1.00 10.72           C
ATOM    978  CG2 ILE A 302      -2.459  74.899  -8.320  1.00 10.22           C
ATOM    979  CD1 ILE A 302      -3.260  78.734  -8.368  1.00 11.54           C
ATOM    980  N   PHE A 303       0.208  75.644  -6.728  1.00  7.96           N
ATOM    981  CA  PHE A 303       0.599  75.492  -5.314  1.00  7.34           C
ATOM    982  C   PHE A 303       1.782  76.404  -4.981  1.00  7.58           C
ATOM    983  O   PHE A 303       1.831  77.017  -3.897  1.00  6.83           O
ATOM    984  CB  PHE A 303       0.908  74.021  -4.944  1.00  7.48           C
ATOM    985  CG  PHE A 303      -0.249  73.069  -5.146  1.00  6.26           C
ATOM    986  CD1 PHE A 303      -1.470  73.268  -4.508  1.00  7.68           C
ATOM    987  CD2 PHE A 303      -0.115  71.972  -5.976  1.00  5.85           C
ATOM    988  CE1 PHE A 303      -2.528  72.382  -4.689  1.00  8.98           C
ATOM    989  CE2 PHE A 303      -1.167  71.078  -6.150  1.00  7.29           C
ATOM    990  CZ  PHE A 303      -2.374  71.277  -5.518  1.00  6.73           C
ATOM    991  N   ARG A 304       2.736  76.499  -5.905  1.00  7.78           N
ATOM    992  CA  ARG A 304       3.899  77.381  -5.748  1.00  8.36           C
ATOM    993  C   ARG A 304       3.461  78.847  -5.731  1.00  8.86           C
ATOM    994  O   ARG A 304       3.922  79.638  -4.883  1.00  8.07           O
ATOM    995  CB  ARG A 304       4.913  77.128  -6.880  1.00  8.98           C
ATOM    996  CG  ARG A 304       6.109  78.097  -6.897  1.00  9.45           C
ATOM    997  CD  ARG A 304       7.133  77.905  -8.046  1.00 13.31           C
ATOM    998  N   LYS A 305       2.586  79.215  -6.672  1.00  8.78           N
ATOM    999  CA  LYS A 305       2.074  80.579  -6.763  1.00  9.80           C
ATOM   1000  C   LYS A 305       1.384  80.978  -5.456  1.00  9.47           C
ATOM   1001  O   LYS A 305       1.657  82.044  -4.912  1.00 10.55           O
ATOM   1002  CB  LYS A 305       1.127  80.704  -7.963  1.00 10.53           C
ATOM   1003  CG  LYS A 305       0.387  82.019  -8.122  1.00 13.74           C
ATOM   1004  CD  LYS A 305      -0.339  82.055  -9.495  1.00 17.69           C
ATOM   1005  CE  LYS A 305      -1.753  82.626  -9.442  1.00 20.62           C
ATOM   1006  NZ  LYS A 305      -2.636  82.026 -10.504  1.00 22.54           N
ATOM   1007  N   LYS A 306       0.500  80.128  -4.941  1.00  9.20           N
ATOM   1008  CA  LYS A 306      -0.204  80.437  -3.703  1.00  8.45           C
ATOM   1009  C   LYS A 306       0.719  80.483  -2.480  1.00  7.53           C
ATOM   1010  O   LYS A 306       0.552  81.348  -1.623  1.00  8.00           O
ATOM   1011  CB  LYS A 306      -1.366  79.465  -3.475  1.00  8.79           C
ATOM   1012  CG  LYS A 306      -2.561  79.662  -4.429  1.00 10.71           C
ATOM   1013  CD  LYS A 306      -3.357  80.902  -4.036  1.00 12.55           C
ATOM   1014  CE  LYS A 306      -4.507  81.215  -4.979  1.00 15.88           C
ATOM   1015  NZ  LYS A 306      -4.965  82.630  -4.726  1.00 16.40           N
ATOM   1016  N   ALA A 307       1.714  79.593  -2.395  1.00  6.73           N
ATOM   1017  CA  ALA A 307       2.636  79.620  -1.250  1.00  6.99           C
ATOM   1018  C   ALA A 307       3.383  80.943  -1.147  1.00  6.97           C
ATOM   1019  O   ALA A 307       3.525  81.512  -0.050  1.00  7.31           O
ATOM   1020  CB  ALA A 307       3.610  78.456  -1.291  1.00  6.77           C
ATOM   1021  N   VAL A 308       3.812  81.453  -2.301  1.00  7.47           N
ATOM   1022  CA  VAL A 308       4.568  82.704  -2.358  1.00  8.35           C
ATOM   1023  C   VAL A 308       3.663  83.905  -2.074  1.00  8.33           C
ATOM   1024  O   VAL A 308       4.082  84.825  -1.359  1.00  8.38           O
ATOM   1025  CB  VAL A 308       5.308  82.857  -3.711  1.00  8.38           C
ATOM   1026  CG1 VAL A 308       5.975  84.265  -3.812  1.00  9.96           C
ATOM   1027  CG2 VAL A 308       6.350  81.774  -3.870  1.00  9.02           C
ATOM   1028  N   GLU A 309       2.426  83.879  -2.583  1.00  9.17           N
ATOM   1029  CA  GLU A 309       1.427  84.910  -2.285  1.00  9.89           C
ATOM   1030  C   GLU A 309       1.250  85.067  -0.781  1.00  9.24           C
ATOM   1031  O   GLU A 309       1.191  86.170  -0.272  1.00  9.16           O
ATOM   1032  CB  GLU A 309       0.056  84.570  -2.880  1.00 11.08           C
ATOM   1033  CG  GLU A 309      -0.225  85.108  -4.259  1.00 14.94           C
ATOM   1034  CD  GLU A 309      -1.543  84.596  -4.839  1.00 16.07           C
ATOM   1035  OE1 GLU A 309      -2.497  84.276  -4.082  1.00 15.23           O
ATOM   1036  OE2 GLU A 309      -1.618  84.515  -6.087  1.00 21.19           O
ATOM   1037  N   LEU A 310       1.150  83.950  -0.069  1.00  8.28           N
ATOM   1038  CA  LEU A 310       0.962  83.994   1.362  1.00  7.73           C
ATOM   1039  C   LEU A 310       2.235  84.474   2.077  1.00  7.41           C
ATOM   1040  O   LEU A 310       2.166  85.263   3.018  1.00  7.37           O
ATOM   1041  CB  LEU A 310       0.516  82.616   1.867  1.00  8.07           C
ATOM   1042  CG  LEU A 310       0.309  82.436   3.375  1.00  8.36           C
ATOM   1043  CD1 LEU A 310      -0.567  83.540   3.979  1.00  9.07           C
ATOM   1044  CD2 LEU A 310      -0.296  81.067   3.690  1.00  8.78           C
ATOM   1045  N   GLY A 311       3.391  83.998   1.655  1.00  6.92           N
ATOM   1046  CA  GLY A 311       4.639  84.473   2.224  1.00  6.85           C
ATOM   1047  C   GLY A 311       4.739  85.988   2.184  1.00  6.91           C
ATOM   1048  O   GLY A 311       5.121  86.629   3.185  1.00  6.37           O
ATOM   1049  N   VAL A 312       4.385  86.566   1.034  1.00  7.33           N
ATOM   1050  CA  VAL A 312       4.448  88.027   0.856  1.00  8.20           C
ATOM   1051  C   VAL A 312       3.540  88.720   1.890  1.00  7.77           C
ATOM   1052  O   VAL A 312       3.927  89.733   2.500  1.00  8.75           O
ATOM   1053  CB  VAL A 312       4.099  88.448  -0.621  1.00  8.98           C
ATOM   1054  CG1 VAL A 312       3.822  89.967  -0.729  1.00 10.88           C
ATOM   1055  CG2 VAL A 312       5.217  88.054  -1.570  1.00  9.73           C
ATOM   1056  N   LYS A 313       2.339  88.180   2.094  1.00  7.57           N
ATOM   1057  CA  LYS A 313       1.403  88.730   3.071  1.00  7.66           C
ATOM   1058  C   LYS A 313       1.885  88.669   4.529  1.00  7.94           C
ATOM   1059  O   LYS A 313       1.431  89.458   5.345  1.00  8.37           O
ATOM   1060  CB  LYS A 313       0.040  88.041   2.997  1.00  7.95           C
ATOM   1061  CG  LYS A 313      -0.764  88.276   1.728  1.00 11.23           C
ATOM   1062  CD  LYS A 313      -1.138  89.749   1.509  1.00 14.78           C
ATOM   1063  CE  LYS A 313      -2.451  90.109   2.151  1.00 16.14           C
ATOM   1064  NZ  LYS A 313      -2.807  91.553   1.929  1.00 17.79           N
ATOM   1065  N   LEU A 314       2.769  87.729   4.852  1.00  7.11           N
ATOM   1066  CA  LEU A 314       3.293  87.586   6.211  1.00  7.37           C
ATOM   1067  C   LEU A 314       4.487  88.497   6.499  1.00  7.25           C
ATOM   1068  O   LEU A 314       4.855  88.677   7.665  1.00  7.66           O
ATOM   1069  CB  LEU A 314       3.704  86.127   6.481  1.00  6.92           C
ATOM   1070  CG  LEU A 314       2.602  85.053   6.425  1.00  8.05           C
ATOM   1071  CD1 LEU A 314       3.209  83.664   6.662  1.00  8.30           C
ATOM   1072  CD2 LEU A 314       1.521  85.335   7.446  1.00  7.93           C
ATOM   1073  N   LEU A 315       5.084  89.076   5.459  1.00  7.56           N
ATOM   1074  CA  LEU A 315       6.282  89.895   5.638  1.00  7.93           C
ATOM   1075  C   LEU A 315       6.145  91.065   6.644  1.00  7.72           C
ATOM   1076  O   LEU A 315       7.101  91.339   7.391  1.00  7.26           O
ATOM   1077  CB  LEU A 315       6.815  90.381   4.275  1.00  8.18           C
ATOM   1078  CG  LEU A 315       7.477  89.311   3.377  1.00  8.81           C
ATOM   1079  CD1 LEU A 315       7.749  89.877   1.964  1.00  9.70           C
ATOM   1080  CD2 LEU A 315       8.738  88.704   3.983  1.00 11.43           C
ATOM   1081  N   PRO A 316       5.014  91.771   6.704  1.00  7.67           N
ATOM   1082  CA  PRO A 316       4.869  92.806   7.741  1.00  7.66           C
ATOM   1083  C   PRO A 316       4.969  92.348   9.203  1.00  7.80           C
ATOM   1084  O   PRO A 316       5.169  93.178  10.088  1.00  7.69           O
ATOM   1085  CB  PRO A 316       3.509  93.434   7.426  1.00  8.19           C
ATOM   1086  CG  PRO A 316       3.328  93.169   5.967  1.00  8.44           C
ATOM   1087  CD  PRO A 316       3.860  91.765   5.782  1.00  7.53           C
ATOM   1088  N   ALA A 317       4.823  91.052   9.463  1.00  6.96           N
ATOM   1089  CA  ALA A 317       4.989  90.546  10.841  1.00  6.99           C
ATOM   1090  C   ALA A 317       6.384  90.850  11.384  1.00  7.09           C
ATOM   1091  O   ALA A 317       6.570  90.930  12.583  1.00  6.66           O
ATOM   1092  CB  ALA A 317       4.706  89.028  10.915  1.00  7.68           C
ATOM   1093  N   PHE A 318       7.359  91.014  10.492  1.00  7.34           N
ATOM   1094  CA  PHE A 318       8.744  91.206  10.894  1.00  7.69           C
ATOM   1095  C   PHE A 318       9.110  92.685  11.080  1.00  8.61           C
ATOM   1096  O   PHE A 318      10.268  92.985  11.324  1.00  9.16           O
ATOM   1097  CB  PHE A 318       9.703  90.501   9.908  1.00  7.18           C
ATOM   1098  CG  PHE A 318       9.421  89.021   9.709  1.00  6.91           C
ATOM   1099  CD1 PHE A 318       8.519  88.597   8.736  1.00  8.81           C
ATOM   1100  CD2 PHE A 318      10.081  88.058  10.465  1.00  6.59           C
ATOM   1101  CE1 PHE A 318       8.275  87.261   8.539  1.00  9.31           C
ATOM   1102  CE2 PHE A 318       9.835  86.708  10.274  1.00  6.58           C
ATOM   1103  CZ  PHE A 318       8.934  86.309   9.309  1.00  7.65           C
ATOM   1104  N   HIS A 319       8.131  93.592  10.992  1.00 10.08           N
ATOM   1105  CA  HIS A 319       8.369  95.043  11.100  1.00 11.19           C
ATOM   1106  C   HIS A 319       8.438  95.460  12.570  1.00 10.77           C
ATOM   1107  O   HIS A 319       7.550  96.143  13.075  1.00 12.52           O
ATOM   1108  CB  HIS A 319       7.258  95.845  10.389  1.00 11.76           C
ATOM   1109  CG  HIS A 319       7.314  95.788   8.894  1.00 16.34           C
ATOM   1110  ND1 HIS A 319       6.186  95.633   8.113  1.00 22.78           N
ATOM   1111  CD2 HIS A 319       8.347  95.927   8.030  1.00 21.77           C
ATOM   1112  CE1 HIS A 319       6.527  95.641   6.836  1.00 21.24           C
ATOM   1113  NE2 HIS A 319       7.834  95.807   6.758  1.00 22.41           N
ATOM   1114  N   THR A 320       9.471  95.005  13.265  1.00  9.98           N
ATOM   1115  CA  THR A 320       9.707  95.363  14.673  1.00  9.42           C
ATOM   1116  C   THR A 320      11.142  95.862  14.780  1.00  9.33           C
ATOM   1117  O   THR A 320      11.940  95.623  13.881  1.00  9.27           O
ATOM   1118  CB  THR A 320       9.518  94.153  15.621  1.00  9.19           C
ATOM   1119  OG1 THR A 320      10.489  93.147  15.313  1.00  8.07           O
ATOM   1120  CG2 THR A 320       8.170  93.479  15.431  1.00  8.90           C
ATOM   1121  N   PRO A 321      11.484  96.549  15.872  1.00  9.95           N
ATOM   1122  CA  PRO A 321      12.850  97.048  16.048  1.00 10.20           C
ATOM   1123  C   PRO A 321      13.904  95.961  15.951  1.00 10.25           C
ATOM   1124  O   PRO A 321      14.967  96.216  15.360  1.00 11.52           O
ATOM   1125  CB  PRO A 321      12.799  97.689  17.437  1.00  9.96           C
ATOM   1126  CG  PRO A 321      11.446  98.158  17.533  1.00 10.53           C
ATOM   1127  CD  PRO A 321      10.611  96.987  16.973  1.00  9.71           C
ATOM   1128  N   SER A 322      13.602  94.756  16.459  1.00  9.58           N
ATOM   1129  CA  SER A 322      14.571  93.656  16.458  1.00  9.06           C
ATOM   1130  C   SER A 322      14.533  92.765  15.210  1.00  8.80           C
ATOM   1131  O   SER A 322      15.530  92.122  14.870  1.00 10.47           O
ATOM   1132  CB  SER A 322      14.404  92.779  17.711  1.00  9.03           C
ATOM   1133  OG  SER A 322      13.167  92.112  17.698  1.00  8.05           O
ATOM   1134  N   GLY A 323      13.388  92.687  14.550  1.00  8.51           N
ATOM   1135  CA  GLY A 323      13.171  91.692  13.505  1.00  7.78           C
ATOM   1136  C   GLY A 323      12.462  90.433  13.990  1.00  7.75           C
ATOM   1137  O   GLY A 323      12.030  89.620  13.169  1.00  7.38           O
ATOM   1138  N   ILE A 324      12.368  90.250  15.314  1.00  6.97           N
ATOM   1139  CA  ILE A 324      11.581  89.165  15.901  1.00  6.68           C
ATOM   1140  C   ILE A 324      10.139  89.514  15.594  1.00  6.64           C
ATOM   1141  O   ILE A 324       9.680  90.597  15.957  1.00  7.15           O
ATOM   1142  CB  ILE A 324      11.800  89.058  17.450  1.00  6.34           C
ATOM   1143  CG1 ILE A 324      13.254  88.732  17.778  1.00  7.40           C
ATOM   1144  CG2 ILE A 324      10.826  88.012  18.097  1.00  6.89           C
ATOM   1145  CD1 ILE A 324      13.770  87.403  17.204  1.00  6.60           C
ATOM   1146  N   PRO A 325       9.426  88.611  14.911  1.00  5.62           N
ATOM   1147  CA  PRO A 325       8.068  88.916  14.469  1.00  5.68           C
ATOM   1148  C   PRO A 325       6.988  88.947  15.554  1.00  5.49           C
ATOM   1149  O   PRO A 325       7.102  88.326  16.621  1.00  5.40           O
ATOM   1150  CB  PRO A 325       7.778  87.794  13.438  1.00  5.79           C
ATOM   1151  CG  PRO A 325       8.609  86.663  13.869  1.00  5.61           C
ATOM   1152  CD  PRO A 325       9.858  87.276  14.442  1.00  6.12           C
ATOM   1153  N   TRP A 326       5.926  89.686  15.237  1.00  5.81           N
ATOM   1154  CA  TRP A 326       4.656  89.620  15.933  1.00  5.99           C
ATOM   1155  C   TRP A 326       4.001  88.231  15.827  1.00  6.13           C
ATOM   1156  O   TRP A 326       4.104  87.549  14.814  1.00  5.33           O
ATOM   1157  CB  TRP A 326       3.685  90.648  15.320  1.00  6.91           C
ATOM   1158  CG  TRP A 326       4.101  92.107  15.427  1.00  8.01           C
ATOM   1159  CD1 TRP A 326       4.335  92.979  14.392  1.00  8.87           C
ATOM   1160  CD2 TRP A 326       4.293  92.865  16.636  1.00  8.12           C
ATOM   1161  NE1 TRP A 326       4.675  94.222  14.884  1.00 10.91           N
ATOM   1162  CE2 TRP A 326       4.655  94.181  16.256  1.00  9.19           C
ATOM   1163  CE3 TRP A 326       4.205  92.560  18.004  1.00  8.67           C
ATOM   1164  CZ2 TRP A 326       4.908  95.190  17.194  1.00  9.80           C
ATOM   1165  CZ3 TRP A 326       4.459  93.577  18.941  1.00  8.95           C
ATOM   1166  CH2 TRP A 326       4.808  94.862  18.524  1.00 10.03           C
ATOM   1167  N   ALA A 327       3.261  87.876  16.867  1.00  5.15           N
ATOM   1168  CA  ALA A 327       2.478  86.636  16.910  1.00  5.06           C
ATOM   1169  C   ALA A 327       1.279  86.684  15.967  1.00  4.86           C
ATOM   1170  O   ALA A 327       0.918  85.689  15.331  1.00  4.49           O
ATOM   1171  CB  ALA A 327       1.986  86.401  18.342  1.00  5.23           C
ATOM   1172  N   LEU A 328       0.616  87.833  15.945  1.00  5.39           N
ATOM   1173  CA  LEU A 328      -0.705  87.979  15.353  1.00  5.95           C
ATOM   1174  C   LEU A 328      -0.638  89.131  14.343  1.00  5.79           C
ATOM   1175  O   LEU A 328      -0.093  90.183  14.652  1.00  7.08           O
ATOM   1176  CB  LEU A 328      -1.733  88.302  16.440  1.00  5.74           C
ATOM   1177  CG  LEU A 328      -1.974  87.233  17.510  1.00  6.84           C
ATOM   1178  CD1 LEU A 328      -2.722  87.821  18.710  1.00  7.66           C
ATOM   1179  CD2 LEU A 328      -2.753  86.061  16.914  1.00  8.21           C
ATOM   1180  N   LEU A 329      -1.146  88.909  13.133  1.00  5.56           N
ATOM   1181  CA  LEU A 329      -1.027  89.880  12.050  1.00  6.29           C
ATOM   1182  C   LEU A 329      -2.356  90.025  11.337  1.00  7.07           C
ATOM   1183  O   LEU A 329      -2.964  89.028  10.926  1.00  7.73           O
ATOM   1184  CB  LEU A 329       0.036  89.403  11.045  1.00  6.31           C
ATOM   1185  CG  LEU A 329       0.360  90.370   9.884  1.00  7.66           C
ATOM   1186  CD1 LEU A 329       1.070  91.620  10.371  1.00  9.91           C
ATOM   1187  CD2 LEU A 329       1.165  89.660   8.773  1.00  9.51           C
ATOM   1188  N   ASN A 330      -2.784  91.272  11.145  1.00  7.80           N
ATOM   1189  CA  ASN A 330      -3.912  91.557  10.279  1.00  8.73           C
ATOM   1190  C   ASN A 330      -3.384  91.557   8.845  1.00 10.01           C
ATOM   1191  O   ASN A 330      -2.501  92.341   8.500  1.00 10.07           O
ATOM   1192  CB  ASN A 330      -4.559  92.889  10.658  1.00  9.58           C
ATOM   1193  CG  ASN A 330      -5.767  93.192   9.824  1.00 10.11           C
ATOM   1194  OD1 ASN A 330      -5.676  93.213   8.595  1.00 11.95           O
ATOM   1195  ND2 ASN A 330      -6.923  93.335  10.472  1.00 11.18           N
ATOM   1196  N   MET A 331      -3.945  90.668   8.027  1.00 11.13           N
ATOM   1197  CA  MET A 331      -3.441  90.386   6.689  1.00 12.71           C
ATOM   1198  C   MET A 331      -3.641  91.576   5.736  1.00 13.25           C
ATOM   1199  O   MET A 331      -2.841  91.793   4.827  1.00 14.19           O
ATOM   1200  CB  MET A 331      -4.151  89.143   6.137  1.00 13.39           C
ATOM   1201  CG  MET A 331      -3.880  87.875   6.926  1.00 14.85           C
ATOM   1202  SD  MET A 331      -2.198  87.273   6.669  1.00 18.90           S
ATOM   1203  CE  MET A 331      -2.422  86.350   5.347  1.00 14.55           C
ATOM   1204  N   LYS A 332      -4.705  92.334   5.963  1.00 13.32           N
ATOM   1205  CA  LYS A 332      -5.033  93.496   5.127  1.00 13.96           C
ATOM   1206  C   LYS A 332      -4.202  94.729   5.470  1.00 13.79           C
ATOM   1207  O   LYS A 332      -3.636  95.365   4.577  1.00 15.06           O
ATOM   1208  CB  LYS A 332      -6.525  93.821   5.235  1.00 14.34           C
ATOM   1209  CG  LYS A 332      -6.952  95.050   4.400  1.00 15.42           C
ATOM   1210  CD  LYS A 332      -8.413  95.431   4.614  1.00 16.96           C
ATOM   1211  N   SER A 333      -4.116  95.054   6.757  1.00 13.20           N
ATOM   1212  CA  SER A 333      -3.517  96.301   7.201  1.00 12.83           C
ATOM   1213  C   SER A 333      -2.016  96.190   7.446  1.00 12.89           C
ATOM   1214  O   SER A 333      -1.305  97.198   7.486  1.00 13.61           O
ATOM   1215  CB  SER A 333      -4.214  96.767   8.472  1.00 13.17           C
ATOM   1216  OG  SER A 333      -3.939  95.896   9.559  1.00 13.03           O
ATOM   1217  N   GLY A 334      -1.547  94.961   7.637  1.00 12.66           N
ATOM   1218  CA  GLY A 334      -0.177  94.698   8.028  1.00 12.54           C
ATOM   1219  C   GLY A 334       0.151  95.025   9.479  1.00 11.87           C
ATOM   1220  O   GLY A 334       1.318  94.995   9.852  1.00 13.50           O
ATOM   1221  N   ILE A 335      -0.854  95.324  10.295  1.00 11.31           N
ATOM   1222  CA  ILE A 335      -0.643  95.677  11.699  1.00 11.35           C
ATOM   1223  C   ILE A 335      -0.577  94.414  12.577  1.00 10.49           C
ATOM   1224  O   ILE A 335      -1.461  93.562  12.537  1.00  9.10           O
ATOM   1225  CB  ILE A 335      -1.743  96.618  12.220  1.00 11.83           C
ATOM   1226  CG1 ILE A 335      -1.730  97.938  11.438  1.00 13.45           C
ATOM   1227  CG2 ILE A 335      -1.584  96.863  13.745  1.00 13.59           C
ATOM   1228  CD1 ILE A 335      -2.967  98.801  11.667  1.00 16.76           C
ATOM   1229  N   GLY A 336       0.479  94.328  13.380  1.00 10.97           N
ATOM   1230  CA  GLY A 336       0.714  93.181  14.233  1.00 10.17           C
ATOM   1231  C   GLY A 336       0.789  93.482  15.715  1.00 10.16           C
ATOM   1232  O   GLY A 336       0.967  94.638  16.132  1.00 11.26           O
ATOM   1233  N   ARG A 337       0.656  92.415  16.505  1.00  7.62           N
ATOM   1234  CA  ARG A 337       0.751  92.466  17.962  1.00  7.64           C
ATOM   1235  C   ARG A 337       1.084  91.068  18.513  1.00  7.07           C
ATOM   1236  O   ARG A 337       1.035  90.079  17.791  1.00  6.67           O
ATOM   1237  CB  ARG A 337      -0.560  92.960  18.556  1.00  7.94           C
ATOM   1238  CG  ARG A 337      -1.705  91.978  18.498  1.00  8.12           C
ATOM   1239  CD  ARG A 337      -2.972  92.479  19.118  1.00  9.78           C
ATOM   1240  NE  ARG A 337      -4.083  91.562  18.852  1.00 10.57           N
ATOM   1241  CZ  ARG A 337      -4.808  90.936  19.772  1.00 13.11           C
ATOM   1242  NH1 ARG A 337      -4.544  91.045  21.070  1.00 16.72           N
ATOM   1243  NH2 ARG A 337      -5.800  90.155  19.390  1.00 16.07           N
ATOM   1244  N   ASN A 338       1.395  91.005  19.805  1.00  6.52           N
ATOM   1245  CA  ASN A 338       1.713  89.749  20.487  1.00  6.24           C
ATOM   1246  C   ASN A 338       0.541  89.269  21.333  1.00  5.83           C
ATOM   1247  O   ASN A 338      -0.437  90.008  21.522  1.00  5.66           O
ATOM   1248  CB  ASN A 338       3.019  89.906  21.294  1.00  5.42           C
ATOM   1249  CG  ASN A 338       4.247  89.665  20.445  1.00  6.60           C
ATOM   1250  OD1 ASN A 338       4.148  89.052  19.375  1.00  6.37           O
ATOM   1251  ND2 ASN A 338       5.414  90.170  20.880  1.00  5.47           N
ATOM   1252  N   TRP A 339       0.590  88.029  21.814  1.00  5.36           N
ATOM   1253  CA  TRP A 339      -0.478  87.532  22.689  1.00  5.49           C
ATOM   1254  C   TRP A 339      -0.614  88.482  23.898  1.00  6.39           C
ATOM   1255  O   TRP A 339       0.395  88.948  24.418  1.00  5.94           O
ATOM   1256  CB  TRP A 339      -0.193  86.091  23.118  1.00  5.81           C
ATOM   1257  CG  TRP A 339      -0.270  85.067  21.964  1.00  4.58           C
ATOM   1258  CD1 TRP A 339       0.782  84.459  21.354  1.00  5.44           C
ATOM   1259  CD2 TRP A 339      -1.448  84.546  21.329  1.00  6.45           C
ATOM   1260  NE1 TRP A 339       0.337  83.600  20.375  1.00  7.07           N
ATOM   1261  CE2 TRP A 339      -1.026  83.636  20.335  1.00  6.41           C
ATOM   1262  CE3 TRP A 339      -2.820  84.758  21.492  1.00  7.87           C
ATOM   1263  CZ2 TRP A 339      -1.921  82.939  19.523  1.00  6.28           C
ATOM   1264  CZ3 TRP A 339      -3.699  84.068  20.696  1.00  6.86           C
ATOM   1265  CH2 TRP A 339      -3.248  83.168  19.717  1.00  7.77           C
ATOM   1266  N   PRO A 340      -1.840  88.819  24.313  1.00  7.41           N
ATOM   1267  CA  PRO A 340      -2.026  89.803  25.402  1.00  7.73           C
ATOM   1268  C   PRO A 340      -1.485  89.385  26.774  1.00  7.54           C
ATOM   1269  O   PRO A 340      -1.103  90.255  27.575  1.00  8.03           O
ATOM   1270  CB  PRO A 340      -3.553  89.989  25.452  1.00  8.05           C
ATOM   1271  CG  PRO A 340      -4.117  88.748  24.848  1.00  8.59           C
ATOM   1272  CD  PRO A 340      -3.134  88.369  23.781  1.00  8.31           C
ATOM   1273  N   TRP A 341      -1.413  88.073  27.003  1.00  7.34           N
ATOM   1274  CA  TRP A 341      -0.914  87.482  28.254  1.00  7.29           C
ATOM   1275  C   TRP A 341       0.596  87.241  28.252  1.00  6.95           C
ATOM   1276  O   TRP A 341       1.165  86.880  29.271  1.00  7.12           O
ATOM   1277  CB  TRP A 341      -1.615  86.147  28.541  1.00  7.48           C
ATOM   1278  CG  TRP A 341      -1.710  85.222  27.361  1.00  9.12           C
ATOM   1279  CD1 TRP A 341      -2.785  85.062  26.522  1.00 11.80           C
ATOM   1280  CD2 TRP A 341      -0.684  84.339  26.862  1.00 10.74           C
ATOM   1281  NE1 TRP A 341      -2.495  84.121  25.563  1.00 11.18           N
ATOM   1282  CE2 TRP A 341      -1.210  83.678  25.731  1.00 10.74           C
ATOM   1283  CE3 TRP A 341       0.626  84.044  27.253  1.00  9.75           C
ATOM   1284  CZ2 TRP A 341      -0.475  82.727  25.007  1.00 10.32           C
ATOM   1285  CZ3 TRP A 341       1.354  83.094  26.531  1.00  9.67           C
ATOM   1286  CH2 TRP A 341       0.803  82.462  25.419  1.00  9.28           C
ATOM   1287  N   ALA A 342       1.244  87.419  27.104  1.00  7.04           N
ATOM   1288  CA  ALA A 342       2.673  87.103  26.999  1.00  7.76           C
ATOM   1289  C   ALA A 342       3.494  88.077  27.837  1.00  7.86           C
ATOM   1290  O   ALA A 342       3.325  89.278  27.707  1.00  8.95           O
ATOM   1291  CB  ALA A 342       3.124  87.148  25.563  1.00  7.60           C
ATOM   1292  N   SER A 343       4.423  87.548  28.633  1.00  8.30           N
ATOM   1293  CA  SER A 343       5.275  88.325  29.546  1.00  9.07           C
ATOM   1294  C   SER A 343       5.792  89.609  28.913  1.00  8.10           C
ATOM   1295  O   SER A 343       6.572  89.557  27.964  1.00  8.13           O
ATOM   1296  CB  SER A 343       6.473  87.470  29.964  1.00  9.03           C
ATOM   1297  OG  SER A 343       7.255  88.068  30.990  1.00 13.32           O
ATOM   1298  N   GLY A 344       5.409  90.752  29.464  1.00  8.08           N
ATOM   1299  CA  GLY A 344       5.837  92.040  28.955  1.00  8.40           C
ATOM   1300  C   GLY A 344       5.614  92.299  27.474  1.00  7.77           C
ATOM   1301  O   GLY A 344       6.341  93.074  26.873  1.00  9.03           O
ATOM   1302  N   GLY A 345       4.593  91.674  26.893  1.00  7.93           N
ATOM   1303  CA  GLY A 345       4.332  91.820  25.465  1.00  7.51           C
ATOM   1304  C   GLY A 345       5.334  91.111  24.559  1.00  8.09           C
ATOM   1305  O   GLY A 345       5.536  91.533  23.422  1.00  7.81           O
ATOM   1306  N   SER A 346       5.920  90.023  25.049  1.00  8.69           N
ATOM   1307  CA  SER A 346       6.978  89.295  24.349  1.00  8.19           C
ATOM   1308  C   SER A 346       6.438  88.340  23.251  1.00  7.51           C
ATOM   1309  O   SER A 346       5.282  87.927  23.291  1.00  6.53           O
ATOM   1310  CB  SER A 346       7.775  88.452  25.350  1.00  9.67           C
ATOM   1311  OG  SER A 346       8.557  89.259  26.200  1.00 13.25           O
ATOM   1312  N   SER A 347       7.296  88.039  22.277  1.00  6.50           N
ATOM   1313  CA  SER A 347       7.065  87.008  21.278  1.00  5.16           C
ATOM   1314  C   SER A 347       7.455  85.630  21.836  1.00  5.13           C
ATOM   1315  O   SER A 347       8.303  85.519  22.750  1.00  5.13           O
ATOM   1316  CB  SER A 347       7.863  87.323  20.004  1.00  5.09           C
ATOM   1317  OG  SER A 347       7.517  88.605  19.473  1.00  4.22           O
ATOM   1318  N   ILE A 348       6.828  84.586  21.292  1.00  4.81           N
ATOM   1319  CA  ILE A 348       6.973  83.187  21.763  1.00  4.64           C
ATOM   1320  C   ILE A 348       8.015  82.416  20.969  1.00  4.49           C
ATOM   1321  O   ILE A 348       7.946  82.382  19.754  1.00  4.42           O
ATOM   1322  CB  ILE A 348       5.619  82.420  21.627  1.00  5.25           C
ATOM   1323  CG1 ILE A 348       4.458  83.105  22.385  1.00  7.00           C
ATOM   1324  CG2 ILE A 348       5.777  80.939  22.053  1.00  4.99           C
ATOM   1325  CD1 ILE A 348       4.666  83.401  23.810  1.00  8.98           C
ATOM   1326  N   LEU A 349       8.965  81.787  21.666  1.00  3.98           N
ATOM   1327  CA  LEU A 349      10.069  81.045  21.063  1.00  4.23           C
ATOM   1328  C   LEU A 349       9.623  80.070  19.961  1.00  4.40           C
ATOM   1329  O   LEU A 349      10.140  80.114  18.835  1.00  4.21           O
ATOM   1330  CB  LEU A 349      10.829  80.320  22.172  1.00  4.90           C
ATOM   1331  CG  LEU A 349      12.065  79.537  21.760  1.00  3.47           C
ATOM   1332  CD1 LEU A 349      13.227  80.438  21.281  1.00  4.15           C
ATOM   1333  CD2 LEU A 349      12.530  78.602  22.899  1.00  3.32           C
ATOM   1334  N   ALA A 350       8.666  79.190  20.251  1.00  4.37           N
ATOM   1335  CA  ALA A 350       8.245  78.207  19.234  1.00  4.41           C
ATOM   1336  C   ALA A 350       7.633  78.885  18.010  1.00  4.52           C
ATOM   1337  O   ALA A 350       7.718  78.344  16.894  1.00  5.15           O
ATOM   1338  CB  ALA A 350       7.269  77.176  19.789  1.00  4.06           C
ATOM   1339  N   GLU A 351       6.969  80.018  18.218  1.00  4.45           N
ATOM   1340  CA  GLU A 351       6.322  80.717  17.102  1.00  4.61           C
ATOM   1341  C   GLU A 351       7.323  81.328  16.136  1.00  5.26           C
ATOM   1342  O   GLU A 351       7.330  80.987  14.944  1.00  4.80           O
ATOM   1343  CB  GLU A 351       5.286  81.724  17.624  1.00  5.08           C
ATOM   1344  CG  GLU A 351       4.171  81.035  18.382  1.00  5.44           C
ATOM   1345  CD  GLU A 351       2.998  81.938  18.714  1.00  4.37           C
ATOM   1346  OE1 GLU A 351       2.067  81.416  19.353  1.00  4.99           O
ATOM   1347  OE2 GLU A 351       3.021  83.144  18.358  1.00  5.70           O
ATOM   1348  N   PHE A 352       8.178  82.219  16.622  1.00  5.44           N
ATOM   1349  CA  PHE A 352       9.181  82.788  15.727  1.00  5.49           C
ATOM   1350  C   PHE A 352      10.296  81.809  15.349  1.00  5.19           C
ATOM   1351  O   PHE A 352      10.939  81.980  14.305  1.00  6.10           O
ATOM   1352  CB  PHE A 352       9.742  84.123  16.247  1.00  4.78           C
ATOM   1353  CG  PHE A 352      10.507  84.038  17.536  1.00  5.52           C
ATOM   1354  CD1 PHE A 352       9.933  84.458  18.733  1.00  4.84           C
ATOM   1355  CD2 PHE A 352      11.829  83.597  17.552  1.00  6.13           C
ATOM   1356  CE1 PHE A 352      10.634  84.420  19.932  1.00  6.43           C
ATOM   1357  CE2 PHE A 352      12.553  83.550  18.758  1.00  6.85           C
ATOM   1358  CZ  PHE A 352      11.944  83.972  19.952  1.00  5.67           C
ATOM   1359  N   GLY A 353      10.510  80.761  16.154  1.00  3.86           N
ATOM   1360  CA  GLY A 353      11.490  79.728  15.836  1.00  4.00           C
ATOM   1361  C   GLY A 353      11.070  78.593  14.897  1.00  4.01           C
ATOM   1362  O   GLY A 353      11.862  77.712  14.581  1.00  5.93           O
ATOM   1363  N   THR A 354       9.812  78.597  14.465  1.00  3.98           N
ATOM   1364  CA  THR A 354       9.283  77.542  13.597  1.00  4.19           C
ATOM   1365  C   THR A 354       8.786  78.129  12.269  1.00  4.90           C
ATOM   1366  O   THR A 354       7.737  77.750  11.743  1.00  4.47           O
ATOM   1367  CB  THR A 354       8.198  76.720  14.356  1.00  4.48           C
ATOM   1368  OG1 THR A 354       8.692  76.348  15.647  1.00  3.60           O
ATOM   1369  CG2 THR A 354       7.917  75.407  13.667  1.00  3.75           C
ATOM   1370  N   LEU A 355       9.564  79.076  11.748  1.00  5.43           N
ATOM   1371  CA  LEU A 355       9.361  79.657  10.420  1.00  4.55           C
ATOM   1372  C   LEU A 355      10.471  79.291   9.405  1.00  4.94           C
ATOM   1373  O   LEU A 355      10.309  79.473   8.194  1.00  4.59           O
ATOM   1374  CB  LEU A 355       9.235  81.191  10.521  1.00  4.90           C
ATOM   1375  CG  LEU A 355       8.249  81.775  11.542  1.00  4.64           C
ATOM   1376  CD1 LEU A 355       8.441  83.304  11.667  1.00  5.13           C
ATOM   1377  CD2 LEU A 355       6.774  81.394  11.230  1.00  7.31           C
ATOM   1378  N   HIS A 356      11.580  78.754   9.903  1.00  4.64           N
ATOM   1379  CA  HIS A 356      12.791  78.641   9.124  1.00  5.30           C
ATOM   1380  C   HIS A 356      12.651  77.804   7.865  1.00  4.86           C
ATOM   1381  O   HIS A 356      13.013  78.260   6.773  1.00  5.81           O
ATOM   1382  CB  HIS A 356      13.907  78.086   9.982  1.00  5.30           C
ATOM   1383  CG  HIS A 356      15.254  78.420   9.456  1.00  5.49           C
ATOM   1384  ND1 HIS A 356      15.925  79.554   9.848  1.00  6.38           N
ATOM   1385  CD2 HIS A 356      16.002  77.838   8.495  1.00  7.44           C
ATOM   1386  CE1 HIS A 356      17.068  79.623   9.187  1.00  6.91           C
ATOM   1387  NE2 HIS A 356      17.132  78.601   8.349  1.00  7.40           N
ATOM   1388  N   LEU A 357      12.130  76.586   8.003  1.00  4.58           N
ATOM   1389  CA  LEU A 357      12.085  75.664   6.860  1.00  4.62           C
ATOM   1390  C   LEU A 357      11.265  76.207   5.700  1.00  5.17           C
ATOM   1391  O   LEU A 357      11.664  76.124   4.530  1.00  5.27           O
ATOM   1392  CB  LEU A 357      11.552  74.289   7.270  1.00  4.60           C
ATOM   1393  CG  LEU A 357      12.232  73.533   8.426  1.00  4.01           C
ATOM   1394  CD1 LEU A 357      11.702  72.101   8.491  1.00  6.30           C
ATOM   1395  CD2 LEU A 357      13.765  73.570   8.330  1.00  5.98           C
ATOM   1396  N   GLU A 358      10.112  76.781   6.014  1.00  4.64           N
ATOM   1397  CA  GLU A 358       9.184  77.228   4.996  1.00  4.75           C
ATOM   1398  C   GLU A 358       9.779  78.451   4.287  1.00  4.30           C
ATOM   1399  O   GLU A 358       9.726  78.538   3.053  1.00  3.82           O
ATOM   1400  CB  GLU A 358       7.833  77.554   5.641  1.00  3.64           C
ATOM   1401  CG  GLU A 358       7.124  76.358   6.281  1.00  4.06           C
ATOM   1402  CD  GLU A 358       7.661  75.924   7.655  1.00  4.42           C
ATOM   1403  OE1 GLU A 358       8.466  76.660   8.259  1.00  4.20           O
ATOM   1404  OE2 GLU A 358       7.289  74.823   8.123  1.00  4.64           O
ATOM   1405  N   PHE A 359      10.384  79.354   5.058  1.00  4.72           N
ATOM   1406  CA  PHE A 359      10.908  80.606   4.498  1.00  4.97           C
ATOM   1407  C   PHE A 359      12.136  80.328   3.605  1.00  5.70           C
ATOM   1408  O   PHE A 359      12.308  80.998   2.575  1.00  5.82           O
ATOM   1409  CB  PHE A 359      11.143  81.659   5.615  1.00  5.26           C
ATOM   1410  CG  PHE A 359       9.905  82.483   5.939  1.00  5.08           C
ATOM   1411  CD1 PHE A 359       8.685  81.860   6.270  1.00  6.15           C
ATOM   1412  CD2 PHE A 359       9.942  83.871   5.889  1.00  6.08           C
ATOM   1413  CE1 PHE A 359       7.542  82.603   6.542  1.00  5.93           C
ATOM   1414  CE2 PHE A 359       8.797  84.638   6.156  1.00  6.44           C
ATOM   1415  CZ  PHE A 359       7.597  84.022   6.481  1.00  8.05           C
ATOM   1416  N   MET A 360      12.945  79.330   3.938  1.00  5.35           N
ATOM   1417  CA  MET A 360      14.050  78.948   3.052  1.00  6.42           C
ATOM   1418  C   MET A 360      13.510  78.475   1.700  1.00  6.34           C
ATOM   1419  O   MET A 360      14.042  78.860   0.659  1.00  7.11           O
ATOM   1420  CB  MET A 360      14.951  77.881   3.672  1.00  6.30           C
ATOM   1421  CG  MET A 360      15.714  78.335   4.921  1.00  7.11           C
ATOM   1422  SD  MET A 360      16.646  79.909   4.803  1.00  8.76           S
ATOM   1423  CE  MET A 360      17.867  79.432   3.644  1.00  9.44           C
ATOM   1424  N   HIS A 361      12.444  77.672   1.683  1.00  6.01           N
ATOM   1425  CA  HIS A 361      11.850  77.251   0.409  1.00  6.05           C
ATOM   1426  C   HIS A 361      11.155  78.403  -0.323  1.00  6.16           C
ATOM   1427  O   HIS A 361      11.155  78.431  -1.561  1.00  6.10           O
ATOM   1428  CB  HIS A 361      10.897  76.050   0.601  1.00  5.84           C
ATOM   1429  CG  HIS A 361      11.621  74.748   0.698  1.00  7.05           C
ATOM   1430  ND1 HIS A 361      12.150  74.115  -0.408  1.00  6.24           N
ATOM   1431  CD2 HIS A 361      11.957  73.989   1.768  1.00  5.76           C
ATOM   1432  CE1 HIS A 361      12.775  73.014  -0.020  1.00  5.99           C
ATOM   1433  NE2 HIS A 361      12.678  72.919   1.299  1.00  6.29           N
ATOM   1434  N   LEU A 362      10.596  79.375   0.404  1.00  6.30           N
ATOM   1435  CA  LEU A 362       9.945  80.523  -0.251  1.00  7.09           C
ATOM   1436  C   LEU A 362      10.968  81.329  -1.058  1.00  7.58           C
ATOM   1437  O   LEU A 362      10.701  81.737  -2.179  1.00  8.47           O
ATOM   1438  CB  LEU A 362       9.219  81.430   0.767  1.00  7.10           C
ATOM   1439  CG  LEU A 362       7.885  80.878   1.315  1.00  8.22           C
ATOM   1440  CD1 LEU A 362       7.345  81.758   2.450  1.00  7.69           C
ATOM   1441  CD2 LEU A 362       6.846  80.707   0.202  1.00  8.83           C
ATOM   1442  N   SER A 363      12.156  81.503  -0.502  1.00  8.28           N
ATOM   1443  CA  SER A 363      13.220  82.210  -1.218  1.00  8.58           C
ATOM   1444  C   SER A 363      13.672  81.405  -2.425  1.00  9.88           C
ATOM   1445  O   SER A 363      13.931  81.983  -3.482  1.00  9.75           O
ATOM   1446  CB  SER A 363      14.409  82.544  -0.305  1.00  8.50           C
ATOM   1447  OG  SER A 363      14.216  83.784   0.373  1.00  7.27           O
ATOM   1448  N   HIS A 364      13.761  80.082  -2.288  1.00 10.14           N
ATOM   1449  CA  HIS A 364      14.188  79.242  -3.409  1.00 11.00           C
ATOM   1450  C   HIS A 364      13.221  79.317  -4.581  1.00 10.78           C
ATOM   1451  O   HIS A 364      13.633  79.461  -5.742  1.00 11.77           O
ATOM   1452  CB  HIS A 364      14.329  77.787  -2.990  1.00 11.53           C
ATOM   1453  CG  HIS A 364      14.701  76.889  -4.125  1.00 14.86           C
ATOM   1454  ND1 HIS A 364      14.027  75.727  -4.421  1.00 18.75           N
ATOM   1455  CD2 HIS A 364      15.658  77.021  -5.072  1.00 18.30           C
ATOM   1456  CE1 HIS A 364      14.575  75.163  -5.484  1.00 19.22           C
ATOM   1457  NE2 HIS A 364      15.569  75.927  -5.894  1.00 19.24           N
ATOM   1458  N   LEU A 365      11.932  79.230  -4.293  1.00 10.66           N
ATOM   1459  CA  LEU A 365      10.943  79.145  -5.340  1.00 10.80           C
ATOM   1460  C   LEU A 365      10.596  80.514  -5.947  1.00 12.25           C
ATOM   1461  O   LEU A 365      10.329  80.599  -7.142  1.00 13.80           O
ATOM   1462  CB  LEU A 365       9.700  78.404  -4.837  1.00 10.90           C
ATOM   1463  CG  LEU A 365       9.864  76.910  -4.484  1.00  9.32           C
ATOM   1464  CD1 LEU A 365       8.539  76.360  -3.947  1.00 10.13           C
ATOM   1465  CD2 LEU A 365      10.374  76.055  -5.672  1.00 10.40           C
ATOM   1466  N   SER A 366      10.644  81.577  -5.147  1.00 12.31           N
ATOM   1467  CA  SER A 366      10.338  82.931  -5.614  1.00 12.21           C
ATOM   1468  C   SER A 366      11.566  83.626  -6.211  1.00 12.38           C
ATOM   1469  O   SER A 366      11.423  84.605  -6.960  1.00 14.05           O
ATOM   1470  CB  SER A 366       9.814  83.771  -4.457  1.00 11.63           C
ATOM   1471  OG  SER A 366      10.857  84.070  -3.556  1.00  9.87           O
ATOM   1472  N   GLY A 367      12.757  83.140  -5.864  1.00 12.81           N
ATOM   1473  CA  GLY A 367      14.005  83.812  -6.180  1.00 13.09           C
ATOM   1474  C   GLY A 367      14.272  85.072  -5.370  1.00 13.67           C
ATOM   1475  O   GLY A 367      15.281  85.738  -5.593  1.00 15.06           O
ATOM   1476  N   ASP A 368      13.384  85.410  -4.439  1.00 12.44           N
ATOM   1477  CA  ASP A 368      13.520  86.640  -3.642  1.00 11.66           C
ATOM   1478  C   ASP A 368      14.222  86.319  -2.327  1.00 11.37           C
ATOM   1479  O   ASP A 368      13.682  85.563  -1.516  1.00 10.70           O
ATOM   1480  CB  ASP A 368      12.152  87.267  -3.399  1.00 11.75           C
ATOM   1481  CG  ASP A 368      12.226  88.678  -2.812  1.00 11.99           C
ATOM   1482  OD1 ASP A 368      13.248  89.034  -2.186  1.00 10.39           O
ATOM   1483  OD2 ASP A 368      11.294  89.501  -2.929  1.00 13.34           O
ATOM   1484  N   PRO A 369      15.414  86.880  -2.096  1.00  9.85           N
ATOM   1485  CA  PRO A 369      16.145  86.650  -0.836  1.00  9.60           C
ATOM   1486  C   PRO A 369      15.451  87.096   0.462  1.00  8.83           C
ATOM   1487  O   PRO A 369      15.921  86.753   1.555  1.00  9.37           O
ATOM   1488  CB  PRO A 369      17.417  87.495  -1.007  1.00  9.97           C
ATOM   1489  CG  PRO A 369      17.533  87.737  -2.441  1.00 10.39           C
ATOM   1490  CD  PRO A 369      16.175  87.767  -3.012  1.00  9.73           C
ATOM   1491  N   VAL A 370      14.393  87.889   0.358  1.00  7.88           N
ATOM   1492  CA  VAL A 370      13.799  88.508   1.546  1.00  7.78           C
ATOM   1493  C   VAL A 370      13.340  87.486   2.608  1.00  7.56           C
ATOM   1494  O   VAL A 370      13.481  87.734   3.801  1.00  7.41           O
ATOM   1495  CB  VAL A 370      12.639  89.470   1.174  1.00  8.01           C
ATOM   1496  CG1 VAL A 370      11.389  88.736   0.676  1.00  9.82           C
ATOM   1497  CG2 VAL A 370      12.325  90.405   2.354  1.00  9.62           C
ATOM   1498  N   PHE A 371      12.797  86.350   2.166  1.00  7.35           N
ATOM   1499  CA  PHE A 371      12.232  85.372   3.101  1.00  7.14           C
ATOM   1500  C   PHE A 371      13.335  84.765   3.974  1.00  7.26           C
ATOM   1501  O   PHE A 371      13.210  84.736   5.211  1.00  7.02           O
ATOM   1502  CB  PHE A 371      11.421  84.294   2.363  1.00  7.06           C
ATOM   1503  CG  PHE A 371      10.314  84.853   1.521  1.00  7.32           C
ATOM   1504  CD1 PHE A 371       9.154  85.345   2.101  1.00  6.90           C
ATOM   1505  CD2 PHE A 371      10.460  84.939   0.136  1.00  6.27           C
ATOM   1506  CE1 PHE A 371       8.146  85.877   1.320  1.00  8.32           C
ATOM   1507  CE2 PHE A 371       9.455  85.471  -0.657  1.00  7.22           C
ATOM   1508  CZ  PHE A 371       8.300  85.940  -0.076  1.00  8.22           C
ATOM   1509  N   ALA A 372      14.423  84.321   3.350  1.00  7.87           N
ATOM   1510  CA  ALA A 372      15.580  83.819   4.098  1.00  7.49           C
ATOM   1511  C   ALA A 372      16.181  84.906   5.002  1.00  7.37           C
ATOM   1512  O   ALA A 372      16.602  84.614   6.129  1.00  7.72           O
ATOM   1513  CB  ALA A 372      16.644  83.262   3.158  1.00  7.97           C
ATOM   1514  N   GLU A 373      16.206  86.153   4.525  1.00  7.67           N
ATOM   1515  CA  GLU A 373      16.716  87.271   5.325  1.00  8.31           C
ATOM   1516  C   GLU A 373      15.944  87.408   6.655  1.00  8.27           C
ATOM   1517  O   GLU A 373      16.540  87.609   7.706  1.00  8.49           O
ATOM   1518  CB  GLU A 373      16.646  88.598   4.546  1.00  9.41           C
ATOM   1519  CG  GLU A 373      17.778  88.837   3.562  1.00 12.44           C
ATOM   1520  N   LYS A 374      14.626  87.266   6.614  1.00  8.01           N
ATOM   1521  CA  LYS A 374      13.837  87.423   7.838  1.00  7.71           C
ATOM   1522  C   LYS A 374      14.159  86.360   8.886  1.00  7.30           C
ATOM   1523  O   LYS A 374      14.280  86.673  10.075  1.00  7.27           O
ATOM   1524  CB  LYS A 374      12.321  87.404   7.539  1.00  8.14           C
ATOM   1525  CG  LYS A 374      11.794  88.498   6.611  1.00 10.37           C
ATOM   1526  CD  LYS A 374      12.126  89.899   7.100  1.00 11.45           C
ATOM   1527  CE  LYS A 374      11.408  90.948   6.295  1.00 14.47           C
ATOM   1528  NZ  LYS A 374      11.994  92.313   6.518  1.00 17.59           N
ATOM   1529  N   VAL A 375      14.302  85.102   8.465  1.00  7.13           N
ATOM   1530  CA  VAL A 375      14.531  84.011   9.415  1.00  7.09           C
ATOM   1531  C   VAL A 375      15.993  83.946   9.874  1.00  7.24           C
ATOM   1532  O   VAL A 375      16.281  83.550  11.004  1.00  7.97           O
ATOM   1533  CB  VAL A 375      13.965  82.629   8.916  1.00  7.03           C
ATOM   1534  CG1 VAL A 375      12.417  82.669   8.846  1.00  5.65           C
ATOM   1535  CG2 VAL A 375      14.562  82.179   7.575  1.00  6.38           C
ATOM   1536  N   MET A 376      16.915  84.404   9.025  1.00  7.67           N
ATOM   1537  CA  MET A 376      18.306  84.551   9.430  1.00  8.27           C
ATOM   1538  C   MET A 376      18.519  85.718  10.425  1.00  7.72           C
ATOM   1539  O   MET A 376      19.410  85.639  11.276  1.00  8.71           O
ATOM   1540  CB  MET A 376      19.201  84.671   8.187  1.00  8.50           C
ATOM   1541  CG  MET A 376      19.333  83.347   7.409  1.00 10.04           C
ATOM   1542  SD  MET A 376      19.984  81.965   8.395  1.00 12.97           S
ATOM   1543  CE  MET A 376      19.952  80.631   7.194  1.00 12.23           C
ATOM   1544  N   LYS A 377      17.685  86.762  10.364  1.00  7.88           N
ATOM   1545  CA  LYS A 377      17.741  87.827  11.360  1.00  8.66           C
ATOM   1546  C   LYS A 377      17.286  87.318  12.735  1.00  8.63           C
ATOM   1547  O   LYS A 377      17.836  87.715  13.757  1.00  9.26           O
ATOM   1548  CB  LYS A 377      16.950  89.063  10.912  1.00  8.36           C
ATOM   1549  CG  LYS A 377      16.921  90.217  11.920  1.00 11.57           C
ATOM   1550  CD  LYS A 377      18.303  90.810  12.129  1.00 12.86           C
ATOM   1551  CE  LYS A 377      18.274  92.062  13.002  1.00 14.83           C
ATOM   1552  N   ILE A 378      16.305  86.419  12.759  1.00  8.27           N
ATOM   1553  CA  ILE A 378      15.898  85.769  14.009  1.00  7.67           C
ATOM   1554  C   ILE A 378      17.081  85.050  14.667  1.00  8.44           C
ATOM   1555  O   ILE A 378      17.292  85.189  15.872  1.00  8.68           O
ATOM   1556  CB  ILE A 378      14.697  84.813  13.745  1.00  7.30           C
ATOM   1557  CG1 ILE A 378      13.447  85.655  13.475  1.00  6.79           C
ATOM   1558  CG2 ILE A 378      14.510  83.779  14.908  1.00  8.10           C
ATOM   1559  CD1 ILE A 378      12.265  84.869  12.923  1.00  7.71           C
ATOM   1560  N   ARG A 379      17.841  84.308  13.870  1.00  8.51           N
ATOM   1561  CA  ARG A 379      19.047  83.628  14.337  1.00  9.22           C
ATOM   1562  C   ARG A 379      20.027  84.630  14.965  1.00  9.76           C
ATOM   1563  O   ARG A 379      20.578  84.370  16.042  1.00  9.65           O
ATOM   1564  CB  ARG A 379      19.723  82.891  13.172  1.00  9.80           C
ATOM   1565  CG  ARG A 379      18.971  81.656  12.709  1.00  9.07           C
ATOM   1566  CD  ARG A 379      19.203  80.389  13.547  1.00  9.05           C
ATOM   1567  NE  ARG A 379      18.620  79.216  12.877  1.00  8.05           N
ATOM   1568  CZ  ARG A 379      19.172  78.538  11.862  1.00  8.25           C
ATOM   1569  NH1 ARG A 379      20.384  78.834  11.420  1.00  9.93           N
ATOM   1570  NH2 ARG A 379      18.534  77.529  11.296  1.00  8.59           N
ATOM   1571  N   THR A 380      20.226  85.761  14.285  1.00 10.10           N
ATOM   1572  CA  THR A 380      21.188  86.788  14.724  1.00 10.96           C
ATOM   1573  C   THR A 380      20.821  87.327  16.097  1.00 10.69           C
ATOM   1574  O   THR A 380      21.686  87.507  16.958  1.00 11.23           O
ATOM   1575  CB  THR A 380      21.246  87.939  13.687  1.00 11.15           C
ATOM   1576  OG1 THR A 380      21.753  87.448  12.435  1.00 12.67           O
ATOM   1577  CG2 THR A 380      22.224  89.024  14.089  1.00 12.87           C
ATOM   1578  N   VAL A 381      19.539  87.602  16.309  1.00 10.34           N
ATOM   1579  CA  VAL A 381      19.054  88.107  17.599  1.00  9.68           C
ATOM   1580  C   VAL A 381      19.289  87.102  18.731  1.00  9.72           C
ATOM   1581  O   VAL A 381      19.747  87.476  19.825  1.00 10.61           O
ATOM   1582  CB  VAL A 381      17.547  88.479  17.520  1.00  9.48           C
ATOM   1583  CG1 VAL A 381      16.957  88.793  18.900  1.00  9.78           C
ATOM   1584  CG2 VAL A 381      17.316  89.671  16.539  1.00 10.08           C
ATOM   1585  N   LEU A 382      18.950  85.843  18.478  1.00  9.62           N
ATOM   1586  CA  LEU A 382      19.059  84.799  19.478  1.00 10.42           C
ATOM   1587  C   LEU A 382      20.497  84.588  19.890  1.00 11.41           C
ATOM   1588  O   LEU A 382      20.783  84.446  21.088  1.00 11.53           O
ATOM   1589  CB  LEU A 382      18.514  83.467  18.945  1.00  9.58           C
ATOM   1590  CG  LEU A 382      16.989  83.326  18.912  1.00  9.58           C
ATOM   1591  CD1 LEU A 382      16.587  82.077  18.128  1.00  9.01           C
ATOM   1592  CD2 LEU A 382      16.412  83.305  20.331  1.00  9.46           C
ATOM   1593  N   ASN A 383      21.386  84.583  18.902  1.00 12.32           N
ATOM   1594  CA  ASN A 383      22.776  84.219  19.145  1.00 13.62           C
ATOM   1595  C   ASN A 383      23.534  85.318  19.898  1.00 14.63           C
ATOM   1596  O   ASN A 383      24.569  85.040  20.509  1.00 15.34           O
ATOM   1597  CB  ASN A 383      23.468  83.782  17.841  1.00 13.97           C
ATOM   1598  CG  ASN A 383      23.125  82.339  17.453  1.00 15.14           C
ATOM   1599  OD1 ASN A 383      23.091  81.447  18.302  1.00 15.51           O
ATOM   1600  ND2 ASN A 383      22.881  82.108  16.174  1.00 17.44           N
ATOM   1601  N   LYS A 384      22.990  86.535  19.895  1.00 15.17           N
ATOM   1602  CA  LYS A 384      23.518  87.647  20.703  1.00 15.82           C
ATOM   1603  C   LYS A 384      23.182  87.549  22.194  1.00 15.51           C
ATOM   1604  O   LYS A 384      23.827  88.198  23.020  1.00 16.35           O
ATOM   1605  CB  LYS A 384      22.968  88.986  20.200  1.00 16.80           C
ATOM   1606  CG  LYS A 384      23.621  89.518  18.956  1.00 18.88           C
ATOM   1607  CD  LYS A 384      22.998  90.848  18.556  1.00 22.18           C
ATOM   1608  CE  LYS A 384      23.830  91.562  17.492  1.00 24.42           C
ATOM   1609  NZ  LYS A 384      23.191  91.532  16.139  1.00 25.87           N
ATOM   1610  N   LEU A 385      22.152  86.785  22.538  1.00 14.81           N
ATOM   1611  CA  LEU A 385      21.698  86.666  23.924  1.00 14.78           C
ATOM   1612  C   LEU A 385      22.438  85.589  24.718  1.00 15.19           C
ATOM   1613  O   LEU A 385      22.765  84.530  24.177  1.00 15.71           O
ATOM   1614  CB  LEU A 385      20.193  86.360  23.942  1.00 14.54           C
ATOM   1615  CG  LEU A 385      19.252  87.497  23.530  1.00 14.65           C
ATOM   1616  CD1 LEU A 385      17.859  86.992  23.145  1.00 14.64           C
ATOM   1617  CD2 LEU A 385      19.160  88.553  24.651  1.00 16.59           C
ATOM   1618  N   ASP A 386      22.697  85.869  26.002  1.00 16.05           N
ATOM   1619  CA  ASP A 386      23.107  84.840  26.950  1.00 16.74           C
ATOM   1620  C   ASP A 386      21.903  83.940  27.212  1.00 15.97           C
ATOM   1621  O   ASP A 386      20.817  84.433  27.507  1.00 16.49           O
ATOM   1622  CB  ASP A 386      23.552  85.438  28.296  1.00 17.41           C
ATOM   1623  CG  ASP A 386      24.805  86.301  28.187  1.00 21.22           C
ATOM   1624  OD1 ASP A 386      24.898  87.305  28.947  1.00 26.95           O
ATOM   1625  OD2 ASP A 386      25.744  86.058  27.392  1.00 25.71           O
ATOM   1626  N   LYS A 387      22.104  82.631  27.108  1.00 15.40           N
ATOM   1627  CA  LYS A 387      21.076  81.650  27.432  1.00 14.94           C
ATOM   1628  C   LYS A 387      21.319  81.185  28.863  1.00 14.97           C
ATOM   1629  O   LYS A 387      22.329  80.558  29.114  1.00 15.51           O
ATOM   1630  CB  LYS A 387      21.149  80.460  26.464  1.00 14.82           C
ATOM   1631  CG  LYS A 387      20.265  80.582  25.207  1.00 13.72           C
ATOM   1632  CD  LYS A 387      20.747  81.659  24.226  1.00 11.88           C
ATOM   1633  CE  LYS A 387      22.024  81.258  23.492  1.00 12.97           C
ATOM   1634  NZ  LYS A 387      22.502  82.319  22.545  1.00 12.55           N
ATOM   1635  N   PRO A 388      20.411  81.482  29.795  1.00 15.47           N
ATOM   1636  CA  PRO A 388      20.619  81.107  31.208  1.00 15.51           C
ATOM   1637  C   PRO A 388      20.745  79.587  31.399  1.00 15.63           C
ATOM   1638  O   PRO A 388      19.801  78.871  31.114  1.00 15.35           O
ATOM   1639  CB  PRO A 388      19.370  81.659  31.906  1.00 15.64           C
ATOM   1640  CG  PRO A 388      18.352  81.797  30.827  1.00 16.08           C
ATOM   1641  CD  PRO A 388      19.118  82.161  29.592  1.00 15.16           C
ATOM   1642  N   GLU A 389      21.902  79.112  31.859  1.00 16.32           N
ATOM   1643  CA  GLU A 389      22.183  77.677  32.005  1.00 16.65           C
ATOM   1644  C   GLU A 389      22.153  76.879  30.680  1.00 15.13           C
ATOM   1645  O   GLU A 389      21.994  75.664  30.696  1.00 15.79           O
ATOM   1646  CB  GLU A 389      21.208  77.039  33.015  1.00 17.57           C
ATOM   1647  CG  GLU A 389      21.186  77.692  34.386  1.00 21.69           C
ATOM   1648  CD  GLU A 389      22.551  77.707  35.028  1.00 26.58           C
ATOM   1649  OE1 GLU A 389      23.278  76.693  34.900  1.00 30.65           O
ATOM   1650  OE2 GLU A 389      22.898  78.730  35.653  1.00 30.72           O
ATOM   1651  N   GLY A 390      22.337  77.565  29.549  1.00 14.01           N
ATOM   1652  CA  GLY A 390      22.231  76.960  28.227  1.00 12.70           C
ATOM   1653  C   GLY A 390      20.805  76.789  27.727  1.00 11.21           C
ATOM   1654  O   GLY A 390      20.587  76.210  26.653  1.00  9.98           O
ATOM   1655  N   LEU A 391      19.849  77.302  28.497  1.00 10.13           N
ATOM   1656  CA  LEU A 391      18.429  77.112  28.211  1.00  9.42           C
ATOM   1657  C   LEU A 391      17.842  78.366  27.565  1.00  9.13           C
ATOM   1658  O   LEU A 391      18.347  79.474  27.752  1.00  9.81           O
ATOM   1659  CB  LEU A 391      17.674  76.767  29.491  1.00  9.57           C
ATOM   1660  CG  LEU A 391      18.143  75.542  30.299  1.00  9.37           C
ATOM   1661  CD1 LEU A 391      17.420  75.466  31.673  1.00 10.36           C
ATOM   1662  CD2 LEU A 391      17.966  74.251  29.510  1.00  9.91           C
ATOM   1663  N   TYR A 392      16.773  78.173  26.790  1.00  8.25           N
ATOM   1664  CA  TYR A 392      16.092  79.237  26.072  1.00  7.85           C
ATOM   1665  C   TYR A 392      14.759  79.565  26.748  1.00  7.16           C
ATOM   1666  O   TYR A 392      13.831  78.753  26.705  1.00  8.39           O
ATOM   1667  CB  TYR A 392      15.802  78.805  24.628  1.00  7.68           C
ATOM   1668  CG  TYR A 392      17.017  78.710  23.721  1.00  6.95           C
ATOM   1669  CD1 TYR A 392      17.901  77.627  23.790  1.00  8.11           C
ATOM   1670  CD2 TYR A 392      17.269  79.697  22.771  1.00  8.11           C
ATOM   1671  CE1 TYR A 392      19.018  77.551  22.951  1.00  8.55           C
ATOM   1672  CE2 TYR A 392      18.359  79.629  21.933  1.00  8.38           C
ATOM   1673  CZ  TYR A 392      19.245  78.562  22.022  1.00  7.68           C
ATOM   1674  OH  TYR A 392      20.331  78.502  21.169  1.00  9.82           O
ATOM   1675  N   PRO A 393      14.639  80.746  27.349  1.00  7.33           N
ATOM   1676  CA  PRO A 393      13.330  81.224  27.791  1.00  6.88           C
ATOM   1677  C   PRO A 393      12.352  81.230  26.623  1.00  6.71           C
ATOM   1678  O   PRO A 393      12.741  81.426  25.476  1.00  6.36           O
ATOM   1679  CB  PRO A 393      13.621  82.648  28.272  1.00  7.49           C
ATOM   1680  CG  PRO A 393      15.064  82.584  28.709  1.00  7.39           C
ATOM   1681  CD  PRO A 393      15.702  81.733  27.659  1.00  7.22           C
ATOM   1682  N   ASN A 394      11.089  81.010  26.934  1.00  6.60           N
ATOM   1683  CA  ASN A 394      10.065  80.913  25.904  1.00  6.18           C
ATOM   1684  C   ASN A 394       9.575  82.295  25.441  1.00  6.25           C
ATOM   1685  O   ASN A 394       8.728  82.371  24.562  1.00  6.10           O
ATOM   1686  CB  ASN A 394       8.882  80.107  26.451  1.00  6.36           C
ATOM   1687  CG  ASN A 394       9.123  78.617  26.402  1.00  7.28           C
ATOM   1688  OD1 ASN A 394       9.849  78.139  25.545  1.00  7.45           O
ATOM   1689  ND2 ASN A 394       8.497  77.869  27.325  1.00 10.51           N
ATOM   1690  N   TYR A 395      10.095  83.371  26.036  1.00  6.19           N
ATOM   1691  CA  TYR A 395       9.628  84.741  25.791  1.00  6.39           C
ATOM   1692  C   TYR A 395      10.769  85.656  25.393  1.00  6.71           C
ATOM   1693  O   TYR A 395      11.760  85.722  26.111  1.00  8.76           O
ATOM   1694  CB  TYR A 395       8.981  85.288  27.069  1.00  6.51           C
ATOM   1695  CG  TYR A 395       7.784  84.492  27.490  1.00  5.93           C
ATOM   1696  CD1 TYR A 395       6.576  84.592  26.798  1.00  8.66           C
ATOM   1697  CD2 TYR A 395       7.857  83.623  28.564  1.00  8.16           C
ATOM   1698  CE1 TYR A 395       5.459  83.833  27.186  1.00  9.81           C
ATOM   1699  CE2 TYR A 395       6.766  82.879  28.954  1.00  9.19           C
ATOM   1700  CZ  TYR A 395       5.574  82.981  28.267  1.00 10.69           C
ATOM   1701  OH  TYR A 395       4.503  82.227  28.684  1.00 12.00           O
ATOM   1702  N   LEU A 396      10.623  86.360  24.270  1.00  6.50           N
ATOM   1703  CA  LEU A 396      11.634  87.321  23.769  1.00  7.42           C
ATOM   1704  C   LEU A 396      10.930  88.593  23.278  1.00  8.06           C
ATOM   1705  O   LEU A 396      10.060  88.540  22.414  1.00  7.30           O
ATOM   1706  CB  LEU A 396      12.459  86.666  22.657  1.00  7.85           C
ATOM   1707  CG  LEU A 396      13.790  87.296  22.166  1.00 10.90           C
ATOM   1708  CD1 LEU A 396      14.420  86.452  21.065  1.00 13.28           C
ATOM   1709  CD2 LEU A 396      13.622  88.699  21.683  1.00 15.20           C
ATOM   1710  N   ASN A 397      11.292  89.750  23.841  1.00  7.81           N
ATOM   1711  CA  ASN A 397      10.601  91.001  23.535  1.00  8.07           C
ATOM   1712  C   ASN A 397      11.036  91.545  22.176  1.00  7.67           C
ATOM   1713  O   ASN A 397      12.230  91.683  21.943  1.00  7.42           O
ATOM   1714  CB  ASN A 397      10.855  92.030  24.643  1.00  8.22           C
ATOM   1715  CG  ASN A 397       9.981  93.239  24.495  1.00  9.29           C
ATOM   1716  OD1 ASN A 397      10.236  94.073  23.634  1.00 11.48           O
ATOM   1717  ND2 ASN A 397       8.933  93.332  25.297  1.00 12.10           N
ATOM   1718  N   PRO A 398      10.102  91.798  21.257  1.00  7.65           N
ATOM   1719  CA  PRO A 398      10.493  92.189  19.894  1.00  8.01           C
ATOM   1720  C   PRO A 398      10.983  93.642  19.743  1.00  9.15           C
ATOM   1721  O   PRO A 398      11.578  93.968  18.705  1.00  8.06           O
ATOM   1722  CB  PRO A 398       9.217  91.951  19.090  1.00  7.86           C
ATOM   1723  CG  PRO A 398       8.119  92.154  20.030  1.00  7.56           C
ATOM   1724  CD  PRO A 398       8.634  91.694  21.385  1.00  7.71           C
ATOM   1725  N   SER A 399      10.756  94.473  20.757  1.00 10.20           N
ATOM   1726  CA  SER A 399      11.244  95.858  20.754  1.00 12.10           C
ATOM   1727  C   SER A 399      12.641  95.960  21.352  1.00 12.61           C
ATOM   1728  O   SER A 399      13.519  96.580  20.773  1.00 13.23           O
ATOM   1729  CB  SER A 399      10.283  96.765  21.502  1.00 12.53           C
ATOM   1730  OG  SER A 399       9.049  96.805  20.816  1.00 17.55           O
ATOM   1731  N   SER A 400      12.855  95.322  22.494  1.00 13.08           N
ATOM   1732  CA  SER A 400      14.163  95.356  23.160  1.00 13.54           C
ATOM   1733  C   SER A 400      15.134  94.259  22.720  1.00 13.69           C
ATOM   1734  O   SER A 400      16.358  94.396  22.875  1.00 14.23           O
ATOM   1735  CB  SER A 400      13.969  95.272  24.668  1.00 13.96           C
ATOM   1736  OG  SER A 400      13.501  93.975  25.028  1.00 13.26           O
ATOM   1737  N   GLY A 401      14.615  93.156  22.191  1.00 13.36           N
ATOM   1738  CA  GLY A 401      15.449  92.006  21.877  1.00 13.01           C
ATOM   1739  C   GLY A 401      15.987  91.214  23.070  1.00 13.27           C
ATOM   1740  O   GLY A 401      16.902  90.394  22.895  1.00 13.64           O
ATOM   1741  N   GLN A 402      15.412  91.439  24.250  1.00 13.04           N
ATOM   1742  CA  GLN A 402      15.810  90.785  25.503  1.00 13.35           C
ATOM   1743  C   GLN A 402      14.733  89.802  26.000  1.00 12.38           C
ATOM   1744  O   GLN A 402      13.558  89.945  25.669  1.00 12.44           O
ATOM   1745  CB  GLN A 402      16.048  91.851  26.576  1.00 13.83           C
ATOM   1746  CG  GLN A 402      17.052  92.954  26.184  1.00 15.46           C
ATOM   1747  CD  GLN A 402      18.390  92.402  25.651  1.00 15.58           C
ATOM   1748  OE1 GLN A 402      19.104  91.683  26.353  1.00 16.69           O
ATOM   1749  NE2 GLN A 402      18.720  92.750  24.419  1.00 16.80           N
ATOM   1750  N   TRP A 403      15.129  88.845  26.838  1.00 11.75           N
ATOM   1751  CA  TRP A 403      14.193  87.824  27.341  1.00 10.81           C
ATOM   1752  C   TRP A 403      13.093  88.388  28.244  1.00 10.85           C
ATOM   1753  O   TRP A 403      13.309  89.356  28.983  1.00 10.25           O
ATOM   1754  CB  TRP A 403      14.917  86.740  28.153  1.00 10.45           C
ATOM   1755  CG  TRP A 403      16.057  86.013  27.514  1.00 10.44           C
ATOM   1756  CD1 TRP A 403      17.345  85.987  27.957  1.00 11.28           C
ATOM   1757  CD2 TRP A 403      16.021  85.166  26.352  1.00 10.48           C
ATOM   1758  NE1 TRP A 403      18.111  85.178  27.152  1.00 11.86           N
ATOM   1759  CE2 TRP A 403      17.324  84.667  26.151  1.00 10.13           C
ATOM   1760  CE3 TRP A 403      15.022  84.777  25.458  1.00  8.91           C
ATOM   1761  CZ2 TRP A 403      17.652  83.806  25.093  1.00  9.78           C
ATOM   1762  CZ3 TRP A 403      15.359  83.904  24.403  1.00  7.34           C
ATOM   1763  CH2 TRP A 403      16.650  83.445  24.234  1.00  9.47           C
ATOM   1764  N   GLY A 404      11.914  87.769  28.193  1.00  9.86           N
ATOM   1765  CA  GLY A 404      10.915  87.898  29.243  1.00 10.28           C
ATOM   1766  C   GLY A 404      11.176  86.858  30.320  1.00 10.28           C
ATOM   1767  O   GLY A 404      12.291  86.368  30.457  1.00 10.42           O
ATOM   1768  N   GLN A 405      10.148  86.482  31.068  1.00 10.27           N
ATOM   1769  CA  GLN A 405      10.366  85.551  32.180  1.00 10.65           C
ATOM   1770  C   GLN A 405      11.005  84.232  31.722  1.00  9.91           C
ATOM   1771  O   GLN A 405      10.755  83.732  30.610  1.00  9.34           O
ATOM   1772  CB  GLN A 405       9.095  85.300  32.981  1.00 11.94           C
ATOM   1773  CG  GLN A 405       8.004  84.619  32.229  1.00 12.71           C
ATOM   1774  CD  GLN A 405       6.717  84.481  33.030  1.00 15.67           C
ATOM   1775  OE1 GLN A 405       6.722  84.491  34.272  1.00 14.38           O
ATOM   1776  NE2 GLN A 405       5.610  84.323  32.318  1.00 15.39           N
ATOM   1777  N   HIS A 406      11.812  83.675  32.613  1.00  9.88           N
ATOM   1778  CA  HIS A 406      12.637  82.515  32.324  1.00  9.51           C
ATOM   1779  C   HIS A 406      11.875  81.204  32.531  1.00  9.99           C
ATOM   1780  O   HIS A 406      12.185  80.402  33.410  1.00 10.37           O
ATOM   1781  CB  HIS A 406      13.909  82.538  33.179  1.00 10.09           C
ATOM   1782  CG  HIS A 406      14.837  83.673  32.858  1.00 10.42           C
ATOM   1783  ND1 HIS A 406      16.053  83.834  33.491  1.00 13.26           N
ATOM   1784  CD2 HIS A 406      14.731  84.697  31.980  1.00 10.21           C
ATOM   1785  CE1 HIS A 406      16.649  84.916  33.018  1.00 13.16           C
ATOM   1786  NE2 HIS A 406      15.875  85.450  32.091  1.00 11.90           N
ATOM   1787  N   HIS A 407      10.902  80.987  31.664  1.00  9.67           N
ATOM   1788  CA  HIS A 407      10.123  79.769  31.601  1.00  9.50           C
ATOM   1789  C   HIS A 407      10.664  78.970  30.428  1.00  8.60           C
ATOM   1790  O   HIS A 407      10.700  79.466  29.305  1.00  7.68           O
ATOM   1791  CB  HIS A 407       8.659  80.122  31.381  1.00  9.42           C
ATOM   1792  CG  HIS A 407       8.002  80.705  32.592  1.00 13.31           C
ATOM   1793  ND1 HIS A 407       6.635  80.818  32.718  1.00 17.15           N
ATOM   1794  CD2 HIS A 407       8.531  81.172  33.749  1.00 15.86           C
ATOM   1795  CE1 HIS A 407       6.351  81.355  33.894  1.00 17.36           C
ATOM   1796  NE2 HIS A 407       7.483  81.570  34.541  1.00 16.42           N
ATOM   1797  N   VAL A 408      11.057  77.716  30.683  1.00  8.40           N
ATOM   1798  CA  VAL A 408      11.685  76.868  29.670  1.00  7.79           C
ATOM   1799  C   VAL A 408      10.889  75.556  29.519  1.00  7.27           C
ATOM   1800  O   VAL A 408      10.516  74.945  30.515  1.00  6.27           O
ATOM   1801  CB  VAL A 408      13.177  76.582  30.058  1.00  8.13           C
ATOM   1802  CG1 VAL A 408      13.867  75.624  29.071  1.00  7.49           C
ATOM   1803  CG2 VAL A 408      13.970  77.894  30.223  1.00  9.20           C
ATOM   1804  N   SER A 409      10.611  75.148  28.280  1.00  6.62           N
ATOM   1805  CA  SER A 409       9.867  73.899  28.013  1.00  6.54           C
ATOM   1806  C   SER A 409      10.187  73.335  26.641  1.00  6.56           C
ATOM   1807  O   SER A 409      10.364  74.100  25.690  1.00  7.01           O
ATOM   1808  CB  SER A 409       8.372  74.169  28.075  1.00  7.35           C
ATOM   1809  OG  SER A 409       7.644  72.960  27.905  1.00  8.02           O
ATOM   1810  N   VAL A 410      10.261  72.000  26.567  1.00  6.08           N
ATOM   1811  CA  VAL A 410      10.372  71.259  25.295  1.00  6.10           C
ATOM   1812  C   VAL A 410       8.975  70.803  24.794  1.00  5.95           C
ATOM   1813  O   VAL A 410       8.861  70.160  23.742  1.00  6.69           O
ATOM   1814  CB  VAL A 410      11.380  70.080  25.411  1.00  6.72           C
ATOM   1815  CG1 VAL A 410      11.561  69.351  24.062  1.00  7.44           C
ATOM   1816  CG2 VAL A 410      12.737  70.589  25.884  1.00  7.23           C
ATOM   1817  N   GLY A 411       7.935  71.176  25.543  1.00  6.08           N
ATOM   1818  CA  GLY A 411       6.553  71.074  25.101  1.00  6.44           C
ATOM   1819  C   GLY A 411       6.052  72.444  24.646  1.00  5.83           C
ATOM   1820  O   GLY A 411       6.786  73.210  24.046  1.00  5.52           O
ATOM   1821  N   GLY A 412       4.795  72.779  24.927  1.00  5.97           N
ATOM   1822  CA  GLY A 412       4.241  74.037  24.486  1.00  5.99           C
ATOM   1823  C   GLY A 412       5.064  75.291  24.767  1.00  6.28           C
ATOM   1824  O   GLY A 412       5.621  75.453  25.863  1.00  5.94           O
ATOM   1825  N   LEU A 413       5.099  76.160  23.746  1.00  6.16           N
ATOM   1826  CA  LEU A 413       5.850  77.425  23.675  1.00  5.45           C
ATOM   1827  C   LEU A 413       7.313  77.286  23.276  1.00  4.54           C
ATOM   1828  O   LEU A 413       7.918  78.300  22.907  1.00  4.41           O
ATOM   1829  CB  LEU A 413       5.762  78.256  24.967  1.00  5.70           C
ATOM   1830  CG  LEU A 413       4.365  78.546  25.550  1.00  8.53           C
ATOM   1831  CD1 LEU A 413       4.511  79.509  26.754  1.00 12.96           C
ATOM   1832  CD2 LEU A 413       3.423  79.121  24.496  1.00  9.63           C
ATOM   1833  N   GLY A 414       7.865  76.062  23.338  1.00  4.15           N
ATOM   1834  CA  GLY A 414       9.275  75.821  23.002  1.00  4.27           C
ATOM   1835  C   GLY A 414       9.536  74.767  21.946  1.00  4.82           C
ATOM   1836  O   GLY A 414      10.270  75.027  20.997  1.00  5.54           O
ATOM   1837  N   ASP A 415       9.008  73.565  22.170  1.00  4.81           N
ATOM   1838  CA  ASP A 415       9.104  72.404  21.289  1.00  4.70           C
ATOM   1839  C   ASP A 415       9.690  72.590  19.868  1.00  4.64           C
ATOM   1840  O   ASP A 415      10.829  72.180  19.592  1.00  4.73           O
ATOM   1841  CB  ASP A 415       7.754  71.650  21.222  1.00  4.08           C
ATOM   1842  CG  ASP A 415       6.539  72.522  20.913  1.00  5.64           C
ATOM   1843  OD1 ASP A 415       6.605  73.706  20.458  1.00  5.38           O
ATOM   1844  OD2 ASP A 415       5.421  72.035  21.107  1.00  4.13           O
ATOM   1845  N   SER A 416       8.950  73.205  18.969  1.00  3.88           N
ATOM   1846  CA  SER A 416       9.299  73.111  17.555  1.00  3.79           C
ATOM   1847  C   SER A 416      10.455  74.049  17.157  1.00  3.73           C
ATOM   1848  O   SER A 416      11.005  73.927  16.064  1.00  5.09           O
ATOM   1849  CB  SER A 416       8.055  73.269  16.668  1.00  3.91           C
ATOM   1850  OG  SER A 416       7.327  74.464  16.930  1.00  3.68           O
ATOM   1851  N   PHE A 417      10.806  75.002  18.016  1.00  4.26           N
ATOM   1852  CA  PHE A 417      12.026  75.784  17.799  1.00  4.17           C
ATOM   1853  C   PHE A 417      13.214  74.823  17.781  1.00  4.68           C
ATOM   1854  O   PHE A 417      14.051  74.884  16.876  1.00  5.18           O
ATOM   1855  CB  PHE A 417      12.219  76.842  18.894  1.00  4.18           C
ATOM   1856  CG  PHE A 417      13.639  77.334  19.036  1.00  4.74           C
ATOM   1857  CD1 PHE A 417      14.206  78.145  18.061  1.00  5.33           C
ATOM   1858  CD2 PHE A 417      14.389  77.008  20.156  1.00  7.39           C
ATOM   1859  CE1 PHE A 417      15.499  78.613  18.195  1.00  6.34           C
ATOM   1860  CE2 PHE A 417      15.687  77.469  20.295  1.00  6.28           C
ATOM   1861  CZ  PHE A 417      16.234  78.283  19.314  1.00  7.61           C
ATOM   1862  N   TYR A 418      13.298  73.953  18.786  1.00  5.03           N
ATOM   1863  CA  TYR A 418      14.377  72.946  18.853  1.00  4.77           C
ATOM   1864  C   TYR A 418      14.360  71.992  17.644  1.00  5.02           C
ATOM   1865  O   TYR A 418      15.388  71.733  17.002  1.00  4.93           O
ATOM   1866  CB  TYR A 418      14.287  72.161  20.176  1.00  5.15           C
ATOM   1867  CG  TYR A 418      14.229  73.044  21.403  1.00  5.09           C
ATOM   1868  CD1 TYR A 418      15.355  73.721  21.853  1.00  5.94           C
ATOM   1869  CD2 TYR A 418      13.043  73.227  22.122  1.00  6.22           C
ATOM   1870  CE1 TYR A 418      15.306  74.559  22.983  1.00  6.27           C
ATOM   1871  CE2 TYR A 418      12.999  74.051  23.258  1.00  6.58           C
ATOM   1872  CZ  TYR A 418      14.131  74.722  23.681  1.00  7.93           C
ATOM   1873  OH  TYR A 418      14.089  75.550  24.803  1.00  7.59           O
ATOM   1874  N   GLU A 419      13.172  71.469  17.343  1.00  4.76           N
ATOM   1875  CA  GLU A 419      12.907  70.626  16.176  1.00  4.97           C
ATOM   1876  C   GLU A 419      13.498  71.242  14.904  1.00  4.82           C
ATOM   1877  O   GLU A 419      14.099  70.531  14.086  1.00  4.32           O
ATOM   1878  CB  GLU A 419      11.385  70.485  16.015  1.00  4.57           C
ATOM   1879  CG  GLU A 419      10.917  69.469  14.994  1.00  4.93           C
ATOM   1880  CD  GLU A 419       9.422  69.528  14.770  1.00  3.94           C
ATOM   1881  OE1 GLU A 419       8.736  70.243  15.550  1.00  4.18           O
ATOM   1882  OE2 GLU A 419       8.963  68.887  13.792  1.00  4.81           O
ATOM   1883  N   TYR A 420      13.267  72.543  14.715  1.00  4.74           N
ATOM   1884  CA  TYR A 420      13.673  73.221  13.478  1.00  4.89           C
ATOM   1885  C   TYR A 420      15.159  73.574  13.458  1.00  5.01           C
ATOM   1886  O   TYR A 420      15.668  73.821  12.389  1.00  5.46           O
ATOM   1887  CB  TYR A 420      12.821  74.473  13.188  1.00  5.38           C
ATOM   1888  CG  TYR A 420      11.560  74.200  12.362  1.00  3.98           C
ATOM   1889  CD1 TYR A 420      10.925  72.945  12.405  1.00  4.26           C
ATOM   1890  CD2 TYR A 420      10.990  75.192  11.561  1.00  3.92           C
ATOM   1891  CE1 TYR A 420       9.783  72.696  11.672  1.00  4.36           C
ATOM   1892  CE2 TYR A 420       9.836  74.949  10.831  1.00  4.57           C
ATOM   1893  CZ  TYR A 420       9.237  73.692  10.879  1.00  3.61           C
ATOM   1894  OH  TYR A 420       8.079  73.413  10.170  1.00  4.20           O
ATOM   1895  N   LEU A 421      15.841  73.611  14.596  1.00  5.60           N
ATOM   1896  CA  LEU A 421      17.316  73.714  14.563  1.00  5.32           C
ATOM   1897  C   LEU A 421      17.894  72.456  13.881  1.00  6.13           C
ATOM   1898  O   LEU A 421      18.643  72.530  12.882  1.00  6.06           O
ATOM   1899  CB  LEU A 421      17.897  73.939  15.974  1.00  5.53           C
ATOM   1900  CG  LEU A 421      17.515  75.206  16.760  1.00  7.08           C
ATOM   1901  CD1 LEU A 421      18.055  75.160  18.183  1.00  7.84           C
ATOM   1902  CD2 LEU A 421      17.950  76.505  16.049  1.00  7.84           C
ATOM   1903  N   LEU A 422      17.515  71.283  14.372  1.00  5.19           N
ATOM   1904  CA  LEU A 422      17.951  70.017  13.761  1.00  6.07           C
ATOM   1905  C   LEU A 422      17.535  69.916  12.290  1.00  6.35           C
ATOM   1906  O   LEU A 422      18.340  69.572  11.418  1.00  6.52           O
ATOM   1907  CB  LEU A 422      17.403  68.805  14.540  1.00  6.25           C
ATOM   1908  CG  LEU A 422      17.599  67.412  13.885  1.00  5.28           C
ATOM   1909  CD1 LEU A 422      19.099  67.048  13.683  1.00  6.89           C
ATOM   1910  CD2 LEU A 422      16.882  66.301  14.678  1.00  5.89           C
ATOM   1911  N   LYS A 423      16.277  70.212  11.997  1.00  6.31           N
ATOM   1912  CA  LYS A 423      15.768  70.004  10.637  1.00  5.79           C
ATOM   1913  C   LYS A 423      16.311  71.023   9.626  1.00  5.76           C
ATOM   1914  O   LYS A 423      16.427  70.694   8.453  1.00  6.24           O
ATOM   1915  CB  LYS A 423      14.241  69.943  10.628  1.00  5.61           C
ATOM   1916  CG  LYS A 423      13.690  68.720  11.352  1.00  4.48           C
ATOM   1917  CD  LYS A 423      12.152  68.769  11.363  1.00  5.06           C
ATOM   1918  CE  LYS A 423      11.569  67.419  11.765  1.00  5.43           C
ATOM   1919  NZ  LYS A 423      10.084  67.383  11.864  1.00  4.02           N
ATOM   1920  N   ALA A 424      16.641  72.237  10.082  1.00  6.61           N
ATOM   1921  CA  ALA A 424      17.276  73.266   9.220  1.00  7.32           C
ATOM   1922  C   ALA A 424      18.638  72.773   8.762  1.00  8.25           C
ATOM   1923  O   ALA A 424      19.011  72.929   7.612  1.00  8.33           O
ATOM   1924  CB  ALA A 424      17.432  74.591   9.945  1.00  7.48           C
ATOM   1925  N   TRP A 425      19.348  72.131   9.671  1.00  9.62           N
ATOM   1926  CA  TRP A 425      20.650  71.566   9.329  1.00  9.69           C
ATOM   1927  C   TRP A 425      20.501  70.438   8.304  1.00  9.37           C
ATOM   1928  O   TRP A 425      21.142  70.468   7.255  1.00  9.55           O
ATOM   1929  CB  TRP A 425      21.329  71.061  10.595  1.00 10.16           C
ATOM   1930  CG  TRP A 425      22.663  70.453  10.363  1.00 12.97           C
ATOM   1931  CD1 TRP A 425      23.706  71.000   9.673  1.00 15.06           C
ATOM   1932  CD2 TRP A 425      23.103  69.166  10.806  1.00 14.95           C
ATOM   1933  NE1 TRP A 425      24.768  70.129   9.664  1.00 16.03           N
ATOM   1934  CE2 TRP A 425      24.431  69.001  10.360  1.00 16.97           C
ATOM   1935  CE3 TRP A 425      22.514  68.139  11.556  1.00 15.71           C
ATOM   1936  CZ2 TRP A 425      25.177  67.854  10.626  1.00 18.72           C
ATOM   1937  CZ3 TRP A 425      23.258  66.993  11.825  1.00 17.88           C
ATOM   1938  CH2 TRP A 425      24.579  66.863  11.357  1.00 19.00           C
ATOM   1939  N   LEU A 426      19.617  69.472   8.572  1.00  8.50           N
ATOM   1940  CA  LEU A 426      19.383  68.368   7.623  1.00  8.15           C
ATOM   1941  C   LEU A 426      18.873  68.852   6.250  1.00  8.19           C
ATOM   1942  O   LEU A 426      19.337  68.403   5.196  1.00  8.20           O
ATOM   1943  CB  LEU A 426      18.425  67.306   8.202  1.00  8.66           C
ATOM   1944  CG  LEU A 426      18.836  66.623   9.512  1.00  8.80           C
ATOM   1945  CD1 LEU A 426      17.733  65.706  10.011  1.00  9.55           C
ATOM   1946  CD2 LEU A 426      20.163  65.858   9.344  1.00 10.76           C
ATOM   1947  N   MET A 427      17.943  69.802   6.246  1.00  7.94           N
ATOM   1948  CA  MET A 427      17.329  70.285   5.016  1.00  8.38           C
ATOM   1949  C   MET A 427      18.275  71.158   4.179  1.00  9.73           C
ATOM   1950  O   MET A 427      18.012  71.408   3.006  1.00 10.10           O
ATOM   1951  CB  MET A 427      16.050  71.068   5.348  1.00  7.92           C
ATOM   1952  CG  MET A 427      15.109  71.162   4.174  1.00  7.24           C
ATOM   1953  SD  MET A 427      13.645  72.171   4.420  1.00  7.06           S
ATOM   1954  CE  MET A 427      14.361  73.889   4.379  1.00  8.60           C
ATOM   1955  N   SER A 428      19.362  71.614   4.787  1.00 10.68           N
ATOM   1956  CA  SER A 428      20.353  72.425   4.069  1.00 11.74           C
ATOM   1957  C   SER A 428      21.445  71.549   3.437  1.00 12.38           C
ATOM   1958  O   SER A 428      22.458  72.076   3.001  1.00 13.00           O
ATOM   1959  CB  SER A 428      20.971  73.449   5.012  1.00 11.89           C
ATOM   1960  OG  SER A 428      21.778  72.831   5.987  1.00 12.29           O
ATOM   1961  N   ASP A 429      21.234  70.235   3.377  1.00 13.18           N
ATOM   1962  CA  ASP A 429      22.276  69.287   2.937  1.00 13.89           C
ATOM   1963  C   ASP A 429      23.470  69.418   3.878  1.00 14.48           C
ATOM   1964  O   ASP A 429      24.635  69.331   3.442  1.00 15.50           O
ATOM   1965  CB  ASP A 429      22.665  69.563   1.469  1.00 13.91           C
ATOM   1966  CG  ASP A 429      23.334  68.366   0.771  1.00 15.75           C
ATOM   1967  OD1 ASP A 429      23.205  67.210   1.220  1.00 16.66           O
ATOM   1968  OD2 ASP A 429      24.018  68.506  -0.271  1.00 18.02           O
ATOM   1969  N   LYS A 430      23.167  69.671   5.159  1.00 14.82           N
ATOM   1970  CA  LYS A 430      24.142  69.787   6.254  1.00 15.84           C
ATOM   1971  C   LYS A 430      25.136  70.950   6.144  1.00 15.83           C
ATOM   1972  O   LYS A 430      26.217  70.915   6.739  1.00 17.64           O
ATOM   1973  CB  LYS A 430      24.855  68.447   6.486  1.00 16.21           C
ATOM   1974  CG  LYS A 430      23.917  67.330   6.913  1.00 17.29           C
ATOM   1975  CD  LYS A 430      24.670  66.136   7.467  1.00 18.26           C
ATOM   1976  CE  LYS A 430      23.762  65.193   8.232  1.00 19.66           C
ATOM   1977  NZ  LYS A 430      22.924  64.372   7.321  1.00 21.47           N
ATOM   1978  N   THR A 431      24.737  72.013   5.453  1.00 14.57           N
ATOM   1979  CA  THR A 431      25.587  73.203   5.294  1.00 14.54           C
ATOM   1980  C   THR A 431      25.309  74.311   6.310  1.00 13.92           C
ATOM   1981  O   THR A 431      26.130  75.216   6.492  1.00 14.32           O
ATOM   1982  CB  THR A 431      25.451  73.792   3.879  1.00 14.56           C
ATOM   1983  OG1 THR A 431      24.089  74.171   3.631  1.00 15.27           O
ATOM   1984  CG2 THR A 431      25.779  72.760   2.808  1.00 15.15           C
ATOM   1985  N   ASP A 432      24.148  74.264   6.964  1.00 13.46           N
ATOM   1986  CA  ASP A 432      23.821  75.240   8.006  1.00 12.36           C
ATOM   1987  C   ASP A 432      24.455  74.797   9.334  1.00 13.07           C
ATOM   1988  O   ASP A 432      23.823  74.178  10.183  1.00 12.58           O
ATOM   1989  CB  ASP A 432      22.304  75.392   8.131  1.00 11.97           C
ATOM   1990  CG  ASP A 432      21.890  76.554   8.999  1.00 10.38           C
ATOM   1991  OD1 ASP A 432      22.714  77.123   9.760  1.00 10.71           O
ATOM   1992  OD2 ASP A 432      20.705  76.972   9.027  1.00 10.13           O
ATOM   1993  N   LEU A 433      25.733  75.128   9.499  1.00 13.13           N
ATOM   1994  CA  LEU A 433      26.497  74.698  10.670  1.00 13.80           C
ATOM   1995  C   LEU A 433      26.066  75.403  11.933  1.00 13.20           C
ATOM   1996  O   LEU A 433      26.192  74.858  13.032  1.00 12.98           O
ATOM   1997  CB  LEU A 433      27.998  74.931  10.436  1.00 14.63           C
ATOM   1998  CG  LEU A 433      28.588  74.177   9.234  1.00 16.83           C
ATOM   1999  CD1 LEU A 433      30.054  74.620   8.999  1.00 18.72           C
ATOM   2000  CD2 LEU A 433      28.483  72.655   9.395  1.00 19.90           C
ATOM   2001  N   GLU A 434      25.588  76.633  11.797  1.00 12.55           N
ATOM   2002  CA  GLU A 434      25.021  77.366  12.932  1.00 12.26           C
ATOM   2003  C   GLU A 434      23.854  76.582  13.535  1.00 11.73           C
ATOM   2004  O   GLU A 434      23.757  76.467  14.751  1.00 10.90           O
ATOM   2005  CB  GLU A 434      24.562  78.741  12.470  1.00 12.93           C
ATOM   2006  CG  GLU A 434      23.782  79.577  13.459  1.00 15.18           C
ATOM   2007  CD  GLU A 434      23.390  80.900  12.837  1.00 17.96           C
ATOM   2008  OE1 GLU A 434      24.223  81.820  12.948  1.00 19.52           O
ATOM   2009  OE2 GLU A 434      22.309  81.002  12.175  1.00 16.63           O
ATOM   2010  N   ALA A 435      22.972  76.062  12.683  1.00 10.97           N
ATOM   2011  CA  ALA A 435      21.817  75.290  13.154  1.00 10.30           C
ATOM   2012  C   ALA A 435      22.254  74.043  13.911  1.00 10.22           C
ATOM   2013  O   ALA A 435      21.715  73.736  14.960  1.00  8.96           O
ATOM   2014  CB  ALA A 435      20.886  74.916  11.994  1.00  9.97           C
ATOM   2015  N   LYS A 436      23.249  73.341  13.385  1.00 10.63           N
ATOM   2016  CA  LYS A 436      23.737  72.110  14.011  1.00 10.93           C
ATOM   2017  C   LYS A 436      24.268  72.363  15.417  1.00 10.67           C
ATOM   2018  O   LYS A 436      23.942  71.626  16.348  1.00 10.09           O
ATOM   2019  CB  LYS A 436      24.828  71.480  13.133  1.00 11.55           C
ATOM   2020  CG  LYS A 436      25.480  70.222  13.678  1.00 12.59           C
ATOM   2021  CD  LYS A 436      26.862  70.028  13.043  1.00 15.41           C
ATOM   2022  CE  LYS A 436      27.520  68.759  13.527  1.00 18.06           C
ATOM   2023  NZ  LYS A 436      29.015  68.879  13.363  1.00 20.62           N
ATOM   2024  N   LYS A 437      25.095  73.398  15.576  1.00 10.82           N
ATOM   2025  CA  LYS A 437      25.673  73.713  16.875  1.00 10.88           C
ATOM   2026  C   LYS A 437      24.602  74.149  17.861  1.00 10.80           C
ATOM   2027  O   LYS A 437      24.607  73.738  19.014  1.00 10.41           O
ATOM   2028  CB  LYS A 437      26.706  74.848  16.771  1.00 11.68           C
ATOM   2029  N   MET A 438      23.701  75.008  17.407  1.00  9.63           N
ATOM   2030  CA  MET A 438      22.581  75.449  18.231  1.00  9.36           C
ATOM   2031  C   MET A 438      21.786  74.254  18.759  1.00  8.51           C
ATOM   2032  O   MET A 438      21.423  74.237  19.947  1.00  7.92           O
ATOM   2033  CB  MET A 438      21.675  76.392  17.437  1.00  9.36           C
ATOM   2034  CG  MET A 438      22.282  77.788  17.212  1.00 10.36           C
ATOM   2035  SD  MET A 438      21.261  78.863  16.168  1.00 11.07           S
ATOM   2036  CE  MET A 438      20.044  79.459  17.331  1.00 12.97           C
ATOM   2037  N   TYR A 439      21.514  73.290  17.877  1.00  8.83           N
ATOM   2038  CA  TYR A 439      20.741  72.095  18.227  1.00  8.61           C
ATOM   2039  C   TYR A 439      21.437  71.255  19.297  1.00  8.96           C
ATOM   2040  O   TYR A 439      20.869  71.006  20.352  1.00  9.12           O
ATOM   2041  CB  TYR A 439      20.428  71.223  17.003  1.00  7.65           C
ATOM   2042  CG  TYR A 439      19.763  69.911  17.395  1.00  6.85           C
ATOM   2043  CD1 TYR A 439      18.452  69.890  17.852  1.00  6.52           C
ATOM   2044  CD2 TYR A 439      20.463  68.705  17.361  1.00  6.98           C
ATOM   2045  CE1 TYR A 439      17.852  68.720  18.251  1.00  5.04           C
ATOM   2046  CE2 TYR A 439      19.858  67.505  17.765  1.00  5.74           C
ATOM   2047  CZ  TYR A 439      18.539  67.531  18.212  1.00  5.93           C
ATOM   2048  OH  TYR A 439      17.928  66.354  18.600  1.00  7.65           O
ATOM   2049  N   PHE A 440      22.659  70.804  19.030  1.00  9.83           N
ATOM   2050  CA  PHE A 440      23.329  69.891  19.971  1.00 10.39           C
ATOM   2051  C   PHE A 440      23.693  70.595  21.310  1.00 10.79           C
ATOM   2052  O   PHE A 440      23.601  69.988  22.396  1.00 10.97           O
ATOM   2053  CB  PHE A 440      24.526  69.165  19.291  1.00  9.89           C
ATOM   2054  CG  PHE A 440      24.102  68.089  18.289  1.00 10.05           C
ATOM   2055  CD1 PHE A 440      23.523  66.889  18.715  1.00 10.39           C
ATOM   2056  CD2 PHE A 440      24.259  68.282  16.916  1.00 10.21           C
ATOM   2057  CE1 PHE A 440      23.120  65.925  17.789  1.00 10.52           C
ATOM   2058  CE2 PHE A 440      23.852  67.327  16.006  1.00 11.78           C
ATOM   2059  CZ  PHE A 440      23.275  66.151  16.440  1.00 11.30           C
ATOM   2060  N   ASP A 441      24.053  71.876  21.271  1.00 10.47           N
ATOM   2061  CA  ASP A 441      24.204  72.640  22.519  1.00 11.30           C
ATOM   2062  C   ASP A 441      22.887  72.703  23.317  1.00 10.59           C
ATOM   2063  O   ASP A 441      22.868  72.511  24.528  1.00 10.61           O
ATOM   2064  CB  ASP A 441      24.675  74.077  22.253  1.00 12.05           C
ATOM   2065  CG  ASP A 441      26.136  74.173  21.822  1.00 14.69           C
ATOM   2066  OD1 ASP A 441      26.873  73.165  21.801  1.00 15.48           O
ATOM   2067  OD2 ASP A 441      26.613  75.270  21.492  1.00 17.57           O
ATOM   2068  N   ALA A 442      21.784  72.955  22.620  1.00 10.06           N
ATOM   2069  CA  ALA A 442      20.486  73.083  23.267  1.00  8.76           C
ATOM   2070  C   ALA A 442      20.089  71.777  23.930  1.00  8.86           C
ATOM   2071  O   ALA A 442      19.629  71.790  25.073  1.00  8.39           O
ATOM   2072  CB  ALA A 442      19.399  73.511  22.263  1.00  8.60           C
ATOM   2073  N   VAL A 443      20.235  70.670  23.214  1.00  8.68           N
ATOM   2074  CA  VAL A 443      19.787  69.378  23.746  1.00  9.53           C
ATOM   2075  C   VAL A 443      20.638  68.896  24.927  1.00 10.04           C
ATOM   2076  O   VAL A 443      20.111  68.288  25.849  1.00 11.14           O
ATOM   2077  CB  VAL A 443      19.591  68.267  22.664  1.00 10.05           C
ATOM   2078  CG1 VAL A 443      18.497  68.686  21.671  1.00  9.94           C
ATOM   2079  CG2 VAL A 443      20.875  67.889  21.953  1.00 11.82           C
ATOM   2080  N   GLN A 444      21.925  69.232  24.940  1.00 10.56           N
ATOM   2081  CA  GLN A 444      22.751  68.899  26.096  1.00 11.63           C
ATOM   2082  C   GLN A 444      22.303  69.642  27.343  1.00 11.00           C
ATOM   2083  O   GLN A 444      22.244  69.053  28.415  1.00 10.80           O
ATOM   2084  CB  GLN A 444      24.223  69.180  25.827  1.00 12.24           C
ATOM   2085  CG  GLN A 444      25.158  68.853  27.021  1.00 15.49           C
ATOM   2086  CD  GLN A 444      25.062  67.382  27.501  1.00 19.71           C
ATOM   2087  OE1 GLN A 444      24.537  67.098  28.587  1.00 22.88           O
ATOM   2088  NE2 GLN A 444      25.581  66.465  26.697  1.00 22.69           N
ATOM   2089  N   ALA A 445      21.970  70.926  27.222  1.00 10.55           N
ATOM   2090  CA  ALA A 445      21.455  71.674  28.378  1.00 10.07           C
ATOM   2091  C   ALA A 445      20.091  71.139  28.851  1.00 10.29           C
ATOM   2092  O   ALA A 445      19.816  71.081  30.052  1.00 10.77           O
ATOM   2093  CB  ALA A 445      21.366  73.153  28.073  1.00 10.41           C
ATOM   2094  N   ILE A 446      19.249  70.735  27.904  1.00  9.61           N
ATOM   2095  CA  ILE A 446      17.953  70.118  28.222  1.00  9.79           C
ATOM   2096  C   ILE A 446      18.159  68.798  28.996  1.00 10.13           C
ATOM   2097  O   ILE A 446      17.501  68.537  29.998  1.00 10.05           O
ATOM   2098  CB  ILE A 446      17.138  69.876  26.904  1.00  9.20           C
ATOM   2099  CG1 ILE A 446      16.544  71.209  26.398  1.00  8.53           C
ATOM   2100  CG2 ILE A 446      16.045  68.808  27.112  1.00  8.30           C
ATOM   2101  CD1 ILE A 446      16.181  71.261  24.904  1.00  8.74           C
ATOM   2102  N   GLU A 447      19.081  67.962  28.540  1.00 11.24           N
ATOM   2103  CA  GLU A 447      19.356  66.695  29.226  1.00 12.12           C
ATOM   2104  C   GLU A 447      19.770  66.939  30.679  1.00 12.29           C
ATOM   2105  O   GLU A 447      19.263  66.296  31.603  1.00 13.16           O
ATOM   2106  CB  GLU A 447      20.443  65.910  28.495  1.00 12.88           C
ATOM   2107  CG  GLU A 447      19.988  65.248  27.209  1.00 15.60           C
ATOM   2108  CD  GLU A 447      20.851  64.055  26.827  1.00 18.38           C
ATOM   2109  OE1 GLU A 447      21.440  64.085  25.733  1.00 24.43           O
ATOM   2110  OE2 GLU A 447      20.930  63.097  27.620  1.00 21.48           O
ATOM   2111  N   THR A 448      20.684  67.884  30.872  1.00 12.59           N
ATOM   2112  CA  THR A 448      21.219  68.202  32.189  1.00 12.72           C
ATOM   2113  C   THR A 448      20.164  68.742  33.157  1.00 12.63           C
ATOM   2114  O   THR A 448      20.074  68.276  34.300  1.00 12.44           O
ATOM   2115  CB  THR A 448      22.392  69.210  32.033  1.00 13.07           C
ATOM   2116  OG1 THR A 448      23.442  68.612  31.251  1.00 13.78           O
ATOM   2117  CG2 THR A 448      23.022  69.547  33.381  1.00 14.76           C
ATOM   2118  N   HIS A 449      19.355  69.703  32.706  1.00 11.56           N
ATOM   2119  CA  HIS A 449      18.514  70.492  33.590  1.00 11.98           C
ATOM   2120  C   HIS A 449      17.037  70.082  33.633  1.00 11.51           C
ATOM   2121  O   HIS A 449      16.341  70.399  34.595  1.00 11.74           O
ATOM   2122  CB  HIS A 449      18.628  71.978  33.222  1.00 12.10           C
ATOM   2123  CG  HIS A 449      20.000  72.537  33.426  1.00 13.95           C
ATOM   2124  ND1 HIS A 449      20.584  72.635  34.671  1.00 16.26           N
ATOM   2125  CD2 HIS A 449      20.911  73.002  32.542  1.00 15.58           C
ATOM   2126  CE1 HIS A 449      21.794  73.148  34.543  1.00 17.40           C
ATOM   2127  NE2 HIS A 449      22.023  73.370  33.261  1.00 16.79           N
ATOM   2128  N   LEU A 450      16.557  69.413  32.582  1.00 11.47           N
ATOM   2129  CA  LEU A 450      15.129  69.144  32.413  1.00 11.18           C
ATOM   2130  C   LEU A 450      14.760  67.647  32.376  1.00 10.60           C
ATOM   2131  O   LEU A 450      13.636  67.277  32.735  1.00 10.93           O
ATOM   2132  CB  LEU A 450      14.616  69.831  31.133  1.00 10.84           C
ATOM   2133  CG  LEU A 450      14.179  71.310  31.196  1.00 13.43           C
ATOM   2134  CD1 LEU A 450      15.261  72.256  31.621  1.00 15.79           C
ATOM   2135  CD2 LEU A 450      13.571  71.767  29.858  1.00 14.82           C
ATOM   2136  N   ILE A 451      15.674  66.796  31.924  1.00 10.30           N
ATOM   2137  CA  ILE A 451      15.377  65.364  31.772  1.00 10.57           C
ATOM   2138  C   ILE A 451      15.676  64.612  33.063  1.00 10.97           C
ATOM   2139  O   ILE A 451      16.786  64.685  33.596  1.00 11.75           O
ATOM   2140  CB  ILE A 451      16.114  64.730  30.578  1.00 10.22           C
ATOM   2141  CG1 ILE A 451      15.645  65.396  29.268  1.00 10.15           C
ATOM   2142  CG2 ILE A 451      15.845  63.197  30.538  1.00  9.53           C
ATOM   2143  CD1 ILE A 451      16.147  64.808  28.007  1.00 10.82           C
ATOM   2144  N   ARG A 452      14.682  63.876  33.542  1.00 10.84           N
ATOM   2145  CA  ARG A 452      14.775  63.114  34.781  1.00 10.76           C
ATOM   2146  C   ARG A 452      14.185  61.708  34.614  1.00 11.74           C
ATOM   2147  O   ARG A 452      13.526  61.406  33.622  1.00 10.92           O
ATOM   2148  CB  ARG A 452      14.052  63.858  35.900  1.00 11.40           C
ATOM   2149  CG  ARG A 452      14.634  65.243  36.244  1.00 11.56           C
ATOM   2150  CD  ARG A 452      16.050  65.192  36.823  1.00 14.68           C
ATOM   2151  NE  ARG A 452      16.569  66.489  37.272  1.00 14.89           N
ATOM   2152  CZ  ARG A 452      17.325  67.311  36.548  1.00 16.34           C
ATOM   2153  NH1 ARG A 452      17.678  67.007  35.310  1.00 15.39           N
ATOM   2154  NH2 ARG A 452      17.752  68.451  37.077  1.00 17.31           N
ATOM   2155  N   LYS A 453      14.428  60.853  35.605  1.00 12.24           N
ATOM   2156  CA  LYS A 453      13.885  59.492  35.622  1.00 13.11           C
ATOM   2157  C   LYS A 453      13.031  59.340  36.873  1.00 13.11           C
ATOM   2158  O   LYS A 453      13.445  59.710  37.964  1.00 14.05           O
ATOM   2159  CB  LYS A 453      15.016  58.467  35.604  1.00 13.52           C
ATOM   2160  CG  LYS A 453      14.634  57.086  35.116  1.00 16.86           C
ATOM   2161  CD  LYS A 453      15.864  56.177  35.027  1.00 20.27           C
ATOM   2162  CE  LYS A 453      16.604  56.330  33.711  1.00 23.08           C
ATOM   2163  NZ  LYS A 453      17.968  55.706  33.775  1.00 25.43           N
ATOM   2164  N   SER A 454      11.832  58.788  36.720  1.00 12.83           N
ATOM   2165  CA  SER A 454      10.926  58.586  37.827  1.00 12.67           C
ATOM   2166  C   SER A 454      11.406  57.406  38.688  1.00 13.17           C
ATOM   2167  O   SER A 454      12.240  56.613  38.258  1.00 12.01           O
ATOM   2168  CB  SER A 454       9.519  58.327  37.302  1.00 13.05           C
ATOM   2169  OG  SER A 454       9.389  57.031  36.729  1.00 11.57           O
ATOM   2170  N   SER A 455      10.869  57.289  39.898  1.00 14.90           N
ATOM   2171  CA  SER A 455      11.302  56.202  40.772  1.00 15.82           C
ATOM   2172  C   SER A 455      10.943  54.836  40.162  1.00 15.26           C
ATOM   2173  O   SER A 455      11.638  53.835  40.379  1.00 15.57           O
ATOM   2174  CB  SER A 455      10.715  56.372  42.165  1.00 16.58           C
ATOM   2175  OG  SER A 455       9.318  56.184  42.152  1.00 20.02           O
ATOM   2176  N   GLY A 456       9.883  54.807  39.363  1.00 13.75           N
ATOM   2177  CA  GLY A 456       9.510  53.626  38.607  1.00 13.10           C
ATOM   2178  C   GLY A 456      10.280  53.355  37.326  1.00 12.64           C
ATOM   2179  O   GLY A 456       9.963  52.405  36.608  1.00 14.11           O
ATOM   2180  N   GLY A 457      11.259  54.204  37.009  1.00 12.11           N
ATOM   2181  CA  GLY A 457      12.169  53.977  35.908  1.00 11.18           C
ATOM   2182  C   GLY A 457      11.860  54.632  34.555  1.00 11.00           C
ATOM   2183  O   GLY A 457      12.508  54.295  33.578  1.00 11.38           O
ATOM   2184  N   LEU A 458      10.882  55.537  34.500  1.00  9.98           N
ATOM   2185  CA  LEU A 458      10.523  56.214  33.235  1.00  9.56           C
ATOM   2186  C   LEU A 458      11.265  57.541  33.026  1.00  9.11           C
ATOM   2187  O   LEU A 458      11.301  58.376  33.909  1.00  8.91           O
ATOM   2188  CB  LEU A 458       9.009  56.485  33.186  1.00  9.24           C
ATOM   2189  CG  LEU A 458       8.097  55.247  33.299  1.00  9.35           C
ATOM   2190  CD1 LEU A 458       6.638  55.655  33.310  1.00 10.91           C
ATOM   2191  CD2 LEU A 458       8.390  54.212  32.209  1.00 10.12           C
ATOM   2192  N   THR A 459      11.848  57.715  31.840  1.00  9.12           N
ATOM   2193  CA  THR A 459      12.484  58.973  31.454  1.00  9.34           C
ATOM   2194  C   THR A 459      11.437  59.998  30.987  1.00  8.34           C
ATOM   2195  O   THR A 459      10.614  59.686  30.124  1.00  8.74           O
ATOM   2196  CB  THR A 459      13.469  58.697  30.317  1.00  9.23           C
ATOM   2197  OG1 THR A 459      14.522  57.848  30.799  1.00 11.71           O
ATOM   2198  CG2 THR A 459      14.174  59.978  29.843  1.00 10.27           C
ATOM   2199  N   TYR A 460      11.499  61.212  31.539  1.00  8.43           N
ATOM   2200  CA  TYR A 460      10.596  62.306  31.156  1.00  7.61           C
ATOM   2201  C   TYR A 460      11.319  63.649  31.040  1.00  8.00           C
ATOM   2202  O   TYR A 460      12.406  63.812  31.566  1.00  7.83           O
ATOM   2203  CB  TYR A 460       9.413  62.388  32.137  1.00  8.44           C
ATOM   2204  CG  TYR A 460       9.759  62.725  33.566  1.00  7.05           C
ATOM   2205  CD1 TYR A 460      10.130  61.732  34.467  1.00  8.07           C
ATOM   2206  CD2 TYR A 460       9.663  64.031  34.041  1.00  8.53           C
ATOM   2207  CE1 TYR A 460      10.437  62.043  35.799  1.00  8.35           C
ATOM   2208  CE2 TYR A 460       9.978  64.348  35.346  1.00  8.70           C
ATOM   2209  CZ  TYR A 460      10.361  63.342  36.229  1.00 10.63           C
ATOM   2210  OH  TYR A 460      10.649  63.660  37.555  1.00 10.77           O
ATOM   2211  N   ILE A 461      10.705  64.601  30.334  1.00  7.64           N
ATOM   2212  CA  ILE A 461      11.219  65.965  30.190  1.00  7.84           C
ATOM   2213  C   ILE A 461      10.315  66.922  30.968  1.00  8.09           C
ATOM   2214  O   ILE A 461       9.134  67.113  30.627  1.00  8.32           O
ATOM   2215  CB  ILE A 461      11.343  66.417  28.694  1.00  7.49           C
ATOM   2216  CG1 ILE A 461      11.883  65.270  27.803  1.00  7.08           C
ATOM   2217  CG2 ILE A 461      12.185  67.720  28.627  1.00  9.11           C
ATOM   2218  CD1 ILE A 461      12.188  65.659  26.332  1.00  7.37           C
ATOM   2219  N   ALA A 462      10.880  67.503  32.027  1.00  8.72           N
ATOM   2220  CA  ALA A 462      10.190  68.410  32.936  1.00  9.19           C
ATOM   2221  C   ALA A 462      10.219  69.858  32.431  1.00 10.52           C
ATOM   2222  O   ALA A 462      10.905  70.163  31.451  1.00 10.28           O
ATOM   2223  CB  ALA A 462      10.816  68.320  34.370  1.00  9.34           C
ATOM   2224  N   GLU A 463       9.452  70.728  33.092  1.00 10.93           N
ATOM   2225  CA  GLU A 463       9.441  72.162  32.799  1.00 12.76           C
ATOM   2226  C   GLU A 463      10.171  72.938  33.870  1.00 13.37           C
ATOM   2227  O   GLU A 463      10.106  72.605  35.047  1.00 14.13           O
ATOM   2228  CB  GLU A 463       8.025  72.700  32.760  1.00 13.39           C
ATOM   2229  CG  GLU A 463       7.196  72.148  31.623  1.00 17.66           C
ATOM   2230  CD  GLU A 463       6.291  73.192  31.008  1.00 19.47           C
ATOM   2231  OE1 GLU A 463       5.975  74.204  31.686  1.00 22.47           O
ATOM   2232  OE2 GLU A 463       5.885  72.987  29.846  1.00 25.29           O
ATOM   2233  N   TRP A 464      10.811  74.017  33.461  1.00 13.93           N
ATOM   2234  CA  TRP A 464      11.752  74.731  34.303  1.00 15.32           C
ATOM   2235  C   TRP A 464      11.305  76.181  34.358  1.00 16.26           C
ATOM   2236  O   TRP A 464      11.007  76.798  33.331  1.00 15.33           O
ATOM   2237  CB  TRP A 464      13.107  74.554  33.652  1.00 15.77           C
ATOM   2238  CG  TRP A 464      14.346  75.015  34.335  1.00 17.90           C
ATOM   2239  CD1 TRP A 464      15.242  74.241  35.025  1.00 19.04           C
ATOM   2240  CD2 TRP A 464      14.912  76.329  34.285  1.00 18.97           C
ATOM   2241  NE1 TRP A 464      16.311  75.001  35.434  1.00 20.01           N
ATOM   2242  CE2 TRP A 464      16.140  76.285  34.987  1.00 20.23           C
ATOM   2243  CE3 TRP A 464      14.510  77.545  33.713  1.00 19.08           C
ATOM   2244  CZ2 TRP A 464      16.952  77.412  35.155  1.00 18.81           C
ATOM   2245  CZ3 TRP A 464      15.316  78.664  33.882  1.00 19.51           C
ATOM   2246  CH2 TRP A 464      16.523  78.588  34.599  1.00 19.26           C
ATOM   2247  N   LYS A 465      11.198  76.711  35.567  1.00 17.53           N
ATOM   2248  CA  LYS A 465      10.788  78.099  35.777  1.00 18.87           C
ATOM   2249  C   LYS A 465      11.733  78.749  36.776  1.00 19.71           C
ATOM   2250  O   LYS A 465      11.628  78.515  37.984  1.00 20.46           O
ATOM   2251  CB  LYS A 465       9.342  78.146  36.262  1.00 19.21           C
ATOM   2252  CG  LYS A 465       8.374  77.515  35.271  1.00 19.90           C
ATOM   2253  CD  LYS A 465       6.959  78.049  35.425  1.00 21.74           C
ATOM   2254  CE  LYS A 465       6.056  77.524  34.330  1.00 23.28           C
ATOM   2255  NZ  LYS A 465       4.630  77.396  34.727  1.00 24.62           N
ATOM   2256  N   GLY A 466      12.678  79.532  36.266  1.00 20.17           N
ATOM   2257  CA  GLY A 466      13.663  80.196  37.111  1.00 21.00           C
ATOM   2258  C   GLY A 466      14.344  79.223  38.053  1.00 21.01           C
ATOM   2259  O   GLY A 466      14.505  79.526  39.241  1.00 22.51           O
ATOM   2260  N   GLY A 467      14.706  78.043  37.542  1.00 20.67           N
ATOM   2261  CA  GLY A 467      15.471  77.071  38.301  1.00 19.90           C
ATOM   2262  C   GLY A 467      14.654  75.970  38.944  1.00 19.50           C
ATOM   2263  O   GLY A 467      15.210  74.942  39.323  1.00 20.81           O
ATOM   2264  N   LEU A 468      13.345  76.182  39.067  1.00 18.66           N
ATOM   2265  CA  LEU A 468      12.457  75.272  39.792  1.00 17.77           C
ATOM   2266  C   LEU A 468      11.744  74.333  38.833  1.00 16.45           C
ATOM   2267  O   LEU A 468      10.985  74.806  37.989  1.00 15.49           O
ATOM   2268  CB  LEU A 468      11.390  76.069  40.520  1.00 18.41           C
ATOM   2269  CG  LEU A 468      10.264  75.265  41.192  1.00 20.58           C
ATOM   2270  CD1 LEU A 468      10.800  74.473  42.391  1.00 22.70           C
ATOM   2271  CD2 LEU A 468       9.104  76.188  41.608  1.00 21.74           C
ATOM   2272  N   LEU A 469      11.956  73.024  38.980  1.00 15.26           N
ATOM   2273  CA  LEU A 469      11.299  72.051  38.102  1.00 14.43           C
ATOM   2274  C   LEU A 469       9.871  71.757  38.489  1.00 13.54           C
ATOM   2275  O   LEU A 469       9.557  71.580  39.664  1.00 12.84           O
ATOM   2276  CB  LEU A 469      12.052  70.718  38.036  1.00 14.68           C
ATOM   2277  CG  LEU A 469      13.390  70.640  37.299  1.00 15.46           C
ATOM   2278  CD1 LEU A 469      13.888  69.183  37.245  1.00 16.46           C
ATOM   2279  CD2 LEU A 469      13.323  71.245  35.897  1.00 15.85           C
ATOM   2280  N   GLU A 470       9.015  71.680  37.473  1.00 12.03           N
ATOM   2281  CA  GLU A 470       7.697  71.100  37.612  1.00 11.75           C
ATOM   2282  C   GLU A 470       7.728  69.748  36.906  1.00 11.01           C
ATOM   2283  O   GLU A 470       8.050  69.663  35.718  1.00 10.10           O
ATOM   2284  CB  GLU A 470       6.618  71.984  37.005  1.00 12.46           C
ATOM   2285  CG  GLU A 470       5.241  71.374  37.208  1.00 13.78           C
ATOM   2286  CD  GLU A 470       4.108  72.276  36.795  1.00 15.93           C
ATOM   2287  OE1 GLU A 470       4.355  73.271  36.075  1.00 19.93           O
ATOM   2288  OE2 GLU A 470       2.971  71.990  37.208  1.00 17.04           O
ATOM   2289  N   HIS A 471       7.388  68.691  37.650  1.00 10.58           N
ATOM   2290  CA  HIS A 471       7.559  67.306  37.176  1.00 10.79           C
ATOM   2291  C   HIS A 471       6.338  66.822  36.388  1.00 10.70           C
ATOM   2292  O   HIS A 471       5.520  66.014  36.854  1.00 10.31           O
ATOM   2293  CB  HIS A 471       7.918  66.394  38.345  1.00 10.94           C
ATOM   2294  CG  HIS A 471       9.238  66.743  38.957  1.00 11.08           C
ATOM   2295  ND1 HIS A 471      10.417  66.155  38.561  1.00 12.42           N
ATOM   2296  CD2 HIS A 471       9.574  67.672  39.883  1.00 13.89           C
ATOM   2297  CE1 HIS A 471      11.422  66.685  39.238  1.00 12.75           C
ATOM   2298  NE2 HIS A 471      10.936  67.605  40.047  1.00 12.49           N
ATOM   2299  N   LYS A 472       6.228  67.382  35.184  1.00 10.51           N
ATOM   2300  CA  LYS A 472       5.064  67.231  34.314  1.00 10.45           C
ATOM   2301  C   LYS A 472       5.567  67.275  32.874  1.00  9.80           C
ATOM   2302  O   LYS A 472       6.514  68.005  32.563  1.00 10.97           O
ATOM   2303  CB  LYS A 472       4.074  68.369  34.583  1.00 11.11           C
ATOM   2304  CG  LYS A 472       2.946  68.527  33.591  1.00 13.81           C
ATOM   2305  N   MET A 473       4.949  66.472  32.016  1.00  8.41           N
ATOM   2306  CA  MET A 473       5.302  66.372  30.607  1.00  8.40           C
ATOM   2307  C   MET A 473       4.003  66.431  29.788  1.00  7.31           C
ATOM   2308  O   MET A 473       2.985  65.888  30.189  1.00  8.46           O
ATOM   2309  CB  MET A 473       6.082  65.078  30.386  1.00  8.78           C
ATOM   2310  CG  MET A 473       6.567  64.850  28.982  1.00  9.52           C
ATOM   2311  SD  MET A 473       7.648  63.396  28.919  1.00  8.16           S
ATOM   2312  CE  MET A 473       7.895  63.281  27.141  1.00  9.90           C
ATOM   2313  N   GLY A 474       4.026  67.144  28.660  1.00  6.42           N
ATOM   2314  CA  GLY A 474       2.886  67.217  27.753  1.00  6.43           C
ATOM   2315  C   GLY A 474       2.916  66.185  26.615  1.00  5.42           C
ATOM   2316  O   GLY A 474       3.966  65.722  26.194  1.00  4.81           O
ATOM   2317  N   HIS A 475       1.748  65.823  26.091  1.00  4.60           N
ATOM   2318  CA  HIS A 475       1.653  65.129  24.791  1.00  4.81           C
ATOM   2319  C   HIS A 475       2.493  65.853  23.734  1.00  4.67           C
ATOM   2320  O   HIS A 475       3.161  65.209  22.933  1.00  4.67           O
ATOM   2321  CB  HIS A 475       0.176  65.020  24.321  1.00  4.70           C
ATOM   2322  CG  HIS A 475      -0.064  63.983  23.251  1.00  4.87           C
ATOM   2323  ND1 HIS A 475       0.362  64.127  21.943  1.00  4.48           N
ATOM   2324  CD2 HIS A 475      -0.733  62.804  23.294  1.00  5.42           C
ATOM   2325  CE1 HIS A 475       0.017  63.056  21.248  1.00  4.53           C
ATOM   2326  NE2 HIS A 475      -0.660  62.240  22.041  1.00  6.55           N
ATOM   2327  N   LEU A 476       2.475  67.187  23.733  1.00  4.66           N
ATOM   2328  CA  LEU A 476       3.302  67.949  22.787  1.00  4.18           C
ATOM   2329  C   LEU A 476       4.777  67.612  22.933  1.00  4.55           C
ATOM   2330  O   LEU A 476       5.470  67.486  21.924  1.00  3.73           O
ATOM   2331  CB  LEU A 476       3.096  69.452  22.961  1.00  4.39           C
ATOM   2332  CG  LEU A 476       1.768  70.053  22.516  1.00  4.37           C
ATOM   2333  CD1 LEU A 476       1.596  71.487  23.047  1.00  5.53           C
ATOM   2334  CD2 LEU A 476       1.621  69.986  20.982  1.00  5.63           C
ATOM   2335  N   THR A 477       5.230  67.453  24.175  1.00  3.85           N
ATOM   2336  CA  THR A 477       6.625  67.101  24.429  1.00  4.44           C
ATOM   2337  C   THR A 477       7.027  65.775  23.804  1.00  4.54           C
ATOM   2338  O   THR A 477       8.215  65.557  23.511  1.00  5.09           O
ATOM   2339  CB  THR A 477       6.923  67.055  25.953  1.00  4.11           C
ATOM   2340  OG1 THR A 477       6.304  68.179  26.607  1.00  5.66           O
ATOM   2341  CG2 THR A 477       8.439  67.169  26.206  1.00  5.34           C
ATOM   2342  N   CYS A 478       6.075  64.868  23.612  1.00  4.82           N
ATOM   2343  CA  CYS A 478       6.384  63.529  23.107  1.00  4.33           C
ATOM   2344  C   CYS A 478       7.003  63.495  21.690  1.00  4.56           C
ATOM   2345  O   CYS A 478       7.590  62.492  21.324  1.00  5.87           O
ATOM   2346  CB  CYS A 478       5.158  62.614  23.158  1.00  4.44           C
ATOM   2347  SG  CYS A 478       4.733  62.098  24.863  1.00  6.23           S
ATOM   2348  N   PHE A 479       6.880  64.577  20.914  1.00  3.86           N
ATOM   2349  CA  PHE A 479       7.537  64.692  19.587  1.00  4.20           C
ATOM   2350  C   PHE A 479       9.072  64.528  19.738  1.00  4.00           C
ATOM   2351  O   PHE A 479       9.777  64.125  18.803  1.00  4.22           O
ATOM   2352  CB  PHE A 479       7.243  66.073  18.937  1.00  3.56           C
ATOM   2353  CG  PHE A 479       8.339  67.073  19.183  1.00  4.74           C
ATOM   2354  CD1 PHE A 479       9.355  67.251  18.260  1.00  6.17           C
ATOM   2355  CD2 PHE A 479       8.406  67.766  20.390  1.00  4.05           C
ATOM   2356  CE1 PHE A 479      10.399  68.123  18.528  1.00  5.16           C
ATOM   2357  CE2 PHE A 479       9.466  68.649  20.667  1.00  4.86           C
ATOM   2358  CZ  PHE A 479      10.460  68.802  19.743  1.00  4.01           C
ATOM   2359  N   ALA A 480       9.575  64.843  20.924  1.00  4.56           N
ATOM   2360  CA  ALA A 480      11.021  64.930  21.138  1.00  4.64           C
ATOM   2361  C   ALA A 480      11.701  63.567  20.990  1.00  4.99           C
ATOM   2362  O   ALA A 480      12.894  63.504  20.688  1.00  4.87           O
ATOM   2363  CB  ALA A 480      11.325  65.540  22.496  1.00  4.99           C
ATOM   2364  N   GLY A 481      10.979  62.476  21.218  1.00  4.95           N
ATOM   2365  CA  GLY A 481      11.555  61.155  21.020  1.00  5.24           C
ATOM   2366  C   GLY A 481      12.033  60.947  19.593  1.00  5.38           C
ATOM   2367  O   GLY A 481      13.157  60.516  19.356  1.00  6.13           O
ATOM   2368  N   GLY A 482      11.196  61.272  18.612  1.00  5.16           N
ATOM   2369  CA  GLY A 482      11.586  61.207  17.222  1.00  5.15           C
ATOM   2370  C   GLY A 482      12.673  62.212  16.866  1.00  6.05           C
ATOM   2371  O   GLY A 482      13.524  61.907  16.024  1.00  6.40           O
ATOM   2372  N   MET A 483      12.628  63.403  17.475  1.00  6.04           N
ATOM   2373  CA  MET A 483      13.658  64.420  17.230  1.00  6.37           C
ATOM   2374  C   MET A 483      15.020  63.869  17.666  1.00  6.78           C
ATOM   2375  O   MET A 483      15.970  63.906  16.891  1.00  6.08           O
ATOM   2376  CB  MET A 483      13.334  65.749  17.952  1.00  7.02           C
ATOM   2377  CG  MET A 483      14.416  66.846  17.825  1.00  6.66           C
ATOM   2378  SD  MET A 483      14.114  68.326  18.802  1.00  6.72           S
ATOM   2379  CE  MET A 483      14.407  67.745  20.400  1.00  7.90           C
ATOM   2380  N   PHE A 484      15.105  63.381  18.906  1.00  6.38           N
ATOM   2381  CA  PHE A 484      16.355  62.825  19.434  1.00  6.66           C
ATOM   2382  C   PHE A 484      16.864  61.710  18.520  1.00  7.01           C
ATOM   2383  O   PHE A 484      18.064  61.645  18.217  1.00  7.67           O
ATOM   2384  CB  PHE A 484      16.173  62.279  20.869  1.00  6.68           C
ATOM   2385  CG  PHE A 484      15.893  63.333  21.938  1.00  7.44           C
ATOM   2386  CD1 PHE A 484      16.503  64.585  21.930  1.00  9.85           C
ATOM   2387  CD2 PHE A 484      14.995  63.053  22.979  1.00  6.59           C
ATOM   2388  CE1 PHE A 484      16.225  65.530  22.918  1.00 10.04           C
ATOM   2389  CE2 PHE A 484      14.740  63.988  23.990  1.00  8.35           C
ATOM   2390  CZ  PHE A 484      15.347  65.240  23.943  1.00  8.10           C
ATOM   2391  N   ALA A 485      15.982  60.814  18.085  1.00  6.65           N
ATOM   2392  CA  ALA A 485      16.385  59.685  17.227  1.00  6.68           C
ATOM   2393  C   ALA A 485      16.863  60.154  15.847  1.00  7.49           C
ATOM   2394  O   ALA A 485      17.831  59.621  15.300  1.00  7.66           O
ATOM   2395  CB  ALA A 485      15.247  58.692  17.082  1.00  7.51           C
ATOM   2396  N   LEU A 486      16.180  61.146  15.280  1.00  7.48           N
ATOM   2397  CA  LEU A 486      16.510  61.674  13.950  1.00  7.53           C
ATOM   2398  C   LEU A 486      17.886  62.353  13.923  1.00  7.72           C
ATOM   2399  O   LEU A 486      18.588  62.312  12.907  1.00  8.06           O
ATOM   2400  CB  LEU A 486      15.406  62.659  13.500  1.00  7.45           C
ATOM   2401  CG  LEU A 486      15.580  63.342  12.136  1.00  8.35           C
ATOM   2402  CD1 LEU A 486      15.513  62.357  10.978  1.00  8.75           C
ATOM   2403  CD2 LEU A 486      14.552  64.508  11.977  1.00  8.93           C
ATOM   2404  N   GLY A 487      18.261  62.949  15.050  1.00  8.18           N
ATOM   2405  CA  GLY A 487      19.544  63.611  15.204  1.00  8.87           C
ATOM   2406  C   GLY A 487      20.691  62.690  15.559  1.00  9.28           C
ATOM   2407  O   GLY A 487      21.820  63.154  15.594  1.00  9.31           O
ATOM   2408  N   ALA A 488      20.410  61.415  15.852  1.00 10.57           N
ATOM   2409  CA  ALA A 488      21.432  60.451  16.301  1.00 10.90           C
ATOM   2410  C   ALA A 488      22.515  60.222  15.260  1.00 12.13           C
ATOM   2411  O   ALA A 488      23.681  60.204  15.613  1.00 12.73           O
ATOM   2412  CB  ALA A 488      20.803  59.127  16.663  1.00 10.69           C
ATOM   2413  N   ASP A 489      22.128  60.058  13.999  1.00 13.29           N
ATOM   2414  CA  ASP A 489      23.088  59.774  12.930  1.00 14.73           C
ATOM   2415  C   ASP A 489      24.121  60.913  12.795  1.00 14.98           C
ATOM   2416  O   ASP A 489      25.314  60.659  12.566  1.00 15.69           O
ATOM   2417  CB  ASP A 489      22.357  59.510  11.613  1.00 15.20           C
ATOM   2418  CG  ASP A 489      23.308  59.248  10.455  1.00 18.91           C
ATOM   2419  OD1 ASP A 489      23.572  60.185   9.673  1.00 22.92           O
ATOM   2420  OD2 ASP A 489      23.834  58.136  10.259  1.00 23.31           O
ATOM   2421  N   GLY A 490      23.678  62.155  12.982  1.00 14.77           N
ATOM   2422  CA  GLY A 490      24.544  63.328  12.885  1.00 15.16           C
ATOM   2423  C   GLY A 490      25.253  63.752  14.159  1.00 15.07           C
ATOM   2424  O   GLY A 490      26.010  64.727  14.166  1.00 15.21           O
ATOM   2425  N   ALA A 491      25.025  63.010  15.239  1.00 15.40           N
ATOM   2426  CA  ALA A 491      25.578  63.319  16.553  1.00 15.73           C
ATOM   2427  C   ALA A 491      27.086  63.088  16.571  1.00 16.84           C
ATOM   2428  O   ALA A 491      27.589  62.341  15.730  1.00 16.41           O
ATOM   2429  CB  ALA A 491      24.909  62.453  17.617  1.00 15.61           C
ATOM   2430  N   PRO A 492      27.794  63.722  17.513  1.00 18.14           N
ATOM   2431  CA  PRO A 492      29.232  63.491  17.679  1.00 18.87           C
ATOM   2432  C   PRO A 492      29.588  62.029  17.854  1.00 19.63           C
ATOM   2433  O   PRO A 492      28.738  61.184  18.201  1.00 18.85           O
ATOM   2434  CB  PRO A 492      29.573  64.252  18.969  1.00 18.99           C
ATOM   2435  CG  PRO A 492      28.514  65.258  19.132  1.00 19.43           C
ATOM   2436  CD  PRO A 492      27.290  64.709  18.487  1.00 18.72           C
ATOM   2437  N   GLU A 493      30.870  61.755  17.621  1.00 20.39           N
ATOM   2438  CA  GLU A 493      31.484  60.449  17.866  1.00 21.53           C
ATOM   2439  C   GLU A 493      30.993  59.784  19.166  1.00 21.93           C
ATOM   2440  O   GLU A 493      31.106  60.372  20.239  1.00 22.10           O
ATOM   2441  CB  GLU A 493      33.008  60.635  17.945  1.00 21.76           C
ATOM   2442  CG  GLU A 493      33.821  59.355  18.147  1.00 22.21           C
ATOM   2443  CD  GLU A 493      33.947  58.494  16.899  1.00 22.23           C
ATOM   2444  OE1 GLU A 493      33.573  58.935  15.787  1.00 21.17           O
ATOM   2445  OE2 GLU A 493      34.420  57.351  17.041  1.00 24.34           O
ATOM   2446  N   ALA A 494      30.467  58.561  19.055  1.00 22.26           N
ATOM   2447  CA  ALA A 494      30.084  57.732  20.219  1.00 22.33           C
ATOM   2448  C   ALA A 494      28.906  58.282  21.042  1.00 22.22           C
ATOM   2449  O   ALA A 494      28.726  57.921  22.222  1.00 22.74           O
ATOM   2450  CB  ALA A 494      31.304  57.454  21.136  1.00 22.91           C
ATOM   2451  N   ARG A 495      28.117  59.153  20.415  1.00 21.22           N
ATOM   2452  CA  ARG A 495      26.886  59.671  21.007  1.00 20.38           C
ATOM   2453  C   ARG A 495      25.630  59.229  20.243  1.00 19.28           C
ATOM   2454  O   ARG A 495      24.519  59.500  20.697  1.00 19.10           O
ATOM   2455  CB  ARG A 495      26.944  61.199  21.090  1.00 20.81           C
ATOM   2456  N   ALA A 496      25.793  58.580  19.091  1.00 17.86           N
ATOM   2457  CA  ALA A 496      24.659  58.148  18.262  1.00 17.12           C
ATOM   2458  C   ALA A 496      23.735  57.148  18.969  1.00 16.48           C
ATOM   2459  O   ALA A 496      22.518  57.321  18.973  1.00 15.63           O
ATOM   2460  CB  ALA A 496      25.140  57.565  16.938  1.00 17.62           C
ATOM   2461  N   GLN A 497      24.298  56.105  19.570  1.00 16.00           N
ATOM   2462  CA  GLN A 497      23.469  55.132  20.299  1.00 15.25           C
ATOM   2463  C   GLN A 497      22.767  55.772  21.501  1.00 14.77           C
ATOM   2464  O   GLN A 497      21.635  55.420  21.813  1.00 13.85           O
ATOM   2465  CB  GLN A 497      24.289  53.911  20.756  1.00 16.12           C
ATOM   2466  N   HIS A 498      23.436  56.718  22.153  1.00 13.54           N
ATOM   2467  CA  HIS A 498      22.884  57.472  23.271  1.00 13.12           C
ATOM   2468  C   HIS A 498      21.570  58.160  22.879  1.00 12.04           C
ATOM   2469  O   HIS A 498      20.588  58.117  23.623  1.00 12.37           O
ATOM   2470  CB  HIS A 498      23.885  58.521  23.765  1.00 13.39           C
ATOM   2471  CG  HIS A 498      23.289  59.544  24.678  1.00 14.61           C
ATOM   2472  ND1 HIS A 498      22.923  59.261  25.977  1.00 17.41           N
ATOM   2473  CD2 HIS A 498      22.963  60.842  24.469  1.00 15.65           C
ATOM   2474  CE1 HIS A 498      22.400  60.341  26.527  1.00 18.45           C
ATOM   2475  NE2 HIS A 498      22.415  61.314  25.635  1.00 17.92           N
ATOM   2476  N   TYR A 499      21.566  58.779  21.709  1.00 11.77           N
ATOM   2477  CA  TYR A 499      20.382  59.506  21.249  1.00 11.02           C
ATOM   2478  C   TYR A 499      19.285  58.580  20.703  1.00 10.70           C
ATOM   2479  O   TYR A 499      18.098  58.889  20.883  1.00  9.70           O
ATOM   2480  CB  TYR A 499      20.768  60.601  20.238  1.00 11.07           C
ATOM   2481  CG  TYR A 499      21.390  61.830  20.870  1.00 12.83           C
ATOM   2482  CD1 TYR A 499      20.690  62.596  21.810  1.00 14.05           C
ATOM   2483  CD2 TYR A 499      22.673  62.239  20.530  1.00 15.12           C
ATOM   2484  CE1 TYR A 499      21.270  63.722  22.404  1.00 16.00           C
ATOM   2485  CE2 TYR A 499      23.249  63.359  21.108  1.00 16.61           C
ATOM   2486  CZ  TYR A 499      22.549  64.092  22.045  1.00 17.25           C
ATOM   2487  OH  TYR A 499      23.127  65.201  22.612  1.00 20.69           O
ATOM   2488  N   LEU A 500      19.651  57.463  20.071  1.00 10.58           N
ATOM   2489  CA  LEU A 500      18.662  56.436  19.706  1.00 11.16           C
ATOM   2490  C   LEU A 500      18.010  55.856  20.959  1.00 10.95           C
ATOM   2491  O   LEU A 500      16.803  55.594  20.962  1.00 10.69           O
ATOM   2492  CB  LEU A 500      19.262  55.302  18.852  1.00 12.02           C
ATOM   2493  CG  LEU A 500      19.352  55.570  17.336  1.00 14.52           C
ATOM   2494  CD1 LEU A 500      20.110  54.448  16.579  1.00 16.62           C
ATOM   2495  CD2 LEU A 500      17.968  55.843  16.686  1.00 15.73           C
ATOM   2496  N   GLU A 501      18.805  55.654  22.009  1.00 11.15           N
ATOM   2497  CA  GLU A 501      18.300  55.084  23.256  1.00 10.98           C
ATOM   2498  C   GLU A 501      17.427  56.070  24.028  1.00 10.51           C
ATOM   2499  O   GLU A 501      16.417  55.664  24.589  1.00 11.32           O
ATOM   2500  CB  GLU A 501      19.442  54.550  24.127  1.00 12.00           C
ATOM   2501  CG  GLU A 501      19.993  53.218  23.635  1.00 14.88           C
ATOM   2502  CD  GLU A 501      21.225  52.759  24.406  1.00 19.77           C
ATOM   2503  OE1 GLU A 501      21.673  53.483  25.325  1.00 23.56           O
ATOM   2504  OE2 GLU A 501      21.749  51.663  24.083  1.00 24.81           O
ATOM   2505  N   LEU A 502      17.795  57.352  24.018  1.00  9.90           N
ATOM   2506  CA  LEU A 502      16.985  58.409  24.623  1.00  9.42           C
ATOM   2507  C   LEU A 502      15.642  58.529  23.893  1.00  8.68           C
ATOM   2508  O   LEU A 502      14.597  58.613  24.523  1.00  8.21           O
ATOM   2509  CB  LEU A 502      17.739  59.746  24.620  1.00  9.33           C
ATOM   2510  CG  LEU A 502      17.036  60.962  25.257  1.00 11.22           C
ATOM   2511  CD1 LEU A 502      16.652  60.700  26.705  1.00 12.05           C
ATOM   2512  CD2 LEU A 502      17.922  62.205  25.138  1.00 11.47           C
ATOM   2513  N   GLY A 503      15.676  58.526  22.570  1.00  8.44           N
ATOM   2514  CA  GLY A 503      14.461  58.450  21.782  1.00  6.91           C
ATOM   2515  C   GLY A 503      13.570  57.283  22.154  1.00  7.63           C
ATOM   2516  O   GLY A 503      12.373  57.463  22.313  1.00  6.93           O
ATOM   2517  N   ALA A 504      14.142  56.091  22.302  1.00  7.20           N
ATOM   2518  CA  ALA A 504      13.369  54.922  22.703  1.00  7.25           C
ATOM   2519  C   ALA A 504      12.767  55.067  24.104  1.00  7.02           C
ATOM   2520  O   ALA A 504      11.665  54.605  24.338  1.00  7.09           O
ATOM   2521  CB  ALA A 504      14.231  53.648  22.639  1.00  7.70           C
ATOM   2522  N   GLU A 505      13.468  55.713  25.032  1.00  7.52           N
ATOM   2523  CA  GLU A 505      12.945  55.877  26.386  1.00  7.66           C
ATOM   2524  C   GLU A 505      11.798  56.875  26.436  1.00  7.71           C
ATOM   2525  O   GLU A 505      10.845  56.677  27.188  1.00  7.78           O
ATOM   2526  CB  GLU A 505      14.062  56.251  27.367  1.00  8.56           C
ATOM   2527  CG  GLU A 505      15.027  55.086  27.656  1.00  9.53           C
ATOM   2528  CD  GLU A 505      14.352  53.803  28.141  1.00 12.41           C
ATOM   2529  OE1 GLU A 505      13.430  53.871  28.972  1.00 12.36           O
ATOM   2530  OE2 GLU A 505      14.747  52.707  27.686  1.00 15.82           O
ATOM   2531  N   ILE A 506      11.904  57.962  25.664  1.00  7.09           N
ATOM   2532  CA  ILE A 506      10.794  58.902  25.518  1.00  6.85           C
ATOM   2533  C   ILE A 506       9.592  58.209  24.879  1.00  6.49           C
ATOM   2534  O   ILE A 506       8.480  58.384  25.342  1.00  6.46           O
ATOM   2535  CB  ILE A 506      11.214  60.194  24.727  1.00  6.86           C
ATOM   2536  CG1 ILE A 506      12.287  60.994  25.486  1.00  8.01           C
ATOM   2537  CG2 ILE A 506       9.977  61.061  24.393  1.00  6.34           C
ATOM   2538  CD1 ILE A 506      11.901  61.558  26.815  1.00  9.06           C
ATOM   2539  N   ALA A 507       9.822  57.404  23.842  1.00  6.53           N
ATOM   2540  CA  ALA A 507       8.773  56.599  23.225  1.00  6.67           C
ATOM   2541  C   ALA A 507       8.068  55.686  24.223  1.00  7.03           C
ATOM   2542  O   ALA A 507       6.839  55.584  24.203  1.00  6.38           O
ATOM   2543  CB  ALA A 507       9.346  55.773  22.057  1.00  6.60           C
ATOM   2544  N   ARG A 508       8.845  55.019  25.084  1.00  7.52           N
ATOM   2545  CA  ARG A 508       8.292  54.122  26.102  1.00  7.93           C
ATOM   2546  C   ARG A 508       7.461  54.880  27.146  1.00  6.73           C
ATOM   2547  O   ARG A 508       6.364  54.465  27.471  1.00  6.73           O
ATOM   2548  CB  ARG A 508       9.421  53.368  26.803  1.00  8.22           C
ATOM   2549  CG  ARG A 508       8.889  52.368  27.838  1.00 10.19           C
ATOM   2550  CD  ARG A 508       9.848  51.284  28.183  1.00 14.89           C
ATOM   2551  NE  ARG A 508      10.904  51.796  29.037  1.00 15.59           N
ATOM   2552  CZ  ARG A 508      10.927  51.739  30.369  1.00 16.81           C
ATOM   2553  NH1 ARG A 508       9.923  51.218  31.054  1.00 16.55           N
ATOM   2554  NH2 ARG A 508      11.972  52.243  31.027  1.00 16.36           N
ATOM   2555  N   THR A 509       7.992  55.973  27.682  1.00  6.86           N
ATOM   2556  CA  THR A 509       7.244  56.811  28.614  1.00  6.75           C
ATOM   2557  C   THR A 509       5.937  57.264  27.978  1.00  6.31           C
ATOM   2558  O   THR A 509       4.879  57.219  28.601  1.00  6.09           O
ATOM   2559  CB  THR A 509       8.085  58.029  29.025  1.00  7.49           C
ATOM   2560  OG1 THR A 509       9.174  57.565  29.813  1.00  8.55           O
ATOM   2561  CG2 THR A 509       7.334  59.012  29.931  1.00  8.52           C
ATOM   2562  N   CYS A 510       6.017  57.746  26.745  1.00  6.26           N
ATOM   2563  CA  CYS A 510       4.832  58.242  26.069  1.00  5.77           C
ATOM   2564  C   CYS A 510       3.820  57.111  25.791  1.00  5.42           C
ATOM   2565  O   CYS A 510       2.611  57.305  25.962  1.00  4.62           O
ATOM   2566  CB  CYS A 510       5.231  59.024  24.803  1.00  6.64           C
ATOM   2567  SG  CYS A 510       6.098  60.587  25.193  1.00  7.37           S
ATOM   2568  N   HIS A 511       4.305  55.927  25.408  1.00  4.92           N
ATOM   2569  CA  HIS A 511       3.466  54.712  25.333  1.00  5.00           C
ATOM   2570  C   HIS A 511       2.837  54.354  26.672  1.00  4.99           C
ATOM   2571  O   HIS A 511       1.687  53.962  26.714  1.00  5.61           O
ATOM   2572  CB  HIS A 511       4.269  53.520  24.815  1.00  4.80           C
ATOM   2573  CG  HIS A 511       3.494  52.244  24.698  1.00  5.53           C
ATOM   2574  ND1 HIS A 511       3.891  51.079  25.324  1.00  8.09           N
ATOM   2575  CD2 HIS A 511       2.355  51.942  24.036  1.00  5.84           C
ATOM   2576  CE1 HIS A 511       3.040  50.112  25.031  1.00  8.73           C
ATOM   2577  NE2 HIS A 511       2.097  50.606  24.247  1.00  7.87           N
ATOM   2578  N   GLU A 512       3.575  54.506  27.770  1.00  5.30           N
ATOM   2579  CA  GLU A 512       2.992  54.269  29.094  1.00  5.34           C
ATOM   2580  C   GLU A 512       1.864  55.248  29.429  1.00  4.65           C
ATOM   2581  O   GLU A 512       0.884  54.864  30.081  1.00  5.85           O
ATOM   2582  CB  GLU A 512       4.055  54.272  30.202  1.00  5.30           C
ATOM   2583  CG  GLU A 512       4.912  53.016  30.272  1.00  6.80           C
ATOM   2584  CD  GLU A 512       4.132  51.715  30.393  1.00  6.62           C
ATOM   2585  OE1 GLU A 512       3.060  51.658  31.053  1.00  7.87           O
ATOM   2586  OE2 GLU A 512       4.614  50.706  29.838  1.00  7.67           O
ATOM   2587  N   SER A 513       1.981  56.501  28.985  1.00  4.73           N
ATOM   2588  CA  SER A 513       0.917  57.494  29.176  1.00  4.89           C
ATOM   2589  C   SER A 513      -0.334  57.066  28.423  1.00  4.93           C
ATOM   2590  O   SER A 513      -1.422  57.362  28.885  1.00  5.21           O
ATOM   2591  CB  SER A 513       1.359  58.933  28.805  1.00  4.86           C
ATOM   2592  OG  SER A 513       1.312  59.179  27.397  1.00  6.27           O
ATOM   2593  N   TYR A 514      -0.186  56.358  27.292  1.00  4.39           N
ATOM   2594  CA  TYR A 514      -1.306  55.757  26.559  1.00  4.63           C
ATOM   2595  C   TYR A 514      -1.833  54.515  27.307  1.00  4.57           C
ATOM   2596  O   TYR A 514      -3.025  54.350  27.511  1.00  5.27           O
ATOM   2597  CB  TYR A 514      -0.892  55.372  25.090  1.00  4.74           C
ATOM   2598  CG  TYR A 514      -0.948  56.519  24.074  1.00  4.15           C
ATOM   2599  CD1 TYR A 514      -0.464  57.797  24.383  1.00  3.65           C
ATOM   2600  CD2 TYR A 514      -1.475  56.335  22.807  1.00  4.10           C
ATOM   2601  CE1 TYR A 514      -0.539  58.876  23.439  1.00  4.95           C
ATOM   2602  CE2 TYR A 514      -1.553  57.404  21.878  1.00  3.77           C
ATOM   2603  CZ  TYR A 514      -1.077  58.652  22.190  1.00  4.84           C
ATOM   2604  OH  TYR A 514      -1.163  59.683  21.274  1.00  5.42           O
ATOM   2605  N   ASN A 515      -0.926  53.627  27.707  1.00  5.10           N
ATOM   2606  CA  ASN A 515      -1.266  52.354  28.382  1.00  5.40           C
ATOM   2607  C   ASN A 515      -2.078  52.532  29.672  1.00  5.79           C
ATOM   2608  O   ASN A 515      -2.963  51.729  29.956  1.00  5.82           O
ATOM   2609  CB  ASN A 515       0.054  51.635  28.702  1.00  5.94           C
ATOM   2610  CG  ASN A 515      -0.116  50.261  29.386  1.00  6.20           C
ATOM   2611  OD1 ASN A 515      -1.063  49.499  29.102  1.00  6.48           O
ATOM   2612  ND2 ASN A 515       0.841  49.953  30.304  1.00  6.81           N
ATOM   2613  N   ARG A 516      -1.784  53.576  30.438  1.00  5.45           N
ATOM   2614  CA  ARG A 516      -2.379  53.783  31.767  1.00  5.50           C
ATOM   2615  C   ARG A 516      -3.677  54.577  31.745  1.00  5.90           C
ATOM   2616  O   ARG A 516      -4.127  55.079  32.772  1.00  6.33           O
ATOM   2617  CB  ARG A 516      -1.346  54.428  32.690  1.00  5.88           C
ATOM   2618  CG  ARG A 516      -0.137  53.547  32.867  1.00  6.47           C
ATOM   2619  CD  ARG A 516       1.060  54.204  33.529  1.00  5.86           C
ATOM   2620  NE  ARG A 516       2.219  53.321  33.446  1.00  5.54           N
ATOM   2621  CZ  ARG A 516       3.297  53.429  34.195  1.00  5.53           C
ATOM   2622  NH1 ARG A 516       4.308  52.589  34.031  1.00  7.68           N
ATOM   2623  NH2 ARG A 516       3.358  54.364  35.111  1.00  6.38           N
ATOM   2624  N   THR A 517      -4.275  54.698  30.566  1.00  5.92           N
ATOM   2625  CA  THR A 517      -5.599  55.284  30.413  1.00  6.32           C
ATOM   2626  C   THR A 517      -6.655  54.200  30.204  1.00  6.91           C
ATOM   2627  O   THR A 517      -6.343  53.027  30.012  1.00  7.57           O
ATOM   2628  CB  THR A 517      -5.648  56.253  29.199  1.00  5.78           C
ATOM   2629  OG1 THR A 517      -5.439  55.515  27.992  1.00  5.41           O
ATOM   2630  CG2 THR A 517      -4.537  57.299  29.246  1.00  6.73           C
ATOM   2631  N   TYR A 518      -7.920  54.612  30.264  1.00  7.48           N
ATOM   2632  CA  TYR A 518      -9.025  53.740  29.866  1.00  7.69           C
ATOM   2633  C   TYR A 518      -9.076  53.518  28.338  1.00  7.74           C
ATOM   2634  O   TYR A 518      -9.187  52.383  27.876  1.00  8.18           O
ATOM   2635  CB  TYR A 518     -10.366  54.271  30.395  1.00  8.37           C
ATOM   2636  CG  TYR A 518     -11.502  53.280  30.233  1.00  8.17           C
ATOM   2637  CD1 TYR A 518     -12.095  53.058  28.998  1.00 11.42           C
ATOM   2638  CD2 TYR A 518     -11.971  52.549  31.323  1.00  9.93           C
ATOM   2639  CE1 TYR A 518     -13.127  52.124  28.849  1.00 10.55           C
ATOM   2640  CE2 TYR A 518     -13.010  51.635  31.184  1.00 10.74           C
ATOM   2641  CZ  TYR A 518     -13.573  51.424  29.951  1.00 12.64           C
ATOM   2642  OH  TYR A 518     -14.586  50.505  29.821  1.00 15.28           O
ATOM   2643  N   VAL A 519      -8.989  54.605  27.570  1.00  7.27           N
ATOM   2644  CA  VAL A 519      -9.221  54.553  26.119  1.00  7.35           C
ATOM   2645  C   VAL A 519      -8.005  54.092  25.306  1.00  6.85           C
ATOM   2646  O   VAL A 519      -8.134  53.735  24.117  1.00  6.91           O
ATOM   2647  CB  VAL A 519      -9.738  55.922  25.544  1.00  7.90           C
ATOM   2648  CG1 VAL A 519     -11.039  56.389  26.241  1.00  9.88           C
ATOM   2649  CG2 VAL A 519      -8.703  56.992  25.607  1.00 10.63           C
ATOM   2650  N   LYS A 520      -6.839  54.088  25.950  1.00  5.90           N
ATOM   2651  CA  LYS A 520      -5.536  53.796  25.310  1.00  5.85           C
ATOM   2652  C   LYS A 520      -5.059  54.882  24.309  1.00  5.79           C
ATOM   2653  O   LYS A 520      -4.398  54.598  23.297  1.00  6.03           O
ATOM   2654  CB  LYS A 520      -5.499  52.373  24.722  1.00  6.01           C
ATOM   2655  CG  LYS A 520      -5.972  51.287  25.695  1.00  7.14           C
ATOM   2656  CD  LYS A 520      -5.001  51.055  26.825  1.00  9.84           C
ATOM   2657  CE  LYS A 520      -5.599  50.188  27.903  1.00 11.38           C
ATOM   2658  NZ  LYS A 520      -4.503  49.784  28.821  1.00 14.72           N
ATOM   2659  N   LEU A 521      -5.424  56.119  24.623  1.00  5.77           N
ATOM   2660  CA  LEU A 521      -4.893  57.325  23.989  1.00  5.92           C
ATOM   2661  C   LEU A 521      -4.528  58.258  25.139  1.00  5.95           C
ATOM   2662  O   LEU A 521      -5.287  58.398  26.104  1.00  5.43           O
ATOM   2663  CB  LEU A 521      -5.924  57.989  23.070  1.00  5.62           C
ATOM   2664  CG  LEU A 521      -6.359  57.116  21.872  1.00  5.39           C
ATOM   2665  CD1 LEU A 521      -7.689  57.597  21.303  1.00  7.32           C
ATOM   2666  CD2 LEU A 521      -5.302  57.022  20.797  1.00  6.48           C
ATOM   2667  N   GLY A 522      -3.355  58.878  25.066  1.00  5.37           N
ATOM   2668  CA  GLY A 522      -2.800  59.584  26.202  1.00  4.88           C
ATOM   2669  C   GLY A 522      -3.383  60.966  26.490  1.00  4.63           C
ATOM   2670  O   GLY A 522      -3.953  61.611  25.582  1.00  5.08           O
ATOM   2671  N   PRO A 523      -3.193  61.461  27.721  1.00  4.46           N
ATOM   2672  CA  PRO A 523      -3.697  62.786  28.113  1.00  4.59           C
ATOM   2673  C   PRO A 523      -2.818  63.956  27.631  1.00  4.80           C
ATOM   2674  O   PRO A 523      -1.641  63.766  27.311  1.00  4.93           O
ATOM   2675  CB  PRO A 523      -3.649  62.712  29.653  1.00  4.54           C
ATOM   2676  CG  PRO A 523      -2.422  61.922  29.900  1.00  5.78           C
ATOM   2677  CD  PRO A 523      -2.428  60.856  28.827  1.00  5.04           C
ATOM   2678  N   GLU A 524      -3.370  65.171  27.653  1.00  5.30           N
ATOM   2679  CA  GLU A 524      -2.639  66.380  27.242  1.00  5.97           C
ATOM   2680  C   GLU A 524      -1.397  66.614  28.097  1.00  6.25           C
ATOM   2681  O   GLU A 524      -0.366  67.051  27.585  1.00  6.75           O
ATOM   2682  CB  GLU A 524      -3.544  67.621  27.251  1.00  5.93           C
ATOM   2683  CG  GLU A 524      -2.872  68.927  26.834  1.00  7.21           C
ATOM   2684  CD  GLU A 524      -2.512  69.010  25.351  1.00  9.43           C
ATOM   2685  OE1 GLU A 524      -2.920  68.149  24.560  1.00  8.44           O
ATOM   2686  OE2 GLU A 524      -1.760  69.948  24.981  1.00 12.60           O
ATOM   2687  N   ALA A 525      -1.496  66.369  29.399  1.00  5.79           N
ATOM   2688  CA  ALA A 525      -0.322  66.418  30.273  1.00  6.51           C
ATOM   2689  C   ALA A 525      -0.367  65.269  31.278  1.00  6.46           C
ATOM   2690  O   ALA A 525      -1.437  64.787  31.645  1.00  7.19           O
ATOM   2691  CB  ALA A 525      -0.234  67.743  30.984  1.00  7.05           C
ATOM   2692  N   PHE A 526       0.803  64.813  31.686  1.00  5.98           N
ATOM   2693  CA  PHE A 526       0.926  63.719  32.652  1.00  6.36           C
ATOM   2694  C   PHE A 526       2.099  64.004  33.605  1.00  7.05           C
ATOM   2695  O   PHE A 526       3.029  64.719  33.257  1.00  7.52           O
ATOM   2696  CB  PHE A 526       1.050  62.361  31.948  1.00  5.23           C
ATOM   2697  CG  PHE A 526       2.034  62.329  30.802  1.00  5.83           C
ATOM   2698  CD1 PHE A 526       3.342  61.949  31.006  1.00  7.20           C
ATOM   2699  CD2 PHE A 526       1.635  62.660  29.507  1.00  6.78           C
ATOM   2700  CE1 PHE A 526       4.256  61.893  29.948  1.00  7.49           C
ATOM   2701  CE2 PHE A 526       2.541  62.606  28.447  1.00  5.61           C
ATOM   2702  CZ  PHE A 526       3.851  62.228  28.656  1.00  5.83           C
ATOM   2703  N   ARG A 527       2.027  63.470  34.829  1.00  7.50           N
ATOM   2704  CA  ARG A 527       2.873  63.930  35.923  1.00  8.06           C
ATOM   2705  C   ARG A 527       3.686  62.809  36.539  1.00  8.47           C
ATOM   2706  O   ARG A 527       3.370  61.634  36.377  1.00  7.28           O
ATOM   2707  CB  ARG A 527       2.007  64.579  37.002  1.00  8.53           C
ATOM   2708  CG  ARG A 527       1.400  65.888  36.517  1.00 11.37           C
ATOM   2709  CD  ARG A 527       0.522  66.565  37.516  1.00 14.10           C
ATOM   2710  NE  ARG A 527      -0.122  67.739  36.933  1.00 17.06           N
ATOM   2711  CZ  ARG A 527       0.397  68.967  36.919  1.00 15.68           C
ATOM   2712  NH1 ARG A 527       1.589  69.219  37.468  1.00 16.95           N
ATOM   2713  NH2 ARG A 527      -0.296  69.948  36.355  1.00 18.74           N
ATOM   2714  N   PHE A 528       4.721  63.212  37.274  1.00  9.24           N
ATOM   2715  CA  PHE A 528       5.685  62.291  37.898  1.00 10.10           C
ATOM   2716  C   PHE A 528       5.996  62.722  39.336  1.00 11.73           C
ATOM   2717  O   PHE A 528       7.114  62.545  39.821  1.00 14.44           O
ATOM   2718  CB  PHE A 528       6.954  62.212  37.055  1.00  9.60           C
ATOM   2719  CG  PHE A 528       6.697  61.721  35.664  1.00  8.17           C
ATOM   2720  CD1 PHE A 528       6.413  62.616  34.648  1.00  9.51           C
ATOM   2721  CD2 PHE A 528       6.710  60.346  35.381  1.00  7.13           C
ATOM   2722  CE1 PHE A 528       6.154  62.160  33.362  1.00  8.00           C
ATOM   2723  CE2 PHE A 528       6.461  59.889  34.101  1.00  6.62           C
ATOM   2724  CZ  PHE A 528       6.178  60.796  33.093  1.00  7.26           C
ATOM   2725  N   ASP A 529       5.002  63.308  39.987  1.00 12.75           N
ATOM   2726  CA  ASP A 529       5.025  63.528  41.438  1.00 13.54           C
ATOM   2727  C   ASP A 529       3.596  63.470  41.993  1.00 13.24           C
ATOM   2728  O   ASP A 529       2.680  63.024  41.304  1.00 12.88           O
ATOM   2729  CB  ASP A 529       5.791  64.810  41.782  1.00 14.42           C
ATOM   2730  CG  ASP A 529       5.054  66.070  41.392  1.00 16.10           C
ATOM   2731  OD1 ASP A 529       3.957  66.010  40.787  1.00 18.68           O
ATOM   2732  OD2 ASP A 529       5.541  67.201  41.663  1.00 21.36           O
ATOM   2733  N   GLY A 530       3.397  63.870  43.250  1.00 13.37           N
ATOM   2734  CA  GLY A 530       2.109  63.694  43.901  1.00 13.30           C
ATOM   2735  C   GLY A 530       1.618  62.246  43.972  1.00 12.50           C
ATOM   2736  O   GLY A 530       0.415  62.015  43.991  1.00 13.62           O
ATOM   2737  N   GLY A 531       2.539  61.291  43.962  1.00 11.59           N
ATOM   2738  CA  GLY A 531       2.222  59.876  44.039  1.00 11.82           C
ATOM   2739  C   GLY A 531       1.808  59.202  42.742  1.00 11.18           C
ATOM   2740  O   GLY A 531       1.286  58.082  42.769  1.00 11.84           O
ATOM   2741  N   VAL A 532       2.048  59.865  41.605  1.00 10.40           N
ATOM   2742  CA  VAL A 532       1.679  59.316  40.295  1.00  9.20           C
ATOM   2743  C   VAL A 532       2.867  59.250  39.337  1.00  8.88           C
ATOM   2744  O   VAL A 532       3.886  59.925  39.536  1.00  8.89           O
ATOM   2745  CB  VAL A 532       0.455  60.056  39.641  1.00  9.41           C
ATOM   2746  CG1 VAL A 532      -0.698  60.224  40.624  1.00  9.28           C
ATOM   2747  CG2 VAL A 532       0.836  61.407  39.015  1.00 10.25           C
ATOM   2748  N   GLU A 533       2.736  58.413  38.305  1.00  8.07           N
ATOM   2749  CA  GLU A 533       3.713  58.325  37.218  1.00  8.20           C
ATOM   2750  C   GLU A 533       3.011  58.093  35.886  1.00  6.95           C
ATOM   2751  O   GLU A 533       2.397  57.058  35.686  1.00  6.97           O
ATOM   2752  CB  GLU A 533       4.720  57.188  37.444  1.00  9.60           C
ATOM   2753  CG  GLU A 533       5.682  57.449  38.597  1.00 11.85           C
ATOM   2754  CD  GLU A 533       6.793  56.421  38.719  1.00 14.15           C
ATOM   2755  OE1 GLU A 533       7.254  55.866  37.692  1.00 14.02           O
ATOM   2756  OE2 GLU A 533       7.200  56.176  39.887  1.00 19.66           O
ATOM   2757  N   ALA A 534       3.136  59.062  34.977  1.00  5.72           N
ATOM   2758  CA  ALA A 534       2.640  58.991  33.603  1.00  6.20           C
ATOM   2759  C   ALA A 534       1.136  58.980  33.521  1.00  7.15           C
ATOM   2760  O   ALA A 534       0.580  58.406  32.582  1.00  7.43           O
ATOM   2761  CB  ALA A 534       3.251  57.826  32.835  1.00  6.02           C
ATOM   2762  N   ILE A 535       0.484  59.609  34.499  1.00  7.21           N
ATOM   2763  CA  ILE A 535      -0.953  59.908  34.392  1.00  7.50           C
ATOM   2764  C   ILE A 535      -1.248  61.376  34.711  1.00  7.90           C
ATOM   2765  O   ILE A 535      -0.469  62.054  35.393  1.00  6.89           O
ATOM   2766  CB  ILE A 535      -1.853  58.949  35.255  1.00  8.51           C
ATOM   2767  CG1 ILE A 535      -1.647  59.222  36.745  1.00 10.00           C
ATOM   2768  CG2 ILE A 535      -1.636  57.448  34.881  1.00  8.39           C
ATOM   2769  CD1 ILE A 535      -2.656  58.509  37.653  1.00 10.59           C
ATOM   2770  N   ALA A 536      -2.379  61.863  34.207  1.00  8.14           N
ATOM   2771  CA  ALA A 536      -2.858  63.219  34.538  1.00  9.45           C
ATOM   2772  C   ALA A 536      -3.522  63.227  35.915  1.00 11.12           C
ATOM   2773  O   ALA A 536      -4.006  62.203  36.364  1.00 12.29           O
ATOM   2774  CB  ALA A 536      -3.848  63.689  33.502  1.00  9.46           C
ATOM   2775  N   THR A 537      -3.533  64.383  36.581  1.00 12.49           N
ATOM   2776  CA  THR A 537      -4.227  64.535  37.873  1.00 13.79           C
ATOM   2777  C   THR A 537      -5.280  65.627  37.811  1.00 13.87           C
ATOM   2778  O   THR A 537      -6.364  65.468  38.375  1.00 15.23           O
ATOM   2779  CB  THR A 537      -3.229  64.775  39.048  1.00 13.93           C
ATOM   2780  OG1 THR A 537      -2.498  65.985  38.850  1.00 15.95           O
ATOM   2781  CG2 THR A 537      -2.125  63.708  39.088  1.00 15.01           C
ATOM   2782  N   ARG A 538      -4.978  66.716  37.111  1.00 13.66           N
ATOM   2783  CA  ARG A 538      -5.937  67.806  36.913  1.00 13.78           C
ATOM   2784  C   ARG A 538      -6.968  67.444  35.850  1.00 13.83           C
ATOM   2785  O   ARG A 538      -6.626  66.972  34.769  1.00 12.75           O
ATOM   2786  CB  ARG A 538      -5.229  69.100  36.495  1.00 14.05           C
ATOM   2787  CG  ARG A 538      -4.154  69.570  37.458  1.00 15.39           C
ATOM   2788  N   GLN A 539      -8.234  67.705  36.152  1.00 13.87           N
ATOM   2789  CA  GLN A 539      -9.320  67.423  35.224  1.00 14.17           C
ATOM   2790  C   GLN A 539      -9.113  68.076  33.862  1.00 13.70           C
ATOM   2791  O   GLN A 539      -9.422  67.481  32.821  1.00 13.81           O
ATOM   2792  CB  GLN A 539     -10.648  67.923  35.799  1.00 14.54           C
ATOM   2793  CG  GLN A 539     -11.877  67.435  35.051  1.00 15.63           C
ATOM   2794  CD  GLN A 539     -11.951  65.922  34.960  1.00 16.24           C
ATOM   2795  OE1 GLN A 539     -11.744  65.235  35.958  1.00 17.04           O
ATOM   2796  NE2 GLN A 539     -12.223  65.399  33.762  1.00 15.69           N
ATOM   2797  N   ASN A 540      -8.605  69.302  33.871  1.00 13.27           N
ATOM   2798  CA  ASN A 540      -8.423  70.069  32.642  1.00 13.72           C
ATOM   2799  C   ASN A 540      -7.196  69.669  31.813  1.00 12.54           C
ATOM   2800  O   ASN A 540      -6.890  70.315  30.815  1.00 13.01           O
ATOM   2801  CB  ASN A 540      -8.441  71.585  32.933  1.00 14.31           C
ATOM   2802  CG  ASN A 540      -7.197  72.086  33.667  1.00 15.12           C
ATOM   2803  OD1 ASN A 540      -6.221  71.365  33.880  1.00 16.32           O
ATOM   2804  ND2 ASN A 540      -7.233  73.360  34.049  1.00 19.35           N
ATOM   2805  N   GLU A 541      -6.496  68.604  32.207  1.00 10.91           N
ATOM   2806  CA  GLU A 541      -5.380  68.089  31.410  1.00 10.11           C
ATOM   2807  C   GLU A 541      -5.583  66.608  30.983  1.00  9.01           C
ATOM   2808  O   GLU A 541      -4.661  65.961  30.479  1.00  7.71           O
ATOM   2809  CB  GLU A 541      -4.063  68.317  32.164  1.00 11.14           C
ATOM   2810  CG  GLU A 541      -3.751  67.287  33.237  1.00 12.80           C
ATOM   2811  CD  GLU A 541      -2.761  67.752  34.300  1.00 15.73           C
ATOM   2812  OE1 GLU A 541      -2.155  68.851  34.164  1.00 16.24           O
ATOM   2813  OE2 GLU A 541      -2.586  66.989  35.287  1.00 16.44           O
ATOM   2814  N   LYS A 542      -6.810  66.092  31.145  1.00  7.64           N
ATOM   2815  CA  LYS A 542      -7.131  64.688  30.814  1.00  7.03           C
ATOM   2816  C   LYS A 542      -7.630  64.470  29.368  1.00  7.14           C
ATOM   2817  O   LYS A 542      -7.996  63.359  29.010  1.00  6.47           O
ATOM   2818  CB  LYS A 542      -8.178  64.122  31.798  1.00  7.81           C
ATOM   2819  CG  LYS A 542      -7.737  64.087  33.261  1.00  8.60           C
ATOM   2820  CD  LYS A 542      -8.818  63.506  34.148  1.00 11.42           C
ATOM   2821  CE  LYS A 542      -8.326  63.353  35.584  1.00 12.45           C
ATOM   2822  NZ  LYS A 542      -9.462  63.166  36.519  1.00 12.61           N
ATOM   2823  N   TYR A 543      -7.621  65.523  28.546  1.00  6.74           N
ATOM   2824  CA  TYR A 543      -8.145  65.449  27.175  1.00  6.11           C
ATOM   2825  C   TYR A 543      -7.167  64.916  26.122  1.00  5.79           C
ATOM   2826  O   TYR A 543      -5.964  64.933  26.322  1.00  5.73           O
ATOM   2827  CB  TYR A 543      -8.680  66.812  26.734  1.00  6.69           C
ATOM   2828  CG  TYR A 543      -7.704  67.969  26.612  1.00  7.08           C
ATOM   2829  CD1 TYR A 543      -7.054  68.230  25.413  1.00  9.07           C
ATOM   2830  CD2 TYR A 543      -7.514  68.863  27.666  1.00  8.99           C
ATOM   2831  CE1 TYR A 543      -6.224  69.342  25.266  1.00  8.19           C
ATOM   2832  CE2 TYR A 543      -6.678  69.966  27.536  1.00  9.84           C
ATOM   2833  CZ  TYR A 543      -6.040  70.202  26.325  1.00 10.10           C
ATOM   2834  OH  TYR A 543      -5.206  71.295  26.179  1.00 11.75           O
ATOM   2835  N   TYR A 544      -7.718  64.434  25.000  1.00  5.41           N
ATOM   2836  CA  TYR A 544      -6.953  64.020  23.814  1.00  4.73           C
ATOM   2837  C   TYR A 544      -7.611  64.645  22.569  1.00  4.85           C
ATOM   2838  O   TYR A 544      -8.751  64.331  22.255  1.00  5.25           O
ATOM   2839  CB  TYR A 544      -6.880  62.482  23.685  1.00  4.65           C
ATOM   2840  CG  TYR A 544      -6.255  62.024  22.373  1.00  4.29           C
ATOM   2841  CD1 TYR A 544      -4.897  62.208  22.143  1.00  4.67           C
ATOM   2842  CD2 TYR A 544      -7.015  61.468  21.353  1.00  4.53           C
ATOM   2843  CE1 TYR A 544      -4.300  61.818  20.956  1.00  4.49           C
ATOM   2844  CE2 TYR A 544      -6.428  61.067  20.140  1.00  3.41           C
ATOM   2845  CZ  TYR A 544      -5.055  61.264  19.945  1.00  4.75           C
ATOM   2846  OH  TYR A 544      -4.439  60.911  18.739  1.00  5.41           O
ATOM   2847  N   ILE A 545      -6.908  65.566  21.911  1.00  4.84           N
ATOM   2848  CA  ILE A 545      -7.452  66.237  20.717  1.00  5.15           C
ATOM   2849  C   ILE A 545      -6.802  65.715  19.423  1.00  4.40           C
ATOM   2850  O   ILE A 545      -6.345  66.500  18.581  1.00  4.22           O
ATOM   2851  CB  ILE A 545      -7.400  67.804  20.816  1.00  5.38           C
ATOM   2852  CG1 ILE A 545      -5.985  68.352  21.032  1.00  6.12           C
ATOM   2853  CG2 ILE A 545      -8.360  68.298  21.914  1.00  5.70           C
ATOM   2854  CD1 ILE A 545      -5.889  69.916  20.867  1.00  5.39           C
ATOM   2855  N   LEU A 546      -6.805  64.393  19.245  1.00  4.41           N
ATOM   2856  CA  LEU A 546      -6.404  63.768  17.967  1.00  4.29           C
ATOM   2857  C   LEU A 546      -4.930  63.996  17.581  1.00  4.51           C
ATOM   2858  O   LEU A 546      -4.542  63.951  16.395  1.00  3.71           O
ATOM   2859  CB  LEU A 546      -7.333  64.214  16.831  1.00  4.36           C
ATOM   2860  CG  LEU A 546      -8.809  63.818  17.019  1.00  4.44           C
ATOM   2861  CD1 LEU A 546      -9.675  64.492  15.963  1.00  4.79           C
ATOM   2862  CD2 LEU A 546      -8.996  62.285  17.006  1.00  6.69           C
ATOM   2863  N   ARG A 547      -4.116  64.233  18.592  1.00  4.23           N
ATOM   2864  CA  ARG A 547      -2.735  64.658  18.397  1.00  3.91           C
ATOM   2865  C   ARG A 547      -1.821  63.538  17.853  1.00  3.60           C
ATOM   2866  O   ARG A 547      -2.033  62.351  18.110  1.00  3.23           O
ATOM   2867  CB  ARG A 547      -2.173  65.194  19.709  1.00  4.78           C
ATOM   2868  CG  ARG A 547      -2.689  66.557  20.162  1.00  5.85           C
ATOM   2869  CD  ARG A 547      -1.660  67.255  21.085  1.00  5.93           C
ATOM   2870  NE  ARG A 547      -2.097  68.459  21.807  1.00  7.27           N
ATOM   2871  CZ  ARG A 547      -2.166  69.693  21.281  1.00  6.42           C
ATOM   2872  NH1 ARG A 547      -1.919  69.915  20.000  1.00  7.69           N
ATOM   2873  NH2 ARG A 547      -2.511  70.725  22.056  1.00  8.04           N
ATOM   2874  N   PRO A 548      -0.837  63.922  17.052  1.00  3.77           N
ATOM   2875  CA  PRO A 548       0.072  62.977  16.381  1.00  3.96           C
ATOM   2876  C   PRO A 548       1.413  62.683  17.048  1.00  3.69           C
ATOM   2877  O   PRO A 548       2.078  61.793  16.531  1.00  4.15           O
ATOM   2878  CB  PRO A 548       0.370  63.728  15.076  1.00  4.12           C
ATOM   2879  CG  PRO A 548       0.430  65.143  15.522  1.00  4.84           C
ATOM   2880  CD  PRO A 548      -0.650  65.305  16.565  1.00  4.60           C
ATOM   2881  N   GLU A 549       1.812  63.386  18.107  1.00  3.42           N
ATOM   2882  CA  GLU A 549       3.232  63.424  18.464  1.00  3.65           C
ATOM   2883  C   GLU A 549       3.807  62.082  18.925  1.00  3.92           C
ATOM   2884  O   GLU A 549       4.965  61.829  18.704  1.00  3.84           O
ATOM   2885  CB  GLU A 549       3.524  64.494  19.530  1.00  3.45           C
ATOM   2886  CG  GLU A 549       3.397  65.935  19.046  1.00  4.03           C
ATOM   2887  CD  GLU A 549       1.961  66.445  18.992  1.00  5.46           C
ATOM   2888  OE1 GLU A 549       1.067  65.808  19.580  1.00  5.50           O
ATOM   2889  OE2 GLU A 549       1.732  67.508  18.353  1.00  5.77           O
ATOM   2890  N   VAL A 550       2.998  61.239  19.543  1.00  3.41           N
ATOM   2891  CA  VAL A 550       3.432  59.911  20.016  1.00  4.01           C
ATOM   2892  C   VAL A 550       3.586  58.970  18.817  1.00  4.84           C
ATOM   2893  O   VAL A 550       4.606  58.319  18.656  1.00  4.77           O
ATOM   2894  CB  VAL A 550       2.461  59.372  21.117  1.00  3.67           C
ATOM   2895  CG1 VAL A 550       2.763  57.926  21.444  1.00  3.96           C
ATOM   2896  CG2 VAL A 550       2.509  60.282  22.354  1.00  3.52           C
ATOM   2897  N   ILE A 551       2.604  58.969  17.928  1.00  4.84           N
ATOM   2898  CA  ILE A 551       2.680  58.194  16.682  1.00  5.15           C
ATOM   2899  C   ILE A 551       3.834  58.679  15.799  1.00  5.71           C
ATOM   2900  O   ILE A 551       4.500  57.869  15.177  1.00  5.17           O
ATOM   2901  CB  ILE A 551       1.328  58.247  15.922  1.00  5.38           C
ATOM   2902  CG1 ILE A 551       0.283  57.355  16.624  1.00  6.11           C
ATOM   2903  CG2 ILE A 551       1.482  57.790  14.460  1.00  6.25           C
ATOM   2904  CD1 ILE A 551      -1.137  57.794  16.417  1.00  6.59           C
ATOM   2905  N   GLU A 552       4.044  59.997  15.727  1.00  4.94           N
ATOM   2906  CA  GLU A 552       5.199  60.613  15.039  1.00  4.46           C
ATOM   2907  C   GLU A 552       6.514  60.008  15.539  1.00  3.96           C
ATOM   2908  O   GLU A 552       7.352  59.563  14.757  1.00  5.16           O
ATOM   2909  CB  GLU A 552       5.173  62.134  15.273  1.00  4.03           C
ATOM   2910  CG  GLU A 552       6.373  62.941  14.751  1.00  4.57           C
ATOM   2911  CD  GLU A 552       6.280  64.446  15.065  1.00  6.20           C
ATOM   2912  OE1 GLU A 552       5.241  64.898  15.611  1.00  5.72           O
ATOM   2913  OE2 GLU A 552       7.252  65.186  14.785  1.00  7.94           O
ATOM   2914  N   THR A 553       6.667  59.954  16.851  1.00  3.79           N
ATOM   2915  CA  THR A 553       7.843  59.338  17.457  1.00  4.33           C
ATOM   2916  C   THR A 553       7.900  57.836  17.153  1.00  4.68           C
ATOM   2917  O   THR A 553       8.962  57.324  16.860  1.00  4.74           O
ATOM   2918  CB  THR A 553       7.834  59.670  18.968  1.00  4.18           C
ATOM   2919  OG1 THR A 553       8.299  61.014  19.135  1.00  4.31           O
ATOM   2920  CG2 THR A 553       8.842  58.789  19.784  1.00  4.74           C
ATOM   2921  N   TYR A 554       6.778  57.114  17.166  1.00  4.28           N
ATOM   2922  CA  TYR A 554       6.800  55.708  16.735  1.00  5.12           C
ATOM   2923  C   TYR A 554       7.318  55.541  15.290  1.00  5.47           C
ATOM   2924  O   TYR A 554       8.002  54.568  15.000  1.00  5.46           O
ATOM   2925  CB  TYR A 554       5.422  55.031  16.819  1.00  5.80           C
ATOM   2926  CG  TYR A 554       4.736  54.929  18.176  1.00  4.76           C
ATOM   2927  CD1 TYR A 554       5.405  55.082  19.373  1.00  5.09           C
ATOM   2928  CD2 TYR A 554       3.376  54.626  18.235  1.00  4.88           C
ATOM   2929  CE1 TYR A 554       4.742  54.957  20.606  1.00  5.68           C
ATOM   2930  CE2 TYR A 554       2.710  54.488  19.445  1.00  5.90           C
ATOM   2931  CZ  TYR A 554       3.383  54.653  20.635  1.00  5.85           C
ATOM   2932  OH  TYR A 554       2.700  54.531  21.841  1.00  7.44           O
ATOM   2933  N   MET A 555       6.976  56.456  14.387  1.00  5.76           N
ATOM   2934  CA  MET A 555       7.375  56.349  12.976  1.00  6.03           C
ATOM   2935  C   MET A 555       8.892  56.430  12.862  1.00  6.09           C
ATOM   2936  O   MET A 555       9.512  55.601  12.181  1.00  6.13           O
ATOM   2937  CB  MET A 555       6.700  57.438  12.109  1.00  6.11           C
ATOM   2938  CG  MET A 555       7.008  57.353  10.597  1.00  8.30           C
ATOM   2939  SD  MET A 555       8.601  58.118  10.101  1.00 10.12           S
ATOM   2940  CE  MET A 555       8.221  59.863  10.261  1.00 11.49           C
ATOM   2941  N   TYR A 556       9.483  57.414  13.534  1.00  6.18           N
ATOM   2942  CA  TYR A 556      10.927  57.598  13.486  1.00  6.25           C
ATOM   2943  C   TYR A 556      11.595  56.384  14.126  1.00  6.30           C
ATOM   2944  O   TYR A 556      12.540  55.836  13.543  1.00  5.62           O
ATOM   2945  CB  TYR A 556      11.360  58.909  14.158  1.00  6.67           C
ATOM   2946  CG  TYR A 556      11.086  60.161  13.353  1.00  6.90           C
ATOM   2947  CD1 TYR A 556      11.834  60.466  12.210  1.00  7.01           C
ATOM   2948  CD2 TYR A 556      10.098  61.058  13.743  1.00  6.12           C
ATOM   2949  CE1 TYR A 556      11.578  61.627  11.469  1.00  7.33           C
ATOM   2950  CE2 TYR A 556       9.842  62.205  13.024  1.00  5.53           C
ATOM   2951  CZ  TYR A 556      10.570  62.499  11.892  1.00  6.08           C
ATOM   2952  OH  TYR A 556      10.292  63.659  11.194  1.00  7.37           O
ATOM   2953  N   MET A 557      11.086  55.927  15.276  1.00  5.68           N
ATOM   2954  CA  MET A 557      11.691  54.773  15.966  1.00  6.73           C
ATOM   2955  C   MET A 557      11.595  53.495  15.101  1.00  6.89           C
ATOM   2956  O   MET A 557      12.540  52.706  15.041  1.00  6.96           O
ATOM   2957  CB  MET A 557      11.072  54.545  17.341  1.00  6.18           C
ATOM   2958  CG  MET A 557      11.351  55.639  18.374  1.00  6.33           C
ATOM   2959  SD  MET A 557      13.048  56.145  18.546  1.00  7.39           S
ATOM   2960  CE  MET A 557      13.780  54.528  18.943  1.00  9.03           C
ATOM   2961  N   TRP A 558      10.480  53.290  14.408  1.00  7.14           N
ATOM   2962  CA  TRP A 558      10.359  52.155  13.482  1.00  7.58           C
ATOM   2963  C   TRP A 558      11.348  52.269  12.327  1.00  8.50           C
ATOM   2964  O   TRP A 558      12.070  51.300  12.004  1.00  8.60           O
ATOM   2965  CB  TRP A 558       8.926  52.014  12.937  1.00  7.32           C
ATOM   2966  CG  TRP A 558       8.880  51.102  11.749  1.00  6.90           C
ATOM   2967  CD1 TRP A 558       8.724  51.458  10.446  1.00  6.88           C
ATOM   2968  CD2 TRP A 558       9.071  49.676  11.753  1.00  8.03           C
ATOM   2969  NE1 TRP A 558       8.795  50.349   9.631  1.00  7.48           N
ATOM   2970  CE2 TRP A 558       8.996  49.241  10.411  1.00  8.47           C
ATOM   2971  CE3 TRP A 558       9.283  48.727  12.755  1.00  8.92           C
ATOM   2972  CZ2 TRP A 558       9.133  47.895  10.045  1.00  8.51           C
ATOM   2973  CZ3 TRP A 558       9.421  47.388  12.392  1.00  9.13           C
ATOM   2974  CH2 TRP A 558       9.343  46.994  11.049  1.00  7.61           C
ATOM   2975  N   ARG A 559      11.434  53.441  11.711  1.00  9.12           N
ATOM   2976  CA  ARG A 559      12.295  53.605  10.529  1.00  9.01           C
ATOM   2977  C   ARG A 559      13.789  53.541  10.878  1.00  9.40           C
ATOM   2978  O   ARG A 559      14.612  53.171  10.028  1.00 10.32           O
ATOM   2979  CB  ARG A 559      11.956  54.889   9.761  1.00  9.45           C
ATOM   2980  CG  ARG A 559      10.724  54.728   8.881  1.00  8.82           C
ATOM   2981  CD  ARG A 559      10.542  55.774   7.777  1.00 10.94           C
ATOM   2982  NE  ARG A 559       9.479  55.362   6.869  1.00 10.81           N
ATOM   2983  CZ  ARG A 559       9.104  56.009   5.765  1.00  9.87           C
ATOM   2984  NH1 ARG A 559       9.659  57.157   5.425  1.00 10.11           N
ATOM   2985  NH2 ARG A 559       8.131  55.505   5.026  1.00 10.87           N
ATOM   2986  N   LEU A 560      14.124  53.879  12.121  1.00  9.51           N
ATOM   2987  CA  LEU A 560      15.525  53.942  12.565  1.00 10.02           C
ATOM   2988  C   LEU A 560      15.973  52.725  13.370  1.00 10.59           C
ATOM   2989  O   LEU A 560      17.177  52.597  13.628  1.00 12.54           O
ATOM   2990  CB  LEU A 560      15.803  55.243  13.337  1.00 10.28           C
ATOM   2991  CG  LEU A 560      15.634  56.531  12.506  1.00 11.29           C
ATOM   2992  CD1 LEU A 560      15.677  57.794  13.386  1.00 10.75           C
ATOM   2993  CD2 LEU A 560      16.657  56.604  11.361  1.00 12.84           C
ATOM   2994  N   THR A 561      15.050  51.821  13.728  1.00 10.69           N
ATOM   2995  CA  THR A 561      15.418  50.552  14.410  1.00 10.42           C
ATOM   2996  C   THR A 561      14.809  49.285  13.826  1.00 10.61           C
ATOM   2997  O   THR A 561      15.342  48.186  14.047  1.00 10.60           O
ATOM   2998  CB  THR A 561      15.004  50.544  15.906  1.00 10.34           C
ATOM   2999  OG1 THR A 561      13.567  50.491  16.013  1.00 10.29           O
ATOM   3000  CG2 THR A 561      15.453  51.790  16.656  1.00 10.31           C
ATOM   3001  N   HIS A 562      13.661  49.413  13.167  1.00 10.29           N
ATOM   3002  CA  HIS A 562      12.869  48.271  12.712  1.00 10.84           C
ATOM   3003  C   HIS A 562      12.544  47.244  13.811  1.00 10.51           C
ATOM   3004  O   HIS A 562      12.385  46.039  13.541  1.00 11.92           O
ATOM   3005  CB  HIS A 562      13.502  47.662  11.457  1.00 11.33           C
ATOM   3006  CG  HIS A 562      13.416  48.566  10.264  1.00 13.00           C
ATOM   3007  ND1 HIS A 562      14.516  49.169   9.703  1.00 18.57           N
ATOM   3008  CD2 HIS A 562      12.346  49.043   9.586  1.00 16.42           C
ATOM   3009  CE1 HIS A 562      14.135  49.920   8.686  1.00 19.09           C
ATOM   3010  NE2 HIS A 562      12.819  49.868   8.597  1.00 16.66           N
ATOM   3011  N   ASP A 563      12.425  47.732  15.045  1.00 10.60           N
ATOM   3012  CA  ASP A 563      11.944  46.927  16.163  1.00 10.58           C
ATOM   3013  C   ASP A 563      10.437  46.779  15.975  1.00 10.55           C
ATOM   3014  O   ASP A 563       9.730  47.788  15.950  1.00 10.98           O
ATOM   3015  CB  ASP A 563      12.274  47.616  17.487  1.00 10.87           C
ATOM   3016  CG  ASP A 563      11.965  46.763  18.708  1.00 10.72           C
ATOM   3017  OD1 ASP A 563      11.009  45.965  18.708  1.00 10.03           O
ATOM   3018  OD2 ASP A 563      12.650  46.852  19.741  1.00 14.59           O
ATOM   3019  N   PRO A 564       9.926  45.560  15.838  1.00 11.13           N
ATOM   3020  CA  PRO A 564       8.480  45.351  15.660  1.00 10.52           C
ATOM   3021  C   PRO A 564       7.578  45.990  16.723  1.00 10.11           C
ATOM   3022  O   PRO A 564       6.437  46.273  16.387  1.00  9.17           O
ATOM   3023  CB  PRO A 564       8.325  43.821  15.702  1.00 11.49           C
ATOM   3024  CG  PRO A 564       9.669  43.257  15.538  1.00 11.93           C
ATOM   3025  CD  PRO A 564      10.672  44.285  15.841  1.00 11.21           C
ATOM   3026  N   LYS A 565       8.044  46.227  17.943  1.00  9.16           N
ATOM   3027  CA  LYS A 565       7.181  46.785  18.971  1.00  8.58           C
ATOM   3028  C   LYS A 565       6.619  48.138  18.562  1.00  8.57           C
ATOM   3029  O   LYS A 565       5.527  48.478  18.970  1.00  8.65           O
ATOM   3030  CB  LYS A 565       7.870  46.863  20.343  1.00  9.53           C
ATOM   3031  CG  LYS A 565       8.930  47.952  20.507  1.00 10.62           C
ATOM   3032  CD  LYS A 565       9.729  47.712  21.776  1.00 11.52           C
ATOM   3033  CE  LYS A 565      10.583  48.895  22.160  1.00 12.91           C
ATOM   3034  NZ  LYS A 565      11.380  48.545  23.390  1.00 14.37           N
ATOM   3035  N   TYR A 566       7.350  48.904  17.755  1.00  7.76           N
ATOM   3036  CA  TYR A 566       6.849  50.240  17.369  1.00  7.46           C
ATOM   3037  C   TYR A 566       5.644  50.137  16.423  1.00  7.49           C
ATOM   3038  O   TYR A 566       4.726  50.965  16.522  1.00  7.63           O
ATOM   3039  CB  TYR A 566       7.966  51.129  16.814  1.00  7.16           C
ATOM   3040  CG  TYR A 566       9.038  51.396  17.837  1.00  6.45           C
ATOM   3041  CD1 TYR A 566       8.757  52.063  19.021  1.00  6.96           C
ATOM   3042  CD2 TYR A 566      10.333  50.904  17.658  1.00  7.17           C
ATOM   3043  CE1 TYR A 566       9.741  52.285  19.990  1.00  6.27           C
ATOM   3044  CE2 TYR A 566      11.320  51.108  18.613  1.00  6.82           C
ATOM   3045  CZ  TYR A 566      11.026  51.788  19.783  1.00  8.19           C
ATOM   3046  OH  TYR A 566      12.008  52.008  20.717  1.00  9.48           O
ATOM   3047  N   ARG A 567       5.626  49.144  15.536  1.00  7.26           N
ATOM   3048  CA  ARG A 567       4.423  48.829  14.754  1.00  7.79           C
ATOM   3049  C   ARG A 567       3.310  48.288  15.664  1.00  7.81           C
ATOM   3050  O   ARG A 567       2.146  48.645  15.505  1.00  7.65           O
ATOM   3051  CB  ARG A 567       4.731  47.857  13.598  1.00  7.73           C
ATOM   3052  CG  ARG A 567       5.274  48.556  12.338  1.00  8.16           C
ATOM   3053  CD  ARG A 567       5.580  47.618  11.190  1.00  8.28           C
ATOM   3054  NE  ARG A 567       5.741  48.323   9.924  1.00  8.07           N
ATOM   3055  CZ  ARG A 567       6.056  47.748   8.767  1.00  9.82           C
ATOM   3056  NH1 ARG A 567       6.303  46.433   8.693  1.00  9.98           N
ATOM   3057  NH2 ARG A 567       6.163  48.491   7.676  1.00 10.60           N
ATOM   3058  N   THR A 568       3.671  47.474  16.656  1.00  7.97           N
ATOM   3059  CA  THR A 568       2.690  46.958  17.618  1.00  7.94           C
ATOM   3060  C   THR A 568       2.002  48.123  18.351  1.00  7.68           C
ATOM   3061  O   THR A 568       0.767  48.166  18.435  1.00  8.33           O
ATOM   3062  CB  THR A 568       3.383  46.019  18.618  1.00  7.83           C
ATOM   3063  OG1 THR A 568       3.879  44.861  17.921  1.00  8.97           O
ATOM   3064  CG2 THR A 568       2.407  45.500  19.678  1.00  7.93           C
ATOM   3065  N   TRP A 569       2.801  49.051  18.878  1.00  6.80           N
ATOM   3066  CA  TRP A 569       2.277  50.210  19.623  1.00  6.54           C
ATOM   3067  C   TRP A 569       1.466  51.137  18.707  1.00  6.43           C
ATOM   3068  O   TRP A 569       0.450  51.668  19.123  1.00  5.80           O
ATOM   3069  CB  TRP A 569       3.409  50.987  20.293  1.00  6.41           C
ATOM   3070  CG  TRP A 569       4.169  50.179  21.333  1.00  6.66           C
ATOM   3071  CD1 TRP A 569       3.844  48.935  21.816  1.00  7.91           C
ATOM   3072  CD2 TRP A 569       5.351  50.577  22.029  1.00  7.31           C
ATOM   3073  NE1 TRP A 569       4.777  48.529  22.740  1.00  8.73           N
ATOM   3074  CE2 TRP A 569       5.696  49.528  22.911  1.00  8.29           C
ATOM   3075  CE3 TRP A 569       6.162  51.722  22.002  1.00  8.51           C
ATOM   3076  CZ2 TRP A 569       6.811  49.594  23.745  1.00  7.63           C
ATOM   3077  CZ3 TRP A 569       7.252  51.782  22.828  1.00  9.74           C
ATOM   3078  CH2 TRP A 569       7.574  50.721  23.681  1.00  7.96           C
ATOM   3079  N   ALA A 570       1.886  51.298  17.456  1.00  6.47           N
ATOM   3080  CA  ALA A 570       1.112  52.136  16.520  1.00  5.80           C
ATOM   3081  C   ALA A 570      -0.249  51.521  16.244  1.00  6.38           C
ATOM   3082  O   ALA A 570      -1.266  52.238  16.206  1.00  6.56           O
ATOM   3083  CB  ALA A 570       1.875  52.372  15.211  1.00  6.08           C
ATOM   3084  N   TRP A 571      -0.290  50.198  16.075  1.00  5.94           N
ATOM   3085  CA  TRP A 571      -1.553  49.528  15.823  1.00  6.05           C
ATOM   3086  C   TRP A 571      -2.462  49.582  17.064  1.00  6.42           C
ATOM   3087  O   TRP A 571      -3.666  49.681  16.912  1.00  6.52           O
ATOM   3088  CB  TRP A 571      -1.363  48.082  15.310  1.00  6.81           C
ATOM   3089  CG  TRP A 571      -2.641  47.520  14.793  1.00  8.04           C
ATOM   3090  CD1 TRP A 571      -3.413  46.559  15.383  1.00  7.75           C
ATOM   3091  CD2 TRP A 571      -3.327  47.907  13.600  1.00  7.58           C
ATOM   3092  NE1 TRP A 571      -4.533  46.320  14.626  1.00 10.74           N
ATOM   3093  CE2 TRP A 571      -4.503  47.127  13.520  1.00  9.18           C
ATOM   3094  CE3 TRP A 571      -3.062  48.835  12.569  1.00  7.33           C
ATOM   3095  CZ2 TRP A 571      -5.417  47.256  12.473  1.00  9.29           C
ATOM   3096  CZ3 TRP A 571      -3.971  48.950  11.526  1.00  8.57           C
ATOM   3097  CH2 TRP A 571      -5.136  48.167  11.494  1.00  9.85           C
ATOM   3098  N   GLU A 572      -1.904  49.552  18.275  1.00  6.38           N
ATOM   3099  CA  GLU A 572      -2.719  49.752  19.487  1.00  6.92           C
ATOM   3100  C   GLU A 572      -3.459  51.091  19.435  1.00  6.84           C
ATOM   3101  O   GLU A 572      -4.611  51.173  19.806  1.00  7.16           O
ATOM   3102  CB  GLU A 572      -1.891  49.679  20.774  1.00  6.80           C
ATOM   3103  CG  GLU A 572      -1.295  48.315  21.094  1.00  7.79           C
ATOM   3104  CD  GLU A 572      -0.189  48.353  22.157  1.00 10.11           C
ATOM   3105  OE1 GLU A 572       0.069  49.430  22.777  1.00  9.34           O
ATOM   3106  OE2 GLU A 572       0.444  47.282  22.374  1.00 11.14           O
ATOM   3107  N   ALA A 573      -2.785  52.138  18.964  1.00  7.13           N
ATOM   3108  CA  ALA A 573      -3.382  53.458  18.839  1.00  6.93           C
ATOM   3109  C   ALA A 573      -4.446  53.511  17.747  1.00  6.57           C
ATOM   3110  O   ALA A 573      -5.465  54.162  17.927  1.00  6.62           O
ATOM   3111  CB  ALA A 573      -2.303  54.481  18.580  1.00  7.22           C
ATOM   3112  N   VAL A 574      -4.218  52.807  16.640  1.00  6.64           N
ATOM   3113  CA  VAL A 574      -5.218  52.691  15.582  1.00  6.23           C
ATOM   3114  C   VAL A 574      -6.491  52.074  16.159  1.00  6.00           C
ATOM   3115  O   VAL A 574      -7.566  52.615  15.971  1.00  5.07           O
ATOM   3116  CB  VAL A 574      -4.724  51.831  14.369  1.00  6.14           C
ATOM   3117  CG1 VAL A 574      -5.869  51.505  13.398  1.00  6.65           C
ATOM   3118  CG2 VAL A 574      -3.604  52.536  13.638  1.00  6.51           C
ATOM   3119  N   GLU A 575      -6.363  50.950  16.866  1.00  6.07           N
ATOM   3120  CA  GLU A 575      -7.535  50.279  17.440  1.00  6.92           C
ATOM   3121  C   GLU A 575      -8.244  51.211  18.443  1.00  6.18           C
ATOM   3122  O   GLU A 575      -9.478  51.224  18.500  1.00  6.45           O
ATOM   3123  CB  GLU A 575      -7.166  48.901  18.075  1.00  7.34           C
ATOM   3124  CG  GLU A 575      -6.506  47.955  17.066  1.00 11.53           C
ATOM   3125  CD  GLU A 575      -6.745  46.479  17.287  1.00 18.16           C
ATOM   3126  OE1 GLU A 575      -6.182  45.917  18.249  1.00 22.25           O
ATOM   3127  OE2 GLU A 575      -7.454  45.873  16.451  1.00 24.44           O
ATOM   3128  N   ALA A 576      -7.482  52.002  19.204  1.00  5.52           N
ATOM   3129  CA  ALA A 576      -8.051  52.958  20.171  1.00  6.09           C
ATOM   3130  C   ALA A 576      -8.840  54.064  19.450  1.00  6.28           C
ATOM   3131  O   ALA A 576      -9.923  54.456  19.878  1.00  5.86           O
ATOM   3132  CB  ALA A 576      -6.953  53.589  21.047  1.00  6.03           C
ATOM   3133  N   LEU A 577      -8.250  54.611  18.399  1.00  6.10           N
ATOM   3134  CA  LEU A 577      -8.907  55.660  17.616  1.00  5.75           C
ATOM   3135  C   LEU A 577     -10.220  55.152  17.039  1.00  5.87           C
ATOM   3136  O   LEU A 577     -11.218  55.871  17.043  1.00  6.56           O
ATOM   3137  CB  LEU A 577      -8.013  56.133  16.458  1.00  5.92           C
ATOM   3138  CG  LEU A 577      -6.836  57.016  16.866  1.00  5.67           C
ATOM   3139  CD1 LEU A 577      -5.802  57.061  15.747  1.00  4.66           C
ATOM   3140  CD2 LEU A 577      -7.294  58.425  17.256  1.00  6.38           C
ATOM   3141  N   GLU A 578     -10.215  53.921  16.537  1.00  6.19           N
ATOM   3142  CA  GLU A 578     -11.397  53.357  15.890  1.00  6.72           C
ATOM   3143  C   GLU A 578     -12.475  53.059  16.917  1.00  7.18           C
ATOM   3144  O   GLU A 578     -13.669  53.268  16.650  1.00  8.40           O
ATOM   3145  CB  GLU A 578     -11.031  52.103  15.092  1.00  6.53           C
ATOM   3146  CG  GLU A 578     -10.204  52.388  13.852  1.00  6.33           C
ATOM   3147  CD  GLU A 578     -10.909  53.306  12.889  1.00  8.84           C
ATOM   3148  OE1 GLU A 578     -10.679  54.524  12.973  1.00  7.99           O
ATOM   3149  OE2 GLU A 578     -11.698  52.819  12.052  1.00 10.12           O
ATOM   3150  N   SER A 579     -12.062  52.611  18.103  1.00  8.08           N
ATOM   3151  CA  SER A 579     -12.973  52.319  19.201  1.00  9.81           C
ATOM   3152  C   SER A 579     -13.569  53.562  19.853  1.00  9.51           C
ATOM   3153  O   SER A 579     -14.751  53.560  20.222  1.00 11.60           O
ATOM   3154  CB  SER A 579     -12.264  51.498  20.281  1.00 10.29           C
ATOM   3155  OG  SER A 579     -13.153  51.229  21.356  1.00 16.17           O
ATOM   3156  N   HIS A 580     -12.771  54.616  20.021  1.00  9.10           N
ATOM   3157  CA  HIS A 580     -13.175  55.740  20.862  1.00  8.73           C
ATOM   3158  C   HIS A 580     -13.269  57.107  20.190  1.00  8.26           C
ATOM   3159  O   HIS A 580     -13.966  57.955  20.724  1.00 10.27           O
ATOM   3160  CB  HIS A 580     -12.272  55.856  22.100  1.00  8.89           C
ATOM   3161  CG  HIS A 580     -12.288  54.632  22.969  1.00  8.53           C
ATOM   3162  ND1 HIS A 580     -13.419  54.201  23.626  1.00  8.89           N
ATOM   3163  CD2 HIS A 580     -11.321  53.734  23.252  1.00  8.10           C
ATOM   3164  CE1 HIS A 580     -13.139  53.088  24.287  1.00  7.64           C
ATOM   3165  NE2 HIS A 580     -11.869  52.792  24.088  1.00  9.59           N
ATOM   3166  N   CYS A 581     -12.598  57.331  19.058  1.00  6.64           N
ATOM   3167  CA  CYS A 581     -12.648  58.652  18.383  1.00  6.24           C
ATOM   3168  C   CYS A 581     -13.457  58.687  17.089  1.00  5.70           C
ATOM   3169  O   CYS A 581     -13.943  59.759  16.700  1.00  5.34           O
ATOM   3170  CB  CYS A 581     -11.241  59.204  18.122  1.00  5.86           C
ATOM   3171  SG  CYS A 581     -10.288  59.547  19.622  1.00  6.08           S
ATOM   3172  N   ARG A 582     -13.615  57.531  16.443  1.00  6.16           N
ATOM   3173  CA  ARG A 582     -14.348  57.442  15.184  1.00  6.22           C
ATOM   3174  C   ARG A 582     -15.816  57.555  15.488  1.00  5.86           C
ATOM   3175  O   ARG A 582     -16.335  56.852  16.368  1.00  7.40           O
ATOM   3176  CB  ARG A 582     -14.097  56.115  14.464  1.00  6.23           C
ATOM   3177  CG  ARG A 582     -14.685  56.068  13.050  1.00  8.44           C
ATOM   3178  CD  ARG A 582     -14.318  54.823  12.287  1.00  8.74           C
ATOM   3179  NE  ARG A 582     -15.004  54.708  10.992  1.00  8.86           N
ATOM   3180  CZ  ARG A 582     -14.426  54.311   9.870  1.00  9.10           C
ATOM   3181  NH1 ARG A 582     -13.138  54.013   9.824  1.00 10.02           N
ATOM   3182  NH2 ARG A 582     -15.151  54.221   8.756  1.00  9.57           N
ATOM   3183  N   VAL A 583     -16.469  58.465  14.777  1.00  5.41           N
ATOM   3184  CA  VAL A 583     -17.908  58.684  14.900  1.00  5.86           C
ATOM   3185  C   VAL A 583     -18.512  58.694  13.492  1.00  6.46           C
ATOM   3186  O   VAL A 583     -17.802  58.694  12.491  1.00  6.63           O
ATOM   3187  CB  VAL A 583     -18.253  59.982  15.706  1.00  6.50           C
ATOM   3188  CG1 VAL A 583     -17.797  59.865  17.183  1.00  6.31           C
ATOM   3189  CG2 VAL A 583     -17.644  61.239  15.066  1.00  6.27           C
ATOM   3190  N   ASN A 584     -19.832  58.680  13.399  1.00  6.80           N
ATOM   3191  CA  ASN A 584     -20.450  58.665  12.076  1.00  7.26           C
ATOM   3192  C   ASN A 584     -19.981  59.816  11.172  1.00  6.86           C
ATOM   3193  O   ASN A 584     -19.757  59.621   9.968  1.00  7.69           O
ATOM   3194  CB  ASN A 584     -21.974  58.711  12.205  1.00  7.58           C
ATOM   3195  CG  ASN A 584     -22.662  58.724  10.864  1.00  9.44           C
ATOM   3196  OD1 ASN A 584     -22.994  59.785  10.323  1.00 11.35           O
ATOM   3197  ND2 ASN A 584     -22.836  57.554  10.298  1.00  9.50           N
ATOM   3198  N   GLY A 585     -19.837  61.007  11.761  1.00  6.02           N
ATOM   3199  CA  GLY A 585     -19.492  62.208  11.018  1.00  5.87           C
ATOM   3200  C   GLY A 585     -18.019  62.538  10.909  1.00  5.56           C
ATOM   3201  O   GLY A 585     -17.694  63.646  10.512  1.00  6.19           O
ATOM   3202  N   GLY A 586     -17.144  61.601  11.258  1.00  4.88           N
ATOM   3203  CA  GLY A 586     -15.714  61.826  11.154  1.00  4.64           C
ATOM   3204  C   GLY A 586     -14.960  61.312  12.368  1.00  4.52           C
ATOM   3205  O   GLY A 586     -15.227  60.223  12.838  1.00  4.59           O
ATOM   3206  N   TYR A 587     -13.996  62.098  12.842  1.00  4.47           N
ATOM   3207  CA  TYR A 587     -13.234  61.781  14.062  1.00  3.95           C
ATOM   3208  C   TYR A 587     -13.309  62.960  15.029  1.00  3.73           C
ATOM   3209  O   TYR A 587     -13.147  64.124  14.622  1.00  3.92           O
ATOM   3210  CB  TYR A 587     -11.752  61.467  13.758  1.00  4.36           C
ATOM   3211  CG  TYR A 587     -11.547  60.134  13.102  1.00  3.84           C
ATOM   3212  CD1 TYR A 587     -11.317  58.990  13.855  1.00  3.31           C
ATOM   3213  CD2 TYR A 587     -11.616  60.006  11.725  1.00  4.07           C
ATOM   3214  CE1 TYR A 587     -11.152  57.750  13.250  1.00  4.74           C
ATOM   3215  CE2 TYR A 587     -11.461  58.783  11.108  1.00  3.42           C
ATOM   3216  CZ  TYR A 587     -11.237  57.655  11.866  1.00  3.77           C
ATOM   3217  OH  TYR A 587     -11.080  56.428  11.251  1.00  6.62           O
ATOM   3218  N   SER A 588     -13.523  62.663  16.312  1.00  4.14           N
ATOM   3219  CA  SER A 588     -13.609  63.679  17.366  1.00  4.03           C
ATOM   3220  C   SER A 588     -12.563  63.439  18.453  1.00  4.65           C
ATOM   3221  O   SER A 588     -12.220  62.311  18.739  1.00  4.92           O
ATOM   3222  CB  SER A 588     -15.008  63.673  18.008  1.00  4.03           C
ATOM   3223  OG  SER A 588     -15.099  64.596  19.079  1.00  4.95           O
ATOM   3224  N   GLY A 589     -12.058  64.523  19.026  1.00  4.83           N
ATOM   3225  CA  GLY A 589     -11.306  64.446  20.278  1.00  4.29           C
ATOM   3226  C   GLY A 589     -12.171  64.094  21.480  1.00  4.59           C
ATOM   3227  O   GLY A 589     -13.393  64.064  21.402  1.00  4.71           O
ATOM   3228  N   LEU A 590     -11.510  63.817  22.605  1.00  5.26           N
ATOM   3229  CA  LEU A 590     -12.116  63.383  23.879  1.00  6.14           C
ATOM   3230  C   LEU A 590     -11.725  64.288  25.055  1.00  6.74           C
ATOM   3231  O   LEU A 590     -10.594  64.755  25.137  1.00  6.69           O
ATOM   3232  CB  LEU A 590     -11.626  61.960  24.202  1.00  6.30           C
ATOM   3233  CG  LEU A 590     -11.942  60.857  23.185  1.00  7.11           C
ATOM   3234  CD1 LEU A 590     -11.135  59.571  23.441  1.00  6.75           C
ATOM   3235  CD2 LEU A 590     -13.460  60.540  23.123  1.00  7.54           C
ATOM   3236  N   ARG A 591     -12.642  64.466  26.008  1.00  7.28           N
ATOM   3237  CA  ARG A 591     -12.389  65.337  27.160  1.00  8.20           C
ATOM   3238  C   ARG A 591     -11.720  64.628  28.332  1.00  7.33           C
ATOM   3239  O   ARG A 591     -11.039  65.280  29.126  1.00  7.36           O
ATOM   3240  CB  ARG A 591     -13.686  65.983  27.640  1.00  8.84           C
ATOM   3241  CG  ARG A 591     -14.257  66.946  26.626  1.00 11.28           C
ATOM   3242  CD  ARG A 591     -15.087  68.053  27.247  1.00 15.63           C
ATOM   3243  NE  ARG A 591     -15.603  68.944  26.210  1.00 19.02           N
ATOM   3244  CZ  ARG A 591     -16.654  68.678  25.447  1.00 20.50           C
ATOM   3245  NH1 ARG A 591     -17.320  67.531  25.577  1.00 21.00           N
ATOM   3246  NH2 ARG A 591     -17.039  69.567  24.538  1.00 20.32           N
ATOM   3247  N   ASP A 592     -11.861  63.311  28.412  1.00  7.37           N
ATOM   3248  CA  ASP A 592     -11.313  62.549  29.539  1.00  7.71           C
ATOM   3249  C   ASP A 592     -10.995  61.110  29.141  1.00  7.18           C
ATOM   3250  O   ASP A 592     -11.876  60.254  29.004  1.00  7.63           O
ATOM   3251  CB  ASP A 592     -12.299  62.604  30.723  1.00  8.24           C
ATOM   3252  CG  ASP A 592     -11.722  62.058  32.006  1.00 10.14           C
ATOM   3253  OD1 ASP A 592     -10.721  61.319  31.978  1.00 10.72           O
ATOM   3254  OD2 ASP A 592     -12.230  62.331  33.118  1.00 14.35           O
ATOM   3255  N   VAL A 593      -9.709  60.837  28.959  1.00  6.79           N
ATOM   3256  CA  VAL A 593      -9.229  59.520  28.537  1.00  6.48           C
ATOM   3257  C   VAL A 593      -9.265  58.415  29.619  1.00  6.47           C
ATOM   3258  O   VAL A 593      -8.919  57.272  29.327  1.00  6.71           O
ATOM   3259  CB  VAL A 593      -7.762  59.621  27.954  1.00  6.13           C
ATOM   3260  CG1 VAL A 593      -7.737  60.475  26.676  1.00  7.31           C
ATOM   3261  CG2 VAL A 593      -6.739  60.141  28.989  1.00  7.03           C
ATOM   3262  N   TYR A 594      -9.688  58.758  30.849  1.00  7.72           N
ATOM   3263  CA  TYR A 594      -9.630  57.840  31.993  1.00  8.29           C
ATOM   3264  C   TYR A 594     -10.940  57.161  32.333  1.00  9.53           C
ATOM   3265  O   TYR A 594     -10.969  56.300  33.212  1.00 10.40           O
ATOM   3266  CB  TYR A 594      -9.073  58.538  33.237  1.00  7.81           C
ATOM   3267  CG  TYR A 594      -7.625  58.920  33.023  1.00  6.26           C
ATOM   3268  CD1 TYR A 594      -6.623  57.966  33.073  1.00  5.04           C
ATOM   3269  CD2 TYR A 594      -7.284  60.216  32.717  1.00  6.65           C
ATOM   3270  CE1 TYR A 594      -5.315  58.310  32.818  1.00  6.62           C
ATOM   3271  CE2 TYR A 594      -5.976  60.577  32.478  1.00  6.96           C
ATOM   3272  CZ  TYR A 594      -5.004  59.617  32.536  1.00  5.71           C
ATOM   3273  OH  TYR A 594      -3.693  59.955  32.294  1.00  5.83           O
ATOM   3274  N   ILE A 595     -12.011  57.510  31.622  1.00 11.05           N
ATOM   3275  CA  ILE A 595     -13.306  56.882  31.890  1.00 12.36           C
ATOM   3276  C   ILE A 595     -13.925  56.208  30.670  1.00 12.48           C
ATOM   3277  O   ILE A 595     -13.462  56.399  29.543  1.00 11.87           O
ATOM   3278  CB  ILE A 595     -14.237  57.901  32.516  1.00 13.01           C
ATOM   3279  CG1 ILE A 595     -14.645  58.981  31.517  1.00 13.60           C
ATOM   3280  CG2 ILE A 595     -13.577  58.516  33.780  1.00 14.35           C
ATOM   3281  CD1 ILE A 595     -16.009  59.603  31.850  1.00 16.23           C
ATOM   3282  N   ALA A 596     -14.986  55.424  30.914  1.00 12.88           N
ATOM   3283  CA  ALA A 596     -15.575  54.550  29.892  1.00 13.42           C
ATOM   3284  C   ALA A 596     -16.472  55.291  28.905  1.00 13.82           C
ATOM   3285  O   ALA A 596     -16.459  54.981  27.717  1.00 14.43           O
ATOM   3286  CB  ALA A 596     -16.356  53.403  30.545  1.00 13.38           C
ATOM   3287  N   ARG A 597     -17.213  56.282  29.386  1.00 13.78           N
ATOM   3288  CA  ARG A 597     -18.204  56.966  28.559  1.00 13.90           C
ATOM   3289  C   ARG A 597     -17.520  58.116  27.828  1.00 14.01           C
ATOM   3290  O   ARG A 597     -17.022  59.035  28.477  1.00 14.30           O
ATOM   3291  CB  ARG A 597     -19.336  57.515  29.431  1.00 14.69           C
ATOM   3292  N   GLU A 598     -17.512  58.085  26.494  1.00 14.52           N
ATOM   3293  CA  GLU A 598     -16.804  59.135  25.743  1.00 14.77           C
ATOM   3294  C   GLU A 598     -17.506  60.479  25.903  1.00 14.62           C
ATOM   3295  O   GLU A 598     -18.745  60.549  25.865  1.00 16.06           O
ATOM   3296  CB  GLU A 598     -16.681  58.805  24.243  1.00 14.92           C
ATOM   3297  CG  GLU A 598     -15.768  57.629  23.866  1.00 14.42           C
ATOM   3298  CD  GLU A 598     -16.492  56.283  23.864  1.00 15.31           C
ATOM   3299  OE1 GLU A 598     -17.695  56.252  24.192  1.00 17.10           O
ATOM   3300  OE2 GLU A 598     -15.877  55.237  23.537  1.00 14.87           O
ATOM   3301  N   SER A 599     -16.717  61.540  26.077  1.00 13.57           N
ATOM   3302  CA  SER A 599     -17.207  62.910  26.017  1.00 13.40           C
ATOM   3303  C   SER A 599     -16.472  63.592  24.856  1.00 11.72           C
ATOM   3304  O   SER A 599     -15.325  64.045  24.976  1.00 10.73           O
ATOM   3305  CB  SER A 599     -16.994  63.664  27.329  1.00 14.08           C
ATOM   3306  OG  SER A 599     -17.564  64.960  27.268  1.00 16.90           O
ATOM   3307  N   TYR A 600     -17.155  63.621  23.723  1.00 10.89           N
ATOM   3308  CA  TYR A 600     -16.622  64.136  22.469  1.00  9.71           C
ATOM   3309  C   TYR A 600     -16.519  65.667  22.472  1.00  8.92           C
ATOM   3310  O   TYR A 600     -17.445  66.372  22.861  1.00 10.53           O
ATOM   3311  CB  TYR A 600     -17.524  63.688  21.309  1.00  9.55           C
ATOM   3312  CG  TYR A 600     -17.586  62.187  21.108  1.00  9.26           C
ATOM   3313  CD1 TYR A 600     -16.445  61.449  20.825  1.00  9.20           C
ATOM   3314  CD2 TYR A 600     -18.793  61.508  21.199  1.00  9.97           C
ATOM   3315  CE1 TYR A 600     -16.501  60.061  20.644  1.00 10.51           C
ATOM   3316  CE2 TYR A 600     -18.863  60.124  21.022  1.00 11.66           C
ATOM   3317  CZ  TYR A 600     -17.722  59.414  20.738  1.00 12.27           C
ATOM   3318  OH  TYR A 600     -17.798  58.044  20.556  1.00 16.65           O
ATOM   3319  N   ASP A 601     -15.388  66.194  22.021  1.00  7.64           N
ATOM   3320  CA  ASP A 601     -15.213  67.643  21.956  1.00  6.97           C
ATOM   3321  C   ASP A 601     -15.723  68.297  20.662  1.00  6.42           C
ATOM   3322  O   ASP A 601     -15.688  69.520  20.555  1.00  7.35           O
ATOM   3323  CB  ASP A 601     -13.752  68.010  22.225  1.00  6.81           C
ATOM   3324  CG  ASP A 601     -12.806  67.656  21.085  1.00  7.50           C
ATOM   3325  OD1 ASP A 601     -13.225  67.097  20.034  1.00  6.03           O
ATOM   3326  OD2 ASP A 601     -11.579  67.901  21.191  1.00  7.32           O
ATOM   3327  N   ASP A 602     -16.169  67.486  19.700  1.00  6.90           N
ATOM   3328  CA  ASP A 602     -16.777  67.988  18.460  1.00  6.53           C
ATOM   3329  C   ASP A 602     -15.847  68.865  17.589  1.00  6.20           C
ATOM   3330  O   ASP A 602     -16.282  69.831  16.955  1.00  6.72           O
ATOM   3331  CB  ASP A 602     -18.067  68.731  18.834  1.00  6.53           C
ATOM   3332  CG  ASP A 602     -19.019  68.971  17.658  1.00  8.18           C
ATOM   3333  OD1 ASP A 602     -18.997  68.282  16.607  1.00  6.94           O
ATOM   3334  OD2 ASP A 602     -19.838  69.909  17.743  1.00 10.10           O
ATOM   3335  N   VAL A 603     -14.559  68.501  17.527  1.00  6.41           N
ATOM   3336  CA  VAL A 603     -13.625  69.127  16.589  1.00  6.12           C
ATOM   3337  C   VAL A 603     -12.768  68.054  15.909  1.00  5.63           C
ATOM   3338  O   VAL A 603     -12.097  67.265  16.589  1.00  6.72           O
ATOM   3339  CB  VAL A 603     -12.677  70.178  17.249  1.00  6.29           C
ATOM   3340  CG1 VAL A 603     -11.767  70.820  16.204  1.00  6.64           C
ATOM   3341  CG2 VAL A 603     -13.483  71.253  18.012  1.00  6.39           C
ATOM   3342  N   GLN A 604     -12.801  68.035  14.571  1.00  5.83           N
ATOM   3343  CA  GLN A 604     -11.889  67.236  13.772  1.00  5.67           C
ATOM   3344  C   GLN A 604     -10.704  68.133  13.395  1.00  4.71           C
ATOM   3345  O   GLN A 604     -10.759  68.909  12.435  1.00  4.69           O
ATOM   3346  CB  GLN A 604     -12.563  66.626  12.525  1.00  6.24           C
ATOM   3347  CG  GLN A 604     -11.626  65.665  11.757  1.00  5.51           C
ATOM   3348  CD  GLN A 604     -12.294  64.971  10.590  1.00  5.30           C
ATOM   3349  OE1 GLN A 604     -12.889  63.894  10.770  1.00  4.71           O
ATOM   3350  NE2 GLN A 604     -12.208  65.570   9.395  1.00  4.89           N
ATOM   3351  N   GLN A 605      -9.625  67.998  14.157  1.00  4.54           N
ATOM   3352  CA  GLN A 605      -8.455  68.867  14.005  1.00  4.27           C
ATOM   3353  C   GLN A 605      -7.834  68.616  12.619  1.00  4.17           C
ATOM   3354  O   GLN A 605      -7.684  67.455  12.224  1.00  4.52           O
ATOM   3355  CB  GLN A 605      -7.418  68.547  15.069  1.00  4.58           C
ATOM   3356  CG  GLN A 605      -7.901  68.559  16.514  1.00  5.27           C
ATOM   3357  CD  GLN A 605      -8.244  69.938  17.074  1.00  4.90           C
ATOM   3358  OE1 GLN A 605      -7.727  70.981  16.623  1.00  6.08           O
ATOM   3359  NE2 GLN A 605      -9.097  69.944  18.099  1.00  4.93           N
ATOM   3360  N   SER A 606      -7.409  69.675  11.910  1.00  3.78           N
ATOM   3361  CA  SER A 606      -6.849  69.466  10.561  1.00  3.97           C
ATOM   3362  C   SER A 606      -5.593  68.621  10.650  1.00  4.21           C
ATOM   3363  O   SER A 606      -5.270  67.890   9.714  1.00  3.53           O
ATOM   3364  CB  SER A 606      -6.566  70.797   9.813  1.00  3.88           C
ATOM   3365  OG  SER A 606      -5.391  71.466  10.277  1.00  4.65           O
ATOM   3366  N   PHE A 607      -4.889  68.720  11.774  1.00  3.48           N
ATOM   3367  CA  PHE A 607      -3.653  67.967  11.940  1.00  3.86           C
ATOM   3368  C   PHE A 607      -3.866  66.458  12.088  1.00  3.68           C
ATOM   3369  O   PHE A 607      -2.922  65.699  11.980  1.00  4.69           O
ATOM   3370  CB  PHE A 607      -2.730  68.525  13.038  1.00  4.00           C
ATOM   3371  CG  PHE A 607      -3.347  68.649  14.429  1.00  4.11           C
ATOM   3372  CD1 PHE A 607      -3.727  67.534  15.170  1.00  3.64           C
ATOM   3373  CD2 PHE A 607      -3.565  69.901  14.987  1.00  3.84           C
ATOM   3374  CE1 PHE A 607      -4.254  67.663  16.459  1.00  4.04           C
ATOM   3375  CE2 PHE A 607      -4.096  70.030  16.300  1.00  4.17           C
ATOM   3376  CZ  PHE A 607      -4.453  68.903  17.017  1.00  3.64           C
ATOM   3377  N   PHE A 608      -5.092  66.017  12.329  1.00  3.36           N
ATOM   3378  CA  PHE A 608      -5.387  64.587  12.271  1.00  3.46           C
ATOM   3379  C   PHE A 608      -5.192  64.051  10.833  1.00  3.12           C
ATOM   3380  O   PHE A 608      -4.714  62.934  10.663  1.00  3.04           O
ATOM   3381  CB  PHE A 608      -6.802  64.289  12.805  1.00  3.55           C
ATOM   3382  CG  PHE A 608      -7.120  62.821  12.881  1.00  3.35           C
ATOM   3383  CD1 PHE A 608      -6.467  62.008  13.794  1.00  3.55           C
ATOM   3384  CD2 PHE A 608      -8.043  62.248  12.015  1.00  5.85           C
ATOM   3385  CE1 PHE A 608      -6.732  60.654  13.860  1.00  4.90           C
ATOM   3386  CE2 PHE A 608      -8.321  60.901  12.075  1.00  6.66           C
ATOM   3387  CZ  PHE A 608      -7.671  60.090  12.998  1.00  5.84           C
ATOM   3388  N   LEU A 609      -5.546  64.849   9.822  1.00  3.41           N
ATOM   3389  CA  LEU A 609      -5.417  64.441   8.413  1.00  3.73           C
ATOM   3390  C   LEU A 609      -4.003  64.705   7.878  1.00  3.50           C
ATOM   3391  O   LEU A 609      -3.463  63.893   7.136  1.00  4.26           O
ATOM   3392  CB  LEU A 609      -6.453  65.157   7.538  1.00  3.43           C
ATOM   3393  CG  LEU A 609      -7.930  64.755   7.712  1.00  4.40           C
ATOM   3394  CD1 LEU A 609      -8.553  65.512   8.867  1.00  4.06           C
ATOM   3395  CD2 LEU A 609      -8.703  64.955   6.420  1.00  5.94           C
ATOM   3396  N   ALA A 610      -3.411  65.844   8.258  1.00  3.84           N
ATOM   3397  CA  ALA A 610      -2.048  66.168   7.861  1.00  3.88           C
ATOM   3398  C   ALA A 610      -1.036  65.250   8.528  1.00  4.38           C
ATOM   3399  O   ALA A 610      -0.107  64.793   7.877  1.00  4.57           O
ATOM   3400  CB  ALA A 610      -1.735  67.606   8.211  1.00  3.51           C
ATOM   3401  N   GLU A 611      -1.203  64.993   9.834  1.00  4.22           N
ATOM   3402  CA  GLU A 611      -0.144  64.350  10.628  1.00  3.75           C
ATOM   3403  C   GLU A 611      -0.495  62.952  11.119  1.00  4.09           C
ATOM   3404  O   GLU A 611       0.204  61.988  10.816  1.00  3.69           O
ATOM   3405  CB  GLU A 611       0.214  65.199  11.868  1.00  4.20           C
ATOM   3406  CG  GLU A 611       0.596  66.638  11.586  1.00  4.68           C
ATOM   3407  CD  GLU A 611       1.301  67.249  12.771  1.00  4.71           C
ATOM   3408  OE1 GLU A 611       2.415  66.781  13.077  1.00  4.64           O
ATOM   3409  OE2 GLU A 611       0.725  68.153  13.389  1.00  5.59           O
ATOM   3410  N   THR A 612      -1.563  62.834  11.900  1.00  3.94           N
ATOM   3411  CA  THR A 612      -1.781  61.562  12.601  1.00  4.16           C
ATOM   3412  C   THR A 612      -1.941  60.404  11.616  1.00  4.44           C
ATOM   3413  O   THR A 612      -1.276  59.371  11.731  1.00  4.12           O
ATOM   3414  CB  THR A 612      -2.983  61.706  13.545  1.00  4.26           C
ATOM   3415  OG1 THR A 612      -2.775  62.827  14.403  1.00  4.15           O
ATOM   3416  CG2 THR A 612      -3.109  60.499  14.466  1.00  3.61           C
ATOM   3417  N   LEU A 613      -2.783  60.588  10.607  1.00  4.26           N
ATOM   3418  CA  LEU A 613      -3.001  59.568   9.589  1.00  4.27           C
ATOM   3419  C   LEU A 613      -1.826  59.430   8.625  1.00  4.68           C
ATOM   3420  O   LEU A 613      -1.590  58.332   8.152  1.00  5.58           O
ATOM   3421  CB  LEU A 613      -4.294  59.846   8.806  1.00  4.43           C
ATOM   3422  CG  LEU A 613      -5.599  59.728   9.602  1.00  5.13           C
ATOM   3423  CD1 LEU A 613      -6.753  60.142   8.747  1.00  6.52           C
ATOM   3424  CD2 LEU A 613      -5.793  58.310  10.142  1.00  5.47           C
ATOM   3425  N   LYS A 614      -1.093  60.508   8.318  1.00  4.51           N
ATOM   3426  CA  LYS A 614       0.070  60.382   7.419  1.00  4.87           C
ATOM   3427  C   LYS A 614       1.151  59.536   8.079  1.00  5.26           C
ATOM   3428  O   LYS A 614       1.687  58.628   7.451  1.00  5.14           O
ATOM   3429  CB  LYS A 614       0.645  61.746   6.973  1.00  4.84           C
ATOM   3430  CG  LYS A 614       1.809  61.584   5.932  1.00  5.00           C
ATOM   3431  CD  LYS A 614       2.534  62.904   5.606  1.00  5.48           C
ATOM   3432  CE  LYS A 614       1.704  63.846   4.749  1.00  5.26           C
ATOM   3433  NZ  LYS A 614       1.222  65.031   5.505  1.00  4.86           N
ATOM   3434  N   TYR A 615       1.459  59.823   9.349  1.00  5.45           N
ATOM   3435  CA  TYR A 615       2.480  59.045  10.052  1.00  4.28           C
ATOM   3436  C   TYR A 615       2.045  57.581  10.235  1.00  5.22           C
ATOM   3437  O   TYR A 615       2.867  56.684  10.097  1.00  4.84           O
ATOM   3438  CB  TYR A 615       2.878  59.694  11.385  1.00  4.60           C
ATOM   3439  CG  TYR A 615       3.653  61.019  11.260  1.00  4.60           C
ATOM   3440  CD1 TYR A 615       4.755  61.139  10.411  1.00  4.10           C
ATOM   3441  CD2 TYR A 615       3.300  62.149  12.020  1.00  5.25           C
ATOM   3442  CE1 TYR A 615       5.490  62.347  10.317  1.00  4.04           C
ATOM   3443  CE2 TYR A 615       4.014  63.362  11.913  1.00  4.65           C
ATOM   3444  CZ  TYR A 615       5.108  63.440  11.070  1.00  4.23           C
ATOM   3445  OH  TYR A 615       5.796  64.602  10.970  1.00  2.55           O
ATOM   3446  N   LEU A 616       0.775  57.325  10.536  1.00  5.08           N
ATOM   3447  CA  LEU A 616       0.298  55.940  10.599  1.00  5.29           C
ATOM   3448  C   LEU A 616       0.499  55.240   9.246  1.00  5.25           C
ATOM   3449  O   LEU A 616       0.982  54.105   9.198  1.00  5.77           O
ATOM   3450  CB  LEU A 616      -1.173  55.875  11.028  1.00  5.69           C
ATOM   3451  CG  LEU A 616      -1.427  56.117  12.519  1.00  5.87           C
ATOM   3452  CD1 LEU A 616      -2.929  56.286  12.780  1.00  3.86           C
ATOM   3453  CD2 LEU A 616      -0.850  55.022  13.419  1.00  5.09           C
ATOM   3454  N   TYR A 617       0.167  55.910   8.147  1.00  5.25           N
ATOM   3455  CA  TYR A 617       0.278  55.293   6.806  1.00  5.14           C
ATOM   3456  C   TYR A 617       1.729  54.949   6.497  1.00  6.09           C
ATOM   3457  O   TYR A 617       2.029  53.871   5.951  1.00  6.49           O
ATOM   3458  CB  TYR A 617      -0.312  56.211   5.719  1.00  5.28           C
ATOM   3459  CG  TYR A 617      -0.444  55.620   4.319  1.00  4.81           C
ATOM   3460  CD1 TYR A 617      -1.501  54.772   3.991  1.00  4.53           C
ATOM   3461  CD2 TYR A 617       0.462  55.947   3.305  1.00  7.05           C
ATOM   3462  CE1 TYR A 617      -1.649  54.262   2.714  1.00  5.77           C
ATOM   3463  CE2 TYR A 617       0.331  55.437   2.043  1.00  6.83           C
ATOM   3464  CZ  TYR A 617      -0.722  54.585   1.742  1.00  7.67           C
ATOM   3465  OH  TYR A 617      -0.851  54.073   0.467  1.00  8.15           O
ATOM   3466  N   LEU A 618       2.624  55.867   6.853  1.00  5.87           N
ATOM   3467  CA  LEU A 618       4.042  55.683   6.621  1.00  5.93           C
ATOM   3468  C   LEU A 618       4.610  54.532   7.456  1.00  5.61           C
ATOM   3469  O   LEU A 618       5.462  53.788   6.966  1.00  5.62           O
ATOM   3470  CB  LEU A 618       4.809  56.993   6.862  1.00  5.76           C
ATOM   3471  CG  LEU A 618       4.560  58.148   5.873  1.00  6.05           C
ATOM   3472  CD1 LEU A 618       5.213  59.449   6.377  1.00  6.53           C
ATOM   3473  CD2 LEU A 618       5.002  57.791   4.447  1.00  7.28           C
ATOM   3474  N   ILE A 619       4.148  54.362   8.696  1.00  6.04           N
ATOM   3475  CA  ILE A 619       4.613  53.268   9.565  1.00  6.54           C
ATOM   3476  C   ILE A 619       4.319  51.911   8.932  1.00  6.67           C
ATOM   3477  O   ILE A 619       5.133  50.984   9.050  1.00  7.32           O
ATOM   3478  CB  ILE A 619       3.974  53.362  10.994  1.00  7.24           C
ATOM   3479  CG1 ILE A 619       4.621  54.501  11.774  1.00  7.00           C
ATOM   3480  CG2 ILE A 619       4.120  52.033  11.769  1.00  9.49           C
ATOM   3481  CD1 ILE A 619       3.851  54.987  13.012  1.00  7.42           C
ATOM   3482  N   PHE A 620       3.186  51.802   8.258  1.00  7.21           N
ATOM   3483  CA  PHE A 620       2.773  50.546   7.612  1.00  6.66           C
ATOM   3484  C   PHE A 620       3.052  50.527   6.098  1.00  7.30           C
ATOM   3485  O   PHE A 620       2.417  49.785   5.338  1.00  8.70           O
ATOM   3486  CB  PHE A 620       1.317  50.257   7.974  1.00  6.95           C
ATOM   3487  CG  PHE A 620       1.142  49.957   9.431  1.00  6.43           C
ATOM   3488  CD1 PHE A 620       1.548  48.739   9.955  1.00  7.25           C
ATOM   3489  CD2 PHE A 620       0.652  50.923  10.310  1.00  6.34           C
ATOM   3490  CE1 PHE A 620       1.444  48.485  11.311  1.00  7.03           C
ATOM   3491  CE2 PHE A 620       0.511  50.647  11.660  1.00  6.20           C
ATOM   3492  CZ  PHE A 620       0.919  49.446  12.157  1.00  6.21           C
ATOM   3493  N   SER A 621       4.023  51.356   5.695  1.00  7.80           N
ATOM   3494  CA  SER A 621       4.595  51.374   4.353  1.00  7.08           C
ATOM   3495  C   SER A 621       6.039  50.882   4.403  1.00  7.47           C
ATOM   3496  O   SER A 621       6.622  50.747   5.464  1.00  8.11           O
ATOM   3497  CB  SER A 621       4.582  52.800   3.789  1.00  7.42           C
ATOM   3498  OG  SER A 621       3.265  53.240   3.530  1.00  6.97           O
ATOM   3499  N   ASP A 622       6.620  50.648   3.231  1.00  8.79           N
ATOM   3500  CA  ASP A 622       8.051  50.415   3.157  1.00  8.85           C
ATOM   3501  C   ASP A 622       8.803  51.727   3.373  1.00  9.29           C
ATOM   3502  O   ASP A 622       8.229  52.825   3.247  1.00  9.33           O
ATOM   3503  CB  ASP A 622       8.424  49.805   1.794  1.00  9.42           C
ATOM   3504  CG  ASP A 622       7.849  48.382   1.584  1.00 11.43           C
ATOM   3505  OD1 ASP A 622       7.492  47.692   2.555  1.00 14.39           O
ATOM   3506  OD2 ASP A 622       7.724  47.892   0.443  1.00 14.05           O
ATOM   3507  N   ASP A 623      10.089  51.600   3.707  1.00  9.27           N
ATOM   3508  CA  ASP A 623      10.978  52.738   3.975  1.00  9.30           C
ATOM   3509  C   ASP A 623      11.144  53.686   2.779  1.00  8.37           C
ATOM   3510  O   ASP A 623      11.524  54.840   2.953  1.00  8.55           O
ATOM   3511  CB  ASP A 623      12.390  52.261   4.308  1.00 10.04           C
ATOM   3512  CG  ASP A 623      12.526  51.588   5.656  1.00 14.13           C
ATOM   3513  OD1 ASP A 623      11.534  51.265   6.343  1.00 18.66           O
ATOM   3514  OD2 ASP A 623      13.670  51.319   6.080  1.00 19.59           O
ATOM   3515  N   ASP A 624      10.884  53.198   1.567  1.00  7.78           N
ATOM   3516  CA  ASP A 624      11.151  53.986   0.366  1.00  8.00           C
ATOM   3517  C   ASP A 624       9.991  54.923  -0.052  1.00  7.81           C
ATOM   3518  O   ASP A 624      10.043  55.594  -1.101  1.00  8.19           O
ATOM   3519  CB  ASP A 624      11.641  53.077  -0.783  1.00  7.94           C
ATOM   3520  CG  ASP A 624      10.603  52.098  -1.263  1.00  9.63           C
ATOM   3521  OD1 ASP A 624       9.555  51.919  -0.599  1.00 10.06           O
ATOM   3522  OD2 ASP A 624      10.760  51.470  -2.340  1.00  7.92           O
ATOM   3523  N   LEU A 625       8.940  54.986   0.763  1.00  7.11           N
ATOM   3524  CA  LEU A 625       7.921  56.002   0.563  1.00  6.81           C
ATOM   3525  C   LEU A 625       8.289  57.201   1.435  1.00  6.79           C
ATOM   3526  O   LEU A 625       8.321  57.081   2.655  1.00  6.48           O
ATOM   3527  CB  LEU A 625       6.533  55.474   0.909  1.00  7.06           C
ATOM   3528  CG  LEU A 625       5.400  56.499   0.786  1.00  6.94           C
ATOM   3529  CD1 LEU A 625       5.256  57.065  -0.622  1.00  9.12           C
ATOM   3530  CD2 LEU A 625       4.101  55.846   1.226  1.00  6.93           C
ATOM   3531  N   LEU A 626       8.565  58.339   0.790  1.00  6.56           N
ATOM   3532  CA  LEU A 626       9.104  59.535   1.443  1.00  7.12           C
ATOM   3533  C   LEU A 626      10.318  59.176   2.280  1.00  6.84           C
ATOM   3534  O   LEU A 626      10.331  59.368   3.494  1.00  8.11           O
ATOM   3535  CB  LEU A 626       8.036  60.237   2.300  1.00  6.69           C
ATOM   3536  CG  LEU A 626       6.819  60.798   1.559  1.00  7.62           C
ATOM   3537  CD1 LEU A 626       5.873  61.446   2.561  1.00  7.35           C
ATOM   3538  CD2 LEU A 626       7.227  61.767   0.423  1.00 10.06           C
ATOM   3539  N   PRO A 627      11.367  58.660   1.633  1.00  7.42           N
ATOM   3540  CA  PRO A 627      12.552  58.236   2.368  1.00  7.92           C
ATOM   3541  C   PRO A 627      13.160  59.382   3.177  1.00  8.12           C
ATOM   3542  O   PRO A 627      13.256  60.492   2.671  1.00  7.40           O
ATOM   3543  CB  PRO A 627      13.494  57.744   1.247  1.00  7.27           C
ATOM   3544  CG  PRO A 627      13.017  58.350   0.062  1.00  8.11           C
ATOM   3545  CD  PRO A 627      11.529  58.429   0.193  1.00  7.58           C
ATOM   3546  N   LEU A 628      13.539  59.119   4.421  1.00  8.78           N
ATOM   3547  CA  LEU A 628      14.022  60.175   5.303  1.00  9.46           C
ATOM   3548  C   LEU A 628      15.313  60.821   4.782  1.00 10.38           C
ATOM   3549  O   LEU A 628      15.619  61.974   5.114  1.00 11.02           O
ATOM   3550  CB  LEU A 628      14.217  59.656   6.723  1.00  9.68           C
ATOM   3551  CG  LEU A 628      12.993  59.091   7.467  1.00  9.59           C
ATOM   3552  CD1 LEU A 628      13.392  58.728   8.897  1.00 10.56           C
ATOM   3553  CD2 LEU A 628      11.809  60.082   7.465  1.00 10.37           C
ATOM   3554  N   GLU A 629      16.079  60.105   3.958  1.00 10.93           N
ATOM   3555  CA  GLU A 629      17.279  60.710   3.358  1.00 11.91           C
ATOM   3556  C   GLU A 629      16.994  61.834   2.344  1.00 11.51           C
ATOM   3557  O   GLU A 629      17.887  62.638   2.045  1.00 12.80           O
ATOM   3558  CB  GLU A 629      18.148  59.642   2.672  1.00 12.11           C
ATOM   3559  CG  GLU A 629      18.585  58.500   3.570  1.00 13.40           C
ATOM   3560  N   HIS A 630      15.782  61.890   1.812  1.00 10.07           N
ATOM   3561  CA  HIS A 630      15.426  62.846   0.755  1.00  9.90           C
ATOM   3562  C   HIS A 630      14.345  63.837   1.150  1.00  9.17           C
ATOM   3563  O   HIS A 630      14.121  64.808   0.422  1.00  9.48           O
ATOM   3564  CB  HIS A 630      15.005  62.104  -0.519  1.00 10.04           C
ATOM   3565  CG  HIS A 630      16.095  61.248  -1.093  1.00 11.28           C
ATOM   3566  ND1 HIS A 630      16.879  61.651  -2.153  1.00 14.15           N
ATOM   3567  CD2 HIS A 630      16.543  60.020  -0.736  1.00 13.29           C
ATOM   3568  CE1 HIS A 630      17.753  60.697  -2.434  1.00 14.20           C
ATOM   3569  NE2 HIS A 630      17.577  59.701  -1.587  1.00 13.68           N
ATOM   3570  N   TRP A 631      13.684  63.606   2.281  1.00  8.35           N
ATOM   3571  CA  TRP A 631      12.567  64.468   2.708  1.00  7.50           C
ATOM   3572  C   TRP A 631      12.647  64.781   4.185  1.00  6.58           C
ATOM   3573  O   TRP A 631      12.897  63.896   4.984  1.00  6.88           O
ATOM   3574  CB  TRP A 631      11.242  63.778   2.447  1.00  7.41           C
ATOM   3575  CG  TRP A 631      10.963  63.483   1.013  1.00  6.20           C
ATOM   3576  CD1 TRP A 631      11.234  62.325   0.359  1.00  5.68           C
ATOM   3577  CD2 TRP A 631      10.324  64.343   0.056  1.00  5.22           C
ATOM   3578  NE1 TRP A 631      10.825  62.408  -0.947  1.00  6.45           N
ATOM   3579  CE2 TRP A 631      10.260  63.638  -1.162  1.00  6.56           C
ATOM   3580  CE3 TRP A 631       9.793  65.640   0.106  1.00  5.58           C
ATOM   3581  CZ2 TRP A 631       9.676  64.175  -2.307  1.00  8.87           C
ATOM   3582  CZ3 TRP A 631       9.209  66.174  -1.035  1.00  6.89           C
ATOM   3583  CH2 TRP A 631       9.159  65.443  -2.222  1.00  7.64           C
ATOM   3584  N   ILE A 632      12.451  66.055   4.533  1.00  5.26           N
ATOM   3585  CA  ILE A 632      12.465  66.529   5.913  1.00  5.14           C
ATOM   3586  C   ILE A 632      11.057  67.032   6.167  1.00  4.50           C
ATOM   3587  O   ILE A 632      10.578  67.919   5.464  1.00  5.03           O
ATOM   3588  CB  ILE A 632      13.477  67.708   6.125  1.00  5.54           C
ATOM   3589  CG1 ILE A 632      14.906  67.317   5.696  1.00  6.84           C
ATOM   3590  CG2 ILE A 632      13.454  68.187   7.581  1.00  6.63           C
ATOM   3591  CD1 ILE A 632      15.438  65.975   6.244  1.00  9.23           C
ATOM   3592  N   PHE A 633      10.412  66.483   7.189  1.00  4.61           N
ATOM   3593  CA  PHE A 633       9.057  66.868   7.551  1.00  4.74           C
ATOM   3594  C   PHE A 633       9.016  68.180   8.330  1.00  4.13           C
ATOM   3595  O   PHE A 633       9.738  68.369   9.317  1.00  4.97           O
ATOM   3596  CB  PHE A 633       8.414  65.723   8.369  1.00  4.32           C
ATOM   3597  CG  PHE A 633       8.138  64.489   7.555  1.00  5.51           C
ATOM   3598  CD1 PHE A 633       9.074  63.469   7.450  1.00  7.96           C
ATOM   3599  CD2 PHE A 633       6.933  64.357   6.897  1.00  5.03           C
ATOM   3600  CE1 PHE A 633       8.811  62.345   6.676  1.00  6.91           C
ATOM   3601  CE2 PHE A 633       6.651  63.232   6.120  1.00  5.51           C
ATOM   3602  CZ  PHE A 633       7.591  62.224   6.011  1.00  6.49           C
ATOM   3603  N   ASN A 634       8.161  69.098   7.892  1.00  3.38           N
ATOM   3604  CA  ASN A 634       7.869  70.285   8.701  1.00  3.33           C
ATOM   3605  C   ASN A 634       7.063  69.849   9.946  1.00  3.51           C
ATOM   3606  O   ASN A 634       6.783  68.652  10.104  1.00  3.58           O
ATOM   3607  CB  ASN A 634       7.240  71.418   7.844  1.00  3.66           C
ATOM   3608  CG  ASN A 634       5.731  71.568   8.019  1.00  3.92           C
ATOM   3609  OD1 ASN A 634       4.994  70.593   8.251  1.00  3.27           O
ATOM   3610  ND2 ASN A 634       5.267  72.807   7.900  1.00  3.47           N
ATOM   3611  N   THR A 635       6.764  70.784  10.848  1.00  2.89           N
ATOM   3612  CA  THR A 635       6.206  70.424  12.169  1.00  2.68           C
ATOM   3613  C   THR A 635       4.718  70.018  12.117  1.00  3.54           C
ATOM   3614  O   THR A 635       4.143  69.617  13.146  1.00  3.07           O
ATOM   3615  CB  THR A 635       6.475  71.509  13.248  1.00  3.06           C
ATOM   3616  OG1 THR A 635       6.378  70.925  14.569  1.00  2.94           O
ATOM   3617  CG2 THR A 635       5.440  72.597  13.207  1.00  3.81           C
ATOM   3618  N   GLU A 636       4.132  70.192  10.935  1.00  3.33           N
ATOM   3619  CA  GLU A 636       2.781  69.743  10.569  1.00  4.02           C
ATOM   3620  C   GLU A 636       2.809  68.572   9.533  1.00  3.69           C
ATOM   3621  O   GLU A 636       1.861  68.365   8.770  1.00  3.75           O
ATOM   3622  CB  GLU A 636       1.956  70.928  10.030  1.00  4.09           C
ATOM   3623  CG  GLU A 636       0.452  70.706   9.924  1.00  5.17           C
ATOM   3624  CD  GLU A 636      -0.332  71.100  11.153  1.00  5.84           C
ATOM   3625  OE1 GLU A 636       0.278  71.462  12.173  1.00  6.39           O
ATOM   3626  OE2 GLU A 636      -1.599  71.052  11.085  1.00  5.28           O
ATOM   3627  N   ALA A 637       3.891  67.805   9.547  1.00  3.86           N
ATOM   3628  CA  ALA A 637       4.074  66.592   8.725  1.00  4.49           C
ATOM   3629  C   ALA A 637       4.039  66.849   7.221  1.00  4.73           C
ATOM   3630  O   ALA A 637       3.692  65.949   6.438  1.00  4.01           O
ATOM   3631  CB  ALA A 637       3.073  65.483   9.103  1.00  4.24           C
ATOM   3632  N   HIS A 638       4.462  68.047   6.808  1.00  3.62           N
ATOM   3633  CA  HIS A 638       4.555  68.377   5.385  1.00  3.92           C
ATOM   3634  C   HIS A 638       6.003  68.165   4.896  1.00  4.44           C
ATOM   3635  O   HIS A 638       6.900  68.927   5.284  1.00  3.89           O
ATOM   3636  CB  HIS A 638       4.054  69.818   5.142  1.00  3.88           C
ATOM   3637  CG  HIS A 638       2.606  70.004   5.453  1.00  3.80           C
ATOM   3638  ND1 HIS A 638       1.637  69.121   5.026  1.00  3.71           N
ATOM   3639  CD2 HIS A 638       1.960  70.961   6.164  1.00  4.26           C
ATOM   3640  CE1 HIS A 638       0.456  69.523   5.470  1.00  4.17           C
ATOM   3641  NE2 HIS A 638       0.624  70.641   6.157  1.00  4.35           N
ATOM   3642  N   PRO A 639       6.238  67.139   4.058  1.00  4.96           N
ATOM   3643  CA  PRO A 639       7.601  66.810   3.632  1.00  5.29           C
ATOM   3644  C   PRO A 639       8.159  67.806   2.604  1.00  4.70           C
ATOM   3645  O   PRO A 639       7.493  68.160   1.621  1.00  4.94           O
ATOM   3646  CB  PRO A 639       7.440  65.412   3.015  1.00  4.95           C
ATOM   3647  CG  PRO A 639       6.070  65.448   2.415  1.00  5.48           C
ATOM   3648  CD  PRO A 639       5.259  66.224   3.430  1.00  4.96           C
ATOM   3649  N   PHE A 640       9.377  68.279   2.884  1.00  5.66           N
ATOM   3650  CA  PHE A 640      10.106  69.209   2.014  1.00  5.65           C
ATOM   3651  C   PHE A 640      11.370  68.518   1.514  1.00  6.31           C
ATOM   3652  O   PHE A 640      12.037  67.804   2.260  1.00  4.93           O
ATOM   3653  CB  PHE A 640      10.533  70.503   2.755  1.00  5.84           C
ATOM   3654  CG  PHE A 640       9.386  71.326   3.365  1.00  4.40           C
ATOM   3655  CD1 PHE A 640       8.076  71.265   2.899  1.00  4.52           C
ATOM   3656  CD2 PHE A 640       9.656  72.175   4.420  1.00  4.21           C
ATOM   3657  CE1 PHE A 640       7.077  72.035   3.499  1.00  4.16           C
ATOM   3658  CE2 PHE A 640       8.661  72.942   5.012  1.00  5.34           C
ATOM   3659  CZ  PHE A 640       7.390  72.868   4.557  1.00  3.74           C
ATOM   3660  N   PRO A 641      11.736  68.755   0.264  1.00  6.88           N
ATOM   3661  CA  PRO A 641      12.987  68.212  -0.262  1.00  8.21           C
ATOM   3662  C   PRO A 641      14.185  68.992   0.263  1.00  9.40           C
ATOM   3663  O   PRO A 641      14.071  70.147   0.725  1.00  8.91           O
ATOM   3664  CB  PRO A 641      12.821  68.401  -1.771  1.00  8.27           C
ATOM   3665  CG  PRO A 641      11.995  69.605  -1.899  1.00  8.41           C
ATOM   3666  CD  PRO A 641      11.028  69.557  -0.743  1.00  7.35           C
ATOM   3667  N   ILE A 642      15.342  68.332   0.225  1.00 10.98           N
ATOM   3668  CA  ILE A 642      16.607  68.934   0.601  1.00 12.48           C
ATOM   3669  C   ILE A 642      16.915  70.049  -0.393  1.00 12.96           C
ATOM   3670  O   ILE A 642      16.661  69.886  -1.590  1.00 13.23           O
ATOM   3671  CB  ILE A 642      17.754  67.866   0.566  1.00 12.84           C
ATOM   3672  CG1 ILE A 642      17.370  66.572   1.316  1.00 14.82           C
ATOM   3673  CG2 ILE A 642      19.078  68.455   1.064  1.00 14.59           C
ATOM   3674  CD1 ILE A 642      17.230  66.683   2.796  1.00 13.99           C
ATOM   3675  N   LEU A 643      17.402  71.174   0.130  1.00 13.76           N
ATOM   3676  CA  LEU A 643      17.936  72.292  -0.654  1.00 15.61           C
ATOM   3677  C   LEU A 643      19.449  72.212  -0.696  1.00 17.04           C
ATOM   3678  O   LEU A 643      20.111  72.197   0.338  1.00 16.97           O
ATOM   3679  CB  LEU A 643      17.546  73.643  -0.034  1.00 15.94           C
ATOM   3680  CG  LEU A 643      16.079  74.069  -0.166  1.00 15.70           C
ATOM   3681  CD1 LEU A 643      15.775  75.306   0.696  1.00 14.75           C
ATOM   3682  CD2 LEU A 643      15.673  74.315  -1.641  1.00 16.86           C
ATOM   3683  N   ARG A 644      20.004  72.201  -1.899  1.00 19.01           N
ATOM   3684  CA  ARG A 644      21.453  72.059  -2.056  1.00 20.24           C
ATOM   3685  C   ARG A 644      22.142  73.394  -2.314  1.00 21.14           C
ATOM   3686  O   ARG A 644      21.605  74.249  -3.017  1.00 23.19           O
ATOM   3687  CB  ARG A 644      21.730  71.066  -3.175  1.00 20.42           C
ATOM   3688  CG  ARG A 644      21.266  69.668  -2.811  1.00 21.17           C
ATOM   3689  CD  ARG A 644      21.554  68.598  -3.837  1.00 23.25           C
ATOM   3690  NE  ARG A 644      21.216  67.286  -3.287  1.00 24.38           N
ATOM   3691  CZ  ARG A 644      19.978  66.827  -3.136  1.00 24.04           C
ATOM   3692  NH1 ARG A 644      19.794  65.624  -2.602  1.00 23.36           N
ATOM   3693  NH2 ARG A 644      18.930  67.536  -3.539  1.00 24.50           N
TER   
HETATM 3695  C1  NAG A   1       0.889  48.605  30.891  1.00  6.91           C
HETATM 3696  C2  NAG A   1       2.360  48.317  31.214  1.00  6.81           C
HETATM 3697  C3  NAG A   1       2.559  47.087  32.120  1.00  6.73           C
HETATM 3698  C4  NAG A   1       1.657  47.117  33.350  1.00  7.16           C
HETATM 3699  C5  NAG A   1       0.237  47.377  32.858  1.00  7.03           C
HETATM 3700  C6  NAG A   1      -0.823  47.437  33.950  1.00  7.87           C
HETATM 3701  C7  NAG A   1       3.095  47.319  29.099  1.00  8.23           C
HETATM 3702  C8  NAG A   1       4.024  47.417  27.909  1.00  8.91           C
HETATM 3703  N2  NAG A   1       3.197  48.257  30.029  1.00  7.63           N
HETATM 3704  O3  NAG A   1       3.901  47.014  32.554  1.00  8.75           O
HETATM 3705  O4  NAG A   1       1.736  45.862  34.028  1.00  6.73           O
HETATM 3706  O5  NAG A   1       0.210  48.623  32.139  1.00  6.28           O
HETATM 3707  O6  NAG A   1      -2.091  47.241  33.344  1.00  8.18           O
HETATM 3708  O7  NAG A   1       2.301  46.383  29.122  1.00  9.46           O
HETATM 3709  C1  NAG A   2       2.324  45.904  35.341  1.00  8.12           C
HETATM 3710  C2  NAG A   2       1.918  44.628  36.082  1.00  8.09           C
HETATM 3711  C3  NAG A   2       2.635  44.508  37.437  1.00  9.16           C
HETATM 3712  C4  NAG A   2       4.119  44.818  37.303  1.00 11.12           C
HETATM 3713  C5  NAG A   2       4.362  46.099  36.498  1.00 12.16           C
HETATM 3714  C6  NAG A   2       5.826  46.455  36.246  1.00 12.60           C
HETATM 3715  C7  NAG A   2      -0.312  43.779  35.549  1.00  9.47           C
HETATM 3716  C8  NAG A   2      -1.737  43.674  35.994  1.00 10.97           C
HETATM 3717  N2  NAG A   2       0.484  44.530  36.304  1.00  8.61           N
HETATM 3718  O3  NAG A   2       2.417  43.213  37.980  1.00  9.48           O
HETATM 3719  O4  NAG A   2       4.655  45.051  38.587  1.00 11.79           O
HETATM 3720  O5  NAG A   2       3.728  45.951  35.245  1.00  9.38           O
HETATM 3721  O6  NAG A   2       6.424  45.383  35.563  1.00 16.21           O
HETATM 3722  O7  NAG A   2       0.020  43.174  34.524  1.00  9.85           O
HETATM 3723  C1  BMA A   3       5.418  43.951  39.134  1.00 13.93           C
HETATM 3724  C2  BMA A   3       6.414  44.513  40.138  1.00 14.60           C
HETATM 3725  C3  BMA A   3       7.213  43.342  40.703  1.00 14.74           C
HETATM 3726  C4  BMA A   3       6.306  42.254  41.241  1.00 15.00           C
HETATM 3727  C5  BMA A   3       5.266  41.837  40.218  1.00 14.75           C
HETATM 3728  C6  BMA A   3       4.297  40.884  40.907  1.00 13.12           C
HETATM 3729  O2  BMA A   3       5.736  45.216  41.162  1.00 14.57           O
HETATM 3730  O3  BMA A   3       8.019  43.755  41.776  1.00 16.53           O
HETATM 3731  O4  BMA A   3       7.108  41.152  41.644  1.00 14.54           O
HETATM 3732  O5  BMA A   3       4.586  43.012  39.783  1.00 14.13           O
HETATM 3733  O6  BMA A   3       3.398  40.312  40.000  1.00 11.05           O
HETATM 3734  C1  MAN A   4       2.860  39.058  40.438  1.00 11.82           C
HETATM 3735  C2  MAN A   4       1.982  38.448  39.356  1.00 12.78           C
HETATM 3736  C3  MAN A   4       0.738  39.315  39.202  1.00 11.17           C
HETATM 3737  C4  MAN A   4       0.033  39.526  40.535  1.00 10.53           C
HETATM 3738  C5  MAN A   4       1.033  40.142  41.507  1.00  9.44           C
HETATM 3739  C6  MAN A   4       0.459  40.345  42.886  1.00  8.52           C
HETATM 3740  O2  MAN A   4       1.558  37.134  39.682  1.00 15.06           O
HETATM 3741  O3  MAN A   4      -0.166  38.676  38.324  1.00 12.51           O
HETATM 3742  O4  MAN A   4      -1.125  40.329  40.367  1.00  9.64           O
HETATM 3743  O5  MAN A   4       2.119  39.236  41.641  1.00 10.89           O
HETATM 3744  O6  MAN A   4      -0.230  39.174  43.339  1.00  6.36           O
HETATM 3745  C1  MAN A   6      -0.578  39.294  44.725  1.00  4.67           C
HETATM 3746  C2  MAN A   6      -1.396  38.087  45.165  1.00  5.26           C
HETATM 3747  C3  MAN A   6      -2.732  38.078  44.441  1.00  5.52           C
HETATM 3748  C4  MAN A   6      -3.459  39.410  44.635  1.00  4.82           C
HETATM 3749  C5  MAN A   6      -2.547  40.596  44.280  1.00  4.80           C
HETATM 3750  C6  MAN A   6      -3.162  41.952  44.588  1.00  6.12           C
HETATM 3751  O2  MAN A   6      -1.631  38.200  46.574  1.00  8.07           O
HETATM 3752  O3  MAN A   6      -3.424  36.957  44.970  1.00  4.60           O
HETATM 3753  O4  MAN A   6      -4.623  39.449  43.841  1.00  3.89           O
HETATM 3754  O5  MAN A   6      -1.296  40.490  44.956  1.00  5.74           O
HETATM 3755  O6  MAN A   6      -2.340  42.996  44.048  1.00  6.78           O
HETATM 3756  C1  MAN A   7      -0.902  39.746  37.173  1.00 14.27           C
HETATM 3757  C2  MAN A   7      -1.845  38.924  36.312  1.00 15.44           C
HETATM 3758  C3  MAN A   7      -1.053  37.982  35.410  1.00 15.20           C
HETATM 3759  C4  MAN A   7       0.019  38.754  34.651  1.00 15.81           C
HETATM 3760  C5  MAN A   7       0.903  39.493  35.651  1.00 13.65           C
HETATM 3761  C6  MAN A   7       2.001  40.324  34.992  1.00 13.40           C
HETATM 3762  O2  MAN A   7      -2.630  39.830  35.573  1.00 15.92           O
HETATM 3763  O3  MAN A   7      -1.926  37.334  34.515  1.00 16.85           O
HETATM 3764  O4  MAN A   7       0.782  37.831  33.910  1.00 18.55           O
HETATM 3765  O5  MAN A   7       0.128  40.376  36.438  1.00 13.38           O
HETATM 3766  O6  MAN A   7       2.810  40.929  35.987  1.00 14.64           O
HETATM 3767  C1  MAN A   5       9.704  44.304  41.287  1.00 19.82           C
HETATM 3768  C2  MAN A   5      10.476  44.250  42.607  1.00 20.36           C
HETATM 3769  C3  MAN A   5      10.015  45.340  43.573  1.00 19.81           C
HETATM 3770  C4  MAN A   5      10.029  46.704  42.889  1.00 19.76           C
HETATM 3771  C5  MAN A   5       9.094  46.654  41.685  1.00 19.56           C
HETATM 3772  C6  MAN A   5       9.046  47.996  40.929  1.00 20.93           C
HETATM 3773  O2  MAN A   5      11.840  44.400  42.294  1.00 23.52           O
HETATM 3774  O3  MAN A   5      10.814  45.338  44.742  1.00 22.04           O
HETATM 3775  O4  MAN A   5       9.628  47.717  43.786  1.00 19.61           O
HETATM 3776  O5  MAN A   5       9.474  45.614  40.796  1.00 17.63           O
HETATM 3777  O6  MAN A   5      10.357  48.334  40.506  1.00 22.50           O
HETATM 3778  C1  MAN A   8      10.522  49.688  40.022  1.00 24.20           C
HETATM 3779  C2  MAN A   8      12.027  49.915  39.876  1.00 25.92           C
HETATM 3780  C3  MAN A   8      12.677  49.936  41.261  1.00 27.11           C
HETATM 3781  C4  MAN A   8      12.002  50.940  42.177  1.00 27.74           C
HETATM 3782  C5  MAN A   8      10.497  50.711  42.179  1.00 27.30           C
HETATM 3783  C6  MAN A   8       9.758  51.737  43.039  1.00 28.23           C
HETATM 3784  O2  MAN A   8      12.277  51.135  39.193  1.00 26.10           O
HETATM 3785  O3  MAN A   8      14.039  50.268  41.154  1.00 29.85           O
HETATM 3786  O4  MAN A   8      12.485  50.781  43.498  1.00 29.78           O
HETATM 3787  O5  MAN A   8       9.989  50.704  40.847  1.00 23.61           O
HETATM 3788  O6  MAN A   8      10.152  53.038  42.667  1.00 31.56           O
HETATM 3789 CA    CA A 656       4.698  69.375  15.493  1.00  4.11          CA
HETATM 3790  O   HOH A1001      -0.030  60.494  18.857  1.00  3.94           O
HETATM 3791  O   HOH A1002       2.660  83.508  15.616  1.00  4.66           O
HETATM 3792  O   HOH A1003     -10.337  67.473  18.847  1.00  4.78           O
HETATM 3793  O   HOH A1004     -10.915  75.786  12.113  1.00  4.95           O
HETATM 3794  O   HOH A1005       0.017  80.819  17.528  1.00  5.25           O
HETATM 3795  O   HOH A1006       5.399  69.570  19.892  1.00  3.46           O
HETATM 3796  O   HOH A1007       6.440  85.558  17.167  1.00  6.16           O
HETATM 3797  O   HOH A1008      -1.949  58.119  31.467  1.00  5.74           O
HETATM 3798  O   HOH A1009     -11.357  68.748   9.678  1.00  5.89           O
HETATM 3799  O   HOH A1010       5.028  66.812  12.218  1.00  6.38           O
HETATM 3800  O   HOH A1011       3.358  86.637  21.769  1.00  4.46           O
HETATM 3801  O   HOH A1012      -0.659  78.255  18.462  1.00  5.59           O
HETATM 3802  O   HOH A1013      11.943  64.921   9.200  1.00  5.03           O
HETATM 3803  O   HOH A1014       8.249  65.077  12.163  1.00  5.67           O
HETATM 3804  O   HOH A1015      14.474  77.186  14.880  1.00  5.45           O
HETATM 3805  O   HOH A1016      19.501  64.010  18.669  1.00  8.88           O
HETATM 3806  O   HOH A1017      12.298  80.515  12.378  1.00  4.94           O
HETATM 3807  O   HOH A1018      -0.336  69.397   2.090  1.00  5.84           O
HETATM 3808  O   HOH A1019       4.836  85.078  19.318  1.00  4.05           O
HETATM 3809  O   HOH A1020      16.165  79.503  14.322  1.00  6.81           O
HETATM 3810  O   HOH A1021       0.439  56.753  38.306  1.00  5.93           O
HETATM 3811  O   HOH A1022      15.954  76.679  12.490  1.00  6.72           O
HETATM 3812  O   HOH A1023      11.292  55.576  29.950  1.00  8.37           O
HETATM 3813  O   HOH A1024      15.155  81.016  12.123  1.00  7.54           O
HETATM 3814  O   HOH A1025       9.563  64.132  15.933  1.00  6.34           O
HETATM 3815  O   HOH A1026       0.600  68.849  25.440  1.00  9.75           O
HETATM 3816  O   HOH A1027      19.356  58.941  13.104  1.00 11.37           O
HETATM 3817  O   HOH A1028      12.079  76.738  26.104  1.00  6.15           O
HETATM 3818  O   HOH A1029      13.367  89.362  10.788  1.00  8.16           O
HETATM 3819  O   HOH A1030       1.178  91.550  24.397  1.00  7.48           O
HETATM 3820  O   HOH A1031      16.166  75.225  26.618  1.00  8.67           O
HETATM 3821  O   HOH A1032       5.171  84.864  14.823  1.00  6.00           O
HETATM 3822  O   HOH A1033      -1.364  57.116  42.835  1.00  8.69           O
HETATM 3823  O   HOH A1034      22.006  76.402  21.636  1.00  9.17           O
HETATM 3824  O   HOH A1035      -6.333  72.113  14.656  1.00  9.88           O
HETATM 3825  O   HOH A1036       4.792  73.200  17.373  1.00  7.23           O
HETATM 3826  O   HOH A1037       0.196  53.310  21.521  1.00  6.44           O
HETATM 3827  O   HOH A1038       7.437  68.909  29.151  1.00  7.43           O
HETATM 3828  O   HOH A1039       1.729  47.125  24.827  1.00 11.91           O
HETATM 3829  O   HOH A1040      12.502  52.152  -4.296  1.00  7.14           O
HETATM 3830  O   HOH A1041      -0.055  61.521  26.242  1.00  7.89           O
HETATM 3831  O   HOH A1042     -13.679  78.502   8.274  1.00  8.72           O
HETATM 3832  O   HOH A1043      -9.328  82.288   1.815  1.00  9.28           O
HETATM 3833  O   HOH A1044       9.881  70.352  28.884  1.00  8.76           O
HETATM 3834  O   HOH A1045       0.117  79.043  25.348  1.00  9.43           O
HETATM 3835  O   HOH A1046     -21.065  61.861  14.392  1.00  9.67           O
HETATM 3836  O   HOH A1047      -8.463  50.944   1.842  1.00  9.46           O
HETATM 3837  O   HOH A1048     -12.854  53.580   1.715  1.00 10.19           O
HETATM 3838  O   HOH A1049       5.751  50.650  27.240  1.00  9.80           O
HETATM 3839  O   HOH A1050      -3.663  64.164  24.795  1.00 12.17           O
HETATM 3840  O   HOH A1051      -9.055  73.572  16.009  1.00  8.15           O
HETATM 3841  O   HOH A1052      19.128  77.096   6.903  1.00  8.72           O
HETATM 3842  O   HOH A1053      21.147  63.233  12.108  1.00 11.84           O
HETATM 3843  O   HOH A1054     -11.381  80.167  11.063  1.00 11.63           O
HETATM 3844  O   HOH A1055      13.614  63.311   7.676  1.00  9.69           O
HETATM 3845  O   HOH A1056       5.834  53.984  36.616  1.00  9.85           O
HETATM 3846  O   HOH A1057     -15.521  53.285   4.976  1.00 11.93           O
HETATM 3847  O   HOH A1058      -0.479  73.925  16.509  1.00 12.22           O
HETATM 3848  O   HOH A1059      21.259  81.100  20.297  1.00 13.81           O
HETATM 3849  O   HOH A1060       3.874  84.916  29.898  1.00 12.62           O
HETATM 3850  O   HOH A1061     -10.922  49.089  17.411  1.00 13.65           O
HETATM 3851  O   HOH A1062       3.114  71.025  26.756  1.00 11.72           O
HETATM 3852  O   HOH A1063      -2.333  52.800  22.644  1.00 12.91           O
HETATM 3853  O   HOH A1064      -0.708  68.496  17.919  1.00 10.70           O
HETATM 3854  O   HOH A1065      17.544  74.897   6.110  1.00  9.67           O
HETATM 3855  O   HOH A1066      12.532  56.047  -2.468  1.00 10.19           O
HETATM 3856  O   HOH A1067      -9.908  72.277  19.928  1.00 10.31           O
HETATM 3857  O   HOH A1068      14.329  50.992  20.352  1.00 13.68           O
HETATM 3858  O   HOH A1069      14.182  55.260  31.470  1.00 14.32           O
HETATM 3859  O   HOH A1070     -12.674  81.186   7.506  1.00 16.40           O
HETATM 3860  O   HOH A1071      -4.288  66.146  23.158  1.00 11.44           O
HETATM 3861  O   HOH A1072       6.918  45.983  -1.115  1.00 13.53           O
HETATM 3862  O   HOH A1073     -13.861  57.371  -1.040  1.00 11.80           O
HETATM 3863  O   HOH A1074     -11.026  67.435  23.962  1.00 11.00           O
HETATM 3864  O   HOH A1075       5.234  51.198   0.496  1.00 12.45           O
HETATM 3865  O   HOH A1076      18.584  74.371  25.564  1.00  9.45           O
HETATM 3866  O   HOH A1077      12.978  56.137   5.228  1.00 10.66           O
HETATM 3867  O   HOH A1078      -0.940  45.882  18.089  1.00 13.76           O
HETATM 3868  O   HOH A1079       0.376  79.942  22.689  1.00 12.25           O
HETATM 3869  O   HOH A1080       1.240  46.107  14.039  1.00 14.13           O
HETATM 3870  O   HOH A1081     -14.128  61.713  27.131  1.00 11.90           O
HETATM 3871  O   HOH A1082       7.976  53.024   7.390  1.00 11.45           O
HETATM 3872  O   HOH A1083      16.759  87.859  31.021  1.00 13.76           O
HETATM 3873  O   HOH A1084     -12.007  89.708   5.265  1.00 13.83           O
HETATM 3874  O   HOH A1085      -6.912  87.620  27.124  1.00 31.33           O
HETATM 3875  O   HOH A1086       3.677  71.579  15.755  1.00  5.00           O
HETATM 3876  O   HOH A1087       6.476  67.823  14.514  1.00  2.95           O
HETATM 3877  O   HOH A1088       1.750  69.438  15.429  1.00 10.96           O
HETATM 3878  O   HOH A1089       3.746  69.336  17.724  1.00  4.77           O
HETATM 3879  O   HOH A1090       6.528  69.557  17.208  1.00  4.93           O
HETATM 3880  O   HOH A1091       3.755  67.168  15.493  1.00  4.74           O
HETATM 3881  O   HOH A1092      14.326  53.553   0.966  1.00 11.86           O
HETATM 3882  O   HOH A1093      11.510  65.164  14.378  1.00  9.56           O
HETATM 3883  O   HOH A1094     -11.281  70.636  21.698  1.00 13.99           O
HETATM 3884  O   HOH A1095      10.963  52.131  23.451  1.00 11.84           O
HETATM 3885  O   HOH A1096     -16.891  56.470   6.184  1.00 13.79           O
HETATM 3886  O   HOH A1097       7.518  45.095   2.340  1.00 14.15           O
HETATM 3887  O   HOH A1098      17.906  89.428  27.902  1.00 14.57           O
HETATM 3888  O   HOH A1099      -6.581  50.275  -0.106  1.00 15.66           O
HETATM 3889  O   HOH A1100       7.170  50.170  30.575  1.00 13.99           O
HETATM 3890  O   HOH A1101       6.186  69.222  40.282  1.00 16.13           O
HETATM 3891  O   HOH A1102     -21.810  61.066   8.013  1.00 13.54           O
HETATM 3892  O   HOH A1103       2.829  84.257  -6.245  1.00 15.18           O
HETATM 3893  O   HOH A1104       4.718  49.360  33.897  1.00 13.07           O
HETATM 3894  O   HOH A1105       7.592  48.593  27.158  1.00 15.85           O
HETATM 3895  O   HOH A1106      -1.238  63.722  42.520  1.00 25.71           O
HETATM 3896  O   HOH A1107      17.743  74.611   3.470  1.00 13.51           O
HETATM 3897  O   HOH A1108     -11.714  55.574  35.789  1.00 14.15           O
HETATM 3898  O   HOH A1109       0.336  88.506  -1.609  1.00 15.97           O
HETATM 3899  O   HOH A1110      -5.682  96.636  11.408  1.00 20.24           O
HETATM 3900  O   HOH A1111     -25.721  69.540  10.490  1.00 19.05           O
HETATM 3901  O   HOH A1112      -2.330  91.615  22.660  1.00 11.26           O
HETATM 3902  O   HOH A1113       6.575  77.781  29.408  1.00 15.33           O
HETATM 3903  O   HOH A1114       2.340  86.621  31.746  1.00 13.84           O
HETATM 3904  O   HOH A1115       9.218  91.289  27.709  1.00 15.14           O
HETATM 3905  O   HOH A1116     -14.236  56.409  26.849  1.00 17.71           O
HETATM 3906  O   HOH A1117      -5.280  83.939  24.246  1.00 15.88           O
HETATM 3907  O   HOH A1118      -2.114  50.550  24.431  1.00 15.54           O
HETATM 3908  O   HOH A1119      20.850  77.528   4.722  1.00 14.28           O
HETATM 3909  O   HOH A1120      -8.633  54.746  34.238  1.00 12.98           O
HETATM 3910  O   HOH A1121      22.268  76.185  24.466  1.00 14.64           O
HETATM 3911  O   HOH A1122      12.303  84.585  35.415  1.00 18.19           O
HETATM 3912  O   HOH A1123       6.560  44.252  10.806  1.00 14.33           O
HETATM 3913  O   HOH A1124      -5.801  49.635  21.789  1.00 16.72           O
HETATM 3914  O   HOH A1125     -19.376  74.288   2.683  1.00 24.77           O
HETATM 3915  O   HOH A1126       5.054  75.341  28.591  1.00 17.43           O
HETATM 3916  O   HOH A1127       0.140  91.796   5.360  1.00 14.57           O
HETATM 3917  O   HOH A1128      14.187  91.549   9.604  1.00 15.45           O
HETATM 3918  O   HOH A1129     -11.401  69.238  25.849  1.00 16.99           O
HETATM 3919  O   HOH A1130       9.030  50.351   6.696  1.00 15.03           O
HETATM 3920  O   HOH A1131     -10.101  53.013   1.112  1.00 17.66           O
HETATM 3921  O   HOH A1132      19.247  88.586   7.907  1.00 15.50           O
HETATM 3922  O   HOH A1133      -2.815  52.699  -0.360  1.00 21.27           O
HETATM 3923  O   HOH A1134      24.758  71.169  -0.948  1.00 18.66           O
HETATM 3924  O   HOH A1135     -13.220  59.128  26.912  1.00 15.26           O
HETATM 3925  O   HOH A1136     -13.308  71.231  -6.336  1.00 19.13           O
HETATM 3926  O   HOH A1137       8.310  55.067  -3.548  1.00 17.84           O
HETATM 3927  O   HOH A1138     -12.802  64.538  -2.841  1.00 15.97           O
HETATM 3928  O   HOH A1139      -7.372  87.460  24.336  1.00 18.76           O
HETATM 3929  O   HOH A1140     -23.455  63.269  15.111  1.00 18.53           O
HETATM 3930  O   HOH A1141      -3.448  93.581  14.544  1.00 15.95           O
HETATM 3931  O   HOH A1142       9.849  68.034  -6.795  1.00 16.49           O
HETATM 3932  O   HOH A1143      19.369  90.114  21.151  1.00 17.56           O
HETATM 3933  O   HOH A1144      -8.651  71.120  36.455  1.00 19.13           O
HETATM 3934  O   HOH A1145      16.827  52.505  20.552  1.00 15.22           O
HETATM 3935  O   HOH A1146     -25.249  63.100   5.227  1.00 17.75           O
HETATM 3936  O   HOH A1147      20.894  88.574  10.077  1.00 17.81           O
HETATM 3937  O   HOH A1148     -18.510  63.921   0.730  1.00 14.58           O
HETATM 3938  O   HOH A1149      -4.490  85.866  -2.283  1.00 16.32           O
HETATM 3939  O   HOH A1150       8.082  94.935  28.199  1.00 19.76           O
HETATM 3940  O   HOH A1151       6.835  52.380  -1.518  1.00 14.65           O
HETATM 3941  O   HOH A1152      24.486  87.147  16.741  1.00 20.79           O
HETATM 3942  O   HOH A1153     -13.126  84.458   3.854  1.00 17.20           O
HETATM 3943  O   HOH A1154      23.268  84.167  13.696  1.00 15.95           O
HETATM 3944  O   HOH A1155      24.876  73.187  26.225  1.00 19.40           O
HETATM 3945  O   HOH A1156      -7.302  75.704  16.317  1.00 17.56           O
HETATM 3946  O   HOH A1157      -7.606  55.868  -4.288  1.00 17.21           O
HETATM 3947  O   HOH A1158      -5.296  51.371  31.788  1.00 17.11           O
HETATM 3948  O   HOH A1159     -16.739  77.632  14.712  1.00 19.39           O
HETATM 3949  O   HOH A1160      16.619  79.483   0.131  1.00 12.62           O
HETATM 3950  O   HOH A1161      15.940  52.873   4.698  1.00 21.34           O
HETATM 3951  O   HOH A1162     -16.865  72.330  18.342  1.00 16.10           O
HETATM 3952  O   HOH A1163      19.431  53.909  12.797  1.00 19.74           O
HETATM 3953  O   HOH A1164       4.167  92.350   1.873  1.00 18.41           O
HETATM 3954  O   HOH A1165      18.817  60.423  10.850  1.00 17.14           O
HETATM 3955  O   HOH A1166      -0.494  44.800  21.968  1.00 18.52           O
HETATM 3956  O   HOH A1167      -4.931  74.039  16.888  1.00 18.32           O
HETATM 3957  O   HOH A1168      20.417  56.342  13.362  1.00 17.84           O
HETATM 3958  O   HOH A1169       4.403  63.684  -9.288  1.00 17.82           O
HETATM 3959  O   HOH A1170      -7.884  46.717   5.103  1.00 18.05           O
HETATM 3960  O   HOH A1171       2.097  96.743  13.803  1.00 20.00           O
HETATM 3961  O   HOH A1172      -2.508  73.435  21.060  1.00 12.34           O
HETATM 3962  O   HOH A1173      -4.203  48.716  23.804  1.00 17.99           O
HETATM 3963  O   HOH A1174      -5.626  86.039  22.647  1.00 16.39           O
HETATM 3964  O   HOH A1175     -11.329  61.270  35.371  1.00 20.41           O
HETATM 3965  O   HOH A1176       8.081  49.825  -7.352  1.00 16.80           O
HETATM 3966  O   HOH A1177      19.635  76.201   2.540  1.00 16.28           O
HETATM 3967  O   HOH A1178     -11.158  69.443  28.584  1.00 20.55           O
HETATM 3968  O   HOH A1179      -2.447  48.176   1.515  1.00 22.34           O
HETATM 3969  O   HOH A1180      -6.746  82.939  18.444  1.00 17.45           O
HETATM 3970  O   HOH A1181       1.356  73.379 -13.712  1.00 21.23           O
HETATM 3971  O   HOH A1182      -1.410  74.397 -11.604  1.00 19.31           O
HETATM 3972  O   HOH A1183      10.516  43.904  20.225  1.00 20.34           O
HETATM 3973  O   HOH A1184      -6.212  81.121  20.667  1.00 15.37           O
HETATM 3974  O   HOH A1185      20.683  66.008   5.232  1.00 20.30           O
HETATM 3975  O   HOH A1186       5.220  45.810  24.023  1.00 17.16           O
HETATM 3976  O   HOH A1187      12.611  64.889  -4.244  1.00 22.04           O
HETATM 3977  O   HOH A1188      22.316  88.729  27.002  1.00 18.30           O
HETATM 3978  O   HOH A1189       5.992  43.914   4.550  1.00 19.64           O
HETATM 3979  O   HOH A1190      -8.754  51.142  23.203  1.00 20.18           O
HETATM 3980  O   HOH A1191       5.460  43.499  19.630  1.00 18.98           O
HETATM 3981  O   HOH A1192      17.004  71.877  36.809  1.00 18.64           O
HETATM 3982  O   HOH A1193      18.565  86.012   1.910  1.00 20.54           O
HETATM 3983  O   HOH A1194       4.787  94.031  22.558  1.00 22.20           O
HETATM 3984  O   HOH A1195     -20.107  71.078   2.622  1.00 21.92           O
HETATM 3985  O   HOH A1196       1.657  88.504  -4.037  1.00 20.54           O
HETATM 3986  O   HOH A1197       3.703  74.849  31.880  1.00 21.41           O
HETATM 3987  O   HOH A1198       3.294  86.591  -4.926  1.00 15.74           O
HETATM 3988  O   HOH A1199      16.539  91.590  -0.088  1.00 18.56           O
HETATM 3989  O   HOH A1200      12.593  93.817  27.594  1.00 17.32           O
HETATM 3990  O   HOH A1201      -9.793  67.651  30.167  1.00 15.57           O
HETATM 3991  O   HOH A1202     -15.744  73.924  -4.777  1.00 23.05           O
HETATM 3992  O   HOH A1203      -2.182  80.111  22.651  1.00 23.09           O
HETATM 3993  O   HOH A1204     -15.822  77.605  -0.623  1.00 18.11           O
HETATM 3994  O   HOH A1205       9.822  48.178  25.704  1.00 24.53           O
HETATM 3995  O   HOH A1206     -10.782  50.624  25.487  1.00 22.76           O
HETATM 3996  O   HOH A1207     -11.763  83.860   1.536  1.00 17.96           O
HETATM 3997  O   HOH A1208      16.654  62.838   7.454  1.00 19.11           O
HETATM 3998  O   HOH A1209      -8.530  85.932  14.340  1.00 19.71           O
HETATM 3999  O   HOH A1210      14.828  48.384  19.873  1.00 20.13           O
HETATM 4000  O   HOH A1211      13.620  71.836  41.168  1.00 21.60           O
HETATM 4001  O   HOH A1212      -3.920  50.662   0.783  1.00 19.02           O
HETATM 4002  O   HOH A1213     -10.456  74.873  17.844  1.00 20.05           O
HETATM 4003  O   HOH A1214       2.338  37.603   3.300  1.00 19.28           O
HETATM 4004  O   HOH A1215      24.449  77.481  21.003  1.00 16.01           O
HETATM 4005  O   HOH A1216      16.834  49.879  11.368  1.00 20.67           O
HETATM 4006  O   HOH A1217       1.581  42.785  11.757  1.00 21.69           O
HETATM 4007  O   HOH A1218       4.987  80.310  30.629  1.00 19.96           O
HETATM 4008  O   HOH A1219      -6.650  85.362  26.606  1.00 21.46           O
HETATM 4009  O   HOH A1220      18.830  77.858   0.437  1.00 19.45           O
HETATM 4010  O   HOH A1221      21.070  91.437  22.855  1.00 22.33           O
HETATM 4011  O   HOH A1222     -23.194  71.129   7.425  1.00 20.99           O
HETATM 4012  O   HOH A1223      16.518  61.611  37.663  1.00 19.71           O
HETATM 4013  O   HOH A1224      12.669  46.072  22.577  1.00 22.62           O
HETATM 4014  O   HOH A1225      14.587  91.445  -2.273  1.00 22.51           O
HETATM 4015  O   HOH A1226      10.524  95.517  27.852  1.00 19.65           O
HETATM 4016  O   HOH A1227       3.181  44.020  27.768  1.00 20.99           O
HETATM 4017  O   HOH A1228      20.370  57.440  26.439  1.00 17.68           O
HETATM 4018  O   HOH A1229      24.706  81.720  26.202  1.00 20.88           O
HETATM 4019  O   HOH A1230       1.667  48.012  -5.605  1.00 21.60           O
HETATM 4020  O   HOH A1231     -15.841  50.431  27.525  1.00 21.47           O
HETATM 4021  O   HOH A1232     -21.258  75.313   9.066  1.00 20.49           O
HETATM 4022  O   HOH A1233      11.613  67.345  -4.882  1.00 20.31           O
HETATM 4023  O   HOH A1234      15.033  90.266  30.936  1.00 16.68           O
HETATM 4024  O   HOH A1235     -14.852  63.293  33.324  1.00 20.14           O
HETATM 4025  O   HOH A1236      23.434  79.571   8.995  1.00 22.62           O
HETATM 4026  O   HOH A1237      -9.044  58.416  -5.670  1.00 23.35           O
HETATM 4027  O   HOH A1238      28.636  75.444   5.602  1.00 24.48           O
HETATM 4028  O   HOH A1239      12.141  57.758  -7.082  1.00 21.66           O
HETATM 4029  O   HOH A1240      21.491  74.595   1.258  1.00 20.30           O
HETATM 4030  O   HOH A1241      -0.088  72.093  14.904  1.00 20.85           O
HETATM 4031  O   HOH A1242      21.861  84.275  11.082  1.00 20.49           O
HETATM 4032  O   HOH A1243       1.847  77.456  31.306  1.00 18.66           O
HETATM 4033  O   HOH A1244       7.911  76.418  31.487  1.00 20.71           O
HETATM 4034  O   HOH A1245      14.557  65.405  -2.326  1.00 17.54           O
HETATM 4035  O   HOH A1246     -16.051  56.374  19.191  1.00 18.01           O
HETATM 4036  O   HOH A1247       9.109  93.229   7.137  1.00 27.37           O
HETATM 4037  O   HOH A1248       2.831  84.282  33.895  1.00 17.46           O
HETATM 4038  O   HOH A1249      14.918  54.951   3.331  1.00 16.21           O
HETATM 4039  O   HOH A1250      -2.272  99.960   7.604  1.00 31.43           O
HETATM 4040  O   HOH A1251     -10.356  49.937  28.197  1.00 17.16           O
HETATM 4041  O   HOH A1252      -6.627  51.904  -2.586  1.00 21.67           O
HETATM 4042  O   HOH A1253      -9.833  54.209  -1.306  1.00 22.16           O
HETATM 4043  O   HOH A1254      20.760  87.447   6.015  1.00 18.58           O
HETATM 4044  O   HOH A1255      -2.923  78.650  20.380  1.00 21.24           O
HETATM 4045  O   HOH A1256      -3.675  41.580   2.421  1.00 19.55           O
HETATM 4046  O   HOH A1257     -11.234  65.036  -9.323  1.00 21.33           O
HETATM 4047  O   HOH A1258     -12.113  59.529  -0.208  1.00 16.97           O
HETATM 4048  O   HOH A1259      11.798  44.183  12.201  1.00 23.52           O
HETATM 4049  O   HOH A1260       5.528  61.282  44.097  1.00 23.80           O
HETATM 4050  O   HOH A1261       0.256  91.200  -1.284  1.00 24.13           O
HETATM 4051  O   HOH A1262      -0.100  71.591  26.713  1.00 22.36           O
HETATM 4052  O   HOH A1263      -7.534  81.465  -5.574  1.00 21.73           O
HETATM 4053  O   HOH A1264     -17.360  77.524  10.726  1.00 24.85           O
HETATM 4054  O   HOH A1265      -7.598  86.819   8.428  1.00 20.94           O
HETATM 4055  O   HOH A1266      -2.726  88.112  -1.824  1.00 22.33           O
HETATM 4056  O   HOH A1267     -18.001  56.464  32.399  1.00 24.32           O
HETATM 4057  O   HOH A1268     -25.559  66.354  14.508  1.00 19.75           O
HETATM 4058  O   HOH A1269       8.237  48.013  29.672  1.00 22.85           O
HETATM 4059  O   HOH A1270      11.338  48.979  45.368  1.00 24.39           O
HETATM 4060  O   HOH A1271     -15.328  51.890  15.020  1.00 25.31           O
HETATM 4061  O   HOH A1272      12.041  93.254   9.121  1.00 23.70           O
HETATM 4062  O   HOH A1273     -16.507  56.212  34.508  1.00 26.78           O
HETATM 4063  O   HOH A1274      15.800  96.078  19.517  1.00 25.47           O
HETATM 4064  O   HOH A1275      -8.818  69.280  38.724  1.00 22.87           O
HETATM 4065  O   HOH A1276      24.692  72.118  28.925  1.00 25.66           O
HETATM 4066  O   HOH A1277     -20.198  63.477  24.119  1.00 22.59           O
HETATM 4067  O   HOH A1278      15.014  66.547  40.186  1.00 25.71           O
HETATM 4068  O   HOH A1279      -1.948  70.916  32.660  1.00 27.74           O
HETATM 4069  O   HOH A1280       9.974  98.823  13.945  1.00 22.87           O
HETATM 4070  O   HOH A1281      15.619  80.755  -6.879  1.00 26.18           O
HETATM 4071  O   HOH A1282       6.773  47.273   5.001  1.00 21.35           O
HETATM 4072  O   HOH A1283      16.014  67.596  -3.258  1.00 21.45           O
HETATM 4073  O   HOH A1284      18.027  56.773  27.655  1.00 24.29           O
HETATM 4074  O   HOH A1285       1.258  96.310  18.354  1.00 27.54           O
HETATM 4075  O   HOH A1286     -20.706  59.311  24.541  1.00 25.99           O
HETATM 4076  O   HOH A1287     -17.364  63.490  -1.596  1.00 25.59           O
HETATM 4077  O   HOH A1288      -2.941  95.493  16.992  1.00 23.00           O
HETATM 4078  O   HOH A1289       5.530  72.255 -13.147  1.00 24.45           O
HETATM 4079  O   HOH A1290      11.653  49.054   2.934  1.00 28.57           O
HETATM 4080  O   HOH A1291      -9.943  56.687  -2.715  1.00 25.35           O
HETATM 4081  O   HOH A1292       1.679  38.159   0.463  1.00 23.05           O
HETATM 4082  O   HOH A1293      -4.554  75.034 -11.503  1.00 23.48           O
HETATM 4083  O   HOH A1294       2.782  80.749  32.378  1.00 23.60           O
HETATM 4084  O   HOH A1295       3.535  94.913  11.191  1.00 24.44           O
HETATM 4085  O   HOH A1296     -13.624  50.967  12.445  1.00 23.07           O
HETATM 4086  O   HOH A1297     -14.072  74.040  -6.304  1.00 24.55           O
HETATM 4087  O   HOH A1298       9.179  43.224  11.075  1.00 21.90           O
HETATM 4088  O   HOH A1299     -17.025  77.021   1.868  1.00 23.60           O
HETATM 4089  O   HOH A1300       2.830  95.248  21.591  1.00 21.09           O
HETATM 4090  O   HOH A1301      18.715  91.342   7.315  1.00 23.62           O
HETATM 4091  O   HOH A1302     -20.365  69.784   0.641  1.00 20.53           O
HETATM 4092  O   HOH A1303       0.773  72.816  35.737  1.00 23.41           O
HETATM 4093  O   HOH A1304      -7.559  73.390  20.685  1.00 24.60           O
HETATM 4094  O   HOH A1305      24.568  87.705  11.966  1.00 27.78           O
HETATM 4095  O   HOH A1306      19.835  70.807  36.896  1.00 25.85           O
HETATM 4096  O   HOH A1307      -2.712  75.078  18.065  1.00 20.37           O
HETATM 4097  O   HOH A1308     -10.742  75.729 -10.278  1.00 24.50           O
HETATM 4098  O   HOH A1309       5.675  87.706  -5.569  1.00 28.59           O
HETATM 4099  O   HOH A1310      10.412  96.905  25.368  1.00 22.20           O
HETATM 4100  O   HOH A1311       7.130  54.050  41.749  1.00 21.53           O
HETATM 4101  O   HOH A1312     -12.751  82.169  -0.678  1.00 25.28           O
HETATM 4102  O   HOH A1313      22.733  65.917  24.656  1.00 32.20           O
HETATM 4103  O   HOH A1314      26.358  56.355  22.366  1.00 15.54           O
HETATM 4104  O   HOH A1315      -6.197  72.570  18.541  1.00 18.22           O
HETATM 4105  O   HOH A1316     -17.915  55.118  11.001  1.00 21.69           O
HETATM 4106  O   HOH A1317      17.000  64.297  -3.074  1.00 18.98           O
HETATM 4107  O   HOH A1318     -13.943  91.274   6.254  1.00 17.06           O
HETATM 4108  O   HOH A1319      -5.590  91.647   2.892  1.00 23.50           O
HETATM 4109  O   HOH A1320       8.417  84.030  36.507  1.00 24.24           O
HETATM 4110  O   HOH A1321      27.631  66.682  16.023  1.00 19.38           O
HETATM 4111  O   HOH A1322       1.636  43.318  32.113  1.00 22.32           O
TER
ATOM      1  N   PHE B 178     -44.313  72.645 -12.226  1.00 21.54           N
ATOM      2  CA  PHE B 178     -44.814  71.467 -11.446  1.00 21.30           C
ATOM      3  C   PHE B 178     -44.014  70.184 -11.726  1.00 21.66           C
ATOM      4  O   PHE B 178     -43.752  69.843 -12.880  1.00 22.38           O
ATOM      5  CB  PHE B 178     -46.299  71.236 -11.732  1.00 21.18           C
ATOM      6  CG  PHE B 178     -46.899  70.118 -10.924  1.00 19.81           C
ATOM      7  CD1 PHE B 178     -47.069  70.256  -9.553  1.00 20.59           C
ATOM      8  CD2 PHE B 178     -47.284  68.930 -11.534  1.00 18.93           C
ATOM      9  CE1 PHE B 178     -47.610  69.224  -8.811  1.00 19.67           C
ATOM     10  CE2 PHE B 178     -47.829  67.896 -10.795  1.00 19.64           C
ATOM     11  CZ  PHE B 178     -47.984  68.042  -9.432  1.00 19.88           C
ATOM     12  N   LEU B 179     -43.631  69.484 -10.658  1.00 21.44           N
ATOM     13  CA  LEU B 179     -42.954  68.191 -10.759  1.00 20.95           C
ATOM     14  C   LEU B 179     -43.877  67.071 -10.255  1.00 20.57           C
ATOM     15  O   LEU B 179     -44.540  67.229  -9.229  1.00 19.92           O
ATOM     16  CB  LEU B 179     -41.662  68.199  -9.944  1.00 21.29           C
ATOM     17  N   PRO B 180     -43.926  65.941 -10.956  1.00 19.76           N
ATOM     18  CA  PRO B 180     -44.735  64.806 -10.496  1.00 19.16           C
ATOM     19  C   PRO B 180     -44.367  64.400  -9.065  1.00 18.08           C
ATOM     20  O   PRO B 180     -43.182  64.282  -8.758  1.00 18.05           O
ATOM     21  CB  PRO B 180     -44.379  63.704 -11.495  1.00 19.38           C
ATOM     22  CG  PRO B 180     -44.009  64.459 -12.733  1.00 20.26           C
ATOM     23  CD  PRO B 180     -43.254  65.646 -12.239  1.00 20.05           C
ATOM     24  N   PRO B 181     -45.352  64.243  -8.188  1.00 16.36           N
ATOM     25  CA  PRO B 181     -45.059  63.899  -6.792  1.00 15.94           C
ATOM     26  C   PRO B 181     -44.629  62.437  -6.610  1.00 15.39           C
ATOM     27  O   PRO B 181     -45.050  61.548  -7.366  1.00 15.69           O
ATOM     28  CB  PRO B 181     -46.372  64.201  -6.071  1.00 15.77           C
ATOM     29  CG  PRO B 181     -47.424  64.042  -7.133  1.00 16.07           C
ATOM     30  CD  PRO B 181     -46.795  64.424  -8.433  1.00 16.38           C
ATOM     31  N   VAL B 182     -43.795  62.213  -5.598  1.00 14.91           N
ATOM     32  CA  VAL B 182     -43.224  60.904  -5.283  1.00 14.48           C
ATOM     33  C   VAL B 182     -44.103  60.159  -4.272  1.00 14.58           C
ATOM     34  O   VAL B 182     -44.421  60.691  -3.210  1.00 13.87           O
ATOM     35  CB  VAL B 182     -41.814  61.049  -4.646  1.00 14.80           C
ATOM     36  CG1 VAL B 182     -41.201  59.666  -4.332  1.00 15.69           C
ATOM     37  CG2 VAL B 182     -40.881  61.873  -5.547  1.00 15.71           C
ATOM     38  N   GLY B 183     -44.473  58.924  -4.599  1.00 14.09           N
ATOM     39  CA  GLY B 183     -45.135  58.038  -3.658  1.00 14.73           C
ATOM     40  C   GLY B 183     -46.540  58.448  -3.276  1.00 15.18           C
ATOM     41  O   GLY B 183     -46.860  58.540  -2.088  1.00 14.53           O
ATOM     42  N   VAL B 184     -47.374  58.698  -4.280  1.00 15.90           N
ATOM     43  CA  VAL B 184     -48.763  59.095  -4.056  1.00 16.33           C
ATOM     44  C   VAL B 184     -49.758  57.987  -4.372  1.00 17.15           C
ATOM     45  O   VAL B 184     -50.957  58.126  -4.091  1.00 17.90           O
ATOM     46  CB  VAL B 184     -49.115  60.410  -4.810  1.00 16.54           C
ATOM     47  CG1 VAL B 184     -48.166  61.519  -4.363  1.00 16.61           C
ATOM     48  CG2 VAL B 184     -49.119  60.220  -6.338  1.00 16.12           C
ATOM     49  N   GLU B 185     -49.254  56.891  -4.927  1.00 17.83           N
ATOM     50  CA  GLU B 185     -50.070  55.718  -5.248  1.00 18.22           C
ATOM     51  C   GLU B 185     -50.339  54.891  -3.989  1.00 18.38           C
ATOM     52  O   GLU B 185     -49.422  54.613  -3.204  1.00 18.92           O
ATOM     53  N   ASN B 186     -51.601  54.506  -3.807  1.00 18.22           N
ATOM     54  CA  ASN B 186     -52.032  53.715  -2.651  1.00 17.83           C
ATOM     55  C   ASN B 186     -52.276  52.236  -3.002  1.00 17.20           C
ATOM     56  O   ASN B 186     -53.422  51.769  -2.947  1.00 17.56           O
ATOM     57  CB  ASN B 186     -53.277  54.355  -1.982  1.00 17.67           C
ATOM     58  CG  ASN B 186     -54.472  54.480  -2.928  1.00 19.11           C
ATOM     59  OD1 ASN B 186     -54.315  54.461  -4.163  1.00 20.28           O
ATOM     60  ND2 ASN B 186     -55.672  54.610  -2.360  1.00 16.25           N
ATOM     61  N   ARG B 187     -51.196  51.519  -3.366  1.00 16.02           N
ATOM     62  CA  ARG B 187     -51.231  50.057  -3.632  1.00 15.18           C
ATOM     63  C   ARG B 187     -51.726  49.293  -2.399  1.00 14.75           C
ATOM     64  O   ARG B 187     -51.343  49.601  -1.270  1.00 15.16           O
ATOM     65  CB  ARG B 187     -49.829  49.554  -4.030  1.00 15.22           C
ATOM     66  CG  ARG B 187     -49.714  48.077  -4.457  1.00 14.39           C
ATOM     67  CD  ARG B 187     -48.256  47.551  -4.555  1.00 12.95           C
ATOM     68  NE  ARG B 187     -47.564  47.791  -3.301  1.00 10.62           N
ATOM     69  CZ  ARG B 187     -46.746  48.817  -3.033  1.00 11.97           C
ATOM     70  NH1 ARG B 187     -46.371  49.680  -3.973  1.00 11.95           N
ATOM     71  NH2 ARG B 187     -46.273  48.939  -1.813  1.00 12.81           N
ATOM     72  N   GLU B 188     -52.576  48.291  -2.613  1.00 14.21           N
ATOM     73  CA  GLU B 188     -53.119  47.483  -1.514  1.00 13.82           C
ATOM     74  C   GLU B 188     -52.024  46.717  -0.767  1.00 13.76           C
ATOM     75  O   GLU B 188     -51.213  46.062  -1.401  1.00 13.41           O
ATOM     76  CB  GLU B 188     -54.147  46.478  -2.044  1.00 14.39           C
ATOM     77  CG  GLU B 188     -55.441  47.073  -2.545  1.00 15.55           C
ATOM     78  N   PRO B 189     -52.006  46.762   0.566  1.00 13.26           N
ATOM     79  CA  PRO B 189     -51.102  45.901   1.353  1.00 13.27           C
ATOM     80  C   PRO B 189     -51.246  44.393   1.052  1.00 13.14           C
ATOM     81  O   PRO B 189     -52.303  43.943   0.649  1.00 13.46           O
ATOM     82  CB  PRO B 189     -51.503  46.197   2.802  1.00 13.83           C
ATOM     83  CG  PRO B 189     -52.121  47.573   2.733  1.00 12.81           C
ATOM     84  CD  PRO B 189     -52.816  47.653   1.421  1.00 13.55           C
ATOM     85  N   ALA B 190     -50.160  43.654   1.255  1.00 14.28           N
ATOM     86  CA  ALA B 190     -50.080  42.229   0.916  1.00 14.38           C
ATOM     87  C   ALA B 190     -50.957  41.382   1.845  1.00 14.55           C
ATOM     88  O   ALA B 190     -51.572  40.391   1.422  1.00 15.35           O
ATOM     89  CB  ALA B 190     -48.645  41.771   0.995  1.00 14.75           C
ATOM     90  N   ASP B 191     -51.021  41.770   3.112  1.00 14.30           N
ATOM     91  CA  ASP B 191     -51.747  40.992   4.096  1.00 14.13           C
ATOM     92  C   ASP B 191     -53.239  41.302   4.025  1.00 13.89           C
ATOM     93  O   ASP B 191     -53.627  42.464   4.071  1.00 13.24           O
ATOM     94  CB  ASP B 191     -51.190  41.266   5.490  1.00 13.79           C
ATOM     95  CG  ASP B 191     -51.855  40.421   6.541  1.00 16.60           C
ATOM     96  OD1 ASP B 191     -52.919  40.823   7.046  1.00 15.62           O
ATOM     97  OD2 ASP B 191     -51.409  39.309   6.899  1.00 21.60           O
ATOM     98  N   ALA B 192     -54.069  40.270   3.939  1.00 13.65           N
ATOM     99  CA  ALA B 192     -55.509  40.425   3.763  1.00 13.53           C
ATOM    100  C   ALA B 192     -56.173  41.163   4.918  1.00 13.28           C
ATOM    101  O   ALA B 192     -57.144  41.881   4.716  1.00 12.98           O
ATOM    102  CB  ALA B 192     -56.183  39.053   3.569  1.00 14.05           C
ATOM    103  N   THR B 193     -55.678  40.957   6.128  1.00 12.36           N
ATOM    104  CA  THR B 193     -56.266  41.613   7.297  1.00 12.58           C
ATOM    105  C   THR B 193     -55.918  43.095   7.316  1.00 11.75           C
ATOM    106  O   THR B 193     -56.768  43.915   7.655  1.00 10.80           O
ATOM    107  CB  THR B 193     -55.818  40.925   8.586  1.00 13.26           C
ATOM    108  OG1 THR B 193     -56.368  39.594   8.603  1.00 15.84           O
ATOM    109  CG2 THR B 193     -56.433  41.582   9.826  1.00 14.89           C
ATOM    110  N   ILE B 194     -54.687  43.439   6.947  1.00 10.93           N
ATOM    111  CA  ILE B 194     -54.307  44.857   6.848  1.00 10.41           C
ATOM    112  C   ILE B 194     -55.110  45.566   5.736  1.00 10.49           C
ATOM    113  O   ILE B 194     -55.574  46.691   5.917  1.00  9.62           O
ATOM    114  CB  ILE B 194     -52.774  45.026   6.617  1.00 10.03           C
ATOM    115  CG1 ILE B 194     -51.955  44.429   7.768  1.00 10.61           C
ATOM    116  CG2 ILE B 194     -52.409  46.518   6.408  1.00 10.14           C
ATOM    117  CD1 ILE B 194     -52.260  44.956   9.168  1.00 10.47           C
ATOM    118  N   ARG B 195     -55.267  44.916   4.583  1.00 10.93           N
ATOM    119  CA  ARG B 195     -56.128  45.424   3.511  1.00 11.66           C
ATOM    120  C   ARG B 195     -57.527  45.729   4.026  1.00 11.71           C
ATOM    121  O   ARG B 195     -58.079  46.777   3.725  1.00 10.94           O
ATOM    122  CB  ARG B 195     -56.234  44.392   2.386  1.00 12.55           C
ATOM    123  CG  ARG B 195     -55.064  44.344   1.478  1.00 15.85           C
ATOM    124  CD  ARG B 195     -55.410  43.844   0.058  1.00 17.31           C
ATOM    125  NE  ARG B 195     -55.984  42.498   0.048  1.00 18.67           N
ATOM    126  CZ  ARG B 195     -55.275  41.377   0.095  1.00 17.14           C
ATOM    127  NH1 ARG B 195     -53.952  41.409   0.167  1.00 17.28           N
ATOM    128  NH2 ARG B 195     -55.896  40.207   0.085  1.00 18.35           N
ATOM    129  N   GLU B 196     -58.108  44.808   4.789  1.00 11.29           N
ATOM    130  CA  GLU B 196     -59.457  45.002   5.309  1.00 11.41           C
ATOM    131  C   GLU B 196     -59.532  46.177   6.290  1.00 10.51           C
ATOM    132  O   GLU B 196     -60.462  46.967   6.223  1.00  9.67           O
ATOM    133  CB  GLU B 196     -59.961  43.731   5.986  1.00 12.20           C
ATOM    134  CG  GLU B 196     -61.476  43.631   6.009  1.00 14.65           C
ATOM    135  CD  GLU B 196     -61.987  42.347   6.645  1.00 18.11           C
ATOM    136  OE1 GLU B 196     -61.177  41.537   7.150  1.00 21.50           O
ATOM    137  OE2 GLU B 196     -63.216  42.138   6.629  1.00 19.85           O
ATOM    138  N   LYS B 197     -58.556  46.275   7.189  1.00  9.39           N
ATOM    139  CA  LYS B 197     -58.478  47.378   8.144  1.00  8.80           C
ATOM    140  C   LYS B 197     -58.323  48.736   7.445  1.00  8.80           C
ATOM    141  O   LYS B 197     -59.008  49.695   7.794  1.00  7.45           O
ATOM    142  CB  LYS B 197     -57.351  47.145   9.149  1.00  8.38           C
ATOM    143  CG  LYS B 197     -57.666  46.029  10.148  1.00  9.12           C
ATOM    144  CD  LYS B 197     -56.504  45.683  11.055  1.00 10.20           C
ATOM    145  CE  LYS B 197     -56.968  44.717  12.149  1.00 13.70           C
ATOM    146  NZ  LYS B 197     -55.869  44.337  13.063  1.00 15.80           N
ATOM    147  N   ARG B 198     -57.438  48.820   6.464  1.00  8.76           N
ATOM    148  CA  ARG B 198     -57.301  50.042   5.676  1.00  8.80           C
ATOM    149  C   ARG B 198     -58.598  50.424   4.956  1.00  8.72           C
ATOM    150  O   ARG B 198     -58.984  51.606   4.926  1.00  8.33           O
ATOM    151  CB  ARG B 198     -56.130  49.943   4.691  1.00  9.58           C
ATOM    152  CG  ARG B 198     -55.736  51.314   4.175  1.00 11.07           C
ATOM    153  CD  ARG B 198     -54.522  51.355   3.306  1.00 14.74           C
ATOM    154  NE  ARG B 198     -54.844  51.073   1.922  1.00 15.17           N
ATOM    155  CZ  ARG B 198     -54.104  51.452   0.862  1.00 15.54           C
ATOM    156  NH1 ARG B 198     -52.969  52.177   0.984  1.00 15.33           N
ATOM    157  NH2 ARG B 198     -54.528  51.105  -0.341  1.00 14.01           N
ATOM    158  N   ALA B 199     -59.295  49.442   4.390  1.00  8.37           N
ATOM    159  CA  ALA B 199     -60.575  49.704   3.731  1.00  8.93           C
ATOM    160  C   ALA B 199     -61.617  50.229   4.697  1.00  9.32           C
ATOM    161  O   ALA B 199     -62.473  51.023   4.301  1.00  9.31           O
ATOM    162  CB  ALA B 199     -61.096  48.458   3.029  1.00  9.47           C
ATOM    163  N   LYS B 200     -61.544  49.792   5.952  1.00  9.41           N
ATOM    164  CA  LYS B 200     -62.448  50.291   6.997  1.00  9.22           C
ATOM    165  C   LYS B 200     -62.225  51.779   7.259  1.00  8.46           C
ATOM    166  O   LYS B 200     -63.176  52.540   7.374  1.00  7.87           O
ATOM    167  CB  LYS B 200     -62.310  49.466   8.288  1.00  9.12           C
ATOM    168  CG  LYS B 200     -63.135  49.976   9.475  1.00 11.48           C
ATOM    169  CD  LYS B 200     -64.627  49.993   9.139  1.00 12.69           C
ATOM    170  CE  LYS B 200     -65.419  50.641  10.259  1.00 13.50           C
ATOM    171  NZ  LYS B 200     -66.841  50.835   9.897  1.00 15.99           N
ATOM    172  N   ILE B 201     -60.972  52.198   7.333  1.00  7.84           N
ATOM    173  CA  ILE B 201     -60.666  53.604   7.568  1.00  7.49           C
ATOM    174  C   ILE B 201     -61.168  54.470   6.413  1.00  7.04           C
ATOM    175  O   ILE B 201     -61.724  55.568   6.636  1.00  7.02           O
ATOM    176  CB  ILE B 201     -59.155  53.783   7.851  1.00  7.57           C
ATOM    177  CG1 ILE B 201     -58.800  53.056   9.166  1.00 10.00           C
ATOM    178  CG2 ILE B 201     -58.756  55.269   7.900  1.00  6.71           C
ATOM    179  CD1 ILE B 201     -57.433  52.487   9.149  1.00 12.30           C
ATOM    180  N   LYS B 202     -61.021  53.987   5.184  1.00  6.05           N
ATOM    181  CA  LYS B 202     -61.586  54.687   4.026  1.00  6.17           C
ATOM    182  C   LYS B 202     -63.099  54.791   4.137  1.00  5.32           C
ATOM    183  O   LYS B 202     -63.672  55.837   3.838  1.00  5.18           O
ATOM    184  CB  LYS B 202     -61.208  54.025   2.704  1.00  6.43           C
ATOM    185  CG  LYS B 202     -61.766  54.717   1.484  1.00  7.33           C
ATOM    186  CD  LYS B 202     -61.156  54.209   0.171  1.00  9.89           C
ATOM    187  CE  LYS B 202     -61.716  54.971  -1.007  1.00 11.75           C
ATOM    188  NZ  LYS B 202     -61.132  54.533  -2.317  1.00 13.92           N
ATOM    189  N   GLU B 203     -63.747  53.724   4.596  1.00  5.60           N
ATOM    190  CA  GLU B 203     -65.185  53.751   4.822  1.00  5.50           C
ATOM    191  C   GLU B 203     -65.569  54.786   5.897  1.00  5.08           C
ATOM    192  O   GLU B 203     -66.563  55.500   5.765  1.00  5.16           O
ATOM    193  CB  GLU B 203     -65.694  52.344   5.192  1.00  5.92           C
ATOM    194  CG  GLU B 203     -67.217  52.236   5.265  1.00  6.70           C
ATOM    195  CD  GLU B 203     -67.763  52.570   6.642  1.00  9.98           C
ATOM    196  OE1 GLU B 203     -66.991  52.622   7.626  1.00 10.98           O
ATOM    197  OE2 GLU B 203     -68.995  52.750   6.734  1.00 10.91           O
ATOM    198  N   MET B 204     -64.752  54.915   6.931  1.00  5.29           N
ATOM    199  CA  MET B 204     -64.999  55.923   7.967  1.00  4.58           C
ATOM    200  C   MET B 204     -64.904  57.348   7.360  1.00  4.59           C
ATOM    201  O   MET B 204     -65.653  58.238   7.739  1.00  3.88           O
ATOM    202  CB  MET B 204     -64.016  55.777   9.128  1.00  5.75           C
ATOM    203  CG  MET B 204     -64.169  54.450   9.880  1.00  5.55           C
ATOM    204  SD  MET B 204     -62.805  54.019  10.970  1.00  8.71           S
ATOM    205  CE  MET B 204     -62.855  55.246  12.237  1.00  9.95           C
ATOM    206  N   MET B 205     -63.970  57.558   6.438  1.00  4.91           N
ATOM    207  CA  MET B 205     -63.851  58.851   5.734  1.00  4.28           C
ATOM    208  C   MET B 205     -65.071  59.135   4.869  1.00  4.93           C
ATOM    209  O   MET B 205     -65.571  60.267   4.841  1.00  4.11           O
ATOM    210  CB  MET B 205     -62.583  58.877   4.843  1.00  4.35           C
ATOM    211  CG  MET B 205     -62.298  60.212   4.128  1.00  5.13           C
ATOM    212  SD  MET B 205     -61.872  61.565   5.244  1.00  6.19           S
ATOM    213  CE  MET B 205     -61.441  62.868   4.006  1.00  7.56           C
ATOM    214  N   THR B 206     -65.575  58.118   4.176  1.00  5.34           N
ATOM    215  CA  THR B 206     -66.792  58.341   3.387  1.00  5.80           C
ATOM    216  C   THR B 206     -67.922  58.732   4.310  1.00  5.40           C
ATOM    217  O   THR B 206     -68.743  59.534   3.933  1.00  5.23           O
ATOM    218  CB  THR B 206     -67.225  57.134   2.472  1.00  6.28           C
ATOM    219  OG1 THR B 206     -67.633  56.001   3.270  1.00  8.54           O
ATOM    220  CG2 THR B 206     -66.102  56.677   1.585  1.00  8.07           C
ATOM    221  N   HIS B 207     -67.968  58.190   5.531  1.00  5.14           N
ATOM    222  CA  HIS B 207     -69.028  58.551   6.467  1.00  5.13           C
ATOM    223  C   HIS B 207     -68.907  60.023   6.918  1.00  4.61           C
ATOM    224  O   HIS B 207     -69.866  60.766   6.898  1.00  6.18           O
ATOM    225  CB  HIS B 207     -69.018  57.611   7.678  1.00  5.31           C
ATOM    226  CG  HIS B 207     -70.083  57.892   8.695  1.00  6.09           C
ATOM    227  ND1 HIS B 207     -71.399  57.501   8.536  1.00  8.40           N
ATOM    228  CD2 HIS B 207     -70.019  58.502   9.899  1.00  6.37           C
ATOM    229  CE1 HIS B 207     -72.088  57.847   9.608  1.00  8.17           C
ATOM    230  NE2 HIS B 207     -71.279  58.464  10.447  1.00  8.00           N
ATOM    231  N   ALA B 208     -67.704  60.426   7.291  1.00  4.35           N
ATOM    232  CA  ALA B 208     -67.458  61.809   7.727  1.00  4.07           C
ATOM    233  C   ALA B 208     -67.697  62.831   6.600  1.00  4.81           C
ATOM    234  O   ALA B 208     -68.341  63.860   6.800  1.00  4.07           O
ATOM    235  CB  ALA B 208     -66.016  61.918   8.263  1.00  4.53           C
ATOM    236  N   TRP B 209     -67.138  62.544   5.421  1.00  4.42           N
ATOM    237  CA  TRP B 209     -67.230  63.429   4.262  1.00  4.89           C
ATOM    238  C   TRP B 209     -68.646  63.544   3.719  1.00  4.89           C
ATOM    239  O   TRP B 209     -69.129  64.653   3.469  1.00  4.99           O
ATOM    240  CB  TRP B 209     -66.284  62.955   3.133  1.00  5.00           C
ATOM    241  CG  TRP B 209     -66.316  63.824   1.877  1.00  5.07           C
ATOM    242  CD1 TRP B 209     -66.892  63.516   0.668  1.00  6.88           C
ATOM    243  CD2 TRP B 209     -65.777  65.140   1.729  1.00  4.29           C
ATOM    244  NE1 TRP B 209     -66.728  64.554  -0.217  1.00  7.60           N
ATOM    245  CE2 TRP B 209     -66.029  65.558   0.399  1.00  6.05           C
ATOM    246  CE3 TRP B 209     -65.097  66.014   2.588  1.00  5.91           C
ATOM    247  CZ2 TRP B 209     -65.637  66.813  -0.078  1.00  5.57           C
ATOM    248  CZ3 TRP B 209     -64.708  67.251   2.109  1.00  5.02           C
ATOM    249  CH2 TRP B 209     -64.973  67.636   0.793  1.00  5.90           C
ATOM    250  N   ASN B 210     -69.295  62.405   3.491  1.00  5.17           N
ATOM    251  CA  ASN B 210     -70.617  62.409   2.897  1.00  5.83           C
ATOM    252  C   ASN B 210     -71.636  63.107   3.787  1.00  5.39           C
ATOM    253  O   ASN B 210     -72.543  63.786   3.289  1.00  5.62           O
ATOM    254  CB  ASN B 210     -71.083  60.982   2.538  1.00  5.81           C
ATOM    255  CG  ASN B 210     -70.340  60.389   1.339  1.00  6.52           C
ATOM    256  OD1 ASN B 210     -69.565  61.078   0.637  1.00  8.97           O
ATOM    257  ND2 ASN B 210     -70.562  59.072   1.092  1.00  6.29           N
ATOM    258  N   ASN B 211     -71.469  62.986   5.113  1.00  4.96           N
ATOM    259  CA  ASN B 211     -72.350  63.667   6.047  1.00  4.54           C
ATOM    260  C   ASN B 211     -72.060  65.171   6.117  1.00  5.17           C
ATOM    261  O   ASN B 211     -72.979  65.991   6.172  1.00  5.27           O
ATOM    262  CB  ASN B 211     -72.355  62.988   7.419  1.00  5.42           C
ATOM    263  CG  ASN B 211     -73.279  61.774   7.453  1.00  6.41           C
ATOM    264  OD1 ASN B 211     -74.507  61.923   7.437  1.00  8.10           O
ATOM    265  ND2 ASN B 211     -72.698  60.568   7.466  1.00  6.54           N
ATOM    266  N   TYR B 212     -70.795  65.546   6.067  1.00  4.95           N
ATOM    267  CA  TYR B 212     -70.443  66.970   5.951  1.00  4.88           C
ATOM    268  C   TYR B 212     -71.103  67.600   4.696  1.00  6.06           C
ATOM    269  O   TYR B 212     -71.714  68.674   4.758  1.00  5.72           O
ATOM    270  CB  TYR B 212     -68.899  67.174   5.914  1.00  4.72           C
ATOM    271  CG  TYR B 212     -68.547  68.573   5.448  1.00  4.15           C
ATOM    272  CD1 TYR B 212     -68.634  69.666   6.322  1.00  4.61           C
ATOM    273  CD2 TYR B 212     -68.245  68.833   4.114  1.00  3.39           C
ATOM    274  CE1 TYR B 212     -68.387  70.949   5.862  1.00  4.40           C
ATOM    275  CE2 TYR B 212     -67.997  70.121   3.657  1.00  4.75           C
ATOM    276  CZ  TYR B 212     -68.079  71.167   4.522  1.00  5.43           C
ATOM    277  OH  TYR B 212     -67.873  72.437   4.060  1.00  4.85           O
ATOM    278  N   LYS B 213     -70.950  66.938   3.549  1.00  6.44           N
ATOM    279  CA  LYS B 213     -71.552  67.411   2.303  1.00  7.43           C
ATOM    280  C   LYS B 213     -73.081  67.464   2.369  1.00  7.92           C
ATOM    281  O   LYS B 213     -73.696  68.382   1.803  1.00  9.31           O
ATOM    282  CB  LYS B 213     -71.113  66.538   1.123  1.00  8.40           C
ATOM    283  CG  LYS B 213     -71.778  66.914  -0.201  1.00 10.85           C
ATOM    284  CD  LYS B 213     -71.106  66.224  -1.390  1.00 13.64           C
ATOM    285  N   ARG B 214     -73.700  66.496   3.054  1.00  7.90           N
ATOM    286  CA  ARG B 214     -75.157  66.433   3.145  1.00  8.05           C
ATOM    287  C   ARG B 214     -75.783  67.592   3.924  1.00  8.26           C
ATOM    288  O   ARG B 214     -76.823  68.127   3.505  1.00  9.10           O
ATOM    289  CB  ARG B 214     -75.590  65.081   3.740  1.00  8.07           C
ATOM    290  CG  ARG B 214     -77.085  64.922   3.955  1.00  8.44           C
ATOM    291  CD  ARG B 214     -77.877  65.063   2.666  1.00 10.29           C
ATOM    292  NE  ARG B 214     -79.311  64.941   2.910  1.00 12.13           N
ATOM    293  CZ  ARG B 214     -80.129  65.949   3.130  1.00 12.30           C
ATOM    294  NH1 ARG B 214     -79.677  67.194   3.159  1.00 13.00           N
ATOM    295  NH2 ARG B 214     -81.424  65.719   3.328  1.00 13.62           N
ATOM    296  N   TYR B 215     -75.173  67.997   5.038  1.00  7.69           N
ATOM    297  CA  TYR B 215     -75.767  68.966   5.968  1.00  7.67           C
ATOM    298  C   TYR B 215     -75.034  70.305   6.123  1.00  7.30           C
ATOM    299  O   TYR B 215     -75.599  71.255   6.701  1.00  7.81           O
ATOM    300  CB  TYR B 215     -75.909  68.326   7.359  1.00  7.75           C
ATOM    301  CG  TYR B 215     -76.641  66.997   7.354  1.00  8.84           C
ATOM    302  CD1 TYR B 215     -78.014  66.933   7.096  1.00 10.57           C
ATOM    303  CD2 TYR B 215     -75.964  65.809   7.630  1.00 10.09           C
ATOM    304  CE1 TYR B 215     -78.688  65.712   7.113  1.00  9.91           C
ATOM    305  CE2 TYR B 215     -76.627  64.590   7.642  1.00 10.55           C
ATOM    306  CZ  TYR B 215     -77.981  64.547   7.367  1.00 11.93           C
ATOM    307  OH  TYR B 215     -78.625  63.325   7.401  1.00 14.63           O
ATOM    308  N   ALA B 216     -73.793  70.405   5.629  1.00  6.50           N
ATOM    309  CA  ALA B 216     -72.973  71.578   5.922  1.00  6.57           C
ATOM    310  C   ALA B 216     -72.099  72.009   4.753  1.00  6.67           C
ATOM    311  O   ALA B 216     -71.125  72.726   4.955  1.00  6.98           O
ATOM    312  CB  ALA B 216     -72.129  71.327   7.171  1.00  6.10           C
ATOM    313  N   TRP B 217     -72.443  71.628   3.519  1.00  6.61           N
ATOM    314  CA  TRP B 217     -71.564  71.937   2.361  1.00  6.91           C
ATOM    315  C   TRP B 217     -71.245  73.428   2.238  1.00  6.59           C
ATOM    316  O   TRP B 217     -72.146  74.260   2.203  1.00  7.27           O
ATOM    317  CB  TRP B 217     -72.196  71.452   1.040  1.00  6.90           C
ATOM    318  CG  TRP B 217     -71.311  71.582  -0.188  1.00  7.68           C
ATOM    319  CD1 TRP B 217     -71.519  72.396  -1.272  1.00  9.03           C
ATOM    320  CD2 TRP B 217     -70.111  70.853  -0.474  1.00  7.38           C
ATOM    321  NE1 TRP B 217     -70.512  72.235  -2.191  1.00  9.24           N
ATOM    322  CE2 TRP B 217     -69.632  71.292  -1.728  1.00  8.57           C
ATOM    323  CE3 TRP B 217     -69.377  69.870   0.214  1.00  7.34           C
ATOM    324  CZ2 TRP B 217     -68.470  70.775  -2.312  1.00  7.59           C
ATOM    325  CZ3 TRP B 217     -68.208  69.371  -0.366  1.00  8.25           C
ATOM    326  CH2 TRP B 217     -67.779  69.816  -1.616  1.00  8.01           C
ATOM    327  N   GLY B 218     -69.949  73.735   2.165  1.00  6.75           N
ATOM    328  CA  GLY B 218     -69.460  75.102   2.108  1.00  6.82           C
ATOM    329  C   GLY B 218     -69.230  75.782   3.447  1.00  7.17           C
ATOM    330  O   GLY B 218     -68.513  76.784   3.501  1.00  7.65           O
ATOM    331  N   LEU B 219     -69.851  75.288   4.514  1.00  7.45           N
ATOM    332  CA  LEU B 219     -69.686  75.845   5.864  1.00  6.87           C
ATOM    333  C   LEU B 219     -68.400  75.270   6.455  1.00  6.30           C
ATOM    334  O   LEU B 219     -67.852  74.281   5.954  1.00  5.89           O
ATOM    335  CB  LEU B 219     -70.926  75.563   6.727  1.00  7.84           C
ATOM    336  CG  LEU B 219     -72.214  76.197   6.147  1.00 10.72           C
ATOM    337  CD1 LEU B 219     -73.470  75.710   6.850  1.00 12.66           C
ATOM    338  CD2 LEU B 219     -72.148  77.739   6.139  1.00 13.11           C
ATOM    339  N   ASN B 220     -67.881  75.901   7.505  1.00  5.51           N
ATOM    340  CA  ASN B 220     -66.562  75.499   7.988  1.00  5.19           C
ATOM    341  C   ASN B 220     -66.513  74.066   8.551  1.00  5.77           C
ATOM    342  O   ASN B 220     -65.588  73.333   8.253  1.00  4.91           O
ATOM    343  CB  ASN B 220     -65.990  76.541   8.952  1.00  5.94           C
ATOM    344  CG  ASN B 220     -65.378  77.738   8.209  1.00  6.49           C
ATOM    345  OD1 ASN B 220     -64.754  77.582   7.153  1.00  6.16           O
ATOM    346  ND2 ASN B 220     -65.592  78.934   8.732  1.00  6.81           N
ATOM    347  N   GLU B 221     -67.509  73.672   9.338  1.00  5.21           N
ATOM    348  CA  GLU B 221     -67.552  72.355   9.968  1.00  5.54           C
ATOM    349  C   GLU B 221     -69.000  71.891  10.064  1.00  6.08           C
ATOM    350  O   GLU B 221     -69.916  72.646   9.753  1.00  6.95           O
ATOM    351  CB  GLU B 221     -66.866  72.371  11.364  1.00  5.44           C
ATOM    352  CG  GLU B 221     -65.345  72.557  11.287  1.00  5.72           C
ATOM    353  CD  GLU B 221     -64.680  72.786  12.638  1.00  6.22           C
ATOM    354  OE1 GLU B 221     -65.173  73.605  13.421  1.00  7.35           O
ATOM    355  OE2 GLU B 221     -63.638  72.163  12.906  1.00  6.19           O
ATOM    356  N   LEU B 222     -69.177  70.629  10.455  1.00  6.44           N
ATOM    357  CA  LEU B 222     -70.475  69.978  10.624  1.00  5.81           C
ATOM    358  C   LEU B 222     -70.795  69.809  12.109  1.00  5.89           C
ATOM    359  O   LEU B 222     -69.922  69.447  12.903  1.00  5.17           O
ATOM    360  CB  LEU B 222     -70.413  68.587   9.990  1.00  5.72           C
ATOM    361  CG  LEU B 222     -71.574  67.590  10.230  1.00  5.46           C
ATOM    362  CD1 LEU B 222     -72.825  68.035   9.483  1.00  6.90           C
ATOM    363  CD2 LEU B 222     -71.119  66.215   9.811  1.00  5.50           C
ATOM    364  N   LYS B 223     -72.067  70.021  12.461  1.00  5.81           N
ATOM    365  CA  LYS B 223     -72.652  69.603  13.732  1.00  6.44           C
ATOM    366  C   LYS B 223     -73.364  68.257  13.419  1.00  6.43           C
ATOM    367  O   LYS B 223     -74.416  68.249  12.763  1.00  6.69           O
ATOM    368  CB  LYS B 223     -73.662  70.639  14.245  1.00  7.13           C
ATOM    369  CG  LYS B 223     -73.121  72.050  14.555  1.00  7.94           C
ATOM    370  CD  LYS B 223     -74.224  72.897  15.252  1.00  9.33           C
ATOM    371  CE  LYS B 223     -73.837  74.326  15.544  1.00 10.99           C
ATOM    372  NZ  LYS B 223     -72.760  74.439  16.571  1.00 13.33           N
ATOM    373  N   PRO B 224     -72.785  67.122  13.818  1.00  6.50           N
ATOM    374  CA  PRO B 224     -73.283  65.800  13.404  1.00  6.37           C
ATOM    375  C   PRO B 224     -74.568  65.316  14.104  1.00  6.87           C
ATOM    376  O   PRO B 224     -75.252  64.478  13.531  1.00  7.37           O
ATOM    377  CB  PRO B 224     -72.099  64.880  13.701  1.00  6.69           C
ATOM    378  CG  PRO B 224     -71.437  65.525  14.866  1.00  5.69           C
ATOM    379  CD  PRO B 224     -71.559  67.009  14.635  1.00  6.37           C
ATOM    380  N   ILE B 225     -74.853  65.808  15.302  1.00  7.03           N
ATOM    381  CA  ILE B 225     -76.104  65.480  15.997  1.00  8.04           C
ATOM    382  C   ILE B 225     -77.223  66.390  15.475  1.00  8.81           C
ATOM    383  O   ILE B 225     -78.306  65.894  15.115  1.00  9.35           O
ATOM    384  CB  ILE B 225     -75.944  65.613  17.538  1.00  8.15           C
ATOM    385  CG1 ILE B 225     -74.682  64.896  18.060  1.00  8.65           C
ATOM    386  CG2 ILE B 225     -77.228  65.141  18.260  1.00  8.52           C
ATOM    387  CD1 ILE B 225     -74.675  63.392  17.918  1.00  8.84           C
ATOM    388  N   SER B 226     -76.947  67.690  15.430  1.00  8.86           N
ATOM    389  CA  SER B 226     -77.906  68.694  14.933  1.00  9.50           C
ATOM    390  C   SER B 226     -78.118  68.646  13.429  1.00  9.45           C
ATOM    391  O   SER B 226     -79.120  69.186  12.941  1.00  9.71           O
ATOM    392  CB  SER B 226     -77.461  70.116  15.296  1.00  9.72           C
ATOM    393  OG  SER B 226     -77.373  70.308  16.685  1.00 13.20           O
ATOM    394  N   LYS B 227     -77.169  68.066  12.697  1.00  9.62           N
ATOM    395  CA  LYS B 227     -77.197  67.987  11.229  1.00  9.02           C
ATOM    396  C   LYS B 227     -77.333  69.382  10.572  1.00  9.02           C
ATOM    397  O   LYS B 227     -78.250  69.664   9.778  1.00  8.96           O
ATOM    398  CB  LYS B 227     -78.258  66.969  10.781  1.00  9.44           C
ATOM    399  CG  LYS B 227     -77.824  65.527  11.074  1.00  8.78           C
ATOM    400  CD  LYS B 227     -78.957  64.490  10.927  1.00  9.88           C
ATOM    401  CE  LYS B 227     -78.483  63.051  11.126  1.00 10.27           C
ATOM    402  NZ  LYS B 227     -79.655  62.087  11.013  1.00 12.14           N
ATOM    403  N   GLU B 228     -76.399  70.248  10.958  1.00  9.15           N
ATOM    404  CA  GLU B 228     -76.298  71.629  10.501  1.00  9.95           C
ATOM    405  C   GLU B 228     -74.836  72.019  10.409  1.00  8.64           C
ATOM    406  O   GLU B 228     -73.971  71.247  10.782  1.00  8.64           O
ATOM    407  CB  GLU B 228     -76.946  72.583  11.503  1.00 10.96           C
ATOM    408  CG  GLU B 228     -78.427  72.381  11.689  1.00 15.38           C
ATOM    409  CD  GLU B 228     -79.007  73.259  12.774  1.00 18.57           C
ATOM    410  OE1 GLU B 228     -78.334  74.208  13.242  1.00 22.50           O
ATOM    411  OE2 GLU B 228     -80.155  72.970  13.174  1.00 25.28           O
ATOM    412  N   GLY B 229     -74.577  73.233   9.937  1.00  8.62           N
ATOM    413  CA  GLY B 229     -73.242  73.805   9.964  1.00  8.18           C
ATOM    414  C   GLY B 229     -72.777  74.318  11.324  1.00  8.75           C
ATOM    415  O   GLY B 229     -73.568  74.648  12.216  1.00  9.39           O
ATOM    416  N   HIS B 230     -71.450  74.359  11.475  1.00  8.87           N
ATOM    417  CA  HIS B 230     -70.758  74.893  12.649  1.00  9.17           C
ATOM    418  C   HIS B 230     -69.710  75.913  12.166  1.00  8.45           C
ATOM    419  O   HIS B 230     -68.897  75.583  11.301  1.00  7.78           O
ATOM    420  CB  HIS B 230     -70.086  73.752  13.394  1.00  9.63           C
ATOM    421  CG  HIS B 230     -69.389  74.169  14.643  1.00 12.48           C
ATOM    422  ND1 HIS B 230     -70.055  74.404  15.825  1.00 16.57           N
ATOM    423  CD2 HIS B 230     -68.077  74.362  14.904  1.00 11.97           C
ATOM    424  CE1 HIS B 230     -69.186  74.754  16.755  1.00 15.15           C
ATOM    425  NE2 HIS B 230     -67.977  74.743  16.220  1.00 14.48           N
ATOM    426  N   SER B 231     -69.752  77.139  12.706  1.00  8.78           N
ATOM    427  CA  SER B 231     -68.870  78.239  12.280  1.00  9.30           C
ATOM    428  C   SER B 231     -68.017  78.739  13.457  1.00  9.60           C
ATOM    429  O   SER B 231     -68.410  79.654  14.179  1.00 10.97           O
ATOM    430  CB  SER B 231     -69.693  79.413  11.692  1.00 10.03           C
ATOM    431  OG  SER B 231     -70.482  78.995  10.586  1.00 10.87           O
ATOM    432  N   SER B 232     -66.858  78.121  13.652  1.00  8.55           N
ATOM    433  CA  SER B 232     -65.954  78.515  14.711  1.00  8.56           C
ATOM    434  C   SER B 232     -65.470  79.964  14.515  1.00  8.42           C
ATOM    435  O   SER B 232     -65.154  80.379  13.392  1.00  8.18           O
ATOM    436  CB  SER B 232     -64.756  77.579  14.712  1.00  8.20           C
ATOM    437  OG  SER B 232     -63.727  78.063  15.546  1.00  8.83           O
ATOM    438  N   SER B 233     -65.362  80.723  15.608  1.00  8.86           N
ATOM    439  CA  SER B 233     -64.889  82.103  15.492  1.00  8.76           C
ATOM    440  C   SER B 233     -63.420  82.225  15.047  1.00  8.38           C
ATOM    441  O   SER B 233     -62.988  83.296  14.631  1.00  9.45           O
ATOM    442  CB  SER B 233     -65.080  82.872  16.810  1.00  9.14           C
ATOM    443  OG  SER B 233     -64.526  82.174  17.879  1.00 11.79           O
ATOM    444  N   LEU B 234     -62.658  81.133  15.123  1.00  7.66           N
ATOM    445  CA  LEU B 234     -61.268  81.145  14.685  1.00  7.57           C
ATOM    446  C   LEU B 234     -61.126  81.454  13.199  1.00  7.27           C
ATOM    447  O   LEU B 234     -60.078  81.926  12.772  1.00  6.54           O
ATOM    448  CB  LEU B 234     -60.591  79.800  14.954  1.00  7.65           C
ATOM    449  CG  LEU B 234     -60.512  79.303  16.399  1.00  8.14           C
ATOM    450  CD1 LEU B 234     -60.060  77.829  16.416  1.00 11.52           C
ATOM    451  CD2 LEU B 234     -59.609  80.193  17.249  1.00  8.54           C
ATOM    452  N   PHE B 235     -62.168  81.149  12.419  1.00  7.10           N
ATOM    453  CA  PHE B 235     -62.124  81.294  10.963  1.00  7.13           C
ATOM    454  C   PHE B 235     -62.853  82.538  10.436  1.00  8.57           C
ATOM    455  O   PHE B 235     -62.937  82.739   9.222  1.00  8.52           O
ATOM    456  CB  PHE B 235     -62.724  80.038  10.284  1.00  7.22           C
ATOM    457  CG  PHE B 235     -62.172  78.718  10.811  1.00  6.74           C
ATOM    458  CD1 PHE B 235     -60.798  78.525  10.936  1.00  9.28           C
ATOM    459  CD2 PHE B 235     -63.032  77.677  11.149  1.00  8.68           C
ATOM    460  CE1 PHE B 235     -60.289  77.324  11.426  1.00  9.13           C
ATOM    461  CE2 PHE B 235     -62.534  76.470  11.630  1.00  8.64           C
ATOM    462  CZ  PHE B 235     -61.157  76.283  11.760  1.00  9.56           C
ATOM    463  N   GLY B 236     -63.398  83.358  11.327  1.00  9.41           N
ATOM    464  CA  GLY B 236     -64.129  84.540  10.906  1.00 10.65           C
ATOM    465  C   GLY B 236     -65.201  84.186   9.892  1.00 10.95           C
ATOM    466  O   GLY B 236     -65.979  83.258  10.119  1.00 12.85           O
ATOM    467  N   ASN B 237     -65.204  84.899   8.762  1.00 11.84           N
ATOM    468  CA  ASN B 237     -66.190  84.712   7.690  1.00 11.59           C
ATOM    469  C   ASN B 237     -65.656  83.950   6.478  1.00 10.57           C
ATOM    470  O   ASN B 237     -66.320  83.877   5.428  1.00 10.36           O
ATOM    471  CB  ASN B 237     -66.719  86.089   7.216  1.00 11.91           C
ATOM    472  CG  ASN B 237     -67.622  86.736   8.220  1.00 15.18           C
ATOM    473  OD1 ASN B 237     -68.201  86.061   9.082  1.00 18.00           O
ATOM    474  ND2 ASN B 237     -67.764  88.061   8.118  1.00 15.45           N
ATOM    475  N   ILE B 238     -64.453  83.396   6.598  1.00  8.56           N
ATOM    476  CA  ILE B 238     -63.954  82.502   5.553  1.00  7.18           C
ATOM    477  C   ILE B 238     -64.845  81.250   5.548  1.00  7.31           C
ATOM    478  O   ILE B 238     -65.381  80.870   6.585  1.00  7.07           O
ATOM    479  CB  ILE B 238     -62.458  82.118   5.753  1.00  7.45           C
ATOM    480  CG1 ILE B 238     -61.563  83.361   5.915  1.00  8.55           C
ATOM    481  CG2 ILE B 238     -62.000  81.280   4.564  1.00  7.01           C
ATOM    482  CD1 ILE B 238     -60.121  83.023   6.301  1.00  9.69           C
ATOM    483  N   LYS B 239     -65.020  80.630   4.380  1.00  6.40           N
ATOM    484  CA  LYS B 239     -65.867  79.445   4.238  1.00  6.64           C
ATOM    485  C   LYS B 239     -65.031  78.187   3.961  1.00  6.01           C
ATOM    486  O   LYS B 239     -63.865  78.280   3.590  1.00  5.40           O
ATOM    487  CB  LYS B 239     -66.865  79.676   3.081  1.00  7.46           C
ATOM    488  CG  LYS B 239     -67.908  80.749   3.362  1.00 10.44           C
ATOM    489  CD  LYS B 239     -68.856  80.321   4.473  1.00 15.15           C
ATOM    490  CE  LYS B 239     -70.035  81.295   4.689  1.00 17.09           C
ATOM    491  NZ  LYS B 239     -69.745  82.331   5.709  1.00 19.65           N
ATOM    492  N   GLY B 240     -65.642  77.019   4.149  1.00  5.36           N
ATOM    493  CA  GLY B 240     -65.110  75.757   3.645  1.00  5.68           C
ATOM    494  C   GLY B 240     -63.883  75.139   4.314  1.00  5.09           C
ATOM    495  O   GLY B 240     -63.144  74.383   3.671  1.00  4.61           O
ATOM    496  N   ALA B 241     -63.683  75.401   5.605  1.00  4.41           N
ATOM    497  CA  ALA B 241     -62.550  74.805   6.319  1.00  3.68           C
ATOM    498  C   ALA B 241     -62.435  73.296   6.156  1.00  4.09           C
ATOM    499  O   ALA B 241     -61.359  72.808   5.873  1.00  3.51           O
ATOM    500  CB  ALA B 241     -62.570  75.162   7.823  1.00  3.08           C
ATOM    501  N   THR B 242     -63.538  72.562   6.285  1.00  3.48           N
ATOM    502  CA  THR B 242     -63.503  71.099   6.176  1.00  3.83           C
ATOM    503  C   THR B 242     -63.198  70.658   4.748  1.00  3.96           C
ATOM    504  O   THR B 242     -62.512  69.660   4.560  1.00  4.10           O
ATOM    505  CB  THR B 242     -64.825  70.466   6.647  1.00  3.79           C
ATOM    506  OG1 THR B 242     -64.938  70.597   8.074  1.00  4.85           O
ATOM    507  CG2 THR B 242     -64.856  68.963   6.396  1.00  4.10           C
ATOM    508  N   ILE B 243     -63.681  71.404   3.745  1.00  4.11           N
ATOM    509  CA  ILE B 243     -63.353  71.104   2.340  1.00  4.32           C
ATOM    510  C   ILE B 243     -61.844  71.209   2.139  1.00  4.48           C
ATOM    511  O   ILE B 243     -61.218  70.272   1.620  1.00  4.65           O
ATOM    512  CB  ILE B 243     -64.142  72.049   1.366  1.00  4.08           C
ATOM    513  CG1 ILE B 243     -65.649  71.774   1.469  1.00  4.77           C
ATOM    514  CG2 ILE B 243     -63.642  71.892  -0.070  1.00  4.71           C
ATOM    515  CD1 ILE B 243     -66.532  72.735   0.669  1.00  5.67           C
ATOM    516  N   VAL B 244     -61.253  72.324   2.561  1.00  4.59           N
ATOM    517  CA  VAL B 244     -59.833  72.565   2.336  1.00  4.89           C
ATOM    518  C   VAL B 244     -58.962  71.582   3.175  1.00  4.63           C
ATOM    519  O   VAL B 244     -57.988  70.999   2.672  1.00  4.97           O
ATOM    520  CB  VAL B 244     -59.500  74.071   2.562  1.00  5.53           C
ATOM    521  CG1 VAL B 244     -57.997  74.327   2.489  1.00  5.44           C
ATOM    522  CG2 VAL B 244     -60.245  74.950   1.522  1.00  4.89           C
ATOM    523  N   ASP B 245     -59.342  71.364   4.430  1.00  4.41           N
ATOM    524  CA  ASP B 245     -58.594  70.463   5.325  1.00  4.19           C
ATOM    525  C   ASP B 245     -58.622  69.010   4.841  1.00  4.17           C
ATOM    526  O   ASP B 245     -57.675  68.256   5.075  1.00  4.49           O
ATOM    527  CB  ASP B 245     -59.130  70.519   6.778  1.00  4.23           C
ATOM    528  CG  ASP B 245     -58.091  70.939   7.806  1.00  3.96           C
ATOM    529  OD1 ASP B 245     -56.984  71.394   7.438  1.00  3.86           O
ATOM    530  OD2 ASP B 245     -58.355  70.833   9.039  1.00  3.70           O
ATOM    531  N   ALA B 246     -59.701  68.621   4.161  1.00  4.19           N
ATOM    532  CA  ALA B 246     -59.864  67.232   3.671  1.00  4.22           C
ATOM    533  C   ALA B 246     -59.245  66.923   2.310  1.00  4.35           C
ATOM    534  O   ALA B 246     -59.165  65.738   1.949  1.00  4.42           O
ATOM    535  CB  ALA B 246     -61.325  66.882   3.597  1.00  4.60           C
ATOM    536  N   LEU B 247     -58.863  67.941   1.545  1.00  4.68           N
ATOM    537  CA  LEU B 247     -58.481  67.732   0.138  1.00  5.58           C
ATOM    538  C   LEU B 247     -57.457  66.620  -0.014  1.00  5.05           C
ATOM    539  O   LEU B 247     -57.591  65.706  -0.861  1.00  5.49           O
ATOM    540  CB  LEU B 247     -57.874  69.010  -0.450  1.00  5.95           C
ATOM    541  CG  LEU B 247     -58.815  70.141  -0.835  1.00  6.70           C
ATOM    542  CD1 LEU B 247     -58.030  71.430  -1.051  1.00  5.42           C
ATOM    543  CD2 LEU B 247     -59.688  69.854  -2.074  1.00  8.27           C
ATOM    544  N   ASP B 248     -56.392  66.720   0.763  1.00  5.28           N
ATOM    545  CA  ASP B 248     -55.286  65.779   0.634  1.00  5.04           C
ATOM    546  C   ASP B 248     -55.618  64.367   1.128  1.00  5.09           C
ATOM    547  O   ASP B 248     -55.155  63.393   0.531  1.00  5.45           O
ATOM    548  CB  ASP B 248     -53.972  66.345   1.186  1.00  4.94           C
ATOM    549  CG  ASP B 248     -54.019  66.717   2.662  1.00  5.48           C
ATOM    550  OD1 ASP B 248     -55.016  66.476   3.357  1.00  3.63           O
ATOM    551  OD2 ASP B 248     -53.042  67.265   3.179  1.00  4.20           O
ATOM    552  N   THR B 249     -56.429  64.247   2.172  1.00  4.56           N
ATOM    553  CA  THR B 249     -56.882  62.935   2.629  1.00  5.02           C
ATOM    554  C   THR B 249     -57.715  62.242   1.544  1.00  5.54           C
ATOM    555  O   THR B 249     -57.511  61.053   1.255  1.00  4.99           O
ATOM    556  CB  THR B 249     -57.683  63.069   3.923  1.00  5.09           C
ATOM    557  OG1 THR B 249     -56.893  63.706   4.940  1.00  6.25           O
ATOM    558  CG2 THR B 249     -58.049  61.693   4.499  1.00  5.90           C
ATOM    559  N   LEU B 250     -58.648  62.975   0.948  1.00  4.95           N
ATOM    560  CA  LEU B 250     -59.433  62.470  -0.193  1.00  5.24           C
ATOM    561  C   LEU B 250     -58.499  61.984  -1.307  1.00  5.80           C
ATOM    562  O   LEU B 250     -58.642  60.873  -1.802  1.00  6.85           O
ATOM    563  CB  LEU B 250     -60.386  63.555  -0.752  1.00  4.61           C
ATOM    564  CG  LEU B 250     -61.504  64.067   0.185  1.00  6.32           C
ATOM    565  CD1 LEU B 250     -62.109  65.327  -0.352  1.00  6.04           C
ATOM    566  CD2 LEU B 250     -62.548  62.959   0.329  1.00  5.07           C
ATOM    567  N   PHE B 251     -57.506  62.788  -1.662  1.00  5.99           N
ATOM    568  CA  PHE B 251     -56.614  62.439  -2.765  1.00  6.54           C
ATOM    569  C   PHE B 251     -55.882  61.127  -2.504  1.00  7.10           C
ATOM    570  O   PHE B 251     -55.863  60.236  -3.368  1.00  7.03           O
ATOM    571  CB  PHE B 251     -55.637  63.608  -3.054  1.00  6.27           C
ATOM    572  CG  PHE B 251     -54.848  63.442  -4.325  1.00  7.68           C
ATOM    573  CD1 PHE B 251     -53.658  62.723  -4.326  1.00  9.48           C
ATOM    574  CD2 PHE B 251     -55.299  63.984  -5.515  1.00  8.66           C
ATOM    575  CE1 PHE B 251     -52.932  62.557  -5.501  1.00 11.47           C
ATOM    576  CE2 PHE B 251     -54.553  63.822  -6.686  1.00 12.11           C
ATOM    577  CZ  PHE B 251     -53.375  63.108  -6.655  1.00 10.80           C
ATOM    578  N   ILE B 252     -55.288  60.970  -1.322  1.00  6.95           N
ATOM    579  CA  ILE B 252     -54.436  59.792  -1.087  1.00  7.81           C
ATOM    580  C   ILE B 252     -55.266  58.531  -0.907  1.00  8.14           C
ATOM    581  O   ILE B 252     -54.785  57.424  -1.191  1.00  8.39           O
ATOM    582  CB  ILE B 252     -53.405  59.979   0.064  1.00  9.29           C
ATOM    583  CG1 ILE B 252     -54.050  59.924   1.444  1.00  9.70           C
ATOM    584  CG2 ILE B 252     -52.579  61.249  -0.159  1.00  9.77           C
ATOM    585  CD1 ILE B 252     -53.065  59.678   2.565  1.00 12.82           C
ATOM    586  N   MET B 253     -56.522  58.692  -0.498  1.00  7.46           N
ATOM    587  CA  MET B 253     -57.457  57.565  -0.408  1.00  7.83           C
ATOM    588  C   MET B 253     -58.079  57.186  -1.753  1.00  8.23           C
ATOM    589  O   MET B 253     -58.899  56.279  -1.809  1.00  8.02           O
ATOM    590  CB  MET B 253     -58.552  57.839   0.631  1.00  8.08           C
ATOM    591  CG  MET B 253     -58.070  57.877   2.078  1.00  6.29           C
ATOM    592  SD  MET B 253     -59.530  58.089   3.161  1.00  6.59           S
ATOM    593  CE  MET B 253     -58.785  57.943   4.782  1.00  6.87           C
ATOM    594  N   GLY B 254     -57.694  57.874  -2.820  1.00  7.86           N
ATOM    595  CA  GLY B 254     -58.217  57.599  -4.149  1.00  8.17           C
ATOM    596  C   GLY B 254     -59.639  58.070  -4.386  1.00  8.80           C
ATOM    597  O   GLY B 254     -60.313  57.606  -5.310  1.00 10.16           O
ATOM    598  N   MET B 255     -60.089  59.023  -3.573  1.00  8.96           N
ATOM    599  CA  MET B 255     -61.449  59.547  -3.647  1.00  9.39           C
ATOM    600  C   MET B 255     -61.477  60.721  -4.639  1.00 10.27           C
ATOM    601  O   MET B 255     -61.577  61.895  -4.264  1.00  9.58           O
ATOM    602  CB  MET B 255     -61.923  59.926  -2.238  1.00  9.14           C
ATOM    603  CG  MET B 255     -62.048  58.715  -1.301  1.00  8.93           C
ATOM    604  SD  MET B 255     -62.336  59.047   0.448  1.00  8.75           S
ATOM    605  CE  MET B 255     -63.983  59.604   0.427  1.00  8.48           C
ATOM    606  N   LYS B 256     -61.408  60.386  -5.926  1.00 11.05           N
ATOM    607  CA  LYS B 256     -61.130  61.394  -6.956  1.00 11.56           C
ATOM    608  C   LYS B 256     -62.355  62.205  -7.363  1.00 11.12           C
ATOM    609  O   LYS B 256     -62.247  63.404  -7.631  1.00 11.03           O
ATOM    610  CB  LYS B 256     -60.449  60.755  -8.164  1.00 12.66           C
ATOM    611  CG  LYS B 256     -59.038  60.188  -7.864  1.00 15.29           C
ATOM    612  CD  LYS B 256     -58.016  61.271  -7.383  1.00 18.50           C
ATOM    613  CE  LYS B 256     -56.667  60.670  -6.940  1.00 19.77           C
ATOM    614  NZ  LYS B 256     -55.810  60.286  -8.114  1.00 21.25           N
ATOM    615  N   THR B 257     -63.510  61.558  -7.384  1.00 11.38           N
ATOM    616  CA  THR B 257     -64.773  62.245  -7.610  1.00 11.94           C
ATOM    617  C   THR B 257     -64.991  63.325  -6.536  1.00 10.42           C
ATOM    618  O   THR B 257     -65.352  64.457  -6.848  1.00 10.65           O
ATOM    619  CB  THR B 257     -65.930  61.225  -7.613  1.00 12.90           C
ATOM    620  OG1 THR B 257     -65.672  60.231  -8.615  1.00 16.76           O
ATOM    621  CG2 THR B 257     -67.242  61.874  -8.049  1.00 15.12           C
ATOM    622  N   GLU B 258     -64.769  62.944  -5.282  1.00  9.47           N
ATOM    623  CA  GLU B 258     -64.915  63.837  -4.129  1.00  9.10           C
ATOM    624  C   GLU B 258     -63.921  65.009  -4.207  1.00  8.70           C
ATOM    625  O   GLU B 258     -64.265  66.166  -3.946  1.00  8.38           O
ATOM    626  CB  GLU B 258     -64.717  63.021  -2.839  1.00  8.66           C
ATOM    627  CG  GLU B 258     -65.815  61.976  -2.580  1.00 10.31           C
ATOM    628  CD  GLU B 258     -65.571  60.580  -3.174  1.00 12.81           C
ATOM    629  OE1 GLU B 258     -64.683  60.388  -4.027  1.00 12.63           O
ATOM    630  OE2 GLU B 258     -66.310  59.637  -2.777  1.00 17.36           O
ATOM    631  N   PHE B 259     -62.697  64.704  -4.600  1.00  8.55           N
ATOM    632  CA  PHE B 259     -61.638  65.706  -4.728  1.00  8.02           C
ATOM    633  C   PHE B 259     -61.977  66.734  -5.812  1.00  8.35           C
ATOM    634  O   PHE B 259     -61.701  67.918  -5.664  1.00  7.92           O
ATOM    635  CB  PHE B 259     -60.325  64.997  -5.058  1.00  8.16           C
ATOM    636  CG  PHE B 259     -59.142  65.900  -5.161  1.00  6.70           C
ATOM    637  CD1 PHE B 259     -58.415  66.243  -4.022  1.00  6.07           C
ATOM    638  CD2 PHE B 259     -58.736  66.405  -6.380  1.00  7.74           C
ATOM    639  CE1 PHE B 259     -57.320  67.046  -4.113  1.00  5.64           C
ATOM    640  CE2 PHE B 259     -57.626  67.234  -6.464  1.00  7.46           C
ATOM    641  CZ  PHE B 259     -56.920  67.540  -5.329  1.00  5.72           C
ATOM    642  N   GLN B 260     -62.565  66.266  -6.916  1.00  8.57           N
ATOM    643  CA  GLN B 260     -62.994  67.157  -7.984  1.00  9.47           C
ATOM    644  C   GLN B 260     -64.167  68.065  -7.588  1.00  9.08           C
ATOM    645  O   GLN B 260     -64.188  69.238  -7.967  1.00  8.65           O
ATOM    646  CB  GLN B 260     -63.290  66.362  -9.275  1.00  9.78           C
ATOM    647  CG  GLN B 260     -62.020  65.853  -9.949  1.00 13.60           C
ATOM    648  CD  GLN B 260     -61.048  66.960 -10.367  1.00 17.17           C
ATOM    649  OE1 GLN B 260     -61.469  68.012 -10.869  1.00 21.30           O
ATOM    650  NE2 GLN B 260     -59.761  66.741 -10.140  1.00 17.48           N
ATOM    651  N   GLU B 261     -65.121  67.550  -6.817  1.00  9.69           N
ATOM    652  CA  GLU B 261     -66.233  68.377  -6.328  1.00 10.17           C
ATOM    653  C   GLU B 261     -65.682  69.456  -5.383  1.00  9.26           C
ATOM    654  O   GLU B 261     -66.142  70.590  -5.386  1.00  9.53           O
ATOM    655  CB  GLU B 261     -67.302  67.546  -5.593  1.00 11.29           C
ATOM    656  CG  GLU B 261     -68.141  66.634  -6.467  1.00 15.40           C
ATOM    657  CD  GLU B 261     -69.123  65.793  -5.667  1.00 19.79           C
ATOM    658  OE1 GLU B 261     -69.541  66.228  -4.560  1.00 19.16           O
ATOM    659  OE2 GLU B 261     -69.475  64.688  -6.154  1.00 25.50           O
ATOM    660  N   ALA B 262     -64.700  69.082  -4.568  1.00  8.59           N
ATOM    661  CA  ALA B 262     -64.100  70.012  -3.608  1.00  7.74           C
ATOM    662  C   ALA B 262     -63.356  71.118  -4.363  1.00  8.09           C
ATOM    663  O   ALA B 262     -63.497  72.309  -4.043  1.00  8.09           O
ATOM    664  CB  ALA B 262     -63.172  69.261  -2.643  1.00  7.82           C
ATOM    665  N   LYS B 263     -62.595  70.727  -5.388  1.00  7.86           N
ATOM    666  CA  LYS B 263     -61.886  71.679  -6.240  1.00  8.63           C
ATOM    667  C   LYS B 263     -62.847  72.662  -6.935  1.00  8.57           C
ATOM    668  O   LYS B 263     -62.570  73.873  -7.001  1.00  8.18           O
ATOM    669  CB  LYS B 263     -61.031  70.928  -7.267  1.00  8.59           C
ATOM    670  CG  LYS B 263     -60.142  71.843  -8.099  1.00 11.06           C
ATOM    671  CD  LYS B 263     -59.567  71.133  -9.310  1.00 13.72           C
ATOM    672  CE  LYS B 263     -60.404  71.418 -10.547  1.00 16.73           C
ATOM    673  NZ  LYS B 263     -60.093  70.496 -11.678  1.00 18.21           N
ATOM    674  N   SER B 264     -63.974  72.168  -7.445  1.00  9.72           N
ATOM    675  CA  SER B 264     -64.929  73.047  -8.120  1.00 10.65           C
ATOM    676  C   SER B 264     -65.543  74.081  -7.168  1.00 10.55           C
ATOM    677  O   SER B 264     -65.735  75.245  -7.553  1.00 11.09           O
ATOM    678  CB  SER B 264     -66.027  72.232  -8.805  1.00 11.16           C
ATOM    679  OG  SER B 264     -65.464  71.484  -9.864  1.00 15.98           O
ATOM    680  N   TRP B 265     -65.792  73.686  -5.916  1.00  9.90           N
ATOM    681  CA  TRP B 265     -66.319  74.619  -4.924  1.00  9.51           C
ATOM    682  C   TRP B 265     -65.296  75.709  -4.615  1.00  9.23           C
ATOM    683  O   TRP B 265     -65.642  76.894  -4.479  1.00  8.99           O
ATOM    684  CB  TRP B 265     -66.744  73.894  -3.629  1.00  9.96           C
ATOM    685  CG  TRP B 265     -67.252  74.849  -2.572  1.00  9.76           C
ATOM    686  CD1 TRP B 265     -68.550  75.234  -2.364  1.00  9.05           C
ATOM    687  CD2 TRP B 265     -66.464  75.583  -1.615  1.00  8.79           C
ATOM    688  NE1 TRP B 265     -68.615  76.145  -1.339  1.00  9.87           N
ATOM    689  CE2 TRP B 265     -67.351  76.386  -0.867  1.00  8.80           C
ATOM    690  CE3 TRP B 265     -65.095  75.642  -1.311  1.00  7.57           C
ATOM    691  CZ2 TRP B 265     -66.916  77.241   0.161  1.00  8.13           C
ATOM    692  CZ3 TRP B 265     -64.665  76.502  -0.307  1.00  7.07           C
ATOM    693  CH2 TRP B 265     -65.573  77.290   0.415  1.00  7.64           C
ATOM    694  N   ILE B 266     -64.036  75.314  -4.490  1.00  8.77           N
ATOM    695  CA  ILE B 266     -62.966  76.251  -4.152  1.00  8.77           C
ATOM    696  C   ILE B 266     -62.821  77.312  -5.238  1.00  9.84           C
ATOM    697  O   ILE B 266     -62.781  78.505  -4.938  1.00 10.23           O
ATOM    698  CB  ILE B 266     -61.647  75.485  -3.893  1.00  8.51           C
ATOM    699  CG1 ILE B 266     -61.746  74.744  -2.545  1.00  8.40           C
ATOM    700  CG2 ILE B 266     -60.409  76.418  -3.954  1.00  7.98           C
ATOM    701  CD1 ILE B 266     -60.658  73.705  -2.295  1.00  9.31           C
ATOM    702  N   LYS B 267     -62.792  76.877  -6.498  1.00 10.49           N
ATOM    703  CA  LYS B 267     -62.668  77.813  -7.619  1.00 11.70           C
ATOM    704  C   LYS B 267     -63.778  78.873  -7.621  1.00 12.00           C
ATOM    705  O   LYS B 267     -63.512  80.055  -7.888  1.00 12.62           O
ATOM    706  CB  LYS B 267     -62.635  77.046  -8.949  1.00 12.02           C
ATOM    707  CG  LYS B 267     -62.361  77.924 -10.181  1.00 14.03           C
ATOM    708  N   LYS B 268     -65.005  78.470  -7.299  1.00 11.62           N
ATOM    709  CA  LYS B 268     -66.139  79.396  -7.329  1.00 12.04           C
ATOM    710  C   LYS B 268     -66.346  80.237  -6.060  1.00 11.78           C
ATOM    711  O   LYS B 268     -66.809  81.388  -6.149  1.00 12.39           O
ATOM    712  CB  LYS B 268     -67.425  78.631  -7.637  1.00 12.18           C
ATOM    713  N   TYR B 269     -66.012  79.687  -4.889  1.00 10.62           N
ATOM    714  CA  TYR B 269     -66.529  80.206  -3.616  1.00 10.52           C
ATOM    715  C   TYR B 269     -65.511  80.510  -2.520  1.00  9.44           C
ATOM    716  O   TYR B 269     -65.849  81.193  -1.552  1.00 10.50           O
ATOM    717  CB  TYR B 269     -67.581  79.252  -3.038  1.00 10.80           C
ATOM    718  CG  TYR B 269     -68.807  79.126  -3.886  1.00 13.24           C
ATOM    719  CD1 TYR B 269     -69.686  80.182  -4.011  1.00 16.32           C
ATOM    720  CD2 TYR B 269     -69.083  77.952  -4.576  1.00 14.72           C
ATOM    721  CE1 TYR B 269     -70.830  80.082  -4.803  1.00 18.78           C
ATOM    722  CE2 TYR B 269     -70.233  77.843  -5.371  1.00 17.63           C
ATOM    723  CZ  TYR B 269     -71.088  78.913  -5.474  1.00 19.94           C
ATOM    724  OH  TYR B 269     -72.220  78.825  -6.257  1.00 22.31           O
ATOM    725  N   LEU B 270     -64.285  80.005  -2.611  1.00  8.70           N
ATOM    726  CA  LEU B 270     -63.330  80.294  -1.538  1.00  8.35           C
ATOM    727  C   LEU B 270     -62.786  81.716  -1.697  1.00  9.45           C
ATOM    728  O   LEU B 270     -62.057  81.992  -2.659  1.00 10.68           O
ATOM    729  CB  LEU B 270     -62.206  79.275  -1.540  1.00  8.00           C
ATOM    730  CG  LEU B 270     -61.200  79.407  -0.381  1.00  6.67           C
ATOM    731  CD1 LEU B 270     -61.832  79.225   1.010  1.00  8.69           C
ATOM    732  CD2 LEU B 270     -60.067  78.421  -0.621  1.00  6.63           C
ATOM    733  N   ASP B 271     -63.141  82.587  -0.743  1.00 10.02           N
ATOM    734  CA  ASP B 271     -62.866  84.024  -0.808  1.00 11.15           C
ATOM    735  C   ASP B 271     -62.244  84.501   0.502  1.00 10.93           C
ATOM    736  O   ASP B 271     -62.802  84.288   1.580  1.00 11.01           O
ATOM    737  CB  ASP B 271     -64.179  84.764  -1.071  1.00 11.67           C
ATOM    738  CG  ASP B 271     -63.977  86.222  -1.515  1.00 13.94           C
ATOM    739  OD1 ASP B 271     -62.836  86.727  -1.520  1.00 15.67           O
ATOM    740  OD2 ASP B 271     -64.934  86.940  -1.911  1.00 15.67           O
ATOM    741  N   PHE B 272     -61.081  85.138   0.408  1.00 11.12           N
ATOM    742  CA  PHE B 272     -60.368  85.671   1.569  1.00 11.59           C
ATOM    743  C   PHE B 272     -60.581  87.170   1.786  1.00 12.85           C
ATOM    744  O   PHE B 272     -60.101  87.714   2.783  1.00 13.19           O
ATOM    745  CB  PHE B 272     -58.886  85.351   1.417  1.00 10.93           C
ATOM    746  CG  PHE B 272     -58.636  83.903   1.159  1.00 10.20           C
ATOM    747  CD1 PHE B 272     -59.030  82.958   2.088  1.00  9.90           C
ATOM    748  CD2 PHE B 272     -58.028  83.480  -0.011  1.00 11.87           C
ATOM    749  CE1 PHE B 272     -58.816  81.598   1.851  1.00 11.77           C
ATOM    750  CE2 PHE B 272     -57.811  82.117  -0.241  1.00 11.44           C
ATOM    751  CZ  PHE B 272     -58.214  81.198   0.692  1.00 11.68           C
ATOM    752  N   ASN B 273     -61.285  87.813   0.855  1.00 14.27           N
ATOM    753  CA  ASN B 273     -61.654  89.235   0.963  1.00 15.55           C
ATOM    754  C   ASN B 273     -62.932  89.374   1.794  1.00 16.10           C
ATOM    755  O   ASN B 273     -64.016  89.604   1.246  1.00 16.88           O
ATOM    756  CB  ASN B 273     -61.848  89.852  -0.433  1.00 15.96           C
ATOM    757  CG  ASN B 273     -62.143  91.372  -0.392  1.00 17.36           C
ATOM    758  OD1 ASN B 273     -61.771  92.063   0.557  1.00 18.93           O
ATOM    759  ND2 ASN B 273     -62.800  91.878  -1.442  1.00 19.21           N
ATOM    760  N   VAL B 274     -62.784  89.226   3.108  1.00 16.05           N
ATOM    761  CA  VAL B 274     -63.906  89.215   4.062  1.00 16.27           C
ATOM    762  C   VAL B 274     -63.618  90.104   5.293  1.00 16.50           C
ATOM    763  O   VAL B 274     -62.462  90.248   5.704  1.00 17.02           O
ATOM    764  CB  VAL B 274     -64.271  87.740   4.491  1.00 16.64           C
ATOM    765  CG1 VAL B 274     -64.781  86.929   3.277  1.00 16.70           C
ATOM    766  CG2 VAL B 274     -63.078  87.026   5.157  1.00 17.20           C
ATOM    767  N   ASN B 275     -64.671  90.683   5.880  1.00 15.80           N
ATOM    768  CA  ASN B 275     -64.561  91.646   6.988  1.00 16.50           C
ATOM    769  C   ASN B 275     -64.809  91.061   8.372  1.00 16.12           C
ATOM    770  O   ASN B 275     -65.830  91.321   9.009  1.00 17.50           O
ATOM    771  CB  ASN B 275     -65.536  92.820   6.791  1.00 16.73           C
ATOM    772  CG  ASN B 275     -65.291  93.969   7.767  1.00 18.54           C
ATOM    773  OD1 ASN B 275     -64.321  93.971   8.527  1.00 19.36           O
ATOM    774  ND2 ASN B 275     -66.168  94.970   7.729  1.00 21.15           N
ATOM    775  N   ALA B 276     -63.853  90.295   8.850  1.00 14.78           N
ATOM    776  CA  ALA B 276     -63.937  89.741  10.188  1.00 13.12           C
ATOM    777  C   ALA B 276     -62.543  89.347  10.618  1.00 11.49           C
ATOM    778  O   ALA B 276     -61.630  89.230   9.800  1.00 11.65           O
ATOM    779  CB  ALA B 276     -64.888  88.511  10.216  1.00 13.48           C
ATOM    780  N   GLU B 277     -62.390  89.121  11.914  1.00  9.79           N
ATOM    781  CA  GLU B 277     -61.122  88.695  12.470  1.00  9.28           C
ATOM    782  C   GLU B 277     -60.945  87.188  12.407  1.00  7.65           C
ATOM    783  O   GLU B 277     -61.883  86.447  12.628  1.00  8.77           O
ATOM    784  CB  GLU B 277     -61.044  89.096  13.935  1.00  9.74           C
ATOM    785  CG  GLU B 277     -60.864  90.572  14.163  1.00 11.31           C
ATOM    786  CD  GLU B 277     -60.633  90.887  15.632  1.00 13.27           C
ATOM    787  OE1 GLU B 277     -61.328  90.290  16.475  1.00 17.38           O
ATOM    788  OE2 GLU B 277     -59.753  91.709  15.931  1.00 12.76           O
ATOM    789  N   VAL B 278     -59.727  86.749  12.116  1.00  5.95           N
ATOM    790  CA  VAL B 278     -59.402  85.327  12.076  1.00  6.40           C
ATOM    791  C   VAL B 278     -58.171  85.077  12.946  1.00  5.46           C
ATOM    792  O   VAL B 278     -57.363  85.984  13.153  1.00  5.71           O
ATOM    793  CB  VAL B 278     -59.132  84.817  10.621  1.00  6.26           C
ATOM    794  CG1 VAL B 278     -60.316  85.138   9.704  1.00  8.29           C
ATOM    795  CG2 VAL B 278     -57.834  85.381  10.052  1.00  6.66           C
ATOM    796  N   SER B 279     -58.003  83.845  13.408  1.00  5.01           N
ATOM    797  CA  SER B 279     -56.733  83.419  13.975  1.00  4.50           C
ATOM    798  C   SER B 279     -55.761  83.193  12.821  1.00  4.91           C
ATOM    799  O   SER B 279     -55.973  82.331  11.967  1.00  4.14           O
ATOM    800  CB  SER B 279     -56.882  82.138  14.808  1.00  4.94           C
ATOM    801  OG  SER B 279     -55.612  81.519  14.968  1.00  4.13           O
ATOM    802  N   VAL B 280     -54.698  83.984  12.814  1.00  3.95           N
ATOM    803  CA  VAL B 280     -53.647  83.906  11.793  1.00  4.10           C
ATOM    804  C   VAL B 280     -53.068  82.476  11.794  1.00  3.68           C
ATOM    805  O   VAL B 280     -52.894  81.853  10.757  1.00  3.79           O
ATOM    806  CB  VAL B 280     -52.550  84.985  12.046  1.00  4.41           C
ATOM    807  CG1 VAL B 280     -51.315  84.780  11.195  1.00  4.79           C
ATOM    808  CG2 VAL B 280     -53.126  86.409  11.840  1.00  4.08           C
ATOM    809  N   PHE B 281     -52.757  81.985  12.989  1.00  4.05           N
ATOM    810  CA  PHE B 281     -52.233  80.626  13.196  1.00  3.95           C
ATOM    811  C   PHE B 281     -53.140  79.531  12.598  1.00  3.38           C
ATOM    812  O   PHE B 281     -52.687  78.688  11.800  1.00  3.92           O
ATOM    813  CB  PHE B 281     -51.999  80.408  14.708  1.00  4.09           C
ATOM    814  CG  PHE B 281     -51.885  78.960  15.143  1.00  3.74           C
ATOM    815  CD1 PHE B 281     -50.779  78.192  14.820  1.00  4.56           C
ATOM    816  CD2 PHE B 281     -52.859  78.390  15.945  1.00  3.42           C
ATOM    817  CE1 PHE B 281     -50.697  76.860  15.257  1.00  4.20           C
ATOM    818  CE2 PHE B 281     -52.774  77.072  16.389  1.00  4.18           C
ATOM    819  CZ  PHE B 281     -51.689  76.314  16.046  1.00  2.77           C
ATOM    820  N   GLU B 282     -54.425  79.560  12.938  1.00  3.62           N
ATOM    821  CA  GLU B 282     -55.313  78.497  12.513  1.00  3.36           C
ATOM    822  C   GLU B 282     -55.521  78.563  10.999  1.00  4.05           C
ATOM    823  O   GLU B 282     -55.574  77.543  10.339  1.00  3.76           O
ATOM    824  CB  GLU B 282     -56.655  78.543  13.233  1.00  3.93           C
ATOM    825  CG  GLU B 282     -56.595  78.296  14.735  1.00  5.44           C
ATOM    826  CD  GLU B 282     -56.522  76.831  15.131  1.00  6.91           C
ATOM    827  OE1 GLU B 282     -56.541  75.944  14.245  1.00  6.10           O
ATOM    828  OE2 GLU B 282     -56.446  76.571  16.354  1.00  6.65           O
ATOM    829  N   VAL B 283     -55.658  79.761  10.452  1.00  4.03           N
ATOM    830  CA  VAL B 283     -55.876  79.898   9.003  1.00  4.64           C
ATOM    831  C   VAL B 283     -54.632  79.463   8.232  1.00  4.49           C
ATOM    832  O   VAL B 283     -54.733  78.855   7.170  1.00  4.14           O
ATOM    833  CB  VAL B 283     -56.387  81.331   8.657  1.00  5.41           C
ATOM    834  CG1 VAL B 283     -56.315  81.620   7.166  1.00  9.63           C
ATOM    835  CG2 VAL B 283     -57.810  81.474   9.199  1.00  5.30           C
ATOM    836  N   ASN B 284     -53.459  79.758   8.769  1.00  4.60           N
ATOM    837  CA  ASN B 284     -52.232  79.280   8.154  1.00  4.97           C
ATOM    838  C   ASN B 284     -52.143  77.749   8.116  1.00  5.07           C
ATOM    839  O   ASN B 284     -51.893  77.178   7.070  1.00  4.82           O
ATOM    840  CB  ASN B 284     -51.021  79.833   8.880  1.00  4.64           C
ATOM    841  CG  ASN B 284     -49.728  79.368   8.260  1.00  4.82           C
ATOM    842  OD1 ASN B 284     -49.452  79.699   7.112  1.00  5.68           O
ATOM    843  ND2 ASN B 284     -48.959  78.546   8.990  1.00  4.74           N
ATOM    844  N   ILE B 285     -52.330  77.081   9.255  1.00  4.33           N
ATOM    845  CA  ILE B 285     -52.043  75.642   9.303  1.00  4.43           C
ATOM    846  C   ILE B 285     -53.128  74.834   8.572  1.00  4.11           C
ATOM    847  O   ILE B 285     -52.845  73.799   7.962  1.00  4.17           O
ATOM    848  CB  ILE B 285     -51.821  75.148  10.749  1.00  4.52           C
ATOM    849  CG1 ILE B 285     -53.108  75.247  11.582  1.00  5.53           C
ATOM    850  CG2 ILE B 285     -50.631  75.876  11.403  1.00  5.45           C
ATOM    851  CD1 ILE B 285     -53.032  74.533  12.953  1.00  6.20           C
ATOM    852  N   ARG B 286     -54.368  75.325   8.586  1.00  3.34           N
ATOM    853  CA  ARG B 286     -55.468  74.624   7.912  1.00  3.24           C
ATOM    854  C   ARG B 286     -55.651  75.024   6.437  1.00  3.62           C
ATOM    855  O   ARG B 286     -55.635  74.177   5.539  1.00  4.39           O
ATOM    856  CB  ARG B 286     -56.783  74.819   8.691  1.00  3.29           C
ATOM    857  CG  ARG B 286     -56.677  74.409  10.139  1.00  3.50           C
ATOM    858  CD  ARG B 286     -58.041  74.142  10.817  1.00  5.32           C
ATOM    859  NE  ARG B 286     -57.956  74.236  12.277  1.00  6.89           N
ATOM    860  CZ  ARG B 286     -58.787  73.657  13.136  1.00  6.05           C
ATOM    861  NH1 ARG B 286     -59.817  72.914  12.729  1.00  6.00           N
ATOM    862  NH2 ARG B 286     -58.611  73.834  14.428  1.00  4.89           N
ATOM    863  N   PHE B 287     -55.836  76.317   6.173  1.00  3.90           N
ATOM    864  CA  PHE B 287     -56.155  76.781   4.811  1.00  3.78           C
ATOM    865  C   PHE B 287     -54.914  76.913   3.915  1.00  4.31           C
ATOM    866  O   PHE B 287     -54.858  76.335   2.811  1.00  4.48           O
ATOM    867  CB  PHE B 287     -56.919  78.117   4.834  1.00  4.40           C
ATOM    868  CG  PHE B 287     -58.367  78.012   5.203  1.00  3.97           C
ATOM    869  CD1 PHE B 287     -58.773  78.152   6.516  1.00  4.69           C
ATOM    870  CD2 PHE B 287     -59.327  77.863   4.229  1.00  4.00           C
ATOM    871  CE1 PHE B 287     -60.138  78.102   6.852  1.00  4.03           C
ATOM    872  CE2 PHE B 287     -60.687  77.796   4.551  1.00  4.00           C
ATOM    873  CZ  PHE B 287     -61.087  77.927   5.873  1.00  4.31           C
ATOM    874  N   VAL B 288     -53.892  77.650   4.360  1.00  3.48           N
ATOM    875  CA  VAL B 288     -52.652  77.716   3.564  1.00  3.78           C
ATOM    876  C   VAL B 288     -52.067  76.300   3.414  1.00  4.28           C
ATOM    877  O   VAL B 288     -51.760  75.872   2.295  1.00  3.63           O
ATOM    878  CB  VAL B 288     -51.594  78.712   4.129  1.00  3.62           C
ATOM    879  CG1 VAL B 288     -50.348  78.687   3.279  1.00  4.09           C
ATOM    880  CG2 VAL B 288     -52.145  80.124   4.202  1.00  4.86           C
ATOM    881  N   GLY B 289     -51.993  75.536   4.510  1.00  3.13           N
ATOM    882  CA  GLY B 289     -51.414  74.194   4.452  1.00  3.73           C
ATOM    883  C   GLY B 289     -52.183  73.181   3.600  1.00  4.25           C
ATOM    884  O   GLY B 289     -51.599  72.408   2.822  1.00  3.99           O
ATOM    885  N   GLY B 290     -53.500  73.204   3.721  1.00  3.46           N
ATOM    886  CA  GLY B 290     -54.357  72.300   2.970  1.00  4.16           C
ATOM    887  C   GLY B 290     -54.276  72.565   1.474  1.00  4.20           C
ATOM    888  O   GLY B 290     -54.246  71.627   0.685  1.00  4.90           O
ATOM    889  N   LEU B 291     -54.250  73.840   1.087  1.00  5.08           N
ATOM    890  CA  LEU B 291     -54.114  74.242  -0.332  1.00  4.33           C
ATOM    891  C   LEU B 291     -52.739  73.876  -0.899  1.00  4.57           C
ATOM    892  O   LEU B 291     -52.627  73.380  -2.031  1.00  5.30           O
ATOM    893  CB  LEU B 291     -54.409  75.744  -0.489  1.00  5.67           C
ATOM    894  CG  LEU B 291     -55.843  76.187  -0.209  1.00  4.55           C
ATOM    895  CD1 LEU B 291     -55.933  77.714   0.010  1.00  4.37           C
ATOM    896  CD2 LEU B 291     -56.806  75.730  -1.283  1.00  4.97           C
ATOM    897  N   LEU B 292     -51.686  74.097  -0.117  1.00  4.06           N
ATOM    898  CA  LEU B 292     -50.334  73.718  -0.542  1.00  4.42           C
ATOM    899  C   LEU B 292     -50.233  72.207  -0.809  1.00  5.04           C
ATOM    900  O   LEU B 292     -49.717  71.783  -1.862  1.00  4.99           O
ATOM    901  CB  LEU B 292     -49.291  74.136   0.498  1.00  4.90           C
ATOM    902  CG  LEU B 292     -48.990  75.640   0.640  1.00  5.75           C
ATOM    903  CD1 LEU B 292     -48.115  75.913   1.844  1.00  4.54           C
ATOM    904  CD2 LEU B 292     -48.350  76.223  -0.629  1.00  7.01           C
ATOM    905  N   SER B 293     -50.717  71.386   0.109  1.00  4.92           N
ATOM    906  CA  SER B 293     -50.639  69.931  -0.098  1.00  5.79           C
ATOM    907  C   SER B 293     -51.469  69.484  -1.304  1.00  5.68           C
ATOM    908  O   SER B 293     -51.032  68.657  -2.136  1.00  5.79           O
ATOM    909  CB  SER B 293     -51.073  69.173   1.147  1.00  6.66           C
ATOM    910  OG  SER B 293     -50.146  69.362   2.186  1.00  7.73           O
ATOM    911  N   ALA B 294     -52.653  70.054  -1.458  1.00  5.27           N
ATOM    912  CA  ALA B 294     -53.477  69.711  -2.615  1.00  5.85           C
ATOM    913  C   ALA B 294     -52.763  70.048  -3.934  1.00  5.88           C
ATOM    914  O   ALA B 294     -52.844  69.285  -4.901  1.00  6.32           O
ATOM    915  CB  ALA B 294     -54.831  70.382  -2.548  1.00  6.01           C
ATOM    916  N   TYR B 295     -52.083  71.188  -3.987  1.00  5.61           N
ATOM    917  CA  TYR B 295     -51.317  71.581  -5.174  1.00  6.59           C
ATOM    918  C   TYR B 295     -50.184  70.595  -5.457  1.00  7.40           C
ATOM    919  O   TYR B 295     -50.018  70.142  -6.599  1.00  7.74           O
ATOM    920  CB  TYR B 295     -50.692  72.982  -5.040  1.00  5.97           C
ATOM    921  CG  TYR B 295     -49.819  73.332  -6.251  1.00  6.75           C
ATOM    922  CD1 TYR B 295     -50.388  73.472  -7.513  1.00  7.68           C
ATOM    923  CD2 TYR B 295     -48.445  73.483  -6.124  1.00  5.91           C
ATOM    924  CE1 TYR B 295     -49.613  73.764  -8.630  1.00  9.56           C
ATOM    925  CE2 TYR B 295     -47.646  73.775  -7.250  1.00  8.56           C
ATOM    926  CZ  TYR B 295     -48.251  73.920  -8.488  1.00  8.99           C
ATOM    927  OH  TYR B 295     -47.480  74.225  -9.607  1.00 11.44           O
ATOM    928  N   TYR B 296     -49.379  70.283  -4.452  1.00  6.41           N
ATOM    929  CA  TYR B 296     -48.233  69.407  -4.672  1.00  7.16           C
ATOM    930  C   TYR B 296     -48.638  67.981  -5.043  1.00  7.86           C
ATOM    931  O   TYR B 296     -47.927  67.326  -5.809  1.00  8.84           O
ATOM    932  CB  TYR B 296     -47.298  69.423  -3.467  1.00  6.27           C
ATOM    933  CG  TYR B 296     -46.450  70.680  -3.360  1.00  5.97           C
ATOM    934  CD1 TYR B 296     -45.621  71.079  -4.410  1.00  7.63           C
ATOM    935  CD2 TYR B 296     -46.466  71.474  -2.209  1.00  6.07           C
ATOM    936  CE1 TYR B 296     -44.819  72.212  -4.311  1.00  6.64           C
ATOM    937  CE2 TYR B 296     -45.652  72.615  -2.094  1.00  7.58           C
ATOM    938  CZ  TYR B 296     -44.835  72.983  -3.158  1.00  7.83           C
ATOM    939  OH  TYR B 296     -44.013  74.104  -3.062  1.00  9.47           O
ATOM    940  N   LEU B 297     -49.786  67.517  -4.558  1.00  7.51           N
ATOM    941  CA  LEU B 297     -50.263  66.169  -4.896  1.00  7.71           C
ATOM    942  C   LEU B 297     -50.883  66.077  -6.290  1.00  8.06           C
ATOM    943  O   LEU B 297     -50.671  65.082  -7.005  1.00  9.04           O
ATOM    944  CB  LEU B 297     -51.270  65.667  -3.837  1.00  7.27           C
ATOM    945  CG  LEU B 297     -50.694  65.365  -2.459  1.00  6.91           C
ATOM    946  CD1 LEU B 297     -51.836  65.135  -1.448  1.00  7.76           C
ATOM    947  CD2 LEU B 297     -49.761  64.181  -2.466  1.00  8.36           C
ATOM    948  N   SER B 298     -51.644  67.099  -6.669  1.00  8.34           N
ATOM    949  CA  SER B 298     -52.502  67.076  -7.862  1.00  8.93           C
ATOM    950  C   SER B 298     -51.972  67.887  -9.057  1.00 10.00           C
ATOM    951  O   SER B 298     -52.333  67.597 -10.207  1.00 10.61           O
ATOM    952  CB  SER B 298     -53.907  67.590  -7.503  1.00  9.06           C
ATOM    953  OG  SER B 298     -53.934  69.021  -7.458  1.00  8.92           O
[truncated: 2,522,322 more chars]
