# Supplementary material for: Growing Glycans in Rosetta: Accurate de novo glycan modeling, density fitting, and rational sequon design
Source: PLoS Comput Biol. 2024 Jun 24;20(6):e1011895. doi: 10.1371/journal.pcbi.1011895 (PMC11288642; doi:10.1371/journal.pcbi.1011895)
Supplement: S1 Data — Please see README for a full description of each component. Briefly, these include the following scripts: create_substituted_JD.py—Used to create substituted job description file for rosetta_scripts_jd3; create_symmetry_mates.py—This was used to create symmetry mates with a 12 A radius; density_build_example.xml—An an example of a main job definition file before being substituted for each glycan; density_build_example_substituted.xml—Substituted version; glycan_bm_plots.py—Tools used for plotting all benchmark experiments from Rosetta JSON files.; glycan_conformer_table.txt—The resultant glycan conformer table used in Rosetta and benchmarked against; glycan_tree_relax.xml—Main script used for de novo benchmarking.; glycan_tree_relax_dens.xml—Main script used for density building.; glycan_tree_relax_with_solvation.xml—Script used for running the GTM with explicit waters; glycan_water_mediated_hbonds.xml—Script for calculating water mediated hydrogen bonds; pdb_roots_density_sym.txt—Benchmark glycan list used for create_substituted_JD.py; refine_with_map_dih2.xml—Script used for refining input structures into the rosetta energy function using density. (ZIP) [file pcbi.1011895.s027.zip › supplemental_data/symmetrized_structures/3uue_crys.symm]

symmetry_name 3uue_P_1_21_1
E = 2*VRT_0_0_0_0_base + 2*(VRT_0_0_0_0_base:VRT_1_0_0_0_base) + 2*(VRT_0_0_0_0_base:VRT_0_n1_0_0_base) + 2*(VRT_0_0_0_0_base:VRT_0_0_0_1_base) + 2*(VRT_0_0_0_0_base:VRT_1_0_0_1_base)
anchor_residue 1
virtual_coordinates_start
xyz VRT_0_0_0_0 1.000000,0.000000,0.000000 0.000000,1.000000,0.000000 -1.516568,1.185484,14.146505
xyz VRT_0_0_0_0_base 1.000000,0.000000,0.000000 0.000000,1.000000,0.000000 -2.516568,0.185484,13.146505
xyz VRT_1_0_0_0 -1.000000,0.000000,0.000000 0.000000,1.000000,0.000000 1.516568,45.557484,-14.146505
xyz VRT_1_0_0_0_base -1.000000,0.000000,0.000000 0.000000,1.000000,0.000000 2.516568,44.557484,-13.146505
xyz VRT_1_0_n1_0 -1.000000,0.000000,0.000000 0.000000,1.000000,0.000000 1.516568,-43.186516,-14.146505
xyz VRT_1_0_n1_0_base -1.000000,0.000000,0.000000 0.000000,1.000000,0.000000 2.516568,-44.186516,-13.146505
xyz VRT_0_n1_0_0 1.000000,0.000000,0.000000 0.000000,1.000000,0.000000 -41.323568,1.185484,14.146505
xyz VRT_0_n1_0_0_base 1.000000,0.000000,0.000000 0.000000,1.000000,0.000000 -42.323568,0.185484,13.146505
xyz VRT_0_1_0_0 1.000000,0.000000,0.000000 0.000000,1.000000,0.000000 38.290432,1.185484,14.146505
xyz VRT_0_1_0_0_base 1.000000,0.000000,0.000000 0.000000,1.000000,0.000000 37.290432,0.185484,13.146505
xyz VRT_0_0_0_1 1.000000,0.000000,0.000000 0.000000,1.000000,0.000000 -13.986918,1.185484,57.521473
xyz VRT_0_0_0_1_base 1.000000,0.000000,0.000000 0.000000,1.000000,0.000000 -14.986918,0.185484,56.521473
xyz VRT_0_0_0_n1 1.000000,0.000000,0.000000 0.000000,1.000000,0.000000 10.953781,1.185484,-29.228462
xyz VRT_0_0_0_n1_base 1.000000,0.000000,0.000000 0.000000,1.000000,0.000000 9.953781,0.185484,-30.228462
xyz VRT_1_0_0_1 -1.000000,0.000000,0.000000 0.000000,1.000000,0.000000 -10.953781,45.557484,29.228462
xyz VRT_1_0_0_1_base -1.000000,0.000000,0.000000 0.000000,1.000000,0.000000 -9.953781,44.557484,30.228462
xyz VRT_1_0_n1_1 -1.000000,0.000000,0.000000 0.000000,1.000000,0.000000 -10.953781,-43.186516,29.228462
xyz VRT_1_0_n1_1_base -1.000000,0.000000,0.000000 0.000000,1.000000,0.000000 -9.953781,-44.186516,30.228462
virtual_coordinates_stop
connect_virtual JUMP_0_0_0_0_to_subunit VRT_0_0_0_0_base SUBUNIT
connect_virtual JUMP_1_0_0_0_to_subunit VRT_1_0_0_0_base SUBUNIT
connect_virtual JUMP_1_0_n1_0_to_subunit VRT_1_0_n1_0_base SUBUNIT
connect_virtual JUMP_0_n1_0_0_to_subunit VRT_0_n1_0_0_base SUBUNIT
connect_virtual JUMP_0_1_0_0_to_subunit VRT_0_1_0_0_base SUBUNIT
connect_virtual JUMP_0_0_0_1_to_subunit VRT_0_0_0_1_base SUBUNIT
connect_virtual JUMP_0_0_0_n1_to_subunit VRT_0_0_0_n1_base SUBUNIT
connect_virtual JUMP_1_0_0_1_to_subunit VRT_1_0_0_1_base SUBUNIT
connect_virtual JUMP_1_0_n1_1_to_subunit VRT_1_0_n1_1_base SUBUNIT
connect_virtual JUMP_0_0_0_0_to_com VRT_0_0_0_0 VRT_0_0_0_0_base
connect_virtual JUMP_1_0_0_0_to_com VRT_1_0_0_0 VRT_1_0_0_0_base
connect_virtual JUMP_1_0_n1_0_to_com VRT_1_0_n1_0 VRT_1_0_n1_0_base
connect_virtual JUMP_0_n1_0_0_to_com VRT_0_n1_0_0 VRT_0_n1_0_0_base
connect_virtual JUMP_0_1_0_0_to_com VRT_0_1_0_0 VRT_0_1_0_0_base
connect_virtual JUMP_0_0_0_1_to_com VRT_0_0_0_1 VRT_0_0_0_1_base
connect_virtual JUMP_0_0_0_n1_to_com VRT_0_0_0_n1 VRT_0_0_0_n1_base
connect_virtual JUMP_1_0_0_1_to_com VRT_1_0_0_1 VRT_1_0_0_1_base
connect_virtual JUMP_1_0_n1_1_to_com VRT_1_0_n1_1 VRT_1_0_n1_1_base
connect_virtual JUMP_1_0_0_0 VRT_0_0_0_0 VRT_1_0_0_0
connect_virtual JUMP_1_0_n1_0 VRT_0_0_0_0 VRT_1_0_n1_0
connect_virtual JUMP_0_n1_0_0 VRT_0_0_0_0 VRT_0_n1_0_0
connect_virtual JUMP_0_1_0_0 VRT_0_0_0_0 VRT_0_1_0_0
connect_virtual JUMP_0_0_0_1 VRT_0_0_0_0 VRT_0_0_0_1
connect_virtual JUMP_0_0_0_n1 VRT_0_0_0_0 VRT_0_0_0_n1
connect_virtual JUMP_1_0_0_1 VRT_0_0_0_0 VRT_1_0_0_1
connect_virtual JUMP_1_0_n1_1 VRT_0_0_0_0 VRT_1_0_n1_1
set_dof JUMP_0_0_0_0_to_com x z
set_dof JUMP_0_0_0_0_to_subunit angle_x angle_y angle_z
set_jump_group JUMPGROUP1  JUMP_0_0_0_0_to_subunit JUMP_1_0_0_0_to_subunit JUMP_1_0_n1_0_to_subunit JUMP_0_n1_0_0_to_subunit JUMP_0_1_0_0_to_subunit JUMP_0_0_0_1_to_subunit JUMP_0_0_0_n1_to_subunit JUMP_1_0_0_1_to_subunit JUMP_1_0_n1_1_to_subunit
set_jump_group JUMPGROUP2  JUMP_0_0_0_0_to_com JUMP_1_0_0_0_to_com JUMP_1_0_n1_0_to_com JUMP_0_n1_0_0_to_com JUMP_0_1_0_0_to_com JUMP_0_0_0_1_to_com JUMP_0_0_0_n1_to_com JUMP_1_0_0_1_to_com JUMP_1_0_n1_1_to_com
