# Supplementary material for: Growing Glycans in Rosetta: Accurate de novo glycan modeling, density fitting, and rational sequon design
Source: PLoS Comput Biol. 2024 Jun 24;20(6):e1011895. doi: 10.1371/journal.pcbi.1011895 (PMC11288642; doi:10.1371/journal.pcbi.1011895)
Supplement: S1 Data — Please see README for a full description of each component. Briefly, these include the following scripts: create_substituted_JD.py—Used to create substituted job description file for rosetta_scripts_jd3; create_symmetry_mates.py—This was used to create symmetry mates with a 12 A radius; density_build_example.xml—An an example of a main job definition file before being substituted for each glycan; density_build_example_substituted.xml—Substituted version; glycan_bm_plots.py—Tools used for plotting all benchmark experiments from Rosetta JSON files.; glycan_conformer_table.txt—The resultant glycan conformer table used in Rosetta and benchmarked against; glycan_tree_relax.xml—Main script used for de novo benchmarking.; glycan_tree_relax_dens.xml—Main script used for density building.; glycan_tree_relax_with_solvation.xml—Script used for running the GTM with explicit waters; glycan_water_mediated_hbonds.xml—Script for calculating water mediated hydrogen bonds; pdb_roots_density_sym.txt—Benchmark glycan list used for create_substituted_JD.py; refine_with_map_dih2.xml—Script used for refining input structures into the rosetta energy function using density. (ZIP) [file pcbi.1011895.s027.zip › supplemental_data/symmetrized_structures/3pxl_symm.pdb]

ATOM      1  N   ALA A   1      25.393  36.115  34.778  1.00 26.04           N
ATOM      2  CA  ALA A   1      25.256  35.919  33.319  1.00 23.13           C
ATOM      3  C   ALA A   1      26.632  35.812  32.675  1.00 23.06           C
ATOM      4  O   ALA A   1      27.659  36.190  33.278  1.00 25.81           O
ATOM      5  CB  ALA A   1      24.466  37.073  32.708  1.00 23.54           C
ATOM      6  H1  ALA A   1      24.935  36.923  35.022  0.00 27.02           H
ATOM      7  H2  ALA A   1      24.913  35.370  35.234  0.00 27.02           H
ATOM      8  H3  ALA A   1      26.278  36.114  35.034  0.00 27.02           H
ATOM      9  HA  ALA A   1      24.768  35.086  33.156  1.00 23.65           H
ATOM     10  HB1 ALA A   1      23.577  37.052  33.076  0.00 24.19           H
ATOM     11  HB2 ALA A   1      24.396  36.891  31.746  0.00 24.19           H
ATOM     12  HB3 ALA A   1      24.909  37.863  32.871  0.00 24.19           H
ATOM     13  N   VAL A   2      26.650  35.246  31.484  1.00 21.23           N
ATOM     14  CA  VAL A   2      27.853  35.251  30.636  1.00 20.11           C
ATOM     15  C   VAL A   2      27.562  35.993  29.326  1.00 19.85           C
ATOM     16  O   VAL A   2      26.420  36.154  28.945  1.00 21.30           O
ATOM     17  CB  VAL A   2      28.332  33.851  30.329  1.00 22.18           C
ATOM     18  CG1 VAL A   2      28.678  33.086  31.618  1.00 23.24           C
ATOM     19  CG2 VAL A   2      27.318  33.145  29.558  1.00 22.21           C
ATOM     20  H   VAL A   2      25.973  34.850  31.130  1.00 21.33           H
ATOM     21  HA  VAL A   2      28.583  35.723  31.087  1.00 20.63           H
ATOM     22  HB  VAL A   2      29.144  33.905  29.783  1.00 21.35           H
ATOM     23 HG11 VAL A   2      28.919  32.138  31.375  0.00 23.23           H
ATOM     24 HG12 VAL A   2      27.836  32.972  32.153  0.00 23.23           H
ATOM     25 HG13 VAL A   2      29.329  33.465  32.108  0.00 23.23           H
ATOM     26 HG21 VAL A   2      26.499  33.156  30.030  0.00 21.87           H
ATOM     27 HG22 VAL A   2      27.607  32.287  29.333  0.00 21.87           H
ATOM     28 HG23 VAL A   2      27.202  33.679  28.724  0.00 21.87           H
ATOM     29  N   GLY A   3      28.619  36.392  28.628  1.00 20.42           N
ATOM     30  CA  GLY A   3      28.484  37.157  27.385  1.00 20.49           C
ATOM     31  C   GLY A   3      28.656  38.647  27.577  1.00 21.00           C
ATOM     32  O   GLY A   3      28.740  39.114  28.727  1.00 22.75           O
ATOM     33  H   GLY A   3      29.434  36.232  28.851  1.00 20.23           H
ATOM     34  HA2 GLY A   3      29.164  36.848  26.769  1.00 20.61           H
ATOM     35  HA3 GLY A   3      27.616  36.994  26.984  1.00 20.55           H
ATOM     36  N   PRO A   4      28.652  39.408  26.476  1.00 20.03           N
ATOM     37  CA  PRO A   4      28.381  38.941  25.122  1.00 19.91           C
ATOM     38  C   PRO A   4      29.471  38.156  24.440  1.00 18.56           C
ATOM     39  O   PRO A   4      29.193  37.499  23.431  1.00 18.99           O
ATOM     40  CB  PRO A   4      28.082  40.193  24.344  1.00 20.18           C
ATOM     41  CG  PRO A   4      28.402  41.291  25.204  1.00 21.19           C
ATOM     42  CD  PRO A   4      28.622  40.862  26.590  1.00 21.72           C
ATOM     43  HA  PRO A   4      27.569  38.393  25.122  1.00 19.64           H
ATOM     44  HB2 PRO A   4      28.625  40.224  23.542  1.00 20.15           H
ATOM     45  HB3 PRO A   4      27.143  40.219  24.116  1.00 20.25           H
ATOM     46  HG2 PRO A   4      29.205  41.719  24.868  1.00 21.28           H
ATOM     47  HG3 PRO A   4      27.667  41.921  25.179  1.00 20.91           H
ATOM     48  HD2 PRO A   4      29.471  41.195  26.920  1.00 20.65           H
ATOM     49  HD3 PRO A   4      27.885  41.144  27.154  1.00 20.62           H
ATOM     50  N   VAL A   5      30.704  38.255  24.945  1.00 19.80           N
ATOM     51  CA  VAL A   5      31.805  37.468  24.476  1.00 20.47           C
ATOM     52  C   VAL A   5      32.076  36.400  25.522  1.00 20.78           C
ATOM     53  O   VAL A   5      32.465  36.695  26.653  1.00 24.24           O
ATOM     54  CB  VAL A   5      33.011  38.344  24.153  1.00 20.71           C
ATOM     55  CG1 VAL A   5      34.149  37.519  23.643  1.00 23.15           C
ATOM     56  CG2 VAL A   5      32.632  39.406  23.139  1.00 22.76           C
ATOM     57  H   VAL A   5      30.924  38.795  25.577  1.00 19.59           H
ATOM     58  HA  VAL A   5      31.553  37.023  23.644  1.00 20.39           H
ATOM     59  HB  VAL A   5      33.306  38.796  24.969  1.00 20.76           H
ATOM     60 HG11 VAL A   5      34.896  38.105  23.463  0.00 23.43           H
ATOM     61 HG12 VAL A   5      33.892  37.057  22.861  0.00 23.43           H
ATOM     62 HG13 VAL A   5      34.412  36.894  24.336  0.00 23.43           H
ATOM     63 HG21 VAL A   5      32.324  38.937  22.329  0.00 22.55           H
ATOM     64 HG22 VAL A   5      33.389  39.926  22.927  0.00 22.55           H
ATOM     65 HG23 VAL A   5      31.919  39.922  23.487  0.00 22.55           H
ATOM     66  N   ALA A   6      31.848  35.142  25.143  1.00 20.01           N
ATOM     67  CA  ALA A   6      31.974  34.069  26.094  1.00 20.32           C
ATOM     68  C   ALA A   6      32.142  32.727  25.449  1.00 18.90           C
ATOM     69  O   ALA A   6      31.765  32.571  24.294  1.00 18.40           O
ATOM     70  CB  ALA A   6      30.748  34.007  27.020  1.00 22.36           C
ATOM     71  H   ALA A   6      31.622  34.897  24.350  1.00 20.19           H
ATOM     72  HA  ALA A   6      32.764  34.224  26.652  1.00 20.23           H
ATOM     73  HB1 ALA A   6      30.674  34.821  27.514  0.00 21.82           H
ATOM     74  HB2 ALA A   6      30.886  33.270  27.657  0.00 21.82           H
ATOM     75  HB3 ALA A   6      29.971  33.836  26.509  0.00 21.82           H
ATOM     76  N   ASP A   7      32.724  31.791  26.204  1.00 18.15           N
ATOM     77  CA  ASP A   7      32.744  30.396  25.844  1.00 18.79           C
ATOM     78  C   ASP A   7      31.526  29.720  26.415  1.00 18.32           C
ATOM     79  O   ASP A   7      31.204  29.872  27.604  1.00 20.10           O
ATOM     80  CB  ASP A   7      33.982  29.686  26.417  1.00 19.78           C
ATOM     81  CG  ASP A   7      35.271  30.005  25.696  1.00 22.37           C
ATOM     82  OD1 ASP A   7      35.304  30.592  24.610  1.00 22.80           O
ATOM     83  OD2 ASP A   7      36.315  29.639  26.280  1.00 29.09           O
ATOM     84  H   ASP A   7      33.118  31.960  26.950  1.00 18.33           H
ATOM     85  HA  ASP A   7      32.747  30.298  24.871  1.00 18.71           H
ATOM     86  HB2 ASP A   7      34.092  29.940  27.347  1.00 19.48           H
ATOM     87  HB3 ASP A   7      33.848  28.726  26.356  1.00 19.44           H
ATOM     88  N   LEU A   8      30.891  28.894  25.598  1.00 17.05           N
ATOM     89  CA  LEU A   8      29.849  28.002  26.080  1.00 16.89           C
ATOM     90  C   LEU A   8      30.314  26.590  25.796  1.00 16.54           C
ATOM     91  O   LEU A   8      30.391  26.176  24.645  1.00 16.94           O
ATOM     92  CB  LEU A   8      28.542  28.279  25.360  1.00 16.33           C
ATOM     93  CG  LEU A   8      27.972  29.686  25.588  1.00 17.60           C
ATOM     94  CD1 LEU A   8      26.806  29.964  24.683  1.00 20.23           C
ATOM     95  CD2 LEU A   8      27.545  29.839  27.039  1.00 19.69           C
ATOM     96  H   LEU A   8      31.040  28.831  24.753  1.00 17.33           H
ATOM     97  HA  LEU A   8      29.708  28.105  27.043  1.00 16.62           H
ATOM     98  HB2 LEU A   8      28.683  28.173  24.406  1.00 16.78           H
ATOM     99  HB3 LEU A   8      27.879  27.640  25.665  1.00 16.70           H
ATOM    100  HG  LEU A   8      28.659  30.346  25.404  1.00 18.03           H
ATOM    101 HD11 LEU A   8      26.473  30.830  24.851  0.00 20.61           H
ATOM    102 HD12 LEU A   8      26.126  29.296  24.860  0.00 20.61           H
ATOM    103 HD13 LEU A   8      27.104  29.876  23.773  0.00 20.61           H
ATOM    104 HD21 LEU A   8      26.877  29.198  27.256  0.00 19.74           H
ATOM    105 HD22 LEU A   8      27.207  30.732  27.183  0.00 19.74           H
ATOM    106 HD23 LEU A   8      28.318  29.710  27.622  0.00 19.74           H
ATOM    107  N   THR A   9      30.684  25.874  26.842  1.00 15.65           N
ATOM    108  CA  THR A   9      31.235  24.544  26.707  1.00 15.67           C
ATOM    109  C   THR A   9      30.160  23.505  26.909  1.00 15.81           C
ATOM    110  O   THR A   9      29.437  23.564  27.895  1.00 16.02           O
ATOM    111  CB  THR A   9      32.389  24.313  27.708  1.00 17.35           C
ATOM    112  OG1 THR A   9      33.391  25.303  27.484  1.00 18.69           O
ATOM    113  CG2 THR A   9      32.991  22.886  27.586  1.00 18.85           C
ATOM    114  H   THR A   9      30.623  26.141  27.658  1.00 15.80           H
ATOM    115  HA  THR A   9      31.609  24.434  25.809  1.00 15.97           H
ATOM    116  HB  THR A   9      32.045  24.414  28.609  1.00 16.76           H
ATOM    117  HG1 THR A   9      34.013  25.176  28.013  0.00 18.45           H
ATOM    118 HG21 THR A   9      32.311  22.204  27.793  0.00 18.93           H
ATOM    119 HG22 THR A   9      33.699  22.751  28.255  0.00 18.93           H
ATOM    120 HG23 THR A   9      33.343  22.710  26.733  0.00 18.93           H
ATOM    121  N   ILE A  10      30.008  22.661  25.904  1.00 15.08           N
ATOM    122  CA  ILE A  10      28.931  21.672  25.862  1.00 14.68           C
ATOM    123  C   ILE A  10      29.493  20.317  26.222  1.00 15.14           C
ATOM    124  O   ILE A  10      30.423  19.838  25.581  1.00 15.95           O
ATOM    125  CB  ILE A  10      28.265  21.681  24.469  1.00 14.91           C
ATOM    126  CG1 ILE A  10      28.065  23.082  23.937  1.00 14.94           C
ATOM    127  CG2 ILE A  10      26.995  20.831  24.520  1.00 16.60           C
ATOM    128  CD1 ILE A  10      27.207  23.987  24.749  1.00 16.87           C
ATOM    129  H   ILE A  10      30.530  22.624  25.221  1.00 15.11           H
ATOM    130  HA  ILE A  10      28.242  21.909  26.515  1.00 14.84           H
ATOM    131  HB  ILE A  10      28.875  21.237  23.859  1.00 14.78           H
ATOM    132 HG12 ILE A  10      28.928  23.511  23.833  1.00 15.20           H
ATOM    133 HG13 ILE A  10      27.645  23.008  23.066  1.00 15.09           H
ATOM    134 HG21 ILE A  10      27.221  19.925  24.767  0.00 16.61           H
ATOM    135 HG22 ILE A  10      26.562  20.825  23.661  0.00 16.61           H
ATOM    136 HG23 ILE A  10      26.388  21.193  25.181  0.00 16.61           H
ATOM    137 HD11 ILE A  10      27.160  24.828  24.330  0.00 16.65           H
ATOM    138 HD12 ILE A  10      27.620  24.063  25.628  0.00 16.65           H
ATOM    139 HD13 ILE A  10      26.344  23.586  24.839  0.00 16.65           H
ATOM    140  N   THR A  11      28.919  19.688  27.246  1.00 15.22           N
ATOM    141  CA  THR A  11      29.351  18.365  27.678  1.00 15.85           C
ATOM    142  C   THR A  11      28.153  17.501  28.031  1.00 15.20           C
ATOM    143  O   THR A  11      27.028  17.996  28.144  1.00 16.71           O
ATOM    144  CB  THR A  11      30.272  18.449  28.911  1.00 16.22           C
ATOM    145  OG1 THR A  11      29.572  19.116  29.957  1.00 17.64           O
ATOM    146  CG2 THR A  11      31.583  19.139  28.616  1.00 17.99           C
ATOM    147  H   THR A  11      28.273  20.011  27.713  1.00 15.20           H
ATOM    148  HA  THR A  11      29.842  17.915  26.959  1.00 15.60           H
ATOM    149  HB  THR A  11      30.481  17.549  29.206  1.00 16.01           H
ATOM    150  HG1 THR A  11      30.039  19.181  30.631  0.00 17.61           H
ATOM    151 HG21 THR A  11      32.052  18.659  27.947  0.00 17.97           H
ATOM    152 HG22 THR A  11      32.112  19.181  29.417  0.00 17.97           H
ATOM    153 HG23 THR A  11      31.403  20.033  28.314  0.00 17.97           H
ATOM    154  N   ASP A  12      28.385  16.227  28.212  1.00 15.34           N
ATOM    155  CA  ASP A  12      27.450  15.318  28.825  1.00 15.75           C
ATOM    156  C   ASP A  12      27.767  15.225  30.304  1.00 16.91           C
ATOM    157  O   ASP A  12      28.948  15.057  30.661  1.00 19.13           O
ATOM    158  CB  ASP A  12      27.517  13.928  28.189  1.00 16.61           C
ATOM    159  CG  ASP A  12      27.312  13.960  26.692  1.00 16.95           C
ATOM    160  OD1 ASP A  12      26.164  14.286  26.283  1.00 17.89           O
ATOM    161  OD2 ASP A  12      28.278  13.763  25.924  1.00 18.79           O
ATOM    162  H   ASP A  12      29.120  15.845  27.979  1.00 15.32           H
ATOM    163  HA  ASP A  12      26.539  15.654  28.715  1.00 15.99           H
ATOM    164  HB2 ASP A  12      28.389  13.540  28.365  1.00 16.16           H
ATOM    165  HB3 ASP A  12      26.822  13.372  28.575  1.00 16.12           H
ATOM    166  N   ALA A  13      26.749  15.300  31.162  1.00 16.58           N
ATOM    167  CA  ALA A  13      26.967  15.168  32.595  1.00 17.09           C
ATOM    168  C   ALA A  13      25.737  14.646  33.297  1.00 17.14           C
ATOM    169  O   ALA A  13      24.629  14.733  32.770  1.00 17.15           O
ATOM    170  CB  ALA A  13      27.364  16.521  33.159  1.00 19.31           C
ATOM    171  H   ALA A  13      25.929  15.428  30.937  1.00 16.69           H
ATOM    172  HA  ALA A  13      27.698  14.537  32.766  1.00 17.35           H
ATOM    173  HB1 ALA A  13      28.168  16.818  32.722  0.00 19.44           H
ATOM    174  HB2 ALA A  13      27.502  16.459  34.099  0.00 19.44           H
ATOM    175  HB3 ALA A  13      26.655  17.162  32.976  0.00 19.44           H
ATOM    176  N   ALA A  14      25.923  14.081  34.487  1.00 17.37           N
ATOM    177  CA  ALA A  14      24.805  13.668  35.297  1.00 17.96           C
ATOM    178  C   ALA A  14      24.170  14.860  35.974  1.00 17.78           C
ATOM    179  O   ALA A  14      24.859  15.685  36.554  1.00 18.89           O
ATOM    180  CB  ALA A  14      25.267  12.649  36.371  1.00 20.49           C
ATOM    181  H   ALA A  14      26.693  13.932  34.840  1.00 17.37           H
ATOM    182  HA  ALA A  14      24.141  13.223  34.733  1.00 18.22           H
ATOM    183  HB1 ALA A  14      25.592  11.860  35.935  0.00 20.81           H
ATOM    184  HB2 ALA A  14      24.468  12.385  36.899  0.00 20.81           H
ATOM    185  HB3 ALA A  14      25.903  13.027  36.942  0.00 20.81           H
ATOM    186  N   VAL A  15      22.864  14.934  35.887  1.00 16.10           N
ATOM    187  CA  VAL A  15      22.065  15.930  36.585  1.00 16.77           C
ATOM    188  C   VAL A  15      20.899  15.280  37.298  1.00 16.62           C
ATOM    189  O   VAL A  15      20.484  14.193  36.959  1.00 17.31           O
ATOM    190  CB  VAL A  15      21.561  17.037  35.598  1.00 17.66           C
ATOM    191  CG1 VAL A  15      22.766  17.732  34.938  1.00 20.17           C
ATOM    192  CG2 VAL A  15      20.642  16.440  34.545  1.00 19.48           C
ATOM    193  H   VAL A  15      22.389  14.398  35.411  1.00 16.58           H
ATOM    194  HA  VAL A  15      22.612  16.371  37.268  1.00 16.73           H
ATOM    195  HB  VAL A  15      21.055  17.707  36.100  1.00 17.45           H
ATOM    196 HG11 VAL A  15      22.470  18.415  34.347  0.00 20.29           H
ATOM    197 HG12 VAL A  15      23.298  17.082  34.460  0.00 20.29           H
ATOM    198 HG13 VAL A  15      23.328  18.131  35.632  0.00 20.29           H
ATOM    199 HG21 VAL A  15      21.120  15.764  34.060  0.00 19.91           H
ATOM    200 HG22 VAL A  15      20.351  17.130  33.959  0.00 19.91           H
ATOM    201 HG23 VAL A  15      19.885  16.041  34.993  0.00 19.91           H
ATOM    202  N   SER A  16      20.359  15.996  38.273  1.00 17.03           N
ATOM    203  CA  SER A  16      19.232  15.529  39.057  1.00 17.43           C
ATOM    204  C   SER A  16      18.294  16.695  39.456  1.00 17.67           C
ATOM    205  O   SER A  16      18.086  16.984  40.626  1.00 19.52           O
ATOM    206  CB  SER A  16      19.777  14.711  40.245  1.00 19.55           C
ATOM    207  OG ASER A  16      20.460  15.485  41.154  0.50 20.27           O
ATOM    208  OG BSER A  16      18.741  14.291  41.043  0.50 19.17           O
ATOM    209  H   SER A  16      20.638  16.777  38.504  1.00 16.99           H
ATOM    210  HA  SER A  16      18.699  14.914  38.515  1.00 17.75           H
ATOM    211  N   PRO A  17      17.630  17.311  38.480  1.00 17.11           N
ATOM    212  CA  PRO A  17      16.796  18.475  38.755  1.00 16.78           C
ATOM    213  C   PRO A  17      15.552  18.193  39.592  1.00 16.28           C
ATOM    214  O   PRO A  17      15.023  19.120  40.165  1.00 17.58           O
ATOM    215  CB  PRO A  17      16.455  18.981  37.349  1.00 17.77           C
ATOM    216  CG  PRO A  17      16.596  17.860  36.475  1.00 18.04           C
ATOM    217  CD  PRO A  17      17.685  17.008  37.040  1.00 17.27           C
ATOM    218  HA  PRO A  17      17.328  19.159  39.211  1.00 16.85           H
ATOM    219  HB2 PRO A  17      15.546  19.319  37.329  1.00 17.15           H
ATOM    220  HB3 PRO A  17      17.082  19.676  37.109  1.00 17.20           H
ATOM    221  HG2 PRO A  17      15.761  17.368  36.446  1.00 17.95           H
ATOM    222  HG3 PRO A  17      16.836  18.172  35.588  1.00 18.05           H
ATOM    223  HD2 PRO A  17      17.492  16.070  36.879  1.00 17.36           H
ATOM    224  HD3 PRO A  17      18.543  17.265  36.670  1.00 17.20           H
ATOM    225  N   ASP A  18      15.118  16.940  39.607  1.00 16.79           N
ATOM    226  CA  ASP A  18      13.918  16.481  40.308  1.00 17.22           C
ATOM    227  C   ASP A  18      14.278  15.316  41.215  1.00 18.22           C
ATOM    228  O   ASP A  18      13.438  14.505  41.585  1.00 18.75           O
ATOM    229  CB  ASP A  18      12.839  16.065  39.301  1.00 17.66           C
ATOM    230  CG  ASP A  18      13.291  14.972  38.362  1.00 17.96           C
ATOM    231  OD1 ASP A  18      14.466  14.546  38.437  1.00 19.37           O
ATOM    232  OD2 ASP A  18      12.447  14.542  37.577  1.00 21.43           O
ATOM    233  H   ASP A  18      15.513  16.302  39.187  1.00 16.66           H
ATOM    234  HA  ASP A  18      13.567  17.197  40.873  1.00 17.38           H
ATOM    235  HB2 ASP A  18      12.058  15.747  39.781  1.00 17.44           H
ATOM    236  HB3 ASP A  18      12.601  16.837  38.764  1.00 17.48           H
ATOM    237  N   GLY A  19      15.554  15.172  41.565  1.00 18.99           N
ATOM    238  CA  GLY A  19      15.985  14.057  42.418  1.00 19.93           C
ATOM    239  C   GLY A  19      16.321  12.788  41.673  1.00 19.93           C
ATOM    240  O   GLY A  19      16.806  11.835  42.300  1.00 23.13           O
ATOM    241  H   GLY A  19      16.194  15.699  41.338  1.00 19.00           H
ATOM    242  HA2 GLY A  19      16.778  14.329  42.906  1.00 19.65           H
ATOM    243  HA3 GLY A  19      15.296  13.852  43.068  1.00 19.65           H
ATOM    244  N   PHE A  20      16.067  12.722  40.370  1.00 19.10           N
ATOM    245  CA  PHE A  20      16.307  11.504  39.575  1.00 18.87           C
ATOM    246  C   PHE A  20      17.549  11.782  38.749  1.00 17.83           C
ATOM    247  O   PHE A  20      17.557  12.693  37.962  1.00 21.00           O
ATOM    248  CB  PHE A  20      15.076  11.250  38.648  1.00 17.21           C
ATOM    249  CG  PHE A  20      15.171  10.019  37.779  1.00 18.41           C
ATOM    250  CD1 PHE A  20      14.621   8.844  38.196  1.00 20.63           C
ATOM    251  CD2 PHE A  20      15.748  10.089  36.525  1.00 20.27           C
ATOM    252  CE1 PHE A  20      14.647   7.724  37.402  1.00 20.51           C
ATOM    253  CE2 PHE A  20      15.812   8.972  35.709  1.00 22.26           C
ATOM    254  CZ  PHE A  20      15.230   7.801  36.129  1.00 22.39           C
ATOM    255  H   PHE A  20      15.757  13.371  39.901  1.00 19.15           H
ATOM    256  HA  PHE A  20      16.452  10.721  40.145  1.00 18.28           H
ATOM    257  HB2 PHE A  20      14.285  11.160  39.202  1.00 18.08           H
ATOM    258  HB3 PHE A  20      14.971  12.012  38.058  1.00 18.21           H
ATOM    259  HD1 PHE A  20      14.208   8.803  39.028  1.00 20.23           H
ATOM    260  HD2 PHE A  20      16.118  10.891  36.235  1.00 20.26           H
ATOM    261  HE1 PHE A  20      14.273   6.927  37.700  1.00 20.26           H
ATOM    262  HE2 PHE A  20      16.204   9.026  34.868  1.00 21.94           H
ATOM    263  HZ  PHE A  20      15.282   7.041  35.596  1.00 22.05           H
ATOM    264  N   SER A  21      18.640  11.065  38.960  1.00 17.51           N
ATOM    265  CA  SER A  21      19.836  11.293  38.213  1.00 16.62           C
ATOM    266  C   SER A  21      19.790  10.694  36.821  1.00 16.86           C
ATOM    267  O   SER A  21      19.461   9.515  36.656  1.00 17.78           O
ATOM    268  CB  SER A  21      21.020  10.743  38.979  1.00 18.13           C
ATOM    269  OG  SER A  21      22.239  11.024  38.330  1.00 20.30           O
ATOM    270  H   SER A  21      18.698  10.433  39.541  1.00 17.26           H
ATOM    271  HA  SER A  21      19.978  12.256  38.135  1.00 17.05           H
ATOM    272  HB2 SER A  21      21.036  11.143  39.862  1.00 17.45           H
ATOM    273  HB3 SER A  21      20.924   9.780  39.056  1.00 17.51           H
ATOM    274  HG  SER A  21      22.873  10.711  38.743  0.00 20.77           H
ATOM    275  N   ARG A  22      20.176  11.486  35.840  1.00 16.03           N
ATOM    276  CA  ARG A  22      20.318  10.999  34.481  1.00 16.04           C
ATOM    277  C   ARG A  22      21.398  11.791  33.774  1.00 15.70           C
ATOM    278  O   ARG A  22      21.686  12.946  34.139  1.00 17.11           O
ATOM    279  CB  ARG A  22      18.999  11.106  33.656  1.00 16.37           C
ATOM    280  CG  ARG A  22      18.436  12.489  33.521  1.00 16.57           C
ATOM    281  CD  ARG A  22      17.473  12.606  32.357  1.00 15.84           C
ATOM    282  NE  ARG A  22      18.231  12.699  31.111  1.00 15.23           N
ATOM    283  CZ  ARG A  22      17.718  12.922  29.911  1.00 14.85           C
ATOM    284  NH1 ARG A  22      16.426  13.078  29.754  1.00 15.03           N
ATOM    285  NH2 ARG A  22      18.517  13.020  28.887  1.00 15.40           N
ATOM    286  H   ARG A  22      20.360  12.321  35.933  1.00 16.18           H
ATOM    287  HA  ARG A  22      20.593  10.059  34.493  1.00 15.93           H
ATOM    288  HB2 ARG A  22      19.176  10.772  32.766  1.00 16.06           H
ATOM    289  HB3 ARG A  22      18.323  10.556  34.082  1.00 16.11           H
ATOM    290  HG2 ARG A  22      17.950  12.710  34.331  1.00 16.29           H
ATOM    291  HG3 ARG A  22      19.150  13.129  33.382  1.00 16.37           H
ATOM    292  HD2 ARG A  22      16.906  11.820  32.319  1.00 15.82           H
ATOM    293  HD3 ARG A  22      16.939  13.410  32.458  1.00 15.70           H
ATOM    294  HE  ARG A  22      19.180  12.500  31.156  1.00 15.21           H
ATOM    295 HH11 ARG A  22      16.104  13.222  28.969  1.00 14.83           H
ATOM    296 HH12 ARG A  22      15.892  13.027  30.424  1.00 14.93           H
ATOM    297 HH21 ARG A  22      19.365  12.916  28.985  1.00 15.12           H
ATOM    298 HH22 ARG A  22      18.196  13.155  28.100  1.00 15.22           H
ATOM    299  N   GLN A  23      21.985  11.173  32.760  1.00 16.06           N
ATOM    300  CA  GLN A  23      22.884  11.860  31.839  1.00 16.17           C
ATOM    301  C   GLN A  23      22.111  12.888  31.006  1.00 14.82           C
ATOM    302  O   GLN A  23      21.001  12.572  30.544  1.00 15.53           O
ATOM    303  CB  GLN A  23      23.600  10.868  30.923  1.00 17.20           C
ATOM    304  CG  GLN A  23      24.523   9.982  31.603  1.00 22.45           C
ATOM    305  CD  GLN A  23      25.691  10.684  32.138  1.00 24.72           C
ATOM    306  OE1 GLN A  23      26.318  11.521  31.485  1.00 24.03           O
ATOM    307  NE2 GLN A  23      26.088  10.260  33.350  1.00 26.35           N
ATOM    308  H   GLN A  23      21.871  10.340  32.578  1.00 15.91           H
ATOM    309  HA  GLN A  23      23.560  12.341  32.358  1.00 15.99           H
ATOM    310  HB2 GLN A  23      22.933  10.314  30.489  1.00 17.33           H
ATOM    311  HB3 GLN A  23      24.093  11.363  30.250  1.00 17.22           H
ATOM    312  HG2 GLN A  23      24.065   9.546  32.338  1.00 21.80           H
ATOM    313  HG3 GLN A  23      24.838   9.317  30.972  1.00 21.77           H
ATOM    314 HE21 GLN A  23      25.637   9.553  33.729  0.00 26.31           H
ATOM    315 HE22 GLN A  23      26.745  10.548  33.761  0.00 26.31           H
ATOM    316  N   ALA A  24      22.679  14.075  30.810  1.00 15.42           N
ATOM    317  CA  ALA A  24      22.060  15.153  30.077  1.00 15.41           C
ATOM    318  C   ALA A  24      23.150  15.890  29.358  1.00 14.88           C
ATOM    319  O   ALA A  24      24.343  15.726  29.618  1.00 15.44           O
ATOM    320  CB  ALA A  24      21.342  16.063  31.036  1.00 17.35           C
ATOM    321  H   ALA A  24      23.457  14.278  31.116  1.00 15.18           H
ATOM    322  HA  ALA A  24      21.422  14.806  29.420  1.00 15.65           H
ATOM    323  HB1 ALA A  24      20.658  15.570  31.503  0.00 17.58           H
ATOM    324  HB2 ALA A  24      20.920  16.783  30.540  0.00 17.58           H
ATOM    325  HB3 ALA A  24      21.964  16.431  31.664  0.00 17.58           H
ATOM    326  N   VAL A  25      22.725  16.690  28.407  1.00 14.62           N
ATOM    327  CA  VAL A  25      23.583  17.621  27.716  1.00 14.84           C
ATOM    328  C   VAL A  25      23.514  18.955  28.472  1.00 15.75           C
ATOM    329  O   VAL A  25      22.437  19.490  28.723  1.00 17.46           O
ATOM    330  CB  VAL A  25      23.155  17.835  26.239  1.00 15.82           C
ATOM    331  CG1 VAL A  25      24.027  18.953  25.570  1.00 17.83           C
ATOM    332  CG2 VAL A  25      23.210  16.494  25.465  1.00 16.81           C
ATOM    333  H   VAL A  25      21.910  16.715  28.133  1.00 14.67           H
ATOM    334  HA  VAL A  25      24.507  17.298  27.719  1.00 15.08           H
ATOM    335  HB  VAL A  25      22.225  18.142  26.227  1.00 15.52           H
ATOM    336 HG11 VAL A  25      23.741  19.058  24.667  0.00 18.29           H
ATOM    337 HG12 VAL A  25      24.944  18.678  25.609  0.00 18.29           H
ATOM    338 HG13 VAL A  25      23.899  19.760  26.066  0.00 18.29           H
ATOM    339 HG21 VAL A  25      24.106  16.148  25.474  0.00 16.76           H
ATOM    340 HG22 VAL A  25      22.935  16.642  24.548  0.00 16.76           H
ATOM    341 HG23 VAL A  25      22.613  15.849  25.871  0.00 16.76           H
ATOM    342  N   VAL A  26      24.665  19.462  28.905  1.00 15.25           N
ATOM    343  CA  VAL A  26      24.772  20.611  29.774  1.00 14.94           C
ATOM    344  C   VAL A  26      25.675  21.667  29.139  1.00 15.13           C
ATOM    345  O   VAL A  26      26.475  21.355  28.231  1.00 15.10           O
ATOM    346  CB  VAL A  26      25.257  20.286  31.198  1.00 15.75           C
ATOM    347  CG1 VAL A  26      24.336  19.257  31.797  1.00 16.79           C
ATOM    348  CG2 VAL A  26      26.706  19.746  31.220  1.00 17.43           C
ATOM    349  H   VAL A  26      25.433  19.136  28.693  1.00 15.19           H
ATOM    350  HA  VAL A  26      23.888  21.022  29.869  1.00 15.14           H
ATOM    351  HB  VAL A  26      25.220  21.095  31.748  1.00 15.33           H
ATOM    352 HG11 VAL A  26      24.629  19.044  32.690  0.00 16.85           H
ATOM    353 HG12 VAL A  26      24.345  18.464  31.255  0.00 16.85           H
ATOM    354 HG13 VAL A  26      23.440  19.612  31.835  0.00 16.85           H
ATOM    355 HG21 VAL A  26      26.749  18.956  30.717  0.00 17.53           H
ATOM    356 HG22 VAL A  26      26.932  19.566  32.153  0.00 17.53           H
ATOM    357 HG23 VAL A  26      27.275  20.429  30.884  0.00 17.53           H
ATOM    358  N   VAL A  27      25.516  22.899  29.609  1.00 14.10           N
ATOM    359  CA  VAL A  27      26.207  24.062  29.079  1.00 15.00           C
ATOM    360  C   VAL A  27      26.923  24.719  30.264  1.00 14.88           C
ATOM    361  O   VAL A  27      26.298  25.028  31.262  1.00 15.24           O
ATOM    362  CB  VAL A  27      25.242  25.060  28.474  1.00 15.22           C
ATOM    363  CG1 VAL A  27      26.014  26.224  27.906  1.00 16.12           C
ATOM    364  CG2 VAL A  27      24.333  24.449  27.439  1.00 16.31           C
ATOM    365  H   VAL A  27      24.987  23.091  30.261  1.00 14.55           H
ATOM    366  HA  VAL A  27      26.864  23.804  28.400  1.00 14.77           H
ATOM    367  HB  VAL A  27      24.669  25.411  29.188  1.00 15.23           H
ATOM    368 HG11 VAL A  27      25.379  26.844  27.559  0.00 16.36           H
ATOM    369 HG12 VAL A  27      26.599  25.902  27.247  0.00 16.36           H
ATOM    370 HG13 VAL A  27      26.504  26.635  28.635  0.00 16.36           H
ATOM    371 HG21 VAL A  27      24.876  24.119  26.733  0.00 15.93           H
ATOM    372 HG22 VAL A  27      23.753  25.144  27.128  0.00 15.93           H
ATOM    373 HG23 VAL A  27      23.827  23.745  27.844  0.00 15.93           H
ATOM    374  N   ASN A  28      28.251  24.783  30.186  1.00 15.67           N
ATOM    375  CA  ASN A  28      29.044  25.245  31.316  1.00 16.05           C
ATOM    376  C   ASN A  28      28.633  24.507  32.578  1.00 15.99           C
ATOM    377  O   ASN A  28      28.513  25.083  33.657  1.00 17.31           O
ATOM    378  CB  ASN A  28      28.953  26.748  31.502  1.00 16.38           C
ATOM    379  CG  ASN A  28      29.611  27.544  30.381  1.00 17.09           C
ATOM    380  OD1 ASN A  28      30.170  26.967  29.465  1.00 19.46           O
ATOM    381  ND2 ASN A  28      29.526  28.886  30.463  1.00 18.85           N
ATOM    382  H   ASN A  28      28.715  24.566  29.495  1.00 15.48           H
ATOM    383  HA  ASN A  28      29.983  25.024  31.147  1.00 15.98           H
ATOM    384  HB2 ASN A  28      28.021  27.012  31.547  1.00 16.26           H
ATOM    385  HB3 ASN A  28      29.403  26.994  32.325  1.00 16.06           H
ATOM    386 HD21 ASN A  28      29.055  29.294  31.238  0.00 19.15           H
ATOM    387 HD22 ASN A  28      29.919  29.446  29.784  0.00 19.15           H
ATOM    388  N   GLY A  29      28.441  23.206  32.427  1.00 16.36           N
ATOM    389  CA  GLY A  29      28.157  22.348  33.532  1.00 16.08           C
ATOM    390  C   GLY A  29      26.745  22.235  34.030  1.00 16.94           C
ATOM    391  O   GLY A  29      26.510  21.407  34.917  1.00 19.23           O
ATOM    392  H   GLY A  29      28.481  22.789  31.676  1.00 16.13           H
ATOM    393  HA2 GLY A  29      28.436  21.452  33.285  1.00 16.26           H
ATOM    394  HA3 GLY A  29      28.706  22.617  34.285  1.00 16.31           H
ATOM    395  N   VAL A  30      25.824  23.026  33.484  1.00 16.37           N
ATOM    396  CA  VAL A  30      24.464  23.092  34.014  1.00 16.27           C
ATOM    397  C   VAL A  30      23.404  22.959  32.958  1.00 15.02           C
ATOM    398  O   VAL A  30      23.635  23.275  31.801  1.00 14.96           O
ATOM    399  CB  VAL A  30      24.225  24.372  34.864  1.00 16.19           C
ATOM    400  CG1 VAL A  30      25.097  24.322  36.136  1.00 19.57           C
ATOM    401  CG2 VAL A  30      24.445  25.688  34.078  1.00 17.30           C
ATOM    402  H   VAL A  30      25.954  23.534  32.804  1.00 16.41           H
ATOM    403  HA  VAL A  30      24.337  22.335  34.622  1.00 16.03           H
ATOM    404  HB  VAL A  30      23.291  24.369  35.160  1.00 16.79           H
ATOM    405 HG11 VAL A  30      24.947  25.111  36.651  0.00 19.07           H
ATOM    406 HG12 VAL A  30      26.025  24.276  35.868  0.00 19.07           H
ATOM    407 HG13 VAL A  30      24.871  23.542  36.644  0.00 19.07           H
ATOM    408 HG21 VAL A  30      25.343  25.710  33.729  0.00 17.24           H
ATOM    409 HG22 VAL A  30      24.283  26.440  34.629  0.00 17.24           H
ATOM    410 HG23 VAL A  30      23.825  25.701  33.319  0.00 17.24           H
ATOM    411  N   THR A  31      22.234  22.464  33.378  1.00 15.62           N
ATOM    412  CA  THR A  31      21.053  22.577  32.529  1.00 16.05           C
ATOM    413  C   THR A  31      19.883  22.970  33.431  1.00 16.31           C
ATOM    414  O   THR A  31      19.757  22.453  34.522  1.00 16.27           O
ATOM    415  CB  THR A  31      20.728  21.277  31.772  1.00 17.20           C
ATOM    416  OG1 THR A  31      19.610  21.558  30.920  1.00 17.78           O
ATOM    417  CG2 THR A  31      20.358  20.115  32.680  1.00 18.80           C
ATOM    418  H   THR A  31      22.105  22.065  34.129  1.00 15.53           H
ATOM    419  HA  THR A  31      21.197  23.263  31.853  1.00 16.21           H
ATOM    420  HB  THR A  31      21.490  21.016  31.232  1.00 16.95           H
ATOM    421  HG1 THR A  31      19.390  20.887  30.492  0.00 17.88           H
ATOM    422 HG21 THR A  31      21.096  19.902  33.273  0.00 18.45           H
ATOM    423 HG22 THR A  31      20.166  19.318  32.163  0.00 18.45           H
ATOM    424 HG23 THR A  31      19.591  20.319  33.217  0.00 18.45           H
ATOM    425  N   PRO A  32      19.050  23.936  32.997  1.00 15.88           N
ATOM    426  CA  PRO A  32      19.233  24.843  31.862  1.00 15.61           C
ATOM    427  C   PRO A  32      20.593  25.512  31.945  1.00 14.78           C
ATOM    428  O   PRO A  32      21.228  25.610  32.970  1.00 16.27           O
ATOM    429  CB  PRO A  32      18.087  25.827  31.974  1.00 16.97           C
ATOM    430  CG  PRO A  32      17.045  25.114  32.830  1.00 19.25           C
ATOM    431  CD  PRO A  32      17.825  24.245  33.758  1.00 18.10           C
ATOM    432  HA  PRO A  32      19.158  24.349  31.020  1.00 15.71           H
ATOM    433  HB2 PRO A  32      18.387  26.641  32.408  1.00 16.55           H
ATOM    434  HB3 PRO A  32      17.733  26.018  31.091  1.00 16.42           H
ATOM    435  HG2 PRO A  32      16.528  25.768  33.326  1.00 18.58           H
ATOM    436  HG3 PRO A  32      16.468  24.578  32.263  1.00 18.67           H
ATOM    437  HD2 PRO A  32      18.044  24.729  34.570  1.00 17.14           H
ATOM    438  HD3 PRO A  32      17.330  23.433  33.950  1.00 17.00           H
ATOM    439  N   GLY A  33      21.070  25.892  30.786  1.00 15.29           N
ATOM    440  CA  GLY A  33      22.331  26.566  30.676  1.00 15.96           C
ATOM    441  C   GLY A  33      22.310  27.925  31.315  1.00 15.92           C
ATOM    442  O   GLY A  33      21.267  28.467  31.668  1.00 16.31           O
ATOM    443  H   GLY A  33      20.676  25.770  30.031  1.00 15.23           H
ATOM    444  HA2 GLY A  33      23.016  26.028  31.103  1.00 15.70           H
ATOM    445  HA3 GLY A  33      22.560  26.664  29.740  1.00 15.74           H
ATOM    446  N   PRO A  34      23.483  28.509  31.487  1.00 15.77           N
ATOM    447  CA  PRO A  34      23.586  29.823  32.118  1.00 15.90           C
ATOM    448  C   PRO A  34      22.900  30.873  31.271  1.00 15.52           C
ATOM    449  O   PRO A  34      22.796  30.758  30.046  1.00 16.11           O
ATOM    450  CB  PRO A  34      25.086  30.037  32.140  1.00 17.33           C
ATOM    451  CG  PRO A  34      25.577  29.196  31.018  1.00 17.48           C
ATOM    452  CD  PRO A  34      24.789  27.992  31.005  1.00 16.12           C
ATOM    453  HA  PRO A  34      23.225  29.813  33.029  1.00 16.03           H
ATOM    454  HB2 PRO A  34      25.296  30.973  31.991  1.00 16.56           H
ATOM    455  HB3 PRO A  34      25.449  29.731  32.986  1.00 16.58           H
ATOM    456  HG2 PRO A  34      25.467  29.678  30.184  1.00 17.21           H
ATOM    457  HG3 PRO A  34      26.512  28.984  31.162  1.00 17.09           H
ATOM    458  HD2 PRO A  34      24.721  27.642  30.103  1.00 16.02           H
ATOM    459  HD3 PRO A  34      25.149  27.340  31.626  1.00 15.95           H
ATOM    460  N   LEU A  35      22.470  31.927  31.933  1.00 15.67           N
ATOM    461  CA  LEU A  35      21.974  33.113  31.263  1.00 15.71           C
ATOM    462  C   LEU A  35      23.079  33.754  30.438  1.00 15.15           C
ATOM    463  O   LEU A  35      24.153  34.095  30.951  1.00 17.45           O
ATOM    464  CB  LEU A  35      21.458  34.094  32.318  1.00 15.67           C
ATOM    465  CG  LEU A  35      20.955  35.439  31.794  1.00 16.45           C
ATOM    466  CD1 LEU A  35      19.753  35.279  30.849  1.00 16.71           C
ATOM    467  CD2 LEU A  35      20.573  36.321  32.951  1.00 18.17           C
ATOM    468  H   LEU A  35      22.455  31.979  32.791  1.00 15.55           H
ATOM    469  HA  LEU A  35      21.233  32.867  30.675  1.00 15.54           H
ATOM    470  HB2 LEU A  35      20.722  33.674  32.791  1.00 15.72           H
ATOM    471  HB3 LEU A  35      22.178  34.281  32.941  1.00 15.54           H
ATOM    472  HG  LEU A  35      21.664  35.885  31.306  1.00 16.45           H
ATOM    473 HD11 LEU A  35      19.466  36.129  30.568  0.00 16.85           H
ATOM    474 HD12 LEU A  35      19.035  34.833  31.346  0.00 16.85           H
ATOM    475 HD13 LEU A  35      20.006  34.726  30.113  0.00 16.85           H
ATOM    476 HD21 LEU A  35      19.886  35.878  33.471  0.00 18.56           H
ATOM    477 HD22 LEU A  35      20.250  37.146  32.618  0.00 18.56           H
ATOM    478 HD23 LEU A  35      21.349  36.454  33.505  0.00 18.56           H
ATOM    479  N   VAL A  36      22.810  33.910  29.168  1.00 14.94           N
ATOM    480  CA  VAL A  36      23.612  34.740  28.304  1.00 15.21           C
ATOM    481  C   VAL A  36      22.959  36.106  28.232  1.00 15.86           C
ATOM    482  O   VAL A  36      21.750  36.215  28.115  1.00 15.79           O
ATOM    483  CB  VAL A  36      23.728  34.129  26.908  1.00 16.19           C
ATOM    484  CG1 VAL A  36      24.482  35.044  25.929  1.00 19.35           C
ATOM    485  CG2 VAL A  36      24.394  32.794  27.005  1.00 17.77           C
ATOM    486  H   VAL A  36      22.149  33.536  28.765  1.00 14.95           H
ATOM    487  HA  VAL A  36      24.513  34.832  28.667  1.00 15.41           H
ATOM    488  HB  VAL A  36      22.828  33.988  26.548  1.00 16.01           H
ATOM    489 HG11 VAL A  36      24.517  34.627  25.069  0.00 19.46           H
ATOM    490 HG12 VAL A  36      25.367  35.201  26.265  0.00 19.46           H
ATOM    491 HG13 VAL A  36      24.009  35.886  25.863  0.00 19.46           H
ATOM    492 HG21 VAL A  36      25.271  32.900  27.358  0.00 17.98           H
ATOM    493 HG22 VAL A  36      24.454  32.422  26.105  0.00 17.98           H
ATOM    494 HG23 VAL A  36      23.869  32.214  27.550  0.00 17.98           H
ATOM    495  N   ALA A  37      23.763  37.161  28.340  1.00 16.06           N
ATOM    496  CA  ALA A  37      23.221  38.477  28.299  1.00 16.80           C
ATOM    497  C   ALA A  37      24.100  39.517  27.634  1.00 16.73           C
ATOM    498  O   ALA A  37      25.324  39.388  27.576  1.00 18.13           O
ATOM    499  CB  ALA A  37      22.878  38.940  29.694  1.00 18.48           C
ATOM    500  H   ALA A  37      24.617  37.125  28.438  1.00 16.11           H
ATOM    501  HA  ALA A  37      22.389  38.451  27.788  1.00 16.90           H
ATOM    502  HB1 ALA A  37      22.219  38.345  30.078  0.00 18.59           H
ATOM    503  HB2 ALA A  37      22.511  39.830  29.657  0.00 18.59           H
ATOM    504  HB3 ALA A  37      23.666  38.938  30.244  0.00 18.59           H
ATOM    505  N   GLY A  38      23.479  40.579  27.168  1.00 15.97           N
ATOM    506  CA  GLY A  38      24.142  41.753  26.670  1.00 15.55           C
ATOM    507  C   GLY A  38      23.121  42.860  26.545  1.00 16.32           C
ATOM    508  O   GLY A  38      22.029  42.807  27.155  1.00 16.87           O
ATOM    509  H   GLY A  38      22.621  40.638  27.129  1.00 15.90           H
ATOM    510  HA2 GLY A  38      24.841  42.031  27.283  1.00 15.81           H
ATOM    511  HA3 GLY A  38      24.531  41.574  25.800  1.00 15.78           H
ATOM    512  N   ASN A  39      23.482  43.859  25.754  1.00 17.41           N
ATOM    513  CA  ASN A  39      22.701  45.092  25.593  1.00 17.44           C
ATOM    514  C   ASN A  39      22.454  45.320  24.147  1.00 17.44           C
ATOM    515  O   ASN A  39      23.199  44.884  23.292  1.00 17.83           O
ATOM    516  CB  ASN A  39      23.442  46.288  26.167  1.00 19.15           C
ATOM    517  CG  ASN A  39      23.796  46.076  27.595  1.00 20.66           C
ATOM    518  OD1 ASN A  39      22.911  45.864  28.423  1.00 24.78           O
ATOM    519  ND2 ASN A  39      25.090  46.170  27.932  1.00 25.70           N
ATOM    520  H   ASN A  39      24.200  43.851  25.284  1.00 17.11           H
ATOM    521  HA  ASN A  39      21.841  45.010  26.051  1.00 17.71           H
ATOM    522  HB2 ASN A  39      24.261  46.428  25.666  1.00 18.31           H
ATOM    523  HB3 ASN A  39      22.875  47.073  26.108  1.00 18.31           H
ATOM    524 HD21 ASN A  39      25.760  46.389  27.280  0.00 25.85           H
ATOM    525 HD22 ASN A  39      25.366  46.037  28.893  0.00 25.85           H
ATOM    526  N   ILE A  40      21.395  46.051  23.855  1.00 18.76           N
ATOM    527  CA  ILE A  40      21.067  46.325  22.469  1.00 19.16           C
ATOM    528  C   ILE A  40      22.284  47.062  21.840  1.00 18.92           C
ATOM    529  O   ILE A  40      22.928  47.909  22.488  1.00 20.16           O
ATOM    530  CB  ILE A  40      19.734  47.149  22.395  1.00 19.53           C
ATOM    531  CG1 ILE A  40      19.337  47.344  20.933  1.00 21.05           C
ATOM    532  CG2 ILE A  40      19.831  48.485  23.227  1.00 20.23           C
ATOM    533  CD1 ILE A  40      17.934  47.947  20.759  1.00 22.34           C
ATOM    534  H   ILE A  40      20.856  46.388  24.434  1.00 18.49           H
ATOM    535  HA  ILE A  40      20.933  45.479  21.992  1.00 19.02           H
ATOM    536  HB  ILE A  40      19.042  46.609  22.807  1.00 19.36           H
ATOM    537 HG12 ILE A  40      19.967  47.948  20.512  1.00 20.86           H
ATOM    538 HG13 ILE A  40      19.353  46.485  20.483  1.00 20.73           H
ATOM    539 HG21 ILE A  40      19.990  48.257  24.170  0.00 20.47           H
ATOM    540 HG22 ILE A  40      18.990  48.960  23.184  0.00 20.47           H
ATOM    541 HG23 ILE A  40      20.537  49.019  22.907  0.00 20.47           H
ATOM    542 HD11 ILE A  40      17.743  48.017  19.817  0.00 21.82           H
ATOM    543 HD12 ILE A  40      17.889  48.789  21.179  0.00 21.82           H
ATOM    544 HD13 ILE A  40      17.281  47.339  21.156  0.00 21.82           H
ATOM    545  N   GLY A  41      22.630  46.693  20.617  1.00 20.08           N
ATOM    546  CA  GLY A  41      23.801  47.235  19.947  1.00 20.77           C
ATOM    547  C   GLY A  41      25.033  46.364  20.067  1.00 21.30           C
ATOM    548  O   GLY A  41      25.996  46.526  19.344  1.00 23.13           O
ATOM    549  H   GLY A  41      22.196  46.121  20.143  1.00 19.93           H
ATOM    550  HA2 GLY A  41      23.601  47.335  19.004  1.00 20.68           H
ATOM    551  HA3 GLY A  41      24.014  48.113  20.300  1.00 20.65           H
ATOM    552  N   ASP A  42      25.003  45.390  20.952  1.00 20.11           N
ATOM    553  CA  ASP A  42      26.167  44.539  21.169  1.00 19.18           C
ATOM    554  C   ASP A  42      26.444  43.576  20.037  1.00 18.85           C
ATOM    555  O   ASP A  42      25.541  43.109  19.350  1.00 19.43           O
ATOM    556  CB  ASP A  42      26.033  43.725  22.429  1.00 18.85           C
ATOM    557  CG  ASP A  42      26.300  44.484  23.679  1.00 19.48           C
ATOM    558  OD1 ASP A  42      26.759  45.657  23.625  1.00 21.75           O
ATOM    559  OD2 ASP A  42      26.095  43.858  24.750  1.00 20.24           O
ATOM    560  H   ASP A  42      24.327  45.191  21.442  1.00 20.14           H
ATOM    561  HA  ASP A  42      26.956  45.112  21.265  1.00 19.15           H
ATOM    562  HB2 ASP A  42      25.136  43.362  22.483  1.00 19.06           H
ATOM    563  HB3 ASP A  42      26.672  42.995  22.400  1.00 18.99           H
ATOM    564  N   ARG A  43      27.721  43.273  19.887  1.00 18.56           N
ATOM    565  CA  ARG A  43      28.192  42.136  19.117  1.00 18.02           C
ATOM    566  C   ARG A  43      28.420  41.009  20.119  1.00 17.71           C
ATOM    567  O   ARG A  43      29.107  41.164  21.154  1.00 19.52           O
ATOM    568  CB  ARG A  43      29.480  42.446  18.338  1.00 18.78           C
ATOM    569  CG  ARG A  43      30.069  41.215  17.637  1.00 18.90           C
ATOM    570  CD  ARG A  43      31.239  41.614  16.790  1.00 22.20           C
ATOM    571  NE  ARG A  43      30.872  42.504  15.678  1.00 25.08           N
ATOM    572  CZ  ARG A  43      30.328  42.112  14.524  1.00 29.20           C
ATOM    573  NH1 ARG A  43      30.051  40.820  14.316  1.00 31.30           N
ATOM    574  NH2 ARG A  43      30.042  43.021  13.586  1.00 33.57           N
ATOM    575  H   ARG A  43      28.363  43.728  20.235  1.00 18.39           H
ATOM    576  HA  ARG A  43      27.509  41.864  18.471  1.00 18.13           H
ATOM    577  HB2 ARG A  43      29.282  43.114  17.664  1.00 18.29           H
ATOM    578  HB3 ARG A  43      30.148  42.786  18.954  1.00 18.32           H
ATOM    579  HG2 ARG A  43      30.382  40.576  18.296  1.00 19.54           H
ATOM    580  HG3 ARG A  43      29.396  40.814  17.066  1.00 19.38           H
ATOM    581  HD2 ARG A  43      31.868  42.098  17.347  1.00 22.13           H
ATOM    582  HD3 ARG A  43      31.670  40.825  16.433  1.00 22.09           H
ATOM    583  HE  ARG A  43      31.088  43.456  15.779  1.00 25.32           H
ATOM    584 HH11 ARG A  43      29.696  40.576  13.572  1.00 30.75           H
ATOM    585 HH12 ARG A  43      30.228  40.228  14.911  1.00 30.95           H
ATOM    586 HH21 ARG A  43      30.216  43.852  13.720  1.00 32.75           H
ATOM    587 HH22 ARG A  43      29.686  42.775  12.843  1.00 32.73           H
ATOM    588  N   PHE A  44      27.800  39.880  19.809  1.00 17.89           N
ATOM    589  CA  PHE A  44      27.950  38.650  20.580  1.00 17.52           C
ATOM    590  C   PHE A  44      28.961  37.775  19.874  1.00 18.03           C
ATOM    591  O   PHE A  44      28.890  37.614  18.656  1.00 19.34           O
ATOM    592  CB  PHE A  44      26.590  37.938  20.714  1.00 18.50           C
ATOM    593  CG  PHE A  44      25.663  38.647  21.602  1.00 18.68           C
ATOM    594  CD1 PHE A  44      25.597  38.344  22.945  1.00 20.50           C
ATOM    595  CD2 PHE A  44      24.889  39.709  21.126  1.00 21.29           C
ATOM    596  CE1 PHE A  44      24.742  39.086  23.791  1.00 20.08           C
ATOM    597  CE2 PHE A  44      24.041  40.447  21.977  1.00 21.11           C
ATOM    598  CZ  PHE A  44      23.958  40.122  23.290  1.00 21.23           C
ATOM    599  H   PHE A  44      27.272  39.792  19.135  1.00 17.67           H
ATOM    600  HA  PHE A  44      28.275  38.857  21.480  1.00 17.84           H
ATOM    601  HB2 PHE A  44      26.177  37.873  19.838  1.00 17.99           H
ATOM    602  HB3 PHE A  44      26.734  37.050  21.076  1.00 18.08           H
ATOM    603  HD1 PHE A  44      26.115  37.655  23.295  1.00 20.53           H
ATOM    604  HD2 PHE A  44      24.940  39.939  20.226  1.00 20.67           H
ATOM    605  HE1 PHE A  44      24.683  38.862  24.692  1.00 20.12           H
ATOM    606  HE2 PHE A  44      23.517  41.134  21.632  1.00 20.75           H
ATOM    607  HZ  PHE A  44      23.391  40.597  23.854  1.00 20.57           H
ATOM    608  N   GLN A  45      29.907  37.244  20.647  1.00 17.37           N
ATOM    609  CA  GLN A  45      30.868  36.292  20.142  1.00 17.75           C
ATOM    610  C   GLN A  45      30.819  35.140  21.094  1.00 17.73           C
ATOM    611  O   GLN A  45      31.463  35.146  22.145  1.00 19.16           O
ATOM    612  CB  GLN A  45      32.260  36.901  20.055  1.00 18.36           C
ATOM    613  CG  GLN A  45      32.312  38.149  19.153  1.00 22.21           C
ATOM    614  CD  GLN A  45      33.716  38.615  18.961  1.00 27.90           C
ATOM    615  OE1 GLN A  45      34.049  39.724  19.352  1.00 35.50           O
ATOM    616  NE2 GLN A  45      34.573  37.715  18.462  1.00 30.36           N
ATOM    617  H   GLN A  45      30.011  37.432  21.480  1.00 17.61           H
ATOM    618  HA  GLN A  45      30.617  35.981  19.249  1.00 17.70           H
ATOM    619  HB2 GLN A  45      32.548  37.167  20.942  1.00 18.55           H
ATOM    620  HB3 GLN A  45      32.867  36.236  19.694  1.00 18.36           H
ATOM    621  HG2 GLN A  45      31.941  37.931  18.283  1.00 22.53           H
ATOM    622  HG3 GLN A  45      31.804  38.865  19.566  1.00 22.61           H
ATOM    623 HE21 GLN A  45      34.303  36.957  18.285  0.00 31.17           H
ATOM    624 HE22 GLN A  45      35.371  37.990  18.344  0.00 31.17           H
ATOM    625  N   LEU A  46      30.002  34.160  20.748  1.00 16.45           N
ATOM    626  CA  LEU A  46      29.708  33.055  21.610  1.00 16.52           C
ATOM    627  C   LEU A  46      30.372  31.830  21.029  1.00 15.88           C
ATOM    628  O   LEU A  46      29.989  31.326  19.965  1.00 16.63           O
ATOM    629  CB  LEU A  46      28.187  32.913  21.734  1.00 17.39           C
ATOM    630  CG  LEU A  46      27.529  34.097  22.419  1.00 17.91           C
ATOM    631  CD1 LEU A  46      26.035  34.120  22.206  1.00 19.46           C
ATOM    632  CD2 LEU A  46      27.893  34.132  23.913  1.00 19.64           C
ATOM    633  H   LEU A  46      29.596  34.118  19.990  1.00 16.75           H
ATOM    634  HA  LEU A  46      30.066  33.215  22.505  1.00 16.47           H
ATOM    635  HB2 LEU A  46      27.804  32.831  20.846  1.00 16.89           H
ATOM    636  HB3 LEU A  46      27.987  32.119  22.254  1.00 16.99           H
ATOM    637  HG  LEU A  46      27.878  34.911  22.025  1.00 18.24           H
ATOM    638 HD11 LEU A  46      25.665  34.862  22.681  0.00 19.90           H
ATOM    639 HD12 LEU A  46      25.661  33.292  22.581  0.00 19.90           H
ATOM    640 HD13 LEU A  46      25.850  34.164  21.285  0.00 19.90           H
ATOM    641 HD21 LEU A  46      27.652  33.322  24.351  0.00 19.84           H
ATOM    642 HD22 LEU A  46      27.493  34.885  24.340  0.00 19.84           H
ATOM    643 HD23 LEU A  46      28.880  34.234  23.984  0.00 19.84           H
ATOM    644  N   ASN A  47      31.453  31.417  21.690  1.00 16.04           N
ATOM    645  CA  ASN A  47      32.318  30.358  21.202  1.00 16.60           C
ATOM    646  C   ASN A  47      31.823  29.064  21.784  1.00 16.16           C
ATOM    647  O   ASN A  47      31.929  28.851  22.984  1.00 17.34           O
ATOM    648  CB  ASN A  47      33.760  30.618  21.611  1.00 17.45           C
ATOM    649  CG  ASN A  47      34.700  29.611  21.067  1.00 19.92           C
ATOM    650  OD1 ASN A  47      34.488  29.105  19.964  1.00 20.29           O
ATOM    651  ND2 ASN A  47      35.722  29.264  21.840  1.00 20.47           N
ATOM    652  H   ASN A  47      31.709  31.742  22.444  1.00 16.00           H
ATOM    653  HA  ASN A  47      32.278  30.315  20.224  1.00 16.53           H
ATOM    654  HB2 ASN A  47      34.030  31.488  21.278  1.00 17.21           H
ATOM    655  HB3 ASN A  47      33.821  30.602  22.578  1.00 17.24           H
ATOM    656 HD21 ASN A  47      35.822  29.672  22.737  0.00 20.38           H
ATOM    657 HD22 ASN A  47      36.376  28.600  21.543  0.00 20.38           H
ATOM    658  N   VAL A  48      31.175  28.277  20.952  1.00 16.11           N
ATOM    659  CA  VAL A  48      30.575  27.031  21.390  1.00 15.42           C
ATOM    660  C   VAL A  48      31.593  25.916  21.247  1.00 16.27           C
ATOM    661  O   VAL A  48      32.042  25.614  20.155  1.00 16.81           O
ATOM    662  CB  VAL A  48      29.292  26.765  20.612  1.00 15.48           C
ATOM    663  CG1 VAL A  48      28.660  25.406  20.976  1.00 16.35           C
ATOM    664  CG2 VAL A  48      28.290  27.903  20.880  1.00 16.55           C
ATOM    665  H   VAL A  48      31.067  28.439  20.114  1.00 15.95           H
ATOM    666  HA  VAL A  48      30.321  27.107  22.332  1.00 15.66           H
ATOM    667  HB  VAL A  48      29.494  26.757  19.653  1.00 15.54           H
ATOM    668 HG11 VAL A  48      27.857  25.276  20.448  0.00 16.25           H
ATOM    669 HG12 VAL A  48      28.446  25.368  21.904  0.00 16.25           H
ATOM    670 HG13 VAL A  48      29.283  24.694  20.756  0.00 16.25           H
ATOM    671 HG21 VAL A  48      28.097  27.943  21.827  0.00 16.32           H
ATOM    672 HG22 VAL A  48      27.480  27.732  20.398  0.00 16.32           H
ATOM    673 HG23 VAL A  48      28.678  28.730  20.596  0.00 16.32           H
ATOM    674  N   ILE A  49      31.976  25.349  22.374  1.00 16.02           N
ATOM    675  CA  ILE A  49      33.033  24.347  22.450  1.00 15.80           C
ATOM    676  C   ILE A  49      32.335  23.016  22.629  1.00 15.20           C
ATOM    677  O   ILE A  49      31.729  22.756  23.676  1.00 16.32           O
ATOM    678  CB  ILE A  49      33.973  24.674  23.611  1.00 16.87           C
ATOM    679  CG1 ILE A  49      34.614  26.047  23.407  1.00 17.84           C
ATOM    680  CG2 ILE A  49      35.072  23.596  23.730  1.00 18.40           C
ATOM    681  CD1 ILE A  49      35.465  26.493  24.576  1.00 21.93           C
ATOM    682  H   ILE A  49      31.630  25.527  23.141  1.00 15.96           H
ATOM    683  HA  ILE A  49      33.558  24.329  21.623  1.00 15.89           H
ATOM    684  HB  ILE A  49      33.461  24.689  24.434  1.00 16.58           H
ATOM    685 HG12 ILE A  49      35.182  26.014  22.622  1.00 18.24           H
ATOM    686 HG13 ILE A  49      33.919  26.711  23.284  1.00 18.13           H
ATOM    687 HG21 ILE A  49      34.658  22.737  23.875  0.00 18.92           H
ATOM    688 HG22 ILE A  49      35.655  23.804  24.448  0.00 18.92           H
ATOM    689 HG23 ILE A  49      35.571  23.559  22.897  0.00 18.92           H
ATOM    690 HD11 ILE A  49      35.800  27.355  24.449  0.00 22.82           H
ATOM    691 HD12 ILE A  49      36.145  25.853  24.763  0.00 22.82           H
ATOM    692 HD13 ILE A  49      34.872  26.518  25.398  0.00 22.82           H
ATOM    693  N   ASP A  50      32.389  22.160  21.611  1.00 15.71           N
ATOM    694  CA  ASP A  50      31.695  20.890  21.662  1.00 16.18           C
ATOM    695  C   ASP A  50      32.593  19.827  22.244  1.00 16.44           C
ATOM    696  O   ASP A  50      33.434  19.266  21.540  1.00 18.39           O
ATOM    697  CB  ASP A  50      31.202  20.481  20.276  1.00 16.19           C
ATOM    698  CG  ASP A  50      30.487  19.189  20.285  1.00 17.29           C
ATOM    699  OD1 ASP A  50      30.376  18.576  21.345  1.00 18.92           O
ATOM    700  OD2 ASP A  50      29.979  18.832  19.195  1.00 16.39           O
ATOM    701  H   ASP A  50      32.823  22.295  20.881  1.00 15.66           H
ATOM    702  HA  ASP A  50      30.904  20.972  22.236  1.00 16.04           H
ATOM    703  HB2 ASP A  50      30.590  21.159  19.948  1.00 16.24           H
ATOM    704  HB3 ASP A  50      31.960  20.403  19.677  1.00 16.22           H
ATOM    705  N   ASN A  51      32.395  19.494  23.516  1.00 17.16           N
ATOM    706  CA  ASN A  51      33.113  18.429  24.181  1.00 17.37           C
ATOM    707  C   ASN A  51      32.203  17.254  24.501  1.00 17.64           C
ATOM    708  O   ASN A  51      32.421  16.511  25.459  1.00 18.79           O
ATOM    709  CB  ASN A  51      33.821  18.923  25.436  1.00 17.83           C
ATOM    710  CG  ASN A  51      34.998  19.842  25.135  1.00 18.89           C
ATOM    711  OD1 ASN A  51      35.548  19.793  24.027  1.00 21.49           O
ATOM    712  ND2 ASN A  51      35.396  20.664  26.114  1.00 20.97           N
ATOM    713  H   ASN A  51      31.830  19.888  24.030  1.00 16.97           H
ATOM    714  HA  ASN A  51      33.804  18.080  23.581  1.00 17.40           H
ATOM    715  HB2 ASN A  51      33.188  19.415  25.982  1.00 17.62           H
ATOM    716  HB3 ASN A  51      34.168  18.166  25.933  1.00 17.65           H
ATOM    717 HD21 ASN A  51      34.937  20.650  26.979  0.00 21.16           H
ATOM    718 HD22 ASN A  51      36.136  21.279  25.959  0.00 21.16           H
ATOM    719  N   LEU A  52      31.183  17.052  23.686  1.00 16.91           N
ATOM    720  CA  LEU A  52      30.267  15.943  23.869  1.00 16.31           C
ATOM    721  C   LEU A  52      30.901  14.613  23.492  1.00 17.13           C
ATOM    722  O   LEU A  52      31.700  14.548  22.539  1.00 18.71           O
ATOM    723  CB  LEU A  52      29.033  16.156  23.016  1.00 15.80           C
ATOM    724  CG  LEU A  52      28.149  17.334  23.442  1.00 16.21           C
ATOM    725  CD1 LEU A  52      27.206  17.751  22.325  1.00 16.10           C
ATOM    726  CD2 LEU A  52      27.409  16.975  24.712  1.00 16.41           C
ATOM    727  H   LEU A  52      31.000  17.545  23.007  1.00 16.90           H
ATOM    728  HA  LEU A  52      29.989  15.903  24.808  1.00 16.38           H
ATOM    729  HB2 LEU A  52      29.308  16.305  22.100  1.00 16.02           H
ATOM    730  HB3 LEU A  52      28.486  15.355  23.060  1.00 16.02           H
ATOM    731  HG  LEU A  52      28.718  18.094  23.640  1.00 16.08           H
ATOM    732 HD11 LEU A  52      26.668  18.491  22.625  0.00 16.09           H
ATOM    733 HD12 LEU A  52      26.647  17.013  22.090  0.00 16.09           H
ATOM    734 HD13 LEU A  52      27.728  18.026  21.564  0.00 16.09           H
ATOM    735 HD21 LEU A  52      26.865  16.192  24.537  0.00 16.45           H
ATOM    736 HD22 LEU A  52      26.849  17.701  24.972  0.00 16.45           H
ATOM    737 HD23 LEU A  52      28.044  16.773  25.400  0.00 16.45           H
ATOM    738  N   THR A  53      30.504  13.573  24.218  1.00 18.04           N
ATOM    739  CA  THR A  53      31.053  12.249  24.089  1.00 19.88           C
ATOM    740  C   THR A  53      30.020  11.179  23.918  1.00 19.72           C
ATOM    741  O   THR A  53      30.357  10.030  23.650  1.00 21.60           O
ATOM    742  CB  THR A  53      31.944  11.896  25.315  1.00 21.46           C
ATOM    743  OG1 THR A  53      31.173  12.016  26.515  1.00 26.40           O
ATOM    744  CG2 THR A  53      33.200  12.842  25.399  1.00 24.28           C
ATOM    745  H   THR A  53      29.908  13.632  24.835  1.00 18.23           H
ATOM    746  HA  THR A  53      31.628  12.214  23.297  1.00 19.75           H
ATOM    747  HB  THR A  53      32.262  10.983  25.230  1.00 21.27           H
ATOM    748  HG1 THR A  53      31.639  11.820  27.165  0.00 26.79           H
ATOM    749 HG21 THR A  53      33.733  12.796  24.614  0.00 24.41           H
ATOM    750 HG22 THR A  53      33.736  12.645  26.171  0.00 24.41           H
ATOM    751 HG23 THR A  53      32.901  13.782  25.498  0.00 24.41           H
ATOM    752  N   ASN A  54      28.742  11.543  23.986  1.00 18.54           N
ATOM    753  CA  ASN A  54      27.687  10.511  24.010  1.00 18.44           C
ATOM    754  C   ASN A  54      26.871  10.574  22.729  1.00 19.24           C
ATOM    755  O   ASN A  54      26.105  11.513  22.499  1.00 19.25           O
ATOM    756  CB  ASN A  54      26.817  10.752  25.230  1.00 19.10           C
ATOM    757  CG  ASN A  54      25.756   9.709  25.408  1.00 21.23           C
ATOM    758  OD1 ASN A  54      25.172   9.253  24.447  1.00 25.44           O
ATOM    759  ND2 ASN A  54      25.496   9.309  26.651  1.00 18.59           N
ATOM    760  H   ASN A  54      28.444  12.348  24.007  1.00 18.69           H
ATOM    761  HA  ASN A  54      28.076   9.616  24.094  1.00 18.65           H
ATOM    762  HB2 ASN A  54      27.379  10.748  26.020  1.00 18.82           H
ATOM    763  HB3 ASN A  54      26.378  11.613  25.142  1.00 19.02           H
ATOM    764 HD22 ASN A  54      26.007   9.697  27.430  0.00 18.65           H
ATOM    765  N   HIS A  55      27.016   9.561  21.883  1.00 19.47           N
ATOM    766  CA  HIS A  55      26.308   9.569  20.611  1.00 19.12           C
ATOM    767  C   HIS A  55      24.770   9.476  20.739  1.00 18.49           C
ATOM    768  O   HIS A  55      24.048   9.987  19.892  1.00 18.80           O
ATOM    769  CB  HIS A  55      26.854   8.465  19.741  1.00 20.52           C
ATOM    770  CG  HIS A  55      26.139   8.293  18.447  1.00 21.08           C
ATOM    771  ND1 HIS A  55      26.068   9.282  17.494  1.00 21.31           N
ATOM    772  CD2 HIS A  55      25.480   7.223  17.939  1.00 22.92           C
ATOM    773  CE1 HIS A  55      25.367   8.836  16.461  1.00 26.07           C
ATOM    774  NE2 HIS A  55      25.012   7.582  16.700  1.00 25.95           N
ATOM    775  H   HIS A  55      27.510   8.871  22.022  1.00 19.24           H
ATOM    776  HA  HIS A  55      26.505  10.413  20.154  1.00 19.26           H
ATOM    777  HB2 HIS A  55      27.783   8.658  19.543  1.00 19.79           H
ATOM    778  HB3 HIS A  55      26.789   7.626  20.222  1.00 19.83           H
ATOM    779  HD1 HIS A  55      26.417  10.074  17.567  0.00 21.33           H
ATOM    780  HD2 HIS A  55      25.365   6.399  18.354  1.00 22.61           H
ATOM    781  HE1 HIS A  55      25.178   9.315  15.686  1.00 25.23           H
ATOM    782  HE2 HIS A  55      24.534   7.108  16.158  0.00 25.98           H
ATOM    783  N   THR A  56      24.275   8.815  21.762  1.00 17.90           N
ATOM    784  CA  THR A  56      22.829   8.708  21.952  1.00 18.00           C
ATOM    785  C   THR A  56      22.163  10.082  22.130  1.00 17.09           C
ATOM    786  O   THR A  56      21.021  10.247  21.760  1.00 18.64           O
ATOM    787  CB  THR A  56      22.529   7.847  23.170  1.00 18.58           C
ATOM    788  OG1 THR A  56      23.084   6.548  22.936  1.00 22.58           O
ATOM    789  CG2 THR A  56      21.028   7.740  23.443  1.00 20.84           C
ATOM    790  H   THR A  56      24.745   8.416  22.362  1.00 18.00           H
ATOM    791  HA  THR A  56      22.432   8.275  21.168  1.00 17.83           H
ATOM    792  HB  THR A  56      22.946   8.238  23.952  1.00 18.78           H
ATOM    793  HG1 THR A  56      22.930   6.066  23.592  0.00 22.55           H
ATOM    794 HG21 THR A  56      20.644   8.614  23.576  0.00 20.81           H
ATOM    795 HG22 THR A  56      20.860   7.200  24.200  0.00 20.81           H
ATOM    796 HG23 THR A  56      20.587   7.343  22.668  0.00 20.81           H
ATOM    797  N   MET A  57      22.854  11.051  22.723  1.00 15.87           N
ATOM    798  CA  MET A  57      22.342  12.410  22.823  1.00 16.09           C
ATOM    799  C   MET A  57      23.001  13.329  21.818  1.00 15.29           C
ATOM    800  O   MET A  57      22.733  14.550  21.851  1.00 16.01           O
ATOM    801  CB  MET A  57      22.532  12.947  24.234  1.00 15.98           C
ATOM    802  CG  MET A  57      21.860  12.025  25.261  1.00 16.22           C
ATOM    803  SD  MET A  57      21.721  12.678  26.929  1.00 16.65           S
ATOM    804  CE  MET A  57      23.469  12.642  27.461  1.00 16.84           C
ATOM    805  H   MET A  57      23.629  10.945  23.081  1.00 16.16           H
ATOM    806  HA  MET A  57      21.378  12.408  22.651  1.00 15.81           H
ATOM    807  HB2 MET A  57      23.479  12.992  24.438  1.00 16.12           H
ATOM    808  HB3 MET A  57      22.128  13.826  24.306  1.00 15.87           H
ATOM    809  HG2 MET A  57      20.962  11.825  24.952  1.00 16.30           H
ATOM    810  HG3 MET A  57      22.372  11.203  25.318  1.00 16.22           H
ATOM    811  HE1 MET A  57      23.801  11.723  27.417  0.00 16.85           H
ATOM    812  HE2 MET A  57      23.551  12.951  28.364  0.00 16.85           H
ATOM    813  HE3 MET A  57      23.997  13.186  26.874  0.00 16.85           H
ATOM    814  N   LEU A  58      23.732  12.718  20.861  1.00 15.49           N
ATOM    815  CA  LEU A  58      24.478  13.351  19.774  1.00 16.56           C
ATOM    816  C   LEU A  58      25.745  14.039  20.215  1.00 16.84           C
ATOM    817  O   LEU A  58      25.722  14.888  21.086  1.00 16.16           O
ATOM    818  CB  LEU A  58      23.631  14.249  18.897  1.00 16.31           C
ATOM    819  CG  LEU A  58      22.460  13.567  18.191  1.00 18.22           C
ATOM    820  CD1 LEU A  58      21.591  14.601  17.488  1.00 18.91           C
ATOM    821  CD2 LEU A  58      22.912  12.458  17.239  1.00 20.90           C
ATOM    822  H   LEU A  58      23.809  11.868  20.817  1.00 15.62           H
ATOM    823  HA  LEU A  58      24.768  12.620  19.190  1.00 16.27           H
ATOM    824  HB2 LEU A  58      23.270  14.969  19.436  1.00 16.57           H
ATOM    825  HB3 LEU A  58      24.200  14.623  18.207  1.00 16.66           H
ATOM    826  HG  LEU A  58      21.907  13.148  18.869  1.00 18.30           H
ATOM    827 HD11 LEU A  58      20.857  14.171  17.041  0.00 18.94           H
ATOM    828 HD12 LEU A  58      22.128  15.073  16.827  0.00 18.94           H
ATOM    829 HD13 LEU A  58      21.252  15.240  18.122  0.00 18.94           H
ATOM    830 HD21 LEU A  58      23.475  12.835  16.567  0.00 21.36           H
ATOM    831 HD22 LEU A  58      22.126  12.072  16.822  0.00 21.36           H
ATOM    832 HD23 LEU A  58      23.374  11.787  17.736  0.00 21.36           H
ATOM    833  N   LYS A  59      26.867  13.706  19.562  1.00 16.32           N
ATOM    834  CA  LYS A  59      28.142  14.299  19.883  1.00 16.38           C
ATOM    835  C   LYS A  59      28.347  15.598  19.144  1.00 15.62           C
ATOM    836  O   LYS A  59      29.208  16.394  19.528  1.00 17.06           O
ATOM    837  CB  LYS A  59      29.309  13.361  19.554  1.00 17.59           C
ATOM    838  CG  LYS A  59      29.304  12.087  20.343  1.00 20.03           C
ATOM    839  CD  LYS A  59      30.589  11.237  20.091  1.00 22.82           C
ATOM    840  CE ALYS A  59      30.475   9.817  20.420  0.50 26.70           C
ATOM    841  CE BLYS A  59      31.884  11.987  20.170  0.50 28.38           C
ATOM    842  H   LYS A  59      26.905  13.126  18.932  1.00 16.34           H
ATOM    843  HA  LYS A  59      28.182  14.488  20.844  1.00 16.38           H
ATOM    844  HB2 LYS A  59      29.262  13.131  18.615  1.00 17.20           H
ATOM    845  HB3 LYS A  59      30.129  13.841  19.737  1.00 17.16           H
ATOM    846  HG2 LYS A  59      29.263  12.299  21.289  1.00 20.16           H
ATOM    847  HG3 LYS A  59      28.530  11.562  20.085  1.00 19.90           H
ATOM    848  N   SER A  60      27.622  15.775  18.045  1.00 15.26           N
ATOM    849  CA  SER A  60      27.596  17.016  17.316  1.00 15.09           C
ATOM    850  C   SER A  60      26.532  17.947  17.903  1.00 14.80           C
ATOM    851  O   SER A  60      25.664  17.481  18.669  1.00 15.60           O
ATOM    852  CB  SER A  60      27.363  16.815  15.827  1.00 16.41           C
ATOM    853  OG ASER A  60      28.341  15.982  15.302  0.50 16.16           O
ATOM    854  OG BSER A  60      26.260  15.976  15.510  0.50 17.82           O
ATOM    855  H   SER A  60      27.123  15.167  17.697  1.00 15.20           H
ATOM    856  HA  SER A  60      28.463  17.460  17.414  1.00 15.24           H
ATOM    857  N   THR A  61      26.596  19.233  17.564  1.00 14.71           N
ATOM    858  CA  THR A  61      25.650  20.207  18.071  1.00 14.70           C
ATOM    859  C   THR A  61      25.547  21.394  17.160  1.00 14.89           C
ATOM    860  O   THR A  61      26.391  21.634  16.329  1.00 14.99           O
ATOM    861  CB  THR A  61      25.977  20.558  19.512  1.00 16.12           C
ATOM    862  OG1 THR A  61      24.834  21.195  20.104  1.00 16.30           O
ATOM    863  CG2 THR A  61      27.178  21.429  19.652  1.00 17.28           C
ATOM    864  H   THR A  61      27.193  19.564  17.039  1.00 14.64           H
ATOM    865  HA  THR A  61      24.762  19.792  18.079  1.00 14.97           H
ATOM    866  HB  THR A  61      26.156  19.741  20.003  1.00 15.56           H
ATOM    867  HG1 THR A  61      24.999  21.384  20.897  0.00 16.49           H
ATOM    868 HG21 THR A  61      27.960  20.935  19.279  0.00 17.20           H
ATOM    869 HG22 THR A  61      27.372  21.593  20.567  0.00 17.20           H
ATOM    870 HG23 THR A  61      27.085  22.226  19.167  0.00 17.20           H
ATOM    871  N   SER A  62      24.495  22.153  17.359  1.00 14.83           N
ATOM    872  CA  SER A  62      24.322  23.429  16.699  1.00 14.96           C
ATOM    873  C   SER A  62      23.376  24.229  17.536  1.00 14.16           C
ATOM    874  O   SER A  62      22.441  23.669  18.074  1.00 16.58           O
ATOM    875  CB  SER A  62      23.733  23.235  15.320  1.00 16.26           C
ATOM    876  OG  SER A  62      23.830  24.317  14.468  1.00 20.61           O
ATOM    877  H   SER A  62      23.846  21.941  17.883  1.00 14.81           H
ATOM    878  HA  SER A  62      25.177  23.904  16.627  1.00 14.91           H
ATOM    879  HB2 SER A  62      24.189  22.488  14.901  1.00 15.93           H
ATOM    880  HB3 SER A  62      22.793  23.013  15.418  1.00 16.29           H
ATOM    881  HG  SER A  62      23.482  24.121  13.736  0.00 20.72           H
ATOM    882  N   ILE A  63      23.615  25.510  17.662  1.00 14.28           N
ATOM    883  CA  ILE A  63      22.828  26.377  18.590  1.00 14.24           C
ATOM    884  C   ILE A  63      22.094  27.469  17.852  1.00 13.62           C
ATOM    885  O   ILE A  63      22.698  28.178  17.078  1.00 14.42           O
ATOM    886  CB  ILE A  63      23.720  27.007  19.675  1.00 16.04           C
ATOM    887  CG1 ILE A  63      24.687  25.989  20.286  1.00 20.26           C
ATOM    888  CG2 ILE A  63      22.854  27.820  20.652  1.00 16.28           C
ATOM    889  CD1AILE A  63      24.172  24.939  20.884  0.50 15.60           C
ATOM    890  CD1BILE A  63      25.043  26.107  21.800  0.50 16.92           C
ATOM    891  H   ILE A  63      24.224  25.934  17.228  1.00 14.16           H
ATOM    892  HA  ILE A  63      22.163  25.830  19.054  1.00 14.47           H
ATOM    893  HB  ILE A  63      24.281  27.655  19.219  1.00 15.52           H
ATOM    894 HG21 ILE A  63      22.396  28.512  20.177  0.00 16.37           H
ATOM    895 HG22 ILE A  63      23.412  28.201  21.334  0.00 16.37           H
ATOM    896 HG23 ILE A  63      22.210  27.224  21.059  0.00 16.37           H
ATOM    897 HD11AILE A  63      24.867  24.407  21.213  0.00 15.68           H
ATOM    898 HD11BILE A  63      25.609  25.361  22.026  0.00 15.33           H
ATOM    899 HD12AILE A  63      23.611  24.477  20.269  0.00 15.68           H
ATOM    900 HD12BILE A  63      24.180  25.962  22.293  0.00 15.33           H
ATOM    901 HD13AILE A  63      23.627  25.281  21.621  0.00 15.68           H
ATOM    902 HD13BILE A  63      25.394  26.917  21.995  0.00 15.33           H
ATOM    903  N   HIS A  64      20.784  27.552  18.102  1.00 13.54           N
ATOM    904  CA  HIS A  64      19.964  28.673  17.671  1.00 13.10           C
ATOM    905  C   HIS A  64      19.794  29.660  18.792  1.00 12.88           C
ATOM    906  O   HIS A  64      19.555  29.283  19.924  1.00 13.61           O
ATOM    907  CB  HIS A  64      18.611  28.135  17.242  1.00 13.98           C
ATOM    908  CG  HIS A  64      17.596  29.168  16.922  1.00 15.38           C
ATOM    909  ND1 HIS A  64      17.810  30.177  16.019  1.00 15.98           N
ATOM    910  CD2 HIS A  64      16.299  29.253  17.268  1.00 15.90           C
ATOM    911  CE1 HIS A  64      16.716  30.881  15.882  1.00 15.56           C
ATOM    912  NE2 HIS A  64      15.785  30.334  16.620  1.00 16.99           N
ATOM    913  H   HIS A  64      20.344  26.954  18.535  1.00 13.35           H
ATOM    914  HA  HIS A  64      20.382  29.118  16.910  1.00 13.28           H
ATOM    915  HB2 HIS A  64      18.734  27.590  16.450  1.00 13.46           H
ATOM    916  HB3 HIS A  64      18.250  27.591  17.959  1.00 13.64           H
ATOM    917  HD1 HIS A  64      18.558  30.341  15.628  1.00 15.62           H
ATOM    918  HD2 HIS A  64      15.845  28.693  17.855  1.00 15.80           H
ATOM    919  HE1 HIS A  64      16.617  31.637  15.351  1.00 15.98           H
ATOM    920  N   TRP A  65      19.908  30.922  18.429  1.00 13.48           N
ATOM    921  CA  TRP A  65      19.724  32.037  19.317  1.00 13.64           C
ATOM    922  C   TRP A  65      18.311  32.560  19.005  1.00 13.69           C
ATOM    923  O   TRP A  65      18.059  33.315  18.069  1.00 14.55           O
ATOM    924  CB  TRP A  65      20.851  33.069  19.067  1.00 14.41           C
ATOM    925  CG  TRP A  65      22.147  32.354  18.908  1.00 14.86           C
ATOM    926  CD1 TRP A  65      22.729  31.985  17.737  1.00 15.05           C
ATOM    927  CD2 TRP A  65      23.008  31.849  19.946  1.00 14.49           C
ATOM    928  NE1 TRP A  65      23.878  31.292  17.970  1.00 15.94           N
ATOM    929  CE2 TRP A  65      24.058  31.155  19.313  1.00 15.32           C
ATOM    930  CE3 TRP A  65      22.954  31.847  21.341  1.00 14.54           C
ATOM    931  CZ2 TRP A  65      25.048  30.525  20.013  1.00 16.57           C
ATOM    932  CZ3 TRP A  65      23.936  31.210  22.050  1.00 16.64           C
ATOM    933  CH2 TRP A  65      24.981  30.575  21.375  1.00 15.87           C
ATOM    934  H   TRP A  65      20.078  31.166  17.622  1.00 13.31           H
ATOM    935  HA  TRP A  65      19.767  31.752  20.253  1.00 13.73           H
ATOM    936  HB2 TRP A  65      20.671  33.570  18.257  1.00 13.87           H
ATOM    937  HB3 TRP A  65      20.919  33.665  19.829  1.00 14.14           H
ATOM    938  HD1 TRP A  65      22.397  32.191  16.893  1.00 14.88           H
ATOM    939  HE1 TRP A  65      24.388  30.971  17.365  1.00 15.31           H
ATOM    940  HE3 TRP A  65      22.244  32.254  21.783  1.00 14.70           H
ATOM    941  HZ2 TRP A  65      25.611  29.919  19.591  1.00 15.98           H
ATOM    942  HZ3 TRP A  65      23.922  31.223  22.979  1.00 15.96           H
ATOM    943  HH2 TRP A  65      25.656  30.171  21.871  1.00 15.97           H
ATOM    944  N   HIS A  66      17.368  32.057  19.776  1.00 14.41           N
ATOM    945  CA  HIS A  66      15.964  32.126  19.425  1.00 13.30           C
ATOM    946  C   HIS A  66      15.447  33.558  19.537  1.00 13.95           C
ATOM    947  O   HIS A  66      15.405  34.091  20.647  1.00 14.76           O
ATOM    948  CB  HIS A  66      15.151  31.212  20.318  1.00 13.67           C
ATOM    949  CG  HIS A  66      13.712  31.196  19.962  1.00 13.56           C
ATOM    950  ND1 HIS A  66      13.056  30.062  19.524  1.00 15.74           N
ATOM    951  CD2 HIS A  66      12.810  32.199  19.952  1.00 15.63           C
ATOM    952  CE1 HIS A  66      11.797  30.381  19.289  1.00 15.39           C
ATOM    953  NE2 HIS A  66      11.631  31.672  19.512  1.00 15.90           N
ATOM    954  H   HIS A  66      17.519  31.665  20.527  1.00 13.96           H
ATOM    955  HA  HIS A  66      15.849  31.827  18.502  1.00 13.68           H
ATOM    956  HB2 HIS A  66      15.490  30.307  20.234  1.00 13.28           H
ATOM    957  HB3 HIS A  66      15.231  31.511  21.237  1.00 13.32           H
ATOM    958  HD2 HIS A  66      12.957  33.086  20.186  1.00 15.30           H
ATOM    959  HE1 HIS A  66      11.142  29.799  18.980  1.00 15.19           H
ATOM    960  HE2 HIS A  66      10.890  32.101  19.433  1.00 15.83           H
ATOM    961  N   GLY A  67      14.976  34.090  18.421  1.00 14.23           N
ATOM    962  CA  GLY A  67      14.328  35.396  18.381  1.00 14.57           C
ATOM    963  C   GLY A  67      15.131  36.447  17.689  1.00 15.00           C
ATOM    964  O   GLY A  67      14.573  37.494  17.329  1.00 15.94           O
ATOM    965  H   GLY A  67      15.019  33.711  17.650  1.00 14.22           H
ATOM    966  HA2 GLY A  67      13.486  35.310  17.907  1.00 14.56           H
ATOM    967  HA3 GLY A  67      14.132  35.704  19.278  1.00 14.51           H
ATOM    968  N   PHE A  68      16.406  36.175  17.447  1.00 14.59           N
ATOM    969  CA  PHE A  68      17.273  37.185  16.835  1.00 14.14           C
ATOM    970  C   PHE A  68      17.103  37.195  15.326  1.00 14.34           C
ATOM    971  O   PHE A  68      17.087  36.165  14.700  1.00 15.47           O
ATOM    972  CB  PHE A  68      18.711  36.973  17.257  1.00 15.07           C
ATOM    973  CG  PHE A  68      18.918  37.251  18.690  1.00 15.25           C
ATOM    974  CD1 PHE A  68      18.671  38.473  19.237  1.00 17.17           C
ATOM    975  CD2 PHE A  68      19.223  36.230  19.539  1.00 16.71           C
ATOM    976  CE1 PHE A  68      18.827  38.723  20.564  1.00 17.55           C
ATOM    977  CE2 PHE A  68      19.390  36.485  20.909  1.00 17.17           C
ATOM    978  CZ  PHE A  68      19.190  37.725  21.400  1.00 17.08           C
ATOM    979  H   PHE A  68      16.796  35.429  17.619  1.00 14.52           H
ATOM    980  HA  PHE A  68      17.003  38.067  17.162  1.00 14.37           H
ATOM    981  HB2 PHE A  68      18.965  36.055  17.074  1.00 14.49           H
ATOM    982  HB3 PHE A  68      19.278  37.578  16.753  1.00 14.41           H
ATOM    983  HD1 PHE A  68      18.439  39.177  18.675  1.00 16.96           H
ATOM    984  HD2 PHE A  68      19.381  35.378  19.206  1.00 16.49           H
ATOM    985  HE1 PHE A  68      18.687  39.580  20.896  1.00 17.20           H
ATOM    986  HE2 PHE A  68      19.635  35.795  21.481  1.00 16.98           H
ATOM    987  HZ  PHE A  68      19.287  37.889  22.311  1.00 16.88           H
ATOM    988  N   PHE A  69      17.096  38.383  14.734  1.00 14.97           N
ATOM    989  CA  PHE A  69      16.894  38.473  13.275  1.00 14.92           C
ATOM    990  C   PHE A  69      18.085  37.923  12.502  1.00 14.64           C
ATOM    991  O   PHE A  69      17.907  37.455  11.406  1.00 15.72           O
ATOM    992  CB  PHE A  69      16.561  39.899  12.842  1.00 14.96           C
ATOM    993  CG  PHE A  69      15.347  40.454  13.506  1.00 16.99           C
ATOM    994  CD1 PHE A  69      14.243  39.682  13.779  1.00 18.04           C
ATOM    995  CD2 PHE A  69      15.269  41.818  13.788  1.00 18.32           C
ATOM    996  CE1 PHE A  69      13.135  40.233  14.370  1.00 20.22           C
ATOM    997  CE2 PHE A  69      14.144  42.376  14.373  1.00 19.86           C
ATOM    998  CZ  PHE A  69      13.078  41.576  14.659  1.00 20.04           C
ATOM    999  H   PHE A  69      17.210  39.136  15.134  1.00 14.77           H
ATOM   1000  HA  PHE A  69      16.132  37.909  13.032  1.00 14.82           H
ATOM   1001  HB2 PHE A  69      17.312  40.474  13.058  1.00 15.18           H
ATOM   1002  HB3 PHE A  69      16.406  39.907  11.884  1.00 15.09           H
ATOM   1003  HD1 PHE A  69      14.249  38.772  13.598  1.00 18.06           H
ATOM   1004  HD2 PHE A  69      15.996  42.364  13.594  1.00 18.45           H
ATOM   1005  HE1 PHE A  69      12.410  39.686  14.559  1.00 19.69           H
ATOM   1006  HE2 PHE A  69      14.118  43.284  14.573  1.00 19.11           H
ATOM   1007  HZ  PHE A  69      12.319  41.936  15.056  1.00 19.59           H
ATOM   1008  N   GLN A  70      19.307  38.030  13.038  1.00 15.15           N
ATOM   1009  CA  GLN A  70      20.516  37.563  12.341  1.00 14.48           C
ATOM   1010  C   GLN A  70      20.674  38.199  10.957  1.00 15.04           C
ATOM   1011  O   GLN A  70      21.139  37.530  10.022  1.00 15.56           O
ATOM   1012  CB  GLN A  70      20.546  36.026  12.273  1.00 15.02           C
ATOM   1013  CG  GLN A  70      20.562  35.372  13.625  1.00 14.59           C
ATOM   1014  CD  GLN A  70      21.876  35.457  14.346  1.00 15.52           C
ATOM   1015  OE1 GLN A  70      22.831  36.077  13.876  1.00 16.22           O
ATOM   1016  NE2 GLN A  70      21.937  34.802  15.517  1.00 15.43           N
ATOM   1017  H   GLN A  70      19.470  38.375  13.808  1.00 14.81           H
ATOM   1018  HA  GLN A  70      21.291  37.848  12.867  1.00 14.78           H
ATOM   1019  HB2 GLN A  70      19.761  35.710  11.801  1.00 14.62           H
ATOM   1020  HB3 GLN A  70      21.343  35.744  11.800  1.00 14.64           H
ATOM   1021  HG2 GLN A  70      19.891  35.789  14.187  1.00 14.80           H
ATOM   1022  HG3 GLN A  70      20.352  34.432  13.513  1.00 14.65           H
ATOM   1023 HE21 GLN A  70      21.247  34.339  15.800  0.00 15.42           H
ATOM   1024 HE22 GLN A  70      22.654  34.788  15.991  0.00 15.42           H
ATOM   1025  N   HIS A  71      20.316  39.465  10.822  1.00 15.70           N
ATOM   1026  CA  HIS A  71      20.438  40.128   9.507  1.00 16.73           C
ATOM   1027  C   HIS A  71      21.911  40.203   9.093  1.00 16.78           C
ATOM   1028  O   HIS A  71      22.729  40.747   9.832  1.00 18.30           O
ATOM   1029  CB  HIS A  71      19.822  41.503   9.541  1.00 18.15           C
ATOM   1030  CG  HIS A  71      19.760  42.131   8.183  1.00 19.10           C
ATOM   1031  ND1 HIS A  71      20.846  42.728   7.564  1.00 25.49           N
ATOM   1032  CD2 HIS A  71      18.741  42.205   7.305  1.00 23.32           C
ATOM   1033  CE1 HIS A  71      20.484  43.148   6.362  1.00 24.52           C
ATOM   1034  NE2 HIS A  71      19.209  42.846   6.186  1.00 25.37           N
ATOM   1035  H   HIS A  71      20.009  39.965  11.452  1.00 15.74           H
ATOM   1036  HA  HIS A  71      19.959  39.598   8.840  1.00 16.74           H
ATOM   1037  HB2 HIS A  71      18.917  41.438   9.884  1.00 17.34           H
ATOM   1038  HB3 HIS A  71      20.355  42.076  10.114  1.00 17.52           H
ATOM   1039  HD1 HIS A  71      21.635  42.769   7.863  0.00 26.06           H
ATOM   1040  HD2 HIS A  71      17.879  41.883   7.435  1.00 22.80           H
ATOM   1041  HE1 HIS A  71      21.027  43.596   5.754  1.00 24.27           H
ATOM   1042  HE2 HIS A  71      18.721  42.984   5.475  0.00 25.74           H
ATOM   1043  N   GLY A  72      22.246  39.606   7.960  1.00 15.97           N
ATOM   1044  CA  GLY A  72      23.613  39.550   7.492  1.00 16.85           C
ATOM   1045  C   GLY A  72      24.458  38.456   8.117  1.00 17.08           C
ATOM   1046  O   GLY A  72      25.614  38.274   7.738  1.00 17.30           O
ATOM   1047  H   GLY A  72      21.688  39.217   7.434  1.00 16.35           H
ATOM   1048  HA2 GLY A  72      23.595  39.395   6.537  1.00 16.63           H
ATOM   1049  HA3 GLY A  72      24.050  40.402   7.649  1.00 16.63           H
ATOM   1050  N   THR A  73      23.902  37.730   9.102  1.00 15.02           N
ATOM   1051  CA  THR A  73      24.568  36.627   9.729  1.00 15.24           C
ATOM   1052  C   THR A  73      23.646  35.417   9.770  1.00 14.99           C
ATOM   1053  O   THR A  73      23.586  34.699  10.761  1.00 15.81           O
ATOM   1054  CB  THR A  73      25.021  37.013  11.175  1.00 16.85           C
ATOM   1055  OG1 THR A  73      23.933  37.539  11.934  1.00 16.32           O
ATOM   1056  CG2 THR A  73      26.128  38.067  11.137  1.00 17.48           C
ATOM   1057  H   THR A  73      23.119  37.870   9.424  1.00 15.53           H
ATOM   1058  HA  THR A  73      25.365  36.375   9.218  1.00 15.42           H
ATOM   1059  HB  THR A  73      25.376  36.230  11.623  1.00 16.20           H
ATOM   1060  HG1 THR A  73      24.187  37.741  12.673  0.00 16.45           H
ATOM   1061 HG21 THR A  73      26.881  37.742  10.666  0.00 17.66           H
ATOM   1062 HG22 THR A  73      26.376  38.305  12.032  0.00 17.66           H
ATOM   1063 HG23 THR A  73      25.791  38.863  10.694  0.00 17.66           H
ATOM   1064  N   ASN A  74      23.039  35.134   8.635  1.00 14.42           N
ATOM   1065  CA  ASN A  74      22.185  33.951   8.553  1.00 14.42           C
ATOM   1066  C   ASN A  74      22.882  32.641   8.878  1.00 14.73           C
ATOM   1067  O   ASN A  74      22.275  31.713   9.414  1.00 14.71           O
ATOM   1068  CB  ASN A  74      21.544  33.944   7.179  1.00 14.98           C
ATOM   1069  CG  ASN A  74      20.688  32.744   6.914  1.00 14.16           C
ATOM   1070  OD1 ASN A  74      21.196  31.702   6.514  1.00 14.52           O
ATOM   1071  ND2 ASN A  74      19.383  32.888   7.104  1.00 15.08           N
ATOM   1072  H   ASN A  74      23.102  35.592   7.910  1.00 14.41           H
ATOM   1073  HA  ASN A  74      21.460  34.056   9.205  1.00 14.51           H
ATOM   1074  HB2 ASN A  74      20.988  34.734   7.089  1.00 14.59           H
ATOM   1075  HB3 ASN A  74      22.244  33.957   6.507  1.00 14.60           H
ATOM   1076 HD21 ASN A  74      19.010  33.730   7.406  0.00 14.98           H
ATOM   1077 HD22 ASN A  74      18.779  32.114   6.943  0.00 14.98           H
ATOM   1078  N   TRP A  75      24.181  32.598   8.593  1.00 14.11           N
ATOM   1079  CA  TRP A  75      25.022  31.481   8.907  1.00 15.12           C
ATOM   1080  C   TRP A  75      25.122  31.173  10.386  1.00 13.94           C
ATOM   1081  O   TRP A  75      25.538  30.078  10.717  1.00 14.53           O
ATOM   1082  CB  TRP A  75      26.434  31.675   8.310  1.00 14.51           C
ATOM   1083  CG  TRP A  75      27.130  32.845   8.889  1.00 15.58           C
ATOM   1084  CD1 TRP A  75      27.166  34.141   8.365  1.00 15.46           C
ATOM   1085  CD2 TRP A  75      27.858  32.905  10.133  1.00 16.68           C
ATOM   1086  NE1 TRP A  75      27.856  34.958   9.197  1.00 16.16           N
ATOM   1087  CE2 TRP A  75      28.289  34.238  10.277  1.00 16.31           C
ATOM   1088  CE3 TRP A  75      28.202  31.983  11.121  1.00 15.98           C
ATOM   1089  CZ2 TRP A  75      29.051  34.668  11.365  1.00 18.34           C
ATOM   1090  CZ3 TRP A  75      28.961  32.420  12.213  1.00 17.46           C
ATOM   1091  CH2 TRP A  75      29.384  33.752  12.306  1.00 18.37           C
ATOM   1092  H   TRP A  75      24.592  33.230   8.183  1.00 14.45           H
ATOM   1093  HA  TRP A  75      24.638  30.688   8.478  1.00 14.51           H
ATOM   1094  HB2 TRP A  75      26.967  30.889   8.493  1.00 14.97           H
ATOM   1095  HB3 TRP A  75      26.358  31.813   7.353  1.00 14.98           H
ATOM   1096  HD1 TRP A  75      26.754  34.409   7.576  1.00 15.56           H
ATOM   1097  HE1 TRP A  75      28.005  35.794   9.064  1.00 15.54           H
ATOM   1098  HE3 TRP A  75      27.926  31.098  11.062  1.00 16.40           H
ATOM   1099  HZ2 TRP A  75      29.273  35.572  11.471  1.00 17.77           H
ATOM   1100  HZ3 TRP A  75      29.194  31.816  12.882  1.00 17.30           H
ATOM   1101  HH2 TRP A  75      29.882  34.021  13.043  1.00 17.71           H
ATOM   1102  N   ALA A  76      24.742  32.089  11.252  1.00 14.69           N
ATOM   1103  CA  ALA A  76      24.851  31.929  12.685  1.00 14.82           C
ATOM   1104  C   ALA A  76      23.516  31.556  13.320  1.00 14.87           C
ATOM   1105  O   ALA A  76      23.451  31.434  14.528  1.00 14.94           O
ATOM   1106  CB  ALA A  76      25.341  33.252  13.340  1.00 15.65           C
ATOM   1107  H   ALA A  76      24.413  32.851  11.033  1.00 14.55           H
ATOM   1108  HA  ALA A  76      25.500  31.227  12.901  1.00 14.91           H
ATOM   1109  HB1 ALA A  76      26.203  33.487  12.986  0.00 15.58           H
ATOM   1110  HB2 ALA A  76      25.405  33.137  14.293  0.00 15.58           H
ATOM   1111  HB3 ALA A  76      24.712  33.962  13.147  0.00 15.58           H
ATOM   1112  N   ASP A  77      22.485  31.339  12.514  1.00 13.87           N
ATOM   1113  CA  ASP A  77      21.133  31.182  13.087  1.00 14.26           C
ATOM   1114  C   ASP A  77      20.966  29.855  13.830  1.00 13.71           C
ATOM   1115  O   ASP A  77      20.139  29.804  14.745  1.00 15.08           O
ATOM   1116  CB  ASP A  77      20.061  31.326  12.003  1.00 13.94           C
ATOM   1117  CG  ASP A  77      18.663  31.544  12.576  1.00 14.10           C
ATOM   1118  OD1 ASP A  77      18.524  32.356  13.504  1.00 14.84           O
ATOM   1119  OD2 ASP A  77      17.743  30.903  12.056  1.00 15.08           O
ATOM   1120  H   ASP A  77      22.522  31.270  11.658  1.00 14.11           H
ATOM   1121  HA  ASP A  77      20.992  31.901  13.738  1.00 13.99           H
ATOM   1122  HB2 ASP A  77      20.278  32.090  11.446  1.00 14.14           H
ATOM   1123  HB3 ASP A  77      20.046  30.518  11.466  1.00 13.92           H
ATOM   1124  N   GLY A  78      21.612  28.769  13.388  1.00 14.47           N
ATOM   1125  CA  GLY A  78      21.632  27.537  14.166  1.00 14.50           C
ATOM   1126  C   GLY A  78      21.010  26.288  13.598  1.00 14.48           C
ATOM   1127  O   GLY A  78      21.544  25.232  13.844  1.00 15.87           O
ATOM   1128  H   GLY A  78      22.040  28.722  12.644  1.00 14.21           H
ATOM   1129  HA2 GLY A  78      22.560  27.328  14.354  1.00 14.42           H
ATOM   1130  HA3 GLY A  78      21.200  27.693  15.019  1.00 14.45           H
ATOM   1131  N   PRO A  79      19.876  26.364  12.896  1.00 14.04           N
ATOM   1132  CA  PRO A  79      19.283  25.105  12.470  1.00 14.41           C
ATOM   1133  C   PRO A  79      20.203  24.208  11.651  1.00 14.05           C
ATOM   1134  O   PRO A  79      20.693  24.597  10.566  1.00 14.01           O
ATOM   1135  CB  PRO A  79      18.038  25.566  11.718  1.00 14.84           C
ATOM   1136  CG  PRO A  79      17.649  26.808  12.435  1.00 14.52           C
ATOM   1137  CD  PRO A  79      18.948  27.503  12.742  1.00 14.44           C
ATOM   1138  HA  PRO A  79      18.986  24.608  13.258  1.00 14.29           H
ATOM   1139  HB2 PRO A  79      18.258  25.757  10.796  1.00 14.51           H
ATOM   1140  HB3 PRO A  79      17.342  24.893  11.781  1.00 14.43           H
ATOM   1141  HG2 PRO A  79      17.091  27.357  11.863  1.00 14.61           H
ATOM   1142  HG3 PRO A  79      17.183  26.575  13.252  1.00 14.52           H
ATOM   1143  HD2 PRO A  79      19.221  28.079  12.013  1.00 14.17           H
ATOM   1144  HD3 PRO A  79      18.867  27.988  13.575  1.00 14.17           H
ATOM   1145  N   ALA A  80      20.366  22.990  12.133  1.00 14.65           N
ATOM   1146  CA  ALA A  80      21.245  22.063  11.484  1.00 14.06           C
ATOM   1147  C   ALA A  80      20.687  21.712  10.098  1.00 14.31           C
ATOM   1148  O   ALA A  80      19.490  21.440   9.919  1.00 14.58           O
ATOM   1149  CB  ALA A  80      21.398  20.820  12.303  1.00 16.31           C
ATOM   1150  H   ALA A  80      19.976  22.680  12.835  1.00 14.25           H
ATOM   1151  HA  ALA A  80      22.129  22.472  11.380  1.00 14.58           H
ATOM   1152  HB1 ALA A  80      21.759  21.047  13.173  0.00 16.38           H
ATOM   1153  HB2 ALA A  80      22.005  20.221  11.860  0.00 16.38           H
ATOM   1154  HB3 ALA A  80      20.543  20.401  12.413  0.00 16.38           H
ATOM   1155  N   PHE A  81      21.566  21.791   9.106  1.00 13.42           N
ATOM   1156  CA  PHE A  81      21.242  21.528   7.710  1.00 14.51           C
ATOM   1157  C   PHE A  81      20.392  22.592   7.021  1.00 14.97           C
ATOM   1158  O   PHE A  81      20.064  22.433   5.853  1.00 14.09           O
ATOM   1159  CB  PHE A  81      20.745  20.090   7.492  1.00 15.67           C
ATOM   1160  CG  PHE A  81      21.629  19.093   8.173  1.00 17.43           C
ATOM   1161  CD1 PHE A  81      22.859  18.776   7.656  1.00 19.13           C
ATOM   1162  CD2 PHE A  81      21.271  18.540   9.368  1.00 17.70           C
ATOM   1163  CE1 PHE A  81      23.707  17.929   8.360  1.00 18.50           C
ATOM   1164  CE2 PHE A  81      22.099  17.664  10.037  1.00 18.92           C
ATOM   1165  CZ  PHE A  81      23.315  17.370   9.503  1.00 19.20           C
ATOM   1166  H   PHE A  81      22.392  22.003   9.219  1.00 13.81           H
ATOM   1167  HA  PHE A  81      22.099  21.562   7.235  1.00 14.55           H
ATOM   1168  HB2 PHE A  81      19.848  20.006   7.846  1.00 15.29           H
ATOM   1169  HB3 PHE A  81      20.747  19.896   6.542  1.00 15.22           H
ATOM   1170  HD1 PHE A  81      23.148  19.173   6.866  1.00 18.79           H
ATOM   1171  HD2 PHE A  81      20.442  18.748   9.736  1.00 17.60           H
ATOM   1172  HE1 PHE A  81      24.530  17.697   7.995  1.00 18.70           H
ATOM   1173  HE2 PHE A  81      21.832  17.283  10.841  1.00 18.52           H
ATOM   1174  HZ  PHE A  81      23.879  16.774   9.942  1.00 18.75           H
ATOM   1175  N   ILE A  82      20.098  23.663   7.730  1.00 14.30           N
ATOM   1176  CA  ILE A  82      19.467  24.823   7.142  1.00 13.76           C
ATOM   1177  C   ILE A  82      20.504  25.914   7.035  1.00 14.15           C
ATOM   1178  O   ILE A  82      20.804  26.408   5.960  1.00 15.26           O
ATOM   1179  CB  ILE A  82      18.200  25.315   7.924  1.00 13.67           C
ATOM   1180  CG1 ILE A  82      17.311  24.139   8.366  1.00 15.48           C
ATOM   1181  CG2 ILE A  82      17.474  26.359   7.093  1.00 15.20           C
ATOM   1182  CD1 ILE A  82      16.842  23.224   7.197  1.00 15.16           C
ATOM   1183  H   ILE A  82      20.248  23.753   8.569  1.00 14.25           H
ATOM   1184  HA  ILE A  82      19.174  24.613   6.231  1.00 13.87           H
ATOM   1185  HB  ILE A  82      18.512  25.755   8.726  1.00 13.91           H
ATOM   1186 HG12 ILE A  82      17.802  23.590   8.997  1.00 15.15           H
ATOM   1187 HG13 ILE A  82      16.517  24.497   8.795  1.00 15.00           H
ATOM   1188 HG21 ILE A  82      18.051  27.107   6.933  0.00 14.95           H
ATOM   1189 HG22 ILE A  82      16.687  26.669   7.579  0.00 14.95           H
ATOM   1190 HG23 ILE A  82      17.190  25.976   6.259  0.00 14.95           H
ATOM   1191 HD11 ILE A  82      16.283  22.519   7.579  0.00 15.25           H
ATOM   1192 HD12 ILE A  82      17.609  22.830   6.793  0.00 15.25           H
ATOM   1193 HD13 ILE A  82      16.335  23.725   6.573  0.00 15.25           H
ATOM   1194  N   ASN A  83      21.082  26.278   8.162  1.00 13.07           N
ATOM   1195  CA  ASN A  83      22.000  27.415   8.253  1.00 13.44           C
ATOM   1196  C   ASN A  83      23.425  27.033   8.486  1.00 13.76           C
ATOM   1197  O   ASN A  83      24.293  27.845   8.260  1.00 14.78           O
ATOM   1198  CB  ASN A  83      21.468  28.414   9.293  1.00 13.75           C
ATOM   1199  CG  ASN A  83      20.034  28.748   9.038  1.00 14.10           C
ATOM   1200  OD1 ASN A  83      19.146  28.116   9.558  1.00 13.87           O
ATOM   1201  ND2 ASN A  83      19.797  29.702   8.148  1.00 15.29           N
ATOM   1202  H   ASN A  83      20.948  25.890   8.918  1.00 13.36           H
ATOM   1203  HA  ASN A  83      21.989  27.893   7.398  1.00 13.43           H
ATOM   1204  HB2 ASN A  83      21.537  28.023  10.178  1.00 13.60           H
ATOM   1205  HB3 ASN A  83      21.987  29.230   9.245  1.00 13.51           H
ATOM   1206 HD21 ASN A  83      20.535  30.143   7.679  0.00 15.33           H
ATOM   1207 HD22 ASN A  83      18.865  29.958   7.926  0.00 15.33           H
ATOM   1208  N   GLN A  84      23.655  25.771   8.847  1.00 14.18           N
ATOM   1209  CA  GLN A  84      25.010  25.247   9.037  1.00 14.01           C
ATOM   1210  C   GLN A  84      24.974  23.737   9.072  1.00 14.62           C
ATOM   1211  O   GLN A  84      23.953  23.135   9.360  1.00 14.62           O
ATOM   1212  CB  GLN A  84      25.602  25.726  10.361  1.00 14.40           C
ATOM   1213  CG  GLN A  84      24.908  25.215  11.617  1.00 13.98           C
ATOM   1214  CD  GLN A  84      25.637  25.653  12.846  1.00 14.92           C
ATOM   1215  OE1 GLN A  84      25.284  26.660  13.443  1.00 16.16           O
ATOM   1216  NE2 GLN A  84      26.657  24.884  13.254  1.00 15.05           N
ATOM   1217  H   GLN A  84      23.042  25.188   8.996  1.00 13.95           H
ATOM   1218  HA  GLN A  84      25.588  25.536   8.301  1.00 14.19           H
ATOM   1219  HB2 GLN A  84      26.527  25.436  10.401  1.00 14.15           H
ATOM   1220  HB3 GLN A  84      25.567  26.695  10.383  1.00 14.10           H
ATOM   1221  HG2 GLN A  84      24.007  25.571  11.653  1.00 14.15           H
ATOM   1222  HG3 GLN A  84      24.887  24.246  11.618  1.00 14.06           H
ATOM   1223 HE21 GLN A  84      26.866  24.174  12.818  0.00 15.21           H
ATOM   1224 HE22 GLN A  84      27.098  25.100  13.962  0.00 15.21           H
ATOM   1225  N   CYS A  85      26.136  23.097   8.910  1.00 14.52           N
ATOM   1226  CA  CYS A  85      26.333  21.746   9.388  1.00 15.50           C
ATOM   1227  C   CYS A  85      26.614  21.825  10.870  1.00 14.49           C
ATOM   1228  O   CYS A  85      27.139  22.816  11.347  1.00 14.96           O
ATOM   1229  CB  CYS A  85      27.504  21.034   8.705  1.00 15.73           C
ATOM   1230  SG  CYS A  85      27.086  20.394   7.053  1.00 19.17           S
ATOM   1231  H   CYS A  85      26.823  23.440   8.523  1.00 14.67           H
ATOM   1232  HA  CYS A  85      25.521  21.224   9.229  1.00 15.12           H
ATOM   1233  HB2 CYS A  85      28.244  21.653   8.609  1.00 15.91           H
ATOM   1234  HB3 CYS A  85      27.777  20.279   9.250  1.00 15.88           H
ATOM   1235  N   PRO A  86      26.327  20.753  11.573  1.00 14.72           N
ATOM   1236  CA  PRO A  86      26.659  20.770  12.988  1.00 15.26           C
ATOM   1237  C   PRO A  86      28.128  20.965  13.266  1.00 14.94           C
ATOM   1238  O   PRO A  86      28.969  20.500  12.498  1.00 15.76           O
ATOM   1239  CB  PRO A  86      26.189  19.388  13.445  1.00 16.04           C
ATOM   1240  CG  PRO A  86      25.161  19.000  12.472  1.00 16.45           C
ATOM   1241  CD  PRO A  86      25.676  19.488  11.182  1.00 15.33           C
ATOM   1242  HA  PRO A  86      26.137  21.459  13.449  1.00 15.22           H
ATOM   1243  HB2 PRO A  86      26.929  18.761  13.427  1.00 15.52           H
ATOM   1244  HB3 PRO A  86      25.811  19.449  14.336  1.00 15.50           H
ATOM   1245  HG2 PRO A  86      25.065  18.035  12.463  1.00 16.04           H
ATOM   1246  HG3 PRO A  86      24.320  19.430  12.693  1.00 16.01           H
ATOM   1247  HD2 PRO A  86      26.325  18.867  10.815  1.00 15.25           H
ATOM   1248  HD3 PRO A  86      24.939  19.643  10.572  1.00 15.10           H
ATOM   1249  N   ILE A  87      28.402  21.510  14.436  1.00 15.12           N
ATOM   1250  CA  ILE A  87      29.702  21.478  15.063  1.00 14.50           C
ATOM   1251  C   ILE A  87      30.017  20.054  15.444  1.00 15.03           C
ATOM   1252  O   ILE A  87      29.163  19.358  15.915  1.00 15.73           O
ATOM   1253  CB  ILE A  87      29.735  22.363  16.321  1.00 15.55           C
ATOM   1254  CG1 ILE A  87      29.167  23.757  16.073  1.00 15.17           C
ATOM   1255  CG2 ILE A  87      31.162  22.453  16.912  1.00 16.05           C
ATOM   1256  CD1 ILE A  87      28.874  24.501  17.350  1.00 17.11           C
ATOM   1257  H   ILE A  87      27.802  21.895  14.914  1.00 14.83           H
ATOM   1258  HA  ILE A  87      30.379  21.801  14.432  1.00 14.91           H
ATOM   1259  HB  ILE A  87      29.173  21.940  16.989  1.00 15.00           H
ATOM   1260 HG12 ILE A  87      29.814  24.272  15.568  1.00 15.48           H
ATOM   1261 HG13 ILE A  87      28.336  23.703  15.579  1.00 15.74           H
ATOM   1262 HG21 ILE A  87      31.465  21.569  17.154  0.00 16.23           H
ATOM   1263 HG22 ILE A  87      31.149  23.013  17.687  0.00 16.23           H
ATOM   1264 HG23 ILE A  87      31.756  22.822  16.248  0.00 16.23           H
ATOM   1265 HD11 ILE A  87      28.505  25.343  17.160  0.00 17.34           H
ATOM   1266 HD12 ILE A  87      29.677  24.570  17.868  0.00 17.34           H
ATOM   1267 HD13 ILE A  87      28.222  23.972  17.873  0.00 17.34           H
ATOM   1268  N   SER A  88      31.263  19.639  15.218  1.00 15.23           N
ATOM   1269  CA  SER A  88      31.686  18.281  15.473  1.00 15.88           C
ATOM   1270  C   SER A  88      32.338  18.150  16.857  1.00 16.25           C
ATOM   1271  O   SER A  88      32.909  19.108  17.367  1.00 16.38           O
ATOM   1272  CB  SER A  88      32.696  17.911  14.392  1.00 17.54           C
ATOM   1273  OG  SER A  88      32.058  17.779  13.135  1.00 18.00           O
ATOM   1274  H   SER A  88      31.888  20.149  14.919  1.00 15.28           H
ATOM   1275  HA  SER A  88      30.922  17.671  15.409  1.00 16.10           H
ATOM   1276  HB2 SER A  88      33.376  18.600  14.334  1.00 16.74           H
ATOM   1277  HB3 SER A  88      33.106  17.063  14.623  1.00 16.76           H
ATOM   1278  HG  SER A  88      32.591  17.570  12.557  0.00 18.06           H
ATOM   1279  N   PRO A  89      32.265  16.955  17.444  1.00 17.02           N
ATOM   1280  CA  PRO A  89      32.906  16.780  18.734  1.00 17.41           C
ATOM   1281  C   PRO A  89      34.396  17.027  18.657  1.00 17.33           C
ATOM   1282  O   PRO A  89      35.051  16.658  17.680  1.00 18.72           O
ATOM   1283  CB  PRO A  89      32.613  15.328  19.082  1.00 17.91           C
ATOM   1284  CG  PRO A  89      32.320  14.664  17.766  1.00 18.08           C
ATOM   1285  CD  PRO A  89      31.634  15.698  16.969  1.00 16.16           C
ATOM   1286  HA  PRO A  89      32.500  17.367  19.404  1.00 17.34           H
ATOM   1287  HB2 PRO A  89      33.385  14.923  19.506  1.00 17.50           H
ATOM   1288  HB3 PRO A  89      31.842  15.288  19.667  1.00 17.53           H
ATOM   1289  HG2 PRO A  89      33.149  14.395  17.341  1.00 17.48           H
ATOM   1290  HG3 PRO A  89      31.740  13.901  17.905  1.00 17.71           H
ATOM   1291  HD2 PRO A  89      31.807  15.561  16.025  1.00 16.73           H
ATOM   1292  HD3 PRO A  89      30.683  15.701  17.162  1.00 16.76           H
ATOM   1293  N   GLY A  90      34.907  17.672  19.682  1.00 18.10           N
ATOM   1294  CA  GLY A  90      36.300  18.069  19.690  1.00 18.14           C
ATOM   1295  C   GLY A  90      36.626  19.335  18.954  1.00 18.86           C
ATOM   1296  O   GLY A  90      37.810  19.691  18.833  1.00 20.92           O
ATOM   1297  H   GLY A  90      34.474  17.894  20.391  1.00 17.88           H
ATOM   1298  HA2 GLY A  90      36.576  18.192  20.612  1.00 18.26           H
ATOM   1299  HA3 GLY A  90      36.843  17.357  19.316  1.00 18.22           H
ATOM   1300  N   HIS A  91      35.606  20.028  18.475  1.00 17.06           N
ATOM   1301  CA  HIS A  91      35.787  21.287  17.778  1.00 17.01           C
ATOM   1302  C   HIS A  91      34.987  22.381  18.479  1.00 17.13           C
ATOM   1303  O   HIS A  91      34.086  22.116  19.239  1.00 18.10           O
ATOM   1304  CB  HIS A  91      35.327  21.180  16.314  1.00 18.04           C
ATOM   1305  CG  HIS A  91      36.143  20.221  15.518  1.00 18.25           C
ATOM   1306  ND1 HIS A  91      37.142  20.608  14.657  1.00 22.57           N
ATOM   1307  CD2 HIS A  91      36.132  18.863  15.500  1.00 19.58           C
ATOM   1308  CE1 HIS A  91      37.690  19.530  14.120  1.00 21.60           C
ATOM   1309  NE2 HIS A  91      37.087  18.457  14.602  1.00 21.07           N
ATOM   1310  H   HIS A  91      34.782  19.795  18.540  1.00 17.43           H
ATOM   1311  HA  HIS A  91      36.731  21.550  17.782  1.00 17.12           H
ATOM   1312  HB2 HIS A  91      34.405  20.884  16.290  1.00 17.52           H
ATOM   1313  HB3 HIS A  91      35.404  22.052  15.897  1.00 17.47           H
ATOM   1314  HD1 HIS A  91      37.397  21.405  14.539  0.00 22.80           H
ATOM   1315  HD2 HIS A  91      35.557  18.314  15.977  1.00 19.47           H
ATOM   1316  HE1 HIS A  91      38.379  19.527  13.497  1.00 21.14           H
ATOM   1317  HE2 HIS A  91      37.242  17.627  14.392  0.00 21.20           H
ATOM   1318  N   SER A  92      35.350  23.612  18.199  1.00 17.55           N
ATOM   1319  CA  SER A  92      34.630  24.763  18.636  1.00 18.09           C
ATOM   1320  C   SER A  92      34.174  25.553  17.417  1.00 18.00           C
ATOM   1321  O   SER A  92      34.730  25.447  16.332  1.00 18.68           O
ATOM   1322  CB  SER A  92      35.490  25.650  19.554  1.00 19.36           C
ATOM   1323  OG  SER A  92      36.672  25.987  18.886  1.00 22.13           O
ATOM   1324  H   SER A  92      36.048  23.807  17.736  1.00 17.45           H
ATOM   1325  HA  SER A  92      33.836  24.489  19.135  1.00 18.17           H
ATOM   1326  HB2 SER A  92      35.001  26.459  19.770  1.00 18.94           H
ATOM   1327  HB3 SER A  92      35.706  25.161  20.363  1.00 18.98           H
ATOM   1328  HG  SER A  92      37.126  26.464  19.374  0.00 22.71           H
ATOM   1329  N   PHE A  93      33.132  26.356  17.605  1.00 17.57           N
ATOM   1330  CA  PHE A  93      32.632  27.202  16.541  1.00 16.93           C
ATOM   1331  C   PHE A  93      32.121  28.500  17.153  1.00 16.29           C
ATOM   1332  O   PHE A  93      31.325  28.510  18.088  1.00 17.02           O
ATOM   1333  CB  PHE A  93      31.524  26.489  15.774  1.00 17.36           C
ATOM   1334  CG  PHE A  93      30.946  27.339  14.696  1.00 16.49           C
ATOM   1335  CD1 PHE A  93      31.731  27.734  13.629  1.00 17.82           C
ATOM   1336  CD2 PHE A  93      29.656  27.756  14.728  1.00 17.14           C
ATOM   1337  CE1 PHE A  93      31.232  28.507  12.617  1.00 17.09           C
ATOM   1338  CE2 PHE A  93      29.132  28.562  13.745  1.00 17.94           C
ATOM   1339  CZ  PHE A  93      29.938  28.978  12.677  1.00 18.36           C
ATOM   1340  H   PHE A  93      32.697  26.421  18.345  1.00 17.45           H
ATOM   1341  HA  PHE A  93      33.354  27.413  15.915  1.00 16.95           H
ATOM   1342  HB2 PHE A  93      31.887  25.688  15.364  1.00 17.04           H
ATOM   1343  HB3 PHE A  93      30.817  26.255  16.393  1.00 16.82           H
ATOM   1344  HD1 PHE A  93      32.615  27.449  13.587  1.00 17.11           H
ATOM   1345  HD2 PHE A  93      29.119  27.515  15.447  1.00 16.88           H
ATOM   1346  HE1 PHE A  93      31.786  28.771  11.921  1.00 17.26           H
ATOM   1347  HE2 PHE A  93      28.247  28.842  13.796  1.00 17.36           H
ATOM   1348  HZ  PHE A  93      29.587  29.495  11.988  1.00 18.08           H
ATOM   1349  N   LEU A  94      32.563  29.594  16.562  1.00 16.91           N
ATOM   1350  CA  LEU A  94      32.237  30.926  17.008  1.00 16.65           C
ATOM   1351  C   LEU A  94      31.015  31.479  16.291  1.00 16.30           C
ATOM   1352  O   LEU A  94      31.012  31.721  15.100  1.00 17.60           O
ATOM   1353  CB  LEU A  94      33.427  31.899  16.791  1.00 17.58           C
ATOM   1354  CG  LEU A  94      33.190  33.319  17.270  1.00 18.99           C
ATOM   1355  CD1 LEU A  94      33.128  33.357  18.779  1.00 21.43           C
ATOM   1356  CD2 LEU A  94      34.303  34.210  16.806  1.00 21.93           C
ATOM   1357  H   LEU A  94      33.073  29.590  15.869  1.00 16.59           H
ATOM   1358  HA  LEU A  94      32.051  30.908  17.969  1.00 16.76           H
ATOM   1359  HB2 LEU A  94      34.199  31.554  17.267  1.00 17.21           H
ATOM   1360  HB3 LEU A  94      33.622  31.938  15.841  1.00 17.15           H
ATOM   1361  HG  LEU A  94      32.357  33.665  16.915  1.00 19.44           H
ATOM   1362 HD11 LEU A  94      33.008  34.265  19.073  0.00 21.59           H
ATOM   1363 HD12 LEU A  94      33.980  33.031  19.153  0.00 21.59           H
ATOM   1364 HD13 LEU A  94      32.425  32.806  19.096  0.00 21.59           H
ATOM   1365 HD21 LEU A  94      35.159  33.863  17.158  0.00 21.82           H
ATOM   1366 HD22 LEU A  94      34.177  35.087  17.131  0.00 21.82           H
ATOM   1367 HD23 LEU A  94      34.350  34.189  15.851  0.00 21.82           H
ATOM   1368  N   TYR A  95      29.957  31.676  17.052  1.00 15.75           N
ATOM   1369  CA  TYR A  95      28.792  32.415  16.595  1.00 16.45           C
ATOM   1370  C   TYR A  95      29.045  33.888  16.884  1.00 16.31           C
ATOM   1371  O   TYR A  95      29.192  34.291  18.040  1.00 18.12           O
ATOM   1372  CB  TYR A  95      27.543  31.941  17.358  1.00 15.68           C
ATOM   1373  CG  TYR A  95      27.119  30.512  17.013  1.00 14.91           C
ATOM   1374  CD1 TYR A  95      26.256  30.306  15.956  1.00 13.96           C
ATOM   1375  CD2 TYR A  95      27.581  29.416  17.712  1.00 15.16           C
ATOM   1376  CE1 TYR A  95      25.824  29.037  15.647  1.00 14.12           C
ATOM   1377  CE2 TYR A  95      27.169  28.138  17.420  1.00 14.28           C
ATOM   1378  CZ  TYR A  95      26.271  27.937  16.361  1.00 12.80           C
ATOM   1379  OH  TYR A  95      25.907  26.695  16.068  1.00 14.11           O
ATOM   1380  H   TYR A  95      29.886  31.385  17.859  1.00 15.98           H
ATOM   1381  HA  TYR A  95      28.645  32.283  15.636  1.00 16.11           H
ATOM   1382  HB2 TYR A  95      27.719  31.978  18.311  1.00 15.76           H
ATOM   1383  HB3 TYR A  95      26.803  32.529  17.140  1.00 15.93           H
ATOM   1384  HD1 TYR A  95      25.928  31.034  15.480  1.00 13.91           H
ATOM   1385  HD2 TYR A  95      28.159  29.549  18.428  1.00 14.73           H
ATOM   1386  HE1 TYR A  95      25.238  28.914  14.936  1.00 13.85           H
ATOM   1387  HE2 TYR A  95      27.490  27.415  17.910  1.00 14.35           H
ATOM   1388  HH  TYR A  95      26.124  26.519  15.296  0.00 14.14           H
ATOM   1389  N   ASP A  96      29.084  34.700  15.840  1.00 17.03           N
ATOM   1390  CA  ASP A  96      29.510  36.085  15.922  1.00 17.61           C
ATOM   1391  C   ASP A  96      28.444  36.895  15.204  1.00 17.21           C
ATOM   1392  O   ASP A  96      28.312  36.814  13.981  1.00 19.12           O
ATOM   1393  CB  ASP A  96      30.882  36.217  15.249  1.00 19.18           C
ATOM   1394  CG  ASP A  96      31.446  37.606  15.293  1.00 21.49           C
ATOM   1395  OD1 ASP A  96      30.777  38.568  15.675  1.00 22.58           O
ATOM   1396  OD2 ASP A  96      32.636  37.756  14.903  1.00 27.51           O
ATOM   1397  H   ASP A  96      28.858  34.462  15.045  1.00 16.88           H
ATOM   1398  HA  ASP A  96      29.585  36.380  16.849  1.00 17.67           H
ATOM   1399  HB2 ASP A  96      31.508  35.630  15.701  1.00 18.65           H
ATOM   1400  HB3 ASP A  96      30.803  35.957  14.318  1.00 18.59           H
ATOM   1401  N   PHE A  97      27.626  37.607  15.966  1.00 16.85           N
ATOM   1402  CA  PHE A  97      26.503  38.302  15.401  1.00 17.61           C
ATOM   1403  C   PHE A  97      26.177  39.513  16.223  1.00 17.27           C
ATOM   1404  O   PHE A  97      26.652  39.666  17.331  1.00 18.87           O
ATOM   1405  CB  PHE A  97      25.276  37.389  15.288  1.00 17.18           C
ATOM   1406  CG  PHE A  97      24.760  36.816  16.606  1.00 17.29           C
ATOM   1407  CD1 PHE A  97      23.802  37.512  17.338  1.00 17.56           C
ATOM   1408  CD2 PHE A  97      25.200  35.598  17.079  1.00 16.74           C
ATOM   1409  CE1 PHE A  97      23.305  36.960  18.535  1.00 17.98           C
ATOM   1410  CE2 PHE A  97      24.722  35.091  18.249  1.00 16.83           C
ATOM   1411  CZ  PHE A  97      23.782  35.754  18.990  1.00 17.57           C
ATOM   1412  H   PHE A  97      27.706  37.694  16.818  1.00 17.06           H
ATOM   1413  HA  PHE A  97      26.727  38.616  14.500  1.00 17.25           H
ATOM   1414  HB2 PHE A  97      24.552  37.897  14.888  1.00 17.42           H
ATOM   1415  HB3 PHE A  97      25.502  36.641  14.714  1.00 17.42           H
ATOM   1416  HD1 PHE A  97      23.479  38.328  17.029  1.00 17.79           H
ATOM   1417  HD2 PHE A  97      25.841  35.123  16.601  1.00 16.89           H
ATOM   1418  HE1 PHE A  97      22.673  37.427  19.034  1.00 17.65           H
ATOM   1419  HE2 PHE A  97      25.040  34.271  18.551  1.00 16.97           H
ATOM   1420  HZ  PHE A  97      23.466  35.391  19.785  1.00 17.18           H
ATOM   1421  N   GLN A  98      25.405  40.420  15.647  1.00 17.49           N
ATOM   1422  CA  GLN A  98      25.033  41.621  16.291  1.00 17.84           C
ATOM   1423  C   GLN A  98      23.536  41.664  16.531  1.00 18.11           C
ATOM   1424  O   GLN A  98      22.749  41.069  15.784  1.00 18.64           O
ATOM   1425  CB  GLN A  98      25.405  42.807  15.406  1.00 19.68           C
ATOM   1426  CG  GLN A  98      26.888  43.013  15.231  1.00 21.23           C
ATOM   1427  CD  GLN A  98      27.173  44.124  14.271  1.00 23.44           C
ATOM   1428  OE1 GLN A  98      26.937  43.962  13.061  1.00 28.34           O
ATOM   1429  NE2 GLN A  98      27.622  45.264  14.792  1.00 25.78           N
ATOM   1430  H   GLN A  98      25.081  40.338  14.855  1.00 17.44           H
ATOM   1431  HA  GLN A  98      25.494  41.718  17.149  1.00 18.07           H
ATOM   1432  HB2 GLN A  98      25.018  42.672  14.527  1.00 19.06           H
ATOM   1433  HB3 GLN A  98      25.043  43.616  15.800  1.00 18.65           H
ATOM   1434  HG2 GLN A  98      27.284  43.238  16.088  1.00 21.29           H
ATOM   1435  HG3 GLN A  98      27.287  42.201  14.880  1.00 21.33           H
ATOM   1436 HE21 GLN A  98      27.765  45.292  15.656  0.00 26.45           H
ATOM   1437 HE22 GLN A  98      27.821  45.899  14.297  0.00 26.45           H
ATOM   1438  N   VAL A  99      23.142  42.443  17.536  1.00 18.09           N
ATOM   1439  CA  VAL A  99      21.728  42.615  17.846  1.00 18.69           C
ATOM   1440  C   VAL A  99      21.501  44.136  17.863  1.00 20.14           C
ATOM   1441  O   VAL A  99      21.477  44.786  18.915  1.00 20.95           O
ATOM   1442  CB  VAL A  99      21.349  41.924  19.165  1.00 18.30           C
ATOM   1443  CG1 VAL A  99      19.898  42.117  19.444  1.00 19.40           C
ATOM   1444  CG2 VAL A  99      21.734  40.466  19.112  1.00 19.09           C
ATOM   1445  H   VAL A  99      23.674  42.879  18.054  1.00 18.21           H
ATOM   1446  HA  VAL A  99      21.167  42.227  17.145  1.00 18.73           H
ATOM   1447  HB  VAL A  99      21.853  42.338  19.897  1.00 18.51           H
ATOM   1448 HG11 VAL A  99      19.670  41.674  20.275  0.00 19.74           H
ATOM   1449 HG12 VAL A  99      19.370  41.740  18.733  0.00 19.74           H
ATOM   1450 HG13 VAL A  99      19.712  43.054  19.527  0.00 19.74           H
ATOM   1451 HG21 VAL A  99      21.311  40.034  18.364  0.00 19.07           H
ATOM   1452 HG22 VAL A  99      21.524  40.029  19.920  0.00 19.07           H
ATOM   1453 HG23 VAL A  99      22.714  40.413  18.966  0.00 19.07           H
ATOM   1454  N   PRO A 100      21.385  44.741  16.670  1.00 21.25           N
ATOM   1455  CA  PRO A 100      21.368  46.226  16.608  1.00 21.39           C
ATOM   1456  C   PRO A 100      20.051  46.875  17.004  1.00 21.68           C
ATOM   1457  O   PRO A 100      19.999  48.054  17.423  1.00 22.90           O
ATOM   1458  CB  PRO A 100      21.621  46.507  15.119  1.00 23.18           C
ATOM   1459  CG  PRO A 100      21.218  45.262  14.405  1.00 23.33           C
ATOM   1460  CD  PRO A 100      21.598  44.152  15.341  1.00 20.86           C
ATOM   1461  HA  PRO A 100      22.099  46.607  17.139  1.00 21.71           H
ATOM   1462  HB2 PRO A 100      21.084  47.260  14.824  1.00 22.21           H
ATOM   1463  HB3 PRO A 100      22.564  46.688  14.980  1.00 22.14           H
ATOM   1464  HG2 PRO A 100      20.261  45.269  14.247  1.00 22.82           H
ATOM   1465  HG3 PRO A 100      21.705  45.193  13.571  1.00 22.69           H
ATOM   1466  HD2 PRO A 100      21.018  43.388  15.203  1.00 21.08           H
ATOM   1467  HD3 PRO A 100      22.531  43.921  15.219  1.00 21.27           H
ATOM   1468  N   ASP A 101      18.976  46.117  16.860  1.00 20.56           N
ATOM   1469  CA  ASP A 101      17.632  46.650  16.788  1.00 20.82           C
ATOM   1470  C   ASP A 101      16.608  45.800  17.556  1.00 19.75           C
ATOM   1471  O   ASP A 101      15.409  45.786  17.211  1.00 21.25           O
ATOM   1472  CB  ASP A 101      17.236  46.704  15.298  1.00 21.74           C
ATOM   1473  CG  ASP A 101      17.337  45.342  14.564  1.00 22.82           C
ATOM   1474  OD1 ASP A 101      17.810  44.355  15.142  1.00 22.51           O
ATOM   1475  OD2 ASP A 101      16.926  45.270  13.383  1.00 25.79           O
ATOM   1476  H   ASP A 101      19.003  45.260  16.797  1.00 20.84           H
ATOM   1477  HA  ASP A 101      17.603  47.560  17.149  1.00 20.68           H
ATOM   1478  HB2 ASP A 101      16.323  47.020  15.219  1.00 21.33           H
ATOM   1479  HB3 ASP A 101      17.831  47.322  14.845  1.00 21.35           H
ATOM   1480  N   GLN A 102      17.053  45.071  18.559  1.00 17.93           N
ATOM   1481  CA  GLN A 102      16.160  44.263  19.349  1.00 17.11           C
ATOM   1482  C   GLN A 102      16.622  44.360  20.796  1.00 17.41           C
ATOM   1483  O   GLN A 102      17.815  44.439  21.088  1.00 17.95           O
ATOM   1484  CB  GLN A 102      16.196  42.801  18.883  1.00 16.81           C
ATOM   1485  CG  GLN A 102      15.686  42.603  17.493  1.00 18.32           C
ATOM   1486  CD  GLN A 102      15.764  41.112  17.170  1.00 17.44           C
ATOM   1487  OE1 GLN A 102      16.802  40.609  16.747  1.00 16.59           O
ATOM   1488  NE2 GLN A 102      14.704  40.408  17.465  1.00 18.60           N
ATOM   1489  H   GLN A 102      17.875  45.028  18.806  1.00 18.09           H
ATOM   1490  HA  GLN A 102      15.242  44.597  19.287  1.00 17.22           H
ATOM   1491  HB2 GLN A 102      17.113  42.486  18.912  1.00 17.10           H
ATOM   1492  HB3 GLN A 102      15.647  42.270  19.481  1.00 16.94           H
ATOM   1493  HG2 GLN A 102      14.762  42.892  17.434  1.00 17.94           H
ATOM   1494  HG3 GLN A 102      16.242  43.085  16.863  1.00 17.94           H
ATOM   1495 HE21 GLN A 102      14.014  40.826  17.815  0.00 18.88           H
ATOM   1496 HE22 GLN A 102      14.675  39.593  17.305  0.00 18.88           H
ATOM   1497  N   ALA A 103      15.657  44.238  21.698  1.00 17.72           N
ATOM   1498  CA  ALA A 103      15.912  44.099  23.138  1.00 17.33           C
ATOM   1499  C   ALA A 103      14.742  43.345  23.730  1.00 16.42           C
ATOM   1500  O   ALA A 103      13.604  43.576  23.332  1.00 19.05           O
ATOM   1501  CB  ALA A 103      16.065  45.476  23.812  1.00 16.18           C
ATOM   1502  H   ALA A 103      14.820  44.237  21.500  1.00 17.44           H
ATOM   1503  HA  ALA A 103      16.731  43.582  23.286  1.00 16.90           H
ATOM   1504  HB1 ALA A 103      16.801  45.925  23.415  0.00 16.00           H
ATOM   1505  HB2 ALA A 103      16.229  45.332  24.752  0.00 16.00           H
ATOM   1506  HB3 ALA A 103      15.254  45.971  23.696  0.00 16.00           H
ATOM   1507  N   GLY A 104      15.021  42.514  24.704  1.00 14.91           N
ATOM   1508  CA  GLY A 104      13.982  41.694  25.291  1.00 13.98           C
ATOM   1509  C   GLY A 104      14.527  40.387  25.802  1.00 14.05           C
ATOM   1510  O   GLY A 104      15.717  40.258  26.089  1.00 14.87           O
ATOM   1511  H   GLY A 104      15.801  42.405  25.050  1.00 14.92           H
ATOM   1512  HA2 GLY A 104      13.571  42.168  26.031  1.00 14.12           H
ATOM   1513  HA3 GLY A 104      13.297  41.500  24.632  1.00 14.15           H
ATOM   1514  N   THR A 105      13.641  39.427  25.885  1.00 14.10           N
ATOM   1515  CA  THR A 105      13.905  38.110  26.440  1.00 14.42           C
ATOM   1516  C   THR A 105      13.902  37.100  25.313  1.00 13.36           C
ATOM   1517  O   THR A 105      12.956  37.044  24.508  1.00 14.11           O
ATOM   1518  CB  THR A 105      12.846  37.750  27.490  1.00 14.55           C
ATOM   1519  OG1 THR A 105      12.727  38.847  28.401  1.00 15.23           O
ATOM   1520  CG2 THR A 105      13.199  36.516  28.262  1.00 15.49           C
ATOM   1521  H   THR A 105      12.832  39.507  25.608  1.00 14.08           H
ATOM   1522  HA  THR A 105      14.780  38.099  26.880  1.00 14.06           H
ATOM   1523  HB  THR A 105      11.994  37.603  27.051  1.00 14.57           H
ATOM   1524  HG1 THR A 105      12.158  38.662  28.981  0.00 15.25           H
ATOM   1525 HG21 THR A 105      13.275  35.742  27.701  0.00 15.55           H
ATOM   1526 HG22 THR A 105      12.509  36.312  28.935  0.00 15.55           H
ATOM   1527 HG23 THR A 105      14.031  36.621  28.750  0.00 15.55           H
ATOM   1528  N   PHE A 106      14.966  36.338  25.257  1.00 14.22           N
ATOM   1529  CA  PHE A 106      15.235  35.379  24.226  1.00 13.85           C
ATOM   1530  C   PHE A 106      15.671  34.067  24.927  1.00 13.97           C
ATOM   1531  O   PHE A 106      15.632  33.933  26.147  1.00 13.46           O
ATOM   1532  CB  PHE A 106      16.360  35.891  23.326  1.00 13.22           C
ATOM   1533  CG  PHE A 106      16.085  37.241  22.718  1.00 14.17           C
ATOM   1534  CD1 PHE A 106      15.573  37.370  21.433  1.00 14.50           C
ATOM   1535  CD2 PHE A 106      16.333  38.397  23.414  1.00 14.66           C
ATOM   1536  CE1 PHE A 106      15.315  38.591  20.869  1.00 16.37           C
ATOM   1537  CE2 PHE A 106      16.099  39.627  22.854  1.00 14.99           C
ATOM   1538  CZ  PHE A 106      15.592  39.726  21.541  1.00 16.23           C
ATOM   1539  H   PHE A 106      15.592  36.363  25.847  1.00 13.79           H
ATOM   1540  HA  PHE A 106      14.438  35.204  23.683  1.00 13.79           H
ATOM   1541  HB2 PHE A 106      17.171  35.967  23.850  1.00 13.64           H
ATOM   1542  HB3 PHE A 106      16.500  35.266  22.600  1.00 13.43           H
ATOM   1543  HD1 PHE A 106      15.392  36.604  20.944  1.00 14.52           H
ATOM   1544  HD2 PHE A 106      16.687  38.346  24.273  1.00 14.74           H
ATOM   1545  HE1 PHE A 106      14.981  38.638  20.002  1.00 15.87           H
ATOM   1546  HE2 PHE A 106      16.280  40.399  23.340  1.00 14.83           H
ATOM   1547  HZ  PHE A 106      15.411  40.557  21.165  1.00 15.93           H
ATOM   1548  N   TRP A 107      16.138  33.108  24.143  1.00 13.45           N
ATOM   1549  CA  TRP A 107      16.728  31.917  24.696  1.00 12.53           C
ATOM   1550  C   TRP A 107      17.627  31.296  23.655  1.00 12.92           C
ATOM   1551  O   TRP A 107      17.608  31.733  22.524  1.00 14.08           O
ATOM   1552  CB  TRP A 107      15.712  30.926  25.305  1.00 14.16           C
ATOM   1553  CG  TRP A 107      14.723  30.288  24.381  1.00 13.63           C
ATOM   1554  CD1 TRP A 107      13.748  30.895  23.632  1.00 13.75           C
ATOM   1555  CD2 TRP A 107      14.507  28.862  24.182  1.00 13.89           C
ATOM   1556  NE1 TRP A 107      12.937  29.982  23.040  1.00 14.60           N
ATOM   1557  CE2 TRP A 107      13.415  28.720  23.311  1.00 13.07           C
ATOM   1558  CE3 TRP A 107      15.126  27.707  24.654  1.00 14.02           C
ATOM   1559  CZ2 TRP A 107      12.899  27.474  22.991  1.00 14.12           C
ATOM   1560  CZ3 TRP A 107      14.635  26.478  24.314  1.00 14.32           C
ATOM   1561  CH2 TRP A 107      13.529  26.361  23.476  1.00 13.80           C
ATOM   1562  H   TRP A 107      16.110  33.124  23.283  1.00 13.28           H
ATOM   1563  HA  TRP A 107      17.320  32.187  25.430  1.00 13.08           H
ATOM   1564  HB2 TRP A 107      16.204  30.201  25.715  1.00 13.31           H
ATOM   1565  HB3 TRP A 107      15.205  31.389  25.988  1.00 13.07           H
ATOM   1566  HD1 TRP A 107      13.631  31.816  23.574  1.00 13.27           H
ATOM   1567  HE1 TRP A 107      12.294  30.165  22.500  1.00 13.88           H
ATOM   1568  HE3 TRP A 107      15.827  27.772  25.262  1.00 13.88           H
ATOM   1569  HZ2 TRP A 107      12.183  27.393  22.407  1.00 13.73           H
ATOM   1570  HZ3 TRP A 107      15.056  25.712  24.629  1.00 14.14           H
ATOM   1571  HH2 TRP A 107      13.249  25.519  23.200  1.00 13.84           H
ATOM   1572  N   TYR A 108      18.410  30.307  24.050  1.00 13.29           N
ATOM   1573  CA  TYR A 108      19.259  29.600  23.107  1.00 13.32           C
ATOM   1574  C   TYR A 108      19.077  28.125  23.332  1.00 13.29           C
ATOM   1575  O   TYR A 108      18.761  27.661  24.423  1.00 13.30           O
ATOM   1576  CB  TYR A 108      20.714  29.995  23.236  1.00 13.39           C
ATOM   1577  CG  TYR A 108      21.342  29.670  24.602  1.00 13.92           C
ATOM   1578  CD1 TYR A 108      22.019  28.466  24.813  1.00 15.70           C
ATOM   1579  CD2 TYR A 108      21.251  30.521  25.673  1.00 14.08           C
ATOM   1580  CE1 TYR A 108      22.573  28.164  26.049  1.00 15.56           C
ATOM   1581  CE2 TYR A 108      21.769  30.228  26.877  1.00 14.71           C
ATOM   1582  CZ  TYR A 108      22.434  29.034  27.078  1.00 15.12           C
ATOM   1583  OH  TYR A 108      22.994  28.708  28.268  1.00 15.43           O
ATOM   1584  H   TYR A 108      18.470  30.028  24.862  1.00 13.16           H
ATOM   1585  HA  TYR A 108      18.973  29.800  22.194  1.00 13.25           H
ATOM   1586  HB2 TYR A 108      21.225  29.527  22.557  1.00 13.21           H
ATOM   1587  HB3 TYR A 108      20.787  30.952  23.100  1.00 13.30           H
ATOM   1588  HD1 TYR A 108      22.104  27.859  24.114  1.00 15.14           H
ATOM   1589  HD2 TYR A 108      20.793  31.323  25.568  1.00 14.11           H
ATOM   1590  HE1 TYR A 108      23.019  27.358  26.176  1.00 14.92           H
ATOM   1591  HE2 TYR A 108      21.687  30.832  27.578  1.00 14.47           H
ATOM   1592  HH  TYR A 108      23.801  28.620  28.177  0.00 15.46           H
ATOM   1593  N   HIS A 109      19.228  27.341  22.272  1.00 12.75           N
ATOM   1594  CA  HIS A 109      19.033  25.905  22.391  1.00 13.42           C
ATOM   1595  C   HIS A 109      19.653  25.182  21.240  1.00 12.58           C
ATOM   1596  O   HIS A 109      19.799  25.723  20.154  1.00 13.51           O
ATOM   1597  CB  HIS A 109      17.518  25.543  22.502  1.00 13.58           C
ATOM   1598  CG  HIS A 109      16.658  26.020  21.384  1.00 14.45           C
ATOM   1599  ND1 HIS A 109      16.456  25.305  20.229  1.00 14.82           N
ATOM   1600  CD2 HIS A 109      15.882  27.117  21.272  1.00 15.07           C
ATOM   1601  CE1 HIS A 109      15.606  25.957  19.444  1.00 15.65           C
ATOM   1602  NE2 HIS A 109      15.208  27.040  20.074  1.00 15.91           N
ATOM   1603  H   HIS A 109      19.438  27.614  21.484  1.00 13.01           H
ATOM   1604  HA  HIS A 109      19.479  25.594  23.205  1.00 13.10           H
ATOM   1605  HB2 HIS A 109      17.439  24.580  22.530  1.00 13.46           H
ATOM   1606  HB3 HIS A 109      17.168  25.919  23.324  1.00 13.41           H
ATOM   1607  HD1 HIS A 109      16.832  24.556  20.038  1.00 14.61           H
ATOM   1608  HD2 HIS A 109      15.781  27.781  21.912  1.00 14.89           H
ATOM   1609  HE1 HIS A 109      15.320  25.681  18.605  1.00 15.23           H
ATOM   1610  N   SER A 110      19.962  23.929  21.443  1.00 12.62           N
ATOM   1611  CA  SER A 110      20.354  23.108  20.308  1.00 13.17           C
ATOM   1612  C   SER A 110      19.284  23.091  19.279  1.00 13.43           C
ATOM   1613  O   SER A 110      18.099  22.982  19.592  1.00 13.83           O
ATOM   1614  CB  SER A 110      20.607  21.682  20.738  1.00 13.74           C
ATOM   1615  OG  SER A 110      20.940  20.921  19.583  1.00 14.61           O
ATOM   1616  H   SER A 110      19.956  23.529  22.205  1.00 12.70           H
ATOM   1617  HA  SER A 110      21.178  23.467  19.928  1.00 13.16           H
ATOM   1618  HB2 SER A 110      21.348  21.660  21.362  1.00 13.46           H
ATOM   1619  HB3 SER A 110      19.806  21.318  21.146  1.00 13.63           H
ATOM   1620  HG  SER A 110      21.084  20.132  19.794  0.00 14.62           H
ATOM   1621  N   HIS A 111      19.709  23.165  18.031  1.00 13.33           N
ATOM   1622  CA  HIS A 111      18.819  23.089  16.893  1.00 13.26           C
ATOM   1623  C   HIS A 111      19.270  21.928  15.985  1.00 13.31           C
ATOM   1624  O   HIS A 111      19.185  22.020  14.787  1.00 15.51           O
ATOM   1625  CB  HIS A 111      18.712  24.416  16.157  1.00 12.77           C
ATOM   1626  CG  HIS A 111      17.349  24.661  15.584  1.00 13.74           C
ATOM   1627  ND1 HIS A 111      16.753  23.797  14.720  1.00 15.51           N
ATOM   1628  CD2 HIS A 111      16.463  25.654  15.783  1.00 13.55           C
ATOM   1629  CE1 HIS A 111      15.543  24.235  14.420  1.00 14.85           C
ATOM   1630  NE2 HIS A 111      15.343  25.378  15.034  1.00 14.67           N
ATOM   1631  H   HIS A 111      20.534  23.263  17.808  1.00 13.24           H
ATOM   1632  HA  HIS A 111      17.919  22.861  17.205  1.00 13.13           H
ATOM   1633  HB2 HIS A 111      18.896  25.132  16.784  1.00 13.01           H
ATOM   1634  HB3 HIS A 111      19.360  24.444  15.437  1.00 13.01           H
ATOM   1635  HD1 HIS A 111      17.096  23.062  14.438  1.00 14.92           H
ATOM   1636  HD2 HIS A 111      16.586  26.397  16.329  1.00 13.62           H
ATOM   1637  HE1 HIS A 111      14.949  23.826  13.832  1.00 14.92           H
ATOM   1638  N   LEU A 112      19.752  20.884  16.639  1.00 14.48           N
ATOM   1639  CA  LEU A 112      20.076  19.591  15.998  1.00 14.82           C
ATOM   1640  C   LEU A 112      19.141  18.542  16.577  1.00 15.34           C
ATOM   1641  O   LEU A 112      19.198  18.299  17.785  1.00 15.23           O
ATOM   1642  CB  LEU A 112      21.519  19.197  16.300  1.00 14.95           C
ATOM   1643  CG  LEU A 112      21.974  17.869  15.770  1.00 15.91           C
ATOM   1644  CD1 LEU A 112      21.807  17.780  14.242  1.00 17.80           C
ATOM   1645  CD2 LEU A 112      23.406  17.619  16.170  1.00 16.73           C
ATOM   1646  H   LEU A 112      19.909  20.876  17.484  1.00 14.15           H
ATOM   1647  HA  LEU A 112      19.950  19.643  15.028  1.00 14.83           H
ATOM   1648  HB2 LEU A 112      22.102  19.872  15.919  1.00 14.87           H
ATOM   1649  HB3 LEU A 112      21.638  19.180  17.262  1.00 15.07           H
ATOM   1650  HG  LEU A 112      21.438  17.166  16.167  1.00 16.20           H
ATOM   1651 HD11 LEU A 112      22.106  16.915  13.940  0.00 17.39           H
ATOM   1652 HD12 LEU A 112      22.301  18.471  13.819  0.00 17.39           H
ATOM   1653 HD13 LEU A 112      20.863  17.870  14.035  0.00 17.39           H
ATOM   1654 HD21 LEU A 112      23.967  18.311  15.841  0.00 16.42           H
ATOM   1655 HD22 LEU A 112      23.691  16.764  15.844  0.00 16.42           H
ATOM   1656 HD23 LEU A 112      23.458  17.607  17.152  0.00 16.42           H
ATOM   1657  N   SER A 113      18.326  17.921  15.726  1.00 15.11           N
ATOM   1658  CA  SER A 113      17.434  16.847  16.129  1.00 15.47           C
ATOM   1659  C   SER A 113      16.695  17.295  17.411  1.00 14.81           C
ATOM   1660  O   SER A 113      16.271  18.449  17.525  1.00 15.97           O
ATOM   1661  CB  SER A 113      18.248  15.556  16.268  1.00 16.85           C
ATOM   1662  OG  SER A 113      17.446  14.450  16.573  1.00 19.28           O
ATOM   1663  H   SER A 113      18.271  18.110  14.889  1.00 15.22           H
ATOM   1664  HA  SER A 113      16.768  16.713  15.426  1.00 15.45           H
ATOM   1665  HB2 SER A 113      18.705  15.386  15.429  1.00 16.40           H
ATOM   1666  HB3 SER A 113      18.899  15.672  16.977  1.00 16.36           H
ATOM   1667  HG  SER A 113      17.910  13.770  16.646  0.00 19.21           H
ATOM   1668  N   THR A 114      16.537  16.371  18.337  1.00 14.74           N
ATOM   1669  CA  THR A 114      15.808  16.657  19.598  1.00 14.90           C
ATOM   1670  C   THR A 114      16.788  16.907  20.771  1.00 14.41           C
ATOM   1671  O   THR A 114      16.438  16.735  21.940  1.00 15.78           O
ATOM   1672  CB  THR A 114      14.888  15.499  19.942  1.00 15.43           C
ATOM   1673  OG1 THR A 114      15.629  14.286  19.871  1.00 16.84           O
ATOM   1674  CG2 THR A 114      13.689  15.460  18.938  1.00 18.61           C
ATOM   1675  H   THR A 114      16.828  15.564  18.285  1.00 14.70           H
ATOM   1676  HA  THR A 114      15.251  17.451  19.487  1.00 14.87           H
ATOM   1677  HB  THR A 114      14.527  15.610  20.836  1.00 15.63           H
ATOM   1678  HG1 THR A 114      15.143  13.641  20.077  0.00 16.93           H
ATOM   1679 HG21 THR A 114      13.178  16.250  18.968  0.00 18.67           H
ATOM   1680 HG22 THR A 114      13.094  14.705  19.152  0.00 18.67           H
ATOM   1681 HG23 THR A 114      14.009  15.310  18.039  0.00 18.67           H
ATOM   1682  N   GLN A 115      18.000  17.340  20.451  1.00 14.23           N
ATOM   1683  CA  GLN A 115      19.017  17.473  21.447  1.00 14.31           C
ATOM   1684  C   GLN A 115      18.693  18.520  22.517  1.00 13.83           C
ATOM   1685  O   GLN A 115      19.131  18.372  23.672  1.00 14.42           O
ATOM   1686  CB  GLN A 115      20.368  17.711  20.768  1.00 14.42           C
ATOM   1687  CG  GLN A 115      21.569  17.829  21.698  1.00 15.35           C
ATOM   1688  CD  GLN A 115      22.824  18.188  20.943  1.00 14.88           C
ATOM   1689  OE1 GLN A 115      22.910  19.268  20.342  1.00 15.55           O
ATOM   1690  NE2 GLN A 115      23.763  17.256  20.889  1.00 14.81           N
ATOM   1691  H   GLN A 115      18.249  17.570  19.662  1.00 14.20           H
ATOM   1692  HA  GLN A 115      19.088  16.620  21.919  1.00 14.15           H
ATOM   1693  HB2 GLN A 115      20.541  16.971  20.165  1.00 14.38           H
ATOM   1694  HB3 GLN A 115      20.312  18.533  20.259  1.00 14.31           H
ATOM   1695  HG2 GLN A 115      21.411  18.529  22.349  1.00 14.88           H
ATOM   1696  HG3 GLN A 115      21.710  16.981  22.147  1.00 14.93           H
ATOM   1697 HE21 GLN A 115      23.632  16.501  21.274  0.00 14.80           H
ATOM   1698 HE22 GLN A 115      24.490  17.415  20.469  0.00 14.80           H
ATOM   1699  N   TYR A 116      17.899  19.532  22.211  1.00 13.76           N
ATOM   1700  CA  TYR A 116      17.608  20.517  23.278  1.00 13.80           C
ATOM   1701  C   TYR A 116      16.804  19.869  24.400  1.00 13.16           C
ATOM   1702  O   TYR A 116      16.928  20.288  25.546  1.00 14.43           O
ATOM   1703  CB  TYR A 116      17.057  21.870  22.759  1.00 14.38           C
ATOM   1704  CG  TYR A 116      15.599  22.100  22.603  1.00 14.62           C
ATOM   1705  CD1 TYR A 116      14.777  22.361  23.690  1.00 15.35           C
ATOM   1706  CD2 TYR A 116      15.050  22.319  21.364  1.00 15.36           C
ATOM   1707  CE1 TYR A 116      13.451  22.668  23.519  1.00 15.96           C
ATOM   1708  CE2 TYR A 116      13.734  22.708  21.193  1.00 14.82           C
ATOM   1709  CZ  TYR A 116      12.938  22.855  22.264  1.00 15.44           C
ATOM   1710  OH  TYR A 116      11.623  23.231  22.087  1.00 16.01           O
ATOM   1711  H   TYR A 116      17.530  19.683  21.449  1.00 13.70           H
ATOM   1712  HA  TYR A 116      18.469  20.753  23.684  1.00 13.70           H
ATOM   1713  HB2 TYR A 116      17.359  22.546  23.382  1.00 14.07           H
ATOM   1714  HB3 TYR A 116      17.468  22.038  21.898  1.00 14.03           H
ATOM   1715  HD1 TYR A 116      15.107  22.239  24.548  1.00 15.32           H
ATOM   1716  HD2 TYR A 116      15.590  22.238  20.611  1.00 14.88           H
ATOM   1717  HE1 TYR A 116      12.909  22.805  24.262  1.00 15.56           H
ATOM   1718  HE2 TYR A 116      13.385  22.805  20.337  1.00 14.98           H
ATOM   1719  HH  TYR A 116      11.483  23.932  22.496  0.00 16.10           H
ATOM   1720  N   CYS A 117      16.013  18.863  24.089  1.00 13.49           N
ATOM   1721  CA  CYS A 117      15.211  18.209  25.081  1.00 14.75           C
ATOM   1722  C   CYS A 117      16.098  17.493  26.102  1.00 14.73           C
ATOM   1723  O   CYS A 117      15.741  17.339  27.256  1.00 16.68           O
ATOM   1724  CB  CYS A 117      14.273  17.185  24.415  1.00 15.18           C
ATOM   1725  SG ACYS A 117      13.353  17.893  23.021  0.50 20.67           S
ATOM   1726  SG BCYS A 117      13.228  17.779  23.087  0.50 17.50           S
ATOM   1727  H   CYS A 117      15.918  18.542  23.297  1.00 13.66           H
ATOM   1728  HA  CYS A 117      14.682  18.872  25.564  1.00 14.51           H
ATOM   1729  HB2 CYS A 117      14.810  16.454  24.069  1.00 15.69           H
ATOM   1730  HB3 CYS A 117      13.662  16.845  25.086  1.00 15.55           H
ATOM   1731  N   ASP A 118      17.274  17.069  25.652  1.00 13.96           N
ATOM   1732  CA  ASP A 118      18.224  16.408  26.540  1.00 14.16           C
ATOM   1733  C   ASP A 118      19.053  17.365  27.364  1.00 14.58           C
ATOM   1734  O   ASP A 118      19.870  16.929  28.160  1.00 15.20           O
ATOM   1735  CB  ASP A 118      19.156  15.486  25.751  1.00 14.38           C
ATOM   1736  CG  ASP A 118      18.501  14.169  25.368  1.00 15.89           C
ATOM   1737  OD1 ASP A 118      17.616  13.672  26.081  1.00 15.42           O
ATOM   1738  OD2 ASP A 118      18.896  13.630  24.320  1.00 16.56           O
ATOM   1739  H   ASP A 118      17.545  17.142  24.840  1.00 14.15           H
ATOM   1740  HA  ASP A 118      17.730  15.850  27.175  1.00 14.19           H
ATOM   1741  HB2 ASP A 118      19.434  15.932  24.935  1.00 14.40           H
ATOM   1742  HB3 ASP A 118      19.935  15.273  26.287  1.00 14.36           H
ATOM   1743  N   GLY A 119      18.845  18.680  27.200  1.00 14.57           N
ATOM   1744  CA  GLY A 119      19.344  19.648  28.147  1.00 14.28           C
ATOM   1745  C   GLY A 119      19.975  20.908  27.589  1.00 13.44           C
ATOM   1746  O   GLY A 119      20.211  21.861  28.327  1.00 14.57           O
ATOM   1747  H   GLY A 119      18.416  19.030  26.545  1.00 14.42           H
ATOM   1748  HA2 GLY A 119      18.601  19.928  28.704  1.00 14.11           H
ATOM   1749  HA3 GLY A 119      19.994  19.231  28.730  1.00 14.08           H
ATOM   1750  N   LEU A 120      20.247  20.958  26.288  1.00 13.85           N
ATOM   1751  CA  LEU A 120      20.997  22.080  25.740  1.00 13.13           C
ATOM   1752  C   LEU A 120      20.024  23.210  25.439  1.00 13.36           C
ATOM   1753  O   LEU A 120      19.551  23.359  24.330  1.00 13.05           O
ATOM   1754  CB  LEU A 120      21.790  21.681  24.499  1.00 14.29           C
ATOM   1755  CG  LEU A 120      23.051  22.523  24.316  1.00 14.94           C
ATOM   1756  CD1 LEU A 120      23.811  21.983  23.073  1.00 15.48           C
ATOM   1757  CD2 LEU A 120      22.806  24.010  24.202  1.00 15.19           C
ATOM   1758  H   LEU A 120      20.015  20.369  25.707  1.00 13.52           H
ATOM   1759  HA  LEU A 120      21.641  22.402  26.405  1.00 13.47           H
ATOM   1760  HB2 LEU A 120      22.066  20.756  24.591  1.00 13.67           H
ATOM   1761  HB3 LEU A 120      21.242  21.778  23.706  1.00 13.70           H
ATOM   1762  HG  LEU A 120      23.625  22.384  25.086  1.00 14.68           H
ATOM   1763 HD11 LEU A 120      24.609  22.503  22.955  0.00 15.06           H
ATOM   1764 HD12 LEU A 120      23.248  22.053  22.308  0.00 15.06           H
ATOM   1765 HD13 LEU A 120      24.045  21.064  23.235  0.00 15.06           H
ATOM   1766 HD21 LEU A 120      22.239  24.206  23.452  0.00 15.16           H
ATOM   1767 HD22 LEU A 120      23.646  24.478  24.096  0.00 15.16           H
ATOM   1768 HD23 LEU A 120      22.377  24.337  25.014  0.00 15.16           H
ATOM   1769  N   ARG A 121      19.752  24.031  26.454  1.00 14.13           N
ATOM   1770  CA  ARG A 121      18.801  25.120  26.352  1.00 13.99           C
ATOM   1771  C   ARG A 121      19.060  26.039  27.528  1.00 13.42           C
ATOM   1772  O   ARG A 121      19.343  25.573  28.620  1.00 15.31           O
ATOM   1773  CB  ARG A 121      17.350  24.598  26.389  1.00 14.38           C
ATOM   1774  CG  ARG A 121      17.039  23.723  27.549  1.00 16.95           C
ATOM   1775  CD  ARG A 121      15.696  23.026  27.350  1.00 16.26           C
ATOM   1776  NE  ARG A 121      15.466  22.165  28.446  1.00 19.94           N
ATOM   1777  CZ  ARG A 121      14.470  21.331  28.530  1.00 20.36           C
ATOM   1778  NH1 ARG A 121      13.441  21.393  27.740  1.00 18.67           N
ATOM   1779  NH2 ARG A 121      14.442  20.537  29.552  1.00 21.07           N
ATOM   1780  H   ARG A 121      20.119  23.963  27.230  1.00 13.83           H
ATOM   1781  HA  ARG A 121      18.945  25.609  25.519  1.00 13.90           H
ATOM   1782  HB2 ARG A 121      16.748  25.357  26.424  1.00 14.35           H
ATOM   1783  HB3 ARG A 121      17.186  24.088  25.580  1.00 14.30           H
ATOM   1784  HG2 ARG A 121      17.722  23.041  27.642  1.00 16.20           H
ATOM   1785  HG3 ARG A 121      16.986  24.261  28.355  1.00 16.27           H
ATOM   1786  HD2 ARG A 121      14.985  23.679  27.306  1.00 16.79           H
ATOM   1787  HD3 ARG A 121      15.726  22.491  26.544  1.00 16.84           H
ATOM   1788  HE  ARG A 121      15.957  22.354  29.261  1.00 19.30           H
ATOM   1789 HH11 ARG A 121      12.778  20.856  27.854  1.00 18.56           H
ATOM   1790 HH12 ARG A 121      13.448  21.907  27.052  1.00 18.84           H
ATOM   1791 HH21 ARG A 121      15.096  20.528  30.111  1.00 20.94           H
ATOM   1792 HH22 ARG A 121      13.762  20.027  29.687  1.00 20.94           H
ATOM   1793  N   GLY A 122      18.919  27.336  27.317  1.00 13.51           N
ATOM   1794  CA  GLY A 122      19.057  28.290  28.408  1.00 14.17           C
ATOM   1795  C   GLY A 122      18.532  29.646  28.007  1.00 13.96           C
ATOM   1796  O   GLY A 122      18.224  29.868  26.844  1.00 13.66           O
ATOM   1797  H   GLY A 122      18.745  27.690  26.552  1.00 13.60           H
ATOM   1798  HA2 GLY A 122      18.556  27.976  29.176  1.00 13.93           H
ATOM   1799  HA3 GLY A 122      19.991  28.376  28.655  1.00 13.88           H
ATOM   1800  N   PRO A 123      18.395  30.564  28.961  1.00 13.61           N
ATOM   1801  CA  PRO A 123      17.835  31.872  28.688  1.00 14.02           C
ATOM   1802  C   PRO A 123      18.872  32.839  28.131  1.00 13.58           C
ATOM   1803  O   PRO A 123      20.085  32.681  28.360  1.00 14.67           O
ATOM   1804  CB  PRO A 123      17.315  32.280  30.048  1.00 13.31           C
ATOM   1805  CG  PRO A 123      18.305  31.707  30.976  1.00 14.90           C
ATOM   1806  CD  PRO A 123      18.695  30.369  30.385  1.00 14.26           C
ATOM   1807  HA  PRO A 123      17.081  31.807  28.066  1.00 13.65           H
ATOM   1808  HB2 PRO A 123      17.289  33.247  30.121  1.00 13.56           H
ATOM   1809  HB3 PRO A 123      16.437  31.895  30.196  1.00 13.75           H
ATOM   1810  HG2 PRO A 123      19.072  32.295  31.035  1.00 14.52           H
ATOM   1811  HG3 PRO A 123      17.898  31.588  31.848  1.00 14.37           H
ATOM   1812  HD2 PRO A 123      19.642  30.204  30.514  1.00 13.90           H
ATOM   1813  HD3 PRO A 123      18.149  29.661  30.759  1.00 13.87           H
ATOM   1814  N   PHE A 124      18.406  33.888  27.487  1.00 13.93           N
ATOM   1815  CA  PHE A 124      19.271  34.894  26.863  1.00 13.93           C
ATOM   1816  C   PHE A 124      18.529  36.221  26.949  1.00 14.33           C
ATOM   1817  O   PHE A 124      17.425  36.337  26.431  1.00 14.96           O
ATOM   1818  CB  PHE A 124      19.506  34.463  25.416  1.00 14.21           C
ATOM   1819  CG  PHE A 124      20.607  35.163  24.638  1.00 14.57           C
ATOM   1820  CD1 PHE A 124      21.411  34.409  23.790  1.00 15.64           C
ATOM   1821  CD2 PHE A 124      20.747  36.549  24.597  1.00 15.67           C
ATOM   1822  CE1 PHE A 124      22.403  35.046  23.060  1.00 16.65           C
ATOM   1823  CE2 PHE A 124      21.722  37.161  23.819  1.00 17.00           C
ATOM   1824  CZ  PHE A 124      22.520  36.398  23.068  1.00 16.85           C
ATOM   1825  H   PHE A 124      17.566  34.047  27.387  1.00 13.77           H
ATOM   1826  HA  PHE A 124      20.126  34.955  27.329  1.00 13.97           H
ATOM   1827  HB2 PHE A 124      19.720  33.517  25.423  1.00 13.98           H
ATOM   1828  HB3 PHE A 124      18.683  34.592  24.921  1.00 14.06           H
ATOM   1829  HD1 PHE A 124      21.347  33.481  23.782  1.00 15.65           H
ATOM   1830  HD2 PHE A 124      20.195  37.083  25.118  1.00 15.57           H
ATOM   1831  HE1 PHE A 124      22.964  34.542  22.516  1.00 16.18           H
ATOM   1832  HE2 PHE A 124      21.828  38.085  23.833  1.00 16.39           H
ATOM   1833  HZ  PHE A 124      23.183  36.800  22.555  1.00 16.54           H
ATOM   1834  N   VAL A 125      19.124  37.226  27.567  1.00 13.95           N
ATOM   1835  CA  VAL A 125      18.481  38.511  27.719  1.00 14.32           C
ATOM   1836  C   VAL A 125      19.298  39.618  27.069  1.00 13.73           C
ATOM   1837  O   VAL A 125      20.517  39.663  27.236  1.00 16.16           O
ATOM   1838  CB  VAL A 125      18.195  38.824  29.207  1.00 15.05           C
ATOM   1839  CG1 VAL A 125      17.617  40.263  29.401  1.00 17.00           C
ATOM   1840  CG2 VAL A 125      17.182  37.796  29.748  1.00 16.26           C
ATOM   1841  H   VAL A 125      19.911  37.187  27.912  1.00 14.08           H
ATOM   1842  HA  VAL A 125      17.612  38.493  27.268  1.00 14.20           H
ATOM   1843  HB  VAL A 125      19.024  38.748  29.724  1.00 14.87           H
ATOM   1844 HG11 VAL A 125      17.444  40.428  30.342  0.00 17.12           H
ATOM   1845 HG12 VAL A 125      16.789  40.343  28.915  0.00 17.12           H
ATOM   1846 HG13 VAL A 125      18.248  40.906  29.080  0.00 17.12           H
ATOM   1847 HG21 VAL A 125      16.358  37.879  29.257  0.00 16.08           H
ATOM   1848 HG22 VAL A 125      16.983  38.014  30.692  0.00 16.08           H
ATOM   1849 HG23 VAL A 125      17.530  36.927  29.696  0.00 16.08           H
ATOM   1850  N   VAL A 126      18.634  40.484  26.331  1.00 14.34           N
ATOM   1851  CA  VAL A 126      19.276  41.678  25.761  1.00 15.11           C
ATOM   1852  C   VAL A 126      18.591  42.864  26.380  1.00 15.41           C
ATOM   1853  O   VAL A 126      17.417  43.115  26.142  1.00 15.40           O
ATOM   1854  CB  VAL A 126      19.217  41.752  24.231  1.00 15.56           C
ATOM   1855  CG1 VAL A 126      19.822  43.077  23.700  1.00 17.32           C
ATOM   1856  CG2 VAL A 126      19.920  40.547  23.687  1.00 17.45           C
ATOM   1857  H   VAL A 126      17.800  40.414  26.132  1.00 14.33           H
ATOM   1858  HA  VAL A 126      20.221  41.696  26.010  1.00 15.02           H
ATOM   1859  HB  VAL A 126      18.281  41.711  23.945  1.00 15.58           H
ATOM   1860 HG11 VAL A 126      19.782  43.101  22.733  0.00 17.47           H
ATOM   1861 HG12 VAL A 126      20.757  43.147  23.967  0.00 17.47           H
ATOM   1862 HG13 VAL A 126      19.345  43.836  24.051  0.00 17.47           H
ATOM   1863 HG21 VAL A 126      20.849  40.597  23.991  0.00 17.75           H
ATOM   1864 HG22 VAL A 126      19.918  40.613  22.726  0.00 17.75           H
ATOM   1865 HG23 VAL A 126      19.507  39.777  23.993  0.00 17.75           H
ATOM   1866  N   TYR A 127      19.336  43.565  27.236  1.00 15.33           N
ATOM   1867  CA  TYR A 127      18.817  44.687  27.987  1.00 15.66           C
ATOM   1868  C   TYR A 127      18.806  45.952  27.160  1.00 16.81           C
ATOM   1869  O   TYR A 127      19.583  46.095  26.242  1.00 18.17           O
ATOM   1870  CB  TYR A 127      19.643  44.894  29.264  1.00 17.05           C
ATOM   1871  CG  TYR A 127      19.532  43.745  30.252  1.00 16.88           C
ATOM   1872  CD1 TYR A 127      18.429  43.605  31.080  1.00 18.29           C
ATOM   1873  CD2 TYR A 127      20.521  42.798  30.354  1.00 17.66           C
ATOM   1874  CE1 TYR A 127      18.313  42.566  31.971  1.00 17.99           C
ATOM   1875  CE2 TYR A 127      20.410  41.726  31.232  1.00 20.30           C
ATOM   1876  CZ  TYR A 127      19.308  41.628  32.050  1.00 18.09           C
ATOM   1877  OH  TYR A 127      19.214  40.537  32.928  1.00 21.80           O
ATOM   1878  H   TYR A 127      20.166  43.402  27.394  1.00 15.39           H
ATOM   1879  HA  TYR A 127      17.896  44.493  28.260  1.00 15.99           H
ATOM   1880  HB2 TYR A 127      20.576  44.994  29.025  1.00 16.33           H
ATOM   1881  HB3 TYR A 127      19.332  45.697  29.711  1.00 16.22           H
ATOM   1882  HD1 TYR A 127      17.748  44.237  31.034  1.00 17.67           H
ATOM   1883  HD2 TYR A 127      21.266  42.857  29.801  1.00 18.14           H
ATOM   1884  HE1 TYR A 127      17.560  42.494  32.510  1.00 17.89           H
ATOM   1885  HE2 TYR A 127      21.090  41.093  31.286  1.00 19.14           H
ATOM   1886  HH  TYR A 127      18.551  40.054  32.737  0.00 21.48           H
ATOM   1887  N   ASP A 128      17.912  46.864  27.517  1.00 17.63           N
ATOM   1888  CA  ASP A 128      17.803  48.155  26.871  1.00 17.81           C
ATOM   1889  C   ASP A 128      18.034  49.195  27.948  1.00 18.94           C
ATOM   1890  O   ASP A 128      17.227  49.324  28.868  1.00 18.82           O
ATOM   1891  CB  ASP A 128      16.411  48.294  26.305  1.00 18.68           C
ATOM   1892  CG  ASP A 128      16.186  49.544  25.570  1.00 19.82           C
ATOM   1893  OD1 ASP A 128      17.057  50.449  25.556  1.00 21.74           O
ATOM   1894  OD2 ASP A 128      15.084  49.668  24.967  1.00 21.91           O
ATOM   1895  H   ASP A 128      17.340  46.751  28.151  1.00 17.40           H
ATOM   1896  HA  ASP A 128      18.450  48.244  26.145  1.00 18.09           H
ATOM   1897  HB2 ASP A 128      16.254  47.562  25.690  1.00 18.18           H
ATOM   1898  HB3 ASP A 128      15.766  48.254  27.028  1.00 18.41           H
ATOM   1899  N   PRO A 129      19.146  49.934  27.855  1.00 19.37           N
ATOM   1900  CA  PRO A 129      19.405  50.961  28.865  1.00 21.04           C
ATOM   1901  C   PRO A 129      18.380  52.084  28.884  1.00 21.52           C
ATOM   1902  O   PRO A 129      18.336  52.888  29.846  1.00 24.27           O
ATOM   1903  CB  PRO A 129      20.775  51.499  28.461  1.00 21.62           C
ATOM   1904  CG  PRO A 129      20.871  51.285  27.037  1.00 22.60           C
ATOM   1905  CD  PRO A 129      20.154  49.938  26.788  1.00 20.47           C
ATOM   1906  HA  PRO A 129      19.465  50.557  29.756  1.00 20.86           H
ATOM   1907  HB2 PRO A 129      20.837  52.445  28.669  1.00 21.27           H
ATOM   1908  HB3 PRO A 129      21.467  51.003  28.926  1.00 21.33           H
ATOM   1909  HG2 PRO A 129      20.422  52.005  26.567  1.00 22.08           H
ATOM   1910  HG3 PRO A 129      21.803  51.232  26.776  1.00 21.91           H
ATOM   1911  HD2 PRO A 129      19.739  49.945  25.912  1.00 20.08           H
ATOM   1912  HD3 PRO A 129      20.770  49.196  26.893  1.00 20.06           H
ATOM   1913  N   ASN A 130      17.595  52.186  27.819  1.00 20.48           N
ATOM   1914  CA  ASN A 130      16.556  53.179  27.723  1.00 21.97           C
ATOM   1915  C   ASN A 130      15.209  52.509  27.620  1.00 20.76           C
ATOM   1916  O   ASN A 130      14.322  53.040  26.927  1.00 22.74           O
ATOM   1917  CB  ASN A 130      16.786  54.040  26.476  1.00 23.60           C
ATOM   1918  CG  ASN A 130      18.191  54.610  26.404  1.00 26.40           C
ATOM   1919  OD1 ASN A 130      18.953  54.328  25.448  1.00 30.93           O
ATOM   1920  ND2 ASN A 130      18.570  55.363  27.430  1.00 29.05           N
ATOM   1921  H   ASN A 130      17.654  51.696  27.116  1.00 20.95           H
ATOM   1922  HA  ASN A 130      16.553  53.765  28.507  1.00 21.69           H
ATOM   1923  HB2 ASN A 130      16.644  53.498  25.684  1.00 22.96           H
ATOM   1924  HB3 ASN A 130      16.166  54.786  26.485  1.00 23.00           H
ATOM   1925 HD21 ASN A 130      17.897  55.575  28.146  0.00 29.64           H
ATOM   1926 HD22 ASN A 130      19.422  55.814  27.438  0.00 29.64           H
ATOM   1927  N   ASP A 131      15.061  51.355  28.261  1.00 20.39           N
ATOM   1928  CA  ASP A 131      13.834  50.591  28.170  1.00 19.23           C
ATOM   1929  C   ASP A 131      12.613  51.430  28.435  1.00 19.75           C
ATOM   1930  O   ASP A 131      12.537  52.078  29.472  1.00 19.33           O
ATOM   1931  CB  ASP A 131      13.876  49.442  29.175  1.00 18.36           C
ATOM   1932  CG  ASP A 131      12.913  48.354  28.825  1.00 19.10           C
ATOM   1933  OD1 ASP A 131      11.704  48.662  28.646  1.00 18.83           O
ATOM   1934  OD2 ASP A 131      13.378  47.243  28.694  1.00 18.41           O
ATOM   1935  H   ASP A 131      15.661  51.000  28.764  1.00 20.11           H
ATOM   1936  HA  ASP A 131      13.774  50.206  27.272  1.00 19.31           H
ATOM   1937  HB2 ASP A 131      14.763  49.054  29.186  1.00 18.92           H
ATOM   1938  HB3 ASP A 131      13.650  49.772  30.059  1.00 18.80           H
ATOM   1939  N   PRO A 132      11.646  51.444  27.512  1.00 19.94           N
ATOM   1940  CA  PRO A 132      10.525  52.364  27.779  1.00 20.58           C
ATOM   1941  C   PRO A 132       9.644  51.960  28.921  1.00 20.10           C
ATOM   1942  O   PRO A 132       8.796  52.716  29.359  1.00 22.83           O
ATOM   1943  CB  PRO A 132       9.717  52.338  26.484  1.00 21.31           C
ATOM   1944  CG  PRO A 132      10.099  51.109  25.889  1.00 21.45           C
ATOM   1945  CD  PRO A 132      11.538  50.834  26.176  1.00 20.77           C
ATOM   1946  HA  PRO A 132      10.853  53.275  27.928  1.00 20.37           H
ATOM   1947  HB2 PRO A 132       8.765  52.352  26.673  1.00 20.91           H
ATOM   1948  HB3 PRO A 132       9.970  53.088  25.923  1.00 20.76           H
ATOM   1949  HG2 PRO A 132       9.549  50.398  26.254  1.00 21.29           H
ATOM   1950  HG3 PRO A 132       9.963  51.172  24.932  1.00 21.38           H
ATOM   1951  HD2 PRO A 132      11.707  49.880  26.213  1.00 20.27           H
ATOM   1952  HD3 PRO A 132      12.113  51.286  25.539  1.00 20.32           H
ATOM   1953  N   HIS A 133       9.784  50.723  29.379  1.00 18.96           N
ATOM   1954  CA  HIS A 133       9.046  50.224  30.529  1.00 19.04           C
ATOM   1955  C   HIS A 133       9.821  50.375  31.861  1.00 19.54           C
ATOM   1956  O   HIS A 133       9.368  49.888  32.890  1.00 19.34           O
ATOM   1957  CB  HIS A 133       8.731  48.756  30.297  1.00 18.95           C
ATOM   1958  CG  HIS A 133       7.584  48.515  29.372  1.00 19.13           C
ATOM   1959  ND1 HIS A 133       6.357  49.130  29.498  1.00 20.69           N
ATOM   1960  CD2 HIS A 133       7.479  47.673  28.322  1.00 18.18           C
ATOM   1961  CE1 HIS A 133       5.543  48.660  28.567  1.00 21.64           C
ATOM   1962  NE2 HIS A 133       6.203  47.784  27.831  1.00 19.54           N
ATOM   1963  H   HIS A 133      10.305  50.136  29.031  1.00 19.16           H
ATOM   1964  HA  HIS A 133       8.197  50.705  30.618  1.00 18.99           H
ATOM   1965  HB2 HIS A 133       9.508  48.311  29.928  1.00 18.97           H
ATOM   1966  HB3 HIS A 133       8.498  48.344  31.143  1.00 18.89           H
ATOM   1967  HD1 HIS A 133       6.140  49.677  30.127  0.00 20.72           H
ATOM   1968  HD2 HIS A 133       8.144  47.113  27.996  1.00 18.58           H
ATOM   1969  HE1 HIS A 133       4.665  48.932  28.428  1.00 20.89           H
ATOM   1970  HE2 HIS A 133       5.864  47.348  27.169  0.00 19.74           H
ATOM   1971  N   ALA A 134      11.001  50.988  31.833  1.00 19.97           N
ATOM   1972  CA  ALA A 134      11.861  50.983  33.012  1.00 21.32           C
ATOM   1973  C   ALA A 134      11.220  51.525  34.280  1.00 22.58           C
ATOM   1974  O   ALA A 134      11.485  51.066  35.390  1.00 24.19           O
ATOM   1975  CB  ALA A 134      13.170  51.693  32.712  1.00 23.18           C
ATOM   1976  H   ALA A 134      11.325  51.412  31.160  1.00 20.09           H
ATOM   1977  HA  ALA A 134      12.090  50.049  33.200  1.00 21.56           H
ATOM   1978  HB1 ALA A 134      13.595  51.199  31.999  0.00 23.46           H
ATOM   1979  HB2 ALA A 134      13.709  51.657  33.498  0.00 23.46           H
ATOM   1980  HB3 ALA A 134      12.985  52.578  32.448  0.00 23.46           H
ATOM   1981  N   SER A 135      10.337  52.491  34.112  1.00 22.54           N
ATOM   1982  CA  SER A 135       9.753  53.142  35.269  1.00 23.71           C
ATOM   1983  C   SER A 135       8.720  52.234  35.957  1.00 22.97           C
ATOM   1984  O   SER A 135       8.288  52.530  37.075  1.00 25.95           O
ATOM   1985  CB  SER A 135       9.110  54.465  34.866  1.00 24.95           C
ATOM   1986  OG  SER A 135       7.941  54.206  34.147  1.00 27.27           O
ATOM   1987  H   SER A 135      10.063  52.791  33.354  1.00 22.84           H
ATOM   1988  HA  SER A 135      10.458  53.346  35.919  1.00 23.54           H
ATOM   1989  HB2 SER A 135       8.891  54.972  35.663  1.00 24.46           H
ATOM   1990  HB3 SER A 135       9.726  54.964  34.308  1.00 24.50           H
ATOM   1991  HG  SER A 135       7.573  54.881  33.941  0.00 27.52           H
ATOM   1992  N   ARG A 136       8.339  51.134  35.297  1.00 21.34           N
ATOM   1993  CA  ARG A 136       7.376  50.211  35.873  1.00 21.45           C
ATOM   1994  C   ARG A 136       7.982  49.213  36.897  1.00 20.56           C
ATOM   1995  O   ARG A 136       7.245  48.466  37.560  1.00 22.60           O
ATOM   1996  CB  ARG A 136       6.591  49.473  34.779  1.00 22.31           C
ATOM   1997  CG  ARG A 136       5.707  50.377  33.914  1.00 22.34           C
ATOM   1998  CD AARG A 136       4.942  49.564  32.876  0.50 25.38           C
ATOM   1999  CD BARG A 136       4.926  49.592  32.812  0.50 21.89           C
ATOM   2000  NE AARG A 136       4.745  50.293  31.626  0.50 27.94           N
ATOM   2001  NE BARG A 136       3.808  50.405  32.342  0.50 20.16           N
ATOM   2002  CZ AARG A 136       3.629  50.941  31.297  0.50 29.16           C
ATOM   2003  CZ BARG A 136       3.862  51.227  31.302  0.50 20.63           C
ATOM   2004  NH1AARG A 136       2.613  50.980  32.144  0.50 29.58           N
ATOM   2005  NH1BARG A 136       4.938  51.260  30.536  0.50 17.61           N
ATOM   2006  NH2AARG A 136       3.543  51.571  30.120  0.50 29.48           N
ATOM   2007  NH2BARG A 136       2.825  51.987  31.010  0.50 19.16           N
ATOM   2008  H   ARG A 136       8.611  50.904  34.516  1.00 21.67           H
ATOM   2009  HA  ARG A 136       6.711  50.736  36.365  1.00 21.33           H
ATOM   2010  HB2 ARG A 136       7.220  49.023  34.193  1.00 21.69           H
ATOM   2011  HB3 ARG A 136       6.013  48.817  35.200  1.00 21.89           H
ATOM   2012  HG2 ARG A 136       5.060  50.827  34.480  1.00 22.57           H
ATOM   2013  HG3 ARG A 136       6.264  51.028  33.460  1.00 22.66           H
ATOM   2014  HD2AARG A 136       5.436  48.754  32.673  0.50 25.07           H
ATOM   2015  HD2BARG A 136       5.513  49.408  32.063  0.50 21.49           H
ATOM   2016  HD3AARG A 136       4.069  49.339  33.232  0.50 25.30           H
ATOM   2017  HD3BARG A 136       4.576  48.767  33.184  0.50 21.79           H
ATOM   2018  HE AARG A 136       5.554  50.632  31.214  0.50 27.88           H
ATOM   2019  HE BARG A 136       2.958  50.324  32.813  0.50 20.40           H
ATOM   2020 HH11AARG A 136       1.897  51.408  31.938  0.50 29.29           H
ATOM   2021 HH11BARG A 136       4.968  51.784  29.855  0.50 18.05           H
ATOM   2022 HH12AARG A 136       2.670  50.577  32.901  0.50 29.28           H
ATOM   2023 HH12BARG A 136       5.622  50.789  30.747  0.50 18.09           H
ATOM   2024 HH21AARG A 136       4.206  51.550  29.572  0.50 29.44           H
ATOM   2025 HH21BARG A 136       2.112  51.943  31.488  0.50 19.23           H
ATOM   2026 HH22AARG A 136       2.827  51.999  29.912  0.50 29.18           H
ATOM   2027 HH22BARG A 136       2.841  52.483  30.308  0.50 19.50           H
ATOM   2028  N   TYR A 137       9.306  49.179  37.043  1.00 19.83           N
ATOM   2029  CA  TYR A 137       9.906  48.208  37.965  1.00 19.88           C
ATOM   2030  C   TYR A 137      11.243  48.665  38.516  1.00 20.78           C
ATOM   2031  O   TYR A 137      11.856  49.585  37.987  1.00 22.58           O
ATOM   2032  CB  TYR A 137      10.023  46.837  37.268  1.00 18.89           C
ATOM   2033  CG  TYR A 137      10.799  46.910  35.963  1.00 19.08           C
ATOM   2034  CD1 TYR A 137      12.198  46.882  35.945  1.00 19.24           C
ATOM   2035  CD2 TYR A 137      10.137  47.056  34.751  1.00 19.32           C
ATOM   2036  CE1 TYR A 137      12.894  46.985  34.743  1.00 19.66           C
ATOM   2037  CE2 TYR A 137      10.825  47.195  33.579  1.00 19.02           C
ATOM   2038  CZ  TYR A 137      12.190  47.117  33.571  1.00 18.90           C
ATOM   2039  OH  TYR A 137      12.834  47.196  32.368  1.00 20.51           O
ATOM   2040  H   TYR A 137       9.869  49.684  36.634  1.00 19.90           H
ATOM   2041  HA  TYR A 137       9.314  48.094  38.734  1.00 19.76           H
ATOM   2042  HB2 TYR A 137      10.484  46.220  37.857  1.00 19.21           H
ATOM   2043  HB3 TYR A 137       9.133  46.505  37.070  1.00 19.37           H
ATOM   2044  HD1 TYR A 137      12.668  46.784  36.742  1.00 19.29           H
ATOM   2045  HD2 TYR A 137       9.208  47.109  34.743  1.00 19.06           H
ATOM   2046  HE1 TYR A 137      13.823  46.941  34.732  1.00 19.37           H
ATOM   2047  HE2 TYR A 137      10.362  47.262  32.775  1.00 19.04           H
ATOM   2048  HH  TYR A 137      13.289  46.532  32.260  0.00 20.31           H
ATOM   2049  N   ASP A 138      11.662  48.012  39.590  1.00 21.08           N
ATOM   2050  CA  ASP A 138      12.856  48.351  40.326  1.00 21.88           C
ATOM   2051  C   ASP A 138      13.992  47.384  40.092  1.00 21.48           C
ATOM   2052  O   ASP A 138      15.160  47.747  40.092  1.00 24.33           O
ATOM   2053  CB  ASP A 138      12.528  48.424  41.819  1.00 21.88           C
ATOM   2054  CG  ASP A 138      11.376  49.349  42.105  1.00 24.72           C
ATOM   2055  OD1 ASP A 138      11.462  50.551  41.746  1.00 29.50           O
ATOM   2056  OD2 ASP A 138      10.355  48.885  42.638  1.00 25.76           O
ATOM   2057  H   ASP A 138      11.238  47.345  39.927  1.00 21.13           H
ATOM   2058  HA  ASP A 138      13.167  49.240  40.055  1.00 21.59           H
ATOM   2059  HB2 ASP A 138      12.292  47.538  42.135  1.00 21.91           H
ATOM   2060  HB3 ASP A 138      13.304  48.753  42.298  1.00 22.06           H
ATOM   2061  N   VAL A 139      13.651  46.117  39.873  1.00 20.19           N
ATOM   2062  CA  VAL A 139      14.647  45.039  39.805  1.00 20.35           C
ATOM   2063  C   VAL A 139      14.477  44.264  38.518  1.00 18.03           C
ATOM   2064  O   VAL A 139      13.390  43.845  38.216  1.00 19.59           O
ATOM   2065  CB  VAL A 139      14.547  44.094  40.994  1.00 21.38           C
ATOM   2066  CG1 VAL A 139      15.686  43.099  40.958  1.00 22.94           C
ATOM   2067  CG2 VAL A 139      14.567  44.861  42.304  1.00 23.66           C
ATOM   2068  H   VAL A 139      12.846  45.840  39.761  1.00 20.49           H
ATOM   2069  HA  VAL A 139      15.547  45.422  39.814  1.00 19.94           H
ATOM   2070  HB  VAL A 139      13.704  43.599  40.941  1.00 21.20           H
ATOM   2071 HG11 VAL A 139      15.637  42.511  41.719  0.00 23.24           H
ATOM   2072 HG12 VAL A 139      16.538  43.573  40.989  0.00 23.24           H
ATOM   2073 HG13 VAL A 139      15.650  42.583  40.150  0.00 23.24           H
ATOM   2074 HG21 VAL A 139      15.378  45.379  42.372  0.00 23.99           H
ATOM   2075 HG22 VAL A 139      14.505  44.259  43.046  0.00 23.99           H
ATOM   2076 HG23 VAL A 139      13.809  45.473  42.325  0.00 23.99           H
ATOM   2077  N   ASP A 140      15.582  44.070  37.817  1.00 18.07           N
ATOM   2078  CA  ASP A 140      15.629  43.300  36.566  1.00 17.36           C
ATOM   2079  C   ASP A 140      17.053  42.788  36.444  1.00 18.75           C
ATOM   2080  O   ASP A 140      17.955  43.534  36.095  1.00 20.67           O
ATOM   2081  CB  ASP A 140      15.334  44.241  35.390  1.00 18.34           C
ATOM   2082  CG  ASP A 140      15.331  43.550  34.043  1.00 18.24           C
ATOM   2083  OD1 ASP A 140      15.211  42.309  34.042  1.00 18.13           O
ATOM   2084  OD2 ASP A 140      15.404  44.224  32.991  1.00 19.43           O
ATOM   2085  H   ASP A 140      16.348  44.387  38.046  1.00 17.75           H
ATOM   2086  HA  ASP A 140      14.994  42.553  36.581  1.00 17.85           H
ATOM   2087  HB2 ASP A 140      14.455  44.629  35.520  1.00 17.65           H
ATOM   2088  HB3 ASP A 140      16.000  44.946  35.365  1.00 17.87           H
ATOM   2089  N   ASN A 141      17.274  41.524  36.779  1.00 18.58           N
ATOM   2090  CA  ASN A 141      18.630  40.983  36.833  1.00 19.33           C
ATOM   2091  C   ASN A 141      18.621  39.452  36.675  1.00 17.99           C
ATOM   2092  O   ASN A 141      17.615  38.878  36.280  1.00 17.48           O
ATOM   2093  CB  ASN A 141      19.334  41.453  38.110  1.00 19.99           C
ATOM   2094  CG  ASN A 141      18.674  40.952  39.365  1.00 21.89           C
ATOM   2095  OD1 ASN A 141      17.987  39.918  39.381  1.00 21.58           O
ATOM   2096  ND2 ASN A 141      18.911  41.668  40.460  1.00 26.56           N
ATOM   2097  H   ASN A 141      16.658  40.959  36.982  1.00 18.72           H
ATOM   2098  HA  ASN A 141      19.141  41.337  36.075  1.00 19.03           H
ATOM   2099  HB2 ASN A 141      20.252  41.152  38.105  1.00 19.88           H
ATOM   2100  HB3 ASN A 141      19.315  42.423  38.137  1.00 19.67           H
ATOM   2101 HD21 ASN A 141      19.512  42.453  40.398  0.00 26.61           H
ATOM   2102 HD22 ASN A 141      18.518  41.420  41.306  0.00 26.61           H
ATOM   2103  N   ASP A 142      19.726  38.775  36.956  1.00 18.65           N
ATOM   2104  CA  ASP A 142      19.799  37.328  36.782  1.00 19.99           C
ATOM   2105  C   ASP A 142      18.702  36.619  37.550  1.00 19.98           C
ATOM   2106  O   ASP A 142      18.149  35.614  37.095  1.00 20.85           O
ATOM   2107  CB  ASP A 142      21.153  36.792  37.242  1.00 21.36           C
ATOM   2108  CG  ASP A 142      22.292  37.095  36.274  1.00 25.06           C
ATOM   2109  OD1 ASP A 142      22.316  38.118  35.591  1.00 24.48           O
ATOM   2110  OD2 ASP A 142      23.217  36.277  36.229  1.00 31.68           O
ATOM   2111  H   ASP A 142      20.454  39.129  37.242  1.00 18.70           H
ATOM   2112  HA  ASP A 142      19.693  37.114  35.832  1.00 19.96           H
ATOM   2113  HB2 ASP A 142      21.376  37.188  38.099  1.00 21.05           H
ATOM   2114  HB3 ASP A 142      21.095  35.828  37.333  1.00 20.95           H
ATOM   2115  N   ASP A 143      18.357  37.150  38.704  1.00 19.04           N
ATOM   2116  CA  ASP A 143      17.438  36.529  39.612  1.00 20.45           C
ATOM   2117  C   ASP A 143      15.985  36.839  39.270  1.00 17.91           C
ATOM   2118  O   ASP A 143      15.082  36.427  39.982  1.00 19.26           O
ATOM   2119  CB  ASP A 143      17.720  36.969  41.054  1.00 22.30           C
ATOM   2120  CG  ASP A 143      19.112  36.534  41.558  1.00 25.75           C
ATOM   2121  OD1 ASP A 143      19.691  35.576  41.006  1.00 30.35           O
ATOM   2122  OD2 ASP A 143      19.599  37.158  42.526  1.00 35.46           O
ATOM   2123  H   ASP A 143      18.661  37.899  38.997  1.00 19.51           H
ATOM   2124  HA  ASP A 143      17.548  35.556  39.573  1.00 20.01           H
ATOM   2125  HB2 ASP A 143      17.669  37.935  41.110  1.00 21.77           H
ATOM   2126  HB3 ASP A 143      17.061  36.570  41.643  1.00 21.68           H
ATOM   2127  N   THR A 144      15.733  37.567  38.197  1.00 17.27           N
ATOM   2128  CA  THR A 144      14.345  37.799  37.728  1.00 16.91           C
ATOM   2129  C   THR A 144      14.042  37.039  36.438  1.00 14.95           C
ATOM   2130  O   THR A 144      12.954  37.190  35.880  1.00 15.87           O
ATOM   2131  CB  THR A 144      13.982  39.280  37.603  1.00 16.38           C
ATOM   2132  OG1 THR A 144      14.686  39.884  36.548  1.00 17.82           O
ATOM   2133  CG2 THR A 144      14.251  39.982  38.874  1.00 18.23           C
ATOM   2134  H   THR A 144      16.324  37.955  37.712  1.00 17.32           H
ATOM   2135  HA  THR A 144      13.727  37.437  38.396  1.00 16.42           H
ATOM   2136  HB  THR A 144      13.031  39.347  37.432  1.00 17.03           H
ATOM   2137  HG1 THR A 144      14.479  40.686  36.486  0.00 17.87           H
ATOM   2138 HG21 THR A 144      13.719  39.561  39.573  0.00 18.25           H
ATOM   2139 HG22 THR A 144      14.021  40.889  38.811  0.00 18.25           H
ATOM   2140 HG23 THR A 144      15.177  39.879  39.108  0.00 18.25           H
ATOM   2141  N   VAL A 145      14.943  36.159  35.993  1.00 15.38           N
ATOM   2142  CA  VAL A 145      14.651  35.256  34.893  1.00 15.29           C
ATOM   2143  C   VAL A 145      13.954  34.055  35.440  1.00 15.69           C
ATOM   2144  O   VAL A 145      14.445  33.436  36.401  1.00 17.44           O
ATOM   2145  CB  VAL A 145      15.939  34.917  34.102  1.00 16.42           C
ATOM   2146  CG1 VAL A 145      15.590  33.937  32.989  1.00 18.30           C
ATOM   2147  CG2 VAL A 145      16.536  36.179  33.513  1.00 17.32           C
ATOM   2148  H   VAL A 145      15.735  36.066  36.314  1.00 15.15           H
ATOM   2149  HA  VAL A 145      14.045  35.701  34.264  1.00 15.54           H
ATOM   2150  HB  VAL A 145      16.597  34.500  34.697  1.00 16.01           H
ATOM   2151 HG11 VAL A 145      16.394  33.716  32.507  0.00 18.66           H
ATOM   2152 HG12 VAL A 145      14.948  34.329  32.418  0.00 18.66           H
ATOM   2153 HG13 VAL A 145      15.237  33.132  33.396  0.00 18.66           H
ATOM   2154 HG21 VAL A 145      15.917  36.568  32.908  0.00 17.41           H
ATOM   2155 HG22 VAL A 145      17.348  35.930  33.023  0.00 17.41           H
ATOM   2156 HG23 VAL A 145      16.771  36.782  34.212  0.00 17.41           H
ATOM   2157  N   ILE A 146      12.821  33.702  34.835  1.00 14.24           N
ATOM   2158  CA  ILE A 146      12.123  32.470  35.219  1.00 14.73           C
ATOM   2159  C   ILE A 146      12.067  31.540  34.022  1.00 13.45           C
ATOM   2160  O   ILE A 146      11.417  31.882  33.034  1.00 15.38           O
ATOM   2161  CB  ILE A 146      10.719  32.724  35.737  1.00 14.83           C
ATOM   2162  CG1 ILE A 146      10.735  33.748  36.856  1.00 16.88           C
ATOM   2163  CG2 ILE A 146      10.063  31.421  36.188  1.00 15.89           C
ATOM   2164  CD1 ILE A 146       9.355  34.138  37.377  1.00 17.46           C
ATOM   2165  H   ILE A 146      12.434  34.147  34.208  1.00 14.69           H
ATOM   2166  HA  ILE A 146      12.612  32.021  35.934  1.00 14.34           H
ATOM   2167  HB  ILE A 146      10.190  33.090  35.011  1.00 14.93           H
ATOM   2168 HG12 ILE A 146      11.240  33.385  37.601  1.00 16.61           H
ATOM   2169 HG13 ILE A 146      11.161  34.559  36.538  1.00 16.37           H
ATOM   2170 HG21 ILE A 146      10.011  30.825  35.451  0.00 15.69           H
ATOM   2171 HG22 ILE A 146       9.186  31.621  36.524  0.00 15.69           H
ATOM   2172 HG23 ILE A 146      10.599  31.038  36.894  0.00 15.69           H
ATOM   2173 HD11 ILE A 146       9.465  34.784  38.098  0.00 17.22           H
ATOM   2174 HD12 ILE A 146       8.934  33.341  37.768  0.00 17.22           H
ATOM   2175 HD13 ILE A 146       8.818  34.487  36.698  0.00 17.22           H
ATOM   2176  N   THR A 147      12.715  30.396  34.103  1.00 13.71           N
ATOM   2177  CA  THR A 147      12.675  29.451  32.999  1.00 13.60           C
ATOM   2178  C   THR A 147      11.682  28.345  33.338  1.00 13.77           C
ATOM   2179  O   THR A 147      11.564  27.905  34.491  1.00 13.64           O
ATOM   2180  CB  THR A 147      14.017  28.842  32.696  1.00 14.81           C
ATOM   2181  OG1 THR A 147      14.447  28.054  33.816  1.00 14.24           O
ATOM   2182  CG2 THR A 147      15.066  29.901  32.328  1.00 15.18           C
ATOM   2183  H   THR A 147      13.183  30.138  34.777  1.00 13.57           H
ATOM   2184  HA  THR A 147      12.373  29.903  32.185  1.00 13.85           H
ATOM   2185  HB  THR A 147      13.918  28.256  31.931  1.00 14.20           H
ATOM   2186  HG1 THR A 147      15.180  27.716  33.677  0.00 14.26           H
ATOM   2187 HG21 THR A 147      14.816  30.378  31.548  0.00 14.95           H
ATOM   2188 HG22 THR A 147      15.932  29.471  32.157  0.00 14.95           H
ATOM   2189 HG23 THR A 147      15.205  30.524  33.055  0.00 14.95           H
ATOM   2190  N   LEU A 148      10.979  27.897  32.329  1.00 12.98           N
ATOM   2191  CA  LEU A 148      10.137  26.719  32.416  1.00 13.36           C
ATOM   2192  C   LEU A 148      10.687  25.684  31.476  1.00 13.74           C
ATOM   2193  O   LEU A 148      10.991  25.960  30.340  1.00 14.75           O
ATOM   2194  CB  LEU A 148       8.705  27.048  31.995  1.00 13.94           C
ATOM   2195  CG  LEU A 148       8.024  28.185  32.706  1.00 14.53           C
ATOM   2196  CD1 LEU A 148       6.588  28.360  32.185  1.00 17.12           C
ATOM   2197  CD2 LEU A 148       8.016  27.966  34.203  1.00 16.19           C
ATOM   2198  H   LEU A 148      10.964  28.267  31.552  1.00 13.19           H
ATOM   2199  HA  LEU A 148      10.125  26.358  33.325  1.00 13.43           H
ATOM   2200  HB2 LEU A 148       8.709  27.268  31.050  1.00 13.54           H
ATOM   2201  HB3 LEU A 148       8.160  26.258  32.136  1.00 13.65           H
ATOM   2202  HG  LEU A 148       8.509  29.006  32.526  1.00 14.87           H
ATOM   2203 HD11 LEU A 148       6.164  29.089  32.660  0.00 17.04           H
ATOM   2204 HD12 LEU A 148       6.082  27.553  32.329  0.00 17.04           H
ATOM   2205 HD13 LEU A 148       6.614  28.565  31.249  0.00 17.04           H
ATOM   2206 HD21 LEU A 148       7.577  27.149  34.415  0.00 16.19           H
ATOM   2207 HD22 LEU A 148       7.580  28.705  34.628  0.00 16.19           H
ATOM   2208 HD23 LEU A 148       8.941  27.926  34.505  0.00 16.19           H
ATOM   2209  N   ALA A 149      10.761  24.443  31.922  1.00 13.99           N
ATOM   2210  CA  ALA A 149      11.242  23.365  31.102  1.00 13.91           C
ATOM   2211  C   ALA A 149      10.534  22.058  31.456  1.00 14.84           C
ATOM   2212  O   ALA A 149      10.291  21.738  32.619  1.00 17.06           O
ATOM   2213  CB  ALA A 149      12.759  23.171  31.271  1.00 17.04           C
ATOM   2214  H   ALA A 149      10.535  24.201  32.717  1.00 13.80           H
ATOM   2215  HA  ALA A 149      11.063  23.558  30.158  1.00 14.70           H
ATOM   2216  HB1 ALA A 149      13.207  23.976  31.001  0.00 17.05           H
ATOM   2217  HB2 ALA A 149      13.028  22.445  30.698  0.00 17.05           H
ATOM   2218  HB3 ALA A 149      12.948  22.967  32.179  0.00 17.05           H
ATOM   2219  N   ASP A 150      10.231  21.250  30.440  1.00 14.07           N
ATOM   2220  CA  ASP A 150       9.786  19.892  30.580  1.00 13.97           C
ATOM   2221  C   ASP A 150      10.993  19.008  30.776  1.00 14.85           C
ATOM   2222  O   ASP A 150      12.013  19.201  30.096  1.00 18.29           O
ATOM   2223  CB  ASP A 150       8.948  19.438  29.373  1.00 15.22           C
ATOM   2224  CG  ASP A 150       9.565  19.691  28.036  1.00 16.08           C
ATOM   2225  OD1 ASP A 150      10.436  20.563  27.906  1.00 15.39           O
ATOM   2226  OD2 ASP A 150       9.086  19.066  27.059  1.00 15.54           O
ATOM   2227  H   ASP A 150      10.288  21.503  29.622  1.00 14.14           H
ATOM   2228  HA  ASP A 150       9.218  19.817  31.374  1.00 14.37           H
ATOM   2229  HB2 ASP A 150       8.794  18.483  29.445  1.00 14.69           H
ATOM   2230  HB3 ASP A 150       8.099  19.906  29.395  1.00 14.59           H
ATOM   2231  N   TRP A 151      10.931  18.071  31.687  1.00 14.13           N
ATOM   2232  CA  TRP A 151      12.050  17.185  31.960  1.00 14.54           C
ATOM   2233  C   TRP A 151      11.606  15.741  31.911  1.00 14.47           C
ATOM   2234  O   TRP A 151      10.592  15.380  32.486  1.00 15.12           O
ATOM   2235  CB  TRP A 151      12.663  17.527  33.311  1.00 15.27           C
ATOM   2236  CG  TRP A 151      13.949  16.884  33.478  1.00 15.32           C
ATOM   2237  CD1 TRP A 151      14.251  15.922  34.327  1.00 16.16           C
ATOM   2238  CD2 TRP A 151      15.147  17.186  32.729  1.00 16.99           C
ATOM   2239  NE1 TRP A 151      15.556  15.548  34.152  1.00 17.70           N
ATOM   2240  CE2 TRP A 151      16.125  16.299  33.168  1.00 18.01           C
ATOM   2241  CE3 TRP A 151      15.459  18.077  31.695  1.00 18.13           C
ATOM   2242  CZ2 TRP A 151      17.414  16.289  32.654  1.00 18.29           C
ATOM   2243  CZ3 TRP A 151      16.737  18.058  31.166  1.00 18.89           C
ATOM   2244  CH2 TRP A 151      17.696  17.166  31.647  1.00 19.78           C
ATOM   2245  H   TRP A 151      10.241  17.918  32.178  1.00 14.31           H
ATOM   2246  HA  TRP A 151      12.739  17.311  31.276  1.00 14.56           H
ATOM   2247  HB2 TRP A 151      12.796  18.485  33.365  1.00 15.01           H
ATOM   2248  HB3 TRP A 151      12.072  17.227  34.020  1.00 14.89           H
ATOM   2249  HD1 TRP A 151      13.660  15.538  34.934  1.00 16.33           H
ATOM   2250  HE1 TRP A 151      15.959  14.936  34.603  1.00 17.38           H
ATOM   2251  HE3 TRP A 151      14.812  18.651  31.359  1.00 17.95           H
ATOM   2252  HZ2 TRP A 151      18.048  15.677  32.953  1.00 18.18           H
ATOM   2253  HZ3 TRP A 151      16.962  18.652  30.487  1.00 18.80           H
ATOM   2254  HH2 TRP A 151      18.557  17.192  31.296  1.00 19.13           H
ATOM   2255  N   TYR A 152      12.388  14.936  31.215  1.00 14.45           N
ATOM   2256  CA  TYR A 152      12.096  13.549  30.987  1.00 15.60           C
ATOM   2257  C   TYR A 152      13.158  12.652  31.618  1.00 14.20           C
ATOM   2258  O   TYR A 152      14.347  12.963  31.572  1.00 15.90           O
ATOM   2259  CB  TYR A 152      12.075  13.286  29.474  1.00 15.64           C
ATOM   2260  CG  TYR A 152      11.071  14.121  28.761  1.00 15.29           C
ATOM   2261  CD1 TYR A 152       9.776  13.674  28.524  1.00 15.77           C
ATOM   2262  CD2 TYR A 152      11.403  15.420  28.362  1.00 16.15           C
ATOM   2263  CE1 TYR A 152       8.836  14.514  27.926  1.00 15.29           C
ATOM   2264  CE2 TYR A 152      10.461  16.220  27.728  1.00 16.11           C
ATOM   2265  CZ  TYR A 152       9.189  15.748  27.564  1.00 15.19           C
ATOM   2266  OH  TYR A 152       8.283  16.595  26.982  1.00 16.88           O
ATOM   2267  H   TYR A 152      13.128  15.184  30.852  1.00 14.64           H
ATOM   2268  HA  TYR A 152      11.219  13.312  31.355  1.00 15.05           H
ATOM   2269  HB2 TYR A 152      12.950  13.488  29.106  1.00 15.56           H
ATOM   2270  HB3 TYR A 152      11.856  12.354  29.318  1.00 15.56           H
ATOM   2271  HD1 TYR A 152       9.520  12.828  28.813  1.00 15.38           H
ATOM   2272  HD2 TYR A 152      12.261  15.745  28.506  1.00 16.10           H
ATOM   2273  HE1 TYR A 152       7.967  14.216  27.783  1.00 15.34           H
ATOM   2274  HE2 TYR A 152      10.675  17.089  27.483  1.00 15.94           H
ATOM   2275  HH  TYR A 152       7.655  16.718  27.507  0.00 16.97           H
ATOM   2276  N   HIS A 153      12.740  11.537  32.190  1.00 15.09           N
ATOM   2277  CA  HIS A 153      13.680  10.641  32.786  1.00 15.53           C
ATOM   2278  C   HIS A 153      14.360   9.759  31.767  1.00 15.82           C
ATOM   2279  O   HIS A 153      15.469   9.291  32.001  1.00 17.97           O
ATOM   2280  CB  HIS A 153      12.995   9.799  33.849  1.00 16.24           C
ATOM   2281  CG  HIS A 153      12.663  10.618  35.062  1.00 16.93           C
ATOM   2282  ND1 HIS A 153      11.977  10.107  36.135  1.00 19.54           N
ATOM   2283  CD2 HIS A 153      12.907  11.910  35.344  1.00 17.19           C
ATOM   2284  CE1 HIS A 153      11.814  11.068  37.031  1.00 18.60           C
ATOM   2285  NE2 HIS A 153      12.406  12.155  36.591  1.00 18.68           N
ATOM   2286  H   HIS A 153      11.919  11.287  32.233  1.00 14.86           H
ATOM   2287  HA  HIS A 153      14.387  11.154  33.230  1.00 15.61           H
ATOM   2288  HB2 HIS A 153      12.170   9.434  33.493  1.00 15.90           H
ATOM   2289  HB3 HIS A 153      13.585   9.079  34.120  1.00 15.81           H
ATOM   2290  HD1 HIS A 153      11.685   9.293  36.215  0.00 19.68           H
ATOM   2291  HD2 HIS A 153      13.372  12.516  34.814  1.00 17.32           H
ATOM   2292  HE1 HIS A 153      11.396  10.974  37.856  1.00 18.87           H
ATOM   2293  HE2 HIS A 153      12.463  12.892  37.008  0.00 18.52           H
ATOM   2294  N   THR A 154      13.711   9.592  30.614  1.00 15.80           N
ATOM   2295  CA  THR A 154      14.260   8.824  29.495  1.00 16.01           C
ATOM   2296  C   THR A 154      14.674   9.784  28.391  1.00 14.83           C
ATOM   2297  O   THR A 154      13.951  10.729  28.059  1.00 15.91           O
ATOM   2298  CB  THR A 154      13.217   7.828  28.954  1.00 16.88           C
ATOM   2299  OG1 THR A 154      12.833   6.949  30.029  1.00 22.81           O
ATOM   2300  CG2 THR A 154      13.757   7.018  27.782  1.00 18.07           C
ATOM   2301  H   THR A 154      12.931   9.912  30.447  1.00 15.80           H
ATOM   2302  HA  THR A 154      15.045   8.314  29.785  1.00 15.80           H
ATOM   2303  HB  THR A 154      12.437   8.318  28.649  1.00 17.24           H
ATOM   2304  HG1 THR A 154      12.260   6.421  29.786  0.00 23.21           H
ATOM   2305 HG21 THR A 154      14.015   7.588  27.096  0.00 18.33           H
ATOM   2306 HG22 THR A 154      13.091   6.397  27.501  0.00 18.33           H
ATOM   2307 HG23 THR A 154      14.528   6.511  28.105  0.00 18.33           H
ATOM   2308  N   ALA A 155      15.875   9.583  27.866  1.00 15.04           N
ATOM   2309  CA  ALA A 155      16.453  10.494  26.873  1.00 14.95           C
ATOM   2310  C   ALA A 155      15.623  10.538  25.608  1.00 15.52           C
ATOM   2311  O   ALA A 155      14.880   9.617  25.277  1.00 16.56           O
ATOM   2312  CB  ALA A 155      17.889  10.096  26.547  1.00 16.58           C
ATOM   2313  H   ALA A 155      16.380   8.915  28.060  1.00 14.84           H
ATOM   2314  HA  ALA A 155      16.472  11.398  27.252  1.00 15.25           H
ATOM   2315  HB1 ALA A 155      18.416  10.142  27.374  0.00 16.59           H
ATOM   2316  HB2 ALA A 155      18.253  10.706  25.917  0.00 16.59           H
ATOM   2317  HB3 ALA A 155      17.907   9.202  26.220  0.00 16.59           H
ATOM   2318  N   ALA A 156      15.763  11.629  24.883  1.00 16.54           N
ATOM   2319  CA  ALA A 156      14.968  11.899  23.736  1.00 16.60           C
ATOM   2320  C   ALA A 156      14.956  10.760  22.710  1.00 17.91           C
ATOM   2321  O   ALA A 156      13.900  10.438  22.159  1.00 18.88           O
ATOM   2322  CB  ALA A 156      15.402  13.274  23.117  1.00 17.79           C
ATOM   2323  H   ALA A 156      16.340  12.243  25.055  1.00 16.25           H
ATOM   2324  HA  ALA A 156      14.043  12.009  24.038  1.00 16.96           H
ATOM   2325  HB1 ALA A 156      15.253  13.966  23.750  0.00 17.84           H
ATOM   2326  HB2 ALA A 156      14.846  13.438  22.328  0.00 17.84           H
ATOM   2327  HB3 ALA A 156      16.312  13.224  22.855  0.00 17.84           H
ATOM   2328  N   LYS A 157      16.105  10.204  22.426  1.00 17.36           N
ATOM   2329  CA  LYS A 157      16.187   9.155  21.431  1.00 18.66           C
ATOM   2330  C   LYS A 157      15.820   7.785  21.982  1.00 18.90           C
ATOM   2331  O   LYS A 157      15.782   6.831  21.226  1.00 22.73           O
ATOM   2332  CB  LYS A 157      17.587   9.092  20.828  1.00 19.48           C
ATOM   2333  CG  LYS A 157      17.947  10.312  20.012  1.00 20.66           C
ATOM   2334  CD  LYS A 157      18.955   9.939  18.993  1.00 24.58           C
ATOM   2335  CE  LYS A 157      19.587  11.126  18.327  1.00 22.50           C
ATOM   2336  NZ  LYS A 157      18.608  11.978  17.629  1.00 22.19           N
ATOM   2337  H   LYS A 157      16.855  10.411  22.792  1.00 17.74           H
ATOM   2338  HA  LYS A 157      15.567   9.353  20.697  1.00 18.57           H
ATOM   2339  HB2 LYS A 157      18.236   9.011  21.544  1.00 19.03           H
ATOM   2340  HB3 LYS A 157      17.645   8.318  20.246  1.00 18.97           H
ATOM   2341  HG2 LYS A 157      17.159  10.650  19.558  1.00 21.03           H
ATOM   2342  HG3 LYS A 157      18.327  10.992  20.590  1.00 20.85           H
ATOM   2343  HD2 LYS A 157      19.661   9.427  19.418  1.00 23.53           H
ATOM   2344  HD3 LYS A 157      18.526   9.405  18.306  1.00 23.65           H
ATOM   2345  HE2 LYS A 157      20.029  11.667  19.000  1.00 22.64           H
ATOM   2346  HE3 LYS A 157      20.234  10.815  17.674  1.00 22.55           H
ATOM   2347  HZ1 LYS A 157      18.204  11.463  16.934  0.00 21.84           H
ATOM   2348  HZ2 LYS A 157      19.069  12.726  17.243  0.00 21.84           H
ATOM   2349  HZ3 LYS A 157      17.946  12.286  18.238  0.00 21.84           H
ATOM   2350  N   LEU A 158      15.628   7.641  23.287  1.00 18.02           N
ATOM   2351  CA  LEU A 158      15.370   6.381  23.908  1.00 18.16           C
ATOM   2352  C   LEU A 158      13.935   6.164  24.320  1.00 18.56           C
ATOM   2353  O   LEU A 158      13.527   4.999  24.598  1.00 21.13           O
ATOM   2354  CB  LEU A 158      16.295   6.156  25.107  1.00 18.31           C
ATOM   2355  CG  LEU A 158      17.806   6.093  24.803  1.00 19.71           C
ATOM   2356  CD1 LEU A 158      18.539   5.842  26.090  1.00 19.74           C
ATOM   2357  CD2 LEU A 158      18.233   5.049  23.767  1.00 21.81           C
ATOM   2358  H   LEU A 158      15.655   8.287  23.851  1.00 18.09           H
ATOM   2359  HA  LEU A 158      15.575   5.667  23.269  1.00 18.15           H
ATOM   2360  HB2 LEU A 158      16.158   6.882  25.736  1.00 18.21           H
ATOM   2361  HB3 LEU A 158      16.053   5.316  25.528  1.00 18.30           H
ATOM   2362  HG  LEU A 158      18.088   6.961  24.472  1.00 19.73           H
ATOM   2363 HD11 LEU A 158      19.484   5.798  25.927  0.00 20.36           H
ATOM   2364 HD12 LEU A 158      18.246   5.000  26.478  0.00 20.36           H
ATOM   2365 HD13 LEU A 158      18.353   6.551  26.715  0.00 20.36           H
ATOM   2366 HD21 LEU A 158      17.980   4.166  24.073  0.00 21.43           H
ATOM   2367 HD22 LEU A 158      19.187   5.079  23.655  0.00 21.43           H
ATOM   2368 HD23 LEU A 158      17.799   5.235  22.934  0.00 21.43           H
ATOM   2369  N   GLY A 159      13.155   7.226  24.370  1.00 19.43           N
ATOM   2370  CA  GLY A 159      11.758   7.118  24.772  1.00 19.77           C
ATOM   2371  C   GLY A 159      10.849   6.952  23.578  1.00 20.73           C
ATOM   2372  O   GLY A 159      11.320   6.716  22.471  1.00 21.19           O
ATOM   2373  H   GLY A 159      13.398   8.028  24.181  1.00 19.27           H
ATOM   2374  HA2 GLY A 159      11.630   6.362  25.366  1.00 19.85           H
ATOM   2375  HA3 GLY A 159      11.506   7.923  25.249  1.00 19.88           H
ATOM   2376  N   PRO A 160       9.544   7.150  23.794  1.00 21.33           N
ATOM   2377  CA  PRO A 160       8.597   7.168  22.717  1.00 22.39           C
ATOM   2378  C   PRO A 160       8.938   8.294  21.757  1.00 21.15           C
ATOM   2379  O   PRO A 160       9.488   9.322  22.145  1.00 21.71           O
ATOM   2380  CB  PRO A 160       7.272   7.528  23.412  1.00 23.41           C
ATOM   2381  CG  PRO A 160       7.466   7.197  24.800  1.00 24.92           C
ATOM   2382  CD  PRO A 160       8.894   7.465  25.073  1.00 21.97           C
ATOM   2383  HA  PRO A 160       8.537   6.304  22.258  1.00 22.10           H
ATOM   2384  HB2 PRO A 160       7.087   8.475  23.313  1.00 22.98           H
ATOM   2385  HB3 PRO A 160       6.553   6.999  23.033  1.00 23.05           H
ATOM   2386  HG2 PRO A 160       6.901   7.760  25.351  1.00 24.08           H
ATOM   2387  HG3 PRO A 160       7.261   6.260  24.943  1.00 24.25           H
ATOM   2388  HD2 PRO A 160       9.026   8.399  25.300  1.00 21.78           H
ATOM   2389  HD3 PRO A 160       9.214   6.878  25.775  1.00 21.97           H
ATOM   2390  N   ARG A 161       8.596   8.110  20.499  1.00 21.59           N
ATOM   2391  CA  ARG A 161       8.787   9.134  19.492  1.00 22.80           C
ATOM   2392  C   ARG A 161       8.060  10.427  19.857  1.00 21.87           C
ATOM   2393  O   ARG A 161       8.623  11.521  19.677  1.00 21.71           O
ATOM   2394  CB  ARG A 161       8.309   8.597  18.164  1.00 23.74           C
ATOM   2395  CG  ARG A 161       8.622   9.472  16.992  1.00 26.89           C
ATOM   2396  CD  ARG A 161       8.436   8.651  15.718  1.00 31.61           C
ATOM   2397  NE  ARG A 161       8.551   9.458  14.511  1.00 35.83           N
ATOM   2398  CZ  ARG A 161       9.698   9.816  13.933  1.00 39.56           C
ATOM   2399  NH1 ARG A 161      10.869   9.459  14.455  1.00 42.62           N
ATOM   2400  NH2 ARG A 161       9.682  10.540  12.819  1.00 40.50           N
ATOM   2401  H   ARG A 161       8.240   7.386  20.202  1.00 21.74           H
ATOM   2402  HA  ARG A 161       9.744   9.333  19.414  1.00 22.52           H
ATOM   2403  HB2 ARG A 161       8.729   7.736  18.009  1.00 23.44           H
ATOM   2404  HB3 ARG A 161       7.345   8.489  18.201  1.00 23.58           H
ATOM   2405  HG2 ARG A 161       8.013  10.226  16.968  1.00 27.11           H
ATOM   2406  HG3 ARG A 161       9.543   9.772  17.040  1.00 27.28           H
ATOM   2407  HD2 ARG A 161       9.097   7.942  15.688  1.00 31.48           H
ATOM   2408  HD3 ARG A 161       7.546   8.265  15.727  1.00 31.59           H
ATOM   2409  HE  ARG A 161       7.742   9.893  14.200  1.00 35.73           H
ATOM   2410 HH11 ARG A 161      11.599   9.702  14.071  1.00 41.90           H
ATOM   2411 HH12 ARG A 161      10.909   8.989  15.172  1.00 41.86           H
ATOM   2412 HH21 ARG A 161       8.933  10.781  12.472  1.00 40.07           H
ATOM   2413 HH22 ARG A 161      10.420  10.780  12.448  1.00 40.13           H
ATOM   2414  N   PHE A 162       6.839  10.305  20.408  1.00 20.55           N
ATOM   2415  CA  PHE A 162       6.009  11.453  20.827  1.00 21.15           C
ATOM   2416  C   PHE A 162       5.579  11.207  22.273  1.00 22.98           C
ATOM   2417  O   PHE A 162       4.476  10.739  22.547  1.00 25.31           O
ATOM   2418  CB  PHE A 162       4.792  11.529  19.905  1.00 22.15           C
ATOM   2419  CG  PHE A 162       5.155  11.676  18.450  1.00 20.45           C
ATOM   2420  CD1 PHE A 162       4.831  10.707  17.514  1.00 23.32           C
ATOM   2421  CD2 PHE A 162       5.858  12.776  18.019  1.00 23.40           C
ATOM   2422  CE1 PHE A 162       5.210  10.870  16.166  1.00 22.78           C
ATOM   2423  CE2 PHE A 162       6.248  12.931  16.741  1.00 22.29           C
ATOM   2424  CZ  PHE A 162       5.885  12.006  15.789  1.00 24.42           C
ATOM   2425  H   PHE A 162       6.456   9.548  20.548  1.00 20.96           H
ATOM   2426  HA  PHE A 162       6.505  12.295  20.768  1.00 21.52           H
ATOM   2427  HB2 PHE A 162       4.272  10.716  19.999  1.00 21.42           H
ATOM   2428  HB3 PHE A 162       4.254  12.296  20.157  1.00 21.49           H
ATOM   2429  HD1 PHE A 162       4.355   9.951  17.773  1.00 22.66           H
ATOM   2430  HD2 PHE A 162       6.098  13.424  18.641  1.00 22.58           H
ATOM   2431  HE1 PHE A 162       4.976  10.230  15.533  1.00 22.89           H
ATOM   2432  HE2 PHE A 162       6.701  13.701  16.486  1.00 22.89           H
ATOM   2433  HZ  PHE A 162       6.153  12.117  14.905  1.00 23.65           H
ATOM   2434  N   PRO A 163       6.436  11.551  23.230  1.00 23.05           N
ATOM   2435  CA  PRO A 163       6.079  11.376  24.637  1.00 24.54           C
ATOM   2436  C   PRO A 163       4.738  12.015  25.059  1.00 25.08           C
ATOM   2437  O   PRO A 163       4.362  13.045  24.527  1.00 27.90           O
ATOM   2438  CB  PRO A 163       7.242  12.039  25.362  1.00 24.63           C
ATOM   2439  CG  PRO A 163       8.371  11.970  24.429  1.00 23.68           C
ATOM   2440  CD  PRO A 163       7.770  12.149  23.067  1.00 23.13           C
ATOM   2441  HA  PRO A 163       6.065  10.422  24.861  1.00 24.33           H
ATOM   2442  HB2 PRO A 163       7.025  12.962  25.565  1.00 24.40           H
ATOM   2443  HB3 PRO A 163       7.442  11.547  26.173  1.00 24.47           H
ATOM   2444  HG2 PRO A 163       8.999  12.685  24.623  1.00 23.56           H
ATOM   2445  HG3 PRO A 163       8.803  11.105  24.502  1.00 23.72           H
ATOM   2446  HD2 PRO A 163       7.697  13.091  22.848  1.00 23.16           H
ATOM   2447  HD3 PRO A 163       8.289  11.667  22.406  1.00 23.10           H
ATOM   2448  N   GLY A 164       4.057  11.373  26.017  1.00 26.81           N
ATOM   2449  CA  GLY A 164       2.771  11.830  26.510  1.00 28.33           C
ATOM   2450  C   GLY A 164       2.853  12.742  27.716  1.00 27.88           C
ATOM   2451  O   GLY A 164       1.991  12.708  28.583  1.00 30.58           O
ATOM   2452  H   GLY A 164       4.333  10.656  26.403  1.00 26.76           H
ATOM   2453  HA2 GLY A 164       2.297  12.300  25.807  1.00 27.84           H
ATOM   2454  HA3 GLY A 164       2.241  11.057  26.760  1.00 27.80           H
ATOM   2455  N   GLY A 165       3.847  13.628  27.743  1.00 25.64           N
ATOM   2456  CA  GLY A 165       4.069  14.467  28.904  1.00 24.25           C
ATOM   2457  C   GLY A 165       5.392  14.171  29.549  1.00 23.25           C
ATOM   2458  O   GLY A 165       6.001  13.098  29.400  1.00 25.71           O
ATOM   2459  H   GLY A 165       4.402  13.767  27.103  1.00 25.78           H
ATOM   2460  HA2 GLY A 165       4.063  15.398  28.636  1.00 24.35           H
ATOM   2461  HA3 GLY A 165       3.373  14.337  29.566  1.00 24.34           H
ATOM   2462  N   ALA A 166       5.832  15.150  30.289  1.00 19.07           N
ATOM   2463  CA  ALA A 166       7.109  15.067  30.937  1.00 19.10           C
ATOM   2464  C   ALA A 166       6.987  14.422  32.296  1.00 17.08           C
ATOM   2465  O   ALA A 166       5.908  14.328  32.885  1.00 17.93           O
ATOM   2466  CB  ALA A 166       7.676  16.430  31.056  1.00 20.59           C
ATOM   2467  H   ALA A 166       5.405  15.882  30.441  1.00 20.02           H
ATOM   2468  HA  ALA A 166       7.729  14.531  30.402  1.00 18.90           H
ATOM   2469  HB1 ALA A 166       7.785  16.769  30.142  0.00 20.68           H
ATOM   2470  HB2 ALA A 166       8.555  16.351  31.446  0.00 20.68           H
ATOM   2471  HB3 ALA A 166       7.112  16.969  31.550  0.00 20.68           H
ATOM   2472  N   ASP A 167       8.109  13.956  32.825  1.00 16.18           N
ATOM   2473  CA  ASP A 167       8.127  13.471  34.196  1.00 15.76           C
ATOM   2474  C   ASP A 167       8.013  14.613  35.200  1.00 16.08           C
ATOM   2475  O   ASP A 167       7.397  14.421  36.215  1.00 17.56           O
ATOM   2476  CB  ASP A 167       9.391  12.672  34.435  1.00 16.98           C
ATOM   2477  CG  ASP A 167       9.364  11.391  33.639  1.00 18.19           C
ATOM   2478  OD1 ASP A 167       8.665  10.478  34.069  1.00 25.98           O
ATOM   2479  OD2 ASP A 167       9.979  11.321  32.577  1.00 17.42           O
ATOM   2480  H   ASP A 167       8.863  13.919  32.412  1.00 16.23           H
ATOM   2481  HA  ASP A 167       7.367  12.869  34.337  1.00 16.04           H
ATOM   2482  HB2 ASP A 167      10.164  13.191  34.160  1.00 16.49           H
ATOM   2483  HB3 ASP A 167       9.455  12.445  35.375  1.00 16.37           H
ATOM   2484  N   ALA A 168       8.550  15.784  34.892  1.00 15.49           N
ATOM   2485  CA  ALA A 168       8.513  16.941  35.779  1.00 14.89           C
ATOM   2486  C   ALA A 168       8.532  18.208  34.956  1.00 14.51           C
ATOM   2487  O   ALA A 168       9.176  18.251  33.935  1.00 16.94           O
ATOM   2488  CB  ALA A 168       9.718  16.929  36.690  1.00 16.69           C
ATOM   2489  H   ALA A 168       8.962  15.938  34.153  1.00 15.43           H
ATOM   2490  HA  ALA A 168       7.700  16.929  36.326  1.00 15.24           H
ATOM   2491  HB1 ALA A 168       9.721  16.127  37.218  0.00 16.43           H
ATOM   2492  HB2 ALA A 168       9.691  17.697  37.263  0.00 16.43           H
ATOM   2493  HB3 ALA A 168      10.526  16.959  36.153  0.00 16.43           H
ATOM   2494  N   THR A 169       7.884  19.238  35.439  1.00 14.51           N
ATOM   2495  CA  THR A 169       8.115  20.583  34.999  1.00 13.71           C
ATOM   2496  C   THR A 169       9.167  21.177  35.937  1.00 13.67           C
ATOM   2497  O   THR A 169       9.075  21.028  37.159  1.00 15.09           O
ATOM   2498  CB  THR A 169       6.833  21.413  35.148  1.00 14.90           C
ATOM   2499  OG1 THR A 169       5.785  20.827  34.376  1.00 15.75           O
ATOM   2500  CG2 THR A 169       7.044  22.853  34.669  1.00 16.70           C
ATOM   2501  H   THR A 169       7.282  19.177  36.050  1.00 14.27           H
ATOM   2502  HA  THR A 169       8.420  20.614  34.069  1.00 14.03           H
ATOM   2503  HB  THR A 169       6.571  21.438  36.081  1.00 14.57           H
ATOM   2504  HG1 THR A 169       5.089  21.264  34.467  0.00 15.99           H
ATOM   2505 HG21 THR A 169       7.736  23.253  35.198  0.00 16.91           H
ATOM   2506 HG22 THR A 169       6.232  23.339  34.788  0.00 16.91           H
ATOM   2507 HG23 THR A 169       7.293  22.833  33.759  0.00 16.91           H
ATOM   2508  N   LEU A 170      10.169  21.790  35.345  1.00 12.99           N
ATOM   2509  CA  LEU A 170      11.204  22.477  36.058  1.00 13.98           C
ATOM   2510  C   LEU A 170      10.977  23.962  35.951  1.00 13.66           C
ATOM   2511  O   LEU A 170      10.783  24.480  34.874  1.00 14.35           O
ATOM   2512  CB  LEU A 170      12.593  22.119  35.519  1.00 14.76           C
ATOM   2513  CG  LEU A 170      12.886  20.644  35.345  1.00 14.78           C
ATOM   2514  CD1 LEU A 170      14.277  20.523  34.775  1.00 16.66           C
ATOM   2515  CD2 LEU A 170      12.768  19.886  36.645  1.00 16.36           C
ATOM   2516  H   LEU A 170      10.273  21.822  34.491  1.00 13.38           H
ATOM   2517  HA  LEU A 170      11.181  22.224  37.004  1.00 13.80           H
ATOM   2518  HB2 LEU A 170      12.699  22.538  34.650  1.00 14.32           H
ATOM   2519  HB3 LEU A 170      13.257  22.475  36.130  1.00 14.26           H
ATOM   2520  HG  LEU A 170      12.260  20.264  34.709  1.00 15.24           H
ATOM   2521 HD11 LEU A 170      14.487  19.597  34.655  0.00 17.02           H
ATOM   2522 HD12 LEU A 170      14.888  20.922  35.401  0.00 17.02           H
ATOM   2523 HD13 LEU A 170      14.303  20.985  33.943  0.00 17.02           H
ATOM   2524 HD21 LEU A 170      13.379  20.237  37.283  0.00 16.70           H
ATOM   2525 HD22 LEU A 170      12.938  18.949  36.499  0.00 16.70           H
ATOM   2526 HD23 LEU A 170      11.856  19.980  36.988  0.00 16.70           H
ATOM   2527  N   ILE A 171      11.030  24.637  37.095  1.00 13.85           N
ATOM   2528  CA  ILE A 171      10.977  26.074  37.139  1.00 13.33           C
ATOM   2529  C   ILE A 171      12.310  26.515  37.687  1.00 15.03           C
ATOM   2530  O   ILE A 171      12.685  26.070  38.778  1.00 14.87           O
ATOM   2531  CB  ILE A 171       9.828  26.604  38.046  1.00 15.07           C
ATOM   2532  CG1 ILE A 171       8.470  26.040  37.534  1.00 14.62           C
ATOM   2533  CG2 ILE A 171       9.835  28.125  38.103  1.00 15.25           C
ATOM   2534  CD1 ILE A 171       7.286  26.314  38.467  1.00 16.04           C
ATOM   2535  H   ILE A 171      11.094  24.272  37.872  1.00 13.60           H
ATOM   2536  HA  ILE A 171      10.855  26.444  36.243  1.00 14.01           H
ATOM   2537  HB  ILE A 171       9.974  26.268  38.944  1.00 14.18           H
ATOM   2538 HG12 ILE A 171       8.269  26.445  36.676  1.00 14.68           H
ATOM   2539 HG13 ILE A 171       8.542  25.079  37.433  1.00 14.76           H
ATOM   2540 HG21 ILE A 171      10.696  28.405  38.495  0.00 15.06           H
ATOM   2541 HG22 ILE A 171       9.138  28.419  38.695  0.00 15.06           H
ATOM   2542 HG23 ILE A 171       9.743  28.490  37.246  0.00 15.06           H
ATOM   2543 HD11 ILE A 171       6.490  25.916  38.074  0.00 16.09           H
ATOM   2544 HD12 ILE A 171       7.166  27.257  38.542  0.00 16.09           H
ATOM   2545 HD13 ILE A 171       7.451  25.918  39.317  0.00 16.09           H
ATOM   2546  N   ASN A 172      13.032  27.326  36.931  1.00 13.68           N
ATOM   2547  CA  ASN A 172      14.400  27.631  37.282  1.00 14.87           C
ATOM   2548  C   ASN A 172      15.225  26.395  37.596  1.00 15.61           C
ATOM   2549  O   ASN A 172      16.004  26.364  38.525  1.00 16.35           O
ATOM   2550  CB  ASN A 172      14.466  28.670  38.405  1.00 15.46           C
ATOM   2551  CG  ASN A 172      14.095  30.042  37.911  1.00 16.09           C
ATOM   2552  OD1 ASN A 172      13.946  30.262  36.703  1.00 19.05           O
ATOM   2553  ND2 ASN A 172      13.967  30.998  38.815  1.00 19.01           N
ATOM   2554  H   ASN A 172      12.756  27.711  36.213  1.00 14.24           H
ATOM   2555  HA  ASN A 172      14.823  28.031  36.494  1.00 14.81           H
ATOM   2556  HB2 ASN A 172      13.852  28.427  39.114  1.00 15.33           H
ATOM   2557  HB3 ASN A 172      15.371  28.722  38.750  1.00 15.21           H
ATOM   2558 HD21 ASN A 172      14.120  30.803  39.779  0.00 19.00           H
ATOM   2559 HD22 ASN A 172      13.730  31.911  38.554  0.00 19.00           H
ATOM   2560  N   GLY A 173      15.038  25.366  36.780  1.00 15.58           N
ATOM   2561  CA  GLY A 173      15.902  24.216  36.788  1.00 15.55           C
ATOM   2562  C   GLY A 173      15.579  23.166  37.827  1.00 15.31           C
ATOM   2563  O   GLY A 173      16.277  22.156  37.885  1.00 16.64           O
ATOM   2564  H   GLY A 173      14.408  25.313  36.197  1.00 15.49           H
ATOM   2565  HA2 GLY A 173      15.855  23.790  35.918  1.00 15.45           H
ATOM   2566  HA3 GLY A 173      16.819  24.502  36.926  1.00 15.46           H
ATOM   2567  N   LYS A 174      14.548  23.347  38.637  1.00 14.49           N
ATOM   2568  CA  LYS A 174      14.194  22.372  39.677  1.00 14.91           C
ATOM   2569  C   LYS A 174      12.702  22.129  39.694  1.00 14.85           C
ATOM   2570  O   LYS A 174      11.927  23.048  39.373  1.00 14.94           O
ATOM   2571  CB  LYS A 174      14.613  22.834  41.071  1.00 14.90           C
ATOM   2572  CG  LYS A 174      16.095  23.082  41.204  1.00 16.96           C
ATOM   2573  CD  LYS A 174      16.437  23.551  42.657  1.00 21.18           C
ATOM   2574  CE  LYS A 174      17.927  23.858  42.800  1.00 25.53           C
ATOM   2575  NZ  LYS A 174      18.432  24.962  41.958  1.00 32.46           N
ATOM   2576  H   LYS A 174      14.024  24.028  38.614  1.00 14.66           H
ATOM   2577  HA  LYS A 174      14.635  21.518  39.497  1.00 14.81           H
ATOM   2578  HB2 LYS A 174      14.148  23.656  41.285  1.00 14.95           H
ATOM   2579  HB3 LYS A 174      14.373  22.146  41.710  1.00 14.92           H
ATOM   2580  HG2 LYS A 174      16.579  22.262  41.023  1.00 17.16           H
ATOM   2581  HG3 LYS A 174      16.365  23.780  40.587  1.00 17.14           H
ATOM   2582  HD2 LYS A 174      15.938  24.358  42.861  1.00 21.50           H
ATOM   2583  HD3 LYS A 174      16.209  22.846  43.284  1.00 21.23           H
ATOM   2584  HE2 LYS A 174      18.104  24.092  43.724  1.00 25.80           H
ATOM   2585  HE3 LYS A 174      18.428  23.061  42.566  1.00 25.91           H
ATOM   2586  HZ1 LYS A 174      18.325  24.748  40.996  0.00 32.89           H
ATOM   2587  HZ2 LYS A 174      19.403  25.082  42.075  0.00 32.89           H
ATOM   2588  HZ3 LYS A 174      18.007  25.784  42.123  0.00 32.89           H
ATOM   2589  N   GLY A 175      12.300  20.928  40.071  1.00 15.76           N
ATOM   2590  CA  GLY A 175      10.896  20.638  40.201  1.00 15.20           C
ATOM   2591  C   GLY A 175      10.720  19.233  40.652  1.00 15.12           C
ATOM   2592  O   GLY A 175      11.666  18.459  40.758  1.00 18.41           O
ATOM   2593  H   GLY A 175      12.825  20.272  40.255  1.00 15.34           H
ATOM   2594  HA2 GLY A 175      10.492  21.233  40.853  1.00 15.25           H
ATOM   2595  HA3 GLY A 175      10.452  20.754  39.348  1.00 15.26           H
ATOM   2596  N   ARG A 176       9.471  18.851  40.908  1.00 15.86           N
ATOM   2597  CA  ARG A 176       9.207  17.530  41.416  1.00 16.22           C
ATOM   2598  C   ARG A 176       8.526  16.629  40.411  1.00 16.23           C
ATOM   2599  O   ARG A 176       7.675  17.043  39.640  1.00 16.39           O
ATOM   2600  CB  ARG A 176       8.381  17.595  42.687  1.00 15.91           C
ATOM   2601  CG  ARG A 176       9.178  18.074  43.848  1.00 17.15           C
ATOM   2602  CD  ARG A 176       8.312  18.308  45.038  1.00 18.80           C
ATOM   2603  NE  ARG A 176       9.144  18.802  46.116  1.00 18.34           N
ATOM   2604  CZ  ARG A 176       8.678  19.321  47.237  1.00 18.54           C
ATOM   2605  NH1 ARG A 176       7.398  19.331  47.461  1.00 19.43           N
ATOM   2606  NH2 ARG A 176       9.522  19.802  48.133  1.00 20.78           N
ATOM   2607  H   ARG A 176       8.771  19.338  40.793  1.00 15.72           H
ATOM   2608  HA  ARG A 176      10.057  17.113  41.660  1.00 16.02           H
ATOM   2609  HB2 ARG A 176       7.640  18.208  42.555  1.00 16.19           H
ATOM   2610  HB3 ARG A 176       8.046  16.709  42.900  1.00 15.90           H
ATOM   2611  HG2 ARG A 176       9.839  17.402  44.078  1.00 17.19           H
ATOM   2612  HG3 ARG A 176       9.613  18.910  43.618  1.00 17.21           H
ATOM   2613  HD2 ARG A 176       7.644  18.977  44.819  1.00 18.51           H
ATOM   2614  HD3 ARG A 176       7.895  17.477  45.314  1.00 18.36           H
ATOM   2615  HE  ARG A 176      10.084  18.564  46.095  1.00 18.62           H
ATOM   2616 HH11 ARG A 176       7.097  19.657  48.198  1.00 18.86           H
ATOM   2617 HH12 ARG A 176       6.842  19.033  46.879  1.00 19.12           H
ATOM   2618 HH21 ARG A 176      10.369  19.775  47.988  1.00 20.42           H
ATOM   2619 HH22 ARG A 176       9.228  20.110  48.881  1.00 19.94           H
ATOM   2620  N   ALA A 177       8.923  15.365  40.506  1.00 17.95           N
ATOM   2621  CA  ALA A 177       8.327  14.237  39.816  1.00 18.93           C
ATOM   2622  C   ALA A 177       7.651  13.378  40.889  1.00 20.93           C
ATOM   2623  O   ALA A 177       7.991  13.460  42.069  1.00 21.55           O
ATOM   2624  CB  ALA A 177       9.415  13.437  39.164  1.00 19.31           C
ATOM   2625  H   ALA A 177       9.584  15.121  41.001  1.00 17.72           H
ATOM   2626  HA  ALA A 177       7.679  14.532  39.146  1.00 19.10           H
ATOM   2627  HB1 ALA A 177       9.896  13.949  38.545  0.00 19.28           H
ATOM   2628  HB2 ALA A 177       9.017  12.658  38.713  0.00 19.28           H
ATOM   2629  HB3 ALA A 177      10.017  13.081  39.851  0.00 19.28           H
ATOM   2630  N   PRO A 178       6.761  12.445  40.493  1.00 24.90           N
ATOM   2631  CA  PRO A 178       6.180  11.489  41.454  1.00 26.21           C
ATOM   2632  C   PRO A 178       7.182  10.636  42.216  1.00 25.85           C
ATOM   2633  O   PRO A 178       6.879  10.157  43.296  1.00 27.09           O
ATOM   2634  CB  PRO A 178       5.360  10.577  40.539  1.00 27.78           C
ATOM   2635  CG  PRO A 178       4.878  11.528  39.497  1.00 27.84           C
ATOM   2636  CD  PRO A 178       6.058  12.407  39.199  1.00 26.20           C
ATOM   2637  HA  PRO A 178       5.585  11.946  42.083  1.00 26.14           H
ATOM   2638  HB2 PRO A 178       5.926   9.893  40.148  1.00 27.03           H
ATOM   2639  HB3 PRO A 178       4.627  10.183  41.034  1.00 26.94           H
ATOM   2640  HG2 PRO A 178       4.607  11.037  38.706  1.00 27.38           H
ATOM   2641  HG3 PRO A 178       4.140  12.051  39.847  1.00 27.68           H
ATOM   2642  HD2 PRO A 178       6.618  12.006  38.516  1.00 25.78           H
ATOM   2643  HD3 PRO A 178       5.758  13.294  38.944  1.00 25.74           H
ATOM   2644  N   SER A 179       8.361  10.448  41.647  1.00 25.61           N
ATOM   2645  CA  SER A 179       9.392   9.576  42.216  1.00 26.79           C
ATOM   2646  C   SER A 179      10.135  10.181  43.410  1.00 26.51           C
ATOM   2647  O   SER A 179      10.873   9.477  44.087  1.00 28.25           O
ATOM   2648  CB  SER A 179      10.393   9.225  41.108  1.00 27.13           C
ATOM   2649  OG  SER A 179      10.803  10.380  40.364  1.00 28.97           O
ATOM   2650  H   SER A 179       8.601  10.810  40.907  1.00 25.93           H
ATOM   2651  HA  SER A 179       8.976   8.742  42.517  1.00 26.53           H
ATOM   2652  HB2 SER A 179      11.177   8.816  41.507  1.00 27.06           H
ATOM   2653  HB3 SER A 179       9.973   8.598  40.499  1.00 27.17           H
ATOM   2654  HG  SER A 179      11.346  10.200  39.807  0.00 28.62           H
ATOM   2655  N   ASP A 180       9.995  11.490  43.641  1.00 24.92           N
ATOM   2656  CA  ASP A 180      10.671  12.107  44.773  1.00 24.89           C
ATOM   2657  C   ASP A 180       9.876  13.338  45.234  1.00 25.18           C
ATOM   2658  O   ASP A 180      10.026  14.437  44.701  1.00 23.89           O
ATOM   2659  CB  ASP A 180      12.124  12.441  44.422  1.00 24.30           C
ATOM   2660  CG  ASP A 180      12.884  13.018  45.569  1.00 25.24           C
ATOM   2661  OD1 ASP A 180      12.316  13.155  46.659  1.00 27.57           O
ATOM   2662  OD2 ASP A 180      14.055  13.400  45.378  1.00 27.49           O
ATOM   2663  H   ASP A 180       9.530  12.033  43.162  1.00 25.26           H
ATOM   2664  HA  ASP A 180      10.690  11.471  45.519  1.00 24.78           H
ATOM   2665  HB2 ASP A 180      12.575  11.627  44.147  1.00 24.52           H
ATOM   2666  HB3 ASP A 180      12.138  13.085  43.699  1.00 24.64           H
ATOM   2667  N   SER A 181       9.034  13.097  46.246  1.00 27.16           N
ATOM   2668  CA  SER A 181       8.097  14.063  46.807  1.00 27.18           C
ATOM   2669  C   SER A 181       8.794  15.229  47.518  1.00 25.55           C
ATOM   2670  O   SER A 181       8.172  16.237  47.801  1.00 25.62           O
ATOM   2671  CB  SER A 181       7.157  13.358  47.835  1.00 27.34           C
ATOM   2672  OG  SER A 181       7.866  12.645  48.863  1.00 30.90           O
ATOM   2673  H   SER A 181       8.990  12.335  46.642  1.00 26.66           H
ATOM   2674  HA  SER A 181       7.543  14.431  46.087  1.00 26.86           H
ATOM   2675  HB2 SER A 181       6.598  14.030  48.255  1.00 27.56           H
ATOM   2676  HB3 SER A 181       6.597  12.727  47.355  1.00 27.49           H
ATOM   2677  HG  SER A 181       7.296  12.346  49.403  0.00 30.78           H
ATOM   2678  N   VAL A 182      10.055  15.028  47.874  1.00 24.97           N
ATOM   2679  CA  VAL A 182      10.775  16.017  48.671  1.00 23.86           C
ATOM   2680  C   VAL A 182      11.931  16.667  47.944  1.00 21.83           C
ATOM   2681  O   VAL A 182      12.736  17.329  48.561  1.00 22.47           O
ATOM   2682  CB  VAL A 182      11.242  15.412  49.995  1.00 24.68           C
ATOM   2683  CG1 VAL A 182      10.026  14.930  50.765  1.00 28.67           C
ATOM   2684  CG2 VAL A 182      12.229  14.311  49.788  1.00 25.24           C
ATOM   2685  H   VAL A 182      10.522  14.334  47.678  1.00 24.80           H
ATOM   2686  HA  VAL A 182      10.162  16.743  48.908  1.00 23.79           H
ATOM   2687  HB  VAL A 182      11.675  16.108  50.533  1.00 24.50           H
ATOM   2688 HG11 VAL A 182      10.322  14.580  51.622  0.00 29.12           H
ATOM   2689 HG12 VAL A 182       9.569  14.287  50.273  0.00 29.12           H
ATOM   2690 HG13 VAL A 182       9.452  15.699  50.950  0.00 29.12           H
ATOM   2691 HG21 VAL A 182      11.828  13.626  49.299  0.00 25.47           H
ATOM   2692 HG22 VAL A 182      12.491  13.985  50.678  0.00 25.47           H
ATOM   2693 HG23 VAL A 182      12.999  14.675  49.360  0.00 25.47           H
ATOM   2694  N   ALA A 183      12.016  16.504  46.628  1.00 20.64           N
ATOM   2695  CA  ALA A 183      13.083  17.133  45.914  1.00 19.15           C
ATOM   2696  C   ALA A 183      12.999  18.647  46.106  1.00 18.94           C
ATOM   2697  O   ALA A 183      11.914  19.228  46.228  1.00 18.72           O
ATOM   2698  CB  ALA A 183      13.061  16.754  44.440  1.00 20.51           C
ATOM   2699  H   ALA A 183      11.474  16.045  46.144  1.00 20.45           H
ATOM   2700  HA  ALA A 183      13.936  16.823  46.284  1.00 19.54           H
ATOM   2701  HB1 ALA A 183      13.131  15.788  44.369  0.00 20.48           H
ATOM   2702  HB2 ALA A 183      13.785  17.168  44.002  0.00 20.48           H
ATOM   2703  HB3 ALA A 183      12.219  17.033  44.065  0.00 20.48           H
ATOM   2704  N   GLU A 184      14.170  19.270  46.144  1.00 17.86           N
ATOM   2705  CA  GLU A 184      14.285  20.699  46.349  1.00 18.59           C
ATOM   2706  C   GLU A 184      13.527  21.445  45.279  1.00 17.59           C
ATOM   2707  O   GLU A 184      13.743  21.238  44.074  1.00 17.77           O
ATOM   2708  CB  GLU A 184      15.748  21.093  46.325  1.00 20.51           C
ATOM   2709  CG  GLU A 184      16.003  22.549  46.647  1.00 22.77           C
ATOM   2710  CD  GLU A 184      17.482  22.920  46.631  1.00 28.34           C
ATOM   2711  OE1 GLU A 184      18.336  22.028  46.526  1.00 33.02           O
ATOM   2712  OE2 GLU A 184      17.790  24.125  46.692  1.00 33.79           O
ATOM   2713  H   GLU A 184      14.926  18.871  46.047  1.00 18.23           H
ATOM   2714  HA  GLU A 184      13.918  20.928  47.228  1.00 18.58           H
ATOM   2715  HB2 GLU A 184      16.221  20.559  46.982  1.00 19.62           H
ATOM   2716  HB3 GLU A 184      16.105  20.918  45.440  1.00 19.65           H
ATOM   2717  HG2 GLU A 184      15.556  23.107  45.992  1.00 23.23           H
ATOM   2718  HG3 GLU A 184      15.657  22.739  47.533  1.00 23.49           H
ATOM   2719  N   LEU A 185      12.716  22.387  45.741  1.00 16.78           N
ATOM   2720  CA  LEU A 185      12.046  23.346  44.870  1.00 16.98           C
ATOM   2721  C   LEU A 185      12.846  24.601  44.666  1.00 16.46           C
ATOM   2722  O   LEU A 185      13.567  25.020  45.573  1.00 17.74           O
ATOM   2723  CB  LEU A 185      10.675  23.713  45.414  1.00 17.95           C
ATOM   2724  CG  LEU A 185       9.735  22.534  45.630  1.00 18.77           C
ATOM   2725  CD1 LEU A 185       8.584  22.925  46.559  1.00 23.42           C
ATOM   2726  CD2 LEU A 185       9.280  22.023  44.287  1.00 21.48           C
ATOM   2727  H   LEU A 185      12.531  22.499  46.574  1.00 16.91           H
ATOM   2728  HA  LEU A 185      11.908  22.935  43.991  1.00 16.97           H
ATOM   2729  HB2 LEU A 185      10.793  24.155  46.269  1.00 17.41           H
ATOM   2730  HB3 LEU A 185      10.247  24.321  44.791  1.00 17.44           H
ATOM   2731  HG  LEU A 185      10.224  21.817  46.063  1.00 19.68           H
ATOM   2732 HD11 LEU A 185       8.006  22.168  46.667  0.00 23.81           H
ATOM   2733 HD12 LEU A 185       8.088  23.645  46.132  0.00 23.81           H
ATOM   2734 HD13 LEU A 185       8.932  23.213  47.388  0.00 23.81           H
ATOM   2735 HD21 LEU A 185       8.832  22.702  43.814  0.00 21.84           H
ATOM   2736 HD22 LEU A 185       8.702  21.260  44.424  0.00 21.84           H
ATOM   2737 HD23 LEU A 185      10.065  21.726  43.791  0.00 21.84           H
ATOM   2738  N   SER A 186      12.694  25.201  43.503  1.00 16.73           N
ATOM   2739  CA  SER A 186      13.298  26.497  43.267  1.00 16.01           C
ATOM   2740  C   SER A 186      12.605  27.544  44.146  1.00 16.74           C
ATOM   2741  O   SER A 186      11.407  27.524  44.357  1.00 17.00           O
ATOM   2742  CB  SER A 186      13.225  26.952  41.822  1.00 16.05           C
ATOM   2743  OG  SER A 186      14.105  26.172  41.048  1.00 17.08           O
ATOM   2744  H   SER A 186      12.249  24.886  42.838  1.00 16.42           H
ATOM   2745  HA  SER A 186      14.244  26.454  43.516  1.00 16.25           H
ATOM   2746  HB2 SER A 186      12.319  26.836  41.493  1.00 16.10           H
ATOM   2747  HB3 SER A 186      13.488  27.884  41.762  1.00 16.03           H
ATOM   2748  HG  SER A 186      14.082  26.420  40.264  0.00 17.05           H
ATOM   2749  N   VAL A 187      13.404  28.509  44.580  1.00 16.19           N
ATOM   2750  CA  VAL A 187      12.935  29.664  45.347  1.00 16.76           C
ATOM   2751  C   VAL A 187      13.309  30.932  44.594  1.00 16.85           C
ATOM   2752  O   VAL A 187      14.466  31.092  44.173  1.00 18.09           O
ATOM   2753  CB  VAL A 187      13.563  29.704  46.755  1.00 19.05           C
ATOM   2754  CG1 VAL A 187      13.142  30.992  47.486  1.00 20.50           C
ATOM   2755  CG2 VAL A 187      13.215  28.405  47.537  1.00 19.70           C
ATOM   2756  H   VAL A 187      14.253  28.522  44.442  1.00 16.43           H
ATOM   2757  HA  VAL A 187      11.964  29.630  45.451  1.00 17.04           H
ATOM   2758  HB  VAL A 187      14.538  29.731  46.656  1.00 18.16           H
ATOM   2759 HG11 VAL A 187      13.554  30.977  48.379  0.00 20.79           H
ATOM   2760 HG12 VAL A 187      12.200  31.004  47.579  0.00 20.79           H
ATOM   2761 HG13 VAL A 187      13.469  31.736  47.006  0.00 20.79           H
ATOM   2762 HG21 VAL A 187      12.272  28.306  47.633  0.00 19.74           H
ATOM   2763 HG22 VAL A 187      13.621  28.433  48.428  0.00 19.74           H
ATOM   2764 HG23 VAL A 187      13.580  27.635  47.074  0.00 19.74           H
ATOM   2765  N   ILE A 188      12.334  31.805  44.367  1.00 18.36           N
ATOM   2766  CA  ILE A 188      12.533  33.118  43.768  1.00 18.62           C
ATOM   2767  C   ILE A 188      12.307  34.099  44.891  1.00 19.91           C
ATOM   2768  O   ILE A 188      11.241  34.129  45.483  1.00 20.51           O
ATOM   2769  CB  ILE A 188      11.555  33.353  42.642  1.00 19.05           C
ATOM   2770  CG1 ILE A 188      11.830  32.405  41.474  1.00 18.63           C
ATOM   2771  CG2 ILE A 188      11.657  34.813  42.103  1.00 21.04           C
ATOM   2772  CD1AILE A 188      10.891  32.622  40.403  0.50 19.42           C
ATOM   2773  CD1BILE A 188      11.473  30.943  41.686  0.50 21.07           C
ATOM   2774  H   ILE A 188      11.509  31.652  44.560  1.00 17.99           H
ATOM   2775  HA  ILE A 188      13.446  33.214  43.425  1.00 18.85           H
ATOM   2776  HB  ILE A 188      10.654  33.199  42.968  1.00 18.94           H
ATOM   2777 HG21 ILE A 188      11.479  35.456  42.810  0.00 20.84           H
ATOM   2778 HG22 ILE A 188      11.040  34.957  41.384  0.00 20.84           H
ATOM   2779 HG23 ILE A 188      12.564  34.990  41.769  0.00 20.84           H
ATOM   2780 HD11AILE A 188      11.115  32.049  39.686  0.00 19.68           H
ATOM   2781 HD11BILE A 188      11.608  30.511  40.880  0.00 21.25           H
ATOM   2782 HD12AILE A 188      11.025  33.564  40.102  0.00 19.68           H
ATOM   2783 HD12BILE A 188      10.433  31.016  41.795  0.00 21.25           H
ATOM   2784 HD13AILE A 188      10.028  32.516  40.720  0.00 19.68           H
ATOM   2785 HD13BILE A 188      11.822  30.642  42.431  0.00 21.25           H
ATOM   2786  N   LYS A 189      13.336  34.866  45.174  1.00 20.11           N
ATOM   2787  CA  LYS A 189      13.301  35.811  46.285  1.00 21.17           C
ATOM   2788  C   LYS A 189      12.821  37.176  45.851  1.00 20.59           C
ATOM   2789  O   LYS A 189      13.240  37.679  44.827  1.00 22.16           O
ATOM   2790  CB  LYS A 189      14.703  35.971  46.853  1.00 22.05           C
ATOM   2791  CG  LYS A 189      15.199  34.732  47.536  1.00 25.45           C
ATOM   2792  CD  LYS A 189      16.499  34.959  48.251  1.00 29.45           C
ATOM   2793  CE  LYS A 189      17.097  33.633  48.642  1.00 33.15           C
ATOM   2794  NZ  LYS A 189      18.418  33.747  49.352  1.00 37.59           N
ATOM   2795  H   LYS A 189      14.076  34.869  44.735  1.00 20.26           H
ATOM   2796  HA  LYS A 189      12.722  35.473  46.997  1.00 20.98           H
ATOM   2797  HB2 LYS A 189      15.318  36.186  46.134  1.00 21.99           H
ATOM   2798  HB3 LYS A 189      14.700  36.687  47.508  1.00 21.76           H
ATOM   2799  HG2 LYS A 189      14.542  34.434  48.183  1.00 25.63           H
ATOM   2800  HG3 LYS A 189      15.338  34.043  46.866  1.00 25.41           H
ATOM   2801  HD2 LYS A 189      17.119  35.418  47.663  1.00 29.61           H
ATOM   2802  HD3 LYS A 189      16.342  35.478  49.055  1.00 29.46           H
ATOM   2803  HE2 LYS A 189      16.480  33.171  49.229  1.00 33.34           H
ATOM   2804  HE3 LYS A 189      17.244  33.111  47.839  1.00 33.32           H
ATOM   2805  HZ1 LYS A 189      19.035  34.129  48.845  0.00 38.35           H
ATOM   2806  HZ2 LYS A 189      18.663  32.855  49.668  0.00 38.35           H
ATOM   2807  HZ3 LYS A 189      18.277  34.271  50.205  0.00 38.35           H
ATOM   2808  N   VAL A 190      11.971  37.786  46.670  1.00 20.25           N
ATOM   2809  CA  VAL A 190      11.611  39.195  46.461  1.00 19.67           C
ATOM   2810  C   VAL A 190      11.633  39.925  47.795  1.00 20.20           C
ATOM   2811  O   VAL A 190      11.457  39.285  48.852  1.00 22.31           O
ATOM   2812  CB  VAL A 190      10.209  39.359  45.821  1.00 19.98           C
ATOM   2813  CG1 VAL A 190      10.179  38.805  44.393  1.00 20.51           C
ATOM   2814  CG2 VAL A 190       9.156  38.673  46.637  1.00 20.23           C
ATOM   2815  H   VAL A 190      11.591  37.417  47.348  1.00 20.16           H
ATOM   2816  HA  VAL A 190      12.265  39.625  45.872  1.00 19.89           H
ATOM   2817  HB  VAL A 190       9.985  40.312  45.781  1.00 19.81           H
ATOM   2818 HG11 VAL A 190       9.301  38.933  44.025  0.00 20.54           H
ATOM   2819 HG12 VAL A 190      10.401  37.877  44.409  0.00 20.54           H
ATOM   2820 HG13 VAL A 190      10.822  39.291  43.864  0.00 20.54           H
ATOM   2821 HG21 VAL A 190       9.344  37.738  46.697  0.00 20.59           H
ATOM   2822 HG22 VAL A 190       8.290  38.793  46.203  0.00 20.59           H
ATOM   2823 HG23 VAL A 190       9.122  39.066  47.510  0.00 20.59           H
ATOM   2824  N   THR A 191      11.836  41.223  47.715  1.00 21.13           N
ATOM   2825  CA  THR A 191      11.822  42.107  48.864  1.00 21.99           C
ATOM   2826  C   THR A 191      10.521  42.878  48.826  1.00 21.45           C
ATOM   2827  O   THR A 191      10.223  43.568  47.853  1.00 22.85           O
ATOM   2828  CB  THR A 191      13.018  43.082  48.835  1.00 22.55           C
ATOM   2829  OG1 THR A 191      14.250  42.358  48.732  1.00 24.84           O
ATOM   2830  CG2 THR A 191      13.015  44.051  50.042  1.00 22.86           C
ATOM   2831  H   THR A 191      11.989  41.637  46.977  1.00 21.04           H
ATOM   2832  HA  THR A 191      11.867  41.591  49.695  1.00 21.77           H
ATOM   2833  HB  THR A 191      12.932  43.629  48.040  1.00 22.51           H
ATOM   2834  HG1 THR A 191      14.881  42.860  48.749  0.00 25.42           H
ATOM   2835 HG21 THR A 191      12.201  44.590  50.049  0.00 23.30           H
ATOM   2836 HG22 THR A 191      13.761  44.650  50.022  0.00 23.30           H
ATOM   2837 HG23 THR A 191      13.037  43.565  50.882  0.00 23.30           H
ATOM   2838  N   LYS A 192       9.790  42.851  49.931  1.00 22.12           N
ATOM   2839  CA  LYS A 192       8.536  43.537  50.017  1.00 22.18           C
ATOM   2840  C   LYS A 192       8.735  45.019  49.643  1.00 23.12           C
ATOM   2841  O   LYS A 192       9.681  45.696  50.100  1.00 23.58           O
ATOM   2842  CB  LYS A 192       7.933  43.430  51.408  1.00 22.52           C
ATOM   2843  CG  LYS A 192       6.590  44.130  51.504  1.00 22.93           C
ATOM   2844  CD  LYS A 192       5.824  43.619  52.704  1.00 26.44           C
ATOM   2845  CE  LYS A 192       4.512  44.364  52.910  1.00 26.90           C
ATOM   2846  NZ  LYS A 192       3.652  44.410  51.718  1.00 28.87           N
ATOM   2847  H   LYS A 192      10.012  42.434  50.650  1.00 21.93           H
ATOM   2848  HA  LYS A 192       7.914  43.126  49.384  1.00 22.30           H
ATOM   2849  HB2 LYS A 192       7.807  42.494  51.629  1.00 22.28           H
ATOM   2850  HB3 LYS A 192       8.534  43.844  52.046  1.00 22.35           H
ATOM   2851  HG2 LYS A 192       6.724  45.084  51.614  1.00 23.27           H
ATOM   2852  HG3 LYS A 192       6.073  43.947  50.704  1.00 23.27           H
ATOM   2853  HD2 LYS A 192       5.620  42.679  52.574  1.00 25.85           H
ATOM   2854  HD3 LYS A 192       6.366  43.735  53.499  1.00 25.75           H
ATOM   2855  HE2 LYS A 192       4.013  43.925  53.617  1.00 27.22           H
ATOM   2856  HE3 LYS A 192       4.709  45.278  53.168  1.00 26.95           H
ATOM   2857  HZ1 LYS A 192       4.168  44.912  51.014  0.00 29.48           H
ATOM   2858  HZ2 LYS A 192       2.872  44.935  51.885  0.00 29.48           H
ATOM   2859  HZ3 LYS A 192       3.455  43.572  51.388  0.00 29.48           H
ATOM   2860  N   GLY A 193       7.800  45.504  48.828  1.00 23.26           N
ATOM   2861  CA  GLY A 193       7.802  46.858  48.336  1.00 23.84           C
ATOM   2862  C   GLY A 193       8.518  47.142  47.042  1.00 23.83           C
ATOM   2863  O   GLY A 193       8.399  48.229  46.492  1.00 27.22           O
ATOM   2864  H   GLY A 193       7.131  45.046  48.541  1.00 23.30           H
ATOM   2865  HA2 GLY A 193       6.880  47.131  48.214  1.00 23.64           H
ATOM   2866  HA3 GLY A 193       8.185  47.439  49.012  1.00 23.62           H
ATOM   2867  N   LYS A 194       9.255  46.167  46.539  1.00 22.85           N
ATOM   2868  CA  LYS A 194       9.963  46.322  45.271  1.00 22.20           C
ATOM   2869  C   LYS A 194       9.139  45.687  44.151  1.00 21.63           C
ATOM   2870  O   LYS A 194       8.337  44.780  44.405  1.00 22.70           O
ATOM   2871  CB  LYS A 194      11.362  45.697  45.315  1.00 22.85           C
ATOM   2872  CG  LYS A 194      12.355  46.297  46.278  1.00 25.24           C
ATOM   2873  CD  LYS A 194      13.789  45.786  46.040  1.00 30.84           C
ATOM   2874  CE  LYS A 194      14.786  46.457  46.953  1.00 33.83           C
ATOM   2875  NZ  LYS A 194      14.505  47.918  46.948  1.00 37.60           N
ATOM   2876  H   LYS A 194       9.369  45.397  46.903  1.00 22.83           H
ATOM   2877  HA  LYS A 194      10.076  47.273  45.065  1.00 22.30           H
ATOM   2878  HB2 LYS A 194      11.266  44.762  45.553  1.00 22.69           H
ATOM   2879  HB3 LYS A 194      11.750  45.762  44.428  1.00 22.73           H
ATOM   2880  HG2 LYS A 194      12.345  47.260  46.164  1.00 25.60           H
ATOM   2881  HG3 LYS A 194      12.099  46.066  47.184  1.00 25.77           H
ATOM   2882  HD2 LYS A 194      13.819  44.831  46.207  1.00 30.36           H
ATOM   2883  HD3 LYS A 194      14.045  45.973  45.124  1.00 30.21           H
ATOM   2884  HE2 LYS A 194      14.682  46.124  47.858  1.00 33.91           H
ATOM   2885  HE3 LYS A 194      15.687  46.310  46.627  1.00 33.94           H
ATOM   2886  HZ1 LYS A 194      14.504  48.244  46.168  0.00 38.07           H
ATOM   2887  HZ2 LYS A 194      15.057  48.332  47.625  0.00 38.07           H
ATOM   2888  HZ3 LYS A 194      13.550  47.995  47.381  0.00 38.07           H
ATOM   2889  N   ARG A 195       9.329  46.217  42.940  1.00 21.44           N
ATOM   2890  CA  ARG A 195       8.665  45.782  41.719  1.00 20.29           C
ATOM   2891  C   ARG A 195       9.712  45.124  40.853  1.00 19.26           C
ATOM   2892  O   ARG A 195      10.815  45.645  40.659  1.00 20.73           O
ATOM   2893  CB  ARG A 195       8.071  46.973  40.973  1.00 20.34           C
ATOM   2894  CG  ARG A 195       6.960  47.669  41.759  1.00 23.79           C
ATOM   2895  CD  ARG A 195       6.648  49.077  41.228  1.00 26.07           C
ATOM   2896  NE  ARG A 195       7.874  49.841  41.060  1.00 26.02           N
ATOM   2897  CZ  ARG A 195       8.059  50.835  40.198  1.00 25.30           C
ATOM   2898  NH1 ARG A 195       7.077  51.245  39.382  1.00 25.14           N
ATOM   2899  NH2 ARG A 195       9.263  51.355  40.110  1.00 29.45           N
ATOM   2900  H   ARG A 195       9.874  46.867  42.798  1.00 21.07           H
ATOM   2901  HA  ARG A 195       7.950  45.146  41.924  1.00 20.29           H
ATOM   2902  HB2 ARG A 195       8.781  47.612  40.814  1.00 20.59           H
ATOM   2903  HB3 ARG A 195       7.700  46.669  40.130  1.00 20.54           H
ATOM   2904  HG2 ARG A 195       6.150  47.139  41.695  1.00 23.53           H
ATOM   2905  HG3 ARG A 195       7.227  47.754  42.687  1.00 23.55           H
ATOM   2906  HD2 ARG A 195       6.205  48.990  40.370  1.00 25.83           H
ATOM   2907  HD3 ARG A 195       6.078  49.544  41.859  1.00 25.20           H
ATOM   2908  HE  ARG A 195       8.529  49.750  41.770  1.00 26.04           H
ATOM   2909 HH11 ARG A 195       7.222  51.891  38.833  1.00 24.66           H
ATOM   2910 HH12 ARG A 195       6.297  50.889  39.414  1.00 25.09           H
ATOM   2911 HH21 ARG A 195       9.889  51.096  40.638  1.00 28.65           H
ATOM   2912 HH22 ARG A 195       9.406  52.016  39.579  1.00 28.48           H
ATOM   2913  N   TYR A 196       9.349  43.953  40.345  1.00 18.47           N
ATOM   2914  CA  TYR A 196      10.255  43.046  39.656  1.00 17.45           C
ATOM   2915  C   TYR A 196       9.817  42.864  38.213  1.00 17.53           C
ATOM   2916  O   TYR A 196       8.643  42.603  37.970  1.00 18.35           O
ATOM   2917  CB  TYR A 196      10.227  41.641  40.341  1.00 18.11           C
ATOM   2918  CG  TYR A 196      10.863  41.712  41.696  1.00 18.92           C
ATOM   2919  CD1 TYR A 196      12.209  41.412  41.853  1.00 20.71           C
ATOM   2920  CD2 TYR A 196      10.169  42.210  42.797  1.00 20.18           C
ATOM   2921  CE1 TYR A 196      12.848  41.541  43.068  1.00 21.38           C
ATOM   2922  CE2 TYR A 196      10.811  42.374  44.015  1.00 20.00           C
ATOM   2923  CZ  TYR A 196      12.152  42.049  44.144  1.00 19.94           C
ATOM   2924  OH  TYR A 196      12.790  42.221  45.356  1.00 23.71           O
ATOM   2925  H   TYR A 196       8.546  43.647  40.385  1.00 18.34           H
ATOM   2926  HA  TYR A 196      11.173  43.387  39.678  1.00 17.74           H
ATOM   2927  HB2 TYR A 196       9.308  41.351  40.448  1.00 17.73           H
ATOM   2928  HB3 TYR A 196      10.722  41.005  39.800  1.00 17.73           H
ATOM   2929  HD1 TYR A 196      12.690  41.097  41.122  1.00 20.30           H
ATOM   2930  HD2 TYR A 196       9.278  42.462  42.706  1.00 20.13           H
ATOM   2931  HE1 TYR A 196      13.751  41.335  43.148  1.00 20.85           H
ATOM   2932  HE2 TYR A 196      10.341  42.703  44.747  1.00 19.66           H
ATOM   2933  HH  TYR A 196      13.410  42.733  45.288  0.00 23.00           H
ATOM   2934  N   ARG A 197      10.772  42.967  37.298  1.00 16.89           N
ATOM   2935  CA  ARG A 197      10.555  42.567  35.927  1.00 16.52           C
ATOM   2936  C   ARG A 197      10.947  41.104  35.822  1.00 16.24           C
ATOM   2937  O   ARG A 197      12.141  40.772  35.669  1.00 17.67           O
ATOM   2938  CB  ARG A 197      11.340  43.396  34.905  1.00 17.61           C
ATOM   2939  CG  ARG A 197      10.982  42.937  33.494  1.00 18.07           C
ATOM   2940  CD  ARG A 197      11.961  43.406  32.510  1.00 20.16           C
ATOM   2941  NE  ARG A 197      11.620  43.150  31.123  1.00 15.99           N
ATOM   2942  CZ  ARG A 197      11.675  44.092  30.155  1.00 16.79           C
ATOM   2943  NH1 ARG A 197      12.057  45.342  30.371  1.00 18.47           N
ATOM   2944  NH2 ARG A 197      11.369  43.696  28.919  1.00 17.37           N
ATOM   2945  H   ARG A 197      11.562  43.270  37.450  1.00 16.85           H
ATOM   2946  HA  ARG A 197       9.605  42.651  35.701  1.00 16.67           H
ATOM   2947  HB2 ARG A 197      11.098  44.330  34.992  1.00 16.79           H
ATOM   2948  HB3 ARG A 197      12.293  43.278  35.043  1.00 16.98           H
ATOM   2949  HG2 ARG A 197      10.962  41.970  33.449  1.00 18.33           H
ATOM   2950  HG3 ARG A 197      10.116  43.300  33.253  1.00 18.15           H
ATOM   2951  HD2 ARG A 197      12.075  44.357  32.643  1.00 19.00           H
ATOM   2952  HD3 ARG A 197      12.803  42.956  32.684  1.00 19.20           H
ATOM   2953  HE  ARG A 197      11.556  42.221  30.849  1.00 16.54           H
ATOM   2954 HH11 ARG A 197      12.075  45.896  29.716  1.00 17.86           H
ATOM   2955 HH12 ARG A 197      12.271  45.614  31.154  1.00 18.11           H
ATOM   2956 HH21 ARG A 197      11.120  42.886  28.771  1.00 16.84           H
ATOM   2957 HH22 ARG A 197      11.383  44.260  28.270  1.00 16.99           H
ATOM   2958  N   PHE A 198       9.944  40.220  35.861  1.00 15.39           N
ATOM   2959  CA  PHE A 198      10.203  38.808  35.659  1.00 14.97           C
ATOM   2960  C   PHE A 198      10.141  38.483  34.203  1.00 15.38           C
ATOM   2961  O   PHE A 198       9.222  38.860  33.493  1.00 16.30           O
ATOM   2962  CB  PHE A 198       9.234  37.962  36.476  1.00 15.09           C
ATOM   2963  CG  PHE A 198       9.565  37.936  37.953  1.00 15.91           C
ATOM   2964  CD1 PHE A 198      10.743  37.390  38.376  1.00 17.35           C
ATOM   2965  CD2 PHE A 198       8.692  38.456  38.916  1.00 17.27           C
ATOM   2966  CE1 PHE A 198      11.095  37.392  39.718  1.00 16.26           C
ATOM   2967  CE2 PHE A 198       9.027  38.422  40.231  1.00 18.50           C
ATOM   2968  CZ  PHE A 198      10.210  37.871  40.651  1.00 18.18           C
ATOM   2969  H   PHE A 198       9.119  40.419  35.998  1.00 15.39           H
ATOM   2970  HA  PHE A 198      11.102  38.608  35.980  1.00 15.10           H
ATOM   2971  HB2 PHE A 198       8.338  38.317  36.373  1.00 15.05           H
ATOM   2972  HB3 PHE A 198       9.265  37.048  36.152  1.00 14.98           H
ATOM   2973  HD1 PHE A 198      11.342  37.056  37.752  1.00 16.52           H
ATOM   2974  HD2 PHE A 198       7.878  38.824  38.655  1.00 17.44           H
ATOM   2975  HE1 PHE A 198      11.895  37.005  39.991  1.00 16.81           H
ATOM   2976  HE2 PHE A 198       8.436  38.765  40.861  1.00 17.76           H
ATOM   2977  HZ  PHE A 198      10.431  37.865  41.554  1.00 17.67           H
ATOM   2978  N   ARG A 199      11.164  37.787  33.739  1.00 14.07           N
ATOM   2979  CA  ARG A 199      11.317  37.424  32.342  1.00 14.61           C
ATOM   2980  C   ARG A 199      11.059  35.939  32.249  1.00 13.71           C
ATOM   2981  O   ARG A 199      11.905  35.145  32.643  1.00 14.59           O
ATOM   2982  CB  ARG A 199      12.678  37.837  31.864  1.00 14.49           C
ATOM   2983  CG  ARG A 199      12.910  39.336  31.865  1.00 15.07           C
ATOM   2984  CD  ARG A 199      14.317  39.624  31.514  1.00 15.30           C
ATOM   2985  NE  ARG A 199      14.605  41.062  31.478  1.00 15.90           N
ATOM   2986  CZ  ARG A 199      14.567  41.865  30.399  1.00 14.86           C
ATOM   2987  NH1 ARG A 199      14.244  41.397  29.188  1.00 14.86           N
ATOM   2988  NH2 ARG A 199      14.927  43.129  30.517  1.00 15.96           N
ATOM   2989  H   ARG A 199      11.807  37.496  34.231  1.00 14.48           H
ATOM   2990  HA  ARG A 199      10.656  37.894  31.792  1.00 14.26           H
ATOM   2991  HB2 ARG A 199      13.346  37.433  32.440  1.00 14.57           H
ATOM   2992  HB3 ARG A 199      12.797  37.521  30.955  1.00 14.47           H
ATOM   2993  HG2 ARG A 199      12.338  39.753  31.203  1.00 14.98           H
ATOM   2994  HG3 ARG A 199      12.733  39.697  32.747  1.00 14.72           H
ATOM   2995  HD2 ARG A 199      14.890  39.227  32.187  1.00 15.35           H
ATOM   2996  HD3 ARG A 199      14.518  39.237  30.649  1.00 15.33           H
ATOM   2997  HE  ARG A 199      14.956  41.443  32.296  1.00 15.33           H
ATOM   2998 HH11 ARG A 199      14.227  41.931  28.514  1.00 14.67           H
ATOM   2999 HH12 ARG A 199      14.027  40.575  29.077  1.00 14.55           H
ATOM   3000 HH21 ARG A 199      15.135  43.450  31.286  1.00 15.45           H
ATOM   3001 HH22 ARG A 199      14.890  43.653  29.836  1.00 15.79           H
ATOM   3002  N   LEU A 200       9.841  35.603  31.823  1.00 13.44           N
ATOM   3003  CA  LEU A 200       9.365  34.225  31.790  1.00 13.95           C
ATOM   3004  C   LEU A 200       9.682  33.637  30.413  1.00 13.89           C
ATOM   3005  O   LEU A 200       9.227  34.174  29.389  1.00 14.44           O
ATOM   3006  CB  LEU A 200       7.851  34.229  32.019  1.00 14.45           C
ATOM   3007  CG  LEU A 200       7.193  32.860  32.090  1.00 14.78           C
ATOM   3008  CD1 LEU A 200       7.704  32.032  33.250  1.00 16.02           C
ATOM   3009  CD2 LEU A 200       5.696  33.004  32.160  1.00 15.83           C
ATOM   3010  H   LEU A 200       9.261  36.170  31.537  1.00 13.54           H
ATOM   3011  HA  LEU A 200       9.795  33.695  32.491  1.00 13.85           H
ATOM   3012  HB2 LEU A 200       7.671  34.681  32.858  1.00 14.02           H
ATOM   3013  HB3 LEU A 200       7.429  34.716  31.294  1.00 14.26           H
ATOM   3014  HG  LEU A 200       7.394  32.373  31.276  1.00 14.93           H
ATOM   3015 HD11 LEU A 200       7.252  31.192  33.243  0.00 16.08           H
ATOM   3016 HD12 LEU A 200       7.515  32.509  34.062  0.00 16.08           H
ATOM   3017 HD13 LEU A 200       8.643  31.916  33.141  0.00 16.08           H
ATOM   3018 HD21 LEU A 200       5.488  33.553  32.936  0.00 15.80           H
ATOM   3019 HD22 LEU A 200       5.287  32.184  32.193  0.00 15.80           H
ATOM   3020 HD23 LEU A 200       5.415  33.515  31.366  0.00 15.80           H
ATOM   3021  N   VAL A 201      10.451  32.556  30.388  1.00 13.94           N
ATOM   3022  CA  VAL A 201      10.908  31.973  29.182  1.00 14.69           C
ATOM   3023  C   VAL A 201      10.560  30.496  29.154  1.00 13.77           C
ATOM   3024  O   VAL A 201      10.936  29.744  30.060  1.00 13.70           O
ATOM   3025  CB  VAL A 201      12.476  32.053  29.099  1.00 18.82           C
ATOM   3026  CG1 VAL A 201      12.899  31.536  27.676  1.00 20.58           C
ATOM   3027  CG2 VAL A 201      13.055  33.444  29.454  1.00 21.73           C
ATOM   3028  H   VAL A 201      10.722  32.143  31.092  1.00 14.05           H
ATOM   3029  HA  VAL A 201      10.521  32.413  28.397  1.00 15.12           H
ATOM   3030  HB  VAL A 201      12.853  31.426  29.751  1.00 17.56           H
ATOM   3031 HG11 VAL A 201      13.812  31.590  27.543  0.00 20.82           H
ATOM   3032 HG12 VAL A 201      12.438  32.136  27.007  0.00 20.82           H
ATOM   3033 HG13 VAL A 201      12.546  30.660  27.539  0.00 20.82           H
ATOM   3034 HG21 VAL A 201      12.725  34.098  28.882  0.00 21.73           H
ATOM   3035 HG22 VAL A 201      14.033  33.399  29.401  0.00 21.73           H
ATOM   3036 HG23 VAL A 201      12.831  33.648  30.385  0.00 21.73           H
ATOM   3037  N   SER A 202       9.799  30.052  28.142  1.00 13.02           N
ATOM   3038  CA  SER A 202       9.551  28.642  27.988  1.00 12.49           C
ATOM   3039  C   SER A 202      10.642  27.992  27.171  1.00 13.69           C
ATOM   3040  O   SER A 202      10.774  28.251  25.993  1.00 14.38           O
ATOM   3041  CB  SER A 202       8.212  28.407  27.280  1.00 13.15           C
ATOM   3042  OG  SER A 202       8.092  27.025  27.015  1.00 14.33           O
ATOM   3043  H   SER A 202       9.429  30.552  27.548  1.00 13.02           H
ATOM   3044  HA  SER A 202       9.500  28.207  28.865  1.00 12.89           H
ATOM   3045  HB2 SER A 202       7.486  28.690  27.858  1.00 12.86           H
ATOM   3046  HB3 SER A 202       8.193  28.899  26.445  1.00 12.84           H
ATOM   3047  HG  SER A 202       7.364  26.875  26.648  0.00 14.37           H
ATOM   3048  N   LEU A 203      11.381  27.109  27.835  1.00 12.62           N
ATOM   3049  CA  LEU A 203      12.378  26.279  27.223  1.00 13.36           C
ATOM   3050  C   LEU A 203      11.763  24.926  26.887  1.00 13.99           C
ATOM   3051  O   LEU A 203      12.485  23.950  26.656  1.00 14.11           O
ATOM   3052  CB  LEU A 203      13.528  26.009  28.204  1.00 14.68           C
ATOM   3053  CG  LEU A 203      14.135  27.252  28.908  1.00 14.47           C
ATOM   3054  CD1 LEU A 203      15.185  26.756  29.934  1.00 17.13           C
ATOM   3055  CD2 LEU A 203      14.752  28.252  27.949  1.00 17.13           C
ATOM   3056  H   LEU A 203      11.307  26.971  28.681  1.00 13.01           H
ATOM   3057  HA  LEU A 203      12.735  26.691  26.410  1.00 13.56           H
ATOM   3058  HB2 LEU A 203      13.215  25.406  28.897  1.00 14.00           H
ATOM   3059  HB3 LEU A 203      14.250  25.593  27.713  1.00 13.80           H
ATOM   3060  HG  LEU A 203      13.437  27.709  29.402  1.00 15.08           H
ATOM   3061 HD11 LEU A 203      15.568  27.499  30.398  0.00 17.31           H
ATOM   3062 HD12 LEU A 203      15.847  26.244  29.493  0.00 17.31           H
ATOM   3063 HD13 LEU A 203      14.720  26.190  30.589  0.00 17.31           H
ATOM   3064 HD21 LEU A 203      15.457  27.834  27.457  0.00 16.93           H
ATOM   3065 HD22 LEU A 203      15.099  29.008  28.439  0.00 16.93           H
ATOM   3066 HD23 LEU A 203      14.071  28.568  27.333  0.00 16.93           H
ATOM   3067  N   SER A 204      10.433  24.816  26.834  1.00 13.35           N
ATOM   3068  CA  SER A 204       9.784  23.528  26.664  1.00 13.96           C
ATOM   3069  C   SER A 204      10.058  22.896  25.312  1.00 13.65           C
ATOM   3070  O   SER A 204      10.102  23.554  24.285  1.00 14.36           O
ATOM   3071  CB  SER A 204       8.283  23.706  26.829  1.00 14.98           C
ATOM   3072  OG  SER A 204       7.641  22.435  26.829  1.00 15.54           O
ATOM   3073  H   SER A 204       9.883  25.473  26.885  1.00 13.58           H
ATOM   3074  HA  SER A 204      10.097  22.926  27.368  1.00 13.94           H
ATOM   3075  HB2 SER A 204       8.105  24.151  27.673  1.00 14.52           H
ATOM   3076  HB3 SER A 204       7.941  24.237  26.093  1.00 14.52           H
ATOM   3077  HG  SER A 204       6.833  22.534  26.919  0.00 15.53           H
ATOM   3078  N   CYS A 205      10.224  21.573  25.334  1.00 14.08           N
ATOM   3079  CA  CYS A 205      10.231  20.778  24.129  1.00 14.84           C
ATOM   3080  C   CYS A 205       8.872  20.406  23.625  1.00 15.12           C
ATOM   3081  O   CYS A 205       8.768  19.955  22.477  1.00 15.47           O
ATOM   3082  CB  CYS A 205      11.062  19.557  24.342  1.00 16.18           C
ATOM   3083  SG ACYS A 205      11.386  18.149  23.386  0.25 20.38           S
ATOM   3084  SG BCYS A 205      12.724  19.682  23.617  0.50 15.41           S
ATOM   3085  SG CCYS A 205      12.169  19.419  25.623  0.25 20.93           S
ATOM   3086  H   CYS A 205      10.340  21.120  26.053  1.00 14.08           H
ATOM   3087  HA  CYS A 205      10.663  21.291  23.416  1.00 14.95           H
ATOM   3088  N   ASN A 206       7.830  20.535  24.433  1.00 14.77           N
ATOM   3089  CA  ASN A 206       6.528  20.025  24.020  1.00 15.60           C
ATOM   3090  C   ASN A 206       5.351  20.681  24.740  1.00 15.42           C
ATOM   3091  O   ASN A 206       4.660  21.505  24.122  1.00 15.45           O
ATOM   3092  CB  ASN A 206       6.565  18.503  24.055  1.00 15.70           C
ATOM   3093  CG  ASN A 206       5.322  17.870  23.593  1.00 18.52           C
ATOM   3094  OD1 ASN A 206       4.354  18.532  23.198  1.00 21.30           O
ATOM   3095  ND2 ASN A 206       5.363  16.559  23.530  1.00 22.69           N
ATOM   3096  H   ASN A 206       7.842  20.904  25.210  1.00 14.98           H
ATOM   3097  HA  ASN A 206       6.410  20.262  23.077  1.00 15.37           H
ATOM   3098  HB2 ASN A 206       7.268  18.190  23.466  1.00 15.86           H
ATOM   3099  HB3 ASN A 206       6.747  18.197  24.954  1.00 15.85           H
ATOM   3100 HD21 ASN A 206       6.230  16.112  23.749  0.00 23.02           H
ATOM   3101 HD22 ASN A 206       4.622  16.056  23.209  0.00 23.02           H
ATOM   3102  N   PRO A 207       5.094  20.353  26.015  1.00 14.56           N
ATOM   3103  CA  PRO A 207       3.906  20.924  26.630  1.00 15.10           C
ATOM   3104  C   PRO A 207       3.952  22.431  26.716  1.00 14.33           C
ATOM   3105  O   PRO A 207       5.028  23.048  26.804  1.00 15.77           O
ATOM   3106  CB  PRO A 207       3.907  20.283  28.029  1.00 15.91           C
ATOM   3107  CG  PRO A 207       5.322  19.913  28.271  1.00 15.49           C
ATOM   3108  CD  PRO A 207       5.794  19.458  26.950  1.00 16.11           C
ATOM   3109  HA  PRO A 207       3.105  20.641  26.142  1.00 14.94           H
ATOM   3110  HB2 PRO A 207       3.600  20.922  28.691  1.00 15.35           H
ATOM   3111  HB3 PRO A 207       3.343  19.494  28.027  1.00 15.35           H
ATOM   3112  HG2 PRO A 207       5.821  20.689  28.570  1.00 15.53           H
ATOM   3113  HG3 PRO A 207       5.370  19.196  28.922  1.00 15.59           H
ATOM   3114  HD2 PRO A 207       6.751  19.577  26.874  1.00 15.16           H
ATOM   3115  HD3 PRO A 207       5.532  18.536  26.801  1.00 15.16           H
ATOM   3116  N   ASN A 208       2.759  23.013  26.719  1.00 14.79           N
ATOM   3117  CA  ASN A 208       2.586  24.399  27.175  1.00 14.01           C
ATOM   3118  C   ASN A 208       2.269  24.426  28.649  1.00 13.64           C
ATOM   3119  O   ASN A 208       1.988  23.363  29.226  1.00 14.73           O
ATOM   3120  CB  ASN A 208       1.557  25.093  26.311  1.00 15.02           C
ATOM   3121  CG  ASN A 208       0.147  24.602  26.493  1.00 15.02           C
ATOM   3122  OD1 ASN A 208      -0.449  24.770  27.550  1.00 16.06           O
ATOM   3123  ND2 ASN A 208      -0.418  23.971  25.446  1.00 15.10           N
ATOM   3124  H   ASN A 208       2.032  22.630  26.466  1.00 14.38           H
ATOM   3125  HA  ASN A 208       3.427  24.887  27.054  1.00 14.24           H
ATOM   3126  HB2 ASN A 208       1.564  26.040  26.520  1.00 14.55           H
ATOM   3127  HB3 ASN A 208       1.798  24.964  25.380  1.00 14.40           H
ATOM   3128 HD21 ASN A 208       0.089  23.818  24.629  0.00 15.11           H
ATOM   3129 HD22 ASN A 208      -1.337  23.613  25.529  0.00 15.11           H
ATOM   3130  N   HIS A 209       2.439  25.569  29.253  1.00 13.34           N
ATOM   3131  CA  HIS A 209       2.270  25.672  30.704  1.00 12.65           C
ATOM   3132  C   HIS A 209       1.361  26.806  31.009  1.00 13.27           C
ATOM   3133  O   HIS A 209       1.453  27.887  30.409  1.00 14.68           O
ATOM   3134  CB  HIS A 209       3.632  25.876  31.415  1.00 13.55           C
ATOM   3135  CG  HIS A 209       4.520  24.706  31.216  1.00 13.66           C
ATOM   3136  ND1 HIS A 209       5.337  24.599  30.111  1.00 14.71           N
ATOM   3137  CD2 HIS A 209       4.608  23.532  31.896  1.00 14.26           C
ATOM   3138  CE1 HIS A 209       5.899  23.391  30.138  1.00 15.50           C
ATOM   3139  NE2 HIS A 209       5.496  22.729  31.218  1.00 14.44           N
ATOM   3140  H   HIS A 209       2.653  26.305  28.862  1.00 13.19           H
ATOM   3141  HA  HIS A 209       1.870  24.852  31.056  1.00 13.01           H
ATOM   3142  HB2 HIS A 209       4.071  26.659  31.047  1.00 13.09           H
ATOM   3143  HB3 HIS A 209       3.483  25.989  32.367  1.00 13.06           H
ATOM   3144  HD1 HIS A 209       5.389  25.181  29.488  0.00 14.65           H
ATOM   3145  HD2 HIS A 209       4.153  23.313  32.677  1.00 14.06           H
ATOM   3146  HE1 HIS A 209       6.534  23.085  29.532  1.00 14.88           H
ATOM   3147  HE2 HIS A 209       5.721  21.923  31.429  0.00 14.43           H
ATOM   3148  N   THR A 210       0.505  26.647  32.023  1.00 13.72           N
ATOM   3149  CA  THR A 210      -0.349  27.728  32.499  1.00 14.88           C
ATOM   3150  C   THR A 210       0.270  28.227  33.805  1.00 14.33           C
ATOM   3151  O   THR A 210       0.301  27.491  34.800  1.00 14.72           O
ATOM   3152  CB  THR A 210      -1.786  27.268  32.642  1.00 15.59           C
ATOM   3153  OG1 THR A 210      -2.240  26.880  31.341  1.00 17.05           O
ATOM   3154  CG2 THR A 210      -2.653  28.392  33.219  1.00 18.17           C
ATOM   3155  H   THR A 210       0.401  25.912  32.458  1.00 13.77           H
ATOM   3156  HA  THR A 210      -0.348  28.465  31.856  1.00 14.67           H
ATOM   3157  HB  THR A 210      -1.826  26.507  33.242  1.00 15.47           H
ATOM   3158  HG1 THR A 210      -3.024  26.644  31.380  0.00 17.20           H
ATOM   3159 HG21 THR A 210      -2.327  28.657  34.087  0.00 18.15           H
ATOM   3160 HG22 THR A 210      -3.562  28.109  33.305  0.00 18.15           H
ATOM   3161 HG23 THR A 210      -2.624  29.167  32.639  0.00 18.15           H
ATOM   3162  N   PHE A 211       0.824  29.439  33.753  1.00 14.14           N
ATOM   3163  CA  PHE A 211       1.660  30.009  34.794  1.00 14.25           C
ATOM   3164  C   PHE A 211       0.858  30.998  35.617  1.00 15.02           C
ATOM   3165  O   PHE A 211       0.160  31.845  35.069  1.00 15.02           O
ATOM   3166  CB  PHE A 211       2.818  30.792  34.138  1.00 15.03           C
ATOM   3167  CG  PHE A 211       3.771  31.377  35.106  1.00 14.46           C
ATOM   3168  CD1 PHE A 211       4.829  30.679  35.566  1.00 16.16           C
ATOM   3169  CD2 PHE A 211       3.600  32.692  35.557  1.00 15.59           C
ATOM   3170  CE1 PHE A 211       5.720  31.250  36.441  1.00 16.04           C
ATOM   3171  CE2 PHE A 211       4.460  33.238  36.460  1.00 16.47           C
ATOM   3172  CZ  PHE A 211       5.515  32.531  36.892  1.00 17.66           C
ATOM   3173  H   PHE A 211       0.716  29.975  33.090  1.00 14.18           H
ATOM   3174  HA  PHE A 211       2.029  29.307  35.362  1.00 14.48           H
ATOM   3175  HB2 PHE A 211       3.313  30.188  33.562  1.00 14.49           H
ATOM   3176  HB3 PHE A 211       2.447  31.516  33.609  1.00 14.50           H
ATOM   3177  HD1 PHE A 211       4.974  29.812  35.262  1.00 15.73           H
ATOM   3178  HD2 PHE A 211       2.868  33.185  35.265  1.00 15.34           H
ATOM   3179  HE1 PHE A 211       6.442  30.756  36.758  1.00 16.12           H
ATOM   3180  HE2 PHE A 211       4.335  34.112  36.752  1.00 16.32           H
ATOM   3181  HZ  PHE A 211       6.111  32.910  37.497  1.00 17.08           H
ATOM   3182  N   SER A 212       0.992  30.896  36.923  1.00 14.96           N
ATOM   3183  CA  SER A 212       0.359  31.821  37.848  1.00 16.49           C
ATOM   3184  C   SER A 212       1.149  31.853  39.130  1.00 16.65           C
ATOM   3185  O   SER A 212       1.929  30.934  39.411  1.00 17.49           O
ATOM   3186  CB  SER A 212      -1.090  31.458  38.182  1.00 15.53           C
ATOM   3187  OG  SER A 212      -1.206  30.164  38.698  1.00 17.28           O
ATOM   3188  H   SER A 212       1.454  30.282  37.311  1.00 15.25           H
ATOM   3189  HA  SER A 212       0.368  32.724  37.468  1.00 16.01           H
ATOM   3190  HB2 SER A 212      -1.429  32.087  38.838  1.00 16.01           H
ATOM   3191  HB3 SER A 212      -1.619  31.517  37.371  1.00 16.31           H
ATOM   3192  HG  SER A 212      -1.999  30.013  38.849  0.00 17.35           H
ATOM   3193  N   ILE A 213       0.929  32.905  39.914  1.00 17.63           N
ATOM   3194  CA  ILE A 213       1.569  33.075  41.208  1.00 17.36           C
ATOM   3195  C   ILE A 213       0.467  33.358  42.210  1.00 17.24           C
ATOM   3196  O   ILE A 213      -0.252  34.335  42.039  1.00 18.45           O
ATOM   3197  CB  ILE A 213       2.615  34.191  41.204  1.00 18.01           C
ATOM   3198  CG1 ILE A 213       3.711  33.834  40.199  1.00 17.48           C
ATOM   3199  CG2 ILE A 213       3.188  34.340  42.589  1.00 20.35           C
ATOM   3200  CD1 ILE A 213       4.780  34.914  40.035  1.00 18.83           C
ATOM   3201  H   ILE A 213       0.400  33.552  39.706  1.00 17.30           H
ATOM   3202  HA  ILE A 213       2.018  32.246  41.473  1.00 17.49           H
ATOM   3203  HB  ILE A 213       2.196  35.024  40.939  1.00 17.71           H
ATOM   3204 HG12 ILE A 213       4.152  33.021  40.491  1.00 17.77           H
ATOM   3205 HG13 ILE A 213       3.311  33.695  39.327  1.00 17.71           H
ATOM   3206 HG21 ILE A 213       2.476  34.504  43.215  0.00 20.66           H
ATOM   3207 HG22 ILE A 213       3.837  35.006  42.612  0.00 20.66           H
ATOM   3208 HG23 ILE A 213       3.596  33.468  42.836  0.00 20.66           H
ATOM   3209 HD11 ILE A 213       5.421  34.653  39.381  0.00 19.19           H
ATOM   3210 HD12 ILE A 213       5.210  35.093  40.876  0.00 19.19           H
ATOM   3211 HD13 ILE A 213       4.354  35.752  39.733  0.00 19.19           H
ATOM   3212  N   ASP A 214       0.325  32.510  43.223  1.00 17.76           N
ATOM   3213  CA  ASP A 214      -0.725  32.712  44.214  1.00 17.30           C
ATOM   3214  C   ASP A 214      -0.635  34.099  44.801  1.00 18.31           C
ATOM   3215  O   ASP A 214       0.441  34.557  45.195  1.00 18.73           O
ATOM   3216  CB  ASP A 214      -0.554  31.674  45.324  1.00 17.71           C
ATOM   3217  CG  ASP A 214      -0.945  30.268  44.920  1.00 17.69           C
ATOM   3218  OD1 ASP A 214      -1.326  30.035  43.752  1.00 20.62           O
ATOM   3219  OD2 ASP A 214      -0.846  29.371  45.795  1.00 19.20           O
ATOM   3220  H   ASP A 214       0.821  31.820  43.353  1.00 17.43           H
ATOM   3221  HA  ASP A 214      -1.603  32.593  43.796  1.00 17.61           H
ATOM   3222  HB2 ASP A 214       0.376  31.656  45.600  1.00 17.50           H
ATOM   3223  HB3 ASP A 214      -1.112  31.926  46.076  1.00 17.23           H
ATOM   3224  N   GLY A 215      -1.785  34.747  44.891  1.00 20.03           N
ATOM   3225  CA  GLY A 215      -1.863  36.019  45.632  1.00 20.65           C
ATOM   3226  C   GLY A 215      -1.373  37.249  44.876  1.00 20.86           C
ATOM   3227  O   GLY A 215      -1.368  38.385  45.426  1.00 21.84           O
ATOM   3228  H   GLY A 215      -2.530  34.492  44.545  1.00 19.71           H
ATOM   3229  HA2 GLY A 215      -2.788  36.176  45.878  1.00 20.45           H
ATOM   3230  HA3 GLY A 215      -1.349  35.947  46.452  1.00 20.47           H
ATOM   3231  N   HIS A 216      -0.946  37.055  43.624  1.00 19.79           N
ATOM   3232  CA  HIS A 216      -0.341  38.137  42.858  1.00 19.59           C
ATOM   3233  C   HIS A 216      -0.867  38.188  41.440  1.00 19.57           C
ATOM   3234  O   HIS A 216      -1.016  37.166  40.802  1.00 21.54           O
ATOM   3235  CB  HIS A 216       1.195  38.003  42.805  1.00 19.60           C
ATOM   3236  CG  HIS A 216       1.887  38.089  44.133  1.00 19.26           C
ATOM   3237  ND1 HIS A 216       1.819  37.089  45.078  1.00 19.81           N
ATOM   3238  CD2 HIS A 216       2.691  39.045  44.652  1.00 19.54           C
ATOM   3239  CE1 HIS A 216       2.545  37.446  46.133  1.00 20.44           C
ATOM   3240  NE2 HIS A 216       3.098  38.622  45.891  1.00 20.57           N
ATOM   3241  H   HIS A 216      -0.999  36.315  43.192  1.00 19.93           H
ATOM   3242  HA  HIS A 216      -0.545  38.995  43.284  1.00 19.52           H
ATOM   3243  HB2 HIS A 216       1.417  37.143  42.415  1.00 19.40           H
ATOM   3244  HB3 HIS A 216       1.549  38.713  42.247  1.00 19.49           H
ATOM   3245  HD1 HIS A 216       1.389  36.339  44.998  0.00 20.20           H
ATOM   3246  HD2 HIS A 216       2.934  39.841  44.237  1.00 19.26           H
ATOM   3247  HE1 HIS A 216       2.657  36.946  46.907  1.00 20.31           H
ATOM   3248  HE2 HIS A 216       3.613  39.049  46.444  0.00 20.84           H
ATOM   3249  N   ASN A 217      -1.106  39.401  40.971  1.00 18.64           N
ATOM   3250  CA  ASN A 217      -1.383  39.683  39.587  1.00 20.26           C
ATOM   3251  C   ASN A 217      -0.109  40.092  38.880  1.00 19.93           C
ATOM   3252  O   ASN A 217       0.905  40.413  39.520  1.00 22.21           O
ATOM   3253  CB  ASN A 217      -2.472  40.730  39.450  1.00 20.43           C
ATOM   3254  CG  ASN A 217      -3.792  40.229  39.975  1.00 22.87           C
ATOM   3255  OD1 ASN A 217      -4.132  39.031  39.854  1.00 24.27           O
ATOM   3256  ND2 ASN A 217      -4.553  41.129  40.582  1.00 24.00           N
ATOM   3257  H   ASN A 217      -1.110  40.107  41.462  1.00 19.12           H
ATOM   3258  HA  ASN A 217      -1.704  38.870  39.146  1.00 19.83           H
ATOM   3259  HB2 ASN A 217      -2.222  41.521  39.953  1.00 20.59           H
ATOM   3260  HB3 ASN A 217      -2.584  40.951  38.513  1.00 20.45           H
ATOM   3261 HD22 ASN A 217      -4.250  42.046  40.683  0.00 24.33           H
ATOM   3262  N   LEU A 218      -0.134  40.018  37.549  1.00 19.17           N
ATOM   3263  CA  LEU A 218       1.052  40.155  36.755  1.00 18.63           C
ATOM   3264  C   LEU A 218       0.743  41.191  35.667  1.00 19.19           C
ATOM   3265  O   LEU A 218      -0.353  41.214  35.102  1.00 22.28           O
ATOM   3266  CB  LEU A 218       1.401  38.806  36.117  1.00 19.19           C
ATOM   3267  CG  LEU A 218       1.266  37.548  36.986  1.00 19.10           C
ATOM   3268  CD1 LEU A 218       1.530  36.356  36.107  1.00 22.92           C
ATOM   3269  CD2 LEU A 218       2.206  37.632  38.182  1.00 23.05           C
ATOM   3270  H   LEU A 218      -0.848  39.881  37.089  1.00 19.21           H
ATOM   3271  HA  LEU A 218       1.812  40.467  37.289  1.00 18.86           H
ATOM   3272  HB2 LEU A 218       0.825  38.679  35.347  1.00 18.83           H
ATOM   3273  HB3 LEU A 218       2.323  38.847  35.819  1.00 18.80           H
ATOM   3274  HG  LEU A 218       0.357  37.478  37.318  1.00 20.24           H
ATOM   3275 HD11 LEU A 218       1.381  35.542  36.659  0.00 22.76           H
ATOM   3276 HD12 LEU A 218       2.355  36.382  35.754  0.00 22.76           H
ATOM   3277 HD13 LEU A 218       0.819  36.332  35.424  0.00 22.76           H
ATOM   3278 HD21 LEU A 218       3.108  37.704  37.839  0.00 23.36           H
ATOM   3279 HD22 LEU A 218       2.123  36.853  38.720  0.00 23.36           H
ATOM   3280 HD23 LEU A 218       1.991  38.420  38.685  0.00 23.36           H
ATOM   3281  N   THR A 219       1.691  42.050  35.332  1.00 17.40           N
ATOM   3282  CA  THR A 219       1.480  43.037  34.269  1.00 16.65           C
ATOM   3283  C   THR A 219       2.421  42.743  33.125  1.00 16.30           C
ATOM   3284  O   THR A 219       3.640  42.927  33.235  1.00 17.03           O
ATOM   3285  CB  THR A 219       1.693  44.455  34.721  1.00 17.95           C
ATOM   3286  OG1 THR A 219       0.837  44.731  35.830  1.00 21.49           O
ATOM   3287  CG2 THR A 219       1.329  45.437  33.629  1.00 18.73           C
ATOM   3288  H   THR A 219       2.468  42.087  35.699  1.00 17.58           H
ATOM   3289  HA  THR A 219       0.563  42.980  33.931  1.00 16.94           H
ATOM   3290  HB  THR A 219       2.618  44.593  34.977  1.00 17.67           H
ATOM   3291  HG1 THR A 219       0.940  45.501  36.078  0.00 21.66           H
ATOM   3292 HG21 THR A 219       1.880  45.275  32.866  0.00 18.93           H
ATOM   3293 HG22 THR A 219       1.482  46.323  33.953  0.00 18.93           H
ATOM   3294 HG23 THR A 219       0.412  45.326  33.402  0.00 18.93           H
ATOM   3295  N   ILE A 220       1.883  42.218  32.029  1.00 15.46           N
ATOM   3296  CA  ILE A 220       2.699  41.899  30.870  1.00 15.62           C
ATOM   3297  C   ILE A 220       3.135  43.146  30.157  1.00 15.44           C
ATOM   3298  O   ILE A 220       2.332  43.984  29.866  1.00 15.98           O
ATOM   3299  CB  ILE A 220       1.949  40.999  29.873  1.00 15.37           C
ATOM   3300  CG1 ILE A 220       1.613  39.631  30.522  1.00 19.09           C
ATOM   3301  CG2 ILE A 220       2.727  40.796  28.544  1.00 15.92           C
ATOM   3302  CD1 ILE A 220       0.679  38.743  29.759  1.00 20.89           C
ATOM   3303  H   ILE A 220       1.046  42.044  31.933  1.00 15.59           H
ATOM   3304  HA  ILE A 220       3.490  41.407  31.168  1.00 15.42           H
ATOM   3305  HB  ILE A 220       1.110  41.436  29.656  1.00 15.78           H
ATOM   3306 HG12 ILE A 220       2.441  39.141  30.640  1.00 18.77           H
ATOM   3307 HG13 ILE A 220       1.208  39.788  31.389  1.00 18.55           H
ATOM   3308 HG21 ILE A 220       2.887  41.647  28.138  0.00 15.93           H
ATOM   3309 HG22 ILE A 220       2.207  40.240  27.968  0.00 15.93           H
ATOM   3310 HG23 ILE A 220       3.563  40.368  28.754  0.00 15.93           H
ATOM   3311 HD11 ILE A 220       0.564  37.911  30.237  0.00 19.95           H
ATOM   3312 HD12 ILE A 220       1.117  38.520  28.896  0.00 19.95           H
ATOM   3313 HD13 ILE A 220      -0.142  39.158  29.592  0.00 19.95           H
ATOM   3314  N   ILE A 221       4.432  43.209  29.899  1.00 15.04           N
ATOM   3315  CA  ILE A 221       5.054  44.365  29.246  1.00 15.75           C
ATOM   3316  C   ILE A 221       5.888  43.994  28.009  1.00 15.39           C
ATOM   3317  O   ILE A 221       6.312  44.896  27.268  1.00 16.66           O
ATOM   3318  CB  ILE A 221       5.903  45.176  30.246  1.00 15.99           C
ATOM   3319  CG1 ILE A 221       7.025  44.356  30.896  1.00 16.75           C
ATOM   3320  CG2 ILE A 221       4.982  45.824  31.300  1.00 17.52           C
ATOM   3321  CD1 ILE A 221       8.134  45.223  31.497  1.00 16.39           C
ATOM   3322  H   ILE A 221       4.991  42.592  30.109  1.00 15.27           H
ATOM   3323  HA  ILE A 221       4.349  44.967  28.929  1.00 15.50           H
ATOM   3324  HB  ILE A 221       6.323  45.895  29.755  1.00 16.00           H
ATOM   3325 HG12 ILE A 221       6.647  43.821  31.611  1.00 16.76           H
ATOM   3326 HG13 ILE A 221       7.431  43.778  30.233  1.00 16.23           H
ATOM   3327 HG21 ILE A 221       4.364  46.408  30.838  0.00 17.47           H
ATOM   3328 HG22 ILE A 221       5.510  46.325  31.909  0.00 17.47           H
ATOM   3329 HG23 ILE A 221       4.493  45.135  31.753  0.00 17.47           H
ATOM   3330 HD11 ILE A 221       8.767  44.639  31.928  0.00 16.27           H
ATOM   3331 HD12 ILE A 221       7.703  45.762  32.214  0.00 16.27           H
ATOM   3332 HD13 ILE A 221       8.501  45.758  30.858  0.00 16.27           H
ATOM   3333  N   GLU A 222       6.114  42.705  27.748  1.00 15.37           N
ATOM   3334  CA  GLU A 222       6.921  42.260  26.620  1.00 15.81           C
ATOM   3335  C   GLU A 222       6.402  40.897  26.191  1.00 14.73           C
ATOM   3336  O   GLU A 222       6.110  40.051  27.060  1.00 15.07           O
ATOM   3337  CB  GLU A 222       8.382  42.103  27.049  1.00 16.61           C
ATOM   3338  CG  GLU A 222       9.322  41.640  25.978  1.00 17.44           C
ATOM   3339  CD  GLU A 222      10.466  40.731  26.436  1.00 18.40           C
ATOM   3340  OE1 GLU A 222      10.874  39.824  25.607  1.00 17.93           O
ATOM   3341  OE2 GLU A 222      10.918  40.853  27.591  1.00 17.54           O
ATOM   3342  H   GLU A 222       5.807  42.055  28.218  1.00 15.42           H
ATOM   3343  HA  GLU A 222       6.862  42.891  25.875  1.00 15.63           H
ATOM   3344  HB2 GLU A 222       8.704  42.957  27.377  1.00 16.29           H
ATOM   3345  HB3 GLU A 222       8.413  41.448  27.757  1.00 16.28           H
ATOM   3346  HG2 GLU A 222       8.831  41.155  25.299  1.00 17.34           H
ATOM   3347  HG3 GLU A 222       9.724  42.424  25.575  1.00 17.42           H
ATOM   3348  N   VAL A 223       6.336  40.673  24.882  1.00 14.42           N
ATOM   3349  CA  VAL A 223       5.879  39.436  24.260  1.00 14.53           C
ATOM   3350  C   VAL A 223       6.900  39.025  23.229  1.00 15.06           C
ATOM   3351  O   VAL A 223       7.085  39.734  22.259  1.00 15.29           O
ATOM   3352  CB  VAL A 223       4.542  39.691  23.550  1.00 14.52           C
ATOM   3353  CG1 VAL A 223       4.001  38.450  22.943  1.00 15.21           C
ATOM   3354  CG2 VAL A 223       3.520  40.294  24.535  1.00 16.41           C
ATOM   3355  H   VAL A 223       6.563  41.264  24.299  1.00 14.44           H
ATOM   3356  HA  VAL A 223       5.768  38.723  24.923  1.00 14.52           H
ATOM   3357  HB  VAL A 223       4.676  40.343  22.831  1.00 14.69           H
ATOM   3358 HG11 VAL A 223       3.154  38.657  22.519  0.00 15.25           H
ATOM   3359 HG12 VAL A 223       3.832  37.797  23.649  0.00 15.25           H
ATOM   3360 HG13 VAL A 223       4.607  38.095  22.313  0.00 15.25           H
ATOM   3361 HG21 VAL A 223       3.361  39.709  25.262  0.00 16.34           H
ATOM   3362 HG22 VAL A 223       2.679  40.442  24.052  0.00 16.34           H
ATOM   3363 HG23 VAL A 223       3.844  41.146  24.840  0.00 16.34           H
ATOM   3364  N   ASP A 224       7.566  37.900  23.446  1.00 14.52           N
ATOM   3365  CA  ASP A 224       8.578  37.412  22.486  1.00 14.89           C
ATOM   3366  C   ASP A 224       9.489  38.574  21.982  1.00 15.93           C
ATOM   3367  O   ASP A 224       9.719  38.749  20.774  1.00 15.95           O
ATOM   3368  CB  ASP A 224       7.955  36.739  21.264  1.00 13.97           C
ATOM   3369  CG  ASP A 224       7.181  35.462  21.544  1.00 13.86           C
ATOM   3370  OD1 ASP A 224       6.672  34.963  20.508  1.00 14.41           O
ATOM   3371  OD2 ASP A 224       6.993  35.043  22.698  1.00 14.15           O
ATOM   3372  H   ASP A 224       7.462  37.393  24.132  1.00 14.69           H
ATOM   3373  HA  ASP A 224       9.148  36.755  22.936  1.00 14.76           H
ATOM   3374  HB2 ASP A 224       7.351  37.370  20.845  1.00 14.43           H
ATOM   3375  HB3 ASP A 224       8.662  36.504  20.643  1.00 14.39           H
ATOM   3376  N   SER A 225      10.036  39.321  22.909  1.00 16.20           N
ATOM   3377  CA  SER A 225      10.984  40.383  22.603  1.00 16.84           C
ATOM   3378  C   SER A 225      10.372  41.624  21.982  1.00 16.84           C
ATOM   3379  O   SER A 225      11.090  42.557  21.631  1.00 21.73           O
ATOM   3380  CB  SER A 225      12.165  39.862  21.761  1.00 17.79           C
ATOM   3381  OG ASER A 225      11.890  40.147  20.376  0.50 18.59           O
ATOM   3382  OG BSER A 225      12.506  38.501  22.196  0.50 14.99           O
ATOM   3383  H   SER A 225       9.877  39.237  23.750  1.00 16.31           H
ATOM   3384  HA  SER A 225      11.375  40.681  23.449  1.00 16.83           H
ATOM   3385  HG ASER A 225      12.478  39.878  19.888  0.00 18.88           H
ATOM   3386  HG BSER A 225      13.141  38.182  21.728  0.00 14.70           H
ATOM   3387  N   VAL A 226       9.057  41.739  21.974  1.00 15.95           N
ATOM   3388  CA  VAL A 226       8.346  42.928  21.481  1.00 15.66           C
ATOM   3389  C   VAL A 226       7.665  43.625  22.663  1.00 15.47           C
ATOM   3390  O   VAL A 226       6.869  43.027  23.362  1.00 16.16           O
ATOM   3391  CB  VAL A 226       7.272  42.559  20.407  1.00 16.87           C
ATOM   3392  CG1 VAL A 226       6.469  43.776  19.947  1.00 18.14           C
ATOM   3393  CG2 VAL A 226       7.945  41.921  19.226  1.00 17.67           C
ATOM   3394  H   VAL A 226       8.520  41.135  22.260  1.00 16.03           H
ATOM   3395  HA  VAL A 226       8.976  43.556  21.070  1.00 15.86           H
ATOM   3396  HB  VAL A 226       6.646  41.909  20.788  1.00 16.43           H
ATOM   3397 HG11 VAL A 226       5.830  43.500  19.280  0.00 18.06           H
ATOM   3398 HG12 VAL A 226       7.074  44.419  19.564  0.00 18.06           H
ATOM   3399 HG13 VAL A 226       6.015  44.153  20.696  0.00 18.06           H
ATOM   3400 HG21 VAL A 226       8.580  42.517  18.839  0.00 17.82           H
ATOM   3401 HG22 VAL A 226       7.278  41.687  18.553  0.00 17.82           H
ATOM   3402 HG23 VAL A 226       8.386  41.105  19.505  0.00 17.82           H
ATOM   3403  N   ASN A 227       7.977  44.905  22.878  1.00 16.33           N
ATOM   3404  CA  ASN A 227       7.381  45.615  23.976  1.00 15.33           C
ATOM   3405  C   ASN A 227       5.893  45.728  23.731  1.00 16.08           C
ATOM   3406  O   ASN A 227       5.472  46.074  22.626  1.00 15.88           O
ATOM   3407  CB  ASN A 227       7.996  47.029  24.089  1.00 16.68           C
ATOM   3408  CG  ASN A 227       9.417  46.987  24.530  1.00 16.50           C
ATOM   3409  OD1 ASN A 227       9.802  46.020  25.192  1.00 17.17           O
ATOM   3410  ND2 ASN A 227      10.198  48.025  24.205  1.00 17.50           N
ATOM   3411  H   ASN A 227       8.522  45.364  22.396  1.00 15.80           H
ATOM   3412  HA  ASN A 227       7.532  45.128  24.813  1.00 15.84           H
ATOM   3413  HB2 ASN A 227       7.960  47.465  23.223  1.00 16.02           H
ATOM   3414  HB3 ASN A 227       7.495  47.542  24.741  1.00 15.88           H
ATOM   3415 HD21 ASN A 227       9.832  48.767  23.695  0.00 17.57           H
ATOM   3416 HD22 ASN A 227      11.137  48.021  24.485  0.00 17.57           H
ATOM   3417  N   SER A 228       5.111  45.489  24.777  1.00 16.64           N
ATOM   3418  CA  SER A 228       3.657  45.578  24.691  1.00 16.51           C
ATOM   3419  C   SER A 228       3.146  46.719  25.556  1.00 15.65           C
ATOM   3420  O   SER A 228       3.801  47.126  26.482  1.00 16.83           O
ATOM   3421  CB  SER A 228       3.013  44.260  25.154  1.00 16.70           C
ATOM   3422  OG  SER A 228       3.160  44.064  26.536  1.00 16.59           O
ATOM   3423  H   SER A 228       5.397  45.275  25.558  1.00 16.37           H
ATOM   3424  HA  SER A 228       3.381  45.743  23.767  1.00 16.34           H
ATOM   3425  HB2 SER A 228       2.067  44.282  24.940  1.00 16.48           H
ATOM   3426  HB3 SER A 228       3.438  43.523  24.687  1.00 16.49           H
ATOM   3427  HG  SER A 228       2.816  43.361  26.763  0.00 16.70           H
ATOM   3428  N   GLN A 229       1.943  47.155  25.248  1.00 16.47           N
ATOM   3429  CA  GLN A 229       1.192  47.899  26.209  1.00 16.76           C
ATOM   3430  C   GLN A 229       1.014  47.021  27.443  1.00 17.78           C
ATOM   3431  O   GLN A 229       0.936  45.802  27.348  1.00 17.08           O
ATOM   3432  CB  GLN A 229      -0.163  48.272  25.625  1.00 18.21           C
ATOM   3433  CG  GLN A 229      -0.040  49.282  24.546  1.00 19.39           C
ATOM   3434  CD  GLN A 229      -1.321  49.630  23.969  1.00 23.62           C
ATOM   3435  OE1 GLN A 229      -2.244  48.793  23.902  1.00 24.01           O
ATOM   3436  NE2 GLN A 229      -1.423  50.886  23.530  1.00 23.96           N
ATOM   3437  H   GLN A 229       1.552  47.020  24.494  1.00 16.26           H
ATOM   3438  HA  GLN A 229       1.676  48.717  26.444  1.00 17.12           H
ATOM   3439  HB2 GLN A 229      -0.575  47.475  25.259  1.00 17.65           H
ATOM   3440  HB3 GLN A 229      -0.720  48.645  26.327  1.00 17.44           H
ATOM   3441  HG2 GLN A 229       0.363  50.081  24.910  1.00 20.09           H
ATOM   3442  HG3 GLN A 229       0.515  48.927  23.835  1.00 19.74           H
ATOM   3443 HE21 GLN A 229      -0.766  51.392  23.619  0.00 23.71           H
ATOM   3444 HE22 GLN A 229      -2.177  51.137  23.217  0.00 23.71           H
ATOM   3445  N   PRO A 230       0.938  47.672  28.618  1.00 17.10           N
ATOM   3446  CA  PRO A 230       0.850  46.856  29.845  1.00 18.10           C
ATOM   3447  C   PRO A 230      -0.495  46.181  29.955  1.00 17.07           C
ATOM   3448  O   PRO A 230      -1.522  46.851  29.893  1.00 19.67           O
ATOM   3449  CB  PRO A 230       1.000  47.893  30.945  1.00 18.19           C
ATOM   3450  CG  PRO A 230       0.526  49.214  30.305  1.00 19.41           C
ATOM   3451  CD  PRO A 230       1.026  49.117  28.897  1.00 18.60           C
ATOM   3452  HA  PRO A 230       1.580  46.209  29.895  1.00 17.64           H
ATOM   3453  HB2 PRO A 230       0.445  47.660  31.706  1.00 18.25           H
ATOM   3454  HB3 PRO A 230       1.932  47.956  31.208  1.00 18.30           H
ATOM   3455  HG2 PRO A 230      -0.443  49.262  30.325  1.00 19.03           H
ATOM   3456  HG3 PRO A 230       0.915  49.970  30.759  1.00 19.02           H
ATOM   3457  HD2 PRO A 230       0.441  49.610  28.303  1.00 17.87           H
ATOM   3458  HD3 PRO A 230       1.944  49.424  28.837  1.00 17.77           H
ATOM   3459  N   LEU A 231      -0.500  44.872  30.144  1.00 16.11           N
ATOM   3460  CA  LEU A 231      -1.725  44.084  30.223  1.00 16.50           C
ATOM   3461  C   LEU A 231      -1.752  43.338  31.543  1.00 17.35           C
ATOM   3462  O   LEU A 231      -0.940  42.439  31.779  1.00 17.08           O
ATOM   3463  CB  LEU A 231      -1.811  43.109  29.053  1.00 17.19           C
ATOM   3464  CG  LEU A 231      -3.095  42.279  29.018  1.00 17.52           C
ATOM   3465  CD1 LEU A 231      -4.291  43.193  28.644  1.00 21.43           C
ATOM   3466  CD2 LEU A 231      -3.012  41.142  28.003  1.00 20.71           C
ATOM   3467  H   LEU A 231       0.213  44.399  30.232  1.00 16.34           H
ATOM   3468  HA  LEU A 231      -2.507  44.672  30.185  1.00 16.63           H
ATOM   3469  HB2 LEU A 231      -1.764  43.614  28.226  1.00 16.86           H
ATOM   3470  HB3 LEU A 231      -1.063  42.494  29.102  1.00 16.74           H
ATOM   3471  HG  LEU A 231      -3.267  41.891  29.889  1.00 18.31           H
ATOM   3472 HD11 LEU A 231      -5.086  42.649  28.619  0.00 21.33           H
ATOM   3473 HD12 LEU A 231      -4.117  43.556  27.776  0.00 21.33           H
ATOM   3474 HD13 LEU A 231      -4.371  43.873  29.296  0.00 21.33           H
ATOM   3475 HD21 LEU A 231      -2.880  41.513  27.129  0.00 19.79           H
ATOM   3476 HD22 LEU A 231      -3.849  40.647  28.012  0.00 19.79           H
ATOM   3477 HD23 LEU A 231      -2.294  40.552  28.227  0.00 19.79           H
ATOM   3478  N   GLU A 232      -2.724  43.637  32.383  1.00 18.19           N
ATOM   3479  CA  GLU A 232      -2.831  42.979  33.671  1.00 18.90           C
ATOM   3480  C   GLU A 232      -3.533  41.665  33.491  1.00 19.08           C
ATOM   3481  O   GLU A 232      -4.618  41.578  32.868  1.00 20.93           O
ATOM   3482  CB  GLU A 232      -3.536  43.808  34.750  1.00 21.26           C
ATOM   3483  CG  GLU A 232      -3.626  42.980  36.050  1.00 27.94           C
ATOM   3484  CD  GLU A 232      -3.235  43.650  37.376  1.00 35.53           C
ATOM   3485  OE1 GLU A 232      -4.134  43.846  38.239  1.00 38.25           O
ATOM   3486  OE2 GLU A 232      -2.024  43.882  37.599  1.00 39.02           O
ATOM   3487  H   GLU A 232      -3.339  44.219  32.234  1.00 18.04           H
ATOM   3488  HA  GLU A 232      -1.928  42.806  34.004  1.00 19.19           H
ATOM   3489  HB2 GLU A 232      -3.027  44.614  34.929  1.00 20.57           H
ATOM   3490  HB3 GLU A 232      -4.435  44.027  34.459  1.00 20.84           H
ATOM   3491  HG2 GLU A 232      -4.539  42.686  36.138  1.00 28.12           H
ATOM   3492  HG3 GLU A 232      -3.048  42.206  35.976  1.00 27.91           H
ATOM   3493  N   VAL A 233      -2.917  40.615  34.017  1.00 18.00           N
ATOM   3494  CA  VAL A 233      -3.473  39.275  33.964  1.00 16.99           C
ATOM   3495  C   VAL A 233      -3.255  38.563  35.305  1.00 17.47           C
ATOM   3496  O   VAL A 233      -2.420  38.974  36.090  1.00 18.60           O
ATOM   3497  CB  VAL A 233      -2.831  38.410  32.846  1.00 18.06           C
ATOM   3498  CG1 VAL A 233      -3.088  39.049  31.474  1.00 19.88           C
ATOM   3499  CG2 VAL A 233      -1.335  38.215  33.110  1.00 18.71           C
ATOM   3500  H   VAL A 233      -2.156  40.652  34.417  1.00 17.95           H
ATOM   3501  HA  VAL A 233      -4.437  39.325  33.803  1.00 17.46           H
ATOM   3502  HB  VAL A 233      -3.250  37.524  32.848  1.00 17.77           H
ATOM   3503 HG11 VAL A 233      -2.713  38.490  30.797  0.00 19.30           H
ATOM   3504 HG12 VAL A 233      -2.724  39.917  31.459  0.00 19.30           H
ATOM   3505 HG13 VAL A 233      -4.058  39.092  31.342  0.00 19.30           H
ATOM   3506 HG21 VAL A 233      -0.907  39.057  33.127  0.00 18.80           H
ATOM   3507 HG22 VAL A 233      -0.972  37.659  32.413  0.00 18.80           H
ATOM   3508 HG23 VAL A 233      -1.225  37.762  33.961  0.00 18.80           H
ATOM   3509  N   ASP A 234      -3.944  37.446  35.520  1.00 16.73           N
ATOM   3510  CA  ASP A 234      -3.628  36.626  36.692  1.00 17.07           C
ATOM   3511  C   ASP A 234      -3.189  35.222  36.336  1.00 17.01           C
ATOM   3512  O   ASP A 234      -2.912  34.422  37.205  1.00 17.49           O
ATOM   3513  CB  ASP A 234      -4.745  36.618  37.734  1.00 17.78           C
ATOM   3514  CG  ASP A 234      -6.063  36.138  37.201  1.00 18.52           C
ATOM   3515  OD1 ASP A 234      -6.130  35.717  36.038  1.00 19.77           O
ATOM   3516  OD2 ASP A 234      -7.063  36.173  37.956  1.00 22.22           O
ATOM   3517  H   ASP A 234      -4.585  37.156  35.025  1.00 16.95           H
ATOM   3518  HA  ASP A 234      -2.857  37.023  37.146  1.00 17.06           H
ATOM   3519  HB2 ASP A 234      -4.492  36.046  38.475  1.00 17.44           H
ATOM   3520  HB3 ASP A 234      -4.878  37.524  38.049  1.00 17.29           H
ATOM   3521  N   SER A 235      -3.068  34.941  35.058  1.00 16.95           N
ATOM   3522  CA  SER A 235      -2.454  33.708  34.589  1.00 17.38           C
ATOM   3523  C   SER A 235      -2.043  33.888  33.161  1.00 16.78           C
ATOM   3524  O   SER A 235      -2.586  34.718  32.418  1.00 16.83           O
ATOM   3525  CB  SER A 235      -3.389  32.527  34.724  1.00 18.42           C
ATOM   3526  OG  SER A 235      -4.445  32.627  33.819  1.00 21.70           O
ATOM   3527  H   SER A 235      -3.340  35.447  34.420  1.00 16.98           H
ATOM   3528  HA  SER A 235      -1.653  33.531  35.123  1.00 17.32           H
ATOM   3529  HB2 SER A 235      -2.894  31.713  34.539  1.00 18.14           H
ATOM   3530  HB3 SER A 235      -3.747  32.498  35.624  1.00 18.00           H
ATOM   3531  HG  SER A 235      -4.975  31.999  33.901  0.00 21.59           H
ATOM   3532  N   ILE A 236      -1.022  33.120  32.793  1.00 15.87           N
ATOM   3533  CA  ILE A 236      -0.432  33.148  31.466  1.00 16.35           C
ATOM   3534  C   ILE A 236      -0.273  31.738  30.953  1.00 15.90           C
ATOM   3535  O   ILE A 236       0.520  30.990  31.476  1.00 16.29           O
ATOM   3536  CB  ILE A 236       0.932  33.862  31.462  1.00 15.01           C
ATOM   3537  CG1 ILE A 236       0.850  35.263  31.997  1.00 17.24           C
ATOM   3538  CG2 ILE A 236       1.580  33.820  30.123  1.00 16.87           C
ATOM   3539  CD1 ILE A 236       2.227  35.898  32.244  1.00 19.61           C
ATOM   3540  H   ILE A 236      -0.639  32.555  33.317  1.00 16.13           H
ATOM   3541  HA  ILE A 236      -1.021  33.631  30.850  1.00 15.84           H
ATOM   3542  HB  ILE A 236       1.509  33.369  32.067  1.00 15.99           H
ATOM   3543 HG12 ILE A 236       0.376  35.817  31.357  1.00 17.07           H
ATOM   3544 HG13 ILE A 236       0.380  35.259  32.843  1.00 16.97           H
ATOM   3545 HG21 ILE A 236       1.742  32.906  29.871  0.00 16.72           H
ATOM   3546 HG22 ILE A 236       2.446  34.274  30.188  0.00 16.72           H
ATOM   3547 HG23 ILE A 236       1.037  34.259  29.489  0.00 16.72           H
ATOM   3548 HD11 ILE A 236       2.090  36.772  32.611  0.00 20.02           H
ATOM   3549 HD12 ILE A 236       2.693  35.936  31.423  0.00 20.02           H
ATOM   3550 HD13 ILE A 236       2.713  35.356  32.885  0.00 20.02           H
ATOM   3551  N   GLN A 237      -0.974  31.406  29.860  1.00 14.59           N
ATOM   3552  CA  GLN A 237      -0.658  30.176  29.127  1.00 15.44           C
ATOM   3553  C   GLN A 237       0.453  30.502  28.153  1.00 15.21           C
ATOM   3554  O   GLN A 237       0.247  31.269  27.243  1.00 16.95           O
ATOM   3555  CB  GLN A 237      -1.880  29.606  28.403  1.00 16.51           C
ATOM   3556  CG  GLN A 237      -1.585  28.305  27.716  1.00 17.56           C
ATOM   3557  CD  GLN A 237      -2.791  27.646  27.069  1.00 20.98           C
ATOM   3558  OE1 GLN A 237      -3.735  28.332  26.690  1.00 24.46           O
ATOM   3559  NE2 GLN A 237      -2.781  26.304  26.966  1.00 21.14           N
ATOM   3560  H   GLN A 237      -1.622  31.864  29.530  1.00 15.01           H
ATOM   3561  HA  GLN A 237      -0.348  29.490  29.750  1.00 15.39           H
ATOM   3562  HB2 GLN A 237      -2.587  29.451  29.049  1.00 16.02           H
ATOM   3563  HB3 GLN A 237      -2.176  30.242  27.733  1.00 16.01           H
ATOM   3564  HG2 GLN A 237      -0.933  28.458  27.014  1.00 18.03           H
ATOM   3565  HG3 GLN A 237      -1.225  27.684  28.368  1.00 18.06           H
ATOM   3566 HE21 GLN A 237      -2.138  25.824  27.269  0.00 21.26           H
ATOM   3567 HE22 GLN A 237      -3.472  25.883  26.610  0.00 21.26           H
ATOM   3568  N   ILE A 238       1.618  29.902  28.393  1.00 14.09           N
ATOM   3569  CA  ILE A 238       2.798  30.144  27.603  1.00 14.62           C
ATOM   3570  C   ILE A 238       3.133  28.861  26.846  1.00 13.99           C
ATOM   3571  O   ILE A 238       3.281  27.807  27.448  1.00 13.89           O
ATOM   3572  CB  ILE A 238       3.946  30.666  28.520  1.00 13.31           C
ATOM   3573  CG1 ILE A 238       5.166  31.026  27.666  1.00 14.31           C
ATOM   3574  CG2 ILE A 238       4.284  29.692  29.634  1.00 15.06           C
ATOM   3575  CD1 ILE A 238       6.313  31.637  28.465  1.00 14.19           C
ATOM   3576  H   ILE A 238       1.739  29.330  29.023  1.00 14.45           H
ATOM   3577  HA  ILE A 238       2.616  30.847  26.946  1.00 14.11           H
ATOM   3578  HB  ILE A 238       3.634  31.484  28.937  1.00 14.03           H
ATOM   3579 HG12 ILE A 238       5.504  30.223  27.240  1.00 13.84           H
ATOM   3580 HG13 ILE A 238       4.897  31.669  26.991  1.00 14.02           H
ATOM   3581 HG21 ILE A 238       3.485  29.571  30.164  0.00 15.09           H
ATOM   3582 HG22 ILE A 238       4.974  30.073  30.167  0.00 15.09           H
ATOM   3583 HG23 ILE A 238       4.550  28.878  29.236  0.00 15.09           H
ATOM   3584 HD11 ILE A 238       7.052  31.798  27.861  0.00 13.91           H
ATOM   3585 HD12 ILE A 238       6.603  31.023  29.153  0.00 13.91           H
ATOM   3586 HD13 ILE A 238       6.024  32.454  28.851  0.00 13.91           H
ATOM   3587  N   PHE A 239       3.287  29.006  25.533  1.00 13.31           N
ATOM   3588  CA  PHE A 239       3.615  27.895  24.662  1.00 13.57           C
ATOM   3589  C   PHE A 239       5.114  27.740  24.515  1.00 13.24           C
ATOM   3590  O   PHE A 239       5.860  28.660  24.800  1.00 13.63           O
ATOM   3591  CB  PHE A 239       2.946  28.052  23.304  1.00 14.02           C
ATOM   3592  CG  PHE A 239       1.445  28.021  23.393  1.00 14.32           C
ATOM   3593  CD1 PHE A 239       0.772  29.177  23.671  1.00 15.15           C
ATOM   3594  CD2 PHE A 239       0.734  26.837  23.286  1.00 15.77           C
ATOM   3595  CE1 PHE A 239      -0.616  29.174  23.847  1.00 16.36           C
ATOM   3596  CE2 PHE A 239      -0.679  26.863  23.448  1.00 17.93           C
ATOM   3597  CZ  PHE A 239      -1.314  28.020  23.741  1.00 18.04           C
ATOM   3598  H   PHE A 239       3.209  29.755  25.118  1.00 13.44           H
ATOM   3599  HA  PHE A 239       3.270  27.066  25.055  1.00 13.45           H
ATOM   3600  HB2 PHE A 239       3.209  28.900  22.914  1.00 13.84           H
ATOM   3601  HB3 PHE A 239       3.226  27.323  22.729  1.00 13.58           H
ATOM   3602  HD1 PHE A 239       1.243  29.970  23.777  1.00 14.72           H
ATOM   3603  HD2 PHE A 239       1.174  26.036  23.114  1.00 15.72           H
ATOM   3604  HE1 PHE A 239      -1.062  29.970  24.023  1.00 16.14           H
ATOM   3605  HE2 PHE A 239      -1.168  26.078  23.372  1.00 17.31           H
ATOM   3606  HZ  PHE A 239      -2.240  28.032  23.818  1.00 17.40           H
ATOM   3607  N   ALA A 240       5.514  26.525  24.136  1.00 14.10           N
ATOM   3608  CA  ALA A 240       6.922  26.222  23.930  1.00 14.06           C
ATOM   3609  C   ALA A 240       7.569  27.346  23.136  1.00 13.87           C
ATOM   3610  O   ALA A 240       7.063  27.732  22.084  1.00 14.63           O
ATOM   3611  CB  ALA A 240       7.097  24.915  23.195  1.00 14.50           C
ATOM   3612  H   ALA A 240       4.984  25.861  23.993  1.00 13.79           H
ATOM   3613  HA  ALA A 240       7.364  26.142  24.799  1.00 14.05           H
ATOM   3614  HB1 ALA A 240       6.705  24.196  23.690  0.00 14.32           H
ATOM   3615  HB2 ALA A 240       8.053  24.741  23.095  0.00 14.32           H
ATOM   3616  HB3 ALA A 240       6.702  24.981  22.327  0.00 14.32           H
ATOM   3617  N   ALA A 241       8.685  27.823  23.679  1.00 13.40           N
ATOM   3618  CA  ALA A 241       9.562  28.794  23.020  1.00 13.17           C
ATOM   3619  C   ALA A 241       9.132  30.256  23.107  1.00 12.87           C
ATOM   3620  O   ALA A 241       9.887  31.152  22.706  1.00 13.73           O
ATOM   3621  CB  ALA A 241       9.837  28.414  21.570  1.00 14.25           C
ATOM   3622  H   ALA A 241       8.972  27.596  24.457  1.00 13.39           H
ATOM   3623  HA  ALA A 241      10.427  28.747  23.475  1.00 13.25           H
ATOM   3624  HB1 ALA A 241      10.254  27.533  21.548  0.00 14.61           H
ATOM   3625  HB2 ALA A 241      10.400  29.049  21.163  0.00 14.61           H
ATOM   3626  HB3 ALA A 241       8.990  28.353  21.097  0.00 14.61           H
ATOM   3627  N   GLN A 242       7.945  30.518  23.669  1.00 13.20           N
ATOM   3628  CA  GLN A 242       7.514  31.884  23.889  1.00 13.04           C
ATOM   3629  C   GLN A 242       8.164  32.507  25.103  1.00 13.08           C
ATOM   3630  O   GLN A 242       8.705  31.831  25.957  1.00 13.75           O
ATOM   3631  CB  GLN A 242       5.983  31.960  24.091  1.00 13.40           C
ATOM   3632  CG  GLN A 242       5.210  31.724  22.798  1.00 14.06           C
ATOM   3633  CD  GLN A 242       3.724  31.721  22.950  1.00 13.84           C
ATOM   3634  OE1 GLN A 242       3.184  31.531  24.047  1.00 13.66           O
ATOM   3635  NE2 GLN A 242       3.028  31.957  21.827  1.00 13.90           N
ATOM   3636  H   GLN A 242       7.381  29.926  23.930  1.00 13.01           H
ATOM   3637  HA  GLN A 242       7.738  32.429  23.106  1.00 13.07           H
ATOM   3638  HB2 GLN A 242       5.713  31.289  24.737  1.00 13.18           H
ATOM   3639  HB3 GLN A 242       5.747  32.843  24.416  1.00 13.16           H
ATOM   3640  HG2 GLN A 242       5.440  32.424  22.168  1.00 13.87           H
ATOM   3641  HG3 GLN A 242       5.469  30.862  22.436  1.00 13.92           H
ATOM   3642 HE21 GLN A 242       3.436  32.105  21.087  0.00 13.93           H
ATOM   3643 HE22 GLN A 242       2.163  31.966  21.849  0.00 13.93           H
ATOM   3644  N   ARG A 243       8.135  33.847  25.136  1.00 13.53           N
ATOM   3645  CA  ARG A 243       8.619  34.629  26.275  1.00 13.91           C
ATOM   3646  C   ARG A 243       7.640  35.729  26.603  1.00 13.92           C
ATOM   3647  O   ARG A 243       7.028  36.321  25.727  1.00 14.91           O
ATOM   3648  CB  ARG A 243       9.989  35.282  26.027  1.00 15.05           C
ATOM   3649  CG  ARG A 243      11.121  34.306  25.836  1.00 15.70           C
ATOM   3650  CD  ARG A 243      11.233  33.796  24.411  1.00 15.43           C
ATOM   3651  NE  ARG A 243      11.528  34.870  23.462  1.00 15.57           N
ATOM   3652  CZ  ARG A 243      11.209  34.864  22.175  1.00 15.77           C
ATOM   3653  NH1 ARG A 243      10.466  33.898  21.651  1.00 15.04           N
ATOM   3654  NH2 ARG A 243      11.545  35.880  21.425  1.00 16.33           N
ATOM   3655  H   ARG A 243       7.833  34.333  24.492  1.00 13.45           H
ATOM   3656  HA  ARG A 243       8.698  34.044  27.054  1.00 14.02           H
ATOM   3657  HB2 ARG A 243       9.928  35.837  25.234  1.00 14.55           H
ATOM   3658  HB3 ARG A 243      10.211  35.835  26.793  1.00 14.48           H
ATOM   3659  HG2 ARG A 243      11.956  34.744  26.064  1.00 15.43           H
ATOM   3660  HG3 ARG A 243      10.979  33.542  26.415  1.00 15.73           H
ATOM   3661  HD2 ARG A 243      11.956  33.152  24.366  1.00 15.34           H
ATOM   3662  HD3 ARG A 243      10.403  33.375  24.161  1.00 15.35           H
ATOM   3663  HE  ARG A 243      11.868  35.699  23.833  1.00 15.18           H
ATOM   3664 HH11 ARG A 243      10.255  33.925  20.819  1.00 15.23           H
ATOM   3665 HH12 ARG A 243      10.229  33.219  22.118  1.00 15.15           H
ATOM   3666 HH21 ARG A 243      12.008  36.526  21.754  1.00 16.11           H
ATOM   3667 HH22 ARG A 243      11.318  35.903  20.597  1.00 16.38           H
ATOM   3668  N   TYR A 244       7.527  36.022  27.894  1.00 13.59           N
ATOM   3669  CA  TYR A 244       6.810  37.225  28.377  1.00 14.42           C
ATOM   3670  C   TYR A 244       7.621  37.865  29.443  1.00 14.91           C
ATOM   3671  O   TYR A 244       8.181  37.157  30.269  1.00 16.68           O
ATOM   3672  CB  TYR A 244       5.445  36.887  28.964  1.00 15.68           C
ATOM   3673  CG  TYR A 244       4.456  36.356  27.976  1.00 14.58           C
ATOM   3674  CD1 TYR A 244       3.735  37.226  27.206  1.00 14.64           C
ATOM   3675  CD2 TYR A 244       4.215  34.991  27.803  1.00 15.39           C
ATOM   3676  CE1 TYR A 244       2.822  36.837  26.290  1.00 14.26           C
ATOM   3677  CE2 TYR A 244       3.295  34.585  26.889  1.00 14.40           C
ATOM   3678  CZ  TYR A 244       2.589  35.501  26.128  1.00 14.69           C
ATOM   3679  OH  TYR A 244       1.658  35.118  25.170  1.00 15.07           O
ATOM   3680  H   TYR A 244       7.852  35.539  28.527  1.00 13.73           H
ATOM   3681  HA  TYR A 244       6.690  37.861  27.645  1.00 14.57           H
ATOM   3682  HB2 TYR A 244       5.562  36.214  29.652  1.00 14.81           H
ATOM   3683  HB3 TYR A 244       5.066  37.690  29.355  1.00 14.81           H
ATOM   3684  HD1 TYR A 244       3.888  38.137  27.313  1.00 14.19           H
ATOM   3685  HD2 TYR A 244       4.680  34.365  28.310  1.00 15.14           H
ATOM   3686  HE1 TYR A 244       2.359  37.465  25.784  1.00 14.14           H
ATOM   3687  HE2 TYR A 244       3.139  33.675  26.769  1.00 14.12           H
ATOM   3688  HH  TYR A 244       1.882  35.393  24.442  0.00 14.88           H
ATOM   3689  N   SER A 245       7.707  39.187  29.464  1.00 13.96           N
ATOM   3690  CA  SER A 245       8.052  39.853  30.693  1.00 13.81           C
ATOM   3691  C   SER A 245       6.797  40.280  31.364  1.00 14.30           C
ATOM   3692  O   SER A 245       5.898  40.832  30.706  1.00 15.45           O
ATOM   3693  CB  SER A 245       8.938  41.069  30.483  1.00 15.13           C
ATOM   3694  OG  SER A 245      10.251  40.765  30.130  1.00 16.14           O
ATOM   3695  H   SER A 245       7.566  39.705  28.793  1.00 14.11           H
ATOM   3696  HA  SER A 245       8.532  39.238  31.280  1.00 14.11           H
ATOM   3697  HB2 SER A 245       8.546  41.628  29.799  1.00 14.60           H
ATOM   3698  HB3 SER A 245       8.967  41.567  31.316  1.00 14.50           H
ATOM   3699  HG  SER A 245      10.686  41.451  30.032  0.00 16.57           H
ATOM   3700  N   PHE A 246       6.781  40.175  32.688  1.00 15.21           N
ATOM   3701  CA  PHE A 246       5.695  40.720  33.469  1.00 15.78           C
ATOM   3702  C   PHE A 246       6.257  41.348  34.711  1.00 16.15           C
ATOM   3703  O   PHE A 246       7.293  40.929  35.234  1.00 16.96           O
ATOM   3704  CB  PHE A 246       4.662  39.651  33.852  1.00 15.75           C
ATOM   3705  CG  PHE A 246       5.168  38.532  34.747  1.00 16.75           C
ATOM   3706  CD1 PHE A 246       5.182  38.683  36.129  1.00 16.81           C
ATOM   3707  CD2 PHE A 246       5.613  37.297  34.204  1.00 16.73           C
ATOM   3708  CE1 PHE A 246       5.622  37.658  36.937  1.00 17.03           C
ATOM   3709  CE2 PHE A 246       6.052  36.280  35.029  1.00 16.72           C
ATOM   3710  CZ  PHE A 246       6.044  36.472  36.393  1.00 16.43           C
ATOM   3711  H   PHE A 246       7.390  39.786  33.155  1.00 15.03           H
ATOM   3712  HA  PHE A 246       5.242  41.412  32.951  1.00 15.63           H
ATOM   3713  HB2 PHE A 246       3.930  40.085  34.317  1.00 15.69           H
ATOM   3714  HB3 PHE A 246       4.329  39.242  33.038  1.00 15.68           H
ATOM   3715  HD1 PHE A 246       4.888  39.479  36.510  1.00 16.42           H
ATOM   3716  HD2 PHE A 246       5.606  37.171  33.283  1.00 16.35           H
ATOM   3717  HE1 PHE A 246       5.630  37.770  37.860  1.00 16.90           H
ATOM   3718  HE2 PHE A 246       6.345  35.474  34.669  1.00 16.58           H
ATOM   3719  HZ  PHE A 246       6.348  35.794  36.953  1.00 16.17           H
ATOM   3720  N   VAL A 247       5.580  42.407  35.152  1.00 16.59           N
ATOM   3721  CA  VAL A 247       5.924  43.024  36.388  1.00 17.24           C
ATOM   3722  C   VAL A 247       5.103  42.458  37.511  1.00 17.21           C
ATOM   3723  O   VAL A 247       3.870  42.314  37.406  1.00 17.56           O
ATOM   3724  CB  VAL A 247       5.722  44.564  36.302  1.00 17.86           C
ATOM   3725  CG1 VAL A 247       6.044  45.222  37.636  1.00 19.34           C
ATOM   3726  CG2 VAL A 247       6.574  45.163  35.155  1.00 19.73           C
ATOM   3727  H   VAL A 247       4.917  42.773  34.744  1.00 16.57           H
ATOM   3728  HA  VAL A 247       6.870  42.872  36.573  1.00 17.11           H
ATOM   3729  HB  VAL A 247       4.780  44.746  36.099  1.00 17.82           H
ATOM   3730 HG11 VAL A 247       5.892  46.124  37.584  0.00 19.30           H
ATOM   3731 HG12 VAL A 247       6.941  44.987  37.866  0.00 19.30           H
ATOM   3732 HG13 VAL A 247       5.445  44.808  38.316  0.00 19.30           H
ATOM   3733 HG21 VAL A 247       7.488  44.970  35.325  0.00 19.70           H
ATOM   3734 HG22 VAL A 247       6.420  46.105  35.128  0.00 19.70           H
ATOM   3735 HG23 VAL A 247       6.294  44.759  34.324  0.00 19.70           H
ATOM   3736  N   LEU A 248       5.813  42.108  38.570  1.00 17.34           N
ATOM   3737  CA  LEU A 248       5.199  41.665  39.821  1.00 18.11           C
ATOM   3738  C   LEU A 248       5.549  42.723  40.842  1.00 18.47           C
ATOM   3739  O   LEU A 248       6.723  43.044  41.038  1.00 18.63           O
ATOM   3740  CB  LEU A 248       5.719  40.299  40.248  1.00 18.88           C
ATOM   3741  CG  LEU A 248       5.083  39.752  41.531  1.00 18.93           C
ATOM   3742  CD1 LEU A 248       4.776  38.281  41.422  1.00 19.85           C
ATOM   3743  CD2 LEU A 248       5.934  40.059  42.789  1.00 20.62           C
ATOM   3744  H   LEU A 248       6.673  42.112  38.600  1.00 17.40           H
ATOM   3745  HA  LEU A 248       4.225  41.611  39.729  1.00 18.12           H
ATOM   3746  HB2 LEU A 248       5.542  39.667  39.534  1.00 18.24           H
ATOM   3747  HB3 LEU A 248       6.675  40.365  40.395  1.00 18.32           H
ATOM   3748  HG  LEU A 248       4.233  40.203  41.656  1.00 19.13           H
ATOM   3749 HD11 LEU A 248       4.376  37.995  42.246  0.00 20.15           H
ATOM   3750 HD12 LEU A 248       5.580  37.819  41.249  0.00 20.15           H
ATOM   3751 HD13 LEU A 248       4.150  38.178  40.702  0.00 20.15           H
ATOM   3752 HD21 LEU A 248       6.799  39.607  42.714  0.00 20.68           H
ATOM   3753 HD22 LEU A 248       5.494  39.670  43.586  0.00 20.68           H
ATOM   3754 HD23 LEU A 248       6.058  40.979  42.920  0.00 20.68           H
ATOM   3755  N   ASP A 249       4.529  43.215  41.528  1.00 19.22           N
ATOM   3756  CA  ASP A 249       4.729  44.130  42.639  1.00 19.84           C
ATOM   3757  C   ASP A 249       4.738  43.303  43.912  1.00 19.80           C
ATOM   3758  O   ASP A 249       3.734  42.657  44.189  1.00 20.55           O
ATOM   3759  CB  ASP A 249       3.587  45.132  42.704  1.00 22.05           C
ATOM   3760  CG  ASP A 249       3.886  46.302  43.627  1.00 24.74           C
ATOM   3761  OD1 ASP A 249       4.872  46.248  44.415  1.00 26.17           O
ATOM   3762  OD2 ASP A 249       3.136  47.279  43.563  1.00 32.06           O
ATOM   3763  H   ASP A 249       3.703  43.033  41.371  1.00 19.16           H
ATOM   3764  HA  ASP A 249       5.578  44.612  42.550  1.00 20.04           H
ATOM   3765  HB2 ASP A 249       3.433  45.488  41.817  1.00 21.00           H
ATOM   3766  HB3 ASP A 249       2.782  44.695  43.024  1.00 21.29           H
ATOM   3767  N   ALA A 250       5.865  43.257  44.632  1.00 20.39           N
ATOM   3768  CA  ALA A 250       5.958  42.408  45.830  1.00 20.83           C
ATOM   3769  C   ALA A 250       5.366  43.198  46.980  1.00 22.10           C
ATOM   3770  O   ALA A 250       6.093  43.689  47.857  1.00 23.05           O
ATOM   3771  CB  ALA A 250       7.404  42.044  46.156  1.00 22.07           C
ATOM   3772  H   ALA A 250       6.579  43.702  44.453  1.00 20.22           H
ATOM   3773  HA  ALA A 250       5.447  41.582  45.706  1.00 21.15           H
ATOM   3774  HB1 ALA A 250       7.771  41.541  45.414  0.00 22.19           H
ATOM   3775  HB2 ALA A 250       7.422  41.472  46.944  0.00 22.19           H
ATOM   3776  HB3 ALA A 250       7.914  42.825  46.311  0.00 22.19           H
ATOM   3777  N   ASN A 251       4.044  43.344  46.967  1.00 21.90           N
ATOM   3778  CA  ASN A 251       3.379  44.218  47.914  1.00 23.12           C
ATOM   3779  C   ASN A 251       2.386  43.467  48.743  1.00 23.36           C
ATOM   3780  O   ASN A 251       1.596  44.088  49.450  1.00 24.60           O
ATOM   3781  CB  ASN A 251       2.714  45.399  47.215  1.00 24.45           C
ATOM   3782  CG  ASN A 251       1.600  44.973  46.279  1.00 25.94           C
ATOM   3783  OD1 ASN A 251       1.322  43.803  46.106  1.00 29.25           O
ATOM   3784  ND2 ASN A 251       0.954  45.946  45.656  1.00 32.01           N
ATOM   3785  H   ASN A 251       3.515  42.944  46.420  1.00 22.23           H
ATOM   3786  HA  ASN A 251       4.039  44.588  48.532  1.00 23.07           H
ATOM   3787  HB2 ASN A 251       2.345  46.002  47.877  1.00 23.74           H
ATOM   3788  HB3 ASN A 251       3.382  45.863  46.687  1.00 23.75           H
ATOM   3789 HD21 ASN A 251       1.207  46.900  45.866  0.00 33.30           H
ATOM   3790 HD22 ASN A 251       0.202  45.767  45.103  0.00 33.30           H
ATOM   3791  N   GLN A 252       2.470  42.147  48.769  1.00 23.67           N
ATOM   3792  CA  GLN A 252       1.628  41.316  49.625  1.00 23.35           C
ATOM   3793  C   GLN A 252       2.331  41.110  50.956  1.00 22.43           C
ATOM   3794  O   GLN A 252       3.433  41.594  51.155  1.00 24.24           O
ATOM   3795  CB  GLN A 252       1.307  39.966  48.957  1.00 24.37           C
ATOM   3796  CG  GLN A 252       0.496  40.167  47.690  1.00 25.75           C
ATOM   3797  CD  GLN A 252      -0.745  41.063  47.867  1.00 28.74           C
ATOM   3798  OE1 GLN A 252      -0.830  42.167  47.297  1.00 31.33           O
ATOM   3799  NE2 GLN A 252      -1.681  40.615  48.676  1.00 29.92           N
ATOM   3800  H   GLN A 252       3.022  41.686  48.297  1.00 23.40           H
ATOM   3801  HA  GLN A 252       0.784  41.776  49.811  1.00 23.29           H
ATOM   3802  HB2 GLN A 252       2.132  39.512  48.725  1.00 23.87           H
ATOM   3803  HB3 GLN A 252       0.781  39.419  49.560  1.00 24.01           H
ATOM   3804  HG2 GLN A 252       1.063  40.577  47.019  1.00 26.02           H
ATOM   3805  HG3 GLN A 252       0.192  39.301  47.378  1.00 26.00           H
ATOM   3806 HE21 GLN A 252      -1.591  39.865  49.074  0.00 30.59           H
ATOM   3807 HE22 GLN A 252      -2.397  41.090  48.814  0.00 30.59           H
ATOM   3808  N   ALA A 253       1.689  40.367  51.849  1.00 23.13           N
ATOM   3809  CA  ALA A 253       2.305  40.076  53.154  1.00 23.58           C
ATOM   3810  C   ALA A 253       3.596  39.271  52.965  1.00 23.24           C
ATOM   3811  O   ALA A 253       3.682  38.423  52.084  1.00 23.52           O
ATOM   3812  CB  ALA A 253       1.306  39.330  54.051  1.00 23.85           C
ATOM   3813  H   ALA A 253       0.906  40.028  51.739  1.00 23.06           H
ATOM   3814  HA  ALA A 253       2.533  40.921  53.594  1.00 23.36           H
ATOM   3815  HB1 ALA A 253       0.531  39.856  54.195  0.00 24.05           H
ATOM   3816  HB2 ALA A 253       1.730  39.132  54.906  0.00 24.05           H
ATOM   3817  HB3 ALA A 253       1.068  38.489  53.633  0.00 24.05           H
ATOM   3818  N   VAL A 254       4.623  39.531  53.751  1.00 22.30           N
ATOM   3819  CA  VAL A 254       5.820  38.702  53.792  1.00 22.74           C
ATOM   3820  C   VAL A 254       5.391  37.275  54.085  1.00 22.82           C
ATOM   3821  O   VAL A 254       4.783  36.964  55.115  1.00 24.36           O
ATOM   3822  CB  VAL A 254       6.830  39.194  54.862  1.00 22.30           C
ATOM   3823  CG1 VAL A 254       7.960  38.178  55.104  1.00 24.54           C
ATOM   3824  CG2 VAL A 254       7.334  40.607  54.471  1.00 23.68           C
ATOM   3825  H   VAL A 254       4.648  40.201  54.289  1.00 22.39           H
ATOM   3826  HA  VAL A 254       6.261  38.733  52.918  1.00 22.50           H
ATOM   3827  HB  VAL A 254       6.347  39.288  55.710  1.00 22.64           H
ATOM   3828 HG11 VAL A 254       8.540  38.517  55.795  0.00 25.16           H
ATOM   3829 HG12 VAL A 254       8.431  38.023  54.306  0.00 25.16           H
ATOM   3830 HG13 VAL A 254       7.566  37.340  55.428  0.00 25.16           H
ATOM   3831 HG21 VAL A 254       7.733  40.579  53.627  0.00 23.62           H
ATOM   3832 HG22 VAL A 254       7.934  40.917  55.148  0.00 23.62           H
ATOM   3833 HG23 VAL A 254       6.551  41.202  54.457  0.00 23.62           H
ATOM   3834  N   ASP A 255       5.636  36.404  53.114  1.00 21.29           N
ATOM   3835  CA  ASP A 255       5.199  35.013  53.179  1.00 22.24           C
ATOM   3836  C   ASP A 255       5.824  34.257  52.011  1.00 21.44           C
ATOM   3837  O   ASP A 255       6.558  34.849  51.190  1.00 21.26           O
ATOM   3838  CB  ASP A 255       3.661  34.963  53.055  1.00 22.23           C
ATOM   3839  CG  ASP A 255       3.014  33.782  53.783  1.00 27.12           C
ATOM   3840  OD1 ASP A 255       1.791  33.870  54.046  1.00 32.04           O
ATOM   3841  OD2 ASP A 255       3.672  32.764  54.061  1.00 26.39           O
ATOM   3842  H   ASP A 255       6.050  36.598  52.388  1.00 21.80           H
ATOM   3843  HA  ASP A 255       5.483  34.605  54.024  1.00 21.79           H
ATOM   3844  HB2 ASP A 255       3.274  35.774  53.417  1.00 22.40           H
ATOM   3845  HB3 ASP A 255       3.425  34.884  52.120  1.00 22.45           H
ATOM   3846  N   ASN A 256       5.483  32.970  51.944  1.00 20.59           N
ATOM   3847  CA  ASN A 256       5.783  32.071  50.842  1.00 20.27           C
ATOM   3848  C   ASN A 256       4.532  31.879  50.017  1.00 19.67           C
ATOM   3849  O   ASN A 256       3.476  31.564  50.563  1.00 21.05           O
ATOM   3850  CB  ASN A 256       6.219  30.729  51.421  1.00 20.57           C
ATOM   3851  CG  ASN A 256       7.548  30.817  52.098  1.00 20.87           C
ATOM   3852  OD1 ASN A 256       8.571  31.054  51.432  1.00 21.78           O
ATOM   3853  ND2 ASN A 256       7.555  30.675  53.434  1.00 23.44           N
ATOM   3854  H   ASN A 256       5.055  32.572  52.574  1.00 20.66           H
ATOM   3855  HA  ASN A 256       6.504  32.431  50.286  1.00 20.14           H
ATOM   3856  HB2 ASN A 256       5.563  30.427  52.067  1.00 20.48           H
ATOM   3857  HB3 ASN A 256       6.297  30.084  50.702  1.00 20.23           H
ATOM   3858 HD21 ASN A 256       6.729  30.508  53.941  0.00 23.69           H
ATOM   3859 HD22 ASN A 256       8.414  30.709  53.944  0.00 23.69           H
ATOM   3860  N   TYR A 257       4.660  32.037  48.697  1.00 19.02           N
ATOM   3861  CA  TYR A 257       3.541  31.912  47.782  1.00 18.12           C
ATOM   3862  C   TYR A 257       3.897  30.890  46.701  1.00 16.90           C
ATOM   3863  O   TYR A 257       5.010  30.911  46.171  1.00 17.84           O
ATOM   3864  CB  TYR A 257       3.255  33.253  47.105  1.00 17.59           C
ATOM   3865  CG  TYR A 257       2.859  34.336  48.092  1.00 19.39           C
ATOM   3866  CD1 TYR A 257       3.816  35.089  48.769  1.00 20.32           C
ATOM   3867  CD2 TYR A 257       1.538  34.571  48.349  1.00 19.81           C
ATOM   3868  CE1 TYR A 257       3.436  36.105  49.695  1.00 20.79           C
ATOM   3869  CE2 TYR A 257       1.155  35.532  49.294  1.00 21.74           C
ATOM   3870  CZ  TYR A 257       2.106  36.296  49.939  1.00 21.31           C
ATOM   3871  OH  TYR A 257       1.652  37.241  50.859  1.00 23.82           O
ATOM   3872  H   TYR A 257       5.403  32.223  48.305  1.00 18.90           H
ATOM   3873  HA  TYR A 257       2.733  31.614  48.248  1.00 17.86           H
ATOM   3874  HB2 TYR A 257       4.053  33.550  46.642  1.00 18.09           H
ATOM   3875  HB3 TYR A 257       2.529  33.140  46.472  1.00 18.16           H
ATOM   3876  HD1 TYR A 257       4.717  34.948  48.590  1.00 20.24           H
ATOM   3877  HD2 TYR A 257       0.888  34.057  47.927  1.00 19.94           H
ATOM   3878  HE1 TYR A 257       4.080  36.601  50.147  1.00 20.62           H
ATOM   3879  HE2 TYR A 257       0.252  35.684  49.459  1.00 21.10           H
ATOM   3880  HH  TYR A 257       1.888  37.998  50.620  0.00 22.85           H
ATOM   3881  N   TRP A 258       2.964  30.006  46.349  1.00 17.96           N
ATOM   3882  CA  TRP A 258       3.246  29.054  45.275  1.00 17.09           C
ATOM   3883  C   TRP A 258       3.326  29.770  43.917  1.00 17.51           C
ATOM   3884  O   TRP A 258       2.456  30.531  43.565  1.00 18.40           O
ATOM   3885  CB  TRP A 258       2.197  27.958  45.193  1.00 17.39           C
ATOM   3886  CG  TRP A 258       2.224  26.953  46.248  1.00 18.15           C
ATOM   3887  CD1 TRP A 258       1.228  26.686  47.126  1.00 20.09           C
ATOM   3888  CD2 TRP A 258       3.233  25.957  46.485  1.00 18.42           C
ATOM   3889  NE1 TRP A 258       1.543  25.585  47.898  1.00 19.96           N
ATOM   3890  CE2 TRP A 258       2.776  25.126  47.531  1.00 17.76           C
ATOM   3891  CE3 TRP A 258       4.473  25.673  45.895  1.00 18.34           C
ATOM   3892  CZ2 TRP A 258       3.510  24.043  48.006  1.00 21.15           C
ATOM   3893  CZ3 TRP A 258       5.204  24.604  46.390  1.00 18.87           C
ATOM   3894  CH2 TRP A 258       4.730  23.815  47.440  1.00 19.11           C
ATOM   3895  H   TRP A 258       2.184  29.939  46.705  1.00 17.35           H
ATOM   3896  HA  TRP A 258       4.107  28.620  45.451  1.00 17.33           H
ATOM   3897  HB2 TRP A 258       1.322  28.370  45.203  1.00 17.18           H
ATOM   3898  HB3 TRP A 258       2.315  27.486  44.353  1.00 16.97           H
ATOM   3899  HD1 TRP A 258       0.437  27.166  47.182  1.00 19.37           H
ATOM   3900  HE1 TRP A 258       1.062  25.268  48.536  1.00 19.42           H
ATOM   3901  HE3 TRP A 258       4.793  26.185  45.190  1.00 18.38           H
ATOM   3902  HZ2 TRP A 258       3.161  23.468  48.648  1.00 20.28           H
ATOM   3903  HZ3 TRP A 258       6.034  24.411  46.017  1.00 18.83           H
ATOM   3904  HH2 TRP A 258       5.251  23.111  47.752  1.00 19.14           H
ATOM   3905  N   ILE A 259       4.348  29.402  43.148  1.00 16.14           N
ATOM   3906  CA  ILE A 259       4.464  29.678  41.711  1.00 15.36           C
ATOM   3907  C   ILE A 259       4.077  28.391  41.001  1.00 14.39           C
ATOM   3908  O   ILE A 259       4.576  27.326  41.348  1.00 15.51           O
ATOM   3909  CB  ILE A 259       5.901  30.057  41.374  1.00 15.95           C
ATOM   3910  CG1 ILE A 259       6.366  31.326  42.127  1.00 16.95           C
ATOM   3911  CG2 ILE A 259       6.037  30.256  39.851  1.00 16.77           C
ATOM   3912  CD1 ILE A 259       7.814  31.556  42.008  1.00 18.07           C
ATOM   3913  H   ILE A 259       5.024  28.966  43.451  1.00 16.19           H
ATOM   3914  HA  ILE A 259       3.865  30.404  41.442  1.00 15.35           H
ATOM   3915  HB  ILE A 259       6.479  29.322  41.634  1.00 15.78           H
ATOM   3916 HG12 ILE A 259       5.909  32.098  41.758  1.00 16.87           H
ATOM   3917 HG13 ILE A 259       6.157  31.237  43.069  1.00 17.00           H
ATOM   3918 HG21 ILE A 259       5.807  29.434  39.410  0.00 16.97           H
ATOM   3919 HG22 ILE A 259       6.957  30.475  39.660  0.00 16.97           H
ATOM   3920 HG23 ILE A 259       5.463  30.960  39.579  0.00 16.97           H
ATOM   3921 HD11 ILE A 259       8.032  32.355  42.480  0.00 18.13           H
ATOM   3922 HD12 ILE A 259       8.013  31.666  41.065  0.00 18.13           H
ATOM   3923 HD13 ILE A 259       8.282  30.809  42.356  0.00 18.13           H
ATOM   3924  N   ARG A 260       3.140  28.505  40.064  1.00 14.74           N
ATOM   3925  CA  ARG A 260       2.536  27.329  39.419  1.00 15.22           C
ATOM   3926  C   ARG A 260       2.775  27.397  37.933  1.00 14.95           C
ATOM   3927  O   ARG A 260       2.624  28.457  37.308  1.00 15.51           O
ATOM   3928  CB  ARG A 260       1.039  27.311  39.725  1.00 16.48           C
ATOM   3929  CG  ARG A 260       0.770  27.242  41.215  1.00 17.07           C
ATOM   3930  CD  ARG A 260      -0.739  27.217  41.496  1.00 17.68           C
ATOM   3931  NE  ARG A 260      -1.056  27.372  42.914  1.00 20.31           N
ATOM   3932  CZ  ARG A 260      -1.201  26.398  43.773  1.00 20.04           C
ATOM   3933  NH1 ARG A 260      -1.159  25.132  43.388  1.00 23.55           N
ATOM   3934  NH2 ARG A 260      -1.477  26.670  45.031  1.00 21.22           N
ATOM   3935  H   ARG A 260       2.831  29.254  39.775  1.00 14.72           H
ATOM   3936  HA  ARG A 260       2.931  26.503  39.769  1.00 15.26           H
ATOM   3937  HB2 ARG A 260       0.637  28.126  39.385  1.00 15.86           H
ATOM   3938  HB3 ARG A 260       0.635  26.540  39.303  1.00 15.71           H
ATOM   3939  HG2 ARG A 260       1.162  26.432  41.577  1.00 17.08           H
ATOM   3940  HG3 ARG A 260       1.144  28.023  41.652  1.00 16.75           H
ATOM   3941  HD2 ARG A 260      -1.146  27.962  41.028  1.00 17.64           H
ATOM   3942  HD3 ARG A 260      -1.116  26.388  41.165  1.00 17.90           H
ATOM   3943  HE  ARG A 260      -1.433  28.228  43.165  1.00 19.74           H
ATOM   3944 HH11 ARG A 260      -1.271  24.503  43.964  1.00 22.47           H
ATOM   3945 HH12 ARG A 260      -0.981  24.930  42.577  1.00 22.46           H
ATOM   3946 HH21 ARG A 260      -1.527  27.485  45.298  1.00 20.64           H
ATOM   3947 HH22 ARG A 260      -1.597  26.031  45.596  1.00 20.59           H
ATOM   3948  N   ALA A 261       3.123  26.249  37.352  1.00 14.46           N
ATOM   3949  CA  ALA A 261       3.289  26.141  35.872  1.00 14.30           C
ATOM   3950  C   ALA A 261       2.708  24.800  35.438  1.00 13.56           C
ATOM   3951  O   ALA A 261       3.367  23.781  35.465  1.00 14.71           O
ATOM   3952  CB  ALA A 261       4.721  26.267  35.537  1.00 14.72           C
ATOM   3953  H   ALA A 261       3.275  25.515  37.775  1.00 14.48           H
ATOM   3954  HA  ALA A 261       2.800  26.857  35.416  1.00 14.17           H
ATOM   3955  HB1 ALA A 261       5.027  27.116  35.844  0.00 14.85           H
ATOM   3956  HB2 ALA A 261       4.814  26.203  34.583  0.00 14.85           H
ATOM   3957  HB3 ALA A 261       5.189  25.556  35.967  0.00 14.85           H
ATOM   3958  N   ASN A 262       1.398  24.822  35.161  1.00 14.21           N
ATOM   3959  CA  ASN A 262       0.668  23.590  34.964  1.00 13.53           C
ATOM   3960  C   ASN A 262       0.720  23.187  33.519  1.00 14.06           C
ATOM   3961  O   ASN A 262       0.262  23.919  32.673  1.00 14.49           O
ATOM   3962  CB  ASN A 262      -0.788  23.807  35.414  1.00 14.57           C
ATOM   3963  CG  ASN A 262      -1.491  22.571  35.821  1.00 16.12           C
ATOM   3964  OD1 ASN A 262      -0.958  21.468  35.873  1.00 17.54           O
ATOM   3965  ND2 ASN A 262      -2.746  22.743  36.165  1.00 21.63           N
ATOM   3966  H   ASN A 262       0.926  25.537  35.080  1.00 13.75           H
ATOM   3967  HA  ASN A 262       1.058  22.891  35.526  1.00 13.86           H
ATOM   3968  HB2 ASN A 262      -0.790  24.404  36.177  1.00 14.13           H
ATOM   3969  HB3 ASN A 262      -1.293  24.208  34.690  1.00 14.12           H
ATOM   3970 HD21 ASN A 262      -3.144  23.636  36.161  0.00 21.93           H
ATOM   3971 HD22 ASN A 262      -3.291  21.975  36.477  0.00 21.93           H
ATOM   3972  N   PRO A 263       1.290  22.034  33.210  1.00 14.37           N
ATOM   3973  CA  PRO A 263       1.404  21.619  31.793  1.00 13.56           C
ATOM   3974  C   PRO A 263       0.028  21.223  31.258  1.00 15.45           C
ATOM   3975  O   PRO A 263      -0.852  20.818  32.031  1.00 16.15           O
ATOM   3976  CB  PRO A 263       2.347  20.424  31.864  1.00 14.99           C
ATOM   3977  CG  PRO A 263       2.106  19.860  33.223  1.00 14.95           C
ATOM   3978  CD  PRO A 263       1.833  21.032  34.117  1.00 13.95           C
ATOM   3979  HA  PRO A 263       1.800  22.328  31.251  1.00 14.25           H
ATOM   3980  HB2 PRO A 263       2.124  19.781  31.174  1.00 14.23           H
ATOM   3981  HB3 PRO A 263       3.265  20.724  31.773  1.00 14.26           H
ATOM   3982  HG2 PRO A 263       1.339  19.267  33.197  1.00 14.52           H
ATOM   3983  HG3 PRO A 263       2.896  19.382  33.520  1.00 14.67           H
ATOM   3984  HD2 PRO A 263       1.183  20.784  34.790  1.00 14.34           H
ATOM   3985  HD3 PRO A 263       2.657  21.351  34.516  1.00 14.22           H
ATOM   3986  N   ASN A 264      -0.127  21.269  29.940  1.00 15.65           N
ATOM   3987  CA  ASN A 264      -1.356  20.847  29.290  1.00 16.37           C
ATOM   3988  C   ASN A 264      -1.606  19.353  29.284  1.00 17.58           C
ATOM   3989  O   ASN A 264      -2.754  18.943  29.158  1.00 20.19           O
ATOM   3990  CB  ASN A 264      -1.500  21.410  27.885  1.00 16.92           C
ATOM   3991  CG  ASN A 264      -0.414  21.033  26.942  1.00 17.09           C
ATOM   3992  OD1 ASN A 264       0.754  21.053  27.285  1.00 16.41           O
ATOM   3993  ND2 ASN A 264      -0.788  20.725  25.695  1.00 19.69           N
ATOM   3994  H   ASN A 264       0.481  21.549  29.400  1.00 15.64           H
ATOM   3995  HA  ASN A 264      -2.096  21.236  29.801  1.00 16.49           H
ATOM   3996  HB2 ASN A 264      -2.339  21.097  27.512  1.00 16.48           H
ATOM   3997  HB3 ASN A 264      -1.514  22.378  27.943  1.00 16.69           H
ATOM   3998 HD21 ASN A 264      -1.748  20.783  25.449  0.00 19.26           H
ATOM   3999 HD22 ASN A 264      -0.131  20.490  25.023  0.00 19.26           H
ATOM   4000  N   PHE A 265      -0.568  18.564  29.474  1.00 17.03           N
ATOM   4001  CA  PHE A 265      -0.678  17.112  29.617  1.00 17.69           C
ATOM   4002  C   PHE A 265       0.537  16.646  30.368  1.00 17.45           C
ATOM   4003  O   PHE A 265       1.522  17.343  30.522  1.00 18.59           O
ATOM   4004  CB  PHE A 265      -0.845  16.430  28.253  1.00 18.10           C
ATOM   4005  CG  PHE A 265       0.253  16.694  27.313  1.00 20.43           C
ATOM   4006  CD1 PHE A 265       1.418  15.993  27.374  1.00 26.78           C
ATOM   4007  CD2 PHE A 265       0.128  17.689  26.371  1.00 25.88           C
ATOM   4008  CE1 PHE A 265       2.454  16.255  26.512  1.00 27.40           C
ATOM   4009  CE2 PHE A 265       1.165  17.953  25.484  1.00 24.73           C
ATOM   4010  CZ  PHE A 265       2.325  17.243  25.582  1.00 26.05           C
ATOM   4011  H   PHE A 265       0.243  18.848  29.517  1.00 17.23           H
ATOM   4012  HA  PHE A 265      -1.465  16.898  30.161  1.00 17.50           H
ATOM   4013  HB2 PHE A 265      -0.889  15.471  28.391  1.00 17.87           H
ATOM   4014  HB3 PHE A 265      -1.671  16.739  27.849  1.00 18.04           H
ATOM   4015  HD1 PHE A 265       1.516  15.328  28.015  1.00 25.43           H
ATOM   4016  HD2 PHE A 265      -0.661  18.177  26.318  1.00 24.53           H
ATOM   4017  HE1 PHE A 265       3.240  15.769  26.559  1.00 26.98           H
ATOM   4018  HE2 PHE A 265       1.077  18.624  24.849  1.00 25.05           H
ATOM   4019  HZ  PHE A 265       3.018  17.408  24.989  1.00 25.64           H
ATOM   4020  N   GLY A 266       0.456  15.416  30.832  1.00 18.31           N
ATOM   4021  CA  GLY A 266       1.453  14.739  31.656  1.00 17.98           C
ATOM   4022  C   GLY A 266       0.930  14.636  33.073  1.00 17.46           C
ATOM   4023  O   GLY A 266      -0.233  14.280  33.316  1.00 19.46           O
ATOM   4024  H   GLY A 266      -0.220  14.908  30.672  1.00 17.95           H
ATOM   4025  HA2 GLY A 266       1.610  13.844  31.314  1.00 17.87           H
ATOM   4026  HA3 GLY A 266       2.291  15.227  31.651  1.00 17.86           H
ATOM   4027  N   ASN A 267       1.776  14.985  34.025  1.00 17.53           N
ATOM   4028  CA  ASN A 267       1.397  15.022  35.427  1.00 17.75           C
ATOM   4029  C   ASN A 267       0.867  16.398  35.700  1.00 17.43           C
ATOM   4030  O   ASN A 267       1.629  17.321  35.859  1.00 19.89           O
ATOM   4031  CB  ASN A 267       2.609  14.742  36.306  1.00 18.54           C
ATOM   4032  CG  ASN A 267       3.210  13.377  36.107  1.00 21.44           C
ATOM   4033  OD1 ASN A 267       4.417  13.236  35.850  1.00 25.51           O
ATOM   4034  ND2 ASN A 267       2.424  12.388  36.332  1.00 24.87           N
ATOM   4035  H   ASN A 267       2.594  15.212  33.883  1.00 17.42           H
ATOM   4036  HA  ASN A 267       0.705  14.357  35.624  1.00 17.71           H
ATOM   4037  HB2 ASN A 267       3.299  15.396  36.114  1.00 18.27           H
ATOM   4038  HB3 ASN A 267       2.341  14.814  37.236  1.00 18.41           H
ATOM   4039 HD21 ASN A 267       1.450  12.576  36.623  0.00 26.90           H
ATOM   4040 HD22 ASN A 267       2.682  11.470  36.247  0.00 26.90           H
ATOM   4041  N   VAL A 268      -0.431  16.559  35.618  1.00 18.38           N
ATOM   4042  CA  VAL A 268      -1.068  17.834  35.765  1.00 18.81           C
ATOM   4043  C   VAL A 268      -1.461  18.052  37.224  1.00 17.63           C
ATOM   4044  O   VAL A 268      -1.550  17.092  37.989  1.00 19.14           O
ATOM   4045  CB  VAL A 268      -2.293  17.977  34.819  1.00 20.17           C
ATOM   4046  CG1 VAL A 268      -1.904  17.740  33.356  1.00 20.23           C
ATOM   4047  CG2 VAL A 268      -3.415  17.087  35.181  1.00 24.15           C
ATOM   4048  H   VAL A 268      -0.981  15.914  35.473  1.00 18.16           H
ATOM   4049  HA  VAL A 268      -0.439  18.545  35.522  1.00 18.71           H
ATOM   4050  HB  VAL A 268      -2.622  18.898  34.885  1.00 20.00           H
ATOM   4051 HG11 VAL A 268      -2.697  17.855  32.808  0.00 19.98           H
ATOM   4052 HG12 VAL A 268      -1.579  16.846  33.262  0.00 19.98           H
ATOM   4053 HG13 VAL A 268      -1.240  18.372  33.086  0.00 19.98           H
ATOM   4054 HG21 VAL A 268      -3.133  16.221  35.154  0.00 24.21           H
ATOM   4055 HG22 VAL A 268      -4.129  17.286  34.569  0.00 24.21           H
ATOM   4056 HG23 VAL A 268      -3.700  17.358  36.080  0.00 24.21           H
ATOM   4057  N   GLY A 269      -1.609  19.311  37.596  1.00 16.77           N
ATOM   4058  CA  GLY A 269      -1.939  19.669  38.942  1.00 17.08           C
ATOM   4059  C   GLY A 269      -0.730  19.823  39.821  1.00 16.91           C
ATOM   4060  O   GLY A 269       0.361  20.021  39.356  1.00 16.78           O
ATOM   4061  H   GLY A 269      -1.520  19.984  37.069  1.00 16.98           H
ATOM   4062  HA2 GLY A 269      -2.414  20.515  38.936  1.00 16.92           H
ATOM   4063  HA3 GLY A 269      -2.523  19.000  39.332  1.00 16.91           H
ATOM   4064  N   PHE A 270      -0.955  19.774  41.130  1.00 16.74           N
ATOM   4065  CA  PHE A 270       0.053  20.166  42.104  1.00 17.24           C
ATOM   4066  C   PHE A 270       0.214  19.222  43.280  1.00 17.48           C
ATOM   4067  O   PHE A 270       0.826  19.618  44.285  1.00 18.45           O
ATOM   4068  CB  PHE A 270      -0.273  21.618  42.568  1.00 18.39           C
ATOM   4069  CG  PHE A 270      -0.486  22.544  41.438  1.00 16.37           C
ATOM   4070  CD1 PHE A 270      -1.728  22.893  41.031  1.00 19.30           C
ATOM   4071  CD2 PHE A 270       0.595  22.991  40.694  1.00 18.81           C
ATOM   4072  CE1 PHE A 270      -1.940  23.716  39.948  1.00 18.37           C
ATOM   4073  CE2 PHE A 270       0.409  23.808  39.599  1.00 17.84           C
ATOM   4074  CZ  PHE A 270      -0.863  24.156  39.192  1.00 18.55           C
ATOM   4075  H   PHE A 270      -1.698  19.520  41.482  1.00 16.81           H
ATOM   4076  HA  PHE A 270       0.927  20.202  41.664  1.00 17.36           H
ATOM   4077  HB2 PHE A 270      -1.078  21.604  43.109  1.00 17.49           H
ATOM   4078  HB3 PHE A 270       0.470  21.957  43.090  1.00 17.54           H
ATOM   4079  HD1 PHE A 270      -2.464  22.585  41.510  1.00 18.26           H
ATOM   4080  HD2 PHE A 270       1.456  22.742  40.939  1.00 17.93           H
ATOM   4081  HE1 PHE A 270      -2.806  23.946  39.701  1.00 18.51           H
ATOM   4082  HE2 PHE A 270       1.146  24.110  39.118  1.00 18.02           H
ATOM   4083  HZ  PHE A 270      -0.991  24.732  38.474  1.00 18.41           H
ATOM   4084  N   ASP A 271      -0.237  17.986  43.151  1.00 17.85           N
ATOM   4085  CA  ASP A 271      -0.085  16.988  44.249  1.00 18.33           C
ATOM   4086  C   ASP A 271       1.391  16.815  44.559  1.00 18.65           C
ATOM   4087  O   ASP A 271       2.207  16.550  43.662  1.00 19.61           O
ATOM   4088  CB  ASP A 271      -0.701  15.665  43.832  1.00 19.54           C
ATOM   4089  CG  ASP A 271      -0.528  14.510  44.883  1.00 19.24           C
ATOM   4090  OD1 ASP A 271      -0.261  14.844  46.054  1.00 23.31           O
ATOM   4091  OD2 ASP A 271      -0.749  13.301  44.546  1.00 22.96           O
ATOM   4092  H   ASP A 271      -0.630  17.678  42.452  1.00 17.81           H
ATOM   4093  HA  ASP A 271      -0.549  17.311  45.050  1.00 18.43           H
ATOM   4094  HB2 ASP A 271      -1.652  15.794  43.689  1.00 18.86           H
ATOM   4095  HB3 ASP A 271      -0.282  15.376  43.007  1.00 18.94           H
ATOM   4096  N   GLY A 272       1.754  17.058  45.824  1.00 19.70           N
ATOM   4097  CA  GLY A 272       3.113  16.886  46.260  1.00 20.13           C
ATOM   4098  C   GLY A 272       4.032  18.023  45.863  1.00 19.56           C
ATOM   4099  O   GLY A 272       5.231  17.872  45.988  1.00 20.74           O
ATOM   4100  H   GLY A 272       1.221  17.324  46.444  1.00 19.48           H
ATOM   4101  HA2 GLY A 272       3.126  16.815  47.227  1.00 19.83           H
ATOM   4102  HA3 GLY A 272       3.471  16.062  45.894  1.00 19.85           H
ATOM   4103  N   GLY A 273       3.483  19.127  45.372  1.00 17.75           N
ATOM   4104  CA  GLY A 273       4.301  20.256  44.956  1.00 17.23           C
ATOM   4105  C   GLY A 273       4.959  20.080  43.599  1.00 16.28           C
ATOM   4106  O   GLY A 273       5.888  20.797  43.287  1.00 16.00           O
ATOM   4107  H   GLY A 273       2.640  19.259  45.273  1.00 18.04           H
ATOM   4108  HA2 GLY A 273       3.743  21.049  44.914  1.00 17.10           H
ATOM   4109  HA3 GLY A 273       4.997  20.416  45.613  1.00 17.05           H
ATOM   4110  N   ILE A 274       4.421  19.189  42.767  1.00 15.72           N
ATOM   4111  CA  ILE A 274       4.810  19.150  41.369  1.00 15.42           C
ATOM   4112  C   ILE A 274       4.360  20.417  40.667  1.00 14.76           C
ATOM   4113  O   ILE A 274       3.460  21.115  41.128  1.00 15.10           O
ATOM   4114  CB  ILE A 274       4.247  17.887  40.649  1.00 15.69           C
ATOM   4115  CG1 ILE A 274       2.721  17.911  40.520  1.00 16.46           C
ATOM   4116  CG2 ILE A 274       4.730  16.628  41.322  1.00 17.17           C
ATOM   4117  CD1 ILE A 274       2.144  16.831  39.584  1.00 18.03           C
ATOM   4118  H   ILE A 274       3.831  18.606  42.991  1.00 15.70           H
ATOM   4119  HA  ILE A 274       5.787  19.107  41.312  1.00 15.35           H
ATOM   4120  HB  ILE A 274       4.609  17.886  39.749  1.00 15.63           H
ATOM   4121 HG12 ILE A 274       2.329  17.780  41.396  1.00 16.37           H
ATOM   4122 HG13 ILE A 274       2.446  18.768  40.165  1.00 16.49           H
ATOM   4123 HG21 ILE A 274       5.680  16.596  41.317  0.00 16.91           H
ATOM   4124 HG22 ILE A 274       4.357  15.862  40.895  0.00 16.91           H
ATOM   4125 HG23 ILE A 274       4.426  16.629  42.266  0.00 16.91           H
ATOM   4126 HD11 ILE A 274       1.182  16.930  39.567  0.00 17.71           H
ATOM   4127 HD12 ILE A 274       2.378  15.972  39.923  0.00 17.71           H
ATOM   4128 HD13 ILE A 274       2.500  16.969  38.713  0.00 17.71           H
ATOM   4129  N   ASN A 275       4.985  20.702  39.539  1.00 14.23           N
ATOM   4130  CA  ASN A 275       4.643  21.843  38.722  1.00 13.95           C
ATOM   4131  C   ASN A 275       4.698  23.182  39.448  1.00 14.03           C
ATOM   4132  O   ASN A 275       3.952  24.098  39.121  1.00 14.05           O
ATOM   4133  CB  ASN A 275       3.262  21.648  38.063  1.00 14.42           C
ATOM   4134  CG  ASN A 275       3.242  20.409  37.184  1.00 13.95           C
ATOM   4135  OD1 ASN A 275       4.238  20.137  36.492  1.00 14.55           O
ATOM   4136  ND2 ASN A 275       2.165  19.617  37.259  1.00 15.31           N
ATOM   4137  H   ASN A 275       5.630  20.233  39.216  1.00 14.25           H
ATOM   4138  HA  ASN A 275       5.301  21.898  37.999  1.00 14.03           H
ATOM   4139  HB2 ASN A 275       2.581  21.549  38.746  1.00 14.20           H
ATOM   4140  HB3 ASN A 275       3.059  22.411  37.503  1.00 14.08           H
ATOM   4141 HD21 ASN A 275       1.451  19.832  37.905  0.00 15.54           H
ATOM   4142 HD22 ASN A 275       2.120  18.797  36.738  0.00 15.54           H
ATOM   4143  N   SER A 276       5.591  23.286  40.428  1.00 14.02           N
ATOM   4144  CA  SER A 276       5.629  24.380  41.372  1.00 14.84           C
ATOM   4145  C   SER A 276       7.039  24.853  41.705  1.00 14.12           C
ATOM   4146  O   SER A 276       8.013  24.099  41.659  1.00 14.64           O
ATOM   4147  CB  SER A 276       4.934  23.971  42.689  1.00 16.28           C
ATOM   4148  OG  SER A 276       3.610  23.518  42.487  1.00 16.58           O
ATOM   4149  H   SER A 276       6.213  22.708  40.564  1.00 14.13           H
ATOM   4150  HA  SER A 276       5.138  25.135  40.997  1.00 14.81           H
ATOM   4151  HB2 SER A 276       5.449  23.266  43.108  1.00 15.52           H
ATOM   4152  HB3 SER A 276       4.909  24.745  43.272  1.00 15.44           H
ATOM   4153  HG  SER A 276       3.273  23.298  43.219  0.00 16.39           H
ATOM   4154  N   ALA A 277       7.070  26.120  42.144  1.00 14.75           N
ATOM   4155  CA  ALA A 277       8.241  26.730  42.762  1.00 15.30           C
ATOM   4156  C   ALA A 277       7.697  27.658  43.858  1.00 15.85           C
ATOM   4157  O   ALA A 277       6.495  27.735  44.072  1.00 16.53           O
ATOM   4158  CB  ALA A 277       9.070  27.526  41.729  1.00 15.93           C
ATOM   4159  H   ALA A 277       6.402  26.659  42.083  1.00 14.63           H
ATOM   4160  HA  ALA A 277       8.810  26.048  43.176  1.00 15.31           H
ATOM   4161  HB1 ALA A 277       9.374  26.940  41.031  0.00 15.99           H
ATOM   4162  HB2 ALA A 277       9.848  27.905  42.177  0.00 15.99           H
ATOM   4163  HB3 ALA A 277       8.538  28.228  41.369  0.00 15.99           H
ATOM   4164  N   ILE A 278       8.597  28.340  44.545  1.00 16.29           N
ATOM   4165  CA  ILE A 278       8.266  29.119  45.726  1.00 17.11           C
ATOM   4166  C   ILE A 278       8.664  30.578  45.519  1.00 17.01           C
ATOM   4167  O   ILE A 278       9.802  30.859  45.156  1.00 17.39           O
ATOM   4168  CB  ILE A 278       9.051  28.605  46.967  1.00 17.42           C
ATOM   4169  CG1 ILE A 278       8.729  27.132  47.213  1.00 17.97           C
ATOM   4170  CG2 ILE A 278       8.699  29.426  48.212  1.00 19.69           C
ATOM   4171  CD1 ILE A 278       9.512  26.467  48.331  1.00 17.89           C
ATOM   4172  H   ILE A 278       9.433  28.368  44.345  1.00 16.32           H
ATOM   4173  HA  ILE A 278       7.307  29.072  45.922  1.00 16.94           H
ATOM   4174  HB  ILE A 278      10.002  28.693  46.794  1.00 17.53           H
ATOM   4175 HG12 ILE A 278       7.787  27.052  47.420  1.00 17.76           H
ATOM   4176 HG13 ILE A 278       8.922  26.635  46.403  1.00 17.48           H
ATOM   4177 HG21 ILE A 278       8.920  30.327  48.073  0.00 20.02           H
ATOM   4178 HG22 ILE A 278       9.199  29.066  48.968  0.00 20.02           H
ATOM   4179 HG23 ILE A 278       7.755  29.322  48.397  0.00 20.02           H
ATOM   4180 HD11 ILE A 278       9.262  25.548  48.409  0.00 17.82           H
ATOM   4181 HD12 ILE A 278       9.370  26.927  49.157  0.00 17.82           H
ATOM   4182 HD13 ILE A 278      10.467  26.510  48.110  0.00 17.82           H
ATOM   4183  N   LEU A 279       7.702  31.489  45.652  1.00 17.36           N
ATOM   4184  CA  LEU A 279       8.011  32.922  45.713  1.00 17.43           C
ATOM   4185  C   LEU A 279       8.152  33.265  47.201  1.00 18.62           C
ATOM   4186  O   LEU A 279       7.197  33.124  47.953  1.00 19.31           O
ATOM   4187  CB  LEU A 279       6.903  33.754  45.097  1.00 18.56           C
ATOM   4188  CG  LEU A 279       7.139  35.268  45.070  1.00 18.09           C
ATOM   4189  CD1 LEU A 279       8.079  35.632  44.036  1.00 19.81           C
ATOM   4190  CD2 LEU A 279       5.829  36.018  44.850  1.00 22.01           C
ATOM   4191  H   LEU A 279       6.863  31.308  45.709  1.00 17.24           H
ATOM   4192  HA  LEU A 279       8.847  33.121  45.246  1.00 17.81           H
ATOM   4193  HB2 LEU A 279       6.779  33.463  44.180  1.00 17.82           H
ATOM   4194  HB3 LEU A 279       6.088  33.596  45.596  1.00 17.86           H
ATOM   4195  HG  LEU A 279       7.505  35.557  45.920  1.00 18.60           H
ATOM   4196 HD11 LEU A 279       8.214  36.562  44.070  0.00 19.93           H
ATOM   4197 HD12 LEU A 279       7.726  35.335  43.215  0.00 19.93           H
ATOM   4198 HD13 LEU A 279       8.909  35.163  44.237  0.00 19.93           H
ATOM   4199 HD21 LEU A 279       5.456  35.726  44.016  0.00 21.84           H
ATOM   4200 HD22 LEU A 279       5.991  36.949  44.845  0.00 21.84           H
ATOM   4201 HD23 LEU A 279       5.214  35.789  45.569  0.00 21.84           H
ATOM   4202  N   ARG A 280       9.366  33.625  47.608  1.00 18.37           N
ATOM   4203  CA  ARG A 280       9.633  33.837  49.007  1.00 19.53           C
ATOM   4204  C   ARG A 280       9.986  35.273  49.224  1.00 19.64           C
ATOM   4205  O   ARG A 280      10.994  35.752  48.752  1.00 21.13           O
ATOM   4206  CB  ARG A 280      10.756  32.916  49.483  1.00 19.55           C
ATOM   4207  CG  ARG A 280      11.105  33.151  50.970  1.00 21.25           C
ATOM   4208  CD  ARG A 280      11.973  32.058  51.502  1.00 20.65           C
ATOM   4209  NE  ARG A 280      11.308  30.777  51.425  1.00 21.06           N
ATOM   4210  CZ  ARG A 280      11.924  29.612  51.261  1.00 19.69           C
ATOM   4211  NH1 ARG A 280      13.245  29.526  51.134  1.00 21.84           N
ATOM   4212  NH2 ARG A 280      11.219  28.497  51.198  1.00 22.02           N
ATOM   4213  H   ARG A 280      10.043  33.751  47.093  1.00 18.63           H
ATOM   4214  HA  ARG A 280       8.840  33.626  49.542  1.00 19.28           H
ATOM   4215  HB2 ARG A 280      10.474  31.996  49.371  1.00 19.68           H
ATOM   4216  HB3 ARG A 280      11.552  33.088  48.956  1.00 19.76           H
ATOM   4217  HG2 ARG A 280      11.589  33.986  51.063  1.00 20.76           H
ATOM   4218  HG3 ARG A 280      10.288  33.174  51.492  1.00 21.04           H
ATOM   4219  HD2 ARG A 280      12.781  32.034  50.970  1.00 21.00           H
ATOM   4220  HD3 ARG A 280      12.185  32.238  52.431  1.00 20.60           H
ATOM   4221  HE  ARG A 280      10.351  30.764  51.579  1.00 20.97           H
ATOM   4222 HH11 ARG A 280      13.615  28.757  51.026  1.00 20.92           H
ATOM   4223 HH12 ARG A 280      13.740  30.225  51.168  1.00 21.24           H
ATOM   4224 HH21 ARG A 280      10.363  28.522  51.274  1.00 21.99           H
ATOM   4225 HH22 ARG A 280      11.613  27.740  51.089  1.00 21.31           H
ATOM   4226  N   TYR A 281       9.171  35.940  50.023  1.00 20.20           N
ATOM   4227  CA  TYR A 281       9.505  37.285  50.446  1.00 20.65           C
ATOM   4228  C   TYR A 281      10.596  37.224  51.506  1.00 21.52           C
ATOM   4229  O   TYR A 281      10.545  36.372  52.390  1.00 22.76           O
ATOM   4230  CB  TYR A 281       8.308  37.982  51.095  1.00 20.53           C
ATOM   4231  CG  TYR A 281       7.265  38.523  50.143  1.00 21.37           C
ATOM   4232  CD1 TYR A 281       6.626  37.726  49.198  1.00 19.83           C
ATOM   4233  CD2 TYR A 281       6.940  39.844  50.190  1.00 20.18           C
ATOM   4234  CE1 TYR A 281       5.665  38.231  48.335  1.00 21.32           C
ATOM   4235  CE2 TYR A 281       5.956  40.388  49.365  1.00 20.23           C
ATOM   4236  CZ  TYR A 281       5.350  39.580  48.415  1.00 20.09           C
ATOM   4237  OH  TYR A 281       4.393  40.210  47.633  1.00 21.64           O
ATOM   4238  H   TYR A 281       8.428  35.638  50.333  1.00 20.10           H
ATOM   4239  HA  TYR A 281       9.804  37.818  49.684  1.00 20.62           H
ATOM   4240  HB2 TYR A 281       7.870  37.351  51.684  1.00 20.60           H
ATOM   4241  HB3 TYR A 281       8.638  38.728  51.620  1.00 20.45           H
ATOM   4242  HD1 TYR A 281       6.844  36.824  49.143  1.00 20.12           H
ATOM   4243  HD2 TYR A 281       7.344  40.388  50.825  1.00 19.78           H
ATOM   4244  HE1 TYR A 281       5.247  37.680  47.713  1.00 20.67           H
ATOM   4245  HE2 TYR A 281       5.749  41.293  49.414  1.00 19.36           H
ATOM   4246  HH  TYR A 281       3.644  39.853  47.747  0.00 21.27           H
ATOM   4247  N   ASP A 282      11.541  38.165  51.432  1.00 22.78           N
ATOM   4248  CA  ASP A 282      12.615  38.266  52.431  1.00 24.72           C
ATOM   4249  C   ASP A 282      11.963  38.334  53.816  1.00 25.41           C
ATOM   4250  O   ASP A 282      11.027  39.109  54.022  1.00 25.40           O
ATOM   4251  CB  ASP A 282      13.466  39.532  52.257  1.00 25.55           C
ATOM   4252  CG  ASP A 282      14.302  39.569  50.998  1.00 26.93           C
ATOM   4253  OD1 ASP A 282      14.412  38.538  50.301  1.00 31.28           O
ATOM   4254  OD2 ASP A 282      14.857  40.671  50.723  1.00 30.16           O
ATOM   4255  H   ASP A 282      11.581  38.760  50.812  1.00 22.90           H
ATOM   4256  HA  ASP A 282      13.195  37.478  52.383  1.00 24.58           H
ATOM   4257  HB2 ASP A 282      12.879  40.303  52.240  1.00 25.22           H
ATOM   4258  HB3 ASP A 282      14.073  39.603  53.010  1.00 25.13           H
ATOM   4259  N   GLY A 283      12.423  37.491  54.743  1.00 25.06           N
ATOM   4260  CA  GLY A 283      11.845  37.379  56.081  1.00 26.07           C
ATOM   4261  C   GLY A 283      10.823  36.290  56.301  1.00 26.53           C
ATOM   4262  O   GLY A 283      10.444  36.003  57.446  1.00 28.12           O
ATOM   4263  H   GLY A 283      13.087  36.959  54.617  1.00 25.39           H
ATOM   4264  HA2 GLY A 283      12.568  37.223  56.708  1.00 25.87           H
ATOM   4265  HA3 GLY A 283      11.430  38.220  56.325  1.00 25.87           H
ATOM   4266  N   ALA A 284      10.356  35.676  55.221  1.00 25.99           N
ATOM   4267  CA  ALA A 284       9.482  34.525  55.363  1.00 25.38           C
ATOM   4268  C   ALA A 284      10.323  33.295  55.727  1.00 25.72           C
ATOM   4269  O   ALA A 284      11.496  33.193  55.317  1.00 26.09           O
ATOM   4270  CB  ALA A 284       8.751  34.286  54.076  1.00 24.66           C
ATOM   4271  H   ALA A 284      10.524  35.901  54.409  1.00 25.91           H
ATOM   4272  HA  ALA A 284       8.820  34.694  56.065  1.00 25.34           H
ATOM   4273  HB1 ALA A 284       8.222  35.049  53.865  0.00 25.12           H
ATOM   4274  HB2 ALA A 284       8.202  33.505  54.154  0.00 25.12           H
ATOM   4275  HB3 ALA A 284       9.406  34.141  53.368  0.00 25.12           H
ATOM   4276  N   PRO A 285       9.745  32.376  56.528  1.00 25.83           N
ATOM   4277  CA  PRO A 285      10.478  31.147  56.898  1.00 25.48           C
ATOM   4278  C   PRO A 285      10.793  30.284  55.687  1.00 24.61           C
ATOM   4279  O   PRO A 285      10.087  30.349  54.684  1.00 24.13           O
ATOM   4280  CB  PRO A 285       9.535  30.449  57.859  1.00 27.04           C
ATOM   4281  CG  PRO A 285       8.186  31.026  57.603  1.00 26.58           C
ATOM   4282  CD  PRO A 285       8.371  32.401  57.051  1.00 26.81           C
ATOM   4283  HA  PRO A 285      11.309  31.374  57.364  1.00 25.63           H
ATOM   4284  HB2 PRO A 285       9.534  29.494  57.689  1.00 26.22           H
ATOM   4285  HB3 PRO A 285       9.813  30.630  58.771  1.00 26.09           H
ATOM   4286  HG2 PRO A 285       7.718  30.469  56.962  1.00 26.37           H
ATOM   4287  HG3 PRO A 285       7.693  31.065  58.437  1.00 26.87           H
ATOM   4288  HD2 PRO A 285       7.736  32.562  56.335  1.00 26.24           H
ATOM   4289  HD3 PRO A 285       8.288  33.063  57.755  1.00 26.11           H
ATOM   4290  N   ALA A 286      11.877  29.527  55.767  1.00 25.30           N
ATOM   4291  CA  ALA A 286      12.334  28.698  54.675  1.00 25.89           C
ATOM   4292  C   ALA A 286      11.523  27.420  54.656  1.00 25.75           C
ATOM   4293  O   ALA A 286      12.036  26.352  54.979  1.00 27.29           O
ATOM   4294  CB  ALA A 286      13.835  28.396  54.833  1.00 27.04           C
ATOM   4295  H   ALA A 286      12.373  29.478  56.468  1.00 25.17           H
ATOM   4296  HA  ALA A 286      12.204  29.166  53.827  1.00 25.90           H
ATOM   4297  HB1 ALA A 286      14.315  29.235  54.851  0.00 27.48           H
ATOM   4298  HB2 ALA A 286      14.115  27.874  54.093  0.00 27.48           H
ATOM   4299  HB3 ALA A 286      13.970  27.931  55.658  0.00 27.48           H
ATOM   4300  N   VAL A 287      10.239  27.547  54.335  1.00 24.14           N
ATOM   4301  CA  VAL A 287       9.314  26.430  54.278  1.00 24.16           C
ATOM   4302  C   VAL A 287       8.480  26.499  52.990  1.00 23.07           C
ATOM   4303  O   VAL A 287       8.514  27.500  52.294  1.00 23.26           O
ATOM   4304  CB  VAL A 287       8.356  26.433  55.488  1.00 24.56           C
ATOM   4305  CG1 VAL A 287       9.128  26.274  56.786  1.00 27.43           C
ATOM   4306  CG2 VAL A 287       7.510  27.707  55.506  1.00 25.79           C
ATOM   4307  H   VAL A 287       9.874  28.297  54.128  1.00 24.47           H
ATOM   4308  HA  VAL A 287       9.803  25.581  54.276  1.00 23.93           H
ATOM   4309  HB  VAL A 287       7.745  25.671  55.409  1.00 24.66           H
ATOM   4310 HG11 VAL A 287       8.527  26.218  57.527  0.00 28.39           H
ATOM   4311 HG12 VAL A 287       9.758  26.962  56.889  0.00 28.39           H
ATOM   4312 HG13 VAL A 287       9.623  25.401  56.753  0.00 28.39           H
ATOM   4313 HG21 VAL A 287       8.073  28.441  55.607  0.00 26.22           H
ATOM   4314 HG22 VAL A 287       6.924  27.630  56.307  0.00 26.22           H
ATOM   4315 HG23 VAL A 287       6.979  27.719  54.737  0.00 26.22           H
ATOM   4316  N   GLU A 288       7.709  25.449  52.688  1.00 22.20           N
ATOM   4317  CA  GLU A 288       6.794  25.491  51.537  1.00 22.20           C
ATOM   4318  C   GLU A 288       5.634  26.438  51.762  1.00 21.50           C
ATOM   4319  O   GLU A 288       5.189  26.636  52.877  1.00 22.20           O
ATOM   4320  CB  GLU A 288       6.209  24.104  51.242  1.00 22.28           C
ATOM   4321  CG  GLU A 288       7.223  23.141  50.723  1.00 24.02           C
ATOM   4322  CD  GLU A 288       6.595  21.855  50.226  1.00 24.46           C
ATOM   4323  OE1 GLU A 288       7.369  20.949  49.860  1.00 28.24           O
ATOM   4324  OE2 GLU A 288       5.338  21.735  50.232  1.00 24.71           O
ATOM   4325  H   GLU A 288       7.698  24.710  53.128  1.00 22.34           H
ATOM   4326  HA  GLU A 288       7.304  25.772  50.752  1.00 22.03           H
ATOM   4327  HB2 GLU A 288       5.834  23.736  52.057  1.00 22.40           H
ATOM   4328  HB3 GLU A 288       5.515  24.200  50.571  1.00 22.27           H
ATOM   4329  HG2 GLU A 288       7.699  23.549  49.982  1.00 23.68           H
ATOM   4330  HG3 GLU A 288       7.844  22.918  51.434  1.00 23.69           H
ATOM   4331  N   PRO A 289       5.162  27.059  50.694  1.00 21.59           N
ATOM   4332  CA  PRO A 289       3.906  27.766  50.774  1.00 21.39           C
ATOM   4333  C   PRO A 289       2.762  26.857  51.182  1.00 21.80           C
ATOM   4334  O   PRO A 289       2.769  25.624  50.916  1.00 22.37           O
ATOM   4335  CB  PRO A 289       3.674  28.238  49.321  1.00 20.97           C
ATOM   4336  CG  PRO A 289       4.989  28.175  48.689  1.00 20.07           C
ATOM   4337  CD  PRO A 289       5.684  27.028  49.313  1.00 20.85           C
ATOM   4338  HA  PRO A 289       3.972  28.536  51.376  1.00 21.34           H
ATOM   4339  HB2 PRO A 289       3.052  27.646  48.877  1.00 20.99           H
ATOM   4340  HB3 PRO A 289       3.339  29.149  49.323  1.00 20.89           H
ATOM   4341  HG2 PRO A 289       4.883  28.030  47.736  1.00 20.05           H
ATOM   4342  HG3 PRO A 289       5.471  28.999  48.855  1.00 20.12           H
ATOM   4343  HD2 PRO A 289       5.445  26.198  48.872  1.00 21.04           H
ATOM   4344  HD3 PRO A 289       6.640  27.183  49.304  1.00 21.11           H
ATOM   4345  N   THR A 290       1.742  27.489  51.747  1.00 23.53           N
ATOM   4346  CA  THR A 290       0.491  26.796  51.986  1.00 26.05           C
ATOM   4347  C   THR A 290      -0.623  27.654  51.426  1.00 24.63           C
ATOM   4348  O   THR A 290      -1.791  27.526  51.819  1.00 27.43           O
ATOM   4349  CB  THR A 290       0.227  26.561  53.465  1.00 27.23           C
ATOM   4350  OG1 THR A 290       0.174  27.830  54.123  1.00 30.83           O
ATOM   4351  CG2 THR A 290       1.315  25.680  54.091  1.00 29.58           C
ATOM   4352  H   THR A 290       1.758  28.306  52.018  1.00 23.63           H
ATOM   4353  HA  THR A 290       0.475  25.931  51.528  1.00 25.47           H
ATOM   4354  HB  THR A 290      -0.623  26.106  53.575  1.00 27.12           H
ATOM   4355  HG1 THR A 290       0.010  27.704  54.952  0.00 31.76           H
ATOM   4356 HG21 THR A 290       1.307  24.816  53.648  0.00 30.08           H
ATOM   4357 HG22 THR A 290       1.100  25.521  55.026  0.00 30.08           H
ATOM   4358 HG23 THR A 290       2.151  26.080  54.013  0.00 30.08           H
ATOM   4359  N   THR A 291      -0.287  28.495  50.445  1.00 24.63           N
ATOM   4360  CA  THR A 291      -1.268  29.317  49.782  1.00 23.69           C
ATOM   4361  C   THR A 291      -2.128  28.476  48.833  1.00 24.67           C
ATOM   4362  O   THR A 291      -1.708  27.420  48.344  1.00 25.62           O
ATOM   4363  CB  THR A 291      -0.598  30.468  49.011  1.00 22.68           C
ATOM   4364  OG1 THR A 291       0.367  29.928  48.097  1.00 22.13           O
ATOM   4365  CG2 THR A 291       0.113  31.475  49.951  1.00 23.15           C
ATOM   4366  H   THR A 291       0.508  28.598  50.136  1.00 24.32           H
ATOM   4367  HA  THR A 291      -1.860  29.717  50.452  1.00 23.75           H
ATOM   4368  HB  THR A 291      -1.274  30.950  48.509  1.00 23.11           H
ATOM   4369  HG1 THR A 291       0.738  30.537  47.698  0.00 22.19           H
ATOM   4370 HG21 THR A 291      -0.555  31.894  50.555  0.00 22.96           H
ATOM   4371 HG22 THR A 291       0.493  32.206  49.441  0.00 22.96           H
ATOM   4372 HG23 THR A 291       0.775  31.075  50.483  0.00 22.96           H
ATOM   4373  N   ASN A 292      -3.335  28.946  48.557  1.00 26.18           N
ATOM   4374  CA  ASN A 292      -4.229  28.266  47.641  1.00 28.62           C
ATOM   4375  C   ASN A 292      -4.345  29.002  46.340  1.00 28.09           C
ATOM   4376  O   ASN A 292      -4.242  30.218  46.286  1.00 28.40           O
ATOM   4377  CB  ASN A 292      -5.616  28.100  48.260  1.00 30.46           C
ATOM   4378  CG  ASN A 292      -5.632  27.077  49.370  1.00 33.57           C
ATOM   4379  OD1 ASN A 292      -6.398  27.206  50.308  1.00 40.51           O
ATOM   4380  ND2 ASN A 292      -4.768  26.070  49.278  1.00 36.21           N
ATOM   4381  H   ASN A 292      -3.661  29.668  48.892  1.00 26.33           H
ATOM   4382  HA  ASN A 292      -3.881  27.373  47.440  1.00 28.38           H
ATOM   4383  HB2 ASN A 292      -5.904  28.949  48.628  1.00 29.81           H
ATOM   4384  HB3 ASN A 292      -6.238  27.806  47.576  1.00 29.82           H
ATOM   4385 HD21 ASN A 292      -4.181  26.045  48.553  0.00 37.14           H
ATOM   4386 HD22 ASN A 292      -4.816  25.388  49.984  0.00 37.14           H
ATOM   4387  N   GLN A 293      -4.525  28.231  45.284  1.00 27.74           N
ATOM   4388  CA  GLN A 293      -4.730  28.797  43.992  1.00 27.26           C
ATOM   4389  C   GLN A 293      -6.147  29.307  43.935  1.00 27.64           C
ATOM   4390  O   GLN A 293      -7.085  28.631  44.375  1.00 29.07           O
ATOM   4391  CB  GLN A 293      -4.562  27.720  42.934  1.00 26.72           C
ATOM   4392  CG  GLN A 293      -4.622  28.249  41.509  1.00 27.29           C
ATOM   4393  CD  GLN A 293      -4.346  27.175  40.474  1.00 26.56           C
ATOM   4394  OE1 GLN A 293      -4.336  25.982  40.775  1.00 27.86           O
ATOM   4395  NE2 GLN A 293      -4.139  27.600  39.251  1.00 27.97           N
ATOM   4396  H   GLN A 293      -4.535  27.370  45.301  1.00 27.70           H
ATOM   4397  HA  GLN A 293      -4.094  29.523  43.820  1.00 27.32           H
ATOM   4398  HB2 GLN A 293      -3.702  27.292  43.056  1.00 27.01           H
ATOM   4399  HB3 GLN A 293      -5.270  27.065  43.038  1.00 27.10           H
ATOM   4400  HG2 GLN A 293      -5.507  28.605  41.335  1.00 27.07           H
ATOM   4401  HG3 GLN A 293      -3.956  28.947  41.403  1.00 27.21           H
ATOM   4402 HE21 GLN A 293      -4.105  28.429  39.116  0.00 27.67           H
ATOM   4403 HE22 GLN A 293      -3.905  27.026  38.659  0.00 27.67           H
ATOM   4404  N   THR A 294      -6.280  30.489  43.358  1.00 27.53           N
ATOM   4405  CA  THR A 294      -7.574  31.099  43.080  1.00 27.87           C
ATOM   4406  C   THR A 294      -7.867  31.033  41.583  1.00 27.41           C
ATOM   4407  O   THR A 294      -6.945  31.046  40.743  1.00 28.19           O
ATOM   4408  CB  THR A 294      -7.608  32.555  43.624  1.00 28.13           C
ATOM   4409  OG1 THR A 294      -6.431  33.270  43.200  1.00 29.09           O
ATOM   4410  CG2 THR A 294      -7.610  32.507  45.131  1.00 30.47           C
ATOM   4411  H   THR A 294      -5.619  30.979  43.107  1.00 27.64           H
ATOM   4412  HA  THR A 294      -8.279  30.599  43.542  1.00 27.75           H
ATOM   4413  HB  THR A 294      -8.407  33.010  43.317  1.00 28.30           H
ATOM   4414  HG1 THR A 294      -6.488  34.037  43.490  0.00 28.82           H
ATOM   4415 HG21 THR A 294      -8.314  31.968  45.467  0.00 30.56           H
ATOM   4416 HG22 THR A 294      -7.590  33.351  45.508  0.00 30.56           H
ATOM   4417 HG23 THR A 294      -6.754  32.034  45.409  0.00 30.56           H
ATOM   4418  N   THR A 295      -9.138  30.896  41.236  1.00 27.42           N
ATOM   4419  CA  THR A 295      -9.553  30.827  39.831  1.00 27.76           C
ATOM   4420  C   THR A 295      -9.030  32.039  39.055  1.00 25.82           C
ATOM   4421  O   THR A 295      -9.097  33.180  39.527  1.00 25.66           O
ATOM   4422  CB  THR A 295     -11.077  30.827  39.711  1.00 28.60           C
ATOM   4423  OG1 THR A 295     -11.580  29.714  40.441  1.00 32.77           O
ATOM   4424  CG2 THR A 295     -11.553  30.683  38.267  1.00 30.93           C
ATOM   4425  H   THR A 295      -9.789  30.839  41.796  1.00 27.42           H
ATOM   4426  HA  THR A 295      -9.204  30.007  39.424  1.00 27.46           H
ATOM   4427  HB  THR A 295     -11.437  31.650  40.078  1.00 28.73           H
ATOM   4428  HG1 THR A 295     -12.401  29.691  40.376  0.00 33.29           H
ATOM   4429 HG21 THR A 295     -11.201  31.374  37.730  0.00 31.07           H
ATOM   4430 HG22 THR A 295     -12.497  30.661  38.231  0.00 31.07           H
ATOM   4431 HG23 THR A 295     -11.216  29.822  37.917  0.00 31.07           H
ATOM   4432  N   SER A 296      -8.483  31.783  37.872  1.00 24.15           N
ATOM   4433  CA  SER A 296      -8.021  32.858  37.017  1.00 23.37           C
ATOM   4434  C   SER A 296      -9.233  33.618  36.492  1.00 24.04           C
ATOM   4435  O   SER A 296     -10.088  33.048  35.801  1.00 26.07           O
ATOM   4436  CB  SER A 296      -7.167  32.313  35.867  1.00 22.01           C
ATOM   4437  OG  SER A 296      -6.793  33.362  35.010  1.00 21.53           O
ATOM   4438  H   SER A 296      -8.372  30.995  37.545  1.00 24.32           H
ATOM   4439  HA  SER A 296      -7.462  33.472  37.538  1.00 23.38           H
ATOM   4440  HB2 SER A 296      -6.368  31.899  36.231  1.00 22.69           H
ATOM   4441  HB3 SER A 296      -7.683  31.661  35.366  1.00 22.66           H
ATOM   4442  HG  SER A 296      -6.337  33.075  34.401  0.00 21.64           H
ATOM   4443  N   VAL A 297      -9.307  34.900  36.832  1.00 23.45           N
ATOM   4444  CA  VAL A 297     -10.382  35.761  36.350  1.00 24.04           C
ATOM   4445  C   VAL A 297      -9.954  36.723  35.259  1.00 23.61           C
ATOM   4446  O   VAL A 297     -10.794  37.314  34.598  1.00 24.92           O
ATOM   4447  CB  VAL A 297     -11.075  36.553  37.493  1.00 24.51           C
ATOM   4448  CG1 VAL A 297     -11.756  35.585  38.415  1.00 28.47           C
ATOM   4449  CG2 VAL A 297     -10.101  37.421  38.236  1.00 26.42           C
ATOM   4450  H   VAL A 297      -8.748  35.295  37.349  1.00 23.70           H
ATOM   4451  HA  VAL A 297     -11.080  35.198  35.955  1.00 23.89           H
ATOM   4452  HB  VAL A 297     -11.764  37.134  37.107  1.00 24.75           H
ATOM   4453 HG11 VAL A 297     -12.162  36.071  39.138  0.00 28.91           H
ATOM   4454 HG12 VAL A 297     -11.079  34.986  38.787  0.00 28.91           H
ATOM   4455 HG13 VAL A 297     -12.394  35.091  37.932  0.00 28.91           H
ATOM   4456 HG21 VAL A 297      -9.402  36.845  38.633  0.00 26.85           H
ATOM   4457 HG22 VAL A 297     -10.543  37.875  38.955  0.00 26.85           H
ATOM   4458 HG23 VAL A 297      -9.690  38.034  37.644  0.00 26.85           H
ATOM   4459  N   LYS A 298      -8.644  36.850  35.044  1.00 21.41           N
ATOM   4460  CA  LYS A 298      -8.101  37.712  34.006  1.00 22.06           C
ATOM   4461  C   LYS A 298      -6.972  36.935  33.323  1.00 20.57           C
ATOM   4462  O   LYS A 298      -5.829  37.387  33.286  1.00 19.97           O
ATOM   4463  CB  LYS A 298      -7.541  39.023  34.560  1.00 23.58           C
ATOM   4464  CG  LYS A 298      -8.502  39.893  35.280  1.00 26.50           C
ATOM   4465  CD  LYS A 298      -7.838  41.247  35.676  1.00 27.39           C
ATOM   4466  CE ALYS A 298      -7.681  42.204  34.484  0.50 27.46           C
ATOM   4467  CE BLYS A 298      -6.705  41.199  36.728  0.50 26.60           C
ATOM   4468  NZ ALYS A 298      -8.971  42.684  33.872  0.50 28.22           N
ATOM   4469  NZ BLYS A 298      -6.543  42.565  37.456  0.50 25.48           N
ATOM   4470  H   LYS A 298      -8.040  36.441  35.493  1.00 22.08           H
ATOM   4471  HA  LYS A 298      -8.782  37.922  33.334  1.00 21.91           H
ATOM   4472  HB2 LYS A 298      -6.827  38.808  35.181  1.00 23.10           H
ATOM   4473  HB3 LYS A 298      -7.182  39.528  33.814  1.00 23.03           H
ATOM   4474  HG2 LYS A 298      -9.260  40.081  34.704  1.00 26.18           H
ATOM   4475  HG3 LYS A 298      -8.795  39.447  36.090  1.00 26.15           H
ATOM   4476  HE2ALYS A 298      -7.195  42.987  34.785  0.50 27.42           H
ATOM   4477  HE2BLYS A 298      -6.910  40.521  37.389  0.50 26.45           H
ATOM   4478  HE3ALYS A 298      -7.173  41.760  33.787  0.50 27.51           H
ATOM   4479  HE3BLYS A 298      -5.871  40.983  36.284  0.50 26.41           H
ATOM   4480  HZ1ALYS A 298      -9.401  41.936  33.525  0.00 27.59           H
ATOM   4481  HZ1BLYS A 298      -6.308  43.271  36.847  0.00 25.17           H
ATOM   4482  HZ2ALYS A 298      -8.675  43.260  33.130  0.00 27.59           H
ATOM   4483  HZ2BLYS A 298      -5.760  42.526  38.105  0.00 25.17           H
ATOM   4484  HZ3ALYS A 298      -9.427  43.160  34.497  0.00 27.59           H
ATOM   4485  HZ3BLYS A 298      -7.294  42.786  37.959  0.00 25.17           H
ATOM   4486  N   PRO A 299      -7.286  35.783  32.746  1.00 19.54           N
ATOM   4487  CA  PRO A 299      -6.245  35.082  31.996  1.00 19.81           C
ATOM   4488  C   PRO A 299      -5.780  35.874  30.779  1.00 19.10           C
ATOM   4489  O   PRO A 299      -6.542  36.616  30.152  1.00 19.18           O
ATOM   4490  CB  PRO A 299      -6.954  33.800  31.539  1.00 20.11           C
ATOM   4491  CG  PRO A 299      -8.402  34.220  31.409  1.00 20.87           C
ATOM   4492  CD  PRO A 299      -8.604  35.149  32.585  1.00 20.59           C
ATOM   4493  HA  PRO A 299      -5.484  34.857  32.571  1.00 19.62           H
ATOM   4494  HB2 PRO A 299      -6.601  33.504  30.686  1.00 20.00           H
ATOM   4495  HB3 PRO A 299      -6.854  33.110  32.214  1.00 19.88           H
ATOM   4496  HG2 PRO A 299      -8.539  34.687  30.570  1.00 20.83           H
ATOM   4497  HG3 PRO A 299      -8.980  33.444  31.476  1.00 20.57           H
ATOM   4498  HD2 PRO A 299      -9.280  35.811  32.374  1.00 20.11           H
ATOM   4499  HD3 PRO A 299      -8.836  34.644  33.380  1.00 20.08           H
ATOM   4500  N   LEU A 300      -4.517  35.688  30.419  1.00 18.08           N
ATOM   4501  CA  LEU A 300      -4.038  36.232  29.187  1.00 17.83           C
ATOM   4502  C   LEU A 300      -4.837  35.712  27.998  1.00 17.19           C
ATOM   4503  O   LEU A 300      -5.000  34.507  27.860  1.00 18.04           O
ATOM   4504  CB  LEU A 300      -2.583  35.822  28.996  1.00 16.75           C
ATOM   4505  CG  LEU A 300      -2.027  36.147  27.609  1.00 19.26           C
ATOM   4506  CD1 LEU A 300      -2.026  37.667  27.307  1.00 20.09           C
ATOM   4507  CD2 LEU A 300      -0.646  35.537  27.511  1.00 20.95           C
ATOM   4508  H   LEU A 300      -3.933  35.254  30.880  1.00 18.17           H
ATOM   4509  HA  LEU A 300      -4.091  37.210  29.213  1.00 17.46           H
ATOM   4510  HB2 LEU A 300      -2.040  36.291  29.649  1.00 17.53           H
ATOM   4511  HB3 LEU A 300      -2.502  34.866  29.130  1.00 17.45           H
ATOM   4512  HG  LEU A 300      -2.570  35.714  26.933  1.00 19.37           H
ATOM   4513 HD11 LEU A 300      -1.664  37.833  26.454  0.00 19.49           H
ATOM   4514 HD12 LEU A 300      -1.503  38.123  27.991  0.00 19.49           H
ATOM   4515 HD13 LEU A 300      -2.938  37.992  27.360  0.00 19.49           H
ATOM   4516 HD21 LEU A 300      -0.090  35.931  28.208  0.00 21.02           H
ATOM   4517 HD22 LEU A 300      -0.272  35.759  26.657  0.00 21.02           H
ATOM   4518 HD23 LEU A 300      -0.701  34.601  27.631  0.00 21.02           H
ATOM   4519  N   ASN A 301      -5.253  36.609  27.114  1.00 18.35           N
ATOM   4520  CA  ASN A 301      -5.729  36.285  25.778  1.00 18.95           C
ATOM   4521  C   ASN A 301      -4.849  37.065  24.814  1.00 17.80           C
ATOM   4522  O   ASN A 301      -4.695  38.279  24.941  1.00 18.65           O
ATOM   4523  CB  ASN A 301      -7.183  36.709  25.546  1.00 20.86           C
ATOM   4524  CG AASN A 301      -8.115  36.172  26.577  0.50 22.80           C
ATOM   4525  CG BASN A 301      -7.775  36.081  24.297  0.50 21.98           C
ATOM   4526  OD1AASN A 301      -8.379  34.981  26.603  0.50 24.61           O
ATOM   4527  OD1BASN A 301      -7.137  36.023  23.229  0.50 21.15           O
ATOM   4528  ND2AASN A 301      -8.652  37.053  27.419  0.50 25.93           N
ATOM   4529  ND2BASN A 301      -9.010  35.605  24.415  0.50 26.39           N
ATOM   4530  H   ASN A 301      -5.270  37.454  27.278  1.00 18.17           H
ATOM   4531  HA  ASN A 301      -5.642  35.326  25.599  1.00 18.88           H
ATOM   4532 HD21AASN A 301      -8.364  38.049  27.324  0.00 25.38           H
ATOM   4533 HD21BASN A 301      -9.457  35.638  25.228  0.00 27.45           H
ATOM   4534 HD22AASN A 301      -9.227  36.828  28.128  0.00 25.38           H
ATOM   4535 HD22BASN A 301      -9.421  35.167  23.597  0.00 27.45           H
ATOM   4536  N   GLU A 302      -4.271  36.391  23.823  1.00 17.58           N
ATOM   4537  CA  GLU A 302      -3.344  37.028  22.902  1.00 17.51           C
ATOM   4538  C   GLU A 302      -3.977  38.180  22.158  1.00 17.02           C
ATOM   4539  O   GLU A 302      -3.277  39.122  21.806  1.00 17.65           O
ATOM   4540  CB  GLU A 302      -2.776  35.983  21.943  1.00 17.21           C
ATOM   4541  CG  GLU A 302      -1.758  36.464  20.926  1.00 17.40           C
ATOM   4542  CD  GLU A 302      -1.187  35.281  20.133  1.00 17.14           C
ATOM   4543  OE1 GLU A 302      -0.075  34.795  20.431  1.00 16.70           O
ATOM   4544  OE2 GLU A 302      -1.910  34.807  19.237  1.00 17.53           O
ATOM   4545  H   GLU A 302      -4.405  35.555  23.666  1.00 17.53           H
ATOM   4546  HA  GLU A 302      -2.594  37.390  23.418  1.00 17.28           H
ATOM   4547  HB2 GLU A 302      -2.348  35.291  22.472  1.00 17.24           H
ATOM   4548  HB3 GLU A 302      -3.514  35.595  21.447  1.00 17.46           H
ATOM   4549  HG2 GLU A 302      -2.183  37.070  20.300  1.00 17.43           H
ATOM   4550  HG3 GLU A 302      -1.028  36.908  21.385  1.00 17.43           H
ATOM   4551  N   VAL A 303      -5.291  38.136  21.926  1.00 17.28           N
ATOM   4552  CA  VAL A 303      -5.922  39.268  21.231  1.00 19.18           C
ATOM   4553  C   VAL A 303      -5.939  40.545  22.051  1.00 17.60           C
ATOM   4554  O   VAL A 303      -6.141  41.624  21.517  1.00 19.46           O
ATOM   4555  CB  VAL A 303      -7.344  38.937  20.751  1.00 20.20           C
ATOM   4556  CG1 VAL A 303      -7.297  37.753  19.813  1.00 22.80           C
ATOM   4557  CG2 VAL A 303      -8.297  38.741  21.928  1.00 20.79           C
ATOM   4558  H   VAL A 303      -5.818  37.494  22.145  1.00 17.57           H
ATOM   4559  HA  VAL A 303      -5.400  39.458  20.424  1.00 18.65           H
ATOM   4560  HB  VAL A 303      -7.678  39.701  20.235  1.00 19.93           H
ATOM   4561 HG11 VAL A 303      -8.180  37.540  19.513  0.00 22.61           H
ATOM   4562 HG12 VAL A 303      -6.912  36.991  20.264  0.00 22.61           H
ATOM   4563 HG13 VAL A 303      -6.744  37.980  19.053  0.00 22.61           H
ATOM   4564 HG21 VAL A 303      -7.976  37.984  22.471  0.00 20.88           H
ATOM   4565 HG22 VAL A 303      -9.172  38.498  21.591  0.00 20.88           H
ATOM   4566 HG23 VAL A 303      -8.335  39.515  22.449  0.00 20.88           H
ATOM   4567  N   ASP A 304      -5.693  40.437  23.340  1.00 17.77           N
ATOM   4568  CA  ASP A 304      -5.634  41.590  24.215  1.00 18.17           C
ATOM   4569  C   ASP A 304      -4.259  42.254  24.260  1.00 17.28           C
ATOM   4570  O   ASP A 304      -4.116  43.366  24.799  1.00 19.26           O
ATOM   4571  CB  ASP A 304      -6.061  41.240  25.658  1.00 19.13           C
ATOM   4572  CG  ASP A 304      -7.474  40.736  25.763  1.00 20.38           C
ATOM   4573  OD1 ASP A 304      -8.265  41.109  24.905  1.00 23.11           O
ATOM   4574  OD2 ASP A 304      -7.761  39.942  26.731  1.00 25.52           O
ATOM   4575  H   ASP A 304      -5.567  39.695  23.753  1.00 17.71           H
ATOM   4576  HA  ASP A 304      -6.261  42.269  23.890  1.00 17.98           H
ATOM   4577  HB2 ASP A 304      -5.472  40.553  26.004  1.00 18.82           H
ATOM   4578  HB3 ASP A 304      -5.992  42.037  26.207  1.00 18.72           H
ATOM   4579  N   LEU A 305      -3.252  41.596  23.670  1.00 17.09           N
ATOM   4580  CA  LEU A 305      -1.896  42.168  23.612  1.00 16.48           C
ATOM   4581  C   LEU A 305      -1.781  43.083  22.428  1.00 17.23           C
ATOM   4582  O   LEU A 305      -2.226  42.746  21.337  1.00 17.81           O
ATOM   4583  CB  LEU A 305      -0.908  41.031  23.434  1.00 16.65           C
ATOM   4584  CG  LEU A 305      -0.752  40.106  24.658  1.00 17.46           C
ATOM   4585  CD1 LEU A 305      -0.020  38.855  24.232  1.00 17.56           C
ATOM   4586  CD2 LEU A 305      -0.021  40.841  25.807  1.00 17.90           C
ATOM   4587  H   LEU A 305      -3.324  40.824  23.300  1.00 16.93           H
ATOM   4588  HA  LEU A 305      -1.687  42.649  24.437  1.00 16.71           H
ATOM   4589  HB2 LEU A 305      -1.186  40.486  22.681  1.00 16.65           H
ATOM   4590  HB3 LEU A 305      -0.034  41.410  23.250  1.00 16.48           H
ATOM   4591  HG  LEU A 305      -1.630  39.847  24.977  1.00 17.23           H
ATOM   4592 HD11 LEU A 305       0.106  38.276  25.019  0.00 18.58           H
ATOM   4593 HD12 LEU A 305       0.863  39.110  23.922  0.00 18.58           H
ATOM   4594 HD13 LEU A 305      -0.497  38.402  23.573  0.00 18.58           H
ATOM   4595 HD21 LEU A 305       0.862  41.138  25.466  0.00 18.04           H
ATOM   4596 HD22 LEU A 305       0.118  40.287  26.560  0.00 18.04           H
ATOM   4597 HD23 LEU A 305      -0.520  41.627  26.040  0.00 18.04           H
ATOM   4598  N   HIS A 306      -1.142  44.229  22.637  1.00 16.72           N
ATOM   4599  CA  HIS A 306      -0.871  45.185  21.560  1.00 16.74           C
ATOM   4600  C   HIS A 306       0.511  45.721  21.720  1.00 15.85           C
ATOM   4601  O   HIS A 306       0.984  45.895  22.843  1.00 16.76           O
ATOM   4602  CB  HIS A 306      -1.870  46.330  21.576  1.00 17.56           C
ATOM   4603  CG  HIS A 306      -3.281  45.846  21.506  1.00 18.03           C
ATOM   4604  ND1 HIS A 306      -3.833  45.292  20.370  1.00 19.02           N
ATOM   4605  CD2 HIS A 306      -4.241  45.814  22.453  1.00 19.29           C
ATOM   4606  CE1 HIS A 306      -5.093  44.968  20.621  1.00 21.82           C
ATOM   4607  NE2 HIS A 306      -5.356  45.253  21.886  1.00 21.05           N
ATOM   4608  H   HIS A 306      -0.852  44.485  23.405  1.00 16.81           H
ATOM   4609  HA  HIS A 306      -0.943  44.731  20.697  1.00 16.64           H
ATOM   4610  HB2 HIS A 306      -1.764  46.828  22.399  1.00 17.07           H
ATOM   4611  HB3 HIS A 306      -1.709  46.906  20.812  1.00 17.14           H
ATOM   4612  HD1 HIS A 306      -3.427  45.182  19.629  0.00 18.96           H
ATOM   4613  HD2 HIS A 306      -4.159  46.111  23.331  1.00 19.33           H
ATOM   4614  HE1 HIS A 306      -5.682  44.574  20.019  1.00 21.11           H
ATOM   4615  HE2 HIS A 306      -6.128  45.123  22.278  0.00 21.56           H
ATOM   4616  N   PRO A 307       1.193  46.035  20.615  1.00 16.44           N
ATOM   4617  CA  PRO A 307       2.506  46.672  20.744  1.00 16.52           C
ATOM   4618  C   PRO A 307       2.484  47.997  21.495  1.00 16.78           C
ATOM   4619  O   PRO A 307       1.544  48.797  21.390  1.00 17.52           O
ATOM   4620  CB  PRO A 307       2.943  46.875  19.287  1.00 17.04           C
ATOM   4621  CG  PRO A 307       2.187  45.895  18.512  1.00 17.65           C
ATOM   4622  CD  PRO A 307       0.832  45.777  19.203  1.00 16.16           C
ATOM   4623  HA  PRO A 307       3.132  46.058  21.183  1.00 16.55           H
ATOM   4624  HB2 PRO A 307       2.718  47.772  19.000  1.00 16.61           H
ATOM   4625  HB3 PRO A 307       3.897  46.716  19.205  1.00 16.77           H
ATOM   4626  HG2 PRO A 307       2.080  46.214  17.602  1.00 17.24           H
ATOM   4627  HG3 PRO A 307       2.652  45.044  18.523  1.00 17.08           H
ATOM   4628  HD2 PRO A 307       0.220  46.454  18.876  1.00 16.08           H
ATOM   4629  HD3 PRO A 307       0.476  44.885  19.093  1.00 16.40           H
ATOM   4630  N   LEU A 308       3.544  48.230  22.251  1.00 16.93           N
ATOM   4631  CA  LEU A 308       3.655  49.476  22.998  1.00 16.65           C
ATOM   4632  C   LEU A 308       3.659  50.688  22.088  1.00 16.98           C
ATOM   4633  O   LEU A 308       3.085  51.725  22.408  1.00 18.67           O
ATOM   4634  CB  LEU A 308       4.931  49.469  23.827  1.00 17.35           C
ATOM   4635  CG  LEU A 308       5.207  50.725  24.677  1.00 18.36           C
ATOM   4636  CD1 LEU A 308       4.106  50.867  25.726  1.00 20.43           C
ATOM   4637  CD2 LEU A 308       6.611  50.566  25.306  1.00 20.97           C
ATOM   4638  H   LEU A 308       4.207  47.691  22.349  1.00 16.68           H
ATOM   4639  HA  LEU A 308       2.891  49.553  23.606  1.00 16.82           H
ATOM   4640  HB2 LEU A 308       4.897  48.713  24.433  1.00 16.99           H
ATOM   4641  HB3 LEU A 308       5.683  49.360  23.223  1.00 16.95           H
ATOM   4642  HG  LEU A 308       5.211  51.518  24.119  1.00 18.97           H
ATOM   4643 HD11 LEU A 308       4.267  51.648  26.230  0.00 20.69           H
ATOM   4644 HD12 LEU A 308       4.117  50.083  26.268  0.00 20.69           H
ATOM   4645 HD13 LEU A 308       3.254  50.934  25.263  0.00 20.69           H
ATOM   4646 HD21 LEU A 308       6.605  49.752  25.826  0.00 21.52           H
ATOM   4647 HD22 LEU A 308       6.820  51.308  25.815  0.00 21.52           H
ATOM   4648 HD23 LEU A 308       7.252  50.447  24.569  0.00 21.52           H
ATOM   4649  N   VAL A 309       4.374  50.563  20.981  1.00 18.54           N
ATOM   4650  CA  VAL A 309       4.444  51.612  20.027  1.00 20.34           C
ATOM   4651  C   VAL A 309       3.720  51.196  18.746  1.00 20.25           C
ATOM   4652  O   VAL A 309       3.618  50.003  18.390  1.00 21.48           O
ATOM   4653  CB  VAL A 309       5.892  52.010  19.729  1.00 22.27           C
ATOM   4654  CG1 VAL A 309       6.677  52.453  20.999  1.00 22.73           C
ATOM   4655  CG2 VAL A 309       6.600  50.961  18.999  1.00 24.03           C
ATOM   4656  H   VAL A 309       4.829  49.865  20.769  1.00 18.43           H
ATOM   4657  HA  VAL A 309       3.995  52.410  20.375  1.00 20.27           H
ATOM   4658  HB  VAL A 309       5.865  52.790  19.136  1.00 21.46           H
ATOM   4659 HG11 VAL A 309       7.551  52.672  20.781  0.00 22.89           H
ATOM   4660 HG12 VAL A 309       6.653  51.720  21.654  0.00 22.89           H
ATOM   4661 HG13 VAL A 309       6.205  53.205  21.392  0.00 22.89           H
ATOM   4662 HG21 VAL A 309       6.597  50.141  19.553  0.00 24.31           H
ATOM   4663 HG22 VAL A 309       7.504  51.229  18.872  0.00 24.31           H
ATOM   4664 HG23 VAL A 309       6.163  50.781  18.183  0.00 24.31           H
ATOM   4665  N   SER A 310       3.229  52.210  18.054  1.00 21.24           N
ATOM   4666  CA  SER A 310       2.483  51.979  16.853  1.00 22.88           C
ATOM   4667  C   SER A 310       3.318  51.173  15.871  1.00 22.84           C
ATOM   4668  O   SER A 310       4.390  51.616  15.457  1.00 24.20           O
ATOM   4669  CB  SER A 310       2.102  53.297  16.211  1.00 23.88           C
ATOM   4670  OG  SER A 310       1.424  52.999  15.015  1.00 28.41           O
ATOM   4671  H   SER A 310       3.320  53.039  18.266  1.00 21.32           H
ATOM   4672  HA  SER A 310       1.664  51.484  17.064  1.00 22.69           H
ATOM   4673  HB2 SER A 310       1.516  53.794  16.802  1.00 23.80           H
ATOM   4674  HB3 SER A 310       2.902  53.807  16.013  1.00 23.92           H
ATOM   4675  HG  SER A 310       1.162  53.647  14.655  0.00 28.38           H
ATOM   4676  N   THR A 311       2.802  50.009  15.476  1.00 22.13           N
ATOM   4677  CA  THR A 311       3.545  49.034  14.658  1.00 22.60           C
ATOM   4678  C   THR A 311       2.656  48.575  13.532  1.00 23.78           C
ATOM   4679  O   THR A 311       1.827  47.692  13.724  1.00 24.28           O
ATOM   4680  CB  THR A 311       4.028  47.844  15.473  1.00 22.56           C
ATOM   4681  OG1 THR A 311       4.794  48.339  16.579  1.00 23.46           O
ATOM   4682  CG2 THR A 311       4.904  46.933  14.600  1.00 23.63           C
ATOM   4683  H   THR A 311       2.006  49.749  15.672  1.00 22.37           H
ATOM   4684  HA  THR A 311       4.344  49.453  14.280  1.00 22.66           H
ATOM   4685  HB  THR A 311       3.272  47.334  15.804  1.00 22.73           H
ATOM   4686  HG1 THR A 311       5.083  47.724  17.046  0.00 23.94           H
ATOM   4687 HG21 THR A 311       4.397  46.581  13.878  0.00 23.69           H
ATOM   4688 HG22 THR A 311       5.212  46.163  15.143  0.00 23.69           H
ATOM   4689 HG23 THR A 311       5.667  47.390  14.293  0.00 23.69           H
ATOM   4690  N   PRO A 312       2.831  49.156  12.329  1.00 23.74           N
ATOM   4691  CA  PRO A 312       1.903  48.816  11.255  1.00 23.28           C
ATOM   4692  C   PRO A 312       1.957  47.381  10.747  1.00 22.71           C
ATOM   4693  O   PRO A 312       3.021  46.811  10.651  1.00 24.46           O
ATOM   4694  CB  PRO A 312       2.315  49.809  10.172  1.00 24.95           C
ATOM   4695  CG  PRO A 312       2.838  50.988  10.984  1.00 26.28           C
ATOM   4696  CD  PRO A 312       3.663  50.322  11.980  1.00 26.10           C
ATOM   4697  HA  PRO A 312       0.988  49.023  11.536  1.00 23.56           H
ATOM   4698  HB2 PRO A 312       3.015  49.431   9.617  1.00 24.30           H
ATOM   4699  HB3 PRO A 312       1.544  50.064   9.642  1.00 24.29           H
ATOM   4700  HG2 PRO A 312       3.368  51.575  10.422  1.00 26.02           H
ATOM   4701  HG3 PRO A 312       2.101  51.464  11.398  1.00 26.01           H
ATOM   4702  HD2 PRO A 312       4.506  50.038  11.593  1.00 24.88           H
ATOM   4703  HD3 PRO A 312       3.794  50.908  12.741  1.00 24.91           H
ATOM   4704  N   VAL A 313       0.794  46.848  10.408  1.00 22.99           N
ATOM   4705  CA  VAL A 313       0.670  45.488   9.894  1.00 23.60           C
ATOM   4706  C   VAL A 313       1.060  45.512   8.413  1.00 23.49           C
ATOM   4707  O   VAL A 313       0.578  46.356   7.679  1.00 24.48           O
ATOM   4708  CB  VAL A 313      -0.774  44.962  10.068  1.00 23.07           C
ATOM   4709  CG1 VAL A 313      -0.933  43.585   9.457  1.00 24.09           C
ATOM   4710  CG2 VAL A 313      -1.115  44.884  11.549  1.00 23.21           C
ATOM   4711  H   VAL A 313       0.043  47.263  10.464  1.00 22.88           H
ATOM   4712  HA  VAL A 313       1.269  44.895  10.390  1.00 23.32           H
ATOM   4713  HB  VAL A 313      -1.404  45.573   9.632  1.00 23.12           H
ATOM   4714 HG11 VAL A 313      -1.844  43.295   9.598  0.00 24.51           H
ATOM   4715 HG12 VAL A 313      -0.331  42.987   9.899  0.00 24.51           H
ATOM   4716 HG13 VAL A 313      -0.745  43.641   8.530  0.00 24.51           H
ATOM   4717 HG21 VAL A 313      -0.489  44.258  11.975  0.00 23.71           H
ATOM   4718 HG22 VAL A 313      -2.004  44.528  11.658  0.00 23.71           H
ATOM   4719 HG23 VAL A 313      -1.035  45.733  11.947  0.00 23.71           H
ATOM   4720  N   PRO A 314       1.940  44.582   7.963  1.00 23.87           N
ATOM   4721  CA  PRO A 314       2.289  44.501   6.533  1.00 25.03           C
ATOM   4722  C   PRO A 314       1.073  44.342   5.636  1.00 26.21           C
ATOM   4723  O   PRO A 314       0.091  43.696   6.023  1.00 25.98           O
ATOM   4724  CB  PRO A 314       3.164  43.249   6.464  1.00 25.05           C
ATOM   4725  CG  PRO A 314       3.767  43.145   7.803  1.00 24.84           C
ATOM   4726  CD  PRO A 314       2.724  43.617   8.752  1.00 24.29           C
ATOM   4727  HA  PRO A 314       2.809  45.285   6.259  1.00 24.98           H
ATOM   4728  HB2 PRO A 314       2.618  42.470   6.275  1.00 25.05           H
ATOM   4729  HB3 PRO A 314       3.843  43.363   5.786  1.00 24.94           H
ATOM   4730  HG2 PRO A 314       3.998  42.221   7.984  1.00 24.55           H
ATOM   4731  HG3 PRO A 314       4.554  43.710   7.851  1.00 24.87           H
ATOM   4732  HD2 PRO A 314       2.165  42.877   9.035  1.00 24.15           H
ATOM   4733  HD3 PRO A 314       3.143  44.057   9.508  1.00 24.12           H
ATOM   4734  N   GLY A 315       1.121  44.937   4.448  1.00 27.12           N
ATOM   4735  CA  GLY A 315       0.041  44.773   3.470  1.00 29.70           C
ATOM   4736  C   GLY A 315      -1.227  45.598   3.721  1.00 31.74           C
ATOM   4737  O   GLY A 315      -1.207  46.586   4.456  1.00 33.88           O
ATOM   4738  H   GLY A 315       1.764  45.440   4.180  1.00 27.50           H
ATOM   4739  HA2 GLY A 315       0.380  45.018   2.595  1.00 29.57           H
ATOM   4740  HA3 GLY A 315      -0.213  43.837   3.434  1.00 29.55           H
ATOM   4741  N   ALA A 316      -2.340  45.136   3.144  1.00 33.97           N
ATOM   4742  CA  ALA A 316      -3.624  45.858   3.177  1.00 35.06           C
ATOM   4743  C   ALA A 316      -4.669  45.048   3.968  1.00 36.19           C
ATOM   4744  O   ALA A 316      -4.585  43.800   4.040  1.00 35.55           O
ATOM   4745  CB  ALA A 316      -4.129  46.158   1.736  1.00 35.08           C
ATOM   4746  H   ALA A 316      -2.382  44.391   2.716  1.00 33.69           H
ATOM   4747  HA  ALA A 316      -3.498  46.716   3.631  1.00 35.07           H
ATOM   4748  HB1 ALA A 316      -3.478  46.724   1.303  0.00 34.95           H
ATOM   4749  HB2 ALA A 316      -4.964  46.666   1.809  0.00 34.95           H
ATOM   4750  HB3 ALA A 316      -4.265  45.365   1.270  0.00 34.95           H
ATOM   4751  N   PRO A 317      -5.686  45.730   4.536  1.00 36.88           N
ATOM   4752  CA  PRO A 317      -6.534  45.087   5.542  1.00 37.56           C
ATOM   4753  C   PRO A 317      -7.671  44.209   5.001  1.00 38.03           C
ATOM   4754  O   PRO A 317      -8.835  44.392   5.368  1.00 39.43           O
ATOM   4755  CB  PRO A 317      -7.071  46.281   6.353  1.00 37.44           C
ATOM   4756  CG  PRO A 317      -6.901  47.514   5.444  1.00 37.57           C
ATOM   4757  CD  PRO A 317      -6.176  47.078   4.193  1.00 37.09           C
ATOM   4758  HA  PRO A 317      -5.979  44.540   6.134  1.00 37.47           H
ATOM   4759  HB2 PRO A 317      -8.004  46.156   6.585  1.00 37.52           H
ATOM   4760  HB3 PRO A 317      -6.539  46.385   7.156  1.00 37.49           H
ATOM   4761  HG2 PRO A 317      -7.776  47.865   5.217  1.00 37.41           H
ATOM   4762  HG3 PRO A 317      -6.382  48.186   5.913  1.00 37.46           H
ATOM   4763  HD2 PRO A 317      -6.792  47.033   3.445  1.00 37.03           H
ATOM   4764  HD3 PRO A 317      -5.443  47.685   4.011  1.00 37.10           H
ATOM   4765  N   SER A 318      -7.335  43.244   4.154  1.00 38.57           N
ATOM   4766  CA  SER A 318      -8.241  42.158   3.829  1.00 38.60           C
ATOM   4767  C   SER A 318      -7.466  40.864   3.680  1.00 38.24           C
ATOM   4768  O   SER A 318      -6.229  40.870   3.545  1.00 37.85           O
ATOM   4769  CB  SER A 318      -8.993  42.446   2.523  1.00 38.86           C
ATOM   4770  OG  SER A 318      -8.128  42.339   1.405  1.00 40.25           O
ATOM   4771  H   SER A 318      -6.579  43.197   3.748  1.00 38.41           H
ATOM   4772  HA  SER A 318      -8.899  42.035   4.546  1.00 38.56           H
ATOM   4773  HB2 SER A 318      -9.715  41.805   2.427  1.00 38.88           H
ATOM   4774  HB3 SER A 318      -9.352  43.347   2.559  1.00 38.84           H
ATOM   4775  HG  SER A 318      -8.631  42.490   0.747  0.00 39.90           H
ATOM   4776  N   SER A 319      -8.200  39.756   3.677  1.00 37.61           N
ATOM   4777  CA  SER A 319      -7.582  38.446   3.537  1.00 37.22           C
ATOM   4778  C   SER A 319      -6.844  38.412   2.206  1.00 36.32           C
ATOM   4779  O   SER A 319      -7.388  38.813   1.158  1.00 36.35           O
ATOM   4780  CB  SER A 319      -8.619  37.314   3.616  1.00 37.47           C
ATOM   4781  OG  SER A 319      -8.013  36.038   3.403  1.00 39.06           O
ATOM   4782  H   SER A 319      -9.057  39.740   3.755  1.00 37.64           H
ATOM   4783  HA  SER A 319      -6.934  38.319   4.261  1.00 37.14           H
ATOM   4784  HB2 SER A 319      -9.029  37.325   4.495  1.00 37.47           H
ATOM   4785  HB3 SER A 319      -9.294  37.459   2.935  1.00 37.45           H
ATOM   4786  HG  SER A 319      -8.585  35.446   3.451  0.00 39.01           H
ATOM   4787  N   GLY A 320      -5.583  37.983   2.252  1.00 34.95           N
ATOM   4788  CA  GLY A 320      -4.770  37.888   1.041  1.00 33.59           C
ATOM   4789  C   GLY A 320      -4.256  39.222   0.510  1.00 32.53           C
ATOM   4790  O   GLY A 320      -3.657  39.254  -0.585  1.00 32.31           O
ATOM   4791  H   GLY A 320      -5.173  37.740   2.968  1.00 34.91           H
ATOM   4792  HA2 GLY A 320      -4.001  37.326   1.224  1.00 33.62           H
ATOM   4793  HA3 GLY A 320      -5.287  37.463   0.338  1.00 33.63           H
ATOM   4794  N   GLY A 321      -4.510  40.311   1.245  1.00 31.28           N
ATOM   4795  CA  GLY A 321      -4.052  41.666   0.882  1.00 30.53           C
ATOM   4796  C   GLY A 321      -2.560  41.888   1.133  1.00 29.14           C
ATOM   4797  O   GLY A 321      -2.148  42.808   1.878  1.00 29.70           O
ATOM   4798  H   GLY A 321      -4.949  40.305   1.982  1.00 31.37           H
ATOM   4799  HA2 GLY A 321      -4.230  41.825  -0.058  1.00 30.34           H
ATOM   4800  HA3 GLY A 321      -4.547  42.320   1.400  1.00 30.35           H
ATOM   4801  N   VAL A 322      -1.750  41.070   0.479  1.00 27.96           N
ATOM   4802  CA  VAL A 322      -0.302  41.087   0.647  1.00 25.35           C
ATOM   4803  C   VAL A 322       0.290  40.716  -0.698  1.00 24.69           C
ATOM   4804  O   VAL A 322      -0.429  40.293  -1.599  1.00 25.69           O
ATOM   4805  CB  VAL A 322       0.148  40.031   1.691  1.00 25.24           C
ATOM   4806  CG1 VAL A 322      -0.243  40.444   3.114  1.00 26.63           C
ATOM   4807  CG2 VAL A 322      -0.459  38.695   1.337  1.00 23.74           C
ATOM   4808  H   VAL A 322      -2.022  40.489  -0.093  1.00 27.58           H
ATOM   4809  HA  VAL A 322       0.017  41.975   0.910  1.00 25.64           H
ATOM   4810  HB  VAL A 322       1.122  39.941   1.661  1.00 25.18           H
ATOM   4811 HG11 VAL A 322       0.047  39.724   3.715  0.00 26.99           H
ATOM   4812 HG12 VAL A 322      -1.201  40.504   3.160  0.00 26.99           H
ATOM   4813 HG13 VAL A 322       0.179  41.240   3.327  0.00 26.99           H
ATOM   4814 HG21 VAL A 322      -1.431  38.769   1.348  0.00 23.87           H
ATOM   4815 HG22 VAL A 322      -0.196  38.031   1.979  0.00 23.87           H
ATOM   4816 HG23 VAL A 322      -0.181  38.427   0.457  0.00 23.87           H
ATOM   4817  N   ASP A 323       1.592  40.821  -0.842  1.00 22.59           N
ATOM   4818  CA  ASP A 323       2.247  40.428  -2.066  1.00 23.49           C
ATOM   4819  C   ASP A 323       2.247  38.951  -2.312  1.00 23.86           C
ATOM   4820  O   ASP A 323       2.162  38.513  -3.459  1.00 26.57           O
ATOM   4821  CB  ASP A 323       3.672  40.942  -2.105  1.00 24.42           C
ATOM   4822  CG  ASP A 323       3.749  42.452  -2.102  1.00 26.21           C
ATOM   4823  OD1 ASP A 323       3.061  43.091  -2.939  1.00 31.84           O
ATOM   4824  OD2 ASP A 323       4.517  43.001  -1.288  1.00 24.92           O
ATOM   4825  H   ASP A 323       2.121  41.116  -0.231  1.00 23.26           H
ATOM   4826  HA  ASP A 323       1.773  40.842  -2.817  1.00 23.41           H
ATOM   4827  HB2 ASP A 323       4.153  40.612  -1.330  1.00 23.97           H
ATOM   4828  HB3 ASP A 323       4.100  40.626  -2.917  1.00 24.13           H
ATOM   4829  N   LYS A 324       2.375  38.171  -1.253  1.00 22.28           N
ATOM   4830  CA  LYS A 324       2.405  36.714  -1.368  1.00 22.43           C
ATOM   4831  C   LYS A 324       1.737  36.047  -0.167  1.00 21.96           C
ATOM   4832  O   LYS A 324       2.094  36.346   0.981  1.00 22.15           O
ATOM   4833  CB  LYS A 324       3.844  36.224  -1.490  1.00 23.14           C
ATOM   4834  CG  LYS A 324       3.989  34.735  -1.697  1.00 25.69           C
ATOM   4835  CD  LYS A 324       5.411  34.360  -2.064  1.00 28.90           C
ATOM   4836  CE  LYS A 324       5.600  32.839  -2.133  1.00 30.12           C
ATOM   4837  NZ  LYS A 324       4.887  32.191  -3.292  1.00 33.11           N
ATOM   4838  H   LYS A 324       2.454  38.457  -0.446  1.00 22.64           H
ATOM   4839  HA  LYS A 324       1.927  36.437  -2.176  1.00 22.39           H
ATOM   4840  HB2 LYS A 324       4.259  36.668  -2.246  1.00 22.90           H
ATOM   4841  HB3 LYS A 324       4.319  36.454  -0.676  1.00 22.95           H
ATOM   4842  HG2 LYS A 324       3.760  34.269  -0.878  1.00 25.55           H
ATOM   4843  HG3 LYS A 324       3.405  34.454  -2.419  1.00 25.88           H
ATOM   4844  HD2 LYS A 324       5.626  34.732  -2.933  1.00 28.53           H
ATOM   4845  HD3 LYS A 324       6.017  34.710  -1.391  1.00 28.50           H
ATOM   4846  HE2 LYS A 324       6.547  32.645  -2.221  1.00 30.51           H
ATOM   4847  HE3 LYS A 324       5.258  32.443  -1.316  1.00 30.17           H
ATOM   4848  HZ1 LYS A 324       3.931  32.339  -3.100  0.00 33.99           H
ATOM   4849  HZ2 LYS A 324       5.044  31.250  -3.217  0.00 33.99           H
ATOM   4850  HZ3 LYS A 324       5.145  32.564  -4.059  0.00 33.99           H
ATOM   4851  N   ALA A 325       0.729  35.233  -0.433  1.00 22.13           N
ATOM   4852  CA  ALA A 325       0.008  34.513   0.602  1.00 21.37           C
ATOM   4853  C   ALA A 325       0.291  33.015   0.406  1.00 20.80           C
ATOM   4854  O   ALA A 325       0.304  32.463  -0.705  1.00 22.58           O
ATOM   4855  CB  ALA A 325      -1.459  34.807   0.527  1.00 22.37           C
ATOM   4856  H   ALA A 325       0.433  35.074  -1.225  1.00 21.74           H
ATOM   4857  HA  ALA A 325       0.325  34.787   1.484  1.00 21.58           H
ATOM   4858  HB1 ALA A 325      -1.597  35.749   0.645  0.00 22.53           H
ATOM   4859  HB2 ALA A 325      -1.910  34.322   1.222  0.00 22.53           H
ATOM   4860  HB3 ALA A 325      -1.783  34.531  -0.332  0.00 22.53           H
ATOM   4861  N   ILE A 326       0.576  32.349   1.522  1.00 19.33           N
ATOM   4862  CA  ILE A 326       0.892  30.923   1.565  1.00 20.01           C
ATOM   4863  C   ILE A 326       0.030  30.283   2.635  1.00 19.47           C
ATOM   4864  O   ILE A 326      -0.046  30.772   3.765  1.00 21.92           O
ATOM   4865  CB  ILE A 326       2.407  30.642   1.870  1.00 21.47           C
ATOM   4866  CG1 ILE A 326       3.323  31.440   0.927  1.00 24.18           C
ATOM   4867  CG2 ILE A 326       2.698  29.136   1.718  1.00 23.80           C
ATOM   4868  CD1 ILE A 326       4.741  31.436   1.347  1.00 26.28           C
ATOM   4869  H   ILE A 326       0.596  32.717   2.299  1.00 19.84           H
ATOM   4870  HA  ILE A 326       0.678  30.507   0.704  1.00 20.00           H
ATOM   4871  HB  ILE A 326       2.596  30.906   2.784  1.00 21.26           H
ATOM   4872 HG12 ILE A 326       3.274  31.053   0.039  1.00 24.11           H
ATOM   4873 HG13 ILE A 326       3.034  32.364   0.901  1.00 24.15           H
ATOM   4874 HG21 ILE A 326       2.162  28.638   2.377  0.00 23.84           H
ATOM   4875 HG22 ILE A 326       3.635  28.966   1.942  0.00 23.84           H
ATOM   4876 HG23 ILE A 326       2.506  28.839   0.855  0.00 23.84           H
ATOM   4877 HD11 ILE A 326       5.236  31.928   0.732  0.00 26.55           H
ATOM   4878 HD12 ILE A 326       5.026  30.505   1.367  0.00 26.55           H
ATOM   4879 HD13 ILE A 326       4.790  31.797   2.233  0.00 26.55           H
ATOM   4880  N   ASN A 327      -0.622  29.189   2.263  1.00 18.69           N
ATOM   4881  CA  ASN A 327      -1.376  28.356   3.203  1.00 18.86           C
ATOM   4882  C   ASN A 327      -0.603  27.092   3.506  1.00 18.94           C
ATOM   4883  O   ASN A 327      -0.052  26.467   2.584  1.00 18.94           O
ATOM   4884  CB  ASN A 327      -2.723  27.985   2.626  1.00 18.77           C
ATOM   4885  CG  ASN A 327      -3.588  27.276   3.624  1.00 20.98           C
ATOM   4886  OD1 ASN A 327      -4.045  27.868   4.591  1.00 20.07           O
ATOM   4887  ND2 ASN A 327      -3.749  25.975   3.450  1.00 22.62           N
ATOM   4888  H   ASN A 327      -0.648  28.895   1.455  1.00 18.78           H
ATOM   4889  HA  ASN A 327      -1.526  28.840   4.041  1.00 18.79           H
ATOM   4890  HB2 ASN A 327      -3.181  28.800   2.373  1.00 18.89           H
ATOM   4891  HB3 ASN A 327      -2.601  27.411   1.853  1.00 19.06           H
ATOM   4892 HD21 ASN A 327      -3.298  25.540   2.674  0.00 23.07           H
ATOM   4893 HD22 ASN A 327      -4.293  25.467   4.047  0.00 23.07           H
ATOM   4894  N   MET A 328      -0.563  26.702   4.780  1.00 17.46           N
ATOM   4895  CA  MET A 328       0.177  25.527   5.185  1.00 17.44           C
ATOM   4896  C   MET A 328      -0.817  24.478   5.610  1.00 17.44           C
ATOM   4897  O   MET A 328      -1.441  24.623   6.664  1.00 18.51           O
ATOM   4898  CB  MET A 328       1.074  25.917   6.355  1.00 17.69           C
ATOM   4899  CG  MET A 328       2.091  26.990   6.056  1.00 18.53           C
ATOM   4900  SD  MET A 328       3.213  26.460   4.699  1.00 21.00           S
ATOM   4901  CE  MET A 328       4.321  27.875   4.626  1.00 20.35           C
ATOM   4902  H   MET A 328      -0.963  27.105   5.426  1.00 17.75           H
ATOM   4903  HA  MET A 328       0.733  25.185   4.456  1.00 17.45           H
ATOM   4904  HB2 MET A 328       0.519  26.243   7.080  1.00 17.64           H
ATOM   4905  HB3 MET A 328       1.559  25.129   6.647  1.00 17.51           H
ATOM   4906  HG2 MET A 328       1.638  27.802   5.781  1.00 18.77           H
ATOM   4907  HG3 MET A 328       2.626  27.154   6.848  1.00 18.64           H
ATOM   4908  HE1 MET A 328       3.814  28.651   4.403  0.00 20.27           H
ATOM   4909  HE2 MET A 328       4.972  27.704   3.922  0.00 20.27           H
ATOM   4910  HE3 MET A 328       4.767  27.977   5.457  0.00 20.27           H
ATOM   4911  N   ALA A 329      -0.955  23.442   4.769  1.00 17.39           N
ATOM   4912  CA  ALA A 329      -1.875  22.325   4.970  1.00 16.35           C
ATOM   4913  C   ALA A 329      -1.143  21.213   5.689  1.00 16.22           C
ATOM   4914  O   ALA A 329      -0.157  20.691   5.200  1.00 17.13           O
ATOM   4915  CB  ALA A 329      -2.397  21.812   3.636  1.00 16.54           C
ATOM   4916  H   ALA A 329      -0.501  23.365   4.043  1.00 17.15           H
ATOM   4917  HA  ALA A 329      -2.641  22.615   5.504  1.00 16.50           H
ATOM   4918  HB1 ALA A 329      -2.868  22.523   3.188  0.00 16.76           H
ATOM   4919  HB2 ALA A 329      -3.003  21.079   3.792  0.00 16.76           H
ATOM   4920  HB3 ALA A 329      -1.662  21.518   3.098  0.00 16.76           H
ATOM   4921  N   PHE A 330      -1.637  20.884   6.871  1.00 15.45           N
ATOM   4922  CA  PHE A 330      -0.972  19.896   7.714  1.00 14.43           C
ATOM   4923  C   PHE A 330      -1.485  18.493   7.512  1.00 15.40           C
ATOM   4924  O   PHE A 330      -2.705  18.275   7.337  1.00 17.26           O
ATOM   4925  CB  PHE A 330      -1.197  20.217   9.204  1.00 15.26           C
ATOM   4926  CG  PHE A 330      -0.742  21.574   9.677  1.00 16.82           C
ATOM   4927  CD1 PHE A 330      -1.349  22.124  10.809  1.00 19.83           C
ATOM   4928  CD2 PHE A 330       0.271  22.263   9.058  1.00 17.65           C
ATOM   4929  CE1 PHE A 330      -0.924  23.359  11.330  1.00 21.04           C
ATOM   4930  CE2 PHE A 330       0.709  23.498   9.576  1.00 20.67           C
ATOM   4931  CZ  PHE A 330       0.118  24.049  10.694  1.00 20.12           C
ATOM   4932  H   PHE A 330      -2.355  21.212   7.213  1.00 15.34           H
ATOM   4933  HA  PHE A 330      -0.008  19.900   7.543  1.00 14.92           H
ATOM   4934  HB2 PHE A 330      -2.146  20.152   9.388  1.00 14.95           H
ATOM   4935  HB3 PHE A 330      -0.723  19.557   9.733  1.00 14.90           H
ATOM   4936  HD1 PHE A 330      -2.026  21.654  11.240  1.00 19.43           H
ATOM   4937  HD2 PHE A 330       0.700  21.903   8.317  1.00 18.30           H
ATOM   4938  HE1 PHE A 330      -1.338  23.720  12.080  1.00 20.31           H
ATOM   4939  HE2 PHE A 330       1.392  23.959   9.144  1.00 20.02           H
ATOM   4940  HZ  PHE A 330       0.395  24.878  11.010  1.00 20.10           H
ATOM   4941  N   ASN A 331      -0.605  17.483   7.564  1.00 15.03           N
ATOM   4942  CA  ASN A 331      -0.968  16.099   7.626  1.00 14.32           C
ATOM   4943  C   ASN A 331      -0.028  15.357   8.573  1.00 15.10           C
ATOM   4944  O   ASN A 331       1.050  15.861   8.914  1.00 15.50           O
ATOM   4945  CB  ASN A 331      -0.916  15.435   6.219  1.00 15.71           C
ATOM   4946  CG  ASN A 331      -2.048  15.857   5.306  1.00 15.12           C
ATOM   4947  OD1 ASN A 331      -1.857  16.688   4.409  1.00 16.17           O
ATOM   4948  ND2 ASN A 331      -3.220  15.277   5.514  1.00 17.05           N
ATOM   4949  H   ASN A 331       0.246  17.605   7.559  1.00 14.92           H
ATOM   4950  HA  ASN A 331      -1.879  16.005   7.976  1.00 14.88           H
ATOM   4951  HB2 ASN A 331      -0.086  15.679   5.786  1.00 14.72           H
ATOM   4952  HB3 ASN A 331      -0.963  14.472   6.320  1.00 15.13           H
ATOM   4953 HD21 ASN A 331      -3.339  14.610   6.218  0.00 16.92           H
ATOM   4954 HD22 ASN A 331      -3.996  15.515   4.941  0.00 16.92           H
ATOM   4955  N   PHE A 332      -0.429  14.151   8.953  1.00 15.06           N
ATOM   4956  CA  PHE A 332       0.327  13.306   9.881  1.00 14.87           C
ATOM   4957  C   PHE A 332      -0.048  11.873   9.675  1.00 15.07           C
ATOM   4958  O   PHE A 332      -1.222  11.572   9.572  1.00 15.78           O
ATOM   4959  CB  PHE A 332       0.003  13.707  11.319  1.00 16.44           C
ATOM   4960  CG  PHE A 332       0.676  12.868  12.363  1.00 16.72           C
ATOM   4961  CD1 PHE A 332       2.017  13.012  12.643  1.00 18.33           C
ATOM   4962  CD2 PHE A 332      -0.059  11.992  13.099  1.00 19.50           C
ATOM   4963  CE1 PHE A 332       2.605  12.327  13.641  1.00 19.09           C
ATOM   4964  CE2 PHE A 332       0.534  11.270  14.115  1.00 19.77           C
ATOM   4965  CZ  PHE A 332       1.860  11.404  14.360  1.00 19.01           C
ATOM   4966  H   PHE A 332      -1.161  13.790   8.680  1.00 14.93           H
ATOM   4967  HA  PHE A 332       1.286  13.415   9.727  1.00 15.22           H
ATOM   4968  HB2 PHE A 332       0.283  14.625  11.455  1.00 15.65           H
ATOM   4969  HB3 PHE A 332      -0.954  13.635  11.450  1.00 15.57           H
ATOM   4970  HD1 PHE A 332       2.517  13.631  12.162  1.00 18.05           H
ATOM   4971  HD2 PHE A 332      -0.969  11.894  12.935  1.00 18.77           H
ATOM   4972  HE1 PHE A 332       3.517  12.418  13.798  1.00 19.25           H
ATOM   4973  HE2 PHE A 332       0.033  10.654  14.600  1.00 19.34           H
ATOM   4974  HZ  PHE A 332       2.261  10.907  15.037  1.00 19.03           H
ATOM   4975  N   ASN A 333       0.929  10.968   9.603  1.00 16.28           N
ATOM   4976  CA  ASN A 333       0.656   9.599   9.321  1.00 16.86           C
ATOM   4977  C   ASN A 333       1.024   8.617  10.411  1.00 17.44           C
ATOM   4978  O   ASN A 333       1.038   7.412  10.181  1.00 19.21           O
ATOM   4979  CB  ASN A 333       1.369   9.217   8.025  1.00 17.49           C
ATOM   4980  CG  ASN A 333       2.842   8.969   8.224  1.00 18.35           C
ATOM   4981  OD1 ASN A 333       3.414   9.379   9.240  1.00 19.18           O
ATOM   4982  ND2 ASN A 333       3.449   8.275   7.296  1.00 21.94           N
ATOM   4983  H   ASN A 333       1.762  11.142   9.723  1.00 15.99           H
ATOM   4984  HA  ASN A 333      -0.303   9.483   9.156  1.00 16.95           H
ATOM   4985  HB2 ASN A 333       0.972   8.406   7.671  1.00 17.06           H
ATOM   4986  HB3 ASN A 333       1.275   9.940   7.387  1.00 17.19           H
ATOM   4987 HD22 ASN A 333       2.903   7.902   6.526  0.00 22.11           H
ATOM   4988  N   GLY A 334       1.280   9.121  11.619  1.00 18.40           N
ATOM   4989  CA  GLY A 334       1.592   8.269  12.787  1.00 19.75           C
ATOM   4990  C   GLY A 334       3.050   8.395  13.199  1.00 20.24           C
ATOM   4991  O   GLY A 334       3.387   8.272  14.363  1.00 22.64           O
ATOM   4992  H   GLY A 334       1.289   9.959  11.800  1.00 18.42           H
ATOM   4993  HA2 GLY A 334       1.039   8.535  13.537  1.00 19.47           H
ATOM   4994  HA3 GLY A 334       1.409   7.339  12.588  1.00 19.49           H
ATOM   4995  N   SER A 335       3.929   8.646  12.231  1.00 19.96           N
ATOM   4996  CA  SER A 335       5.343   8.879  12.529  1.00 20.51           C
ATOM   4997  C   SER A 335       5.855  10.219  12.046  1.00 20.03           C
ATOM   4998  O   SER A 335       6.782  10.756  12.618  1.00 22.02           O
ATOM   4999  CB  SER A 335       6.195   7.755  11.924  1.00 22.29           C
ATOM   5000  OG  SER A 335       6.109   7.709  10.544  1.00 24.50           O
ATOM   5001  H   SER A 335       3.739   8.661  11.394  1.00 20.07           H
ATOM   5002  HA  SER A 335       5.484   8.856  13.498  1.00 20.60           H
ATOM   5003  HB2 SER A 335       7.121   7.899  12.173  1.00 21.52           H
ATOM   5004  HB3 SER A 335       5.889   6.907  12.283  1.00 21.42           H
ATOM   5005  HG  SER A 335       6.567   7.115  10.246  0.00 24.67           H
ATOM   5006  N   ASN A 336       5.297  10.724  10.959  1.00 17.70           N
ATOM   5007  CA  ASN A 336       5.777  11.917  10.326  1.00 17.65           C
ATOM   5008  C   ASN A 336       4.685  12.931  10.120  1.00 15.51           C
ATOM   5009  O   ASN A 336       3.531  12.578   9.850  1.00 16.09           O
ATOM   5010  CB  ASN A 336       6.368  11.555   8.980  1.00 18.45           C
ATOM   5011  CG  ASN A 336       7.648  10.777   9.132  1.00 23.52           C
ATOM   5012  OD1 ASN A 336       7.614   9.575   9.283  1.00 27.69           O
ATOM   5013  ND2 ASN A 336       8.778  11.476   9.198  1.00 29.73           N
ATOM   5014  H   ASN A 336       4.623  10.381  10.553  1.00 18.15           H
ATOM   5015  HA  ASN A 336       6.481  12.323  10.870  1.00 17.35           H
ATOM   5016  HB2 ASN A 336       5.735  11.006   8.490  1.00 18.41           H
ATOM   5017  HB3 ASN A 336       6.564  12.365   8.484  1.00 18.40           H
ATOM   5018 HD21 ASN A 336       8.762  12.429   9.131  0.00 30.21           H
ATOM   5019 HD22 ASN A 336       9.634  10.981   9.290  0.00 30.21           H
ATOM   5020  N   PHE A 337       5.078  14.190  10.228  1.00 14.78           N
ATOM   5021  CA  PHE A 337       4.251  15.315   9.891  1.00 14.96           C
ATOM   5022  C   PHE A 337       4.584  15.802   8.506  1.00 14.34           C
ATOM   5023  O   PHE A 337       5.720  15.654   8.042  1.00 16.11           O
ATOM   5024  CB  PHE A 337       4.478  16.465  10.885  1.00 15.31           C
ATOM   5025  CG  PHE A 337       3.887  16.225  12.260  1.00 15.55           C
ATOM   5026  CD1 PHE A 337       4.600  15.583  13.278  1.00 17.34           C
ATOM   5027  CD2 PHE A 337       2.599  16.656  12.519  1.00 17.66           C
ATOM   5028  CE1 PHE A 337       4.002  15.376  14.510  1.00 17.54           C
ATOM   5029  CE2 PHE A 337       2.025  16.452  13.761  1.00 18.01           C
ATOM   5030  CZ  PHE A 337       2.746  15.817  14.762  1.00 17.96           C
ATOM   5031  H   PHE A 337       5.860  14.420  10.504  1.00 14.90           H
ATOM   5032  HA  PHE A 337       3.305  15.062   9.923  1.00 14.82           H
ATOM   5033  HB2 PHE A 337       5.431  16.605  10.990  1.00 15.07           H
ATOM   5034  HB3 PHE A 337       4.068  17.265  10.525  1.00 15.07           H
ATOM   5035  HD1 PHE A 337       5.465  15.279  13.122  1.00 16.87           H
ATOM   5036  HD2 PHE A 337       2.114  17.088  11.853  1.00 17.45           H
ATOM   5037  HE1 PHE A 337       4.482  14.954  15.185  1.00 17.37           H
ATOM   5038  HE2 PHE A 337       1.160  16.748  13.928  1.00 17.96           H
ATOM   5039  HZ  PHE A 337       2.360  15.674  15.595  1.00 17.76           H
ATOM   5040  N   PHE A 338       3.594  16.416   7.871  1.00 14.79           N
ATOM   5041  CA  PHE A 338       3.712  16.951   6.525  1.00 15.52           C
ATOM   5042  C   PHE A 338       3.143  18.342   6.479  1.00 14.86           C
ATOM   5043  O   PHE A 338       2.149  18.645   7.138  1.00 15.02           O
ATOM   5044  CB  PHE A 338       2.945  16.102   5.492  1.00 15.15           C
ATOM   5045  CG  PHE A 338       3.326  14.637   5.495  1.00 15.01           C
ATOM   5046  CD1 PHE A 338       4.136  14.143   4.510  1.00 15.91           C
ATOM   5047  CD2 PHE A 338       2.926  13.763   6.495  1.00 15.17           C
ATOM   5048  CE1 PHE A 338       4.508  12.805   4.508  1.00 15.33           C
ATOM   5049  CE2 PHE A 338       3.298  12.494   6.503  1.00 16.08           C
ATOM   5050  CZ  PHE A 338       4.111  11.964   5.531  1.00 17.16           C
ATOM   5051  H   PHE A 338       2.813  16.537   8.213  1.00 14.80           H
ATOM   5052  HA  PHE A 338       4.653  16.984   6.260  1.00 15.09           H
ATOM   5053  HB2 PHE A 338       1.999  16.159   5.688  1.00 15.32           H
ATOM   5054  HB3 PHE A 338       3.117  16.458   4.607  1.00 15.26           H
ATOM   5055  HD1 PHE A 338       4.426  14.701   3.825  1.00 15.59           H
ATOM   5056  HD2 PHE A 338       2.391  14.081   7.186  1.00 15.33           H
ATOM   5057  HE1 PHE A 338       5.058  12.481   3.832  1.00 15.66           H
ATOM   5058  HE2 PHE A 338       3.002  11.943   7.191  1.00 15.70           H
ATOM   5059  HZ  PHE A 338       4.345  11.064   5.534  1.00 16.66           H
ATOM   5060  N   ILE A 339       3.774  19.177   5.666  1.00 15.00           N
ATOM   5061  CA  ILE A 339       3.242  20.488   5.341  1.00 14.72           C
ATOM   5062  C   ILE A 339       3.111  20.522   3.830  1.00 14.52           C
ATOM   5063  O   ILE A 339       4.096  20.326   3.121  1.00 15.25           O
[truncated: 6,759,836 more chars]
