# Supplementary material for: Growing Glycans in Rosetta: Accurate de novo glycan modeling, density fitting, and rational sequon design
Source: PLoS Comput Biol. 2024 Jun 24;20(6):e1011895. doi: 10.1371/journal.pcbi.1011895 (PMC11288642; doi:10.1371/journal.pcbi.1011895)
Supplement: S1 Data — Please see README for a full description of each component. Briefly, these include the following scripts: create_substituted_JD.py—Used to create substituted job description file for rosetta_scripts_jd3; create_symmetry_mates.py—This was used to create symmetry mates with a 12 A radius; density_build_example.xml—An an example of a main job definition file before being substituted for each glycan; density_build_example_substituted.xml—Substituted version; glycan_bm_plots.py—Tools used for plotting all benchmark experiments from Rosetta JSON files.; glycan_conformer_table.txt—The resultant glycan conformer table used in Rosetta and benchmarked against; glycan_tree_relax.xml—Main script used for de novo benchmarking.; glycan_tree_relax_dens.xml—Main script used for density building.; glycan_tree_relax_with_solvation.xml—Script used for running the GTM with explicit waters; glycan_water_mediated_hbonds.xml—Script for calculating water mediated hydrogen bonds; pdb_roots_density_sym.txt—Benchmark glycan list used for create_substituted_JD.py; refine_with_map_dih2.xml—Script used for refining input structures into the rosetta energy function using density. (ZIP) [file pcbi.1011895.s027.zip › supplemental_data/symmetrized_structures/4q56_symm.pdb]

HETATM    1  N   PCA A   1       2.119   2.327 137.793  0.70 74.71           N
HETATM    2  CA  PCA A   1       3.549   2.349 138.070  0.70 73.29           C
HETATM    3  CB  PCA A   1       4.002   0.930 137.756  0.70 78.91           C
HETATM    4  CG  PCA A   1       2.820   0.265 137.055  0.70 77.76           C
HETATM    5  CD  PCA A   1       1.842   1.396 136.891  0.70 74.88           C
HETATM    6  OE  PCA A   1       0.993   1.450 136.013  0.70 72.77           O
HETATM    7  C   PCA A   1       4.185   3.349 137.158  0.70 56.09           C
HETATM    8  O   PCA A   1       3.464   4.081 136.486  0.70 70.06           O
ATOM      9  N   ARG A   2       5.509   3.409 137.115  1.00 51.17           N
ATOM     10  CA  ARG A   2       6.137   4.411 136.328  1.00 50.91           C
ATOM     11  C   ARG A   2       5.868   3.998 134.834  1.00 46.63           C
ATOM     12  O   ARG A   2       6.355   2.964 134.318  1.00 60.94           O
ATOM     13  CB  ARG A   2       7.611   4.559 136.505  1.00 51.29           C
ATOM     14  CG  ARG A   2       8.146   5.621 135.545  1.00 46.55           C
ATOM     15  CD  ARG A   2       7.785   6.990 136.094  1.00 57.61           C
ATOM     16  NE  ARG A   2       8.750   7.967 135.616  1.00 60.33           N
ATOM     17  CZ  ARG A   2       8.485   8.946 134.751  1.00 59.42           C
ATOM     18  NH1 ARG A   2       7.241   9.135 134.302  1.00 73.67           N
ATOM     19  NH2 ARG A   2       9.468   9.763 134.352  1.00 64.61           N
ATOM     20  N   VAL A   3       5.086   4.839 134.173  1.00 42.02           N
ATOM     21  CA  VAL A   3       4.772   4.706 132.759  1.00 34.58           C
ATOM     22  C   VAL A   3       5.412   5.859 132.022  1.00 33.48           C
ATOM     23  O   VAL A   3       5.278   7.019 132.416  1.00 37.94           O
ATOM     24  CB  VAL A   3       3.267   4.743 132.517  1.00 36.07           C
ATOM     25  CG1 VAL A   3       2.997   4.396 131.073  1.00 34.29           C
ATOM     26  CG2 VAL A   3       2.523   3.773 133.402  1.00 40.82           C
ATOM     27  N   GLN A   4       6.103   5.526 130.933  1.00 34.56           N
ATOM     28  CA  GLN A   4       6.814   6.493 130.126  1.00 34.61           C
ATOM     29  C   GLN A   4       6.401   6.232 128.658  1.00 34.48           C
ATOM     30  O   GLN A   4       5.953   5.138 128.301  1.00 34.83           O
ATOM     31  CB  GLN A   4       8.326   6.401 130.322  1.00 34.17           C
ATOM     32  CG  GLN A   4       8.741   6.909 131.710  1.00 36.53           C
ATOM     33  CD  GLN A   4      10.229   6.748 131.987  1.00 36.51           C
ATOM     34  OE1 GLN A   4      11.066   7.431 131.412  1.00 42.82           O
ATOM     35  NE2 GLN A   4      10.561   5.813 132.882  1.00 42.82           N
ATOM     36  N   SER A   5       6.480   7.267 127.843  1.00 35.39           N
ATOM     37  CA ASER A   5       6.106   7.142 126.444  0.50 35.04           C
ATOM     38  CA BSER A   5       6.111   7.130 126.443  0.50 34.24           C
ATOM     39  C   SER A   5       6.976   8.046 125.591  1.00 33.63           C
ATOM     40  O   SER A   5       7.576   9.005 126.080  1.00 33.88           O
ATOM     41  CB ASER A   5       4.599   7.437 126.275  0.50 35.75           C
ATOM     42  CB BSER A   5       4.606   7.424 126.287  0.50 32.14           C
ATOM     43  OG ASER A   5       4.272   8.813 126.455  0.50 34.04           O
ATOM     44  OG BSER A   5       4.104   6.995 125.027  0.50 29.78           O
ATOM     45  N   GLY A   6       7.069   7.741 124.305  1.00 31.52           N
ATOM     46  CA  GLY A   6       7.810   8.564 123.393  1.00 32.93           C
ATOM     47  C   GLY A   6       7.477   8.120 121.970  1.00 26.13           C
ATOM     48  O   GLY A   6       6.538   7.339 121.764  1.00 26.34           O
ATOM     49  N   LYS A   7       8.221   8.671 121.034  1.00 28.38           N
ATOM     50  CA  LYS A   7       8.015   8.383 119.619  1.00 29.33           C
ATOM     51  C   LYS A   7       9.341   8.452 118.926  1.00 29.03           C
ATOM     52  O   LYS A   7      10.114   9.386 119.145  1.00 31.56           O
ATOM     53  CB  LYS A   7       7.003   9.357 119.016  1.00 32.97           C
ATOM     54  CG  LYS A   7       6.666   9.002 117.572  1.00 29.60           C
ATOM     55  CD  LYS A   7       5.305   9.526 117.137  1.00 35.90           C
ATOM     56  CE  LYS A   7       5.285  11.024 117.098  1.00 36.74           C
ATOM     57  NZ  LYS A   7       6.174  11.560 116.040  1.00 46.49           N
ATOM     58  N   ILE A   8       9.639   7.413 118.161  1.00 26.18           N
ATOM     59  CA  ILE A   8      10.814   7.345 117.342  1.00 25.72           C
ATOM     60  C   ILE A   8      10.406   7.727 115.916  1.00 25.59           C
ATOM     61  O   ILE A   8       9.539   7.101 115.331  1.00 25.55           O
ATOM     62  CB  ILE A   8      11.399   5.898 117.337  1.00 26.78           C
ATOM     63  CG1 ILE A   8      11.668   5.413 118.764  1.00 32.71           C
ATOM     64  CG2 ILE A   8      12.604   5.855 116.394  1.00 30.55           C
ATOM     65  CD1 ILE A   8      12.007   3.927 118.849  1.00 34.46           C
ATOM     66  N   ASP A   9      11.053   8.717 115.350  1.00 25.92           N
ATOM     67  CA  ASP A   9      10.852   9.130 113.983  1.00 24.38           C
ATOM     68  C   ASP A   9      12.015   8.640 113.131  1.00 24.48           C
ATOM     69  O   ASP A   9      13.176   9.017 113.284  1.00 27.73           O
ATOM     70  CB  ASP A   9      10.719  10.628 113.867  1.00 28.43           C
ATOM     71  CG  ASP A   9       9.496  11.230 114.594  1.00 31.68           C
ATOM     72  OD1 ASP A   9       8.385  10.649 114.563  1.00 30.28           O
ATOM     73  OD2 ASP A   9       9.665  12.348 115.174  1.00 45.47           O
ATOM     74  N   CYS A  10      11.730   7.686 112.271  1.00 23.67           N
ATOM     75  CA  CYS A  10      12.757   7.091 111.454  1.00 23.49           C
ATOM     76  C   CYS A  10      13.025   7.808 110.170  1.00 21.93           C
ATOM     77  O   CYS A  10      14.084   7.576 109.541  1.00 24.55           O
ATOM     78  CB  CYS A  10      12.392   5.622 111.179  1.00 21.92           C
ATOM     79  SG  CYS A  10      12.259   4.603 112.655  1.00 23.97           S
ATOM     80  N   GLY A  11      12.072   8.613 109.734  1.00 24.29           N
ATOM     81  CA  GLY A  11      12.278   9.310 108.486  1.00 24.22           C
ATOM     82  C   GLY A  11      12.396   8.428 107.258  1.00 23.44           C
ATOM     83  O   GLY A  11      11.845   7.336 107.216  1.00 25.16           O
ATOM     84  N   ASN A  12      13.025   8.984 106.239  1.00 22.48           N
ATOM     85  CA  ASN A  12      13.136   8.457 104.890  1.00 21.03           C
ATOM     86  C   ASN A  12      14.208   7.374 104.907  1.00 23.84           C
ATOM     87  O   ASN A  12      15.334   7.544 105.441  1.00 23.88           O
ATOM     88  CB  ASN A  12      13.461   9.634 103.949  1.00 23.85           C
ATOM     89  CG  ASN A  12      13.462   9.261 102.491  1.00 21.48           C
ATOM     90  OD1 ASN A  12      14.124   8.312 102.060  1.00 23.40           O
ATOM     91  ND2 ASN A  12      12.699   9.965 101.711  1.00 27.10           N
ATOM     92  N   ASP A  13      13.908   6.266 104.235  1.00 20.99           N
ATOM     93  CA  ASP A  13      14.812   5.136 104.235  1.00 21.37           C
ATOM     94  C   ASP A  13      16.119   5.321 103.527  1.00 23.12           C
ATOM     95  O   ASP A  13      17.016   4.489 103.651  1.00 24.07           O
ATOM     96  CB  ASP A  13      14.123   3.838 103.850  1.00 19.27           C
ATOM     97  CG  ASP A  13      13.803   3.732 102.373  1.00 21.40           C
ATOM     98  OD1 ASP A  13      14.435   4.462 101.546  1.00 22.22           O
ATOM     99  OD2 ASP A  13      12.992   2.821 101.982  1.00 21.43           O
ATOM    100  N   VAL A  14      16.273   6.437 102.822  1.00 25.74           N
ATOM    101  CA  VAL A  14      17.585   6.714 102.261  1.00 28.38           C
ATOM    102  C   VAL A  14      18.674   6.815 103.317  1.00 28.01           C
ATOM    103  O   VAL A  14      19.862   6.602 103.039  1.00 34.87           O
ATOM    104  CB  VAL A  14      17.668   8.007 101.411  1.00 35.51           C
ATOM    105  CG1 VAL A  14      16.905   7.890 100.117  1.00 43.44           C
ATOM    106  CG2 VAL A  14      17.267   9.256 102.173  1.00 30.54           C
ATOM    107  N   SER A  15      18.270   7.148 104.525  1.00 28.90           N
ATOM    108  CA  SER A  15      19.181   7.335 105.637  1.00 30.92           C
ATOM    109  C   SER A  15      19.226   6.091 106.562  1.00 29.41           C
ATOM    110  O   SER A  15      19.875   6.098 107.608  1.00 33.15           O
ATOM    111  CB  SER A  15      18.830   8.623 106.413  1.00 40.13           C
ATOM    112  OG  SER A  15      19.115   9.890 105.703  1.00 46.29           O
ATOM    113  N   TRP A  16      18.569   4.989 106.164  1.00 25.92           N
ATOM    114  CA  TRP A  16      18.556   3.773 106.947  1.00 27.31           C
ATOM    115  C   TRP A  16      19.797   2.948 106.604  1.00 27.04           C
ATOM    116  O   TRP A  16      20.403   3.095 105.518  1.00 30.15           O
ATOM    117  CB  TRP A  16      17.282   2.948 106.782  1.00 25.61           C
ATOM    118  CG  TRP A  16      16.027   3.622 107.223  1.00 22.93           C
ATOM    119  CD1 TRP A  16      15.849   4.949 107.538  1.00 23.48           C
ATOM    120  CD2 TRP A  16      14.713   3.030 107.271  1.00 21.45           C
ATOM    121  NE1 TRP A  16      14.544   5.214 107.800  1.00 22.90           N
ATOM    122  CE2 TRP A  16      13.816   4.053 107.680  1.00 21.37           C
ATOM    123  CE3 TRP A  16      14.242   1.744 107.097  1.00 22.72           C
ATOM    124  CZ2 TRP A  16      12.428   3.834 107.801  1.00 21.98           C
ATOM    125  CZ3 TRP A  16      12.898   1.514 107.287  1.00 21.47           C
ATOM    126  CH2 TRP A  16      11.983   2.566 107.627  1.00 20.78           C
ATOM    127  N   ALA A  17      20.192   2.100 107.534  1.00 24.92           N
ATOM    128  CA  ALA A  17      21.344   1.193 107.340  1.00 23.36           C
ATOM    129  C   ALA A  17      20.975  -0.149 106.756  1.00 23.47           C
ATOM    130  O   ALA A  17      20.028  -0.731 107.190  1.00 24.94           O
ATOM    131  CB  ALA A  17      22.010   0.958 108.666  1.00 27.40           C
ATOM    132  N   LYS A  18      21.789  -0.667 105.843  1.00 24.08           N
ATOM    133  CA ALYS A  18      21.735  -2.067 105.425  0.50 25.70           C
ATOM    134  CA BLYS A  18      21.641  -2.062 105.459  0.50 24.35           C
ATOM    135  C   LYS A  18      22.097  -2.937 106.620  1.00 26.92           C
ATOM    136  O   LYS A  18      23.109  -2.642 107.341  1.00 32.79           O
ATOM    137  CB ALYS A  18      22.763  -2.376 104.336  0.50 34.60           C
ATOM    138  CB BLYS A  18      22.407  -2.423 104.200  0.50 28.04           C
ATOM    139  CG ALYS A  18      22.925  -1.379 103.206  0.50 44.81           C
ATOM    140  CG BLYS A  18      22.217  -1.499 103.027  0.50 31.68           C
ATOM    141  CD ALYS A  18      21.893  -1.569 102.117  0.50 46.34           C
ATOM    142  CD BLYS A  18      20.822  -1.469 102.490  0.50 33.31           C
ATOM    143  CE ALYS A  18      22.547  -1.384 100.754  0.50 52.20           C
ATOM    144  CE BLYS A  18      20.727  -0.742 101.163  0.50 37.17           C
ATOM    145  NZ ALYS A  18      23.852  -2.080 100.699  0.50 49.63           N
ATOM    146  NZ BLYS A  18      21.024   0.708 101.261  0.50 37.38           N
ATOM    147  N   VAL A  19      21.334  -3.996 106.828  1.00 23.23           N
ATOM    148  CA  VAL A  19      21.624  -4.916 107.854  1.00 24.84           C
ATOM    149  C   VAL A  19      21.550  -6.329 107.347  1.00 27.16           C
ATOM    150  O   VAL A  19      20.874  -6.640 106.423  1.00 27.15           O
ATOM    151  CB  VAL A  19      20.751  -4.729 109.055  1.00 25.86           C
ATOM    152  CG1 VAL A  19      20.929  -3.340 109.609  1.00 33.64           C
ATOM    153  CG2 VAL A  19      19.300  -4.969 108.726  1.00 25.47           C
ATOM    154  N   PRO A  20      22.372  -7.207 107.918  1.00 26.40           N
ATOM    155  CA  PRO A  20      22.256  -8.561 107.454  1.00 27.80           C
ATOM    156  C   PRO A  20      20.860  -9.132 107.691  1.00 23.71           C
ATOM    157  O   PRO A  20      20.270  -8.908 108.751  1.00 27.52           O
ATOM    158  CB  PRO A  20      23.303  -9.309 108.303  1.00 30.51           C
ATOM    159  CG  PRO A  20      24.106  -8.290 108.917  1.00 31.35           C
ATOM    160  CD  PRO A  20      23.282  -7.065 109.064  1.00 25.90           C
ATOM    161  N   SER A  21      20.350  -9.855 106.725  1.00 25.42           N
ATOM    162  CA  SER A  21      19.038 -10.464 106.826  1.00 24.03           C
ATOM    163  C   SER A  21      19.007 -11.658 107.750  1.00 24.60           C
ATOM    164  O   SER A  21      19.890 -12.534 107.658  1.00 27.64           O
ATOM    165  CB  SER A  21      18.527 -10.838 105.465  1.00 24.98           C
ATOM    166  OG  SER A  21      17.275 -11.448 105.649  1.00 25.08           O
ATOM    167  N   ASP A  22      18.026 -11.747 108.621  1.00 26.09           N
ATOM    168  CA  ASP A  22      17.778 -12.873 109.479  1.00 27.64           C
ATOM    169  C   ASP A  22      16.778 -13.837 108.881  1.00 26.95           C
ATOM    170  O   ASP A  22      16.345 -14.800 109.561  1.00 32.63           O
ATOM    171  CB  ASP A  22      17.341 -12.390 110.876  1.00 37.12           C
ATOM    172  CG  ASP A  22      15.974 -11.770 110.882  1.00 45.09           C
ATOM    173  OD1 ASP A  22      15.297 -11.806 109.835  1.00 36.68           O
ATOM    174  OD2 ASP A  22      15.575 -11.279 111.943  1.00 60.76           O
ATOM    175  N   ASP A  23      16.481 -13.663 107.584  1.00 26.97           N
ATOM    176  CA  ASP A  23      15.516 -14.505 106.866  1.00 26.94           C
ATOM    177  C   ASP A  23      15.970 -14.660 105.394  1.00 26.70           C
ATOM    178  O   ASP A  23      15.948 -13.663 104.663  1.00 24.37           O
ATOM    179  CB  ASP A  23      14.114 -13.847 106.950  1.00 30.42           C
ATOM    180  CG  ASP A  23      13.026 -14.692 106.275  1.00 34.11           C
ATOM    181  OD1 ASP A  23      13.294 -15.553 105.396  1.00 36.03           O
ATOM    182  OD2 ASP A  23      11.915 -14.523 106.711  1.00 42.33           O
ATOM    183  N   PRO A  24      16.416 -15.889 104.928  1.00 26.46           N
ATOM    184  CA  PRO A  24      16.920 -16.022 103.549  1.00 26.62           C
ATOM    185  C   PRO A  24      15.900 -15.652 102.482  1.00 23.49           C
ATOM    186  O   PRO A  24      16.267 -15.411 101.354  1.00 28.17           O
ATOM    187  CB  PRO A  24      17.297 -17.502 103.423  1.00 29.81           C
ATOM    188  CG  PRO A  24      17.471 -17.921 104.816  1.00 47.55           C
ATOM    189  CD  PRO A  24      16.455 -17.178 105.629  1.00 43.38           C
ATOM    190  N   GLY A  25      14.644 -15.567 102.891  1.00 26.79           N
ATOM    191  CA  GLY A  25      13.613 -15.102 101.944  1.00 28.28           C
ATOM    192  C   GLY A  25      13.411 -13.594 101.850  1.00 21.53           C
ATOM    193  O   GLY A  25      12.576 -13.135 101.056  1.00 23.56           O
ATOM    194  N   ARG A  26      14.194 -12.865 102.619  1.00 20.75           N
ATOM    195  CA  ARG A  26      14.230 -11.410 102.577  1.00 19.14           C
ATOM    196  C   ARG A  26      15.611 -10.928 102.204  1.00 21.14           C
ATOM    197  O   ARG A  26      16.573 -11.336 102.849  1.00 22.53           O
ATOM    198  CB  ARG A  26      13.840 -10.853 103.950  1.00 20.24           C
ATOM    199  CG  ARG A  26      12.451 -11.302 104.315  1.00 20.49           C
ATOM    200  CD  ARG A  26      12.126 -10.703 105.643  1.00 26.08           C
ATOM    201  NE  ARG A  26      10.736 -11.007 105.889  1.00 27.12           N
ATOM    202  CZ  ARG A  26      10.153 -10.836 107.061  1.00 29.87           C
ATOM    203  NH1 ARG A  26      10.856 -10.538 108.142  1.00 31.18           N
ATOM    204  NH2 ARG A  26       8.865 -11.146 107.192  1.00 38.10           N
ATOM    205  N   ASP A  27      15.706 -10.039 101.235  1.00 19.02           N
ATOM    206  CA  ASP A  27      16.930  -9.387 100.907  1.00 18.65           C
ATOM    207  C   ASP A  27      16.771  -7.892 101.008  1.00 20.14           C
ATOM    208  O   ASP A  27      15.733  -7.372 101.381  1.00 19.97           O
ATOM    209  CB  ASP A  27      17.457  -9.833  99.552  1.00 20.04           C
ATOM    210  CG  ASP A  27      16.714  -9.300  98.393  1.00 24.50           C
ATOM    211  OD1 ASP A  27      15.728  -8.555  98.550  1.00 23.20           O
ATOM    212  OD2 ASP A  27      17.151  -9.630  97.263  1.00 31.45           O
ATOM    213  N   ASN A  28      17.829  -7.186 100.827  1.00 19.69           N
ATOM    214  CA  ASN A  28      17.892  -5.770 100.952  1.00 18.06           C
ATOM    215  C   ASN A  28      17.254  -5.278 102.233  1.00 17.95           C
ATOM    216  O   ASN A  28      16.527  -4.270 102.261  1.00 19.15           O
ATOM    217  CB  ASN A  28      17.319  -5.116  99.721  1.00 19.52           C
ATOM    218  CG  ASN A  28      17.757  -3.671  99.579  1.00 20.64           C
ATOM    219  OD1 ASN A  28      18.869  -3.274  99.968  1.00 25.07           O
ATOM    220  ND2 ASN A  28      16.897  -2.849  99.016  1.00 21.06           N
ATOM    221  N   THR A  29      17.555  -5.977 103.324  1.00 19.02           N
ATOM    222  CA  THR A  29      17.065  -5.645 104.671  1.00 18.41           C
ATOM    223  C   THR A  29      17.750  -4.378 105.137  1.00 19.55           C
ATOM    224  O   THR A  29      18.986  -4.264 105.091  1.00 20.82           O
ATOM    225  CB  THR A  29      17.183  -6.836 105.596  1.00 19.48           C
ATOM    226  OG1 THR A  29      18.508  -7.394 105.496  1.00 22.03           O
ATOM    227  CG2 THR A  29      16.236  -7.968 105.197  1.00 19.98           C
ATOM    228  N   ARG A  30      16.955  -3.446 105.636  1.00 19.80           N
ATOM    229  CA  ARG A  30      17.394  -2.071 105.970  1.00 21.44           C
ATOM    230  C   ARG A  30      16.640  -1.582 107.204  1.00 20.93           C
ATOM    231  O   ARG A  30      15.432  -1.930 107.362  1.00 20.16           O
ATOM    232  CB  ARG A  30      17.085  -1.105 104.791  1.00 21.68           C
ATOM    233  CG  ARG A  30      17.841  -1.458 103.549  1.00 24.68           C
ATOM    234  CD  ARG A  30      17.338  -0.792 102.292  1.00 24.77           C
ATOM    235  NE  ARG A  30      16.098  -1.387 101.835  1.00 22.32           N
ATOM    236  CZ  ARG A  30      14.945  -0.766 101.532  1.00 21.99           C
ATOM    237  NH1 ARG A  30      14.793   0.550 101.694  1.00 25.37           N
ATOM    238  NH2 ARG A  30      13.937  -1.466 101.082  1.00 22.36           N
ATOM    239  N   GLU A  31      17.304  -0.862 108.076  1.00 20.38           N
ATOM    240  CA  GLU A  31      16.633  -0.406 109.248  1.00 21.63           C
ATOM    241  C   GLU A  31      17.185   0.870 109.795  1.00 22.53           C
ATOM    242  O   GLU A  31      18.364   1.198 109.532  1.00 23.06           O
ATOM    243  CB  GLU A  31      16.615  -1.469 110.352  1.00 21.85           C
ATOM    244  CG  GLU A  31      17.908  -1.552 111.109  1.00 25.60           C
ATOM    245  CD  GLU A  31      17.899  -2.608 112.175  1.00 28.36           C
ATOM    246  OE1 GLU A  31      16.901  -3.275 112.427  1.00 24.27           O
ATOM    247  OE2 GLU A  31      18.967  -2.790 112.766  1.00 29.24           O
ATOM    248  N   LEU A  32      16.338   1.594 110.534  1.00 22.81           N
ATOM    249  CA  LEU A  32      16.750   2.725 111.324  1.00 23.31           C
ATOM    250  C   LEU A  32      16.562   2.300 112.755  1.00 23.95           C
ATOM    251  O   LEU A  32      15.461   2.255 113.256  1.00 22.72           O
ATOM    252  CB  LEU A  32      15.924   3.960 110.954  1.00 25.25           C
ATOM    253  CG  LEU A  32      16.422   5.322 111.480  1.00 25.64           C
ATOM    254  CD1 LEU A  32      16.320   5.425 112.986  1.00 29.07           C
ATOM    255  CD2 LEU A  32      17.819   5.560 111.009  1.00 26.26           C
ATOM    256  N   ALA A  33      17.661   1.902 113.380  1.00 26.26           N
ATOM    257  CA  ALA A  33      17.654   1.456 114.758  1.00 23.48           C
ATOM    258  C   ALA A  33      18.027   2.617 115.714  1.00 29.51           C
ATOM    259  O   ALA A  33      18.875   3.440 115.377  1.00 28.13           O
ATOM    260  CB  ALA A  33      18.633   0.346 114.934  1.00 27.14           C
ATOM    261  N   LYS A  34      17.390   2.661 116.895  1.00 26.26           N
ATOM    262  CA  LYS A  34      17.725   3.617 117.903  1.00 29.45           C
ATOM    263  C   LYS A  34      17.806   2.948 119.272  1.00 27.61           C
ATOM    264  O   LYS A  34      17.008   2.099 119.606  1.00 28.77           O
ATOM    265  CB  LYS A  34      16.690   4.718 117.949  1.00 33.21           C
ATOM    266  CG  LYS A  34      16.765   5.649 116.750  1.00 42.27           C
ATOM    267  CD  LYS A  34      16.086   6.967 116.982  1.00 47.59           C
ATOM    268  CE  LYS A  34      16.551   7.969 115.933  1.00 67.77           C
ATOM    269  NZ  LYS A  34      15.594   9.102 115.757  1.00 81.72           N
ATOM    270  N   ASN A  35      18.826   3.351 120.027  1.00 32.27           N
ATOM    271  CA  ASN A  35      18.899   3.037 121.438  1.00 32.05           C
ATOM    272  C   ASN A  35      18.203   4.185 122.209  1.00 32.26           C
ATOM    273  O   ASN A  35      18.653   5.319 122.185  1.00 34.75           O
ATOM    274  CB  ASN A  35      20.371   2.892 121.828  1.00 37.44           C
ATOM    275  CG  ASN A  35      21.031   1.580 121.326  1.00 42.16           C
ATOM    276  OD1 ASN A  35      20.412   0.518 121.312  1.00 40.74           O
ATOM    277  ND2 ASN A  35      22.302   1.667 120.918  1.00 46.41           N
ATOM    278  N   ILE A  36      17.044   3.882 122.787  1.00 34.07           N
ATOM    279  CA  ILE A  36      16.244   4.869 123.498  1.00 28.71           C
ATOM    280  C   ILE A  36      16.636   4.800 124.972  1.00 38.51           C
ATOM    281  O   ILE A  36      16.596   3.734 125.548  1.00 35.62           O
ATOM    282  CB  ILE A  36      14.732   4.646 123.334  1.00 32.93           C
ATOM    283  CG1 ILE A  36      14.328   4.724 121.846  1.00 34.22           C
ATOM    284  CG2 ILE A  36      13.933   5.640 124.162  1.00 36.35           C
ATOM    285  CD1 ILE A  36      14.692   6.028 121.200  1.00 40.40           C
ATOM    286  N   THR A  37      16.977   5.927 125.576  1.00 37.23           N
ATOM    287  CA  THR A  37      17.249   5.952 127.024  1.00 41.47           C
ATOM    288  C   THR A  37      16.046   6.504 127.789  1.00 35.55           C
ATOM    289  O   THR A  37      15.582   7.591 127.514  1.00 39.11           O
ATOM    290  CB  THR A  37      18.489   6.806 127.358  1.00 41.02           C
ATOM    291  OG1 THR A  37      19.632   6.285 126.683  1.00 42.53           O
ATOM    292  CG2 THR A  37      18.756   6.824 128.873  1.00 41.41           C
ATOM    293  N   PHE A  38      15.534   5.764 128.767  1.00 38.83           N
ATOM    294  CA  PHE A  38      14.389   6.277 129.532  1.00 34.74           C
ATOM    295  C   PHE A  38      14.762   7.550 130.293  1.00 40.80           C
ATOM    296  O   PHE A  38      15.846   7.644 130.878  1.00 44.62           O
ATOM    297  CB  PHE A  38      13.859   5.262 130.540  1.00 38.35           C
ATOM    298  CG  PHE A  38      13.357   4.006 129.929  1.00 33.19           C
ATOM    299  CD1 PHE A  38      12.433   4.041 128.878  1.00 34.22           C
ATOM    300  CD2 PHE A  38      13.854   2.787 130.331  1.00 37.23           C
ATOM    301  CE1 PHE A  38      11.973   2.868 128.325  1.00 30.35           C
ATOM    302  CE2 PHE A  38      13.413   1.611 129.779  1.00 35.45           C
ATOM    303  CZ  PHE A  38      12.461   1.645 128.746  1.00 31.73           C
ATOM    304  N   ALA A  39      13.844   8.508 130.293  1.00 40.94           N
ATOM    305  CA  ALA A  39      14.008   9.759 131.038  1.00 46.48           C
ATOM    306  C   ALA A  39      14.229   9.449 132.516  1.00 46.05           C
ATOM    307  O   ALA A  39      15.023  10.109 133.177  1.00 44.58           O
ATOM    308  CB  ALA A  39      12.785  10.663 130.851  1.00 48.24           C
ATOM    309  N   SER A  40      13.545   8.419 133.007  1.00 39.50           N
ATOM    310  CA  SER A  40      13.717   7.924 134.390  1.00 41.60           C
ATOM    311  C   SER A  40      14.046   6.445 134.326  1.00 46.10           C
ATOM    312  O   SER A  40      13.228   5.670 133.888  1.00 43.68           O
ATOM    313  CB  SER A  40      12.443   8.109 135.188  1.00 50.20           C
ATOM    314  OG  SER A  40      12.105   9.472 135.203  1.00 53.63           O
ATOM    315  N   PRO A  41      15.256   6.047 134.737  1.00 44.67           N
ATOM    316  CA  PRO A  41      15.568   4.626 134.672  1.00 48.21           C
ATOM    317  C   PRO A  41      14.745   3.830 135.648  1.00 45.14           C
ATOM    318  O   PRO A  41      14.315   4.348 136.681  1.00 55.14           O
ATOM    319  CB  PRO A  41      17.062   4.542 135.041  1.00 50.26           C
ATOM    320  CG  PRO A  41      17.518   5.929 135.296  1.00 54.02           C
ATOM    321  CD  PRO A  41      16.313   6.809 135.418  1.00 45.35           C
ATOM    322  N   TYR A  42      14.563   2.573 135.301  1.00 44.73           N
ATOM    323  CA  TYR A  42      13.904   1.561 136.104  1.00 52.54           C
ATOM    324  C   TYR A  42      15.034   0.799 136.766  1.00 57.38           C
ATOM    325  O   TYR A  42      16.177   1.026 136.392  1.00 53.76           O
ATOM    326  CB  TYR A  42      13.123   0.635 135.167  1.00 39.90           C
ATOM    327  CG  TYR A  42      11.938   1.317 134.474  1.00 42.59           C
ATOM    328  CD1 TYR A  42      12.062   1.848 133.181  1.00 38.25           C
ATOM    329  CD2 TYR A  42      10.692   1.395 135.083  1.00 43.85           C
ATOM    330  CE1 TYR A  42      10.978   2.457 132.547  1.00 36.33           C
ATOM    331  CE2 TYR A  42       9.602   1.992 134.453  1.00 42.60           C
ATOM    332  CZ  TYR A  42       9.750   2.520 133.171  1.00 36.58           C
ATOM    333  OH  TYR A  42       8.684   3.124 132.527  1.00 37.29           O
ATOM    334  N   CYS A  43      14.748  -0.078 137.732  1.00 63.93           N
ATOM    335  CA  CYS A  43      15.796  -0.967 138.302  1.00 64.92           C
ATOM    336  C   CYS A  43      15.775  -2.314 137.621  1.00 54.18           C
ATOM    337  O   CYS A  43      16.732  -3.081 137.733  1.00 58.80           O
ATOM    338  CB  CYS A  43      15.693  -1.177 139.838  1.00 61.05           C
ATOM    339  SG  CYS A  43      14.040  -0.995 140.555  1.00 86.38           S
ATOM    340  N   ARG A  44      14.686  -2.594 136.910  1.00 52.80           N
ATOM    341  CA  ARG A  44      14.504  -3.860 136.232  1.00 49.62           C
ATOM    342  C   ARG A  44      13.948  -3.508 134.810  1.00 60.40           C
ATOM    343  O   ARG A  44      13.346  -2.454 134.667  1.00 50.42           O
ATOM    344  CB  ARG A  44      13.503  -4.732 137.037  1.00 48.95           C
ATOM    345  CG  ARG A  44      13.918  -5.088 138.450  1.00 47.35           C
ATOM    346  CD  ARG A  44      12.737  -5.588 139.266  1.00 65.29           C
ATOM    347  NE  ARG A  44      13.191  -6.209 140.519  1.00 83.80           N
ATOM    348  CZ  ARG A  44      13.393  -5.577 141.681  1.00 82.15           C
ATOM    349  NH1 ARG A  44      13.173  -4.263 141.804  1.00 59.27           N
ATOM    350  NH2 ARG A  44      13.814  -6.276 142.740  1.00 80.76           N
ATOM    351  N   PRO A  45      14.169  -4.378 133.795  1.00 49.98           N
ATOM    352  CA  PRO A  45      13.601  -4.084 132.460  1.00 42.87           C
ATOM    353  C   PRO A  45      12.092  -3.922 132.509  1.00 42.12           C
ATOM    354  O   PRO A  45      11.402  -4.816 132.998  1.00 45.60           O
ATOM    355  CB  PRO A  45      13.990  -5.318 131.641  1.00 43.20           C
ATOM    356  CG  PRO A  45      15.268  -5.780 132.295  1.00 45.66           C
ATOM    357  CD  PRO A  45      14.994  -5.605 133.768  1.00 51.03           C
ATOM    358  N   PRO A  46      11.570  -2.758 132.044  1.00 42.04           N
ATOM    359  CA  PRO A  46      10.107  -2.626 131.990  1.00 33.57           C
ATOM    360  C   PRO A  46       9.537  -3.423 130.796  1.00 33.90           C
ATOM    361  O   PRO A  46      10.317  -3.948 129.975  1.00 35.47           O
ATOM    362  CB  PRO A  46       9.906  -1.117 131.763  1.00 35.37           C
ATOM    363  CG  PRO A  46      11.097  -0.749 130.925  1.00 36.55           C
ATOM    364  CD  PRO A  46      12.238  -1.528 131.571  1.00 37.56           C
ATOM    365  N   VAL A  47       8.213  -3.474 130.700  1.00 33.46           N
ATOM    366  CA  VAL A  47       7.527  -3.907 129.444  1.00 35.23           C
ATOM    367  C   VAL A  47       7.427  -2.731 128.476  1.00 37.26           C
ATOM    368  O   VAL A  47       6.964  -1.645 128.862  1.00 41.70           O
ATOM    369  CB  VAL A  47       6.110  -4.468 129.701  1.00 36.57           C
ATOM    370  CG1 VAL A  47       5.370  -4.754 128.397  1.00 37.59           C
ATOM    371  CG2 VAL A  47       6.206  -5.713 130.576  1.00 39.14           C
ATOM    372  N   VAL A  48       7.892  -2.935 127.247  1.00 31.89           N
ATOM    373  CA  VAL A  48       7.751  -1.928 126.181  1.00 30.42           C
ATOM    374  C   VAL A  48       6.848  -2.476 125.081  1.00 29.03           C
ATOM    375  O   VAL A  48       6.954  -3.629 124.682  1.00 30.08           O
ATOM    376  CB  VAL A  48       9.113  -1.530 125.616  1.00 32.85           C
ATOM    377  CG1 VAL A  48       8.989  -0.563 124.437  1.00 30.30           C
ATOM    378  CG2 VAL A  48       9.959  -0.965 126.725  1.00 33.47           C
ATOM    379  N   LEU A  49       5.886  -1.656 124.655  1.00 27.56           N
ATOM    380  CA  LEU A  49       5.066  -1.970 123.479  1.00 28.99           C
ATOM    381  C   LEU A  49       5.326  -0.870 122.449  1.00 25.28           C
ATOM    382  O   LEU A  49       5.318   0.331 122.737  1.00 26.89           O
ATOM    383  CB  LEU A  49       3.563  -2.015 123.795  1.00 31.78           C
ATOM    384  CG  LEU A  49       2.662  -2.313 122.598  1.00 32.63           C
ATOM    385  CD1 LEU A  49       2.836  -3.718 122.137  1.00 33.17           C
ATOM    386  CD2 LEU A  49       1.212  -2.105 122.956  1.00 35.69           C
ATOM    387  N   LEU A  50       5.498  -1.324 121.189  1.00 25.57           N
ATOM    388  CA  LEU A  50       5.688  -0.404 120.042  1.00 25.37           C
ATOM    389  C   LEU A  50       4.421  -0.321 119.204  1.00 22.29           C
ATOM    390  O   LEU A  50       3.698  -1.295 119.092  1.00 24.78           O
ATOM    391  CB  LEU A  50       6.803  -0.960 119.154  1.00 23.04           C
ATOM    392  CG  LEU A  50       8.185  -1.226 119.760  1.00 23.82           C
ATOM    393  CD1 LEU A  50       9.174  -1.683 118.701  1.00 24.60           C
ATOM    394  CD2 LEU A  50       8.693   0.026 120.507  1.00 27.27           C
ATOM    395  N   SER A  51       4.185   0.846 118.629  1.00 22.72           N
ATOM    396  CA  SER A  51       2.998   1.089 117.786  1.00 23.28           C
ATOM    397  C   SER A  51       3.483   1.907 116.577  1.00 25.28           C
ATOM    398  O   SER A  51       4.034   2.964 116.766  1.00 25.07           O
ATOM    399  CB  SER A  51       1.988   1.961 118.578  1.00 28.51           C
ATOM    400  OG  SER A  51       0.881   2.261 117.831  1.00 31.99           O
ATOM    401  N   ILE A  52       3.140   1.486 115.364  1.00 24.17           N
ATOM    402  CA  ILE A  52       3.456   2.267 114.171  1.00 22.30           C
ATOM    403  C   ILE A  52       2.394   3.357 113.989  1.00 20.75           C
ATOM    404  O   ILE A  52       1.263   3.076 113.651  1.00 27.83           O
ATOM    405  CB  ILE A  52       3.560   1.386 112.935  1.00 23.56           C
ATOM    406  CG1 ILE A  52       4.592   0.249 113.147  1.00 25.21           C
ATOM    407  CG2 ILE A  52       3.912   2.266 111.698  1.00 24.54           C
ATOM    408  CD1 ILE A  52       4.558  -0.821 112.078  1.00 25.29           C
ATOM    409  N   THR A  53       2.742   4.592 114.238  1.00 21.46           N
ATOM    410  CA  THR A  53       1.788   5.675 114.203  1.00 21.29           C
ATOM    411  C   THR A  53       1.983   6.654 113.059  1.00 23.11           C
ATOM    412  O   THR A  53       1.195   7.582 112.903  1.00 22.53           O
ATOM    413  CB  THR A  53       1.740   6.407 115.547  1.00 25.18           C
ATOM    414  OG1 THR A  53       3.038   6.888 115.892  1.00 23.69           O
ATOM    415  CG2 THR A  53       1.211   5.431 116.655  1.00 27.82           C
ATOM    416  N   GLN A  54       2.969   6.422 112.210  1.00 21.52           N
ATOM    417  CA  GLN A  54       3.106   7.160 110.964  1.00 20.83           C
ATOM    418  C   GLN A  54       3.726   6.257 109.940  1.00 19.64           C
ATOM    419  O   GLN A  54       4.751   5.604 110.196  1.00 19.77           O
ATOM    420  CB  GLN A  54       4.013   8.385 111.127  1.00 20.28           C
ATOM    421  CG  GLN A  54       4.312   9.154 109.867  1.00 20.89           C
ATOM    422  CD  GLN A  54       5.019  10.410 110.165  1.00 26.61           C
ATOM    423  OE1 GLN A  54       4.869  11.012 111.236  1.00 34.71           O
ATOM    424  NE2 GLN A  54       5.709  10.877 109.216  1.00 36.70           N
ATOM    425  N   LEU A  55       3.184   6.323 108.735  1.00 18.94           N
ATOM    426  CA ALEU A  55       3.741   5.578 107.577  0.70 19.26           C
ATOM    427  CA BLEU A  55       3.781   5.639 107.637  0.30 18.34           C
ATOM    428  C   LEU A  55       3.519   6.383 106.316  1.00 17.66           C
ATOM    429  O   LEU A  55       2.402   6.870 106.094  1.00 17.64           O
ATOM    430  CB ALEU A  55       3.063   4.219 107.269  0.70 20.11           C
ATOM    431  CB BLEU A  55       3.198   4.247 107.619  0.30 19.28           C
ATOM    432  CG ALEU A  55       3.357   2.991 108.118  0.70 21.55           C
ATOM    433  CG BLEU A  55       3.948   3.245 106.793  0.30 17.03           C
ATOM    434  CD1ALEU A  55       2.420   1.818 107.827  0.70 20.92           C
ATOM    435  CD1BLEU A  55       5.439   3.147 107.151  0.30 12.88           C
ATOM    436  CD2ALEU A  55       4.797   2.621 107.909  0.70 21.39           C
ATOM    437  CD2BLEU A  55       3.247   1.920 106.996  0.30 17.86           C
ATOM    438  N   ASP A  56       4.512   6.460 105.475  1.00 16.13           N
ATOM    439  CA  ASP A  56       4.393   7.038 104.130  1.00 16.46           C
ATOM    440  C   ASP A  56       5.216   6.095 103.255  1.00 17.37           C
ATOM    441  O   ASP A  56       6.444   6.044 103.394  1.00 16.84           O
ATOM    442  CB  ASP A  56       4.913   8.474 104.158  1.00 17.03           C
ATOM    443  CG  ASP A  56       4.886   9.131 102.810  1.00 16.56           C
ATOM    444  OD1 ASP A  56       4.541   8.485 101.790  1.00 17.28           O
ATOM    445  OD2 ASP A  56       5.172  10.363 102.772  1.00 18.41           O
ATOM    446  N   VAL A  57       4.548   5.279 102.419  1.00 16.26           N
ATOM    447  CA  VAL A  57       5.189   4.193 101.683  1.00 16.18           C
ATOM    448  C   VAL A  57       4.785   4.316 100.201  1.00 17.16           C
ATOM    449  O   VAL A  57       3.608   4.532  99.863  1.00 16.93           O
ATOM    450  CB  VAL A  57       4.731   2.857 102.273  1.00 17.80           C
ATOM    451  CG1 VAL A  57       5.189   1.705 101.389  1.00 19.52           C
ATOM    452  CG2 VAL A  57       5.249   2.743 103.654  1.00 19.03           C
ATOM    453  N   GLU A  58       5.733   4.064  99.323  1.00 16.35           N
ATOM    454  CA AGLU A  58       5.553   4.124  97.905  0.50 16.75           C
ATOM    455  CA BGLU A  58       5.516   4.178  97.890  0.50 15.51           C
ATOM    456  C   GLU A  58       4.568   3.066  97.442  1.00 16.01           C
ATOM    457  O   GLU A  58       4.765   1.874  97.733  1.00 17.42           O
ATOM    458  CB AGLU A  58       6.916   3.784  97.307  0.50 20.04           C
ATOM    459  CB BGLU A  58       6.863   4.079  97.114  0.50 16.05           C
ATOM    460  CG AGLU A  58       6.914   3.606  95.821  0.50 22.37           C
ATOM    461  CG BGLU A  58       6.777   4.554  95.662  0.50 14.93           C
ATOM    462  CD AGLU A  58       6.261   4.759  95.108  0.50 23.90           C
ATOM    463  CD BGLU A  58       8.099   4.613  94.921  0.50 17.77           C
ATOM    464  OE1AGLU A  58       6.439   5.946  95.548  0.50 24.84           O
ATOM    465  OE1BGLU A  58       9.066   3.899  95.292  0.50 18.75           O
ATOM    466  OE2AGLU A  58       5.571   4.467  94.103  0.50 23.27           O
ATOM    467  OE2BGLU A  58       8.142   5.328  93.877  0.50 20.75           O
ATOM    468  N   GLN A  59       3.609   3.414  96.616  1.00 16.47           N
ATOM    469  CA  GLN A  59       2.596   2.452  96.208  1.00 15.92           C
ATOM    470  C   GLN A  59       3.012   1.466  95.174  1.00 15.88           C
ATOM    471  O   GLN A  59       2.402   0.427  95.045  1.00 18.18           O
ATOM    472  CB  GLN A  59       1.391   3.194  95.679  1.00 18.96           C
ATOM    473  CG  GLN A  59       1.524   3.872  94.349  1.00 21.80           C
ATOM    474  CD  GLN A  59       1.427   2.977  93.135  1.00 24.00           C
ATOM    475  OE1 GLN A  59       0.813   1.899  93.156  1.00 24.50           O
ATOM    476  NE2 GLN A  59       2.068   3.390  92.088  1.00 34.50           N
ATOM    477  N   SER A  60       4.086   1.727  94.446  1.00 16.85           N
ATOM    478  CA  SER A  60       4.484   0.891  93.330  1.00 18.06           C
ATOM    479  C   SER A  60       5.224  -0.373  93.701  1.00 18.23           C
ATOM    480  O   SER A  60       5.495  -1.211  92.875  1.00 20.80           O
ATOM    481  CB  SER A  60       5.280   1.680  92.307  1.00 21.04           C
ATOM    482  OG  SER A  60       6.313   2.391  92.913  1.00 22.69           O
ATOM    483  N   GLN A  61       5.609  -0.490  94.979  1.00 15.91           N
ATOM    484  CA AGLN A  61       6.197  -1.735  95.499  0.70 16.06           C
ATOM    485  CA BGLN A  61       6.187  -1.719  95.518  0.30 16.54           C
ATOM    486  C   GLN A  61       5.422  -2.132  96.768  1.00 15.92           C
ATOM    487  O   GLN A  61       4.749  -1.333  97.422  1.00 16.23           O
ATOM    488  CB AGLN A  61       7.710  -1.576  95.831  0.70 18.86           C
ATOM    489  CB BGLN A  61       7.666  -1.517  95.878  0.30 19.58           C
ATOM    490  CG AGLN A  61       8.534  -1.146  94.615  0.70 19.73           C
ATOM    491  CG BGLN A  61       8.477  -0.952  94.729  0.30 23.52           C
ATOM    492  CD AGLN A  61       8.594   0.373  94.497  0.70 18.72           C
ATOM    493  CD BGLN A  61       8.624  -1.911  93.575  0.30 25.14           C
ATOM    494  OE1AGLN A  61       8.345   0.916  93.410  0.70 22.45           O
ATOM    495  OE1BGLN A  61       8.047  -3.002  93.543  0.30 38.55           O
ATOM    496  NE2AGLN A  61       8.990   1.071  95.569  0.70 20.12           N
ATOM    497  NE2BGLN A  61       9.449  -1.524  92.630  0.30 35.84           N
ATOM    498  N   ASN A  62       5.502  -3.410  97.078  1.00 15.99           N
ATOM    499  CA  ASN A  62       4.822  -3.901  98.249  1.00 15.61           C
ATOM    500  C   ASN A  62       5.138  -3.139  99.495  1.00 15.59           C
ATOM    501  O   ASN A  62       6.251  -2.583  99.638  1.00 16.51           O
ATOM    502  CB  ASN A  62       5.074  -5.391  98.469  1.00 16.29           C
ATOM    503  CG  ASN A  62       4.496  -6.260  97.336  1.00 17.40           C
ATOM    504  OD1 ASN A  62       3.835  -5.768  96.434  1.00 17.53           O
ATOM    505  ND2 ASN A  62       4.774  -7.568  97.403  1.00 16.36           N
ATOM    506  N   LEU A  63       4.199  -3.086 100.427  1.00 15.53           N
ATOM    507  CA ALEU A  63       4.480  -2.498 101.723  0.50 16.05           C
ATOM    508  CA BLEU A  63       4.417  -2.519 101.758  0.50 16.39           C
ATOM    509  C   LEU A  63       5.048  -3.596 102.587  1.00 15.15           C
ATOM    510  O   LEU A  63       4.453  -4.638 102.757  1.00 16.13           O
ATOM    511  CB ALEU A  63       3.206  -1.861 102.283  0.50 16.00           C
ATOM    512  CB BLEU A  63       3.064  -2.100 102.366  0.50 17.84           C
ATOM    513  CG ALEU A  63       3.311  -1.147 103.632  0.50 14.39           C
ATOM    514  CG BLEU A  63       3.083  -1.835 103.881  0.50 17.17           C
ATOM    515  CD1ALEU A  63       2.305   0.012 103.745  0.50 16.07           C
ATOM    516  CD1BLEU A  63       3.966  -0.639 104.173  0.50 22.21           C
ATOM    517  CD2ALEU A  63       3.113  -2.133 104.777  0.50 14.68           C
ATOM    518  CD2BLEU A  63       1.682  -1.663 104.475  0.50 20.43           C
ATOM    519  N   ARG A  64       6.242  -3.350 103.109  1.00 14.56           N
ATOM    520  CA  ARG A  64       6.944  -4.248 103.948  1.00 15.34           C
ATOM    521  C   ARG A  64       7.485  -3.458 105.110  1.00 15.84           C
ATOM    522  O   ARG A  64       8.388  -2.655 104.917  1.00 16.51           O
ATOM    523  CB  ARG A  64       8.091  -4.940 103.207  1.00 15.36           C
ATOM    524  CG  ARG A  64       7.677  -5.695 101.951  1.00 14.75           C
ATOM    525  CD  ARG A  64       8.873  -6.285 101.257  1.00 15.96           C
ATOM    526  NE  ARG A  64       8.560  -6.948 100.010  1.00 17.02           N
ATOM    527  CZ  ARG A  64       8.564  -6.385  98.846  1.00 15.08           C
ATOM    528  NH1 ARG A  64       8.860  -5.102  98.720  1.00 15.76           N
ATOM    529  NH2 ARG A  64       8.275  -7.066  97.754  1.00 17.61           N
ATOM    530  N   VAL A  65       6.972  -3.634 106.296  1.00 16.40           N
ATOM    531  CA  VAL A  65       7.428  -2.868 107.478  1.00 16.65           C
ATOM    532  C   VAL A  65       7.408  -3.711 108.703  1.00 17.95           C
ATOM    533  O   VAL A  65       6.493  -4.561 108.867  1.00 18.99           O
ATOM    534  CB  VAL A  65       6.623  -1.586 107.716  1.00 21.66           C
ATOM    535  CG1 VAL A  65       6.712  -0.597 106.547  1.00 22.74           C
ATOM    536  CG2 VAL A  65       5.162  -1.846 108.028  1.00 22.05           C
ATOM    537  N   ILE A  66       8.404  -3.521 109.553  1.00 18.31           N
ATOM    538  CA  ILE A  66       8.394  -4.070 110.885  1.00 18.94           C
ATOM    539  C   ILE A  66       8.830  -3.024 111.859  1.00 19.34           C
ATOM    540  O   ILE A  66       9.715  -2.249 111.575  1.00 19.02           O
ATOM    541  CB  ILE A  66       9.346  -5.272 111.052  1.00 20.14           C
ATOM    542  CG1 ILE A  66       9.010  -6.384 110.041  1.00 22.36           C
ATOM    543  CG2 ILE A  66       9.174  -5.875 112.418  1.00 26.08           C
ATOM    544  CD1 ILE A  66      10.028  -7.500 109.943  1.00 24.63           C
ATOM    545  N   ALA A  67       8.137  -2.941 112.983  1.00 18.55           N
ATOM    546  CA  ALA A  67       8.595  -2.221 114.159  1.00 20.60           C
ATOM    547  C   ALA A  67       9.205  -3.255 115.092  1.00 20.82           C
ATOM    548  O   ALA A  67       8.512  -4.119 115.631  1.00 23.21           O
ATOM    549  CB  ALA A  67       7.438  -1.524 114.812  1.00 20.09           C
ATOM    550  N   ARG A  68      10.538  -3.271 115.095  1.00 22.37           N
ATOM    551  CA  ARG A  68      11.307  -4.313 115.797  1.00 24.38           C
ATOM    552  C   ARG A  68      11.701  -3.845 117.168  1.00 24.78           C
ATOM    553  O   ARG A  68      12.314  -2.806 117.298  1.00 28.40           O
ATOM    554  CB  ARG A  68      12.569  -4.621 115.058  1.00 28.70           C
ATOM    555  CG  ARG A  68      12.379  -5.465 113.904  1.00 34.08           C
ATOM    556  CD  ARG A  68      13.497  -6.436 113.933  1.00 40.43           C
ATOM    557  NE  ARG A  68      13.184  -7.485 113.036  1.00 43.37           N
ATOM    558  CZ  ARG A  68      14.105  -8.175 112.390  1.00 48.84           C
ATOM    559  NH1 ARG A  68      15.416  -7.902 112.532  1.00 49.14           N
ATOM    560  NH2 ARG A  68      13.741  -9.143 111.560  1.00 54.00           N
ATOM    561  N   LEU A  69      11.420  -4.668 118.164  1.00 29.74           N
ATOM    562  CA  LEU A  69      11.952  -4.471 119.523  1.00 27.95           C
ATOM    563  C   LEU A  69      13.089  -5.471 119.781  1.00 28.50           C
ATOM    564  O   LEU A  69      12.842  -6.664 119.864  1.00 37.42           O
ATOM    565  CB  LEU A  69      10.820  -4.663 120.488  1.00 27.79           C
ATOM    566  CG  LEU A  69      11.215  -4.333 121.944  1.00 30.44           C
ATOM    567  CD1 LEU A  69      11.733  -2.931 122.140  1.00 30.18           C
ATOM    568  CD2 LEU A  69      10.036  -4.557 122.861  1.00 33.23           C
ATOM    569  N   TYR A  70      14.319  -4.970 119.825  1.00 27.64           N
ATOM    570  CA  TYR A  70      15.500  -5.843 119.918  1.00 27.64           C
ATOM    571  C   TYR A  70      15.808  -6.272 121.358  1.00 33.57           C
ATOM    572  O   TYR A  70      16.088  -7.446 121.592  1.00 38.30           O
ATOM    573  CB  TYR A  70      16.734  -5.140 119.336  1.00 30.59           C
ATOM    574  CG  TYR A  70      16.850  -5.210 117.803  1.00 29.45           C
ATOM    575  CD1 TYR A  70      16.443  -4.178 117.007  1.00 27.25           C
ATOM    576  CD2 TYR A  70      17.312  -6.345 117.182  1.00 40.13           C
ATOM    577  CE1 TYR A  70      16.557  -4.251 115.607  1.00 27.82           C
ATOM    578  CE2 TYR A  70      17.441  -6.425 115.799  1.00 45.10           C
ATOM    579  CZ  TYR A  70      17.035  -5.375 115.012  1.00 35.31           C
ATOM    580  OH  TYR A  70      17.165  -5.407 113.631  1.00 35.52           O
ATOM    581  N   SER A  71      15.695  -5.348 122.288  1.00 35.25           N
ATOM    582  CA  SER A  71      16.169  -5.544 123.683  1.00 36.26           C
ATOM    583  C   SER A  71      15.557  -4.486 124.576  1.00 39.13           C
ATOM    584  O   SER A  71      15.232  -3.400 124.098  1.00 33.06           O
ATOM    585  CB  SER A  71      17.693  -5.477 123.700  1.00 35.18           C
ATOM    586  OG  SER A  71      18.189  -4.214 123.326  1.00 41.61           O
ATOM    587  N   VAL A  72      15.378  -4.791 125.859  1.00 37.24           N
ATOM    588  CA  VAL A  72      14.911  -3.821 126.833  1.00 28.31           C
ATOM    589  C   VAL A  72      15.798  -4.003 128.082  1.00 36.79           C
ATOM    590  O   VAL A  72      15.961  -5.127 128.552  1.00 43.13           O
ATOM    591  CB  VAL A  72      13.417  -4.038 127.177  1.00 35.40           C
ATOM    592  CG1 VAL A  72      12.943  -3.114 128.284  1.00 37.58           C
ATOM    593  CG2 VAL A  72      12.557  -3.807 125.953  1.00 36.39           C
ATOM    594  N   SER A  73      16.412  -2.918 128.556  1.00 35.76           N
ATOM    595  CA  SER A  73      17.226  -2.922 129.790  1.00 37.49           C
ATOM    596  C   SER A  73      16.482  -2.088 130.824  1.00 38.96           C
ATOM    597  O   SER A  73      15.413  -1.566 130.554  1.00 39.10           O
ATOM    598  CB  SER A  73      18.572  -2.296 129.478  1.00 36.61           C
ATOM    599  OG  SER A  73      18.556  -0.875 129.523  1.00 44.07           O
ATOM    600  N   PRO A  74      17.022  -1.977 132.037  1.00 41.09           N
ATOM    601  CA  PRO A  74      16.363  -1.076 132.981  1.00 39.37           C
ATOM    602  C   PRO A  74      16.488   0.399 132.562  1.00 38.45           C
ATOM    603  O   PRO A  74      15.658   1.212 132.960  1.00 41.51           O
ATOM    604  CB  PRO A  74      17.113  -1.360 134.308  1.00 44.09           C
ATOM    605  CG  PRO A  74      17.641  -2.750 134.129  1.00 44.77           C
ATOM    606  CD  PRO A  74      18.047  -2.808 132.675  1.00 41.94           C
ATOM    607  N   THR A  75      17.502   0.735 131.753  1.00 39.88           N
ATOM    608  CA  THR A  75      17.748   2.123 131.394  1.00 35.37           C
ATOM    609  C   THR A  75      17.254   2.513 130.000  1.00 38.00           C
ATOM    610  O   THR A  75      17.218   3.690 129.661  1.00 36.89           O
ATOM    611  CB  THR A  75      19.233   2.467 131.472  1.00 40.91           C
ATOM    612  OG1 THR A  75      20.000   1.585 130.634  1.00 45.12           O
ATOM    613  CG2 THR A  75      19.700   2.315 132.901  1.00 52.55           C
ATOM    614  N   GLY A  76      16.881   1.542 129.181  1.00 35.70           N
ATOM    615  CA  GLY A  76      16.440   1.889 127.833  1.00 32.80           C
ATOM    616  C   GLY A  76      16.040   0.673 127.053  1.00 35.71           C
ATOM    617  O   GLY A  76      15.853  -0.400 127.592  1.00 37.11           O
ATOM    618  N   PHE A  77      15.854   0.877 125.755  1.00 31.60           N
ATOM    619  CA  PHE A  77      15.565  -0.226 124.858  1.00 33.35           C
ATOM    620  C   PHE A  77      16.115   0.085 123.470  1.00 29.64           C
ATOM    621  O   PHE A  77      16.417   1.239 123.160  1.00 31.40           O
ATOM    622  CB  PHE A  77      14.067  -0.529 124.845  1.00 31.46           C
ATOM    623  CG  PHE A  77      13.220   0.570 124.238  1.00 28.68           C
ATOM    624  CD1 PHE A  77      12.897   0.548 122.890  1.00 27.79           C
ATOM    625  CD2 PHE A  77      12.712   1.583 125.030  1.00 30.96           C
ATOM    626  CE1 PHE A  77      12.052   1.534 122.346  1.00 31.45           C
ATOM    627  CE2 PHE A  77      11.917   2.608 124.499  1.00 30.75           C
ATOM    628  CZ  PHE A  77      11.584   2.568 123.148  1.00 32.55           C
ATOM    629  N   LYS A  78      16.254  -0.956 122.664  1.00 30.67           N
ATOM    630  CA  LYS A  78      16.701  -0.821 121.276  1.00 30.12           C
ATOM    631  C   LYS A  78      15.508  -1.258 120.404  1.00 26.84           C
ATOM    632  O   LYS A  78      14.986  -2.377 120.565  1.00 29.90           O
ATOM    633  CB  LYS A  78      17.906  -1.713 120.939  1.00 31.41           C
ATOM    634  CG  LYS A  78      18.348  -1.598 119.470  1.00 29.48           C
ATOM    635  CD  LYS A  78      19.656  -2.330 119.109  1.00 30.19           C
ATOM    636  CE  LYS A  78      19.856  -2.365 117.601  1.00 35.69           C
ATOM    637  NZ  LYS A  78      21.214  -2.866 117.236  1.00 38.98           N
ATOM    638  N   ALA A  79      15.154  -0.389 119.451  1.00 27.28           N
ATOM    639  CA  ALA A  79      14.077  -0.666 118.509  1.00 26.86           C
ATOM    640  C   ALA A  79      14.461  -0.140 117.161  1.00 25.75           C
ATOM    641  O   ALA A  79      15.315   0.688 117.064  1.00 26.74           O
ATOM    642  CB  ALA A  79      12.756  -0.034 118.961  1.00 24.39           C
ATOM    643  N   SER A  80      13.783  -0.631 116.113  1.00 22.79           N
ATOM    644  CA  SER A  80      14.012  -0.152 114.765  1.00 22.56           C
ATOM    645  C   SER A  80      12.724  -0.152 113.957  1.00 19.57           C
ATOM    646  O   SER A  80      11.779  -0.878 114.183  1.00 21.34           O
ATOM    647  CB  SER A  80      15.085  -0.931 113.999  1.00 22.97           C
ATOM    648  OG  SER A  80      14.609  -2.161 113.519  1.00 23.44           O
ATOM    649  N   CYS A  81      12.759   0.770 113.005  1.00 19.86           N
ATOM    650  CA  CYS A  81      11.964   0.688 111.797  1.00 18.94           C
ATOM    651  C   CYS A  81      12.709  -0.153 110.786  1.00 20.53           C
ATOM    652  O   CYS A  81      13.892   0.129 110.517  1.00 20.58           O
ATOM    653  CB  CYS A  81      11.750   2.018 111.156  1.00 19.28           C
ATOM    654  SG  CYS A  81      10.831   3.252 112.122  1.00 22.47           S
ATOM    655  N   TYR A  82      12.072  -1.158 110.215  1.00 18.09           N
ATOM    656  CA  TYR A  82      12.749  -2.142 109.387  1.00 18.33           C
ATOM    657  C   TYR A  82      11.921  -2.408 108.131  1.00 16.51           C
ATOM    658  O   TYR A  82      10.685  -2.515 108.182  1.00 17.88           O
ATOM    659  CB  TYR A  82      12.864  -3.407 110.207  1.00 18.91           C
ATOM    660  CG  TYR A  82      13.524  -4.615 109.620  1.00 18.32           C
ATOM    661  CD1 TYR A  82      14.799  -4.934 110.046  1.00 22.21           C
ATOM    662  CD2 TYR A  82      12.897  -5.483 108.704  1.00 21.01           C
ATOM    663  CE1 TYR A  82      15.409  -6.025 109.552  1.00 21.82           C
ATOM    664  CE2 TYR A  82      13.501  -6.649 108.288  1.00 22.82           C
ATOM    665  CZ  TYR A  82      14.800  -6.884 108.727  1.00 23.83           C
ATOM    666  OH  TYR A  82      15.445  -8.038 108.311  1.00 26.03           O
ATOM    667  N   THR A  83      12.594  -2.513 107.004  1.00 17.11           N
ATOM    668  CA  THR A  83      11.992  -2.825 105.723  1.00 16.81           C
ATOM    669  C   THR A  83      12.955  -3.687 104.934  1.00 15.97           C
ATOM    670  O   THR A  83      14.048  -4.019 105.369  1.00 18.14           O
ATOM    671  CB  THR A  83      11.599  -1.540 104.974  1.00 17.15           C
ATOM    672  OG1 THR A  83      10.775  -1.849 103.849  1.00 16.66           O
ATOM    673  CG2 THR A  83      12.783  -0.803 104.449  1.00 19.53           C
ATOM    674  N   TRP A  84      12.500  -4.152 103.790  1.00 16.55           N
ATOM    675  CA  TRP A  84      13.291  -5.032 102.970  1.00 16.69           C
ATOM    676  C   TRP A  84      12.845  -5.021 101.513  1.00 17.18           C
ATOM    677  O   TRP A  84      11.851  -4.372 101.123  1.00 16.35           O
ATOM    678  CB  TRP A  84      13.326  -6.476 103.572  1.00 16.89           C
ATOM    679  CG  TRP A  84      12.059  -7.277 103.517  1.00 16.22           C
ATOM    680  CD1 TRP A  84      11.745  -8.252 102.636  1.00 16.77           C
ATOM    681  CD2 TRP A  84      10.973  -7.211 104.456  1.00 15.88           C
ATOM    682  NE1 TRP A  84      10.534  -8.790 102.955  1.00 16.59           N
ATOM    683  CE2 TRP A  84      10.044  -8.179 104.079  1.00 16.84           C
ATOM    684  CE3 TRP A  84      10.742  -6.456 105.603  1.00 17.74           C
ATOM    685  CZ2 TRP A  84       8.867  -8.350 104.752  1.00 17.65           C
ATOM    686  CZ3 TRP A  84       9.561  -6.611 106.262  1.00 17.53           C
ATOM    687  CH2 TRP A  84       8.657  -7.577 105.861  1.00 17.92           C
ATOM    688  N   HIS A  85      13.580  -5.734 100.706  1.00 18.65           N
ATOM    689  CA  HIS A  85      13.384  -5.840  99.279  1.00 16.37           C
ATOM    690  C   HIS A  85      13.280  -4.432  98.696  1.00 17.25           C
ATOM    691  O   HIS A  85      14.079  -3.561  99.041  1.00 18.81           O
ATOM    692  CB  HIS A  85      12.262  -6.817  98.945  1.00 17.67           C
ATOM    693  CG  HIS A  85      12.336  -7.399  97.570  1.00 17.60           C
ATOM    694  ND1 HIS A  85      13.406  -8.140  97.127  1.00 17.67           N
ATOM    695  CD2 HIS A  85      11.445  -7.384  96.563  1.00 16.92           C
ATOM    696  CE1 HIS A  85      13.148  -8.536  95.906  1.00 17.03           C
ATOM    697  NE2 HIS A  85      11.965  -8.091  95.542  1.00 17.02           N
ATOM    698  N   ASN A  86      12.336  -4.254  97.773  1.00 17.85           N
ATOM    699  CA  ASN A  86      12.265  -3.010  97.022  1.00 17.54           C
ATOM    700  C   ASN A  86      11.210  -2.045  97.593  1.00 17.80           C
ATOM    701  O   ASN A  86      10.889  -1.098  96.922  1.00 18.93           O
ATOM    702  CB  ASN A  86      12.027  -3.267  95.535  1.00 16.65           C
ATOM    703  CG  ASN A  86      10.742  -3.969  95.253  1.00 17.22           C
ATOM    704  OD1 ASN A  86       9.966  -4.283  96.132  1.00 18.48           O
ATOM    705  ND2 ASN A  86      10.523  -4.214  93.974  1.00 21.81           N
ATOM    706  N   THR A  87      10.785  -2.243  98.812  1.00 16.50           N
ATOM    707  CA  THR A  87       9.901  -1.263  99.475  1.00 17.67           C
ATOM    708  C   THR A  87      10.602   0.067  99.597  1.00 17.52           C
ATOM    709  O   THR A  87      11.801   0.133  99.883  1.00 18.49           O
ATOM    710  CB  THR A  87       9.491  -1.817 100.854  1.00 17.12           C
ATOM    711  OG1 THR A  87       8.785  -3.007 100.657  1.00 17.48           O
ATOM    712  CG2 THR A  87       8.636  -0.824 101.635  1.00 17.02           C
ATOM    713  N   LYS A  88       9.861   1.142  99.396  1.00 16.10           N
ATOM    714  CA  LYS A  88      10.352   2.499  99.646  1.00 16.24           C
ATOM    715  C   LYS A  88       9.539   3.151 100.733  1.00 16.08           C
ATOM    716  O   LYS A  88       8.307   3.330 100.608  1.00 16.96           O
ATOM    717  CB  LYS A  88      10.293   3.332  98.392  1.00 17.65           C
ATOM    718  CG  LYS A  88      10.620   4.808  98.568  1.00 19.13           C
ATOM    719  CD  LYS A  88      12.074   5.041  99.005  1.00 20.26           C
ATOM    720  CE  LYS A  88      12.313   6.418  99.547  1.00 21.52           C
ATOM    721  NZ  LYS A  88      13.752   6.600  99.950  1.00 23.92           N
ATOM    722  N   VAL A  89      10.158   3.443 101.865  1.00 17.20           N
ATOM    723  CA  VAL A  89       9.612   4.119 102.995  1.00 16.49           C
ATOM    724  C   VAL A  89      10.063   5.562 102.966  1.00 17.70           C
ATOM    725  O   VAL A  89      11.262   5.828 103.079  1.00 19.24           O
ATOM    726  CB  VAL A  89       9.943   3.469 104.319  1.00 16.54           C
ATOM    727  CG1 VAL A  89       9.297   4.200 105.468  1.00 19.30           C
ATOM    728  CG2 VAL A  89       9.537   2.020 104.305  1.00 19.58           C
ATOM    729  N   TYR A  90       9.140   6.491 102.869  1.00 16.08           N
ATOM    730  CA  TYR A  90       9.448   7.882 102.939  1.00 16.93           C
ATOM    731  C   TYR A  90       9.425   8.402 104.373  1.00 18.39           C
ATOM    732  O   TYR A  90      10.166   9.351 104.708  1.00 19.98           O
ATOM    733  CB  TYR A  90       8.429   8.722 102.108  1.00 17.77           C
ATOM    734  CG  TYR A  90       8.412   8.375 100.638  1.00 17.25           C
ATOM    735  CD1 TYR A  90       9.457   8.785  99.820  1.00 19.02           C
ATOM    736  CD2 TYR A  90       7.434   7.551 100.056  1.00 17.67           C
ATOM    737  CE1 TYR A  90       9.511   8.439  98.489  1.00 19.77           C
ATOM    738  CE2 TYR A  90       7.451   7.244  98.748  1.00 18.17           C
ATOM    739  CZ  TYR A  90       8.488   7.642  97.960  1.00 18.07           C
ATOM    740  OH  TYR A  90       8.544   7.302  96.628  1.00 21.45           O
ATOM    741  N   SER A  91       8.582   7.865 105.215  1.00 17.07           N
ATOM    742  CA  SER A  91       8.622   8.124 106.657  1.00 17.45           C
ATOM    743  C   SER A  91       7.964   6.997 107.397  1.00 19.23           C
ATOM    744  O   SER A  91       7.041   6.321 106.890  1.00 18.88           O
ATOM    745  CB  SER A  91       8.047   9.476 107.013  1.00 23.69           C
ATOM    746  OG  SER A  91       6.634   9.444 106.903  1.00 24.69           O
ATOM    747  N   MET A  92       8.433   6.782 108.609  1.00 19.62           N
ATOM    748  CA  MET A  92       7.835   5.850 109.523  1.00 19.75           C
ATOM    749  C   MET A  92       8.151   6.283 110.914  1.00 19.19           C
ATOM    750  O   MET A  92       9.296   6.638 111.178  1.00 21.26           O
ATOM    751  CB  MET A  92       8.364   4.428 109.287  1.00 18.63           C
ATOM    752  CG  MET A  92       7.780   3.384 110.173  1.00 18.73           C
ATOM    753  SD  MET A  92       8.359   1.738 109.659  1.00 21.40           S
ATOM    754  CE  MET A  92       7.947   0.792 111.105  1.00 23.05           C
ATOM    755  N   SER A  93       7.161   6.263 111.793  1.00 19.68           N
ATOM    756  CA  SER A  93       7.384   6.585 113.184  1.00 19.98           C
ATOM    757  C   SER A  93       6.760   5.554 114.070  1.00 22.24           C
ATOM    758  O   SER A  93       5.703   4.990 113.773  1.00 22.63           O
ATOM    759  CB  SER A  93       6.800   7.954 113.540  1.00 22.76           C
ATOM    760  OG  SER A  93       7.390   8.930 112.738  1.00 25.32           O
ATOM    761  N   ILE A  94       7.462   5.298 115.200  1.00 21.99           N
ATOM    762  CA  ILE A  94       7.069   4.289 116.160  1.00 24.67           C
ATOM    763  C   ILE A  94       6.817   4.978 117.506  1.00 24.51           C
ATOM    764  O   ILE A  94       7.708   5.489 118.107  1.00 29.01           O
ATOM    765  CB  ILE A  94       8.135   3.188 116.306  1.00 23.67           C
ATOM    766  CG1 ILE A  94       8.336   2.445 114.993  1.00 21.75           C
ATOM    767  CG2 ILE A  94       7.757   2.250 117.451  1.00 28.21           C
ATOM    768  CD1 ILE A  94       9.588   1.600 114.992  1.00 24.52           C
ATOM    769  N   SER A  95       5.579   4.946 117.970  1.00 22.26           N
ATOM    770  CA  SER A  95       5.201   5.391 119.300  1.00 25.04           C
ATOM    771  C   SER A  95       5.412   4.227 120.237  1.00 27.31           C
ATOM    772  O   SER A  95       5.318   3.060 119.875  1.00 27.55           O
ATOM    773  CB  SER A  95       3.739   5.839 119.351  1.00 26.14           C
ATOM    774  OG  SER A  95       3.616   7.025 118.572  1.00 29.03           O
ATOM    775  N   TRP A  96       5.790   4.534 121.475  1.00 27.73           N
ATOM    776  CA  TRP A  96       6.118   3.445 122.413  1.00 25.83           C
ATOM    777  C   TRP A  96       5.655   3.830 123.807  1.00 27.30           C
ATOM    778  O   TRP A  96       5.469   5.016 124.105  1.00 28.82           O
ATOM    779  CB  TRP A  96       7.593   3.127 122.391  1.00 28.14           C
ATOM    780  CG  TRP A  96       8.492   4.224 122.742  1.00 27.99           C
ATOM    781  CD1 TRP A  96       9.153   5.013 121.907  1.00 28.53           C
ATOM    782  CD2 TRP A  96       8.871   4.644 124.089  1.00 28.99           C
ATOM    783  NE1 TRP A  96       9.901   5.949 122.595  1.00 27.53           N
ATOM    784  CE2 TRP A  96       9.745   5.726 123.946  1.00 28.65           C
ATOM    785  CE3 TRP A  96       8.562   4.187 125.374  1.00 30.68           C
ATOM    786  CZ2 TRP A  96      10.306   6.376 125.042  1.00 31.89           C
ATOM    787  CZ3 TRP A  96       9.096   4.857 126.460  1.00 32.92           C
ATOM    788  CH2 TRP A  96       9.977   5.883 126.293  1.00 31.39           C
ATOM    789  N   ILE A  97       5.360   2.797 124.575  1.00 28.65           N
ATOM    790  CA  ILE A  97       5.057   2.967 126.002  1.00 27.32           C
ATOM    791  C   ILE A  97       5.903   1.968 126.788  1.00 32.03           C
ATOM    792  O   ILE A  97       6.152   0.864 126.325  1.00 30.61           O
ATOM    793  CB  ILE A  97       3.553   2.748 126.267  1.00 31.70           C
ATOM    794  CG1 ILE A  97       3.180   3.154 127.675  1.00 35.64           C
ATOM    795  CG2 ILE A  97       3.112   1.289 126.029  1.00 33.71           C
ATOM    796  CD1 ILE A  97       1.694   3.238 127.864  1.00 39.17           C
ATOM    797  N   SER A  98       6.394   2.400 127.957  1.00 31.46           N
ATOM    798  CA  SER A  98       7.116   1.517 128.867  1.00 32.01           C
ATOM    799  C   SER A  98       6.355   1.526 130.178  1.00 35.61           C
ATOM    800  O   SER A  98       5.805   2.552 130.612  1.00 33.43           O
ATOM    801  CB  SER A  98       8.579   1.940 129.072  1.00 31.03           C
ATOM    802  OG  SER A  98       8.695   3.211 129.612  1.00 31.81           O
ATOM    803  N   ILE A  99       6.235   0.343 130.743  1.00 35.59           N
ATOM    804  CA  ILE A  99       5.510   0.193 131.992  1.00 34.83           C
ATOM    805  C   ILE A  99       6.280  -0.726 132.914  1.00 37.68           C
ATOM    806  O   ILE A  99       6.536  -1.863 132.550  1.00 38.62           O
ATOM    807  CB  ILE A  99       4.088  -0.395 131.806  1.00 40.33           C
ATOM    808  CG1 ILE A  99       3.333   0.399 130.746  1.00 52.40           C
ATOM    809  CG2 ILE A  99       3.290  -0.351 133.118  1.00 52.10           C
ATOM    810  CD1 ILE A  99       2.035  -0.253 130.312  1.00 56.57           C
ATOM    811  N   GLU A 100       6.584  -0.218 134.120  1.00 45.62           N
ATOM    812  CA  GLU A 100       7.255  -0.987 135.160  1.00 50.44           C
ATOM    813  C   GLU A 100       6.574  -2.351 135.289  1.00 48.91           C
ATOM    814  O   GLU A 100       5.341  -2.453 135.392  1.00 55.13           O
ATOM    815  CB  GLU A 100       7.213  -0.219 136.509  1.00 59.65           C
ATOM    816  CG  GLU A 100       8.327  -0.513 137.510  1.00 68.73           C
ATOM    817  CD  GLU A 100       8.038   0.161 138.832  1.00 77.13           C
ATOM    818  OE1 GLU A 100       6.847   0.449 139.071  1.00 73.32           O
ATOM    819  OE2 GLU A 100       8.962   0.376 139.647  1.00 52.76           O
ATOM    820  N   ASN A 101       7.400  -3.390 135.278  1.00 60.47           N
ATOM    821  CA  ASN A 101       6.939  -4.761 135.190  1.00 72.96           C
ATOM    822  C   ASN A 101       6.199  -5.218 136.464  1.00 83.20           C
ATOM    823  O   ASN A 101       5.231  -5.989 136.404  1.00102.54           O
ATOM    824  CB  ASN A 101       8.158  -5.667 134.947  1.00 89.15           C
ATOM    825  CG  ASN A 101       7.828  -6.888 134.112  1.00 78.55           C
ATOM    826  OD1 ASN A 101       6.689  -7.361 134.104  1.00 79.78           O
ATOM    827  ND2 ASN A 101       8.828  -7.406 133.400  1.00 84.37           N
TER   
HETATM  829  C   ACT A 201       8.604  -8.557  94.598  1.00 15.29           C
HETATM  830  O   ACT A 201       9.283  -9.525  94.256  1.00 31.75           O
HETATM  831  OXT ACT A 201       8.881  -7.454  94.594  1.00 28.96           O
HETATM  832  CH3 ACT A 201       7.169  -8.922  94.944  1.00 30.14           C
HETATM  833  O   A2G A 202       8.256  -9.921  98.178  1.00 18.52           O
HETATM  834  C1  A2G A 202       9.565 -10.374  97.780  1.00 18.77           C
HETATM  835  O1  A2G A 202       9.377 -11.630  97.126  1.00 20.96           O
HETATM  836  C2  A2G A 202      10.418 -10.566  99.037  1.00 19.17           C
HETATM  837  N2  A2G A 202      11.693 -11.184  98.644  1.00 19.30           N
HETATM  838  C3  A2G A 202       9.725 -11.465 100.052  1.00 18.70           C
HETATM  839  O3  A2G A 202      10.437 -11.532 101.282  1.00 19.92           O
HETATM  840  C4  A2G A 202       8.328 -10.934 100.392  1.00 17.78           C
HETATM  841  O4  A2G A 202       8.422  -9.693 101.104  1.00 17.43           O
HETATM  842  C5  A2G A 202       7.539 -10.777  99.097  1.00 18.24           C
HETATM  843  C6  A2G A 202       6.144 -10.155  99.228  1.00 16.66           C
HETATM  844  O6  A2G A 202       6.169  -8.757  99.510  1.00 16.58           O
HETATM  845  C7  A2G A 202      12.857 -10.798  99.096  1.00 20.30           C
HETATM  846  O7  A2G A 202      13.042  -9.905  99.908  1.00 19.33           O
HETATM  847  C8  A2G A 202      14.024 -11.546  98.455  1.00 22.19           C
HETATM  848 NA    NA A 203       0.000   0.000  94.609  0.33 18.77          NA
HETATM  849  C1  NAG A 204      23.101   0.544 120.410  1.00 43.87           C
HETATM  850  C2  NAG A 204      24.038   0.874 119.234  1.00 42.32           C
HETATM  851  C3  NAG A 204      24.818  -0.381 118.756  1.00 38.21           C
HETATM  852  C4  NAG A 204      25.476  -1.089 119.941  1.00 45.91           C
HETATM  853  C5  NAG A 204      24.524  -1.255 121.141  1.00 54.40           C
HETATM  854  C6  NAG A 204      25.278  -1.776 122.378  1.00 68.31           C
HETATM  855  C7  NAG A 204      22.304   1.182 117.447  1.00 44.39           C
HETATM  856  C8  NAG A 204      21.738   2.161 116.440  1.00 43.78           C
HETATM  857  N2  NAG A 204      23.329   1.624 118.183  1.00 45.50           N
HETATM  858  O3  NAG A 204      25.842  -0.094 117.803  1.00 46.24           O
HETATM  859  O4  NAG A 204      25.928  -2.381 119.520  1.00 50.10           O
HETATM  860  O5  NAG A 204      23.906  -0.011 121.441  1.00 47.29           O
HETATM  861  O6  NAG A 204      24.375  -2.042 123.428  1.00 82.82           O
HETATM  862  O7  NAG A 204      21.857   0.051 117.595  1.00 44.51           O
HETATM  863  C1  NAG A 205      27.282  -2.692 119.879  0.90 52.46           C
HETATM  864  C2  NAG A 205      27.527  -4.189 119.630  0.90 43.58           C
HETATM  865  C3  NAG A 205      28.969  -4.610 119.868  0.90 51.84           C
HETATM  866  C4  NAG A 205      29.923  -3.608 119.216  0.90 46.39           C
HETATM  867  C5  NAG A 205      29.519  -2.160 119.530  0.90 41.78           C
HETATM  868  C6  NAG A 205      30.345  -1.083 118.834  0.90 51.90           C
HETATM  869  C7  NAG A 205      25.478  -5.526 120.057  0.90 44.87           C
HETATM  870  C8  NAG A 205      24.727  -6.312 121.105  0.90 55.92           C
HETATM  871  N2  NAG A 205      26.620  -4.981 120.466  0.90 43.82           N
HETATM  872  O3  NAG A 205      29.143  -5.941 119.390  0.90 58.17           O
HETATM  873  O4  NAG A 205      31.170  -3.837 119.818  0.90 51.38           O
HETATM  874  O5  NAG A 205      28.182  -1.926 119.118  0.90 40.70           O
HETATM  875  O6  NAG A 205      30.074   0.150 119.484  0.90 57.70           O
HETATM  876  O7  NAG A 205      25.029  -5.382 118.904  0.90 57.55           O
HETATM  877  C1  BMA A 206      32.245  -3.920 118.874  0.70 48.49           C
HETATM  878  C2  BMA A 206      33.537  -3.657 119.636  0.70 42.32           C
HETATM  879  C3  BMA A 206      34.767  -3.943 118.788  0.70 46.01           C
HETATM  880  C4  BMA A 206      34.686  -5.253 117.992  0.70 46.15           C
HETATM  881  C5  BMA A 206      33.303  -5.425 117.306  0.70 42.32           C
HETATM  882  C6  BMA A 206      33.084  -6.808 116.663  0.70 49.04           C
HETATM  883  O2  BMA A 206      33.575  -4.509 120.786  0.70 57.05           O
HETATM  884  O3  BMA A 206      35.937  -3.973 119.631  0.70 47.16           O
HETATM  885  O4  BMA A 206      35.861  -5.296 117.124  0.70 37.98           O
HETATM  886  O5  BMA A 206      32.219  -5.193 118.241  0.70 39.94           O
HETATM  887  O6  BMA A 206      31.766  -6.932 116.070  0.70 62.74           O
HETATM  888  C1  FUC A 207      25.392  -0.212 116.440  0.80 37.82           C
HETATM  889  C2  FUC A 207      26.575   0.155 115.571  0.80 33.58           C
HETATM  890  C3  FUC A 207      27.644  -0.927 115.720  0.80 44.71           C
HETATM  891  C4  FUC A 207      27.031  -2.260 115.307  0.80 39.92           C
HETATM  892  C5  FUC A 207      25.895  -2.541 116.280  0.80 37.22           C
HETATM  893  C6  FUC A 207      25.274  -3.924 116.135  0.80 43.70           C
HETATM  894  O2  FUC A 207      27.024   1.442 115.943  0.80 41.85           O
HETATM  895  O3  FUC A 207      28.758  -0.588 114.919  0.80 44.35           O
HETATM  896  O4  FUC A 207      26.544  -2.141 113.973  0.80 40.49           O
HETATM  897  O5  FUC A 207      24.906  -1.506 116.136  0.80 36.02           O
HETATM  898  C1  GAL A 208      27.000  -3.171 113.109  0.50 31.88           C
HETATM  899  C2  GAL A 208      26.058  -3.167 111.928  0.50 28.83           C
HETATM  900  C3  GAL A 208      26.469  -4.235 110.924  0.50 30.14           C
HETATM  901  C4  GAL A 208      27.913  -4.018 110.556  0.50 28.09           C
HETATM  902  C5  GAL A 208      28.697  -4.082 111.842  0.50 33.03           C
HETATM  903  C6  GAL A 208      30.186  -4.135 111.516  0.50 35.59           C
HETATM  904  O2  GAL A 208      24.769  -3.451 112.464  0.50 29.44           O
HETATM  905  O3  GAL A 208      25.739  -4.231 109.738  0.50 27.52           O
HETATM  906  O4  GAL A 208      28.066  -2.803 109.859  0.50 28.76           O
HETATM  907  O5  GAL A 208      28.332  -3.007 112.684  0.50 33.48           O
HETATM  908  O6  GAL A 208      30.836  -3.672 112.680  0.50 34.04           O
HETATM  909  C1  FUC A 209      23.638  -2.988 111.694  0.70 30.63           C
HETATM  910  C2  FUC A 209      22.405  -3.467 112.463  0.70 31.36           C
HETATM  911  C3  FUC A 209      22.214  -2.695 113.774  0.70 32.69           C
HETATM  912  C4  FUC A 209      22.215  -1.191 113.428  0.70 32.58           C
HETATM  913  C5  FUC A 209      23.560  -0.839 112.768  0.70 30.69           C
HETATM  914  C6  FUC A 209      23.759   0.652 112.437  0.70 43.93           C
HETATM  915  O2  FUC A 209      22.495  -4.857 112.667  0.70 37.92           O
HETATM  916  O3  FUC A 209      21.028  -3.167 114.444  0.70 36.22           O
HETATM  917  O4  FUC A 209      21.128  -0.869 112.553  0.70 27.53           O
HETATM  918  O5  FUC A 209      23.630  -1.566 111.528  0.70 30.57           O
HETATM  919 ZN    ZN A 210      10.968  -8.658  93.844  0.50 19.23          ZN
HETATM  920  O   HOH A 301       6.925   9.824 129.299  1.00 44.31           O
HETATM  921  O   HOH A 302      11.503   8.214 121.871  1.00 37.41           O
HETATM  922  O   HOH A 303       9.378   9.441 110.550  1.00 27.98           O
HETATM  923  O   HOH A 304      13.202   9.624  98.775  1.00 29.03           O
HETATM  924  O   HOH A 305      15.170   3.359  99.170  1.00 28.33           O
HETATM  925  O   HOH A 306      13.759   1.336  98.218  1.00 27.52           O
HETATM  926  O   HOH A 307      15.178   6.331  97.611  1.00 38.19           O
HETATM  927  O   HOH A 308      19.726   1.678 103.195  1.00 39.95           O
HETATM  928  O   HOH A 309      24.278   0.725 105.268  1.00 38.76           O
HETATM  929  O   HOH A 310      20.809  -5.364 103.177  1.00 30.38           O
HETATM  930  O   HOH A 311      17.590  -8.800 109.747  1.00 27.96           O
HETATM  931  O   HOH A 312       9.313 -12.425 103.608  1.00 30.99           O
HETATM  932  O   HOH A 313       6.591 -11.483 104.667  1.00 29.01           O
HETATM  933  O   HOH A 314      13.281 -10.156 108.650  1.00 47.02           O
HETATM  934  O   HOH A 315      20.815   5.342 118.897  1.00 39.38           O
HETATM  935  O   HOH A 316       1.570  -0.721 115.196  1.00 37.76           O
HETATM  936  O   HOH A 317       6.975   0.374  98.740  1.00 17.68           O
HETATM  937  O   HOH A 318      17.399   5.413 131.686  1.00 42.62           O
HETATM  938  O   HOH A 319       6.228   8.279  95.307  1.00 27.39           O
HETATM  939  O   HOH A 320       9.781  10.841 122.226  1.00 41.53           O
HETATM  940  O   HOH A 321      13.210  10.037 116.997  1.00 36.07           O
HETATM  941  O   HOH A 322      16.127   8.694 107.914  1.00 43.43           O
HETATM  942  O   HOH A 323      13.870  12.003 106.629  1.00 40.80           O
HETATM  943  O   HOH A 324      20.088   1.602 111.743  1.00 31.15           O
HETATM  944  O   HOH A 325      22.241 -10.484 104.526  1.00 49.75           O
HETATM  945  O   HOH A 326       6.361  -5.859 123.401  1.00 43.96           O
HETATM  946  O   HOH A 327       7.164  -5.185  95.584  1.00 21.57           O
HETATM  947  O   HOH A 328       2.096   9.009 119.346  1.00 40.48           O
HETATM  948  O   HOH A 329       0.506   7.430 120.792  1.00 36.22           O
HETATM  949  O   HOH A 330      17.157   2.369 102.180  1.00 32.99           O
HETATM  950  O   HOH A 331      18.966 -12.454 102.247  1.00 36.75           O
HETATM  951  O   HOH A 332      20.358   5.218 114.045  1.00 49.01           O
HETATM  952  O   HOH A 333      21.631   3.758 111.731  1.00 42.96           O
HETATM  953  O   HOH A 334      11.450   8.187 128.847  1.00 39.98           O
HETATM  954  O   HOH A 335       1.829   2.033  99.718  1.00 21.56           O
HETATM  955  O   HOH A 336       2.392  -0.516  98.653  1.00 17.99           O
HETATM  956  O   HOH A 337       0.000   0.000  97.082  0.33 18.64           O
HETATM  957  O   HOH A 338      12.228  -3.083  91.801  1.00 28.74           O
HETATM  958  O   HOH A 339      14.095  -1.600  92.406  1.00 48.67           O
HETATM  959  O   HOH A 340       8.598 -11.897  94.581  0.50 28.57           O
HETATM  960  O   HOH A 341      11.376 -14.746  99.213  1.00 41.48           O
HETATM  961  O   HOH A 342      13.491   8.759 119.492  1.00 57.45           O
HETATM  962  O   HOH A 343       9.741  11.859 109.865  1.00 52.45           O
HETATM  963  O   HOH A 344      25.370  -1.936 108.235  1.00 43.95           O
HETATM  964  O   HOH A 345      11.805 -13.522  96.485  1.00 36.35           O
HETATM  965  O   HOH A 346      19.585   0.295 126.923  1.00 58.21           O
HETATM  966  O   HOH A 347      10.999   7.551  95.464  1.00 42.81           O
HETATM  967  O   HOH A 348       7.699  10.790  95.606  1.00 42.24           O
HETATM  968  O   HOH A 349       2.485   9.400 115.257  1.00 40.63           O
HETATM  969  O   HOH A 350       3.806  10.855 113.912  1.00 35.55           O
HETATM  970  O   HOH A 351      12.029 -17.650 104.903  1.00 42.93           O
HETATM  971  O   HOH A 352      16.748   8.403 124.114  1.00 47.05           O
HETATM  972  O   HOH A 353      15.466  -0.495  97.349  1.00 44.71           O
HETATM  973  O   HOH A 354      17.500   0.089  98.596  1.00 48.22           O
HETATM  974  O   HOH A 355      27.357  -4.529 123.276  1.00 63.26           O
HETATM  975  O   HOH A 356      12.305   0.796  95.477  1.00 43.39           O
HETATM  976  O   HOH A 357       7.407  -5.024  92.687  0.50 21.39           O
HETATM  977  O   HOH A 358       4.769  -6.226  93.745  1.00 46.73           O
HETATM  978  O   HOH A 359       8.804  -5.617 126.269  1.00 42.29           O
HETATM  979  O   HOH A 360       9.855  -2.922  90.895  1.00 41.92           O
HETATM  980  O   HOH A 361      20.038  -7.862 103.196  1.00 38.89           O
HETATM  981  O   HOH A 362      11.215   1.597 138.715  1.00 53.95           O
HETATM  982  O   HOH A 363      10.788  -6.386 129.266  1.00 56.29           O
HETATM  983  O   HOH A 364      18.501  -2.593 125.610  1.00 53.24           O
HETATM  984  O   HOH A 365      15.576  -7.806 126.177  1.00 52.21           O
HETATM  985  O   HOH A 366      19.769 -14.820 105.011  1.00 47.95           O
HETATM  986  O   HOH A 367      17.212 -13.026  97.449  1.00 44.32           O
HETATM  987  O   HOH A 368      20.097 -10.506  97.339  1.00 41.00           O
HETATM  988  O   HOH A 369       2.033   0.370  90.434  1.00 39.99           O
HETATM  989  O   HOH A 370      10.278   2.368 141.686  1.00 64.63           O
HETATM  990  O   HOH A 371      17.634   2.573  99.612  1.00 44.72           O
HETATM  991  O   HOH A 372      13.942  11.573 111.195  1.00 74.03           O
HETATM  992  O   HOH A 373      21.528  -4.272 100.889  1.00 47.13           O
HETATM  993  O   HOH A 374      20.761  -8.347 111.318  1.00 47.12           O
HETATM  994  O   HOH A 375      21.174  -1.465 123.166  1.00 65.02           O
HETATM  995  O   HOH A 376      20.429  -5.225 121.274  1.00 57.25           O
HETATM  996  O   HOH A 377      20.272   6.681 124.022  1.00 48.07           O
HETATM  997  O   HOH A 378      10.967  12.012 102.646  1.00 51.18           O
HETATM  998  O   HOH A 379      35.128  -4.534 114.472  1.00 36.52           O
HETATM  999  O   HOH A 380       9.666   3.563  92.092  1.00 64.18           O
HETATM 1000  O   HOH A 381      11.727   0.229  92.239  1.00 68.83           O
HETATM 1001  O   HOH A 382      11.091   4.347  94.393  1.00 52.34           O
HETATM 1002  O   HOH A 383      10.646  -2.298 135.482  1.00 48.06           O
HETATM 1003  O   HOH A 384       6.060   6.865  93.020  1.00 45.56           O
HETATM 1004  O   HOH A 385      37.986  -4.181 117.428  1.00 46.17           O
HETATM 1005  O   HOH A 386      19.782   6.171 132.558  1.00 59.73           O
HETATM 1006  O   HOH A 387       7.190  12.183 125.722  1.00 67.11           O
HETATM 1007  O   HOH A 388      28.326  -0.155 110.235  1.00 53.12           O
HETATM 1008  O   HOH A 389      25.495   0.356 109.919  1.00 57.02           O
HETATM 1009  O   HOH A 390      25.401   1.973 107.395  1.00 63.41           O
HETATM 1010  O   HOH A 391      21.456 -13.241 110.022  0.50 36.15           O
HETATM 1011  O   HOH A 392      12.928   8.918 126.428  1.00 63.40           O
HETATM 1012  O   HOH A 393      20.039  -4.707 126.679  1.00 63.41           O
HETATM 1013  O   HOH A 394      27.708  -7.454 117.694  1.00 54.72           O
HETATM 1014  O   HOH A 395      20.381  -7.785  99.364  1.00 51.87           O
HETATM 1015  O   HOH A 396      -0.000  -0.000  91.885  0.33 40.54           O
HETATM 1016  O   HOH A 397       9.052  12.505 101.072  1.00 46.65           O
HETATM 1017  O   HOH A 398       7.771   4.126 140.943  1.00 65.89           O
HETATM 1018  O   HOH A 399      10.142 -14.642 104.680  1.00 57.04           O
HETATM 1019  O   HOH A 400      10.110   5.879  92.696  1.00 55.60           O
HETATM 1020  O   HOH A 401       8.034  13.040 108.871  1.00 51.68           O
HETATM 1021  O   HOH A 402      22.540   4.693 124.140  1.00 72.23           O
HETATM 1022  O   HOH A 403      12.014  -1.323 137.872  1.00 58.87           O
HETATM 1023  O   HOH A 404      11.539 -10.286 111.568  1.00 63.94           O
HETATM 1024  O   HOH A 405       9.399 -11.143 110.914  1.00 44.19           O
HETATM 1025  O   HOH A 406      10.370 -11.538 113.971  1.00 53.70           O
HETATM 1026  O   HOH A 407       8.041 -12.933 112.464  1.00 60.06           O
HETATM 1027  O   HOH A 408       8.458  -0.256  90.984  1.00 39.39           O
HETATM 1028  O   HOH A 409       7.663   1.914 140.848  1.00 38.93           O
HETATM 1029  O   HOH A 410      10.131   4.501 137.827  1.00 64.32           O
HETATM 1030  O   HOH A 411      20.738   9.563 104.104  1.00 61.46           O
HETATM 1031  O   HOH A 412      16.778  10.348 106.055  1.00 62.28           O
HETATM 1032  O   HOH A 413      21.008  11.245 102.723  1.00 57.33           O
HETATM 1033  O   HOH A 414       5.406   1.608 141.028  1.00 57.20           O
HETATM 1034  O   HOH A 415      16.330   9.451 112.140  1.00 58.30           O
HETATM 1035  O   HOH A 416      20.100  -1.172  98.977  1.00 52.25           O
HETATM 1036  O   HOH A 417      12.710   9.261 124.007  1.00 53.59           O
HETATM 1037  O   HOH A 418      12.578  -8.451 124.510  1.00 64.12           O
HETATM 1038  O   HOH A 419      30.230  -8.366 117.168  1.00 61.08           O
TER
HETATM    1  N   PCA B   1       0.956   2.999 143.737  0.70 74.71           N
HETATM    2  CA  PCA B   1       0.260   4.248 143.460  0.70 73.29           C
HETATM    3  CB  PCA B   1      -1.196   3.931 143.774  0.70 78.91           C
HETATM    4  CG  PCA B   1      -1.181   2.575 144.475  0.70 77.76           C
HETATM    5  CD  PCA B   1       0.288   2.293 144.639  0.70 74.88           C
HETATM    6  OE  PCA B   1       0.759   1.585 145.517  0.70 72.77           O
HETATM    7  C   PCA B   1       0.808   5.299 144.372  0.70 56.09           C
HETATM    8  O   PCA B   1       1.802   5.040 145.044  0.70 70.06           O
ATOM      9  N   ARG B   2       0.198   6.475 144.415  1.00 51.17           N
ATOM     10  CA  ARG B   2       0.752   7.520 145.202  1.00 50.91           C
ATOM     11  C   ARG B   2       0.528   7.081 146.696  1.00 46.63           C
ATOM     12  O   ARG B   2      -0.611   6.986 147.212  1.00 60.94           O
ATOM     13  CB  ARG B   2       0.143   8.871 145.025  1.00 51.29           C
ATOM     14  CG  ARG B   2       0.795   9.865 145.985  1.00 46.55           C
ATOM     15  CD  ARG B   2       2.161  10.237 145.436  1.00 57.61           C
ATOM     16  NE  ARG B   2       2.525  11.561 145.914  1.00 60.33           N
ATOM     17  CZ  ARG B   2       3.505  11.821 146.779  1.00 59.42           C
ATOM     18  NH1 ARG B   2       4.291  10.838 147.228  1.00 73.67           N
ATOM     19  NH2 ARG B   2       3.721  13.081 147.178  1.00 64.61           N
ATOM     20  N   VAL B   3       1.648   6.824 147.357  1.00 42.02           N
ATOM     21  CA  VAL B   3       1.690   6.486 148.771  1.00 34.58           C
ATOM     22  C   VAL B   3       2.368   7.616 149.508  1.00 33.48           C
ATOM     23  O   VAL B   3       3.440   8.080 149.114  1.00 37.94           O
ATOM     24  CB  VAL B   3       2.474   5.201 149.013  1.00 36.07           C
ATOM     25  CG1 VAL B   3       2.309   4.793 150.457  1.00 34.29           C
ATOM     26  CG2 VAL B   3       2.006   4.071 148.128  1.00 40.82           C
ATOM     27  N   GLN B   4       1.734   8.048 150.597  1.00 34.56           N
ATOM     28  CA  GLN B   4       2.216   9.148 151.404  1.00 34.61           C
ATOM     29  C   GLN B   4       2.197   8.659 152.872  1.00 34.48           C
ATOM     30  O   GLN B   4       1.473   7.724 153.229  1.00 34.83           O
ATOM     31  CB  GLN B   4       1.380  10.411 151.208  1.00 34.17           C
ATOM     32  CG  GLN B   4       1.613  11.024 149.820  1.00 36.53           C
ATOM     33  CD  GLN B   4       0.729  12.233 149.543  1.00 36.51           C
ATOM     34  OE1 GLN B   4       0.902  13.299 150.118  1.00 42.82           O
ATOM     35  NE2 GLN B   4      -0.246  12.053 148.648  1.00 42.82           N
ATOM     36  N   SER B   5       3.053   9.245 153.687  1.00 35.39           N
ATOM     37  CA ASER B   5       3.132   8.859 155.086  0.50 35.04           C
ATOM     38  CA BSER B   5       3.119   8.857 155.087  0.50 34.24           C
ATOM     39  C   SER B   5       3.480  10.064 155.939  1.00 33.63           C
ATOM     40  O   SER B   5       4.011  11.064 155.450  1.00 33.88           O
ATOM     41  CB ASER B   5       4.141   7.701 155.255  0.50 35.75           C
ATOM     42  CB BSER B   5       4.126   7.701 155.243  0.50 32.14           C
ATOM     43  OG ASER B   5       5.496   8.106 155.075  0.50 34.04           O
ATOM     44  OG BSER B   5       4.006   7.052 156.503  0.50 29.78           O
ATOM     45  N   GLY B   6       3.169   9.992 157.225  1.00 31.52           N
ATOM     46  CA  GLY B   6       3.512  11.046 158.137  1.00 32.93           C
ATOM     47  C   GLY B   6       3.294  10.535 159.560  1.00 26.13           C
ATOM     48  O   GLY B   6       3.087   9.332 159.766  1.00 26.34           O
ATOM     49  N   LYS B   7       3.399  11.455 160.496  1.00 28.38           N
ATOM     50  CA  LYS B   7       3.252  11.133 161.911  1.00 29.33           C
ATOM     51  C   LYS B   7       2.649  12.316 162.604  1.00 29.03           C
ATOM     52  O   LYS B   7       3.072  13.452 162.385  1.00 31.56           O
ATOM     53  CB  LYS B   7       4.602  10.743 162.514  1.00 32.97           C
ATOM     54  CG  LYS B   7       4.463  10.274 163.958  1.00 29.60           C
ATOM     55  CD  LYS B   7       5.597   9.357 164.393  1.00 35.90           C
ATOM     56  CE  LYS B   7       6.905  10.089 164.432  1.00 36.74           C
ATOM     57  NZ  LYS B   7       6.924  11.127 165.490  1.00 46.49           N
ATOM     58  N   ILE B   8       1.600  12.054 163.369  1.00 26.18           N
ATOM     59  CA  ILE B   8       0.954  13.038 164.188  1.00 25.72           C
ATOM     60  C   ILE B   8       1.489  12.875 165.614  1.00 25.59           C
ATOM     61  O   ILE B   8       1.380  11.812 166.199  1.00 25.55           O
ATOM     62  CB  ILE B   8      -0.592  12.821 164.193  1.00 26.78           C
ATOM     63  CG1 ILE B   8      -1.146  12.811 162.766  1.00 32.71           C
ATOM     64  CG2 ILE B   8      -1.231  13.843 165.136  1.00 30.55           C
ATOM     65  CD1 ILE B   8      -2.603  12.362 162.681  1.00 34.46           C
ATOM     66  N   ASP B   9       2.023  13.931 166.180  1.00 25.92           N
ATOM     67  CA  ASP B   9       2.481  13.963 167.547  1.00 24.38           C
ATOM     68  C   ASP B   9       1.475  14.725 168.399  1.00 24.48           C
ATOM     69  O   ASP B   9       1.221  15.919 168.246  1.00 27.73           O
ATOM     70  CB  ASP B   9       3.845  14.597 167.663  1.00 28.43           C
ATOM     71  CG  ASP B   9       4.977  13.839 166.936  1.00 31.68           C
ATOM     72  OD1 ASP B   9       5.030  12.586 166.967  1.00 30.28           O
ATOM     73  OD2 ASP B   9       5.861  14.544 166.356  1.00 45.47           O
ATOM     74  N   CYS B  10       0.791  14.001 169.259  1.00 23.67           N
ATOM     75  CA  CYS B  10      -0.238  14.593 170.076  1.00 23.49           C
ATOM     76  C   CYS B  10       0.249  15.184 171.360  1.00 21.93           C
ATOM     77  O   CYS B  10      -0.481  15.985 171.989  1.00 24.55           O
ATOM     78  CB  CYS B  10      -1.327  13.543 170.351  1.00 21.92           C
ATOM     79  SG  CYS B  10      -2.143  12.918 168.875  1.00 23.97           S
ATOM     80  N   GLY B  11       1.423  14.761 171.796  1.00 24.29           N
ATOM     81  CA  GLY B  11       1.924  15.288 173.044  1.00 24.22           C
ATOM     82  C   GLY B  11       1.101  14.949 174.272  1.00 23.44           C
ATOM     83  O   GLY B  11       0.431  13.926 174.314  1.00 25.16           O
ATOM     84  N   ASN B  12       1.268  15.772 175.291  1.00 22.48           N
ATOM     85  CA  ASN B  12       0.756  15.605 176.640  1.00 21.03           C
ATOM     86  C   ASN B  12      -0.718  15.991 176.623  1.00 23.84           C
ATOM     87  O   ASN B  12      -1.134  17.052 176.089  1.00 23.88           O
ATOM     88  CB  ASN B  12       1.613  16.475 177.581  1.00 23.85           C
ATOM     89  CG  ASN B  12       1.289  16.289 179.039  1.00 21.48           C
ATOM     90  OD1 ASN B  12       0.136  16.388 179.470  1.00 23.40           O
ATOM     91  ND2 ASN B  12       2.280  15.980 179.819  1.00 27.10           N
ATOM     92  N   ASP B  13      -1.527  15.178 177.295  1.00 20.99           N
ATOM     93  CA  ASP B  13      -2.958  15.396 177.295  1.00 21.37           C
ATOM     94  C   ASP B  13      -3.451  16.620 178.003  1.00 23.12           C
ATOM     95  O   ASP B  13      -4.620  16.981 177.879  1.00 24.07           O
ATOM     96  CB  ASP B  13      -3.738  14.150 177.680  1.00 19.27           C
ATOM     97  CG  ASP B  13      -3.669  13.820 179.157  1.00 21.40           C
ATOM     98  OD1 ASP B  13      -3.353  14.732 179.984  1.00 22.22           O
ATOM     99  OD2 ASP B  13      -4.053  12.662 179.548  1.00 21.43           O
ATOM    100  N   VAL B  14      -2.562  17.311 178.708  1.00 25.74           N
ATOM    101  CA  VAL B  14      -2.978  18.586 179.269  1.00 28.38           C
ATOM    102  C   VAL B  14      -3.435  19.580 178.213  1.00 28.01           C
ATOM    103  O   VAL B  14      -4.214  20.502 178.491  1.00 34.87           O
ATOM    104  CB  VAL B  14      -1.900  19.304 180.119  1.00 35.51           C
ATOM    105  CG1 VAL B  14      -1.620  18.585 181.413  1.00 43.44           C
ATOM    106  CG2 VAL B  14      -0.618  19.582 179.357  1.00 30.54           C
ATOM    107  N   SER B  15      -2.945  19.396 177.005  1.00 28.90           N
ATOM    108  CA  SER B  15      -3.238  20.279 175.893  1.00 30.92           C
ATOM    109  C   SER B  15      -4.338  19.696 174.968  1.00 29.41           C
ATOM    110  O   SER B  15      -4.656  20.261 173.922  1.00 33.15           O
ATOM    111  CB  SER B  15      -1.947  20.619 175.117  1.00 40.13           C
ATOM    112  OG  SER B  15      -0.993  21.499 175.827  1.00 46.29           O
ATOM    113  N   TRP B  16      -4.964  18.576 175.366  1.00 25.92           N
ATOM    114  CA  TRP B  16      -6.010  17.956 174.583  1.00 27.31           C
ATOM    115  C   TRP B  16      -7.345  18.619 174.926  1.00 27.04           C
ATOM    116  O   TRP B  16      -7.521  19.217 176.012  1.00 30.15           O
ATOM    117  CB  TRP B  16      -6.088  16.441 174.748  1.00 25.61           C
ATOM    118  CG  TRP B  16      -4.877  15.691 174.307  1.00 22.93           C
ATOM    119  CD1 TRP B  16      -3.639  16.200 173.992  1.00 23.48           C
ATOM    120  CD2 TRP B  16      -4.732  14.257 174.259  1.00 21.45           C
ATOM    121  NE1 TRP B  16      -2.757  15.202 173.730  1.00 22.90           N
ATOM    122  CE2 TRP B  16      -3.398  13.992 173.850  1.00 21.37           C
ATOM    123  CE3 TRP B  16      -5.611  13.206 174.433  1.00 22.72           C
ATOM    124  CZ2 TRP B  16      -2.894  12.680 173.729  1.00 21.98           C
ATOM    125  CZ3 TRP B  16      -5.138  11.927 174.243  1.00 21.47           C
ATOM    126  CH2 TRP B  16      -3.769  11.661 173.903  1.00 20.78           C
ATOM    127  N   ALA B  17      -8.277  18.537 173.996  1.00 24.92           N
ATOM    128  CA  ALA B  17      -9.639  19.081 174.190  1.00 23.36           C
ATOM    129  C   ALA B  17     -10.617  18.090 174.774  1.00 23.47           C
ATOM    130  O   ALA B  17     -10.647  16.979 174.340  1.00 24.94           O
ATOM    131  CB  ALA B  17     -10.175  19.540 172.864  1.00 27.40           C
ATOM    132  N   LYS B  18     -11.472  18.536 175.687  1.00 24.08           N
ATOM    133  CA ALYS B  18     -12.658  17.790 176.105  0.50 25.70           C
ATOM    134  CA BLYS B  18     -12.606  17.711 176.071  0.50 24.35           C
ATOM    135  C   LYS B  18     -13.592  17.668 174.910  1.00 26.92           C
ATOM    136  O   LYS B  18     -13.843  18.692 174.189  1.00 32.79           O
ATOM    137  CB ALYS B  18     -13.439  18.525 177.194  0.50 34.60           C
ATOM    138  CB BLYS B  18     -13.302  18.194 177.330  0.50 28.04           C
ATOM    139  CG ALYS B  18     -12.657  19.164 178.324  0.50 44.81           C
ATOM    140  CG BLYS B  18     -12.407  18.491 178.503  0.50 31.68           C
ATOM    141  CD ALYS B  18     -12.305  18.175 179.413  0.50 46.34           C
ATOM    142  CD BLYS B  18     -11.683  17.298 179.040  0.50 33.31           C
ATOM    143  CE ALYS B  18     -12.472  18.834 180.776  0.50 52.20           C
ATOM    144  CE BLYS B  18     -11.006  17.579 180.367  0.50 37.17           C
ATOM    145  NZ ALYS B  18     -13.727  19.616 180.831  0.50 49.63           N
ATOM    146  NZ BLYS B  18      -9.899  18.561 180.269  0.50 37.38           N
ATOM    147  N   VAL B  19     -14.128  16.478 174.702  1.00 23.23           N
ATOM    148  CA  VAL B  19     -15.069  16.269 173.676  1.00 24.84           C
ATOM    149  C   VAL B  19     -16.256  15.498 174.183  1.00 27.16           C
ATOM    150  O   VAL B  19     -16.187  14.757 175.107  1.00 27.15           O
ATOM    151  CB  VAL B  19     -14.471  15.606 172.475  1.00 25.86           C
ATOM    152  CG1 VAL B  19     -13.357  16.455 171.921  1.00 33.64           C
ATOM    153  CG2 VAL B  19     -13.953  14.230 172.804  1.00 25.47           C
ATOM    154  N   PRO B  20     -17.427  15.771 173.612  1.00 26.40           N
ATOM    155  CA  PRO B  20     -18.542  14.994 174.076  1.00 27.80           C
ATOM    156  C   PRO B  20     -18.339  13.499 173.839  1.00 23.71           C
ATOM    157  O   PRO B  20     -17.850  13.100 172.779  1.00 27.52           O
ATOM    158  CB  PRO B  20     -19.713  15.526 173.227  1.00 30.51           C
ATOM    159  CG  PRO B  20     -19.232  16.731 172.613  1.00 31.35           C
ATOM    160  CD  PRO B  20     -17.759  16.630 172.466  1.00 25.90           C
ATOM    161  N   SER B  21     -18.710  12.696 174.805  1.00 25.42           N
ATOM    162  CA  SER B  21     -18.581  11.255 174.704  1.00 24.03           C
ATOM    163  C   SER B  21     -19.600  10.632 173.780  1.00 24.60           C
ATOM    164  O   SER B  21     -20.800  10.958 173.872  1.00 27.64           O
ATOM    165  CB  SER B  21     -18.649  10.626 176.065  1.00 24.98           C
ATOM    166  OG  SER B  21     -18.552   9.237 175.881  1.00 25.08           O
ATOM    167  N   ASP B  22     -19.186   9.737 172.909  1.00 26.09           N
ATOM    168  CA  ASP B  22     -20.037   8.960 172.051  1.00 27.64           C
ATOM    169  C   ASP B  22     -20.372   7.612 172.649  1.00 26.95           C
ATOM    170  O   ASP B  22     -20.990   6.755 171.969  1.00 32.63           O
ATOM    171  CB  ASP B  22     -19.401   8.823 170.654  1.00 37.12           C
ATOM    172  CG  ASP B  22     -18.180   7.949 170.648  1.00 45.09           C
ATOM    173  OD1 ASP B  22     -17.873   7.345 171.695  1.00 36.68           O
ATOM    174  OD2 ASP B  22     -17.555   7.849 169.587  1.00 60.76           O
ATOM    175  N   ASP B  23     -20.073   7.441 173.946  1.00 26.97           N
ATOM    176  CA  ASP B  23     -20.320   6.185 174.664  1.00 26.94           C
ATOM    177  C   ASP B  23     -20.681   6.500 176.136  1.00 26.70           C
ATOM    178  O   ASP B  23     -19.807   6.980 176.867  1.00 24.37           O
ATOM    179  CB  ASP B  23     -19.049   5.300 174.580  1.00 30.42           C
ATOM    180  CG  ASP B  23     -19.237   3.935 175.255  1.00 34.11           C
ATOM    181  OD1 ASP B  23     -20.116   3.736 176.134  1.00 36.03           O
ATOM    182  OD2 ASP B  23     -18.535   3.057 174.819  1.00 42.33           O
ATOM    183  N   PRO B  24     -21.968   6.272 176.602  1.00 26.46           N
ATOM    184  CA  PRO B  24     -22.335   6.642 177.981  1.00 26.62           C
ATOM    185  C   PRO B  24     -21.505   5.944 179.048  1.00 23.49           C
ATOM    186  O   PRO B  24     -21.480   6.382 180.176  1.00 28.17           O
ATOM    187  CB  PRO B  24     -23.806   6.229 178.107  1.00 29.81           C
ATOM    188  CG  PRO B  24     -24.256   6.170 176.714  1.00 47.55           C
ATOM    189  CD  PRO B  24     -23.104   5.661 175.901  1.00 43.38           C
ATOM    190  N   GLY B  25     -20.803   4.899 178.639  1.00 26.79           N
ATOM    191  CA  GLY B  25     -19.885   4.238 179.586  1.00 28.28           C
ATOM    192  C   GLY B  25     -18.478   4.817 179.680  1.00 21.53           C
ATOM    193  O   GLY B  25     -17.663   4.324 180.474  1.00 23.56           O
ATOM    194  N   ARG B  26     -18.238   5.860 178.911  1.00 20.75           N
ATOM    195  CA  ARG B  26     -16.996   6.619 178.953  1.00 19.14           C
ATOM    196  C   ARG B  26     -17.269   8.056 179.326  1.00 21.14           C
ATOM    197  O   ARG B  26     -18.104   8.685 178.681  1.00 22.53           O
ATOM    198  CB  ARG B  26     -16.319   6.559 177.580  1.00 20.24           C
ATOM    199  CG  ARG B  26     -16.013   5.132 177.215  1.00 20.49           C
ATOM    200  CD  ARG B  26     -15.332   5.150 175.887  1.00 26.08           C
ATOM    201  NE  ARG B  26     -14.900   3.794 175.641  1.00 27.12           N
ATOM    202  CZ  ARG B  26     -14.461   3.375 174.469  1.00 29.87           C
ATOM    203  NH1 ARG B  26     -14.554   4.133 173.388  1.00 31.18           N
ATOM    204  NH2 ARG B  26     -14.085   2.104 174.338  1.00 38.10           N
ATOM    205  N   ASP B  27     -16.547   8.582 180.295  1.00 19.02           N
ATOM    206  CA  ASP B  27     -16.594   9.968 180.623  1.00 18.65           C
ATOM    207  C   ASP B  27     -15.220  10.578 180.522  1.00 20.14           C
ATOM    208  O   ASP B  27     -14.251   9.939 180.149  1.00 19.97           O
ATOM    209  CB  ASP B  27     -17.244  10.202 181.978  1.00 20.04           C
ATOM    210  CG  ASP B  27     -16.411   9.825 183.137  1.00 24.50           C
ATOM    211  OD1 ASP B  27     -15.273   9.343 182.980  1.00 23.20           O
ATOM    212  OD2 ASP B  27     -16.915  10.038 184.267  1.00 31.45           O
ATOM    213  N   ASN B  28     -15.138  11.847 180.703  1.00 19.69           N
ATOM    214  CA  ASN B  28     -13.943  12.610 180.578  1.00 18.06           C
ATOM    215  C   ASN B  28     -13.198  12.303 179.297  1.00 17.95           C
ATOM    216  O   ASN B  28     -11.961  12.178 179.269  1.00 19.15           O
ATOM    217  CB  ASN B  28     -13.090  12.441 181.809  1.00 19.52           C
ATOM    218  CG  ASN B  28     -12.058  13.543 181.951  1.00 20.64           C
ATOM    219  OD1 ASN B  28     -12.270  14.704 181.562  1.00 25.07           O
ATOM    220  ND2 ASN B  28     -10.916  13.209 182.514  1.00 21.06           N
ATOM    221  N   THR B  29     -13.954  12.215 178.206  1.00 19.02           N
ATOM    222  CA  THR B  29     -13.421  11.956 176.859  1.00 18.41           C
ATOM    223  C   THR B  29     -12.666  13.183 176.393  1.00 19.55           C
ATOM    224  O   THR B  29     -13.186  14.310 176.439  1.00 20.82           O
ATOM    225  CB  THR B  29     -14.512  11.463 175.934  1.00 19.48           C
ATOM    226  OG1 THR B  29     -15.657  12.331 176.034  1.00 22.03           O
ATOM    227  CG2 THR B  29     -15.018  10.077 176.333  1.00 19.98           C
ATOM    228  N   ARG B  30     -11.462  12.960 175.894  1.00 19.80           N
ATOM    229  CA  ARG B  30     -10.491  14.028 175.560  1.00 21.44           C
ATOM    230  C   ARG B  30      -9.690  13.620 174.326  1.00 20.93           C
ATOM    231  O   ARG B  30      -9.387  12.400 174.168  1.00 20.16           O
ATOM    232  CB  ARG B  30      -9.499  14.244 176.739  1.00 21.68           C
ATOM    233  CG  ARG B  30     -10.183  14.722 177.981  1.00 24.68           C
ATOM    234  CD  ARG B  30      -9.355  14.619 179.238  1.00 24.77           C
ATOM    235  NE  ARG B  30      -9.250  13.248 179.695  1.00 22.32           N
ATOM    236  CZ  ARG B  30      -8.136  12.560 179.998  1.00 21.99           C
ATOM    237  NH1 ARG B  30      -6.920  13.086 179.836  1.00 25.37           N
ATOM    238  NH2 ARG B  30      -8.238  11.337 180.448  1.00 22.36           N
ATOM    239  N   GLU B  31      -9.399  14.555 173.454  1.00 20.38           N
ATOM    240  CA  GLU B  31      -8.668  14.202 172.282  1.00 21.63           C
ATOM    241  C   GLU B  31      -7.839  15.318 171.735  1.00 22.53           C
ATOM    242  O   GLU B  31      -8.145  16.503 171.998  1.00 23.06           O
ATOM    243  CB  GLU B  31      -9.580  13.655 171.178  1.00 21.85           C
ATOM    244  CG  GLU B  31     -10.298  14.733 170.421  1.00 25.60           C
ATOM    245  CD  GLU B  31     -11.208  14.197 169.355  1.00 28.36           C
ATOM    246  OE1 GLU B  31     -11.287  12.999 169.103  1.00 24.27           O
ATOM    247  OE2 GLU B  31     -11.900  15.031 168.764  1.00 29.24           O
ATOM    248  N   LEU B  32      -6.789  14.946 170.996  1.00 22.81           N
ATOM    249  CA  LEU B  32      -6.015  15.868 170.206  1.00 23.31           C
ATOM    250  C   LEU B  32      -6.289  15.493 168.775  1.00 23.95           C
ATOM    251  O   LEU B  32      -5.778  14.517 168.274  1.00 22.72           O
ATOM    252  CB  LEU B  32      -4.533  15.771 170.576  1.00 25.25           C
ATOM    253  CG  LEU B  32      -3.602  16.883 170.050  1.00 25.64           C
ATOM    254  CD1 LEU B  32      -3.462  16.846 168.544  1.00 29.07           C
ATOM    255  CD2 LEU B  32      -4.094  18.212 170.521  1.00 26.26           C
ATOM    256  N   ALA B  33      -7.183  16.246 168.150  1.00 26.26           N
ATOM    257  CA  ALA B  33      -7.566  16.017 166.772  1.00 23.48           C
ATOM    258  C   ALA B  33      -6.747  16.920 165.816  1.00 29.51           C
ATOM    259  O   ALA B  33      -6.458  18.066 166.153  1.00 28.13           O
ATOM    260  CB  ALA B  33      -9.017  16.310 166.596  1.00 27.14           C
ATOM    261  N   LYS B  34      -6.391  16.391 164.635  1.00 26.26           N
ATOM    262  CA  LYS B  34      -5.730  17.159 163.627  1.00 29.45           C
ATOM    263  C   LYS B  34      -6.350  16.894 162.258  1.00 27.61           C
ATOM    264  O   LYS B  34      -6.686  15.779 161.924  1.00 28.77           O
ATOM    265  CB  LYS B  34      -4.259  16.813 163.581  1.00 33.21           C
ATOM    266  CG  LYS B  34      -3.490  17.343 164.780  1.00 42.27           C
ATOM    267  CD  LYS B  34      -2.009  17.414 164.548  1.00 47.59           C
ATOM    268  CE  LYS B  34      -1.374  18.318 165.597  1.00 67.77           C
ATOM    269  NZ  LYS B  34       0.086  18.056 165.773  1.00 81.72           N
ATOM    270  N   ASN B  35      -6.511  17.979 161.503  1.00 32.27           N
ATOM    271  CA  ASN B  35      -6.819  17.886 160.092  1.00 32.05           C
ATOM    272  C   ASN B  35      -5.477  17.857 159.321  1.00 32.26           C
ATOM    273  O   ASN B  35      -4.720  18.813 159.345  1.00 34.75           O
ATOM    274  CB  ASN B  35      -7.681  19.088 159.702  1.00 37.44           C
ATOM    275  CG  ASN B  35      -9.147  19.003 160.204  1.00 42.16           C
ATOM    276  OD1 ASN B  35      -9.757  17.936 160.218  1.00 40.74           O
ATOM    277  ND2 ASN B  35      -9.707  20.148 160.612  1.00 46.41           N
ATOM    278  N   ILE B  36      -5.160  16.702 158.743  1.00 34.07           N
ATOM    279  CA  ILE B  36      -3.905  16.502 158.032  1.00 28.71           C
ATOM    280  C   ILE B  36      -4.161  16.807 156.558  1.00 38.51           C
ATOM    281  O   ILE B  36      -5.064  16.240 155.982  1.00 35.62           O
ATOM    282  CB  ILE B  36      -3.342  15.081 158.196  1.00 32.93           C
ATOM    283  CG1 ILE B  36      -3.073  14.770 159.684  1.00 34.22           C
ATOM    284  CG2 ILE B  36      -2.082  14.886 157.368  1.00 36.35           C
ATOM    285  CD1 ILE B  36      -2.126  15.738 160.330  1.00 40.40           C
ATOM    286  N   THR B  37      -3.356  17.666 155.954  1.00 37.23           N
ATOM    287  CA  THR B  37      -3.470  17.914 154.506  1.00 41.47           C
ATOM    288  C   THR B  37      -2.390  17.148 153.741  1.00 35.55           C
ATOM    289  O   THR B  37      -1.217  17.290 154.016  1.00 39.11           O
ATOM    290  CB  THR B  37      -3.350  19.415 154.172  1.00 41.02           C
ATOM    291  OG1 THR B  37      -4.373  20.144 154.847  1.00 42.53           O
ATOM    292  CG2 THR B  37      -3.468  19.655 152.657  1.00 41.41           C
ATOM    293  N   PHE B  38      -2.775  16.335 152.763  1.00 38.83           N
ATOM    294  CA  PHE B  38      -1.758  15.600 151.998  1.00 34.74           C
ATOM    295  C   PHE B  38      -0.843  16.559 151.237  1.00 40.80           C
ATOM    296  O   PHE B  38      -1.303  17.545 150.652  1.00 44.62           O
ATOM    297  CB  PHE B  38      -2.372  14.633 150.990  1.00 38.35           C
ATOM    298  CG  PHE B  38      -3.209  13.571 151.601  1.00 33.19           C
ATOM    299  CD1 PHE B  38      -2.717  12.788 152.652  1.00 34.22           C
ATOM    300  CD2 PHE B  38      -4.513  13.391 151.199  1.00 37.23           C
ATOM    301  CE1 PHE B  38      -3.503  11.803 153.205  1.00 30.35           C
ATOM    302  CE2 PHE B  38      -5.311  12.421 151.751  1.00 35.45           C
ATOM    303  CZ  PHE B  38      -4.806  11.614 152.784  1.00 31.73           C
ATOM    304  N   ALA B  39       0.446  16.243 151.237  1.00 40.94           N
ATOM    305  CA  ALA B  39       1.448  17.011 150.492  1.00 46.48           C
ATOM    306  C   ALA B  39       1.069  17.047 149.014  1.00 46.05           C
ATOM    307  O   ALA B  39       1.243  18.065 148.353  1.00 44.58           O
ATOM    308  CB  ALA B  39       2.842  16.404 150.679  1.00 48.24           C
ATOM    309  N   SER B  40       0.519  15.940 148.523  1.00 39.50           N
ATOM    310  CA  SER B  40       0.004  15.841 147.140  1.00 41.60           C
ATOM    311  C   SER B  40      -1.441  15.387 147.204  1.00 46.10           C
ATOM    312  O   SER B  40      -1.704  14.291 147.642  1.00 43.68           O
ATOM    313  CB  SER B  40       0.801  14.830 146.342  1.00 50.20           C
ATOM    314  OG  SER B  40       2.150  15.219 146.327  1.00 53.63           O
ATOM    315  N   PRO B  41      -2.391  16.236 146.793  1.00 44.67           N
ATOM    316  CA  PRO B  41      -3.778  15.795 146.858  1.00 48.21           C
ATOM    317  C   PRO B  41      -4.056  14.685 145.882  1.00 45.14           C
ATOM    318  O   PRO B  41      -3.392  14.571 144.849  1.00 55.14           O
ATOM    319  CB  PRO B  41      -4.598  17.047 146.489  1.00 50.26           C
ATOM    320  CG  PRO B  41      -3.624  18.136 146.234  1.00 54.02           C
ATOM    321  CD  PRO B  41      -2.260  17.532 146.112  1.00 45.35           C
ATOM    322  N   TYR B  42      -5.053  13.898 146.229  1.00 44.73           N
ATOM    323  CA  TYR B  42      -5.600  12.822 145.426  1.00 52.54           C
ATOM    324  C   TYR B  42      -6.825  13.419 144.764  1.00 57.38           C
ATOM    325  O   TYR B  42      -7.200  14.523 145.138  1.00 53.76           O
ATOM    326  CB  TYR B  42      -6.012  11.682 146.363  1.00 39.90           C
ATOM    327  CG  TYR B  42      -4.828  10.997 147.056  1.00 42.59           C
ATOM    328  CD1 TYR B  42      -4.431  11.370 148.349  1.00 38.25           C
ATOM    329  CD2 TYR B  42      -4.138   9.957 146.447  1.00 43.85           C
ATOM    330  CE1 TYR B  42      -3.361  10.736 148.983  1.00 36.33           C
ATOM    331  CE2 TYR B  42      -3.076   9.312 147.077  1.00 42.60           C
ATOM    332  CZ  TYR B  42      -2.693   9.704 148.359  1.00 36.58           C
ATOM    333  OH  TYR B  42      -1.637   9.083 149.003  1.00 37.29           O
ATOM    334  N   CYS B  43      -7.442  12.733 143.798  1.00 63.93           N
ATOM    335  CA  CYS B  43      -8.735  13.196 143.228  1.00 64.92           C
ATOM    336  C   CYS B  43      -9.891  12.505 143.909  1.00 54.18           C
ATOM    337  O   CYS B  43     -11.034  12.950 143.797  1.00 58.80           O
ATOM    338  CB  CYS B  43      -8.866  13.002 141.692  1.00 61.05           C
ATOM    339  SG  CYS B  43      -7.882  11.661 140.975  1.00 86.38           S
ATOM    340  N   ARG B  44      -9.589  11.421 144.620  1.00 52.80           N
ATOM    341  CA  ARG B  44     -10.595  10.631 145.298  1.00 49.62           C
ATOM    342  C   ARG B  44     -10.012  10.325 146.720  1.00 60.40           C
ATOM    343  O   ARG B  44      -8.798  10.331 146.863  1.00 50.42           O
ATOM    344  CB  ARG B  44     -10.850   9.328 144.493  1.00 48.95           C
ATOM    345  CG  ARG B  44     -11.365   9.509 143.080  1.00 47.35           C
ATOM    346  CD  ARG B  44     -11.208   8.237 142.264  1.00 65.29           C
ATOM    347  NE  ARG B  44     -11.973   8.319 141.011  1.00 83.80           N
ATOM    348  CZ  ARG B  44     -11.526   8.810 139.849  1.00 82.15           C
ATOM    349  NH1 ARG B  44     -10.278   9.277 139.726  1.00 59.27           N
ATOM    350  NH2 ARG B  44     -12.342   8.825 138.790  1.00 80.76           N
ATOM    351  N   PRO B  45     -10.876  10.082 147.735  1.00 49.98           N
ATOM    352  CA  PRO B  45     -10.337   9.737 149.070  1.00 42.87           C
ATOM    353  C   PRO B  45      -9.443   8.511 149.021  1.00 42.12           C
ATOM    354  O   PRO B  45      -9.872   7.466 148.532  1.00 45.60           O
ATOM    355  CB  PRO B  45     -11.601   9.457 149.889  1.00 43.20           C
ATOM    356  CG  PRO B  45     -12.640  10.332 149.235  1.00 45.66           C
ATOM    357  CD  PRO B  45     -12.351  10.183 147.762  1.00 51.03           C
ATOM    358  N   PRO B  46      -8.173   8.641 149.486  1.00 42.04           N
ATOM    359  CA  PRO B  46      -7.328   7.440 149.540  1.00 33.57           C
ATOM    360  C   PRO B  46      -7.733   6.548 150.734  1.00 33.90           C
ATOM    361  O   PRO B  46      -8.578   6.961 151.555  1.00 35.47           O
ATOM    362  CB  PRO B  46      -5.920   8.020 149.767  1.00 35.37           C
ATOM    363  CG  PRO B  46      -6.197   9.236 150.605  1.00 36.55           C
ATOM    364  CD  PRO B  46      -7.442   9.834 149.959  1.00 37.56           C
ATOM    365  N   VAL B  47      -7.115   5.376 150.830  1.00 33.46           N
ATOM    366  CA  VAL B  47      -7.147   4.565 152.086  1.00 35.23           C
ATOM    367  C   VAL B  47      -6.079   5.066 153.054  1.00 37.26           C
ATOM    368  O   VAL B  47      -4.907   5.209 152.668  1.00 41.70           O
ATOM    369  CB  VAL B  47      -6.924   3.057 151.829  1.00 36.57           C
ATOM    370  CG1 VAL B  47      -6.802   2.274 153.133  1.00 37.59           C
ATOM    371  CG2 VAL B  47      -8.051   2.518 150.954  1.00 39.14           C
ATOM    372  N   VAL B  48      -6.488   5.367 154.283  1.00 31.89           N
ATOM    373  CA  VAL B  48      -5.545   5.749 155.349  1.00 30.42           C
ATOM    374  C   VAL B  48      -5.568   4.693 156.449  1.00 29.03           C
ATOM    375  O   VAL B  48      -6.620   4.208 156.848  1.00 30.08           O
ATOM    376  CB  VAL B  48      -5.882   7.127 155.914  1.00 32.85           C
ATOM    377  CG1 VAL B  48      -4.982   7.503 157.093  1.00 30.30           C
ATOM    378  CG2 VAL B  48      -5.815   8.142 154.805  1.00 33.47           C
ATOM    379  N   LEU B  49      -4.377   4.269 156.875  1.00 27.56           N
ATOM    380  CA  LEU B  49      -4.239   3.402 158.051  1.00 28.99           C
ATOM    381  C   LEU B  49      -3.416   4.177 159.081  1.00 25.28           C
ATOM    382  O   LEU B  49      -2.372   4.771 158.793  1.00 26.89           O
ATOM    383  CB  LEU B  49      -3.527   2.078 157.735  1.00 31.78           C
ATOM    384  CG  LEU B  49      -3.334   1.149 158.932  1.00 32.63           C
ATOM    385  CD1 LEU B  49      -4.638   0.597 159.393  1.00 33.17           C
ATOM    386  CD2 LEU B  49      -2.429  -0.003 158.574  1.00 35.69           C
ATOM    387  N   LEU B  50      -3.896   4.099 160.341  1.00 25.57           N
ATOM    388  CA  LEU B  50      -3.194   4.724 161.488  1.00 25.37           C
ATOM    389  C   LEU B  50      -2.488   3.668 162.326  1.00 22.29           C
ATOM    390  O   LEU B  50      -2.971   2.555 162.438  1.00 24.78           O
ATOM    391  CB  LEU B  50      -4.233   5.412 162.376  1.00 23.04           C
ATOM    392  CG  LEU B  50      -5.154   6.475 161.770  1.00 23.82           C
ATOM    393  CD1 LEU B  50      -6.045   7.103 162.829  1.00 24.60           C
ATOM    394  CD2 LEU B  50      -4.324   7.541 161.023  1.00 27.27           C
ATOM    395  N   SER B  51      -1.360   4.047 162.901  1.00 22.72           N
ATOM    396  CA  SER B  51      -0.556   3.141 163.744  1.00 23.28           C
ATOM    397  C   SER B  51      -0.090   3.970 164.953  1.00 25.28           C
ATOM    398  O   SER B  51       0.550   4.976 164.764  1.00 25.07           O
ATOM    399  CB  SER B  51       0.704   2.702 162.952  1.00 28.51           C
ATOM    400  OG  SER B  51       1.518   1.893 163.699  1.00 31.99           O
ATOM    401  N   ILE B  52      -0.283   3.462 166.166  1.00 24.17           N
ATOM    402  CA  ILE B  52       0.235   4.126 167.359  1.00 22.30           C
ATOM    403  C   ILE B  52       1.710   3.752 167.541  1.00 20.75           C
ATOM    404  O   ILE B  52       2.032   2.632 167.879  1.00 27.83           O
ATOM    405  CB  ILE B  52      -0.580   3.776 168.595  1.00 23.56           C
ATOM    406  CG1 ILE B  52      -2.080   4.101 168.383  1.00 25.21           C
ATOM    407  CG2 ILE B  52       0.006   4.521 169.832  1.00 24.54           C
ATOM    408  CD1 ILE B  52      -2.990   3.537 169.452  1.00 25.29           C
ATOM    409  N   THR B  53       2.606   4.671 167.292  1.00 21.46           N
ATOM    410  CA  THR B  53       4.021   4.386 167.327  1.00 21.29           C
ATOM    411  C   THR B  53       4.771   5.044 168.471  1.00 23.11           C
ATOM    412  O   THR B  53       5.969   4.826 168.627  1.00 22.53           O
ATOM    413  CB  THR B  53       4.679   4.710 165.983  1.00 25.18           C
ATOM    414  OG1 THR B  53       4.446   6.075 165.638  1.00 23.69           O
ATOM    415  CG2 THR B  53       4.098   3.764 164.875  1.00 27.82           C
ATOM    416  N   GLN B  54       4.077   5.782 169.320  1.00 21.52           N
ATOM    417  CA  GLN B  54       4.648   6.270 170.566  1.00 20.83           C
ATOM    418  C   GLN B  54       3.556   6.355 171.590  1.00 19.64           C
ATOM    419  O   GLN B  54       2.478   6.916 171.334  1.00 19.77           O
ATOM    420  CB  GLN B  54       5.255   7.668 170.403  1.00 20.28           C
ATOM    421  CG  GLN B  54       5.772   8.311 171.663  1.00 20.89           C
ATOM    422  CD  GLN B  54       6.506   9.552 171.365  1.00 26.61           C
ATOM    423  OE1 GLN B  54       7.102   9.723 170.294  1.00 34.71           O
ATOM    424  NE2 GLN B  54       6.565  10.383 172.314  1.00 36.70           N
ATOM    425  N   LEU B  55       3.884   5.919 172.795  1.00 18.94           N
ATOM    426  CA ALEU B  55       2.960   6.029 173.953  0.70 19.26           C
ATOM    427  CA BLEU B  55       2.993   6.094 173.893  0.30 18.34           C
ATOM    428  C   LEU B  55       3.768   6.239 175.214  1.00 17.66           C
ATOM    429  O   LEU B  55       4.749   5.515 175.436  1.00 17.64           O
ATOM    430  CB ALEU B  55       2.122   4.762 174.261  0.70 20.11           C
ATOM    431  CB BLEU B  55       2.079   4.893 173.911  0.30 19.28           C
ATOM    432  CG ALEU B  55       0.912   4.403 173.412  0.70 21.55           C
ATOM    433  CG BLEU B  55       0.836   5.042 174.737  0.30 17.03           C
ATOM    434  CD1ALEU B  55       0.364   3.005 173.703  0.70 20.92           C
ATOM    435  CD1BLEU B  55       0.006   6.284 174.379  0.30 12.88           C
ATOM    436  CD2ALEU B  55      -0.129   5.465 173.621  0.70 21.39           C
ATOM    437  CD2BLEU B  55       0.039   3.772 174.534  0.30 17.86           C
ATOM    438  N   ASP B  56       3.339   7.138 176.055  1.00 16.13           N
ATOM    439  CA  ASP B  56       3.899   7.323 177.400  1.00 16.46           C
ATOM    440  C   ASP B  56       2.670   7.565 178.275  1.00 17.37           C
ATOM    441  O   ASP B  56       2.012   8.603 178.136  1.00 16.84           O
ATOM    442  CB  ASP B  56       4.882   8.492 177.372  1.00 17.03           C
ATOM    443  CG  ASP B  56       5.465   8.797 178.720  1.00 16.56           C
ATOM    444  OD1 ASP B  56       5.078   8.175 179.740  1.00 17.28           O
ATOM    445  OD2 ASP B  56       6.389   9.661 178.758  1.00 18.41           O
ATOM    446  N   VAL B  57       2.298   6.578 179.111  1.00 16.26           N
ATOM    447  CA  VAL B  57       1.037   6.590 179.847  1.00 16.18           C
ATOM    448  C   VAL B  57       1.345   6.302 181.329  1.00 17.16           C
ATOM    449  O   VAL B  57       2.121   5.391 181.667  1.00 16.93           O
ATOM    450  CB  VAL B  57       0.109   5.526 179.257  1.00 17.80           C
ATOM    451  CG1 VAL B  57      -1.118   5.346 180.141  1.00 19.52           C
ATOM    452  CG2 VAL B  57      -0.249   5.917 177.876  1.00 19.03           C
ATOM    453  N   GLU B  58       0.653   6.997 182.207  1.00 16.35           N
ATOM    454  CA AGLU B  58       0.795   6.871 183.625  0.50 16.75           C
ATOM    455  CA BGLU B  58       0.860   6.866 183.640  0.50 15.51           C
ATOM    456  C   GLU B  58       0.371   5.489 184.088  1.00 16.01           C
ATOM    457  O   GLU B  58      -0.760   5.064 183.797  1.00 17.42           O
ATOM    458  CB AGLU B  58      -0.181   7.881 184.223  0.50 20.04           C
ATOM    459  CB BGLU B  58       0.101   7.983 184.416  0.50 16.05           C
ATOM    460  CG AGLU B  58      -0.334   7.791 185.709  0.50 22.37           C
ATOM    461  CG BGLU B  58       0.555   8.146 185.868  0.50 14.93           C
ATOM    462  CD AGLU B  58       0.991   7.802 186.422  0.50 23.90           C
ATOM    463  CD BGLU B  58      -0.055   9.320 186.609  0.50 17.77           C
ATOM    464  OE1AGLU B  58       1.930   8.549 185.982  0.50 24.84           O
ATOM    465  OE1BGLU B  58      -1.156   9.801 186.238  0.50 18.75           O
ATOM    466  OE2AGLU B  58       1.083   7.058 187.427  0.50 23.27           O
ATOM    467  OE2BGLU B  58       0.543   9.715 187.653  0.50 20.75           O
ATOM    468  N   GLN B  59       1.152   4.832 184.914  1.00 16.47           N
ATOM    469  CA  GLN B  59       0.825   3.474 185.322  1.00 15.92           C
ATOM    470  C   GLN B  59      -0.236   3.341 186.356  1.00 15.88           C
ATOM    471  O   GLN B  59      -0.831   2.294 186.485  1.00 18.18           O
ATOM    472  CB  GLN B  59       2.071   2.802 185.851  1.00 18.96           C
ATOM    473  CG  GLN B  59       2.591   3.256 187.181  1.00 21.80           C
ATOM    474  CD  GLN B  59       1.865   2.724 188.395  1.00 24.00           C
ATOM    475  OE1 GLN B  59       1.238   1.654 188.374  1.00 24.50           O
ATOM    476  NE2 GLN B  59       1.902   3.486 189.442  1.00 34.50           N
ATOM    477  N   SER B  60      -0.547   4.402 187.084  1.00 16.85           N
ATOM    478  CA  SER B  60      -1.470   4.329 188.200  1.00 18.06           C
ATOM    479  C   SER B  60      -2.935   4.338 187.829  1.00 18.23           C
ATOM    480  O   SER B  60      -3.796   4.153 188.655  1.00 20.80           O
ATOM    481  CB  SER B  60      -1.185   5.413 189.223  1.00 21.04           C
ATOM    482  OG  SER B  60      -1.086   6.663 188.617  1.00 22.69           O
ATOM    483  N   GLN B  61      -3.229   4.613 186.551  1.00 15.91           N
ATOM    484  CA AGLN B  61      -4.601   4.499 186.031  0.70 16.06           C
ATOM    485  CA BGLN B  61      -4.582   4.499 186.012  0.30 16.54           C
ATOM    486  C   GLN B  61      -4.557   3.630 184.762  1.00 15.92           C
ATOM    487  O   GLN B  61      -3.529   3.446 184.108  1.00 16.23           O
ATOM    488  CB AGLN B  61      -5.220   5.889 185.699  0.70 18.86           C
ATOM    489  CB BGLN B  61      -5.147   5.880 185.652  0.30 19.58           C
ATOM    490  CG AGLN B  61      -5.259   6.818 186.915  0.70 19.73           C
ATOM    491  CG BGLN B  61      -5.063   6.865 186.801  0.30 23.52           C
ATOM    492  CD AGLN B  61      -3.974   7.629 187.033  0.70 18.72           C
ATOM    493  CD BGLN B  61      -5.967   6.513 187.955  0.30 25.14           C
ATOM    494  OE1AGLN B  61      -3.379   7.685 188.120  0.70 22.45           O
ATOM    495  OE1BGLN B  61      -6.623   5.468 187.987  0.30 38.55           O
ATOM    496  NE2AGLN B  61      -3.567   8.321 185.961  0.70 20.12           N
ATOM    497  NE2BGLN B  61      -6.044   7.421 188.900  0.30 35.84           N
ATOM    498  N   ASN B  62      -5.704   3.060 184.452  1.00 15.99           N
ATOM    499  CA  ASN B  62      -5.789   2.225 183.281  1.00 15.61           C
ATOM    500  C   ASN B  62      -5.287   2.880 182.035  1.00 15.59           C
ATOM    501  O   ASN B  62      -5.362   4.122 181.892  1.00 16.51           O
ATOM    502  CB  ASN B  62      -7.206   1.699 183.061  1.00 16.29           C
ATOM    503  CG  ASN B  62      -7.669   0.764 184.194  1.00 17.40           C
ATOM    504  OD1 ASN B  62      -6.913   0.437 185.096  1.00 17.53           O
ATOM    505  ND2 ASN B  62      -8.941   0.350 184.127  1.00 16.36           N
ATOM    506  N   LEU B  63      -4.772   2.093 181.103  1.00 15.53           N
ATOM    507  CA ALEU B  63      -4.403   2.631 179.807  0.50 16.05           C
ATOM    508  CA BLEU B  63      -4.390   2.566 179.772  0.50 16.39           C
ATOM    509  C   LEU B  63      -5.638   2.574 178.943  1.00 15.15           C
ATOM    510  O   LEU B  63      -6.243   1.537 178.773  1.00 16.13           O
ATOM    511  CB ALEU B  63      -3.215   1.846 179.247  0.50 16.00           C
ATOM    512  CB BLEU B  63      -3.351   1.604 179.164  0.50 17.84           C
ATOM    513  CG ALEU B  63      -2.649   2.294 177.898  0.50 14.39           C
ATOM    514  CG BLEU B  63      -3.131   1.752 177.649  0.50 17.17           C
ATOM    515  CD1ALEU B  63      -1.142   2.002 177.785  0.50 16.07           C
ATOM    516  CD1BLEU B  63      -2.536   3.115 177.357  0.50 22.21           C
ATOM    517  CD2ALEU B  63      -3.404   1.629 176.753  0.50 14.68           C
ATOM    518  CD2BLEU B  63      -2.281   0.625 177.055  0.50 20.43           C
ATOM    519  N   ARG B  64      -6.022   3.731 178.421  1.00 14.56           N
ATOM    520  CA  ARG B  64      -7.151   3.890 177.582  1.00 15.34           C
ATOM    521  C   ARG B  64      -6.737   4.753 176.420  1.00 15.84           C
ATOM    522  O   ARG B  64      -6.493   5.937 176.613  1.00 16.51           O
ATOM    523  CB  ARG B  64      -8.324   4.537 178.323  1.00 15.36           C
ATOM    524  CG  ARG B  64      -8.771   3.801 179.579  1.00 14.75           C
ATOM    525  CD  ARG B  64      -9.879   4.542 180.273  1.00 15.96           C
ATOM    526  NE  ARG B  64     -10.297   3.939 181.520  1.00 17.02           N
ATOM    527  CZ  ARG B  64      -9.812   4.224 182.684  1.00 15.08           C
ATOM    528  NH1 ARG B  64      -8.848   5.122 182.810  1.00 15.76           N
ATOM    529  NH2 ARG B  64     -10.257   3.633 183.776  1.00 17.61           N
ATOM    530  N   VAL B  65      -6.633   4.221 175.234  1.00 16.40           N
ATOM    531  CA  VAL B  65      -6.198   4.999 174.052  1.00 16.65           C
ATOM    532  C   VAL B  65      -6.918   4.560 172.827  1.00 17.95           C
ATOM    533  O   VAL B  65      -7.196   3.343 172.663  1.00 18.99           O
ATOM    534  CB  VAL B  65      -4.685   4.943 173.814  1.00 21.66           C
ATOM    535  CG1 VAL B  65      -3.873   5.514 174.983  1.00 22.74           C
ATOM    536  CG2 VAL B  65      -4.180   3.547 173.502  1.00 22.05           C
ATOM    537  N   ILE B  66      -7.251   5.518 171.977  1.00 18.31           N
ATOM    538  CA  ILE B  66      -7.722   5.234 170.645  1.00 18.94           C
ATOM    539  C   ILE B  66      -7.034   6.135 169.671  1.00 19.34           C
ATOM    540  O   ILE B  66      -6.805   7.289 169.955  1.00 19.02           O
ATOM    541  CB  ILE B  66      -9.239   5.458 170.478  1.00 20.14           C
ATOM    542  CG1 ILE B  66     -10.034   4.611 171.489  1.00 22.36           C
ATOM    543  CG2 ILE B  66      -9.675   5.007 169.112  1.00 26.08           C
ATOM    544  CD1 ILE B  66     -11.509   4.935 171.587  1.00 24.63           C
ATOM    545  N   ALA B  67      -6.615   5.576 168.547  1.00 18.55           N
ATOM    546  CA  ALA B  67      -6.221   6.333 167.371  1.00 20.60           C
ATOM    547  C   ALA B  67      -7.421   6.344 166.438  1.00 20.82           C
ATOM    548  O   ALA B  67      -7.823   5.312 165.899  1.00 23.21           O
ATOM    549  CB  ALA B  67      -5.039   5.679 166.718  1.00 20.09           C
ATOM    550  N   ARG B  68      -8.102   7.491 166.435  1.00 22.37           N
ATOM    551  CA  ARG B  68      -9.389   7.636 165.733  1.00 24.38           C
ATOM    552  C   ARG B  68      -9.180   8.211 164.362  1.00 24.78           C
ATOM    553  O   ARG B  68      -8.587   9.261 164.232  1.00 28.40           O
ATOM    554  CB  ARG B  68     -10.286   8.575 166.472  1.00 28.70           C
ATOM    555  CG  ARG B  68     -10.922   7.988 167.626  1.00 34.08           C
ATOM    556  CD  ARG B  68     -12.322   8.471 167.597  1.00 40.43           C
ATOM    557  NE  ARG B  68     -13.074   7.675 168.494  1.00 43.37           N
ATOM    558  CZ  ARG B  68     -14.132   8.128 169.140  1.00 48.84           C
ATOM    559  NH1 ARG B  68     -14.551   9.400 168.998  1.00 49.14           N
ATOM    560  NH2 ARG B  68     -14.789   7.329 169.970  1.00 54.00           N
ATOM    561  N   LEU B  69      -9.753   7.556 163.366  1.00 29.74           N
ATOM    562  CA  LEU B  69      -9.848   8.115 162.007  1.00 27.95           C
ATOM    563  C   LEU B  69     -11.283   8.600 161.749  1.00 28.50           C
ATOM    564  O   LEU B  69     -12.192   7.789 161.666  1.00 37.42           O
ATOM    565  CB  LEU B  69      -9.448   7.039 161.042  1.00 27.79           C
ATOM    566  CG  LEU B  69      -9.360   7.546 159.586  1.00 30.44           C
ATOM    567  CD1 LEU B  69      -8.405   8.696 159.390  1.00 30.18           C
ATOM    568  CD2 LEU B  69      -8.964   6.413 158.669  1.00 33.23           C
ATOM    569  N   TYR B  70     -11.464   9.916 161.705  1.00 27.64           N
ATOM    570  CA  TYR B  70     -12.810  10.502 161.612  1.00 27.64           C
ATOM    571  C   TYR B  70     -13.336  10.554 160.172  1.00 33.57           C
ATOM    572  O   TYR B  70     -14.492  10.210 159.938  1.00 38.30           O
ATOM    573  CB  TYR B  70     -12.818  11.922 162.194  1.00 30.59           C
ATOM    574  CG  TYR B  70     -12.937  11.988 163.727  1.00 29.45           C
ATOM    575  CD1 TYR B  70     -11.840  12.151 164.523  1.00 27.25           C
ATOM    576  CD2 TYR B  70     -14.151  11.820 164.348  1.00 40.13           C
ATOM    577  CE1 TYR B  70     -11.960  12.213 165.923  1.00 27.82           C
ATOM    578  CE2 TYR B  70     -14.285  11.892 165.731  1.00 45.10           C
ATOM    579  CZ  TYR B  70     -13.172  12.065 166.518  1.00 35.31           C
ATOM    580  OH  TYR B  70     -13.265  12.162 167.899  1.00 35.52           O
ATOM    581  N   SER B  71     -12.479  10.918 159.242  1.00 35.25           N
ATOM    582  CA  SER B  71     -12.886  11.231 157.847  1.00 36.26           C
ATOM    583  C   SER B  71     -11.663  11.230 156.954  1.00 39.13           C
ATOM    584  O   SER B  71     -10.560  11.491 157.432  1.00 33.06           O
ATOM    585  CB  SER B  71     -13.590  12.584 157.830  1.00 35.18           C
ATOM    586  OG  SER B  71     -12.744  13.645 158.204  1.00 41.61           O
ATOM    587  N   VAL B  72     -11.838  10.922 155.671  1.00 37.24           N
ATOM    588  CA  VAL B  72     -10.765  11.003 154.697  1.00 28.31           C
ATOM    589  C   VAL B  72     -11.366  11.680 153.448  1.00 36.79           C
ATOM    590  O   VAL B  72     -12.421  11.259 152.978  1.00 43.13           O
ATOM    591  CB  VAL B  72     -10.206   9.600 154.353  1.00 35.40           C
ATOM    592  CG1 VAL B  72      -9.168   9.652 153.246  1.00 37.58           C
ATOM    593  CG2 VAL B  72      -9.575   8.971 155.577  1.00 36.39           C
ATOM    594  N   SER B  73     -10.733  12.754 152.974  1.00 35.76           N
ATOM    595  CA  SER B  73     -11.144  13.457 151.740  1.00 37.49           C
ATOM    596  C   SER B  73     -10.049  13.230 150.706  1.00 38.96           C
ATOM    597  O   SER B  73      -9.063  12.565 150.976  1.00 39.10           O
ATOM    598  CB  SER B  73     -11.274  14.936 152.052  1.00 36.61           C
ATOM    599  OG  SER B  73     -10.036  15.632 152.007  1.00 44.07           O
ATOM    600  N   PRO B  74     -10.223  13.753 149.493  1.00 41.09           N
ATOM    601  CA  PRO B  74      -9.113  13.633 148.549  1.00 39.37           C
ATOM    602  C   PRO B  74      -7.898  14.479 148.968  1.00 38.45           C
ATOM    603  O   PRO B  74      -6.779  14.166 148.570  1.00 41.51           O
ATOM    604  CB  PRO B  74      -9.734  14.140 147.222  1.00 44.09           C
ATOM    605  CG  PRO B  74     -11.202  13.903 147.401  1.00 44.77           C
ATOM    606  CD  PRO B  74     -11.455  14.225 148.855  1.00 41.94           C
ATOM    607  N   THR B  75      -8.114  15.525 149.777  1.00 39.88           N
ATOM    608  CA  THR B  75      -7.035  16.432 150.136  1.00 35.37           C
ATOM    609  C   THR B  75      -6.451  16.199 151.530  1.00 38.00           C
ATOM    610  O   THR B  75      -5.413  16.756 151.869  1.00 36.89           O
ATOM    611  CB  THR B  75      -7.480  17.890 150.058  1.00 40.91           C
ATOM    612  OG1 THR B  75      -8.627  18.113 150.896  1.00 45.12           O
ATOM    613  CG2 THR B  75      -7.845  18.218 148.629  1.00 52.55           C
ATOM    614  N   GLY B  76      -7.105  15.390 152.349  1.00 35.70           N
ATOM    615  CA  GLY B  76      -6.584  15.182 153.697  1.00 32.80           C
ATOM    616  C   GLY B  76      -7.437  14.228 154.477  1.00 35.71           C
ATOM    617  O   GLY B  76      -8.273  13.529 153.938  1.00 37.11           O
ATOM    618  N   PHE B  77      -7.167  14.168 155.775  1.00 31.60           N
ATOM    619  CA  PHE B  77      -7.978  13.367 156.672  1.00 33.35           C
ATOM    620  C   PHE B  77      -7.984  13.998 158.060  1.00 29.64           C
ATOM    621  O   PHE B  77      -7.135  14.837 158.370  1.00 31.40           O
ATOM    622  CB  PHE B  77      -7.492  11.918 156.685  1.00 31.46           C
ATOM    623  CG  PHE B  77      -6.116  11.734 157.292  1.00 28.68           C
ATOM    624  CD1 PHE B  77      -5.974  11.443 158.640  1.00 27.79           C
ATOM    625  CD2 PHE B  77      -4.985  11.800 156.500  1.00 30.96           C
ATOM    626  CE1 PHE B  77      -4.698  11.204 159.184  1.00 31.45           C
ATOM    627  CE2 PHE B  77      -3.700  11.624 157.031  1.00 30.75           C
ATOM    628  CZ  PHE B  77      -3.568  11.316 158.382  1.00 32.55           C
ATOM    629  N   LYS B  78      -8.955  13.598 158.866  1.00 30.67           N
ATOM    630  CA  LYS B  78      -9.062  14.053 160.254  1.00 30.12           C
ATOM    631  C   LYS B  78      -8.843  12.801 161.126  1.00 26.84           C
ATOM    632  O   LYS B  78      -9.552  11.790 160.965  1.00 29.90           O
ATOM    633  CB  LYS B  78     -10.437  14.651 160.591  1.00 31.41           C
ATOM    634  CG  LYS B  78     -10.558  15.091 162.060  1.00 29.48           C
ATOM    635  CD  LYS B  78     -11.846  15.858 162.421  1.00 30.19           C
ATOM    636  CE  LYS B  78     -11.976  16.013 163.929  1.00 35.69           C
ATOM    637  NZ  LYS B  78     -13.089  16.939 164.294  1.00 38.98           N
ATOM    638  N   ALA B  79      -7.914  12.929 162.079  1.00 27.28           N
ATOM    639  CA  ALA B  79      -7.615  11.858 163.021  1.00 26.86           C
ATOM    640  C   ALA B  79      -7.352  12.454 164.369  1.00 25.75           C
ATOM    641  O   ALA B  79      -7.062  13.607 164.466  1.00 26.74           O
ATOM    642  CB  ALA B  79      -6.407  11.030 162.569  1.00 24.39           C
ATOM    643  N   SER B  80      -7.438  11.621 165.417  1.00 22.79           N
ATOM    644  CA  SER B  80      -7.138  12.059 166.765  1.00 22.56           C
ATOM    645  C   SER B  80      -6.494  10.943 167.573  1.00 19.57           C
ATOM    646  O   SER B  80      -6.650   9.762 167.347  1.00 21.34           O
ATOM    647  CB  SER B  80      -8.349  12.598 167.531  1.00 22.97           C
ATOM    648  OG  SER B  80      -9.176  11.571 168.011  1.00 23.44           O
ATOM    649  N   CYS B  81      -5.713  11.435 168.525  1.00 19.86           N
ATOM    650  CA  CYS B  81      -5.386  10.705 169.733  1.00 18.94           C
ATOM    651  C   CYS B  81      -6.487  10.930 170.744  1.00 20.53           C
ATOM    652  O   CYS B  81      -6.834  12.095 171.013  1.00 20.58           O
ATOM    653  CB  CYS B  81      -4.127  11.185 170.374  1.00 19.28           C
ATOM    654  SG  CYS B  81      -2.599  11.006 169.408  1.00 22.47           S
ATOM    655  N   TYR B  82      -7.039   9.876 171.315  1.00 18.09           N
ATOM    656  CA  TYR B  82      -8.230   9.970 172.143  1.00 18.33           C
ATOM    657  C   TYR B  82      -8.046   9.120 173.399  1.00 16.51           C
ATOM    658  O   TYR B  82      -7.521   7.996 173.348  1.00 17.88           O
ATOM    659  CB  TYR B  82      -9.383   9.437 171.323  1.00 18.91           C
ATOM    660  CG  TYR B  82     -10.759   9.405 171.910  1.00 18.32           C
ATOM    661  CD1 TYR B  82     -11.672  10.349 171.484  1.00 22.21           C
ATOM    662  CD2 TYR B  82     -11.197   8.428 172.826  1.00 21.01           C
ATOM    663  CE1 TYR B  82     -12.922  10.332 171.978  1.00 21.82           C
ATOM    664  CE2 TYR B  82     -12.509   8.368 173.242  1.00 22.82           C
ATOM    665  CZ  TYR B  82     -13.362   9.375 172.803  1.00 23.83           C
ATOM    666  OH  TYR B  82     -14.684   9.357 173.219  1.00 26.03           O
ATOM    667  N   THR B  83      -8.473   9.650 174.526  1.00 17.11           N
ATOM    668  CA  THR B  83      -8.443   8.973 175.807  1.00 16.81           C
ATOM    669  C   THR B  83      -9.671   9.376 176.596  1.00 15.97           C
ATOM    670  O   THR B  83     -10.505  10.156 176.161  1.00 18.14           O
ATOM    671  CB  THR B  83      -7.133   9.275 176.556  1.00 17.15           C
ATOM    672  OG1 THR B  83      -6.989   8.407 177.681  1.00 16.66           O
ATOM    673  CG2 THR B  83      -7.087  10.669 177.081  1.00 19.53           C
ATOM    674  N   TRP B  84      -9.846   8.749 177.740  1.00 16.55           N
ATOM    675  CA  TRP B  84     -11.003   8.994 178.560  1.00 16.69           C
ATOM    676  C   TRP B  84     -10.771   8.614 180.017  1.00 17.18           C
ATOM    677  O   TRP B  84      -9.712   8.077 180.407  1.00 16.35           O
ATOM    678  CB  TRP B  84     -12.271   8.303 177.958  1.00 16.89           C
ATOM    679  CG  TRP B  84     -12.332   6.805 178.013  1.00 16.22           C
ATOM    680  CD1 TRP B  84     -13.019   6.045 178.894  1.00 16.77           C
ATOM    681  CD2 TRP B  84     -11.731   5.897 177.074  1.00 15.88           C
ATOM    682  NE1 TRP B  84     -12.879   4.728 178.575  1.00 16.59           N
ATOM    683  CE2 TRP B  84     -12.105   4.609 177.451  1.00 16.84           C
ATOM    684  CE3 TRP B  84     -10.962   6.075 175.927  1.00 17.74           C
ATOM    685  CZ2 TRP B  84     -11.665   3.504 176.778  1.00 17.65           C
ATOM    686  CZ3 TRP B  84     -10.506   4.975 175.268  1.00 17.53           C
ATOM    687  CH2 TRP B  84     -10.890   3.709 175.669  1.00 17.92           C
ATOM    688  N   HIS B  85     -11.756   8.894 180.824  1.00 18.65           N
ATOM    689  CA  HIS B  85     -11.750   8.671 182.251  1.00 16.37           C
ATOM    690  C   HIS B  85     -10.478   9.285 182.834  1.00 17.25           C
ATOM    691  O   HIS B  85     -10.123  10.412 182.489  1.00 18.81           O
ATOM    692  CB  HIS B  85     -12.035   7.211 182.585  1.00 17.67           C
ATOM    693  CG  HIS B  85     -12.576   6.984 183.960  1.00 17.60           C
ATOM    694  ND1 HIS B  85     -13.752   7.540 184.403  1.00 17.67           N
ATOM    695  CD2 HIS B  85     -12.117   6.220 184.967  1.00 16.92           C
ATOM    696  CE1 HIS B  85     -13.966   7.119 185.624  1.00 17.03           C
ATOM    697  NE2 HIS B  85     -12.990   6.316 185.988  1.00 17.02           N
ATOM    698  N   ASN B  86      -9.852   8.556 183.757  1.00 17.85           N
ATOM    699  CA  ASN B  86      -8.739   9.117 184.508  1.00 17.54           C
ATOM    700  C   ASN B  86      -7.376   8.686 183.937  1.00 17.80           C
ATOM    701  O   ASN B  86      -6.395   8.881 184.608  1.00 18.93           O
ATOM    702  CB  ASN B  86      -8.843   8.782 185.995  1.00 16.65           C
ATOM    703  CG  ASN B  86      -8.808   7.318 186.277  1.00 17.22           C
ATOM    704  OD1 ASN B  86      -8.692   6.489 185.398  1.00 18.48           O
ATOM    705  ND2 ASN B  86      -8.911   7.006 187.556  1.00 21.81           N
ATOM    706  N   THR B  87      -7.335   8.219 182.718  1.00 16.50           N
ATOM    707  CA  THR B  87      -6.044   7.943 182.055  1.00 17.67           C
ATOM    708  C   THR B  87      -5.243   9.215 181.933  1.00 17.52           C
ATOM    709  O   THR B  87      -5.785  10.286 181.647  1.00 18.49           O
ATOM    710  CB  THR B  87      -6.319   7.311 180.676  1.00 17.12           C
ATOM    711  OG1 THR B  87      -6.997   6.105 180.873  1.00 17.48           O
ATOM    712  CG2 THR B  87      -5.032   7.067 179.895  1.00 17.02           C
ATOM    713  N   LYS B  88      -3.941   9.111 182.134  1.00 16.10           N
ATOM    714  CA  LYS B  88      -3.012  10.215 181.884  1.00 16.24           C
ATOM    715  C   LYS B  88      -2.041   9.837 180.797  1.00 16.08           C
ATOM    716  O   LYS B  88      -1.270   8.859 180.922  1.00 16.96           O
ATOM    717  CB  LYS B  88      -2.261  10.580 183.138  1.00 17.65           C
ATOM    718  CG  LYS B  88      -1.146  11.601 182.962  1.00 19.13           C
ATOM    719  CD  LYS B  88      -1.671  12.977 182.525  1.00 20.26           C
ATOM    720  CE  LYS B  88      -0.598  13.872 181.983  1.00 21.52           C
ATOM    721  NZ  LYS B  88      -1.160  15.210 181.580  1.00 23.92           N
ATOM    722  N   VAL B  89      -2.097  10.519 179.665  1.00 17.20           N
ATOM    723  CA  VAL B  89      -1.239  10.384 178.535  1.00 16.49           C
ATOM    724  C   VAL B  89      -0.215  11.496 178.564  1.00 17.70           C
ATOM    725  O   VAL B  89      -0.584  12.667 178.451  1.00 19.24           O
ATOM    726  CB  VAL B  89      -1.967  10.345 177.211  1.00 16.54           C
ATOM    727  CG1 VAL B  89      -1.011  10.151 176.062  1.00 19.30           C
ATOM    728  CG2 VAL B  89      -3.019   9.269 177.225  1.00 19.58           C
ATOM    729  N   TYR B  90       1.051  11.161 178.661  1.00 16.08           N
ATOM    730  CA  TYR B  90       2.102  12.123 178.591  1.00 16.93           C
ATOM    731  C   TYR B  90       2.564  12.363 177.157  1.00 18.39           C
ATOM    732  O   TYR B  90       3.015  13.480 176.822  1.00 19.98           O
ATOM    733  CB  TYR B  90       3.339  11.661 179.422  1.00 17.77           C
ATOM    734  CG  TYR B  90       3.047  11.473 180.892  1.00 17.25           C
ATOM    735  CD1 TYR B  90       2.880  12.583 181.710  1.00 19.02           C
ATOM    736  CD2 TYR B  90       2.822  10.214 181.474  1.00 17.67           C
ATOM    737  CE1 TYR B  90       2.553  12.456 183.041  1.00 19.77           C
ATOM    738  CE2 TYR B  90       2.548  10.075 182.782  1.00 18.17           C
ATOM    739  CZ  TYR B  90       2.374  11.172 183.570  1.00 18.07           C
ATOM    740  OH  TYR B  90       2.052  11.050 184.902  1.00 21.45           O
ATOM    741  N   SER B  91       2.520  11.365 176.315  1.00 17.07           N
ATOM    742  CA  SER B  91       2.725  11.529 174.873  1.00 17.45           C
ATOM    743  C   SER B  91       2.078  10.396 174.133  1.00 19.23           C
ATOM    744  O   SER B  91       1.954   9.258 174.640  1.00 18.88           O
ATOM    745  CB  SER B  91       4.183  11.707 174.517  1.00 23.69           C
ATOM    746  OG  SER B  91       4.862  10.467 174.627  1.00 24.69           O
ATOM    747  N   MET B  92       1.657  10.694 172.921  1.00 19.62           N
ATOM    748  CA  MET B  92       1.149   9.710 172.007  1.00 19.75           C
ATOM    749  C   MET B  92       1.366  10.200 170.616  1.00 19.19           C
ATOM    750  O   MET B  92       1.101  11.370 170.352  1.00 21.26           O
ATOM    751  CB  MET B  92      -0.347   9.457 172.243  1.00 18.63           C
ATOM    752  CG  MET B  92      -0.959   8.430 171.357  1.00 18.73           C
ATOM    753  SD  MET B  92      -2.674   8.108 171.871  1.00 21.40           S
ATOM    754  CE  MET B  92      -3.288   7.278 170.425  1.00 23.05           C
ATOM    755  N   SER B  93       1.843   9.333 169.737  1.00 19.68           N
ATOM    756  CA  SER B  93       2.011   9.687 168.346  1.00 19.98           C
ATOM    757  C   SER B  93       1.430   8.631 167.460  1.00 22.24           C
ATOM    758  O   SER B  93       1.470   7.434 167.757  1.00 22.63           O
ATOM    759  CB  SER B  93       3.488   9.866 167.990  1.00 22.76           C
ATOM    760  OG  SER B  93       4.039  10.865 168.792  1.00 25.32           O
ATOM    761  N   ILE B  94       0.857   9.111 166.330  1.00 21.99           N
ATOM    762  CA  ILE B  94       0.180   8.266 165.370  1.00 24.67           C
ATOM    763  C   ILE B  94       0.903   8.393 164.024  1.00 24.51           C
ATOM    764  O   ILE B  94       0.900   9.420 163.423  1.00 29.01           O
ATOM    765  CB  ILE B  94      -1.307   8.639 165.224  1.00 23.67           C
ATOM    766  CG1 ILE B  94      -2.051   8.442 166.537  1.00 21.75           C
ATOM    767  CG2 ILE B  94      -1.930   7.843 164.079  1.00 28.21           C
ATOM    768  CD1 ILE B  94      -3.408   9.103 166.538  1.00 24.52           C
ATOM    769  N   SER B  95       1.494   7.305 163.560  1.00 22.26           N
ATOM    770  CA  SER B  95       2.068   7.200 162.230  1.00 25.04           C
ATOM    771  C   SER B  95       0.955   6.800 161.293  1.00 27.31           C
ATOM    772  O   SER B  95      -0.009   6.136 161.655  1.00 27.55           O
ATOM    773  CB  SER B  95       3.187   6.158 162.179  1.00 26.14           C
ATOM    774  OG  SER B  95       4.276   6.644 162.958  1.00 29.03           O
ATOM    775  N   TRP B  96       1.032   7.281 160.055  1.00 27.73           N
ATOM    776  CA  TRP B  96      -0.076   7.021 159.117  1.00 25.83           C
ATOM    777  C   TRP B  96       0.489   6.812 157.723  1.00 27.30           C
ATOM    778  O   TRP B  96       1.609   7.244 157.425  1.00 28.82           O
ATOM    779  CB  TRP B  96      -1.088   8.139 159.139  1.00 28.14           C
ATOM    780  CG  TRP B  96      -0.588   9.466 158.788  1.00 27.99           C
ATOM    781  CD1 TRP B  96      -0.235  10.433 159.623  1.00 28.53           C
ATOM    782  CD2 TRP B  96      -0.414  10.005 157.441  1.00 28.99           C
ATOM    783  NE1 TRP B  96       0.201  11.549 158.935  1.00 27.53           N
ATOM    784  CE2 TRP B  96       0.086  11.302 157.584  1.00 28.65           C
ATOM    785  CE3 TRP B  96      -0.655   9.508 156.156  1.00 30.68           C
ATOM    786  CZ2 TRP B  96       0.369  12.113 156.488  1.00 31.89           C
ATOM    787  CZ3 TRP B  96      -0.342  10.306 155.070  1.00 32.92           C
ATOM    788  CH2 TRP B  96       0.106  11.582 155.237  1.00 31.39           C
ATOM    789  N   ILE B  97      -0.258   6.040 156.955  1.00 28.65           N
ATOM    790  CA  ILE B  97       0.041   5.863 155.528  1.00 27.32           C
ATOM    791  C   ILE B  97      -1.247   6.096 154.742  1.00 32.03           C
ATOM    792  O   ILE B  97      -2.328   5.760 155.205  1.00 30.61           O
ATOM    793  CB  ILE B  97       0.603   4.451 155.263  1.00 31.70           C
ATOM    794  CG1 ILE B  97       1.141   4.331 153.855  1.00 35.64           C
ATOM    795  CG2 ILE B  97      -0.440   3.340 155.501  1.00 33.71           C
ATOM    796  CD1 ILE B  97       1.957   3.086 153.666  1.00 39.17           C
ATOM    797  N   SER B  98      -1.119   6.737 153.573  1.00 31.46           N
ATOM    798  CA  SER B  98      -2.244   6.921 152.663  1.00 32.01           C
ATOM    799  C   SER B  98      -1.856   6.267 151.352  1.00 35.61           C
ATOM    800  O   SER B  98      -0.692   6.303 150.918  1.00 33.43           O
ATOM    801  CB  SER B  98      -2.609   8.400 152.458  1.00 31.03           C
ATOM    802  OG  SER B  98      -1.567   9.136 151.918  1.00 31.81           O
ATOM    803  N   ILE B  99      -2.820   5.571 150.787  1.00 35.59           N
ATOM    804  CA  ILE B  99      -2.588   4.868 149.538  1.00 34.83           C
ATOM    805  C   ILE B  99      -3.769   5.076 148.616  1.00 37.68           C
ATOM    806  O   ILE B  99      -4.881   4.729 148.980  1.00 38.62           O
ATOM    807  CB  ILE B  99      -2.386   3.343 149.724  1.00 40.33           C
ATOM    808  CG1 ILE B  99      -1.321   3.086 150.784  1.00 52.40           C
ATOM    809  CG2 ILE B  99      -1.949   2.674 148.412  1.00 52.10           C
ATOM    810  CD1 ILE B  99      -1.237   1.636 151.218  1.00 56.57           C
ATOM    811  N   GLU B 100      -3.481   5.593 147.410  1.00 45.62           N
ATOM    812  CA  GLU B 100      -4.482   5.790 146.370  1.00 50.44           C
ATOM    813  C   GLU B 100      -5.323   4.518 146.241  1.00 48.91           C
ATOM    814  O   GLU B 100      -4.795   3.399 146.138  1.00 55.13           O
ATOM    815  CB  GLU B 100      -3.796   6.137 145.021  1.00 59.65           C
ATOM    816  CG  GLU B 100      -4.608   6.955 144.020  1.00 68.73           C
ATOM    817  CD  GLU B 100      -3.880   7.042 142.698  1.00 77.13           C
ATOM    818  OE1 GLU B 100      -3.035   6.154 142.459  1.00 73.32           O
ATOM    819  OE2 GLU B 100      -4.155   7.949 141.883  1.00 52.76           O
ATOM    820  N   ASN B 101      -6.636   4.714 146.252  1.00 60.47           N
ATOM    821  CA  ASN B 101      -7.593   3.629 146.340  1.00 72.96           C
ATOM    822  C   ASN B 101      -7.618   2.759 145.066  1.00 83.20           C
ATOM    823  O   ASN B 101      -7.802   1.536 145.126  1.00102.54           O
ATOM    824  CB  ASN B 101      -8.987   4.232 146.583  1.00 89.15           C
ATOM    825  CG  ASN B 101      -9.879   3.335 147.418  1.00 78.55           C
ATOM    826  OD1 ASN B 101      -9.719   2.112 147.426  1.00 79.78           O
ATOM    827  ND2 ASN B 101     -10.828   3.942 148.130  1.00 84.37           N
TER   
HETATM  829  C   ACT B 201     -11.713   3.173 186.932  1.00 15.29           C
HETATM  830  O   ACT B 201     -12.890   3.277 187.274  1.00 31.75           O
HETATM  831  OXT ACT B 201     -10.896   3.964 186.936  1.00 28.96           O
HETATM  832  CH3 ACT B 201     -11.311   1.748 186.586  1.00 30.14           C
HETATM  833  O   A2G B 202     -12.720   2.189 183.352  1.00 18.52           O
HETATM  834  C1  A2G B 202     -13.767   3.097 183.750  1.00 18.77           C
HETATM  835  O1  A2G B 202     -14.760   2.306 184.404  1.00 20.96           O
HETATM  836  C2  A2G B 202     -14.359   3.739 182.493  1.00 19.17           C
HETATM  837  N2  A2G B 202     -15.532   4.534 182.886  1.00 19.30           N
HETATM  838  C3  A2G B 202     -14.791   2.690 181.478  1.00 18.70           C
HETATM  839  O3  A2G B 202     -15.206   3.273 180.248  1.00 19.92           O
HETATM  840  C4  A2G B 202     -13.633   1.745 181.138  1.00 17.78           C
HETATM  841  O4  A2G B 202     -12.605   2.447 180.426  1.00 17.43           O
HETATM  842  C5  A2G B 202     -13.103   1.140 182.433  1.00 18.24           C
HETATM  843  C6  A2G B 202     -11.866   0.243 182.302  1.00 16.66           C
HETATM  844  O6  A2G B 202     -10.668   0.964 182.020  1.00 16.58           O
HETATM  845  C7  A2G B 202     -15.780   5.735 182.434  1.00 20.30           C
HETATM  846  O7  A2G B 202     -15.099   6.342 181.622  1.00 19.33           O
HETATM  847  C8  A2G B 202     -17.011   6.372 183.075  1.00 22.19           C
HETATM  848 NA    NA B 203       0.000   0.000 186.921  0.33 18.77          NA
HETATM  849  C1  NAG B 204     -11.079  20.278 161.120  1.00 43.87           C
HETATM  850  C2  NAG B 204     -11.262  21.255 162.296  1.00 42.32           C
HETATM  851  C3  NAG B 204     -12.739  21.303 162.774  1.00 38.21           C
HETATM  852  C4  NAG B 204     -13.681  21.518 161.589  1.00 45.91           C
HETATM  853  C5  NAG B 204     -13.349  20.611 160.389  1.00 54.40           C
HETATM  854  C6  NAG B 204     -14.177  21.003 159.152  1.00 68.31           C
HETATM  855  C7  NAG B 204     -10.128  19.907 164.083  1.00 44.39           C
HETATM  856  C8  NAG B 204      -8.998  19.906 165.090  1.00 43.78           C
HETATM  857  N2  NAG B 204     -10.258  21.016 163.347  1.00 45.50           N
HETATM  858  O3  NAG B 204     -13.002  22.333 163.727  1.00 46.24           O
HETATM  859  O4  NAG B 204     -15.026  21.264 162.010  1.00 50.10           O
HETATM  860  O5  NAG B 204     -11.963  20.698 160.089  1.00 47.29           O
HETATM  861  O6  NAG B 204     -13.956  20.088 158.102  1.00 82.82           O
HETATM  862  O7  NAG B 204     -10.884  18.954 163.935  1.00 44.51           O
HETATM  863  C1  NAG B 205     -15.972  22.281 161.651  0.90 52.46           C
HETATM  864  C2  NAG B 205     -17.391  21.745 161.900  0.90 43.58           C
HETATM  865  C3  NAG B 205     -18.477  22.783 161.662  0.90 51.84           C
HETATM  866  C4  NAG B 205     -18.086  24.110 162.314  0.90 46.39           C
HETATM  867  C5  NAG B 205     -16.630  24.484 162.000  0.90 41.78           C
HETATM  868  C6  NAG B 205     -16.110  25.738 162.696  0.90 51.90           C
HETATM  869  C7  NAG B 205     -17.525  19.302 161.473  0.90 44.87           C
HETATM  870  C8  NAG B 205     -17.830  18.258 160.425  0.90 55.92           C
HETATM  871  N2  NAG B 205     -17.624  20.563 161.064  0.90 43.82           N
HETATM  872  O3  NAG B 205     -19.717  22.268 162.140  0.90 58.17           O
HETATM  873  O4  NAG B 205     -18.908  25.076 161.712  0.90 51.38           O
HETATM  874  O5  NAG B 205     -15.759  23.443 162.412  0.90 40.70           O
HETATM  875  O6  NAG B 205     -14.907  26.120 162.046  0.90 57.70           O
HETATM  876  O7  NAG B 205     -17.175  18.985 162.626  0.90 57.55           O
HETATM  877  C1  BMA B 206     -19.517  25.965 162.656  0.70 48.49           C
HETATM  878  C2  BMA B 206     -19.936  27.215 161.894  0.70 42.32           C
HETATM  879  C3  BMA B 206     -20.798  28.138 162.742  0.70 46.01           C
HETATM  880  C4  BMA B 206     -21.892  27.412 163.538  0.70 46.15           C
HETATM  881  C5  BMA B 206     -21.350  26.129 164.224  0.70 42.32           C
HETATM  882  C6  BMA B 206     -22.438  25.248 164.867  0.70 49.04           C
HETATM  883  O2  BMA B 206     -20.692  26.822 160.744  0.70 57.05           O
HETATM  884  O3  BMA B 206     -21.409  29.136 161.899  0.70 47.16           O
HETATM  885  O4  BMA B 206     -22.517  28.409 164.406  0.70 37.98           O
HETATM  886  O5  BMA B 206     -20.607  25.306 163.289  0.70 39.94           O
HETATM  887  O6  BMA B 206     -21.886  24.044 165.460  0.70 62.74           O
HETATM  888  C1  FUC B 207     -12.880  21.884 165.090  0.80 37.82           C
HETATM  889  C2  FUC B 207     -13.153  23.092 165.959  0.80 33.58           C
HETATM  890  C3  FUC B 207     -14.625  23.477 165.810  0.80 44.71           C
HETATM  891  C4  FUC B 207     -15.473  22.280 166.223  0.80 39.92           C
HETATM  892  C5  FUC B 207     -15.148  21.155 165.250  0.80 37.22           C
HETATM  893  C6  FUC B 207     -16.035  19.926 165.395  0.80 43.70           C
HETATM  894  O2  FUC B 207     -12.263  24.124 165.587  0.80 41.85           O
HETATM  895  O3  FUC B 207     -14.888  24.611 166.611  0.80 44.35           O
HETATM  896  O4  FUC B 207     -15.126  21.917 167.557  0.80 40.49           O
HETATM  897  O5  FUC B 207     -13.757  20.816 165.394  0.80 36.02           O
HETATM  898  C1  GAL B 208     -16.246  21.797 168.421  0.50 31.88           C
HETATM  899  C2  GAL B 208     -15.772  20.983 169.602  0.50 28.83           C
HETATM  900  C3  GAL B 208     -16.902  20.805 170.606  0.50 30.14           C
HETATM  901  C4  GAL B 208     -17.436  22.164 170.974  0.50 28.09           C
HETATM  902  C5  GAL B 208     -17.884  22.811 169.688  0.50 33.03           C
HETATM  903  C6  GAL B 208     -18.674  24.074 170.014  0.50 35.59           C
HETATM  904  O2  GAL B 208     -15.373  19.725 169.066  0.50 29.44           O
HETATM  905  O3  GAL B 208     -16.534  20.175 171.792  0.50 27.52           O
HETATM  906  O4  GAL B 208     -16.460  22.904 171.671  0.50 28.76           O
HETATM  907  O5  GAL B 208     -16.770  23.033 168.846  0.50 33.48           O
HETATM  908  O6  GAL B 208     -18.598  24.869 168.850  0.50 34.04           O
HETATM  909  C1  FUC B 209     -14.407  18.977 169.836  0.70 30.63           C
HETATM  910  C2  FUC B 209     -14.205  17.670 169.067  0.70 31.36           C
HETATM  911  C3  FUC B 209     -13.441  17.890 167.756  0.70 32.69           C
HETATM  912  C4  FUC B 209     -12.139  18.643 168.102  0.70 32.58           C
HETATM  913  C5  FUC B 209     -12.507  19.984 168.762  0.70 30.69           C
HETATM  914  C6  FUC B 209     -11.315  20.902 169.093  0.70 43.93           C
HETATM  915  O2  FUC B 209     -15.454  17.053 168.863  0.70 37.92           O
HETATM  916  O3  FUC B 209     -13.257  16.627 167.086  0.70 36.22           O
HETATM  917  O4  FUC B 209     -11.317  17.863 168.977  0.70 27.53           O
HETATM  918  O5  FUC B 209     -13.171  19.681 170.002  0.70 30.57           O
HETATM  919 ZN    ZN B 210     -12.982   5.170 187.686  0.50 19.23          ZN
HETATM  920  O   HOH B 301       5.045  10.909 152.231  1.00 44.31           O
HETATM  921  O   HOH B 302       1.362  14.069 159.659  1.00 37.41           O
HETATM  922  O   HOH B 303       3.487  12.842 170.980  1.00 27.98           O
HETATM  923  O   HOH B 304       1.734  16.245 182.755  1.00 29.03           O
HETATM  924  O   HOH B 305      -4.676  14.817 182.360  1.00 28.33           O
HETATM  925  O   HOH B 306      -5.722  12.584 183.312  1.00 27.52           O
HETATM  926  O   HOH B 307      -2.106  16.310 183.919  1.00 38.19           O
HETATM  927  O   HOH B 308      -8.410  17.922 178.335  1.00 39.95           O
HETATM  928  O   HOH B 309     -11.511  21.388 176.262  1.00 38.76           O
HETATM  929  O   HOH B 310     -15.050  15.339 178.353  1.00 30.38           O
HETATM  930  O   HOH B 311     -16.416  10.833 171.783  1.00 27.96           O
HETATM  931  O   HOH B 312     -15.417   1.853 177.922  1.00 30.99           O
HETATM  932  O   HOH B 313     -13.240  -0.034 176.863  1.00 29.01           O
HETATM  933  O   HOH B 314     -15.436   6.424 172.880  1.00 47.02           O
HETATM  934  O   HOH B 315      -5.781  20.697 162.633  1.00 39.38           O
HETATM  935  O   HOH B 316      -1.409   0.999 166.334  1.00 37.76           O
HETATM  936  O   HOH B 317      -3.164   6.228 182.790  1.00 17.68           O
HETATM  937  O   HOH B 318      -4.012  17.774 149.844  1.00 42.62           O
HETATM  938  O   HOH B 319       4.056   9.533 186.223  1.00 27.39           O
HETATM  939  O   HOH B 320       4.498  13.891 159.304  1.00 41.53           O
HETATM  940  O   HOH B 321       2.087  16.459 164.533  1.00 36.07           O
HETATM  941  O   HOH B 322      -0.534  18.313 173.616  1.00 43.43           O
HETATM  942  O   HOH B 323       3.460  18.013 174.901  1.00 40.80           O
HETATM  943  O   HOH B 324      -8.657  18.198 169.787  1.00 31.15           O
HETATM  944  O   HOH B 325     -20.200  14.019 177.004  1.00 49.75           O
HETATM  945  O   HOH B 326      -8.255   2.579 158.129  1.00 43.96           O
HETATM  946  O   HOH B 327      -8.072   3.612 185.946  1.00 21.57           O
HETATM  947  O   HOH B 328       6.754   6.320 162.184  1.00 40.48           O
HETATM  948  O   HOH B 329       6.182   4.153 160.738  1.00 36.22           O
HETATM  949  O   HOH B 330      -6.527  16.043 179.350  1.00 32.99           O
HETATM  950  O   HOH B 331     -20.268  10.198 179.283  1.00 36.75           O
HETATM  951  O   HOH B 332      -5.660  20.240 167.485  1.00 49.01           O
HETATM  952  O   HOH B 333      -7.561  20.612 169.799  1.00 42.96           O
HETATM  953  O   HOH B 334       1.365  14.009 152.683  1.00 39.98           O
HETATM  954  O   HOH B 335       0.846   2.600 181.812  1.00 21.56           O
HETATM  955  O   HOH B 336      -1.643   1.814 182.877  1.00 17.99           O
HETATM  956  O   HOH B 337       0.000   0.000 184.448  0.33 18.64           O
HETATM  957  O   HOH B 338      -8.784   9.048 189.729  1.00 28.74           O
HETATM  958  O   HOH B 339      -8.433  11.407 189.124  1.00 48.67           O
HETATM  959  O   HOH B 340     -14.602   1.498 186.949  0.50 28.57           O
HETATM  960  O   HOH B 341     -18.458   2.479 182.317  1.00 41.48           O
HETATM  961  O   HOH B 342       0.840  16.063 162.038  1.00 57.45           O
HETATM  962  O   HOH B 343       5.400  14.365 171.665  1.00 52.45           O
HETATM  963  O   HOH B 344     -14.362  21.003 173.295  1.00 43.95           O
HETATM  964  O   HOH B 345     -17.613   3.462 185.045  1.00 36.35           O
HETATM  965  O   HOH B 346      -9.537  17.109 154.607  1.00 58.21           O
HETATM  966  O   HOH B 347       1.040  13.301 186.066  1.00 42.81           O
HETATM  967  O   HOH B 348       5.495  12.063 185.924  1.00 42.24           O
HETATM  968  O   HOH B 349       6.898   6.852 166.273  1.00 40.63           O
HETATM  969  O   HOH B 350       7.498   8.724 167.618  1.00 35.55           O
HETATM  970  O   HOH B 351     -21.300   1.592 176.627  1.00 42.93           O
HETATM  971  O   HOH B 352      -1.097  18.706 157.416  1.00 47.05           O
HETATM  972  O   HOH B 353      -8.162  13.146 184.181  1.00 44.71           O
HETATM  973  O   HOH B 354      -8.673  15.200 182.934  1.00 48.22           O
HETATM  974  O   HOH B 355     -17.601  21.427 158.254  1.00 63.26           O
HETATM  975  O   HOH B 356      -5.463  11.054 186.053  1.00 43.39           O
HETATM  976  O   HOH B 357      -8.054   3.903 188.843  0.50 21.39           O
HETATM  977  O   HOH B 358      -7.776   1.017 187.785  1.00 46.73           O
HETATM  978  O   HOH B 359      -9.266   4.816 155.261  1.00 42.29           O
HETATM  979  O   HOH B 360      -7.458   7.074 190.635  1.00 41.92           O
HETATM  980  O   HOH B 361     -16.828  13.422 178.334  1.00 38.89           O
HETATM  981  O   HOH B 362      -4.224  10.511 142.815  1.00 53.95           O
HETATM  982  O   HOH B 363     -10.924   6.150 152.264  1.00 56.29           O
HETATM  983  O   HOH B 364     -11.496  14.726 155.920  1.00 53.24           O
HETATM  984  O   HOH B 365     -14.548   9.586 155.353  1.00 52.21           O
HETATM  985  O   HOH B 366     -22.719   9.710 176.519  1.00 47.95           O
HETATM  986  O   HOH B 367     -19.887   8.393 184.081  1.00 44.32           O
HETATM  987  O   HOH B 368     -19.147  12.152 184.191  1.00 41.00           O
HETATM  988  O   HOH B 369      -0.696   1.946 191.096  1.00 39.99           O
HETATM  989  O   HOH B 370      -3.088  10.085 139.844  1.00 64.63           O
HETATM  990  O   HOH B 371      -6.589  16.558 181.918  1.00 44.72           O
HETATM  991  O   HOH B 372       3.052  17.861 170.335  1.00 74.03           O
HETATM  992  O   HOH B 373     -14.464  16.508 180.641  1.00 47.13           O
HETATM  993  O   HOH B 374     -17.609  13.806 170.212  1.00 47.12           O
HETATM  994  O   HOH B 375     -11.856  17.605 158.364  1.00 65.02           O
HETATM  995  O   HOH B 376     -14.739  15.080 160.256  1.00 57.25           O
HETATM  996  O   HOH B 377      -4.350  20.897 157.508  1.00 48.07           O
HETATM  997  O   HOH B 378       4.919  15.504 178.884  1.00 51.18           O
HETATM  998  O   HOH B 379     -21.491  28.155 167.058  1.00 36.52           O
HETATM  999  O   HOH B 380      -1.747  10.153 189.438  1.00 64.18           O
HETATM 1000  O   HOH B 381      -5.665  10.270 189.291  1.00 68.83           O
HETATM 1001  O   HOH B 382      -1.781  11.779 187.137  1.00 52.34           O
HETATM 1002  O   HOH B 383      -7.313   8.071 146.048  1.00 48.06           O
HETATM 1003  O   HOH B 384       2.915   8.681 188.510  1.00 45.56           O
HETATM 1004  O   HOH B 385     -22.614  30.806 164.102  1.00 46.17           O
HETATM 1005  O   HOH B 386      -4.547  20.217 148.972  1.00 59.73           O
HETATM 1006  O   HOH B 387       6.956  12.318 155.808  1.00 67.11           O
HETATM 1007  O   HOH B 388     -14.297  24.454 171.295  1.00 53.12           O
HETATM 1008  O   HOH B 389     -12.439  22.257 171.611  1.00 57.02           O
HETATM 1009  O   HOH B 390     -10.992  22.984 174.135  1.00 63.41           O
HETATM 1010  O   HOH B 391     -22.195  11.961 171.508  0.50 36.15           O
HETATM 1011  O   HOH B 392       1.259  15.655 155.102  1.00 63.40           O
HETATM 1012  O   HOH B 393     -14.096  15.001 154.851  1.00 63.41           O
HETATM 1013  O   HOH B 394     -20.309  20.269 163.836  1.00 54.72           O
HETATM 1014  O   HOH B 395     -16.933  13.758 182.166  1.00 51.87           O
HETATM 1015  O   HOH B 396       0.000   0.000 189.645  0.33 40.54           O
HETATM 1016  O   HOH B 397       6.304  14.092 180.458  1.00 46.65           O
HETATM 1017  O   HOH B 398      -0.312   8.793 140.587  1.00 65.89           O
HETATM 1018  O   HOH B 399     -17.751   1.462 176.850  1.00 57.04           O
HETATM 1019  O   HOH B 400       0.036  11.695 188.834  1.00 55.60           O
HETATM 1020  O   HOH B 401       7.276  13.478 172.659  1.00 51.68           O
HETATM 1021  O   HOH B 402      -7.206  21.867 157.390  1.00 72.23           O
HETATM 1022  O   HOH B 403      -7.153   9.743 143.658  1.00 58.87           O
HETATM 1023  O   HOH B 404     -14.677   4.850 169.962  1.00 63.94           O
HETATM 1024  O   HOH B 405     -14.350   2.568 170.616  1.00 44.19           O
HETATM 1025  O   HOH B 406     -15.177   3.212 167.559  1.00 53.70           O
HETATM 1026  O   HOH B 407     -15.221   0.497 169.066  1.00 60.06           O
HETATM 1027  O   HOH B 408      -4.451   7.197 190.546  1.00 39.39           O
HETATM 1028  O   HOH B 409      -2.174   7.593 140.682  1.00 38.93           O
HETATM 1029  O   HOH B 410      -1.168  11.024 143.703  1.00 64.32           O
HETATM 1030  O   HOH B 411      -2.087  22.741 177.426  1.00 61.46           O
HETATM 1031  O   HOH B 412       0.573  19.704 175.475  1.00 62.28           O
HETATM 1032  O   HOH B 413      -0.766  23.816 178.807  1.00 57.33           O
HETATM 1033  O   HOH B 414      -1.310   5.486 140.502  1.00 57.20           O
HETATM 1034  O   HOH B 415       0.020  18.868 169.390  1.00 58.30           O
HETATM 1035  O   HOH B 416     -11.065  16.821 182.553  1.00 52.25           O
HETATM 1036  O   HOH B 417       1.665  15.638 157.523  1.00 53.59           O
HETATM 1037  O   HOH B 418     -13.608   6.667 157.020  1.00 64.12           O
HETATM 1038  O   HOH B 419     -22.360  21.997 164.362  1.00 61.08           O
TER
HETATM    1  N   PCA C   1      -3.075  -0.672 143.737  0.70 74.71           N
HETATM    2  CA  PCA C   1      -3.809  -1.899 143.460  0.70 73.29           C
HETATM    3  CB  PCA C   1      -2.806  -3.001 143.774  0.70 78.91           C
HETATM    4  CG  PCA C   1      -1.639  -2.310 144.475  0.70 77.76           C
HETATM    5  CD  PCA C   1      -2.130  -0.897 144.639  0.70 74.88           C
HETATM    6  OE  PCA C   1      -1.752  -0.135 145.517  0.70 72.77           O
HETATM    7  C   PCA C   1      -4.993  -1.950 144.372  0.70 56.09           C
HETATM    8  O   PCA C   1      -5.266  -0.959 145.044  0.70 70.06           O
ATOM      9  N   ARG C   2      -5.707  -3.066 144.415  1.00 51.17           N
ATOM     10  CA  ARG C   2      -6.889  -3.109 145.202  1.00 50.91           C
ATOM     11  C   ARG C   2      -6.396  -3.083 146.696  1.00 46.63           C
ATOM     12  O   ARG C   2      -5.744  -4.022 147.212  1.00 60.94           O
ATOM     13  CB  ARG C   2      -7.754  -4.312 145.025  1.00 51.29           C
ATOM     14  CG  ARG C   2      -8.941  -4.244 145.985  1.00 46.55           C
ATOM     15  CD  ARG C   2      -9.946  -3.247 145.436  1.00 57.61           C
ATOM     16  NE  ARG C   2     -11.275  -3.594 145.914  1.00 60.33           N
ATOM     17  CZ  ARG C   2     -11.990  -2.875 146.779  1.00 59.42           C
ATOM     18  NH1 ARG C   2     -11.532  -1.703 147.228  1.00 73.67           N
ATOM     19  NH2 ARG C   2     -13.189  -3.318 147.178  1.00 64.61           N
ATOM     20  N   VAL C   3      -6.734  -1.985 147.357  1.00 42.02           N
ATOM     21  CA  VAL C   3      -6.462  -1.780 148.771  1.00 34.58           C
ATOM     22  C   VAL C   3      -7.780  -1.757 149.508  1.00 33.48           C
ATOM     23  O   VAL C   3      -8.718  -1.061 149.114  1.00 37.94           O
ATOM     24  CB  VAL C   3      -5.741  -0.458 149.013  1.00 36.07           C
ATOM     25  CG1 VAL C   3      -5.306  -0.397 150.457  1.00 34.29           C
ATOM     26  CG2 VAL C   3      -4.529  -0.298 148.128  1.00 40.82           C
ATOM     27  N   GLN C   4      -7.837  -2.522 150.597  1.00 34.56           N
ATOM     28  CA  GLN C   4      -9.030  -2.655 151.404  1.00 34.61           C
ATOM     29  C   GLN C   4      -8.598  -2.427 152.872  1.00 34.48           C
ATOM     30  O   GLN C   4      -7.426  -2.586 153.229  1.00 34.83           O
ATOM     31  CB  GLN C   4      -9.706  -4.010 151.208  1.00 34.17           C
ATOM     32  CG  GLN C   4     -10.354  -4.115 149.820  1.00 36.53           C
ATOM     33  CD  GLN C   4     -10.958  -5.485 149.543  1.00 36.51           C
ATOM     34  OE1 GLN C   4     -11.968  -5.868 150.118  1.00 42.82           O
ATOM     35  NE2 GLN C   4     -10.315  -6.240 148.648  1.00 42.82           N
ATOM     36  N   SER C   5      -9.533  -1.978 153.687  1.00 35.39           N
ATOM     37  CA ASER C   5      -9.238  -1.717 155.086  0.50 35.04           C
ATOM     38  CA BSER C   5      -9.230  -1.727 155.087  0.50 34.24           C
ATOM     39  C   SER C   5     -10.456  -2.018 155.939  1.00 33.63           C
ATOM     40  O   SER C   5     -11.587  -2.059 155.450  1.00 33.88           O
ATOM     41  CB ASER C   5      -8.740  -0.264 155.255  0.50 35.75           C
ATOM     42  CB BSER C   5      -8.732  -0.277 155.243  0.50 32.14           C
ATOM     43  OG ASER C   5      -9.768   0.707 155.075  0.50 34.04           O
ATOM     44  OG BSER C   5      -8.110  -0.057 156.503  0.50 29.78           O
ATOM     45  N   GLY C   6     -10.238  -2.251 157.225  1.00 31.52           N
ATOM     46  CA  GLY C   6     -11.322  -2.482 158.137  1.00 32.93           C
ATOM     47  C   GLY C   6     -10.771  -2.415 159.560  1.00 26.13           C
ATOM     48  O   GLY C   6      -9.625  -1.993 159.766  1.00 26.34           O
ATOM     49  N   LYS C   7     -11.620  -2.784 160.496  1.00 28.38           N
ATOM     50  CA  LYS C   7     -11.267  -2.750 161.911  1.00 29.33           C
ATOM     51  C   LYS C   7     -11.990  -3.864 162.604  1.00 29.03           C
ATOM     52  O   LYS C   7     -13.186  -4.066 162.385  1.00 31.56           O
ATOM     53  CB  LYS C   7     -11.605  -1.386 162.514  1.00 32.97           C
ATOM     54  CG  LYS C   7     -11.129  -1.272 163.958  1.00 29.60           C
ATOM     55  CD  LYS C   7     -10.902   0.169 164.393  1.00 35.90           C
ATOM     56  CE  LYS C   7     -12.190   0.935 164.432  1.00 36.74           C
ATOM     57  NZ  LYS C   7     -13.098   0.433 165.490  1.00 46.49           N
ATOM     58  N   ILE C   8     -11.239  -4.641 163.369  1.00 26.18           N
ATOM     59  CA  ILE C   8     -11.768  -5.693 164.188  1.00 25.72           C
ATOM     60  C   ILE C   8     -11.895  -5.148 165.614  1.00 25.59           C
ATOM     61  O   ILE C   8     -10.919  -4.711 166.199  1.00 25.55           O
ATOM     62  CB  ILE C   8     -10.807  -6.923 164.193  1.00 26.78           C
ATOM     63  CG1 ILE C   8     -10.522  -7.398 162.766  1.00 32.71           C
ATOM     64  CG2 ILE C   8     -11.373  -7.988 165.136  1.00 30.55           C
ATOM     65  CD1 ILE C   8      -9.404  -8.435 162.681  1.00 34.46           C
ATOM     66  N   ASP C   9     -13.076  -5.214 166.180  1.00 25.92           N
ATOM     67  CA  ASP C   9     -13.333  -4.833 167.547  1.00 24.38           C
ATOM     68  C   ASP C   9     -13.490  -6.085 168.399  1.00 24.48           C
ATOM     69  O   ASP C   9     -14.397  -6.902 168.246  1.00 27.73           O
ATOM     70  CB  ASP C   9     -14.564  -3.969 167.663  1.00 28.43           C
ATOM     71  CG  ASP C   9     -14.473  -2.609 166.936  1.00 31.68           C
ATOM     72  OD1 ASP C   9     -13.415  -1.937 166.967  1.00 30.28           O
ATOM     73  OD2 ASP C   9     -15.526  -2.196 166.356  1.00 45.47           O
ATOM     74  N   CYS C  10     -12.521  -6.315 169.259  1.00 23.67           N
ATOM     75  CA  CYS C  10     -12.519  -7.502 170.076  1.00 23.49           C
ATOM     76  C   CYS C  10     -13.274  -7.376 171.360  1.00 21.93           C
ATOM     77  O   CYS C  10     -13.603  -8.409 171.989  1.00 24.55           O
ATOM     78  CB  CYS C  10     -11.065  -7.921 170.351  1.00 21.92           C
ATOM     79  SG  CYS C  10     -10.116  -8.315 168.875  1.00 23.97           S
ATOM     80  N   GLY C  11     -13.495  -6.148 171.796  1.00 24.29           N
ATOM     81  CA  GLY C  11     -14.202  -5.978 173.044  1.00 24.22           C
ATOM     82  C   GLY C  11     -13.497  -6.521 174.272  1.00 23.44           C
ATOM     83  O   GLY C  11     -12.276  -6.590 174.314  1.00 25.16           O
ATOM     84  N   ASN C  12     -14.293  -6.788 175.291  1.00 22.48           N
ATOM     85  CA  ASN C  12     -13.892  -7.148 176.640  1.00 21.03           C
ATOM     86  C   ASN C  12     -13.490  -8.617 176.623  1.00 23.84           C
ATOM     87  O   ASN C  12     -14.200  -9.508 176.089  1.00 23.88           O
ATOM     88  CB  ASN C  12     -15.074  -6.841 177.581  1.00 23.85           C
ATOM     89  CG  ASN C  12     -14.751  -7.028 179.039  1.00 21.48           C
ATOM     90  OD1 ASN C  12     -14.260  -8.076 179.470  1.00 23.40           O
ATOM     91  ND2 ASN C  12     -14.979  -6.015 179.819  1.00 27.10           N
ATOM     92  N   ASP C  13     -12.381  -8.912 177.295  1.00 20.99           N
ATOM     93  CA  ASP C  13     -11.854 -10.260 177.295  1.00 21.37           C
ATOM     94  C   ASP C  13     -12.668 -11.299 178.003  1.00 23.12           C
ATOM     95  O   ASP C  13     -12.396 -12.492 177.879  1.00 24.07           O
ATOM     96  CB  ASP C  13     -10.385 -10.312 177.680  1.00 19.27           C
ATOM     97  CG  ASP C  13     -10.134 -10.088 179.157  1.00 21.40           C
ATOM     98  OD1 ASP C  13     -11.082 -10.270 179.984  1.00 22.22           O
ATOM     99  OD2 ASP C  13      -8.939  -9.841 179.548  1.00 21.43           O
ATOM    100  N   VAL C  14     -13.711 -10.874 178.708  1.00 25.74           N
ATOM    101  CA  VAL C  14     -14.607 -11.872 179.269  1.00 28.38           C
ATOM    102  C   VAL C  14     -15.239 -12.765 178.213  1.00 28.01           C
ATOM    103  O   VAL C  14     -15.648 -13.900 178.491  1.00 34.87           O
ATOM    104  CB  VAL C  14     -15.768 -11.297 180.119  1.00 35.51           C
ATOM    105  CG1 VAL C  14     -15.285 -10.695 181.413  1.00 43.44           C
ATOM    106  CG2 VAL C  14     -16.649 -10.326 179.357  1.00 30.54           C
ATOM    107  N   SER C  15     -15.325 -12.248 177.005  1.00 28.90           N
ATOM    108  CA  SER C  15     -15.943 -12.944 175.893  1.00 30.92           C
ATOM    109  C   SER C  15     -14.888 -13.605 174.968  1.00 29.41           C
ATOM    110  O   SER C  15     -15.219 -14.163 173.922  1.00 33.15           O
ATOM    111  CB  SER C  15     -16.883 -11.996 175.117  1.00 40.13           C
ATOM    112  OG  SER C  15     -18.122 -11.609 175.827  1.00 46.29           O
ATOM    113  N   TRP C  16     -13.605 -13.587 175.366  1.00 25.92           N
ATOM    114  CA  TRP C  16     -12.546 -14.183 174.583  1.00 27.31           C
ATOM    115  C   TRP C  16     -12.452 -15.671 174.926  1.00 27.04           C
ATOM    116  O   TRP C  16     -12.882 -16.122 176.012  1.00 30.15           O
ATOM    117  CB  TRP C  16     -11.194 -13.493 174.748  1.00 25.61           C
ATOM    118  CG  TRP C  16     -11.150 -12.069 174.307  1.00 22.93           C
ATOM    119  CD1 TRP C  16     -12.210 -11.251 173.992  1.00 23.48           C
ATOM    120  CD2 TRP C  16      -9.981 -11.227 174.259  1.00 21.45           C
ATOM    121  NE1 TRP C  16     -11.787  -9.988 173.730  1.00 22.90           N
ATOM    122  CE2 TRP C  16     -10.418  -9.939 173.850  1.00 21.37           C
ATOM    123  CE3 TRP C  16      -8.631 -11.462 174.433  1.00 22.72           C
ATOM    124  CZ2 TRP C  16      -9.534  -8.846 173.729  1.00 21.98           C
ATOM    125  CZ3 TRP C  16      -7.760 -10.413 174.243  1.00 21.47           C
ATOM    126  CH2 TRP C  16      -8.214  -9.095 173.903  1.00 20.78           C
ATOM    127  N   ALA C  17     -11.915 -16.437 173.996  1.00 24.92           N
ATOM    128  CA  ALA C  17     -11.705 -17.888 174.190  1.00 23.36           C
ATOM    129  C   ALA C  17     -10.358 -18.239 174.774  1.00 23.47           C
ATOM    130  O   ALA C  17      -9.381 -17.710 174.340  1.00 24.94           O
ATOM    131  CB  ALA C  17     -11.835 -18.582 172.864  1.00 27.40           C
ATOM    132  N   LYS C  18     -10.317 -19.203 175.687  1.00 24.08           N
ATOM    133  CA ALYS C  18      -9.077 -19.857 176.105  0.50 25.70           C
ATOM    134  CA BLYS C  18      -9.035 -19.773 176.071  0.50 24.35           C
ATOM    135  C   LYS C  18      -8.505 -20.605 174.910  1.00 26.92           C
ATOM    136  O   LYS C  18      -9.266 -21.334 174.189  1.00 32.79           O
ATOM    137  CB ALYS C  18      -9.324 -20.901 177.194  0.50 34.60           C
ATOM    138  CB BLYS C  18      -9.105 -20.617 177.330  0.50 28.04           C
ATOM    139  CG ALYS C  18     -10.268 -20.543 178.324  0.50 44.81           C
ATOM    140  CG BLYS C  18      -9.810 -19.990 178.503  0.50 31.68           C
ATOM    141  CD ALYS C  18      -9.588 -19.744 179.413  0.50 46.34           C
ATOM    142  CD BLYS C  18      -9.139 -18.767 179.040  0.50 33.31           C
ATOM    143  CE ALYS C  18     -10.075 -20.218 180.776  0.50 52.20           C
ATOM    144  CE BLYS C  18      -9.721 -18.321 180.367  0.50 37.17           C
ATOM    145  NZ ALYS C  18     -10.125 -21.696 180.831  0.50 49.63           N
ATOM    146  NZ BLYS C  18     -11.125 -17.853 180.269  0.50 37.38           N
ATOM    147  N   VAL C  19      -7.206 -20.474 174.702  1.00 23.23           N
ATOM    148  CA  VAL C  19      -6.555 -21.185 173.676  1.00 24.84           C
ATOM    149  C   VAL C  19      -5.294 -21.827 174.183  1.00 27.16           C
ATOM    150  O   VAL C  19      -4.687 -21.397 175.107  1.00 27.15           O
ATOM    151  CB  VAL C  19      -6.280 -20.335 172.475  1.00 25.86           C
ATOM    152  CG1 VAL C  19      -7.572 -19.795 171.921  1.00 33.64           C
ATOM    153  CG2 VAL C  19      -5.347 -19.199 172.804  1.00 25.47           C
ATOM    154  N   PRO C  20      -4.945 -22.978 173.612  1.00 26.40           N
ATOM    155  CA  PRO C  20      -3.714 -23.555 174.076  1.00 27.80           C
ATOM    156  C   PRO C  20      -2.521 -22.631 173.839  1.00 23.71           C
ATOM    157  O   PRO C  20      -2.420 -22.008 172.779  1.00 27.52           O
ATOM    158  CB  PRO C  20      -3.590 -24.835 173.227  1.00 30.51           C
ATOM    159  CG  PRO C  20      -4.874 -25.021 172.613  1.00 31.35           C
ATOM    160  CD  PRO C  20      -5.523 -23.695 172.466  1.00 25.90           C
ATOM    161  N   SER C  21      -1.640 -22.551 174.805  1.00 25.42           N
ATOM    162  CA  SER C  21      -0.457 -21.719 174.704  1.00 24.03           C
ATOM    163  C   SER C  21       0.593 -22.290 173.780  1.00 24.60           C
ATOM    164  O   SER C  21       0.910 -23.492 173.872  1.00 27.64           O
ATOM    165  CB  SER C  21       0.122 -21.464 176.065  1.00 24.98           C
ATOM    166  OG  SER C  21       1.277 -20.685 175.881  1.00 25.08           O
ATOM    167  N   ASP C  22       1.160 -21.484 172.909  1.00 26.09           N
ATOM    168  CA  ASP C  22       2.259 -21.833 172.051  1.00 27.64           C
ATOM    169  C   ASP C  22       3.594 -21.449 172.649  1.00 26.95           C
ATOM    170  O   ASP C  22       4.645 -21.555 171.969  1.00 32.63           O
ATOM    171  CB  ASP C  22       2.060 -21.213 170.654  1.00 37.12           C
ATOM    172  CG  ASP C  22       2.206 -19.719 170.648  1.00 45.09           C
ATOM    173  OD1 ASP C  22       2.576 -19.151 171.695  1.00 36.68           O
ATOM    174  OD2 ASP C  22       1.980 -19.128 169.587  1.00 60.76           O
ATOM    175  N   ASP C  23       3.592 -21.104 173.946  1.00 26.97           N
ATOM    176  CA  ASP C  23       4.804 -20.690 174.664  1.00 26.94           C
ATOM    177  C   ASP C  23       4.711 -21.160 176.136  1.00 26.70           C
ATOM    178  O   ASP C  23       3.859 -20.643 176.867  1.00 24.37           O
ATOM    179  CB  ASP C  23       4.935 -19.147 174.580  1.00 30.42           C
ATOM    180  CG  ASP C  23       6.211 -18.627 175.255  1.00 34.11           C
ATOM    181  OD1 ASP C  23       6.822 -19.289 176.134  1.00 36.03           O
ATOM    182  OD2 ASP C  23       6.620 -17.580 174.819  1.00 42.33           O
ATOM    183  N   PRO C  24       5.552 -22.161 176.602  1.00 26.46           N
ATOM    184  CA  PRO C  24       5.415 -22.664 177.981  1.00 26.62           C
ATOM    185  C   PRO C  24       5.605 -21.596 179.048  1.00 23.49           C
ATOM    186  O   PRO C  24       5.213 -21.793 180.176  1.00 28.17           O
ATOM    187  CB  PRO C  24       6.509 -23.731 178.107  1.00 29.81           C
ATOM    188  CG  PRO C  24       6.785 -24.091 176.714  1.00 47.55           C
ATOM    189  CD  PRO C  24       6.649 -22.839 175.901  1.00 43.38           C
ATOM    190  N   GLY C  25       6.159 -20.466 178.639  1.00 26.79           N
ATOM    191  CA  GLY C  25       6.272 -19.340 179.586  1.00 28.28           C
ATOM    192  C   GLY C  25       5.067 -18.411 179.680  1.00 21.53           C
ATOM    193  O   GLY C  25       5.087 -17.459 180.474  1.00 23.56           O
ATOM    194  N   ARG C  26       4.044 -18.725 178.911  1.00 20.75           N
ATOM    195  CA  ARG C  26       2.766 -18.029 178.953  1.00 19.14           C
ATOM    196  C   ARG C  26       1.658 -18.984 179.326  1.00 21.14           C
ATOM    197  O   ARG C  26       1.531 -20.021 178.681  1.00 22.53           O
ATOM    198  CB  ARG C  26       2.479 -17.412 177.580  1.00 20.24           C
ATOM    199  CG  ARG C  26       3.562 -16.434 177.215  1.00 20.49           C
ATOM    200  CD  ARG C  26       3.206 -15.853 175.887  1.00 26.08           C
ATOM    201  NE  ARG C  26       4.164 -14.801 175.641  1.00 27.12           N
ATOM    202  CZ  ARG C  26       4.308 -14.211 174.469  1.00 29.87           C
ATOM    203  NH1 ARG C  26       3.698 -14.671 173.388  1.00 31.18           N
ATOM    204  NH2 ARG C  26       5.220 -13.250 174.338  1.00 38.10           N
ATOM    205  N   ASP C  27       0.841 -18.621 180.295  1.00 19.02           N
ATOM    206  CA  ASP C  27      -0.336 -19.355 180.623  1.00 18.65           C
ATOM    207  C   ASP C  27      -1.551 -18.470 180.522  1.00 20.14           C
ATOM    208  O   ASP C  27      -1.482 -17.311 180.149  1.00 19.97           O
ATOM    209  CB  ASP C  27      -0.213 -20.035 181.978  1.00 20.04           C
ATOM    210  CG  ASP C  27      -0.303 -19.125 183.137  1.00 24.50           C
ATOM    211  OD1 ASP C  27      -0.455 -17.898 182.980  1.00 23.20           O
ATOM    212  OD2 ASP C  27      -0.236 -19.668 184.267  1.00 31.45           O
ATOM    213  N   ASN C  28      -2.691 -19.033 180.703  1.00 19.69           N
ATOM    214  CA  ASN C  28      -3.949 -18.380 180.578  1.00 18.06           C
ATOM    215  C   ASN C  28      -4.056 -17.581 179.297  1.00 17.95           C
ATOM    216  O   ASN C  28      -4.566 -16.448 179.269  1.00 19.15           O
ATOM    217  CB  ASN C  28      -4.229 -17.557 181.809  1.00 19.52           C
ATOM    218  CG  ASN C  28      -5.699 -17.214 181.951  1.00 20.64           C
ATOM    219  OD1 ASN C  28      -6.599 -17.978 181.562  1.00 25.07           O
ATOM    220  ND2 ASN C  28      -5.981 -16.058 182.514  1.00 21.06           N
ATOM    221  N   THR C  29      -3.601 -18.192 178.206  1.00 19.02           N
ATOM    222  CA  THR C  29      -3.644 -17.601 176.859  1.00 18.41           C
ATOM    223  C   THR C  29      -5.084 -17.561 176.393  1.00 19.55           C
ATOM    224  O   THR C  29      -5.800 -18.574 176.439  1.00 20.82           O
ATOM    225  CB  THR C  29      -2.671 -18.299 175.934  1.00 19.48           C
ATOM    226  OG1 THR C  29      -2.851 -19.725 176.034  1.00 22.03           O
ATOM    227  CG2 THR C  29      -1.218 -18.045 176.333  1.00 19.98           C
ATOM    228  N   ARG C  30      -5.493 -16.406 175.894  1.00 19.80           N
ATOM    229  CA  ARG C  30      -6.903 -16.099 175.560  1.00 21.44           C
ATOM    230  C   ARG C  30      -6.950 -15.202 174.326  1.00 20.93           C
ATOM    231  O   ARG C  30      -6.045 -14.330 174.168  1.00 20.16           O
ATOM    232  CB  ARG C  30      -7.586 -15.349 176.739  1.00 21.68           C
ATOM    233  CG  ARG C  30      -7.658 -16.180 177.981  1.00 24.68           C
ATOM    234  CD  ARG C  30      -7.983 -15.411 179.238  1.00 24.77           C
ATOM    235  NE  ARG C  30      -6.848 -14.635 179.695  1.00 22.32           N
ATOM    236  CZ  ARG C  30      -6.809 -13.326 179.998  1.00 21.99           C
ATOM    237  NH1 ARG C  30      -7.873 -12.536 179.836  1.00 25.37           N
ATOM    238  NH2 ARG C  30      -5.699 -12.803 180.448  1.00 22.36           N
ATOM    239  N   GLU C  31      -7.905 -15.417 173.454  1.00 20.38           N
ATOM    240  CA  GLU C  31      -7.965 -14.608 172.282  1.00 21.63           C
ATOM    241  C   GLU C  31      -9.346 -14.448 171.735  1.00 22.53           C
ATOM    242  O   GLU C  31     -10.219 -15.305 171.998  1.00 23.06           O
ATOM    243  CB  GLU C  31      -7.035 -15.124 171.178  1.00 21.85           C
ATOM    244  CG  GLU C  31      -7.610 -16.285 170.421  1.00 25.60           C
ATOM    245  CD  GLU C  31      -6.691 -16.805 169.355  1.00 28.36           C
ATOM    246  OE1 GLU C  31      -5.614 -16.274 169.103  1.00 24.27           O
ATOM    247  OE2 GLU C  31      -7.067 -17.821 168.764  1.00 29.24           O
ATOM    248  N   LEU C  32      -9.549 -13.352 170.996  1.00 22.81           N
ATOM    249  CA  LEU C  32     -10.735 -13.143 170.206  1.00 23.31           C
ATOM    250  C   LEU C  32     -10.273 -13.193 168.775  1.00 23.95           C
ATOM    251  O   LEU C  32      -9.683 -12.262 168.274  1.00 22.72           O
ATOM    252  CB  LEU C  32     -11.391 -11.811 170.576  1.00 25.25           C
ATOM    253  CG  LEU C  32     -12.820 -11.561 170.050  1.00 25.64           C
ATOM    254  CD1 LEU C  32     -12.858 -11.421 168.544  1.00 29.07           C
ATOM    255  CD2 LEU C  32     -13.725 -12.652 170.521  1.00 26.26           C
ATOM    256  N   ALA C  33     -10.478 -14.344 168.150  1.00 26.26           N
ATOM    257  CA  ALA C  33     -10.088 -14.561 166.772  1.00 23.48           C
ATOM    258  C   ALA C  33     -11.280 -14.303 165.816  1.00 29.51           C
ATOM    259  O   ALA C  33     -12.417 -14.626 166.153  1.00 28.13           O
ATOM    260  CB  ALA C  33      -9.616 -15.964 166.596  1.00 27.14           C
ATOM    261  N   LYS C  34     -10.999 -13.730 164.635  1.00 26.26           N
ATOM    262  CA  LYS C  34     -11.995 -13.542 163.627  1.00 29.45           C
ATOM    263  C   LYS C  34     -11.456 -13.946 162.258  1.00 27.61           C
ATOM    264  O   LYS C  34     -10.322 -13.680 161.924  1.00 28.77           O
ATOM    265  CB  LYS C  34     -12.431 -12.095 163.581  1.00 33.21           C
ATOM    266  CG  LYS C  34     -13.275 -11.694 164.780  1.00 42.27           C
ATOM    267  CD  LYS C  34     -14.077 -10.447 164.548  1.00 47.59           C
ATOM    268  CE  LYS C  34     -15.177 -10.349 165.597  1.00 67.77           C
ATOM    269  NZ  LYS C  34     -15.680  -8.954 165.773  1.00 81.72           N
ATOM    270  N   ASN C  35     -12.315 -14.628 161.503  1.00 32.27           N
ATOM    271  CA  ASN C  35     -12.080 -14.849 160.092  1.00 32.05           C
ATOM    272  C   ASN C  35     -12.726 -13.672 159.321  1.00 32.26           C
ATOM    273  O   ASN C  35     -13.933 -13.494 159.345  1.00 34.75           O
ATOM    274  CB  ASN C  35     -12.690 -16.196 159.702  1.00 37.44           C
ATOM    275  CG  ASN C  35     -11.884 -17.423 160.204  1.00 42.16           C
ATOM    276  OD1 ASN C  35     -10.655 -17.418 160.218  1.00 40.74           O
ATOM    277  ND2 ASN C  35     -12.595 -18.481 160.612  1.00 46.41           N
ATOM    278  N   ILE C  36     -11.884 -12.820 158.743  1.00 34.07           N
ATOM    279  CA  ILE C  36     -12.339 -11.633 158.032  1.00 28.71           C
ATOM    280  C   ILE C  36     -12.475 -12.007 156.558  1.00 38.51           C
ATOM    281  O   ILE C  36     -11.532 -12.506 155.982  1.00 35.62           O
ATOM    282  CB  ILE C  36     -11.390 -10.435 158.196  1.00 32.93           C
ATOM    283  CG1 ILE C  36     -11.255 -10.046 159.684  1.00 34.22           C
ATOM    284  CG2 ILE C  36     -11.851  -9.246 157.368  1.00 36.35           C
ATOM    285  CD1 ILE C  36     -12.566  -9.710 160.330  1.00 40.40           C
ATOM    286  N   THR C  37     -13.621 -11.739 155.954  1.00 37.23           N
ATOM    287  CA  THR C  37     -13.779 -11.962 154.506  1.00 41.47           C
ATOM    288  C   THR C  37     -13.656 -10.644 153.741  1.00 35.55           C
ATOM    289  O   THR C  37     -14.365  -9.699 154.016  1.00 39.11           O
ATOM    290  CB  THR C  37     -15.139 -12.609 154.172  1.00 41.02           C
ATOM    291  OG1 THR C  37     -15.259 -13.859 154.847  1.00 42.53           O
ATOM    292  CG2 THR C  37     -15.288 -12.831 152.657  1.00 41.41           C
ATOM    293  N   PHE C  38     -12.759 -10.571 152.763  1.00 38.83           N
ATOM    294  CA  PHE C  38     -12.631  -9.323 151.998  1.00 34.74           C
ATOM    295  C   PHE C  38     -13.919  -9.009 151.237  1.00 40.80           C
ATOM    296  O   PHE C  38     -14.543  -9.901 150.652  1.00 44.62           O
ATOM    297  CB  PHE C  38     -11.487  -9.371 150.990  1.00 38.35           C
ATOM    298  CG  PHE C  38     -10.148  -9.565 151.601  1.00 33.19           C
ATOM    299  CD1 PHE C  38      -9.716  -8.747 152.652  1.00 34.22           C
ATOM    300  CD2 PHE C  38      -9.341 -10.604 151.199  1.00 37.23           C
ATOM    301  CE1 PHE C  38      -8.470  -8.935 153.205  1.00 30.35           C
ATOM    302  CE2 PHE C  38      -8.102 -10.810 151.751  1.00 35.45           C
ATOM    303  CZ  PHE C  38      -7.655  -9.969 152.784  1.00 31.73           C
ATOM    304  N   ALA C  39     -14.290  -7.735 151.237  1.00 40.94           N
ATOM    305  CA  ALA C  39     -15.456  -7.252 150.492  1.00 46.48           C
ATOM    306  C   ALA C  39     -15.298  -7.598 149.014  1.00 46.05           C
ATOM    307  O   ALA C  39     -16.266  -7.956 148.353  1.00 44.58           O
ATOM    308  CB  ALA C  39     -15.627  -5.741 150.679  1.00 48.24           C
ATOM    309  N   SER C  40     -14.064  -7.521 148.523  1.00 39.50           N
ATOM    310  CA  SER C  40     -13.721  -7.917 147.140  1.00 41.60           C
ATOM    311  C   SER C  40     -12.605  -8.942 147.204  1.00 46.10           C
ATOM    312  O   SER C  40     -11.524  -8.621 147.642  1.00 43.68           O
ATOM    313  CB  SER C  40     -13.244  -6.721 146.342  1.00 50.20           C
ATOM    314  OG  SER C  40     -14.255  -5.747 146.327  1.00 53.63           O
ATOM    315  N   PRO C  41     -12.865 -10.189 146.793  1.00 44.67           N
ATOM    316  CA  PRO C  41     -11.790 -11.169 146.858  1.00 48.21           C
ATOM    317  C   PRO C  41     -10.689 -10.855 145.882  1.00 45.14           C
ATOM    318  O   PRO C  41     -10.923 -10.223 144.849  1.00 55.14           O
ATOM    319  CB  PRO C  41     -12.464 -12.505 146.489  1.00 50.26           C
ATOM    320  CG  PRO C  41     -13.894 -12.207 146.234  1.00 54.02           C
ATOM    321  CD  PRO C  41     -14.053 -10.723 146.112  1.00 45.35           C
ATOM    322  N   TYR C  42      -9.510 -11.325 146.229  1.00 44.73           N
ATOM    323  CA  TYR C  42      -8.304 -11.261 145.426  1.00 52.54           C
ATOM    324  C   TYR C  42      -8.209 -12.620 144.764  1.00 57.38           C
ATOM    325  O   TYR C  42      -8.977 -13.497 145.138  1.00 53.76           O
ATOM    326  CB  TYR C  42      -7.111 -11.047 146.363  1.00 39.90           C
ATOM    327  CG  TYR C  42      -7.110  -9.680 147.056  1.00 42.59           C
ATOM    328  CD1 TYR C  42      -7.631  -9.522 148.349  1.00 38.25           C
ATOM    329  CD2 TYR C  42      -6.554  -8.562 146.447  1.00 43.85           C
ATOM    330  CE1 TYR C  42      -7.617  -8.279 148.983  1.00 36.33           C
ATOM    331  CE2 TYR C  42      -6.526  -7.320 147.077  1.00 42.60           C
ATOM    332  CZ  TYR C  42      -7.057  -7.184 148.359  1.00 36.58           C
ATOM    333  OH  TYR C  42      -7.047  -5.959 149.003  1.00 37.29           O
ATOM    334  N   CYS C  43      -7.306 -12.811 143.798  1.00 63.93           N
ATOM    335  CA  CYS C  43      -7.061 -14.163 143.228  1.00 64.92           C
ATOM    336  C   CYS C  43      -5.884 -14.819 143.909  1.00 54.18           C
ATOM    337  O   CYS C  43      -5.698 -16.031 143.797  1.00 58.80           O
ATOM    338  CB  CYS C  43      -6.827 -14.179 141.692  1.00 61.05           C
ATOM    339  SG  CYS C  43      -6.158 -12.656 140.975  1.00 86.38           S
ATOM    340  N   ARG C  44      -5.097 -14.015 144.620  1.00 52.80           N
ATOM    341  CA  ARG C  44      -3.909 -14.491 145.298  1.00 49.62           C
ATOM    342  C   ARG C  44      -3.936 -13.833 146.720  1.00 60.40           C
ATOM    343  O   ARG C  44      -4.548 -12.785 146.863  1.00 50.42           O
ATOM    344  CB  ARG C  44      -2.653 -14.060 144.493  1.00 48.95           C
ATOM    345  CG  ARG C  44      -2.553 -14.597 143.080  1.00 47.35           C
ATOM    346  CD  ARG C  44      -1.529 -13.825 142.264  1.00 65.29           C
ATOM    347  NE  ARG C  44      -1.218 -14.528 141.011  1.00 83.80           N
ATOM    348  CZ  ARG C  44      -1.867 -14.387 139.849  1.00 82.15           C
ATOM    349  NH1 ARG C  44      -2.895 -13.540 139.726  1.00 59.27           N
ATOM    350  NH2 ARG C  44      -1.472 -15.101 138.790  1.00 80.76           N
ATOM    351  N   PRO C  45      -3.293 -14.460 147.735  1.00 49.98           N
ATOM    352  CA  PRO C  45      -3.264 -13.821 149.070  1.00 42.87           C
ATOM    353  C   PRO C  45      -2.649 -12.433 149.021  1.00 42.12           C
ATOM    354  O   PRO C  45      -1.530 -12.282 148.532  1.00 45.60           O
ATOM    355  CB  PRO C  45      -2.389 -14.775 149.889  1.00 43.20           C
ATOM    356  CG  PRO C  45      -2.628 -16.112 149.235  1.00 45.66           C
ATOM    357  CD  PRO C  45      -2.643 -15.788 147.762  1.00 51.03           C
ATOM    358  N   PRO C  46      -3.397 -11.399 149.486  1.00 42.04           N
ATOM    359  CA  PRO C  46      -2.779 -10.066 149.540  1.00 33.57           C
ATOM    360  C   PRO C  46      -1.804  -9.971 150.734  1.00 33.90           C
ATOM    361  O   PRO C  46      -1.739 -10.909 151.555  1.00 35.47           O
ATOM    362  CB  PRO C  46      -3.986  -9.137 149.767  1.00 35.37           C
ATOM    363  CG  PRO C  46      -4.900  -9.985 150.605  1.00 36.55           C
ATOM    364  CD  PRO C  46      -4.796 -11.362 149.959  1.00 37.56           C
ATOM    365  N   VAL C  47      -1.098  -8.850 150.830  1.00 33.46           N
ATOM    366  CA  VAL C  47      -0.380  -8.472 152.086  1.00 35.23           C
ATOM    367  C   VAL C  47      -1.348  -7.797 153.054  1.00 37.26           C
ATOM    368  O   VAL C  47      -2.057  -6.854 152.668  1.00 41.70           O
ATOM    369  CB  VAL C  47       0.814  -7.525 151.829  1.00 36.57           C
ATOM    370  CG1 VAL C  47       1.432  -7.028 153.133  1.00 37.59           C
ATOM    371  CG2 VAL C  47       1.845  -8.231 150.954  1.00 39.14           C
ATOM    372  N   VAL C  48      -1.404  -8.302 154.283  1.00 31.89           N
ATOM    373  CA  VAL C  48      -2.206  -7.677 155.349  1.00 30.42           C
ATOM    374  C   VAL C  48      -1.280  -7.169 156.449  1.00 29.03           C
ATOM    375  O   VAL C  48      -0.334  -7.837 156.848  1.00 30.08           O
ATOM    376  CB  VAL C  48      -3.231  -8.657 155.914  1.00 32.85           C
ATOM    377  CG1 VAL C  48      -4.007  -8.066 157.093  1.00 30.30           C
ATOM    378  CG2 VAL C  48      -4.144  -9.107 154.805  1.00 33.47           C
ATOM    379  N   LEU C  49      -1.509  -5.925 156.875  1.00 27.56           N
ATOM    380  CA  LEU C  49      -0.827  -5.372 158.051  1.00 28.99           C
ATOM    381  C   LEU C  49      -1.910  -5.047 159.081  1.00 25.28           C
ATOM    382  O   LEU C  49      -2.946  -4.440 158.793  1.00 26.89           O
ATOM    383  CB  LEU C  49      -0.036  -4.093 157.735  1.00 31.78           C
ATOM    384  CG  LEU C  49       0.672  -3.462 158.932  1.00 32.63           C
ATOM    385  CD1 LEU C  49       1.802  -4.315 159.393  1.00 33.17           C
ATOM    386  CD2 LEU C  49       1.217  -2.102 158.574  1.00 35.69           C
ATOM    387  N   LEU C  50      -1.602  -5.423 160.341  1.00 25.57           N
ATOM    388  CA  LEU C  50      -2.494  -5.128 161.488  1.00 25.37           C
ATOM    389  C   LEU C  50      -1.933  -3.989 162.326  1.00 22.29           C
ATOM    390  O   LEU C  50      -0.727  -3.850 162.438  1.00 24.78           O
ATOM    391  CB  LEU C  50      -2.570  -6.372 162.376  1.00 23.04           C
ATOM    392  CG  LEU C  50      -3.031  -7.701 161.770  1.00 23.82           C
ATOM    393  CD1 LEU C  50      -3.129  -8.786 162.829  1.00 24.60           C
ATOM    394  CD2 LEU C  50      -4.369  -7.515 161.023  1.00 27.27           C
ATOM    395  N   SER C  51      -2.825  -3.201 162.901  1.00 22.72           N
ATOM    396  CA  SER C  51      -2.442  -2.052 163.744  1.00 23.28           C
ATOM    397  C   SER C  51      -3.393  -2.063 164.953  1.00 25.28           C
ATOM    398  O   SER C  51      -4.584  -2.012 164.764  1.00 25.07           O
ATOM    399  CB  SER C  51      -2.692  -0.741 162.952  1.00 28.51           C
ATOM    400  OG  SER C  51      -2.399   0.368 163.699  1.00 31.99           O
ATOM    401  N   ILE C  52      -2.857  -1.976 166.166  1.00 24.17           N
ATOM    402  CA  ILE C  52      -3.691  -1.859 167.359  1.00 22.30           C
ATOM    403  C   ILE C  52      -4.104  -0.395 167.541  1.00 20.75           C
ATOM    404  O   ILE C  52      -3.295   0.444 167.879  1.00 27.83           O
ATOM    405  CB  ILE C  52      -2.980  -2.390 168.595  1.00 23.56           C
ATOM    406  CG1 ILE C  52      -2.512  -3.852 168.383  1.00 25.21           C
ATOM    407  CG2 ILE C  52      -3.918  -2.255 169.832  1.00 24.54           C
ATOM    408  CD1 ILE C  52      -1.568  -4.358 169.452  1.00 25.29           C
ATOM    409  N   THR C  53      -5.348  -0.079 167.292  1.00 21.46           N
ATOM    410  CA  THR C  53      -5.809   1.289 167.327  1.00 21.29           C
ATOM    411  C   THR C  53      -6.754   1.610 168.471  1.00 23.11           C
ATOM    412  O   THR C  53      -7.164   2.756 168.627  1.00 22.53           O
ATOM    413  CB  THR C  53      -6.419   1.697 165.983  1.00 25.18           C
ATOM    414  OG1 THR C  53      -7.484   0.813 165.638  1.00 23.69           O
ATOM    415  CG2 THR C  53      -5.309   1.667 164.875  1.00 27.82           C
ATOM    416  N   GLN C  54      -7.046   0.640 169.320  1.00 21.52           N
ATOM    417  CA  GLN C  54      -7.754   0.890 170.566  1.00 20.83           C
ATOM    418  C   GLN C  54      -7.282  -0.098 171.590  1.00 19.64           C
ATOM    419  O   GLN C  54      -7.229  -1.312 171.334  1.00 19.77           O
ATOM    420  CB  GLN C  54      -9.268   0.717 170.403  1.00 20.28           C
ATOM    421  CG  GLN C  54     -10.084   0.843 171.663  1.00 20.89           C
ATOM    422  CD  GLN C  54     -11.525   0.858 171.365  1.00 26.61           C
ATOM    423  OE1 GLN C  54     -11.971   1.289 170.294  1.00 34.71           O
ATOM    424  NE2 GLN C  54     -12.274   0.494 172.314  1.00 36.70           N
ATOM    425  N   LEU C  55      -7.068   0.404 172.795  1.00 18.94           N
ATOM    426  CA ALEU C  55      -6.701  -0.451 173.953  0.70 19.26           C
ATOM    427  CA BLEU C  55      -6.774  -0.455 173.893  0.30 18.34           C
ATOM    428  C   LEU C  55      -7.287   0.144 175.214  1.00 17.66           C
ATOM    429  O   LEU C  55      -7.151   1.355 175.436  1.00 17.64           O
ATOM    430  CB ALEU C  55      -5.185  -0.543 174.261  0.70 20.11           C
ATOM    431  CB BLEU C  55      -5.277  -0.646 173.911  0.30 19.28           C
ATOM    432  CG ALEU C  55      -4.269  -1.412 173.412  0.70 21.55           C
ATOM    433  CG BLEU C  55      -4.784  -1.797 174.737  0.30 17.03           C
ATOM    434  CD1ALEU C  55      -2.784  -1.187 173.703  0.70 20.92           C
ATOM    435  CD1BLEU C  55      -5.445  -3.137 174.379  0.30 12.88           C
ATOM    436  CD2ALEU C  55      -4.668  -2.844 173.621  0.70 21.39           C
ATOM    437  CD2BLEU C  55      -3.286  -1.852 174.534  0.30 17.86           C
ATOM    438  N   ASP C  56      -7.851  -0.678 176.055  1.00 16.13           N
ATOM    439  CA  ASP C  56      -8.292  -0.285 177.400  1.00 16.46           C
ATOM    440  C   ASP C  56      -7.886  -1.470 178.275  1.00 17.37           C
ATOM    441  O   ASP C  56      -8.456  -2.559 178.136  1.00 16.84           O
ATOM    442  CB  ASP C  56      -9.795  -0.018 177.372  1.00 17.03           C
ATOM    443  CG  ASP C  56     -10.351   0.334 178.720  1.00 16.56           C
ATOM    444  OD1 ASP C  56      -9.619   0.310 179.740  1.00 17.28           O
ATOM    445  OD2 ASP C  56     -11.561   0.702 178.758  1.00 18.41           O
ATOM    446  N   VAL C  57      -6.846  -1.299 179.111  1.00 16.26           N
ATOM    447  CA  VAL C  57      -6.226  -2.397 179.847  1.00 16.18           C
ATOM    448  C   VAL C  57      -6.130  -1.986 181.329  1.00 17.16           C
ATOM    449  O   VAL C  57      -5.729  -0.859 181.667  1.00 16.93           O
ATOM    450  CB  VAL C  57      -4.840  -2.669 179.257  1.00 17.80           C
ATOM    451  CG1 VAL C  57      -4.071  -3.641 180.141  1.00 19.52           C
ATOM    452  CG2 VAL C  57      -5.000  -3.174 177.876  1.00 19.03           C
ATOM    453  N   GLU C  58      -6.386  -2.933 182.207  1.00 16.35           N
ATOM    454  CA AGLU C  58      -6.348  -2.747 183.625  0.50 16.75           C
ATOM    455  CA BGLU C  58      -6.376  -2.688 183.640  0.50 15.51           C
ATOM    456  C   GLU C  58      -4.939  -2.423 184.088  1.00 16.01           C
ATOM    457  O   GLU C  58      -4.005  -3.190 183.797  1.00 17.42           O
ATOM    458  CB AGLU C  58      -6.735  -4.097 184.223  0.50 20.04           C
ATOM    459  CB BGLU C  58      -6.964  -3.904 184.416  0.50 16.05           C
ATOM    460  CG AGLU C  58      -6.580  -4.185 185.709  0.50 22.37           C
ATOM    461  CG BGLU C  58      -7.332  -3.592 185.868  0.50 14.93           C
ATOM    462  CD AGLU C  58      -7.252  -3.043 186.422  0.50 23.90           C
ATOM    463  CD BGLU C  58      -8.044  -4.707 186.609  0.50 17.77           C
ATOM    464  OE1AGLU C  58      -8.369  -2.603 185.982  0.50 24.84           O
ATOM    465  OE1BGLU C  58      -7.910  -5.902 186.238  0.50 18.75           O
ATOM    466  OE2AGLU C  58      -6.654  -2.591 187.427  0.50 23.27           O
ATOM    467  OE2BGLU C  58      -8.685  -4.387 187.653  0.50 20.75           O
ATOM    468  N   GLN C  59      -4.761  -1.418 184.914  1.00 16.47           N
ATOM    469  CA  GLN C  59      -3.421  -1.022 185.322  1.00 15.92           C
ATOM    470  C   GLN C  59      -2.776  -1.875 186.356  1.00 15.88           C
ATOM    471  O   GLN C  59      -1.571  -1.867 186.485  1.00 18.18           O
ATOM    472  CB  GLN C  59      -3.462   0.392 185.851  1.00 18.96           C
ATOM    473  CG  GLN C  59      -4.115   0.616 187.181  1.00 21.80           C
ATOM    474  CD  GLN C  59      -3.292   0.253 188.395  1.00 24.00           C
ATOM    475  OE1 GLN C  59      -2.051   0.245 188.374  1.00 24.50           O
ATOM    476  NE2 GLN C  59      -3.970  -0.096 189.442  1.00 34.50           N
ATOM    477  N   SER C  60      -3.539  -2.675 187.084  1.00 16.85           N
ATOM    478  CA  SER C  60      -3.014  -3.438 188.200  1.00 18.06           C
ATOM    479  C   SER C  60      -2.289  -4.711 187.829  1.00 18.23           C
ATOM    480  O   SER C  60      -1.699  -5.364 188.655  1.00 20.80           O
ATOM    481  CB  SER C  60      -4.095  -3.733 189.223  1.00 21.04           C
ATOM    482  OG  SER C  60      -5.227  -4.272 188.617  1.00 22.69           O
ATOM    483  N   GLN C  61      -2.380  -5.103 186.551  1.00 15.91           N
ATOM    484  CA AGLN C  61      -1.596  -6.234 186.031  0.70 16.06           C
ATOM    485  CA BGLN C  61      -1.605  -6.218 186.012  0.30 16.54           C
ATOM    486  C   GLN C  61      -0.865  -5.762 184.762  1.00 15.92           C
ATOM    487  O   GLN C  61      -1.220  -4.779 184.108  1.00 16.23           O
ATOM    488  CB AGLN C  61      -2.490  -7.465 185.699  0.70 18.86           C
ATOM    489  CB BGLN C  61      -2.519  -7.397 185.652  0.30 19.58           C
ATOM    490  CG AGLN C  61      -3.275  -7.964 186.915  0.70 19.73           C
ATOM    491  CG BGLN C  61      -3.414  -7.817 186.801  0.30 23.52           C
ATOM    492  CD AGLN C  61      -4.620  -7.256 187.033  0.70 18.72           C
ATOM    493  CD BGLN C  61      -2.657  -8.424 187.955  0.30 25.14           C
ATOM    494  OE1AGLN C  61      -4.966  -6.769 188.120  0.70 22.45           O
ATOM    495  OE1BGLN C  61      -1.424  -8.470 187.987  0.30 38.55           O
ATOM    496  NE2AGLN C  61      -5.423  -7.250 185.961  0.70 20.12           N
ATOM    497  NE2BGLN C  61      -3.405  -8.945 188.900  0.30 35.84           N
ATOM    498  N   ASN C  62       0.202  -6.470 184.452  1.00 15.99           N
ATOM    499  CA  ASN C  62       0.967  -6.126 183.281  1.00 15.61           C
ATOM    500  C   ASN C  62       0.149  -6.019 182.035  1.00 15.59           C
ATOM    501  O   ASN C  62      -0.889  -6.705 181.892  1.00 16.51           O
ATOM    502  CB  ASN C  62       2.132  -7.090 183.061  1.00 16.29           C
ATOM    503  CG  ASN C  62       3.173  -7.024 184.194  1.00 17.40           C
ATOM    504  OD1 ASN C  62       3.078  -6.205 185.096  1.00 17.53           O
ATOM    505  ND2 ASN C  62       4.167  -7.918 184.127  1.00 16.36           N
ATOM    506  N   LEU C  63       0.573  -5.179 181.103  1.00 15.53           N
ATOM    507  CA ALEU C  63      -0.077  -5.129 179.807  0.50 16.05           C
ATOM    508  CA BLEU C  63      -0.027  -5.085 179.772  0.50 16.39           C
ATOM    509  C   LEU C  63       0.590  -6.170 178.943  1.00 15.15           C
ATOM    510  O   LEU C  63       1.790  -6.175 178.773  1.00 16.13           O
ATOM    511  CB ALEU C  63       0.009  -3.707 179.247  0.50 16.00           C
ATOM    512  CB BLEU C  63       0.287  -3.704 179.164  0.50 17.84           C
ATOM    513  CG ALEU C  63      -0.662  -3.441 177.898  0.50 14.39           C
ATOM    514  CG BLEU C  63       0.048  -3.587 177.649  0.50 17.17           C
ATOM    515  CD1ALEU C  63      -1.163  -1.990 177.785  0.50 16.07           C
ATOM    516  CD1BLEU C  63      -1.430  -3.754 177.357  0.50 22.21           C
ATOM    517  CD2ALEU C  63       0.291  -3.762 176.753  0.50 14.68           C
ATOM    518  CD2BLEU C  63       0.599  -2.288 177.055  0.50 20.43           C
ATOM    519  N   ARG C  64      -0.220  -7.081 178.421  1.00 14.56           N
ATOM    520  CA  ARG C  64       0.207  -8.138 177.582  1.00 15.34           C
ATOM    521  C   ARG C  64      -0.748  -8.211 176.420  1.00 15.84           C
ATOM    522  O   ARG C  64      -1.895  -8.592 176.613  1.00 16.51           O
ATOM    523  CB  ARG C  64       0.233  -9.477 178.323  1.00 15.36           C
ATOM    524  CG  ARG C  64       1.094  -9.496 179.579  1.00 14.75           C
ATOM    525  CD  ARG C  64       1.006 -10.827 180.273  1.00 15.96           C
ATOM    526  NE  ARG C  64       1.737 -10.887 181.520  1.00 17.02           N
ATOM    527  CZ  ARG C  64       1.248 -10.609 182.684  1.00 15.08           C
ATOM    528  NH1 ARG C  64      -0.012 -10.224 182.810  1.00 15.76           N
ATOM    529  NH2 ARG C  64       1.982 -10.699 183.776  1.00 17.61           N
ATOM    530  N   VAL C  65      -0.339  -7.855 175.234  1.00 16.40           N
ATOM    531  CA  VAL C  65      -1.230  -7.867 174.052  1.00 16.65           C
ATOM    532  C   VAL C  65      -0.490  -8.271 172.827  1.00 17.95           C
ATOM    533  O   VAL C  65       0.703  -7.904 172.663  1.00 18.99           O
ATOM    534  CB  VAL C  65      -1.938  -6.529 173.814  1.00 21.66           C
ATOM    535  CG1 VAL C  65      -2.839  -6.111 174.983  1.00 22.74           C
ATOM    536  CG2 VAL C  65      -0.982  -5.393 173.502  1.00 22.05           C
ATOM    537  N   ILE C  66      -1.153  -9.039 171.977  1.00 18.31           N
ATOM    538  CA  ILE C  66      -0.672  -9.304 170.645  1.00 18.94           C
ATOM    539  C   ILE C  66      -1.796  -9.159 169.671  1.00 19.34           C
ATOM    540  O   ILE C  66      -2.910  -9.538 169.955  1.00 19.02           O
ATOM    541  CB  ILE C  66      -0.107 -10.730 170.478  1.00 20.14           C
ATOM    542  CG1 ILE C  66       1.024 -10.995 171.489  1.00 22.36           C
ATOM    543  CG2 ILE C  66       0.501 -10.882 169.112  1.00 26.08           C
ATOM    544  CD1 ILE C  66       1.481 -12.435 171.587  1.00 24.63           C
ATOM    545  N   ALA C  67      -1.522  -8.517 168.547  1.00 18.55           N
ATOM    546  CA  ALA C  67      -2.374  -8.554 167.371  1.00 20.60           C
ATOM    547  C   ALA C  67      -1.784  -9.599 166.438  1.00 20.82           C
ATOM    548  O   ALA C  67      -0.689  -9.431 165.899  1.00 23.21           O
ATOM    549  CB  ALA C  67      -2.399  -7.203 166.718  1.00 20.09           C
ATOM    550  N   ARG C  68      -2.436 -10.762 166.435  1.00 22.37           N
ATOM    551  CA  ARG C  68      -1.918 -11.949 165.733  1.00 24.38           C
ATOM    552  C   ARG C  68      -2.521 -12.056 164.362  1.00 24.78           C
ATOM    553  O   ARG C  68      -3.727 -12.067 164.232  1.00 28.40           O
ATOM    554  CB  ARG C  68      -2.283 -13.196 166.472  1.00 28.70           C
ATOM    555  CG  ARG C  68      -1.457 -13.453 167.626  1.00 34.08           C
ATOM    556  CD  ARG C  68      -1.175 -14.907 167.597  1.00 40.43           C
ATOM    557  NE  ARG C  68      -0.110 -15.160 168.494  1.00 43.37           N
ATOM    558  CZ  ARG C  68       0.027 -16.303 169.140  1.00 48.84           C
ATOM    559  NH1 ARG C  68      -0.865 -17.302 168.998  1.00 49.14           N
ATOM    560  NH2 ARG C  68       1.048 -16.472 169.970  1.00 54.00           N
ATOM    561  N   LEU C  69      -1.667 -12.224 163.366  1.00 29.74           N
ATOM    562  CA  LEU C  69      -2.104 -12.586 162.007  1.00 27.95           C
ATOM    563  C   LEU C  69      -1.806 -14.071 161.749  1.00 28.50           C
ATOM    564  O   LEU C  69      -0.650 -14.453 161.666  1.00 37.42           O
ATOM    565  CB  LEU C  69      -1.372 -11.702 161.042  1.00 27.79           C
ATOM    566  CG  LEU C  69      -1.855 -11.879 159.586  1.00 30.44           C
ATOM    567  CD1 LEU C  69      -3.328 -11.627 159.390  1.00 30.18           C
ATOM    568  CD2 LEU C  69      -1.072 -10.970 158.669  1.00 33.23           C
ATOM    569  N   TYR C  70      -2.855 -14.886 161.705  1.00 27.64           N
ATOM    570  CA  TYR C  70      -2.690 -16.345 161.612  1.00 27.64           C
ATOM    571  C   TYR C  70      -2.472 -16.826 160.172  1.00 33.57           C
ATOM    572  O   TYR C  70      -1.596 -17.656 159.938  1.00 38.30           O
ATOM    573  CB  TYR C  70      -3.916 -17.062 162.194  1.00 30.59           C
ATOM    574  CG  TYR C  70      -3.913 -17.198 163.727  1.00 29.45           C
ATOM    575  CD1 TYR C  70      -4.603 -16.329 164.523  1.00 27.25           C
ATOM    576  CD2 TYR C  70      -3.161 -18.165 164.348  1.00 40.13           C
ATOM    577  CE1 TYR C  70      -4.597 -16.464 165.923  1.00 27.82           C
ATOM    578  CE2 TYR C  70      -3.156 -18.317 165.731  1.00 45.10           C
ATOM    579  CZ  TYR C  70      -3.863 -17.440 166.518  1.00 35.31           C
ATOM    580  OH  TYR C  70      -3.900 -17.569 167.899  1.00 35.52           O
ATOM    581  N   SER C  71      -3.216 -16.266 159.242  1.00 35.25           N
ATOM    582  CA  SER C  71      -3.283 -16.775 157.847  1.00 36.26           C
ATOM    583  C   SER C  71      -3.894 -15.716 156.954  1.00 39.13           C
ATOM    584  O   SER C  71      -4.672 -14.891 157.432  1.00 33.06           O
ATOM    585  CB  SER C  71      -4.103 -18.061 157.830  1.00 35.18           C
ATOM    586  OG  SER C  71      -5.445 -17.859 158.204  1.00 41.61           O
ATOM    587  N   VAL C  72      -3.540 -15.713 155.671  1.00 37.24           N
ATOM    588  CA  VAL C  72      -4.146 -14.824 154.697  1.00 28.31           C
ATOM    589  C   VAL C  72      -4.432 -15.683 153.448  1.00 36.79           C
ATOM    590  O   VAL C  72      -3.540 -16.386 152.978  1.00 43.13           O
ATOM    591  CB  VAL C  72      -3.211 -13.638 154.353  1.00 35.40           C
ATOM    592  CG1 VAL C  72      -3.775 -12.766 153.246  1.00 37.58           C
ATOM    593  CG2 VAL C  72      -2.982 -12.778 155.577  1.00 36.39           C
ATOM    594  N   SER C  73      -5.679 -15.672 152.974  1.00 35.76           N
ATOM    595  CA  SER C  73      -6.082 -16.379 151.740  1.00 37.49           C
ATOM    596  C   SER C  73      -6.433 -15.318 150.706  1.00 38.96           C
ATOM    597  O   SER C  73      -6.350 -14.131 150.976  1.00 39.10           O
ATOM    598  CB  SER C  73      -7.298 -17.232 152.052  1.00 36.61           C
ATOM    599  OG  SER C  73      -8.520 -16.507 152.007  1.00 44.07           O
ATOM    600  N   PRO C  74      -6.799 -15.730 149.493  1.00 41.09           N
ATOM    601  CA  PRO C  74      -7.250 -14.709 148.549  1.00 39.37           C
ATOM    602  C   PRO C  74      -8.590 -14.080 148.968  1.00 38.45           C
ATOM    603  O   PRO C  74      -8.879 -12.954 148.570  1.00 41.51           O
ATOM    604  CB  PRO C  74      -7.379 -15.500 147.222  1.00 44.09           C
ATOM    605  CG  PRO C  74      -6.439 -16.653 147.401  1.00 44.77           C
ATOM    606  CD  PRO C  74      -6.592 -17.033 148.855  1.00 41.94           C
ATOM    607  N   THR C  75      -9.388 -14.790 149.777  1.00 39.88           N
ATOM    608  CA  THR C  75     -10.713 -14.309 150.136  1.00 35.37           C
ATOM    609  C   THR C  75     -10.803 -13.686 151.530  1.00 38.00           C
ATOM    610  O   THR C  75     -11.805 -13.066 151.869  1.00 36.89           O
ATOM    611  CB  THR C  75     -11.753 -15.423 150.058  1.00 40.91           C
ATOM    612  OG1 THR C  75     -11.373 -16.528 150.896  1.00 45.12           O
ATOM    613  CG2 THR C  75     -11.855 -15.903 148.629  1.00 52.55           C
ATOM    614  N   GLY C  76      -9.776 -13.848 152.349  1.00 35.70           N
ATOM    615  CA  GLY C  76      -9.856 -13.293 153.697  1.00 32.80           C
ATOM    616  C   GLY C  76      -8.603 -13.555 154.477  1.00 35.71           C
ATOM    617  O   GLY C  76      -7.580 -13.929 153.938  1.00 37.11           O
ATOM    618  N   PHE C  77      -8.687 -13.291 155.775  1.00 31.60           N
ATOM    619  CA  PHE C  77      -7.587 -13.593 156.672  1.00 33.35           C
ATOM    620  C   PHE C  77      -8.131 -13.913 158.060  1.00 29.64           C
ATOM    621  O   PHE C  77      -9.282 -13.598 158.370  1.00 31.40           O
ATOM    622  CB  PHE C  77      -6.575 -12.447 156.685  1.00 31.46           C
ATOM    623  CG  PHE C  77      -7.104 -11.164 157.292  1.00 28.68           C
ATOM    624  CD1 PHE C  77      -6.923 -10.895 158.640  1.00 27.79           C
ATOM    625  CD2 PHE C  77      -7.727 -10.217 156.500  1.00 30.96           C
ATOM    626  CE1 PHE C  77      -7.354  -9.670 159.184  1.00 31.45           C
ATOM    627  CE2 PHE C  77      -8.217  -9.016 157.031  1.00 30.75           C
ATOM    628  CZ  PHE C  77      -8.016  -8.748 158.382  1.00 32.55           C
ATOM    629  N   LYS C  78      -7.299 -14.554 158.866  1.00 30.67           N
ATOM    630  CA  LYS C  78      -7.639 -14.874 160.254  1.00 30.12           C
ATOM    631  C   LYS C  78      -6.665 -14.059 161.126  1.00 26.84           C
ATOM    632  O   LYS C  78      -5.434 -14.167 160.965  1.00 29.90           O
ATOM    633  CB  LYS C  78      -7.469 -16.364 160.591  1.00 31.41           C
ATOM    634  CG  LYS C  78      -7.790 -16.689 162.060  1.00 29.48           C
ATOM    635  CD  LYS C  78      -7.810 -18.188 162.421  1.00 30.19           C
ATOM    636  CE  LYS C  78      -7.880 -18.378 163.929  1.00 35.69           C
ATOM    637  NZ  LYS C  78      -8.125 -19.805 164.294  1.00 38.98           N
ATOM    638  N   ALA C  79      -7.240 -13.318 162.079  1.00 27.28           N
ATOM    639  CA  ALA C  79      -6.462 -12.524 163.021  1.00 26.86           C
ATOM    640  C   ALA C  79      -7.109 -12.594 164.369  1.00 25.75           C
ATOM    641  O   ALA C  79      -8.253 -12.919 164.466  1.00 26.74           O
ATOM    642  CB  ALA C  79      -6.349 -11.064 162.569  1.00 24.39           C
ATOM    643  N   SER C  80      -6.345 -12.252 165.417  1.00 22.79           N
ATOM    644  CA  SER C  80      -6.874 -12.211 166.765  1.00 22.56           C
ATOM    645  C   SER C  80      -6.230 -11.095 167.573  1.00 19.57           C
ATOM    646  O   SER C  80      -5.129 -10.640 167.347  1.00 21.34           O
ATOM    647  CB  SER C  80      -6.736 -13.529 167.531  1.00 22.97           C
ATOM    648  OG  SER C  80      -5.433 -13.732 168.011  1.00 23.44           O
ATOM    649  N   CYS C  81      -7.046 -10.665 168.525  1.00 19.86           N
ATOM    650  CA  CYS C  81      -6.578 -10.017 169.733  1.00 18.94           C
ATOM    651  C   CYS C  81      -6.222 -11.083 170.744  1.00 20.53           C
ATOM    652  O   CYS C  81      -7.058 -11.966 171.013  1.00 20.58           O
ATOM    653  CB  CYS C  81      -7.623  -9.167 170.374  1.00 19.28           C
ATOM    654  SG  CYS C  81      -8.232  -7.754 169.408  1.00 22.47           S
ATOM    655  N   TYR C  82      -5.033 -11.034 171.315  1.00 18.09           N
ATOM    656  CA  TYR C  82      -4.519 -12.112 172.143  1.00 18.33           C
ATOM    657  C   TYR C  82      -3.875 -11.528 173.399  1.00 16.51           C
ATOM    658  O   TYR C  82      -3.164 -10.511 173.348  1.00 17.88           O
ATOM    659  CB  TYR C  82      -3.481 -12.844 171.323  1.00 18.91           C
ATOM    660  CG  TYR C  82      -2.765 -14.020 171.910  1.00 18.32           C
ATOM    661  CD1 TYR C  82      -3.127 -15.283 171.484  1.00 22.21           C
ATOM    662  CD2 TYR C  82      -1.700 -13.911 172.826  1.00 21.01           C
ATOM    663  CE1 TYR C  82      -2.487 -16.357 171.978  1.00 21.82           C
ATOM    664  CE2 TYR C  82      -0.992 -15.017 173.242  1.00 22.82           C
ATOM    665  CZ  TYR C  82      -1.438 -16.259 172.803  1.00 23.83           C
ATOM    666  OH  TYR C  82      -0.761 -17.395 173.219  1.00 26.03           O
ATOM    667  N   THR C  83      -4.121 -12.163 174.526  1.00 17.11           N
ATOM    668  CA  THR C  83      -3.549 -11.798 175.807  1.00 16.81           C
ATOM    669  C   THR C  83      -3.284 -13.063 176.596  1.00 15.97           C
ATOM    670  O   THR C  83      -3.543 -14.175 176.161  1.00 18.14           O
ATOM    671  CB  THR C  83      -4.466 -10.815 176.556  1.00 17.15           C
ATOM    672  OG1 THR C  83      -3.786 -10.256 177.681  1.00 16.66           O
ATOM    673  CG2 THR C  83      -5.696 -11.472 177.081  1.00 19.53           C
ATOM    674  N   TRP C  84      -2.654 -12.901 177.740  1.00 16.55           N
ATOM    675  CA  TRP C  84      -2.288 -14.026 178.560  1.00 16.69           C
ATOM    676  C   TRP C  84      -2.074 -13.635 180.017  1.00 17.18           C
ATOM    677  O   TRP C  84      -2.139 -12.449 180.407  1.00 16.35           O
ATOM    678  CB  TRP C  84      -1.055 -14.779 177.958  1.00 16.89           C
ATOM    679  CG  TRP C  84       0.273 -14.082 178.013  1.00 16.22           C
ATOM    680  CD1 TRP C  84       1.274 -14.297 178.894  1.00 16.77           C
ATOM    681  CD2 TRP C  84       0.758 -13.108 177.074  1.00 15.88           C
ATOM    682  NE1 TRP C  84       2.345 -13.518 178.575  1.00 16.59           N
ATOM    683  CE2 TRP C  84       2.061 -12.788 177.451  1.00 16.84           C
ATOM    684  CE3 TRP C  84       0.220 -12.531 175.927  1.00 17.74           C
ATOM    685  CZ2 TRP C  84       2.798 -11.854 176.778  1.00 17.65           C
ATOM    686  CZ3 TRP C  84       0.945 -11.586 175.268  1.00 17.53           C
ATOM    687  CH2 TRP C  84       2.233 -11.286 175.669  1.00 17.92           C
ATOM    688  N   HIS C  85      -1.824 -14.628 180.824  1.00 18.65           N
ATOM    689  CA  HIS C  85      -1.634 -14.511 182.251  1.00 16.37           C
ATOM    690  C   HIS C  85      -2.802 -13.717 182.834  1.00 17.25           C
ATOM    691  O   HIS C  85      -3.956 -13.973 182.489  1.00 18.81           O
ATOM    692  CB  HIS C  85      -0.227 -14.028 182.585  1.00 17.67           C
ATOM    693  CG  HIS C  85       0.240 -14.383 183.960  1.00 17.60           C
ATOM    694  ND1 HIS C  85       0.346 -15.680 184.403  1.00 17.67           N
ATOM    695  CD2 HIS C  85       0.672 -13.604 184.967  1.00 16.92           C
ATOM    696  CE1 HIS C  85       0.818 -15.655 185.624  1.00 17.03           C
ATOM    697  NE2 HIS C  85       1.025 -14.407 185.988  1.00 17.02           N
ATOM    698  N   ASN C  86      -2.484 -12.810 183.757  1.00 17.85           N
ATOM    699  CA  ASN C  86      -3.526 -12.127 184.508  1.00 17.54           C
ATOM    700  C   ASN C  86      -3.834 -10.731 183.937  1.00 17.80           C
ATOM    701  O   ASN C  86      -4.494  -9.979 184.608  1.00 18.93           O
ATOM    702  CB  ASN C  86      -3.184 -12.049 185.995  1.00 16.65           C
ATOM    703  CG  ASN C  86      -1.934 -11.287 186.277  1.00 17.22           C
ATOM    704  OD1 ASN C  86      -1.274 -10.772 185.398  1.00 18.48           O
ATOM    705  ND2 ASN C  86      -1.612 -11.220 187.556  1.00 21.81           N
ATOM    706  N   THR C  87      -3.450 -10.462 182.718  1.00 16.50           N
ATOM    707  CA  THR C  87      -3.857  -9.206 182.055  1.00 17.67           C
ATOM    708  C   THR C  87      -5.359  -9.148 181.933  1.00 17.52           C
ATOM    709  O   THR C  87      -6.016 -10.153 181.647  1.00 18.49           O
ATOM    710  CB  THR C  87      -3.172  -9.128 180.676  1.00 17.12           C
ATOM    711  OG1 THR C  87      -1.788  -9.112 180.873  1.00 17.48           O
ATOM    712  CG2 THR C  87      -3.604  -7.891 179.895  1.00 17.02           C
ATOM    713  N   LYS C  88      -5.920  -7.969 182.134  1.00 16.10           N
ATOM    714  CA  LYS C  88      -7.340  -7.716 181.884  1.00 16.24           C
ATOM    715  C   LYS C  88      -7.498  -6.686 180.797  1.00 16.08           C
ATOM    716  O   LYS C  88      -7.037  -5.529 180.922  1.00 16.96           O
ATOM    717  CB  LYS C  88      -8.032  -7.248 183.138  1.00 17.65           C
ATOM    718  CG  LYS C  88      -9.474  -6.793 182.962  1.00 19.13           C
ATOM    719  CD  LYS C  88     -10.403  -7.936 182.525  1.00 20.26           C
ATOM    720  CE  LYS C  88     -11.715  -7.454 181.983  1.00 21.52           C
ATOM    721  NZ  LYS C  88     -12.592  -8.610 181.580  1.00 23.92           N
ATOM    722  N   VAL C  89      -8.061  -7.076 179.665  1.00 17.20           N
ATOM    723  CA  VAL C  89      -8.373  -6.265 178.535  1.00 16.49           C
ATOM    724  C   VAL C  89      -9.848  -5.934 178.564  1.00 17.70           C
ATOM    725  O   VAL C  89     -10.678  -6.839 178.451  1.00 19.24           O
ATOM    726  CB  VAL C  89      -7.976  -6.876 177.211  1.00 16.54           C
ATOM    727  CG1 VAL C  89      -8.286  -5.951 176.062  1.00 19.30           C
ATOM    728  CG2 VAL C  89      -6.518  -7.249 177.225  1.00 19.58           C
ATOM    729  N   TYR C  90     -10.191  -4.670 178.661  1.00 16.08           N
ATOM    730  CA  TYR C  90     -11.550  -4.241 178.591  1.00 16.93           C
ATOM    731  C   TYR C  90     -11.989  -3.961 177.157  1.00 18.39           C
ATOM    732  O   TYR C  90     -13.181  -4.129 176.822  1.00 19.98           O
ATOM    733  CB  TYR C  90     -11.768  -2.939 179.422  1.00 17.77           C
ATOM    734  CG  TYR C  90     -11.459  -3.098 180.892  1.00 17.25           C
ATOM    735  CD1 TYR C  90     -12.337  -3.798 181.710  1.00 19.02           C
ATOM    736  CD2 TYR C  90     -10.256  -2.663 181.474  1.00 17.67           C
ATOM    737  CE1 TYR C  90     -12.064  -4.017 183.041  1.00 19.77           C
ATOM    738  CE2 TYR C  90      -9.999  -2.831 182.782  1.00 18.17           C
ATOM    739  CZ  TYR C  90     -10.862  -3.530 183.570  1.00 18.07           C
ATOM    740  OH  TYR C  90     -10.596  -3.748 184.902  1.00 21.45           O
ATOM    741  N   SER C  91     -11.102  -3.500 176.315  1.00 17.07           N
ATOM    742  CA  SER C  91     -11.347  -3.405 174.873  1.00 17.45           C
ATOM    743  C   SER C  91     -10.042  -3.399 174.133  1.00 19.23           C
ATOM    744  O   SER C  91      -8.995  -2.937 174.640  1.00 18.88           O
ATOM    745  CB  SER C  91     -12.230  -2.231 174.517  1.00 23.69           C
ATOM    746  OG  SER C  91     -11.496  -1.023 174.627  1.00 24.69           O
ATOM    747  N   MET C  92     -10.090  -3.912 172.921  1.00 19.62           N
ATOM    748  CA  MET C  92      -8.984  -3.860 172.007  1.00 19.75           C
ATOM    749  C   MET C  92      -9.517  -3.917 170.616  1.00 19.19           C
ATOM    750  O   MET C  92     -10.397  -4.732 170.352  1.00 21.26           O
ATOM    751  CB  MET C  92      -8.017  -5.029 172.243  1.00 18.63           C
ATOM    752  CG  MET C  92      -6.821  -5.046 171.357  1.00 18.73           C
ATOM    753  SD  MET C  92      -5.685  -6.370 171.871  1.00 21.40           S
ATOM    754  CE  MET C  92      -4.659  -6.486 170.425  1.00 23.05           C
ATOM    755  N   SER C  93      -9.004  -3.070 169.737  1.00 19.68           N
ATOM    756  CA  SER C  93      -9.395  -3.102 168.346  1.00 19.98           C
ATOM    757  C   SER C  93      -8.190  -3.077 167.460  1.00 22.24           C
ATOM    758  O   SER C  93      -7.173  -2.444 167.757  1.00 22.63           O
ATOM    759  CB  SER C  93     -10.288  -1.912 167.990  1.00 22.76           C
ATOM    760  OG  SER C  93     -11.429  -1.935 168.792  1.00 25.32           O
ATOM    761  N   ILE C  94      -8.319  -3.813 166.330  1.00 21.99           N
ATOM    762  CA  ILE C  94      -7.249  -3.977 165.370  1.00 24.67           C
ATOM    763  C   ILE C  94      -7.720  -3.415 164.024  1.00 24.51           C
ATOM    764  O   ILE C  94      -8.608  -3.931 163.423  1.00 29.01           O
ATOM    765  CB  ILE C  94      -6.828  -5.451 165.224  1.00 23.67           C
ATOM    766  CG1 ILE C  94      -6.285  -5.997 166.537  1.00 21.75           C
ATOM    767  CG2 ILE C  94      -5.827  -5.593 164.079  1.00 28.21           C
ATOM    768  CD1 ILE C  94      -6.180  -7.503 166.538  1.00 24.52           C
ATOM    769  N   SER C  95      -7.073  -2.359 163.560  1.00 22.26           N
ATOM    770  CA  SER C  95      -7.269  -1.809 162.230  1.00 25.04           C
ATOM    771  C   SER C  95      -6.367  -2.573 161.293  1.00 27.31           C
ATOM    772  O   SER C  95      -5.309  -3.076 161.655  1.00 27.55           O
ATOM    773  CB  SER C  95      -6.926  -0.319 162.179  1.00 26.14           C
ATOM    774  OG  SER C  95      -7.892   0.381 162.958  1.00 29.03           O
ATOM    775  N   TRP C  96      -6.822  -2.747 160.055  1.00 27.73           N
ATOM    776  CA  TRP C  96      -6.042  -3.576 159.117  1.00 25.83           C
ATOM    777  C   TRP C  96      -6.144  -2.982 157.723  1.00 27.30           C
ATOM    778  O   TRP C  96      -7.078  -2.228 157.425  1.00 28.82           O
ATOM    779  CB  TRP C  96      -6.505  -5.012 159.139  1.00 28.14           C
ATOM    780  CG  TRP C  96      -7.904  -5.242 158.788  1.00 27.99           C
ATOM    781  CD1 TRP C  96      -8.918  -5.420 159.623  1.00 28.53           C
ATOM    782  CD2 TRP C  96      -8.457  -5.361 157.441  1.00 28.99           C
ATOM    783  NE1 TRP C  96     -10.102  -5.600 158.935  1.00 27.53           N
ATOM    784  CE2 TRP C  96      -9.831  -5.576 157.584  1.00 28.65           C
ATOM    785  CE3 TRP C  96      -7.907  -5.321 156.156  1.00 30.68           C
ATOM    786  CZ2 TRP C  96     -10.675  -5.737 156.488  1.00 31.89           C
ATOM    787  CZ3 TRP C  96      -8.754  -5.449 155.070  1.00 32.92           C
ATOM    788  CH2 TRP C  96     -10.083  -5.699 155.237  1.00 31.39           C
ATOM    789  N   ILE C  97      -5.102  -3.243 156.955  1.00 28.65           N
ATOM    790  CA  ILE C  97      -5.098  -2.896 155.528  1.00 27.32           C
ATOM    791  C   ILE C  97      -4.656  -4.128 154.742  1.00 32.03           C
ATOM    792  O   ILE C  97      -3.824  -4.896 155.205  1.00 30.61           O
ATOM    793  CB  ILE C  97      -4.156  -1.703 155.263  1.00 31.70           C
ATOM    794  CG1 ILE C  97      -4.321  -1.177 153.855  1.00 35.64           C
ATOM    795  CG2 ILE C  97      -2.672  -2.051 155.501  1.00 33.71           C
ATOM    796  CD1 ILE C  97      -3.651   0.152 153.666  1.00 39.17           C
ATOM    797  N   SER C  98      -5.275  -4.337 153.573  1.00 31.46           N
ATOM    798  CA  SER C  98      -4.872  -5.404 152.663  1.00 32.01           C
ATOM    799  C   SER C  98      -4.499  -4.741 151.352  1.00 35.61           C
ATOM    800  O   SER C  98      -5.113  -3.751 150.918  1.00 33.43           O
ATOM    801  CB  SER C  98      -5.970  -6.460 152.458  1.00 31.03           C
ATOM    802  OG  SER C  98      -7.128  -5.925 151.918  1.00 31.81           O
ATOM    803  N   ILE C  99      -3.415  -5.228 150.787  1.00 35.59           N
ATOM    804  CA  ILE C  99      -2.922  -4.675 149.538  1.00 34.83           C
ATOM    805  C   ILE C  99      -2.511  -5.802 148.616  1.00 37.68           C
ATOM    806  O   ILE C  99      -1.655  -6.592 148.980  1.00 38.62           O
ATOM    807  CB  ILE C  99      -1.702  -3.738 149.724  1.00 40.33           C
ATOM    808  CG1 ILE C  99      -2.012  -2.687 150.784  1.00 52.40           C
ATOM    809  CG2 ILE C  99      -1.341  -3.025 148.412  1.00 52.10           C
ATOM    810  CD1 ILE C  99      -0.798  -1.889 151.218  1.00 56.57           C
ATOM    811  N   GLU C 100      -3.103  -5.811 147.410  1.00 45.62           N
ATOM    812  CA  GLU C 100      -2.773  -6.777 146.370  1.00 50.44           C
ATOM    813  C   GLU C 100      -1.251  -6.869 146.241  1.00 48.91           C
ATOM    814  O   GLU C 100      -0.546  -5.852 146.138  1.00 55.13           O
ATOM    815  CB  GLU C 100      -3.417  -6.356 145.021  1.00 59.65           C
ATOM    816  CG  GLU C 100      -3.719  -7.468 144.020  1.00 68.73           C
ATOM    817  CD  GLU C 100      -4.158  -6.881 142.698  1.00 77.13           C
ATOM    818  OE1 GLU C 100      -3.812  -5.705 142.459  1.00 73.32           O
ATOM    819  OE2 GLU C 100      -4.807  -7.573 141.883  1.00 52.76           O
ATOM    820  N   ASN C 101      -0.764  -8.104 146.252  1.00 60.47           N
ATOM    821  CA  ASN C 101       0.654  -8.390 146.340  1.00 72.96           C
ATOM    822  C   ASN C 101       1.419  -7.977 145.066  1.00 83.20           C
ATOM    823  O   ASN C 101       2.571  -7.525 145.126  1.00102.54           O
ATOM    824  CB  ASN C 101       0.829  -9.899 146.583  1.00 89.15           C
ATOM    825  CG  ASN C 101       2.051 -10.223 147.418  1.00 78.55           C
ATOM    826  OD1 ASN C 101       3.030  -9.473 147.426  1.00 79.78           O
ATOM    827  ND2 ASN C 101       2.000 -11.348 148.130  1.00 84.37           N
TER   
HETATM  829  C   ACT C 201       3.109 -11.730 186.932  1.00 15.29           C
HETATM  830  O   ACT C 201       3.607 -12.802 187.274  1.00 31.75           O
HETATM  831  OXT ACT C 201       2.015 -11.418 186.936  1.00 28.96           O
HETATM  832  CH3 ACT C 201       4.142 -10.670 186.586  1.00 30.14           C
HETATM  833  O   A2G C 202       4.464 -12.110 183.352  1.00 18.52           O
HETATM  834  C1  A2G C 202       4.202 -13.471 183.750  1.00 18.77           C
HETATM  835  O1  A2G C 202       5.383 -13.936 184.404  1.00 20.96           O
HETATM  836  C2  A2G C 202       3.941 -14.305 182.493  1.00 19.17           C
HETATM  837  N2  A2G C 202       3.839 -15.718 182.886  1.00 19.30           N
HETATM  838  C3  A2G C 202       5.066 -14.155 181.478  1.00 18.70           C
HETATM  839  O3  A2G C 202       4.769 -14.805 180.248  1.00 19.92           O
HETATM  840  C4  A2G C 202       5.305 -12.679 181.138  1.00 17.78           C
HETATM  841  O4  A2G C 202       4.183 -12.140 180.426  1.00 17.43           O
HETATM  842  C5  A2G C 202       5.564 -11.917 182.433  1.00 18.24           C
HETATM  843  C6  A2G C 202       5.722 -10.398 182.302  1.00 16.66           C
HETATM  844  O6  A2G C 202       4.499  -9.721 182.020  1.00 16.58           O
HETATM  845  C7  A2G C 202       2.923 -16.533 182.434  1.00 20.30           C
HETATM  846  O7  A2G C 202       2.057 -16.247 181.622  1.00 19.33           O
HETATM  847  C8  A2G C 202       2.987 -17.918 183.075  1.00 22.19           C
HETATM  848 NA    NA C 203       0.000   0.000 186.921  0.33 18.77          NA
HETATM  849  C1  NAG C 204     -12.022 -19.734 161.120  1.00 43.87           C
HETATM  850  C2  NAG C 204     -12.776 -20.381 162.296  1.00 42.32           C
HETATM  851  C3  NAG C 204     -12.079 -21.684 162.774  1.00 38.21           C
HETATM  852  C4  NAG C 204     -11.795 -22.607 161.589  1.00 45.91           C
HETATM  853  C5  NAG C 204     -11.175 -21.866 160.389  1.00 54.40           C
HETATM  854  C6  NAG C 204     -11.101 -22.779 159.152  1.00 68.31           C
HETATM  855  C7  NAG C 204     -12.176 -18.725 164.083  1.00 44.39           C
HETATM  856  C8  NAG C 204     -12.740 -17.745 165.090  1.00 43.78           C
HETATM  857  N2  NAG C 204     -13.071 -19.392 163.347  1.00 45.50           N
HETATM  858  O3  NAG C 204     -12.840 -22.427 163.727  1.00 46.24           O
HETATM  859  O4  NAG C 204     -10.902 -23.645 162.010  1.00 50.10           O
HETATM  860  O5  NAG C 204     -11.943 -20.709 160.089  1.00 47.29           O
HETATM  861  O6  NAG C 204     -10.419 -22.130 158.102  1.00 82.82           O
HETATM  862  O7  NAG C 204     -10.973 -18.903 163.935  1.00 44.51           O
HETATM  863  C1  NAG C 205     -11.310 -24.973 161.651  0.90 52.46           C
HETATM  864  C2  NAG C 205     -10.136 -25.934 161.900  0.90 43.58           C
HETATM  865  C3  NAG C 205     -10.492 -27.393 161.662  0.90 51.84           C
HETATM  866  C4  NAG C 205     -11.837 -27.718 162.314  0.90 46.39           C
HETATM  867  C5  NAG C 205     -12.889 -26.644 162.000  0.90 41.78           C
HETATM  868  C6  NAG C 205     -14.235 -26.821 162.696  0.90 51.90           C
HETATM  869  C7  NAG C 205      -7.953 -24.828 161.473  0.90 44.87           C
HETATM  870  C8  NAG C 205      -6.897 -24.570 160.425  0.90 55.92           C
HETATM  871  N2  NAG C 205      -8.996 -25.544 161.064  0.90 43.82           N
HETATM  872  O3  NAG C 205      -9.426 -28.209 162.140  0.90 58.17           O
HETATM  873  O4  NAG C 205     -12.262 -28.913 161.712  0.90 51.38           O
HETATM  874  O5  NAG C 205     -12.423 -25.369 162.412  0.90 40.70           O
HETATM  875  O6  NAG C 205     -15.167 -25.970 162.046  0.90 57.70           O
HETATM  876  O7  NAG C 205      -7.854 -24.367 162.626  0.90 57.55           O
HETATM  877  C1  BMA C 206     -12.728 -29.885 162.656  0.70 48.49           C
HETATM  878  C2  BMA C 206     -13.601 -30.872 161.894  0.70 42.32           C
HETATM  879  C3  BMA C 206     -13.969 -32.081 162.742  0.70 46.01           C
HETATM  880  C4  BMA C 206     -12.794 -32.665 163.538  0.70 46.15           C
HETATM  881  C5  BMA C 206     -11.953 -31.554 164.224  0.70 42.32           C
HETATM  882  C6  BMA C 206     -10.646 -32.056 164.867  0.70 49.04           C
HETATM  883  O2  BMA C 206     -12.883 -31.331 160.744  0.70 57.05           O
HETATM  884  O3  BMA C 206     -14.528 -33.109 161.899  0.70 47.16           O
HETATM  885  O4  BMA C 206     -13.344 -33.705 164.406  0.70 37.98           O
HETATM  886  O5  BMA C 206     -11.612 -30.499 163.289  0.70 39.94           O
HETATM  887  O6  BMA C 206      -9.880 -30.976 165.460  0.70 62.74           O
HETATM  888  C1  FUC C 207     -12.512 -22.096 165.090  0.80 37.82           C
HETATM  889  C2  FUC C 207     -13.422 -22.937 165.959  0.80 33.58           C
HETATM  890  C3  FUC C 207     -13.019 -24.404 165.810  0.80 44.71           C
HETATM  891  C4  FUC C 207     -11.558 -24.540 166.223  0.80 39.92           C
HETATM  892  C5  FUC C 207     -10.747 -23.696 165.250  0.80 37.22           C
HETATM  893  C6  FUC C 207      -9.239 -23.850 165.395  0.80 43.70           C
HETATM  894  O2  FUC C 207     -14.761 -22.682 165.587  0.80 41.85           O
HETATM  895  O3  FUC C 207     -13.870 -25.199 166.611  0.80 44.35           O
HETATM  896  O4  FUC C 207     -11.418 -24.058 167.557  0.80 40.49           O
HETATM  897  O5  FUC C 207     -11.149 -22.322 165.394  0.80 36.02           O
HETATM  898  C1  GAL C 208     -10.754 -24.968 168.421  0.50 31.88           C
HETATM  899  C2  GAL C 208     -10.286 -24.150 169.602  0.50 28.83           C
HETATM  900  C3  GAL C 208      -9.567 -25.040 170.606  0.50 30.14           C
HETATM  901  C4  GAL C 208     -10.477 -26.182 170.974  0.50 28.09           C
HETATM  902  C5  GAL C 208     -10.813 -26.893 169.688  0.50 33.03           C
HETATM  903  C6  GAL C 208     -11.512 -28.209 170.014  0.50 35.59           C
HETATM  904  O2  GAL C 208      -9.396 -23.176 169.066  0.50 29.44           O
HETATM  905  O3  GAL C 208      -9.205 -24.406 171.792  0.50 27.52           O
HETATM  906  O4  GAL C 208     -11.606 -25.707 171.671  0.50 28.76           O
HETATM  907  O5  GAL C 208     -11.562 -26.040 168.846  0.50 33.48           O
HETATM  908  O6  GAL C 208     -12.238 -28.541 168.850  0.50 34.04           O
HETATM  909  C1  FUC C 209      -9.231 -21.965 169.836  0.70 30.63           C
HETATM  910  C2  FUC C 209      -8.200 -21.137 169.067  0.70 31.36           C
HETATM  911  C3  FUC C 209      -8.773 -20.585 167.756  0.70 32.69           C
HETATM  912  C4  FUC C 209     -10.076 -19.834 168.102  0.70 32.58           C
HETATM  913  C5  FUC C 209     -11.053 -20.823 168.762  0.70 30.69           C
HETATM  914  C6  FUC C 209     -12.444 -20.250 169.093  0.70 43.93           C
HETATM  915  O2  FUC C 209      -7.041 -21.910 168.863  0.70 37.92           O
HETATM  916  O3  FUC C 209      -7.771 -19.794 167.086  0.70 36.22           O
HETATM  917  O4  FUC C 209      -9.811 -18.732 168.977  0.70 27.53           O
HETATM  918  O5  FUC C 209     -10.459 -21.247 170.002  0.70 30.57           O
HETATM  919 ZN    ZN C 210       2.014 -13.828 187.686  0.50 19.23          ZN
HETATM  920  O   HOH C 301     -11.970  -1.085 152.231  1.00 44.31           O
HETATM  921  O   HOH C 302     -12.865  -5.855 159.659  1.00 37.41           O
HETATM  922  O   HOH C 303     -12.865  -3.401 170.980  1.00 27.98           O
HETATM  923  O   HOH C 304     -14.936  -6.621 182.755  1.00 29.03           O
HETATM  924  O   HOH C 305     -10.494 -11.458 182.360  1.00 28.33           O
HETATM  925  O   HOH C 306      -8.037 -11.248 183.312  1.00 27.52           O
HETATM  926  O   HOH C 307     -13.072  -9.979 183.919  1.00 38.19           O
HETATM  927  O   HOH C 308     -11.316 -16.244 178.335  1.00 39.95           O
HETATM  928  O   HOH C 309     -12.767 -20.663 176.262  1.00 38.76           O
HETATM  929  O   HOH C 310      -5.759 -20.703 178.353  1.00 30.38           O
HETATM  930  O   HOH C 311      -1.174 -19.633 171.783  1.00 27.96           O
HETATM  931  O   HOH C 312       6.104 -14.278 177.922  1.00 30.99           O
HETATM  932  O   HOH C 313       6.649 -11.449 176.863  1.00 29.01           O
HETATM  933  O   HOH C 314       2.155 -16.580 172.880  1.00 47.02           O
HETATM  934  O   HOH C 315     -15.034 -15.355 162.633  1.00 39.38           O
HETATM  935  O   HOH C 316      -0.161  -1.720 166.334  1.00 37.76           O
HETATM  936  O   HOH C 317      -3.811  -5.854 182.790  1.00 17.68           O
HETATM  937  O   HOH C 318     -13.387 -12.361 149.844  1.00 42.62           O
HETATM  938  O   HOH C 319     -10.284  -1.254 186.223  1.00 27.39           O
HETATM  939  O   HOH C 320     -14.279  -3.050 159.304  1.00 41.53           O
HETATM  940  O   HOH C 321     -15.297  -6.422 164.533  1.00 36.07           O
HETATM  941  O   HOH C 322     -15.593  -9.619 173.616  1.00 43.43           O
HETATM  942  O   HOH C 323     -17.330  -6.010 174.901  1.00 40.80           O
HETATM  943  O   HOH C 324     -11.431 -16.596 169.787  1.00 31.15           O
HETATM  944  O   HOH C 325      -2.041 -24.503 177.004  1.00 49.75           O
HETATM  945  O   HOH C 326       1.894  -8.438 158.129  1.00 43.96           O
HETATM  946  O   HOH C 327       0.908  -8.797 185.946  1.00 21.57           O
HETATM  947  O   HOH C 328      -8.850   2.689 162.184  1.00 40.48           O
HETATM  948  O   HOH C 329      -6.688   3.277 160.738  1.00 36.22           O
HETATM  949  O   HOH C 330     -10.630 -13.674 179.350  1.00 32.99           O
HETATM  950  O   HOH C 331       1.302 -22.652 179.283  1.00 36.75           O
HETATM  951  O   HOH C 332     -14.698 -15.022 167.485  1.00 49.01           O
HETATM  952  O   HOH C 333     -14.070 -16.854 169.799  1.00 42.96           O
HETATM  953  O   HOH C 334     -12.815  -5.822 152.683  1.00 39.98           O
HETATM  954  O   HOH C 335      -2.675  -0.567 181.812  1.00 21.56           O
HETATM  955  O   HOH C 336      -0.749  -2.330 182.877  1.00 17.99           O
HETATM  956  O   HOH C 337       0.000   0.000 184.448  0.33 18.64           O
HETATM  957  O   HOH C 338      -3.444 -12.131 189.729  1.00 28.74           O
HETATM  958  O   HOH C 339      -5.662 -13.007 189.124  1.00 48.67           O
HETATM  959  O   HOH C 340       6.004 -13.395 186.949  0.50 28.57           O
HETATM  960  O   HOH C 341       7.082 -17.225 182.317  1.00 41.48           O
HETATM  961  O   HOH C 342     -14.331  -7.304 162.038  1.00 57.45           O
HETATM  962  O   HOH C 343     -15.141  -2.506 171.665  1.00 52.45           O
HETATM  963  O   HOH C 344     -11.008 -22.939 173.295  1.00 43.95           O
HETATM  964  O   HOH C 345       5.808 -16.984 185.045  1.00 36.35           O
HETATM  965  O   HOH C 346     -10.048 -16.814 154.607  1.00 58.21           O
HETATM  966  O   HOH C 347     -12.039  -5.750 186.066  1.00 42.81           O
HETATM  967  O   HOH C 348     -13.194  -1.273 185.924  1.00 42.24           O
HETATM  968  O   HOH C 349      -9.383   2.548 166.273  1.00 40.63           O
HETATM  969  O   HOH C 350     -11.304   2.131 167.618  1.00 35.55           O
HETATM  970  O   HOH C 351       9.271 -19.242 176.627  1.00 42.93           O
HETATM  971  O   HOH C 352     -15.651 -10.303 157.416  1.00 47.05           O
HETATM  972  O   HOH C 353      -7.304 -13.641 184.181  1.00 44.71           O
HETATM  973  O   HOH C 354      -8.827 -15.111 182.934  1.00 48.22           O
HETATM  974  O   HOH C 355      -9.756 -25.956 158.254  1.00 63.26           O
HETATM  975  O   HOH C 356      -6.842 -10.258 186.053  1.00 43.39           O
HETATM  976  O   HOH C 357       0.647  -8.927 188.843  0.50 21.39           O
HETATM  977  O   HOH C 358       3.007  -7.243 187.785  1.00 46.73           O
HETATM  978  O   HOH C 359       0.462 -10.433 155.261  1.00 42.29           O
HETATM  979  O   HOH C 360      -2.397  -9.996 190.635  1.00 41.92           O
HETATM  980  O   HOH C 361      -3.210 -21.284 178.334  1.00 38.89           O
HETATM  981  O   HOH C 362      -6.991  -8.914 142.815  1.00 53.95           O
HETATM  982  O   HOH C 363       0.136 -12.536 152.264  1.00 56.29           O
HETATM  983  O   HOH C 364      -7.005 -17.319 155.920  1.00 53.24           O
HETATM  984  O   HOH C 365      -1.028 -17.392 155.353  1.00 52.21           O
HETATM  985  O   HOH C 366       2.950 -24.530 176.519  1.00 47.95           O
HETATM  986  O   HOH C 367       2.675 -21.419 184.081  1.00 44.32           O
HETATM  987  O   HOH C 368      -0.950 -22.658 184.191  1.00 41.00           O
HETATM  988  O   HOH C 369      -1.337  -1.576 191.096  1.00 39.99           O
HETATM  989  O   HOH C 370      -7.190  -7.717 139.844  1.00 64.63           O
HETATM  990  O   HOH C 371     -11.045 -13.985 181.918  1.00 44.72           O
HETATM  991  O   HOH C 372     -16.994  -6.288 170.335  1.00 74.03           O
HETATM  992  O   HOH C 373      -7.064 -20.780 180.641  1.00 47.13           O
HETATM  993  O   HOH C 374      -3.152 -22.153 170.212  1.00 47.12           O
HETATM  994  O   HOH C 375      -9.318 -19.070 158.364  1.00 65.02           O
HETATM  995  O   HOH C 376      -5.690 -20.305 160.256  1.00 57.25           O
HETATM  996  O   HOH C 377     -15.922 -14.216 157.508  1.00 48.07           O
HETATM  997  O   HOH C 378     -15.886  -3.492 178.884  1.00 51.18           O
HETATM  998  O   HOH C 379     -13.637 -32.689 167.058  1.00 36.52           O
HETATM  999  O   HOH C 380      -7.919  -6.590 189.438  1.00 64.18           O
HETATM 1000  O   HOH C 381      -6.062 -10.041 189.291  1.00 68.83           O
HETATM 1001  O   HOH C 382      -9.310  -7.432 187.137  1.00 52.34           O
HETATM 1002  O   HOH C 383      -3.333 -10.369 146.048  1.00 48.06           O
HETATM 1003  O   HOH C 384      -8.975  -1.816 188.510  1.00 45.56           O
HETATM 1004  O   HOH C 385     -15.372 -34.987 164.102  1.00 46.17           O
HETATM 1005  O   HOH C 386     -15.235 -14.046 148.972  1.00 59.73           O
HETATM 1006  O   HOH C 387     -14.146  -0.135 155.808  1.00 67.11           O
HETATM 1007  O   HOH C 388     -14.029 -24.609 171.295  1.00 53.12           O
HETATM 1008  O   HOH C 389     -13.056 -21.901 171.611  1.00 57.02           O
HETATM 1009  O   HOH C 390     -14.409 -21.011 174.135  1.00 63.41           O
HETATM 1010  O   HOH C 391       0.739 -25.202 171.508  0.50 36.15           O
HETATM 1011  O   HOH C 392     -14.187  -6.737 155.102  1.00 63.40           O
HETATM 1012  O   HOH C 393      -5.943 -19.708 154.851  1.00 63.41           O
HETATM 1013  O   HOH C 394      -7.399 -27.723 163.836  1.00 54.72           O
HETATM 1014  O   HOH C 395      -3.448 -21.543 182.166  1.00 51.87           O
HETATM 1015  O   HOH C 396       0.000   0.000 189.645  0.33 40.54           O
HETATM 1016  O   HOH C 397     -15.356  -1.587 180.458  1.00 46.65           O
HETATM 1017  O   HOH C 398      -7.459  -4.667 140.587  1.00 65.89           O
HETATM 1018  O   HOH C 399       7.609 -16.104 176.850  1.00 57.04           O
HETATM 1019  O   HOH C 400     -10.146  -5.816 188.834  1.00 55.60           O
HETATM 1020  O   HOH C 401     -15.310  -0.438 172.659  1.00 51.68           O
HETATM 1021  O   HOH C 402     -15.334 -17.174 157.390  1.00 72.23           O
HETATM 1022  O   HOH C 403      -4.861 -11.066 143.658  1.00 58.87           O
HETATM 1023  O   HOH C 404       3.138 -15.136 169.962  1.00 63.94           O
HETATM 1024  O   HOH C 405       4.951 -13.711 170.616  1.00 44.19           O
HETATM 1025  O   HOH C 406       4.807 -14.750 167.559  1.00 53.70           O
HETATM 1026  O   HOH C 407       7.180 -13.430 169.066  1.00 60.06           O
HETATM 1027  O   HOH C 408      -4.007  -7.453 190.546  1.00 39.39           O
HETATM 1028  O   HOH C 409      -5.489  -5.679 140.682  1.00 38.93           O
HETATM 1029  O   HOH C 410      -8.963  -6.523 143.703  1.00 64.32           O
HETATM 1030  O   HOH C 411     -18.651 -13.178 177.426  1.00 61.46           O
HETATM 1031  O   HOH C 412     -17.351  -9.356 175.475  1.00 62.28           O
HETATM 1032  O   HOH C 413     -20.242 -12.571 178.807  1.00 57.33           O
HETATM 1033  O   HOH C 414      -4.096  -3.878 140.502  1.00 57.20           O
HETATM 1034  O   HOH C 415     -16.350  -9.417 169.390  1.00 58.30           O
HETATM 1035  O   HOH C 416      -9.035 -17.993 182.553  1.00 52.25           O
HETATM 1036  O   HOH C 417     -14.375  -6.377 157.523  1.00 53.59           O
HETATM 1037  O   HOH C 418       1.030 -15.118 157.020  1.00 64.12           O
HETATM 1038  O   HOH C 419      -7.870 -30.363 164.362  1.00 61.08           O
TER
HETATM    1  N   PCA D   1       2.119  -2.327 143.737  0.70 74.71           N
HETATM    2  CA  PCA D   1       3.549  -2.349 143.460  0.70 73.29           C
HETATM    3  CB  PCA D   1       4.002  -0.930 143.774  0.70 78.91           C
HETATM    4  CG  PCA D   1       2.820  -0.265 144.475  0.70 77.76           C
HETATM    5  CD  PCA D   1       1.842  -1.396 144.639  0.70 74.88           C
HETATM    6  OE  PCA D   1       0.993  -1.450 145.517  0.70 72.77           O
HETATM    7  C   PCA D   1       4.185  -3.349 144.372  0.70 56.09           C
HETATM    8  O   PCA D   1       3.464  -4.081 145.044  0.70 70.06           O
ATOM      9  N   ARG D   2       5.509  -3.409 144.415  1.00 51.17           N
ATOM     10  CA  ARG D   2       6.137  -4.411 145.202  1.00 50.91           C
ATOM     11  C   ARG D   2       5.868  -3.998 146.696  1.00 46.63           C
ATOM     12  O   ARG D   2       6.355  -2.964 147.212  1.00 60.94           O
ATOM     13  CB  ARG D   2       7.611  -4.559 145.025  1.00 51.29           C
ATOM     14  CG  ARG D   2       8.146  -5.621 145.985  1.00 46.55           C
ATOM     15  CD  ARG D   2       7.785  -6.990 145.436  1.00 57.61           C
ATOM     16  NE  ARG D   2       8.750  -7.967 145.914  1.00 60.33           N
ATOM     17  CZ  ARG D   2       8.485  -8.946 146.779  1.00 59.42           C
ATOM     18  NH1 ARG D   2       7.241  -9.135 147.228  1.00 73.67           N
ATOM     19  NH2 ARG D   2       9.468  -9.763 147.178  1.00 64.61           N
ATOM     20  N   VAL D   3       5.086  -4.839 147.357  1.00 42.02           N
ATOM     21  CA  VAL D   3       4.772  -4.706 148.771  1.00 34.58           C
ATOM     22  C   VAL D   3       5.412  -5.859 149.508  1.00 33.48           C
ATOM     23  O   VAL D   3       5.278  -7.019 149.114  1.00 37.94           O
ATOM     24  CB  VAL D   3       3.267  -4.743 149.013  1.00 36.07           C
ATOM     25  CG1 VAL D   3       2.997  -4.396 150.457  1.00 34.29           C
ATOM     26  CG2 VAL D   3       2.523  -3.773 148.128  1.00 40.82           C
ATOM     27  N   GLN D   4       6.103  -5.526 150.597  1.00 34.56           N
ATOM     28  CA  GLN D   4       6.814  -6.493 151.404  1.00 34.61           C
ATOM     29  C   GLN D   4       6.401  -6.232 152.872  1.00 34.48           C
ATOM     30  O   GLN D   4       5.953  -5.138 153.229  1.00 34.83           O
ATOM     31  CB  GLN D   4       8.326  -6.401 151.208  1.00 34.17           C
ATOM     32  CG  GLN D   4       8.741  -6.909 149.820  1.00 36.53           C
ATOM     33  CD  GLN D   4      10.229  -6.748 149.543  1.00 36.51           C
ATOM     34  OE1 GLN D   4      11.066  -7.431 150.118  1.00 42.82           O
ATOM     35  NE2 GLN D   4      10.561  -5.813 148.648  1.00 42.82           N
ATOM     36  N   SER D   5       6.480  -7.267 153.687  1.00 35.39           N
ATOM     37  CA ASER D   5       6.106  -7.142 155.086  0.50 35.04           C
ATOM     38  CA BSER D   5       6.111  -7.130 155.087  0.50 34.24           C
ATOM     39  C   SER D   5       6.976  -8.046 155.939  1.00 33.63           C
ATOM     40  O   SER D   5       7.576  -9.005 155.450  1.00 33.88           O
ATOM     41  CB ASER D   5       4.599  -7.437 155.255  0.50 35.75           C
ATOM     42  CB BSER D   5       4.606  -7.424 155.243  0.50 32.14           C
ATOM     43  OG ASER D   5       4.272  -8.813 155.075  0.50 34.04           O
ATOM     44  OG BSER D   5       4.104  -6.995 156.503  0.50 29.78           O
ATOM     45  N   GLY D   6       7.069  -7.741 157.225  1.00 31.52           N
ATOM     46  CA  GLY D   6       7.810  -8.564 158.137  1.00 32.93           C
ATOM     47  C   GLY D   6       7.477  -8.120 159.560  1.00 26.13           C
ATOM     48  O   GLY D   6       6.538  -7.339 159.766  1.00 26.34           O
ATOM     49  N   LYS D   7       8.221  -8.671 160.496  1.00 28.38           N
ATOM     50  CA  LYS D   7       8.015  -8.383 161.911  1.00 29.33           C
ATOM     51  C   LYS D   7       9.341  -8.452 162.604  1.00 29.03           C
ATOM     52  O   LYS D   7      10.114  -9.386 162.385  1.00 31.56           O
ATOM     53  CB  LYS D   7       7.003  -9.357 162.514  1.00 32.97           C
ATOM     54  CG  LYS D   7       6.666  -9.002 163.958  1.00 29.60           C
ATOM     55  CD  LYS D   7       5.305  -9.526 164.393  1.00 35.90           C
ATOM     56  CE  LYS D   7       5.285 -11.024 164.432  1.00 36.74           C
ATOM     57  NZ  LYS D   7       6.174 -11.560 165.490  1.00 46.49           N
ATOM     58  N   ILE D   8       9.639  -7.413 163.369  1.00 26.18           N
ATOM     59  CA  ILE D   8      10.814  -7.345 164.188  1.00 25.72           C
ATOM     60  C   ILE D   8      10.406  -7.727 165.614  1.00 25.59           C
ATOM     61  O   ILE D   8       9.539  -7.101 166.199  1.00 25.55           O
ATOM     62  CB  ILE D   8      11.399  -5.898 164.193  1.00 26.78           C
ATOM     63  CG1 ILE D   8      11.668  -5.413 162.766  1.00 32.71           C
ATOM     64  CG2 ILE D   8      12.604  -5.855 165.136  1.00 30.55           C
ATOM     65  CD1 ILE D   8      12.007  -3.927 162.681  1.00 34.46           C
ATOM     66  N   ASP D   9      11.053  -8.717 166.180  1.00 25.92           N
ATOM     67  CA  ASP D   9      10.852  -9.130 167.547  1.00 24.38           C
ATOM     68  C   ASP D   9      12.015  -8.640 168.399  1.00 24.48           C
ATOM     69  O   ASP D   9      13.176  -9.017 168.246  1.00 27.73           O
ATOM     70  CB  ASP D   9      10.719 -10.628 167.663  1.00 28.43           C
ATOM     71  CG  ASP D   9       9.496 -11.230 166.936  1.00 31.68           C
ATOM     72  OD1 ASP D   9       8.385 -10.649 166.967  1.00 30.28           O
ATOM     73  OD2 ASP D   9       9.665 -12.348 166.356  1.00 45.47           O
ATOM     74  N   CYS D  10      11.730  -7.686 169.259  1.00 23.67           N
ATOM     75  CA  CYS D  10      12.757  -7.091 170.076  1.00 23.49           C
ATOM     76  C   CYS D  10      13.025  -7.808 171.360  1.00 21.93           C
ATOM     77  O   CYS D  10      14.084  -7.576 171.989  1.00 24.55           O
ATOM     78  CB  CYS D  10      12.392  -5.622 170.351  1.00 21.92           C
ATOM     79  SG  CYS D  10      12.259  -4.603 168.875  1.00 23.97           S
ATOM     80  N   GLY D  11      12.072  -8.613 171.796  1.00 24.29           N
ATOM     81  CA  GLY D  11      12.278  -9.310 173.044  1.00 24.22           C
ATOM     82  C   GLY D  11      12.396  -8.428 174.272  1.00 23.44           C
ATOM     83  O   GLY D  11      11.845  -7.336 174.314  1.00 25.16           O
ATOM     84  N   ASN D  12      13.025  -8.984 175.291  1.00 22.48           N
ATOM     85  CA  ASN D  12      13.136  -8.457 176.640  1.00 21.03           C
ATOM     86  C   ASN D  12      14.208  -7.374 176.623  1.00 23.84           C
ATOM     87  O   ASN D  12      15.334  -7.544 176.089  1.00 23.88           O
ATOM     88  CB  ASN D  12      13.461  -9.634 177.581  1.00 23.85           C
ATOM     89  CG  ASN D  12      13.462  -9.261 179.039  1.00 21.48           C
ATOM     90  OD1 ASN D  12      14.124  -8.312 179.470  1.00 23.40           O
ATOM     91  ND2 ASN D  12      12.699  -9.965 179.819  1.00 27.10           N
ATOM     92  N   ASP D  13      13.908  -6.266 177.295  1.00 20.99           N
ATOM     93  CA  ASP D  13      14.812  -5.136 177.295  1.00 21.37           C
ATOM     94  C   ASP D  13      16.119  -5.321 178.003  1.00 23.12           C
ATOM     95  O   ASP D  13      17.016  -4.489 177.879  1.00 24.07           O
ATOM     96  CB  ASP D  13      14.123  -3.838 177.680  1.00 19.27           C
ATOM     97  CG  ASP D  13      13.803  -3.732 179.157  1.00 21.40           C
ATOM     98  OD1 ASP D  13      14.435  -4.462 179.984  1.00 22.22           O
ATOM     99  OD2 ASP D  13      12.992  -2.821 179.548  1.00 21.43           O
ATOM    100  N   VAL D  14      16.273  -6.437 178.708  1.00 25.74           N
ATOM    101  CA  VAL D  14      17.585  -6.714 179.269  1.00 28.38           C
ATOM    102  C   VAL D  14      18.674  -6.815 178.213  1.00 28.01           C
ATOM    103  O   VAL D  14      19.862  -6.602 178.491  1.00 34.87           O
ATOM    104  CB  VAL D  14      17.668  -8.007 180.119  1.00 35.51           C
ATOM    105  CG1 VAL D  14      16.905  -7.890 181.413  1.00 43.44           C
ATOM    106  CG2 VAL D  14      17.267  -9.256 179.357  1.00 30.54           C
ATOM    107  N   SER D  15      18.270  -7.148 177.005  1.00 28.90           N
ATOM    108  CA  SER D  15      19.181  -7.335 175.893  1.00 30.92           C
ATOM    109  C   SER D  15      19.226  -6.091 174.968  1.00 29.41           C
ATOM    110  O   SER D  15      19.875  -6.098 173.922  1.00 33.15           O
ATOM    111  CB  SER D  15      18.830  -8.623 175.117  1.00 40.13           C
ATOM    112  OG  SER D  15      19.115  -9.890 175.827  1.00 46.29           O
ATOM    113  N   TRP D  16      18.569  -4.989 175.366  1.00 25.92           N
ATOM    114  CA  TRP D  16      18.556  -3.773 174.583  1.00 27.31           C
ATOM    115  C   TRP D  16      19.797  -2.948 174.926  1.00 27.04           C
ATOM    116  O   TRP D  16      20.403  -3.095 176.012  1.00 30.15           O
ATOM    117  CB  TRP D  16      17.282  -2.948 174.748  1.00 25.61           C
ATOM    118  CG  TRP D  16      16.027  -3.622 174.307  1.00 22.93           C
ATOM    119  CD1 TRP D  16      15.849  -4.949 173.992  1.00 23.48           C
ATOM    120  CD2 TRP D  16      14.713  -3.030 174.259  1.00 21.45           C
ATOM    121  NE1 TRP D  16      14.544  -5.214 173.730  1.00 22.90           N
ATOM    122  CE2 TRP D  16      13.816  -4.053 173.850  1.00 21.37           C
ATOM    123  CE3 TRP D  16      14.242  -1.744 174.433  1.00 22.72           C
ATOM    124  CZ2 TRP D  16      12.428  -3.834 173.729  1.00 21.98           C
ATOM    125  CZ3 TRP D  16      12.898  -1.514 174.243  1.00 21.47           C
ATOM    126  CH2 TRP D  16      11.983  -2.566 173.903  1.00 20.78           C
ATOM    127  N   ALA D  17      20.192  -2.100 173.996  1.00 24.92           N
ATOM    128  CA  ALA D  17      21.344  -1.193 174.190  1.00 23.36           C
ATOM    129  C   ALA D  17      20.975   0.149 174.774  1.00 23.47           C
ATOM    130  O   ALA D  17      20.028   0.731 174.340  1.00 24.94           O
ATOM    131  CB  ALA D  17      22.010  -0.958 172.864  1.00 27.40           C
ATOM    132  N   LYS D  18      21.789   0.667 175.687  1.00 24.08           N
ATOM    133  CA ALYS D  18      21.735   2.067 176.105  0.50 25.70           C
ATOM    134  CA BLYS D  18      21.641   2.062 176.071  0.50 24.35           C
ATOM    135  C   LYS D  18      22.097   2.937 174.910  1.00 26.92           C
ATOM    136  O   LYS D  18      23.109   2.642 174.189  1.00 32.79           O
ATOM    137  CB ALYS D  18      22.763   2.376 177.194  0.50 34.60           C
ATOM    138  CB BLYS D  18      22.407   2.423 177.330  0.50 28.04           C
ATOM    139  CG ALYS D  18      22.925   1.379 178.324  0.50 44.81           C
ATOM    140  CG BLYS D  18      22.217   1.499 178.503  0.50 31.68           C
ATOM    141  CD ALYS D  18      21.893   1.569 179.413  0.50 46.34           C
ATOM    142  CD BLYS D  18      20.822   1.469 179.040  0.50 33.31           C
ATOM    143  CE ALYS D  18      22.547   1.384 180.776  0.50 52.20           C
ATOM    144  CE BLYS D  18      20.727   0.742 180.367  0.50 37.17           C
ATOM    145  NZ ALYS D  18      23.852   2.080 180.831  0.50 49.63           N
ATOM    146  NZ BLYS D  18      21.024  -0.708 180.269  0.50 37.38           N
ATOM    147  N   VAL D  19      21.334   3.996 174.702  1.00 23.23           N
ATOM    148  CA  VAL D  19      21.624   4.916 173.676  1.00 24.84           C
ATOM    149  C   VAL D  19      21.550   6.329 174.183  1.00 27.16           C
ATOM    150  O   VAL D  19      20.874   6.640 175.107  1.00 27.15           O
ATOM    151  CB  VAL D  19      20.751   4.729 172.475  1.00 25.86           C
ATOM    152  CG1 VAL D  19      20.929   3.340 171.921  1.00 33.64           C
ATOM    153  CG2 VAL D  19      19.300   4.969 172.804  1.00 25.47           C
ATOM    154  N   PRO D  20      22.372   7.207 173.612  1.00 26.40           N
ATOM    155  CA  PRO D  20      22.256   8.561 174.076  1.00 27.80           C
ATOM    156  C   PRO D  20      20.860   9.132 173.839  1.00 23.71           C
ATOM    157  O   PRO D  20      20.270   8.908 172.779  1.00 27.52           O
ATOM    158  CB  PRO D  20      23.303   9.309 173.227  1.00 30.51           C
ATOM    159  CG  PRO D  20      24.106   8.290 172.613  1.00 31.35           C
ATOM    160  CD  PRO D  20      23.282   7.065 172.466  1.00 25.90           C
ATOM    161  N   SER D  21      20.350   9.855 174.805  1.00 25.42           N
ATOM    162  CA  SER D  21      19.038  10.464 174.704  1.00 24.03           C
ATOM    163  C   SER D  21      19.007  11.658 173.780  1.00 24.60           C
ATOM    164  O   SER D  21      19.890  12.534 173.872  1.00 27.64           O
ATOM    165  CB  SER D  21      18.527  10.838 176.065  1.00 24.98           C
ATOM    166  OG  SER D  21      17.275  11.448 175.881  1.00 25.08           O
ATOM    167  N   ASP D  22      18.026  11.747 172.909  1.00 26.09           N
ATOM    168  CA  ASP D  22      17.778  12.873 172.051  1.00 27.64           C
ATOM    169  C   ASP D  22      16.778  13.837 172.649  1.00 26.95           C
ATOM    170  O   ASP D  22      16.345  14.800 171.969  1.00 32.63           O
ATOM    171  CB  ASP D  22      17.341  12.390 170.654  1.00 37.12           C
ATOM    172  CG  ASP D  22      15.974  11.770 170.648  1.00 45.09           C
ATOM    173  OD1 ASP D  22      15.297  11.806 171.695  1.00 36.68           O
ATOM    174  OD2 ASP D  22      15.575  11.279 169.587  1.00 60.76           O
ATOM    175  N   ASP D  23      16.481  13.663 173.946  1.00 26.97           N
ATOM    176  CA  ASP D  23      15.516  14.505 174.664  1.00 26.94           C
ATOM    177  C   ASP D  23      15.970  14.660 176.136  1.00 26.70           C
ATOM    178  O   ASP D  23      15.948  13.663 176.867  1.00 24.37           O
ATOM    179  CB  ASP D  23      14.114  13.847 174.580  1.00 30.42           C
ATOM    180  CG  ASP D  23      13.026  14.692 175.255  1.00 34.11           C
ATOM    181  OD1 ASP D  23      13.294  15.553 176.134  1.00 36.03           O
ATOM    182  OD2 ASP D  23      11.915  14.523 174.819  1.00 42.33           O
ATOM    183  N   PRO D  24      16.416  15.889 176.602  1.00 26.46           N
ATOM    184  CA  PRO D  24      16.920  16.022 177.981  1.00 26.62           C
ATOM    185  C   PRO D  24      15.900  15.652 179.048  1.00 23.49           C
ATOM    186  O   PRO D  24      16.267  15.411 180.176  1.00 28.17           O
ATOM    187  CB  PRO D  24      17.297  17.502 178.107  1.00 29.81           C
ATOM    188  CG  PRO D  24      17.471  17.921 176.714  1.00 47.55           C
ATOM    189  CD  PRO D  24      16.455  17.178 175.901  1.00 43.38           C
ATOM    190  N   GLY D  25      14.644  15.567 178.639  1.00 26.79           N
ATOM    191  CA  GLY D  25      13.613  15.102 179.586  1.00 28.28           C
ATOM    192  C   GLY D  25      13.411  13.594 179.680  1.00 21.53           C
ATOM    193  O   GLY D  25      12.576  13.135 180.474  1.00 23.56           O
ATOM    194  N   ARG D  26      14.194  12.865 178.911  1.00 20.75           N
ATOM    195  CA  ARG D  26      14.230  11.410 178.953  1.00 19.14           C
ATOM    196  C   ARG D  26      15.611  10.928 179.326  1.00 21.14           C
ATOM    197  O   ARG D  26      16.573  11.336 178.681  1.00 22.53           O
ATOM    198  CB  ARG D  26      13.840  10.853 177.580  1.00 20.24           C
ATOM    199  CG  ARG D  26      12.451  11.302 177.215  1.00 20.49           C
ATOM    200  CD  ARG D  26      12.126  10.703 175.887  1.00 26.08           C
ATOM    201  NE  ARG D  26      10.736  11.007 175.641  1.00 27.12           N
ATOM    202  CZ  ARG D  26      10.153  10.836 174.469  1.00 29.87           C
ATOM    203  NH1 ARG D  26      10.856  10.538 173.388  1.00 31.18           N
ATOM    204  NH2 ARG D  26       8.865  11.146 174.338  1.00 38.10           N
ATOM    205  N   ASP D  27      15.706  10.039 180.295  1.00 19.02           N
ATOM    206  CA  ASP D  27      16.930   9.387 180.623  1.00 18.65           C
ATOM    207  C   ASP D  27      16.771   7.892 180.522  1.00 20.14           C
ATOM    208  O   ASP D  27      15.733   7.372 180.149  1.00 19.97           O
ATOM    209  CB  ASP D  27      17.457   9.833 181.978  1.00 20.04           C
ATOM    210  CG  ASP D  27      16.714   9.300 183.137  1.00 24.50           C
ATOM    211  OD1 ASP D  27      15.728   8.555 182.980  1.00 23.20           O
ATOM    212  OD2 ASP D  27      17.151   9.630 184.267  1.00 31.45           O
ATOM    213  N   ASN D  28      17.829   7.186 180.703  1.00 19.69           N
ATOM    214  CA  ASN D  28      17.892   5.770 180.578  1.00 18.06           C
ATOM    215  C   ASN D  28      17.254   5.278 179.297  1.00 17.95           C
ATOM    216  O   ASN D  28      16.527   4.270 179.269  1.00 19.15           O
ATOM    217  CB  ASN D  28      17.319   5.116 181.809  1.00 19.52           C
ATOM    218  CG  ASN D  28      17.757   3.671 181.951  1.00 20.64           C
ATOM    219  OD1 ASN D  28      18.869   3.274 181.562  1.00 25.07           O
ATOM    220  ND2 ASN D  28      16.897   2.849 182.514  1.00 21.06           N
ATOM    221  N   THR D  29      17.555   5.977 178.206  1.00 19.02           N
ATOM    222  CA  THR D  29      17.065   5.645 176.859  1.00 18.41           C
ATOM    223  C   THR D  29      17.750   4.378 176.393  1.00 19.55           C
ATOM    224  O   THR D  29      18.986   4.264 176.439  1.00 20.82           O
ATOM    225  CB  THR D  29      17.183   6.836 175.934  1.00 19.48           C
ATOM    226  OG1 THR D  29      18.508   7.394 176.034  1.00 22.03           O
ATOM    227  CG2 THR D  29      16.236   7.968 176.333  1.00 19.98           C
ATOM    228  N   ARG D  30      16.955   3.446 175.894  1.00 19.80           N
ATOM    229  CA  ARG D  30      17.394   2.071 175.560  1.00 21.44           C
ATOM    230  C   ARG D  30      16.640   1.582 174.326  1.00 20.93           C
ATOM    231  O   ARG D  30      15.432   1.930 174.168  1.00 20.16           O
ATOM    232  CB  ARG D  30      17.085   1.105 176.739  1.00 21.68           C
ATOM    233  CG  ARG D  30      17.841   1.458 177.981  1.00 24.68           C
ATOM    234  CD  ARG D  30      17.338   0.792 179.238  1.00 24.77           C
ATOM    235  NE  ARG D  30      16.098   1.387 179.695  1.00 22.32           N
ATOM    236  CZ  ARG D  30      14.945   0.766 179.998  1.00 21.99           C
ATOM    237  NH1 ARG D  30      14.793  -0.550 179.836  1.00 25.37           N
ATOM    238  NH2 ARG D  30      13.937   1.466 180.448  1.00 22.36           N
ATOM    239  N   GLU D  31      17.304   0.862 173.454  1.00 20.38           N
ATOM    240  CA  GLU D  31      16.633   0.406 172.282  1.00 21.63           C
ATOM    241  C   GLU D  31      17.185  -0.870 171.735  1.00 22.53           C
ATOM    242  O   GLU D  31      18.364  -1.198 171.998  1.00 23.06           O
ATOM    243  CB  GLU D  31      16.615   1.469 171.178  1.00 21.85           C
ATOM    244  CG  GLU D  31      17.908   1.552 170.421  1.00 25.60           C
ATOM    245  CD  GLU D  31      17.899   2.608 169.355  1.00 28.36           C
ATOM    246  OE1 GLU D  31      16.901   3.275 169.103  1.00 24.27           O
ATOM    247  OE2 GLU D  31      18.967   2.790 168.764  1.00 29.24           O
ATOM    248  N   LEU D  32      16.338  -1.594 170.996  1.00 22.81           N
ATOM    249  CA  LEU D  32      16.750  -2.725 170.206  1.00 23.31           C
ATOM    250  C   LEU D  32      16.562  -2.300 168.775  1.00 23.95           C
ATOM    251  O   LEU D  32      15.461  -2.255 168.274  1.00 22.72           O
ATOM    252  CB  LEU D  32      15.924  -3.960 170.576  1.00 25.25           C
ATOM    253  CG  LEU D  32      16.422  -5.322 170.050  1.00 25.64           C
ATOM    254  CD1 LEU D  32      16.320  -5.425 168.544  1.00 29.07           C
ATOM    255  CD2 LEU D  32      17.819  -5.560 170.521  1.00 26.26           C
ATOM    256  N   ALA D  33      17.661  -1.902 168.150  1.00 26.26           N
ATOM    257  CA  ALA D  33      17.654  -1.456 166.772  1.00 23.48           C
ATOM    258  C   ALA D  33      18.027  -2.617 165.816  1.00 29.51           C
ATOM    259  O   ALA D  33      18.875  -3.440 166.153  1.00 28.13           O
ATOM    260  CB  ALA D  33      18.633  -0.346 166.596  1.00 27.14           C
ATOM    261  N   LYS D  34      17.390  -2.661 164.635  1.00 26.26           N
ATOM    262  CA  LYS D  34      17.725  -3.617 163.627  1.00 29.45           C
ATOM    263  C   LYS D  34      17.806  -2.948 162.258  1.00 27.61           C
ATOM    264  O   LYS D  34      17.008  -2.099 161.924  1.00 28.77           O
ATOM    265  CB  LYS D  34      16.690  -4.718 163.581  1.00 33.21           C
ATOM    266  CG  LYS D  34      16.765  -5.649 164.780  1.00 42.27           C
ATOM    267  CD  LYS D  34      16.086  -6.967 164.548  1.00 47.59           C
ATOM    268  CE  LYS D  34      16.551  -7.969 165.597  1.00 67.77           C
ATOM    269  NZ  LYS D  34      15.594  -9.102 165.773  1.00 81.72           N
ATOM    270  N   ASN D  35      18.826  -3.351 161.503  1.00 32.27           N
ATOM    271  CA  ASN D  35      18.899  -3.037 160.092  1.00 32.05           C
ATOM    272  C   ASN D  35      18.203  -4.185 159.321  1.00 32.26           C
ATOM    273  O   ASN D  35      18.653  -5.319 159.345  1.00 34.75           O
ATOM    274  CB  ASN D  35      20.371  -2.892 159.702  1.00 37.44           C
ATOM    275  CG  ASN D  35      21.031  -1.580 160.204  1.00 42.16           C
ATOM    276  OD1 ASN D  35      20.412  -0.518 160.218  1.00 40.74           O
ATOM    277  ND2 ASN D  35      22.302  -1.667 160.612  1.00 46.41           N
ATOM    278  N   ILE D  36      17.044  -3.882 158.743  1.00 34.07           N
ATOM    279  CA  ILE D  36      16.244  -4.869 158.032  1.00 28.71           C
ATOM    280  C   ILE D  36      16.636  -4.800 156.558  1.00 38.51           C
ATOM    281  O   ILE D  36      16.596  -3.734 155.982  1.00 35.62           O
ATOM    282  CB  ILE D  36      14.732  -4.646 158.196  1.00 32.93           C
ATOM    283  CG1 ILE D  36      14.328  -4.724 159.684  1.00 34.22           C
ATOM    284  CG2 ILE D  36      13.933  -5.640 157.368  1.00 36.35           C
ATOM    285  CD1 ILE D  36      14.692  -6.028 160.330  1.00 40.40           C
ATOM    286  N   THR D  37      16.977  -5.927 155.954  1.00 37.23           N
ATOM    287  CA  THR D  37      17.249  -5.952 154.506  1.00 41.47           C
ATOM    288  C   THR D  37      16.046  -6.504 153.741  1.00 35.55           C
ATOM    289  O   THR D  37      15.582  -7.591 154.016  1.00 39.11           O
ATOM    290  CB  THR D  37      18.489  -6.806 154.172  1.00 41.02           C
ATOM    291  OG1 THR D  37      19.632  -6.285 154.847  1.00 42.53           O
ATOM    292  CG2 THR D  37      18.756  -6.824 152.657  1.00 41.41           C
ATOM    293  N   PHE D  38      15.534  -5.764 152.763  1.00 38.83           N
ATOM    294  CA  PHE D  38      14.389  -6.277 151.998  1.00 34.74           C
ATOM    295  C   PHE D  38      14.762  -7.550 151.237  1.00 40.80           C
ATOM    296  O   PHE D  38      15.846  -7.644 150.652  1.00 44.62           O
ATOM    297  CB  PHE D  38      13.859  -5.262 150.990  1.00 38.35           C
ATOM    298  CG  PHE D  38      13.357  -4.006 151.601  1.00 33.19           C
ATOM    299  CD1 PHE D  38      12.433  -4.041 152.652  1.00 34.22           C
ATOM    300  CD2 PHE D  38      13.854  -2.787 151.199  1.00 37.23           C
ATOM    301  CE1 PHE D  38      11.973  -2.868 153.205  1.00 30.35           C
ATOM    302  CE2 PHE D  38      13.413  -1.611 151.751  1.00 35.45           C
ATOM    303  CZ  PHE D  38      12.461  -1.645 152.784  1.00 31.73           C
ATOM    304  N   ALA D  39      13.844  -8.508 151.237  1.00 40.94           N
ATOM    305  CA  ALA D  39      14.008  -9.759 150.492  1.00 46.48           C
ATOM    306  C   ALA D  39      14.229  -9.449 149.014  1.00 46.05           C
ATOM    307  O   ALA D  39      15.023 -10.109 148.353  1.00 44.58           O
ATOM    308  CB  ALA D  39      12.785 -10.663 150.679  1.00 48.24           C
ATOM    309  N   SER D  40      13.545  -8.419 148.523  1.00 39.50           N
ATOM    310  CA  SER D  40      13.717  -7.924 147.140  1.00 41.60           C
ATOM    311  C   SER D  40      14.046  -6.445 147.204  1.00 46.10           C
ATOM    312  O   SER D  40      13.228  -5.670 147.642  1.00 43.68           O
ATOM    313  CB  SER D  40      12.443  -8.109 146.342  1.00 50.20           C
ATOM    314  OG  SER D  40      12.105  -9.472 146.327  1.00 53.63           O
ATOM    315  N   PRO D  41      15.256  -6.047 146.793  1.00 44.67           N
ATOM    316  CA  PRO D  41      15.568  -4.626 146.858  1.00 48.21           C
ATOM    317  C   PRO D  41      14.745  -3.830 145.882  1.00 45.14           C
ATOM    318  O   PRO D  41      14.315  -4.348 144.849  1.00 55.14           O
ATOM    319  CB  PRO D  41      17.062  -4.542 146.489  1.00 50.26           C
ATOM    320  CG  PRO D  41      17.518  -5.929 146.234  1.00 54.02           C
ATOM    321  CD  PRO D  41      16.313  -6.809 146.112  1.00 45.35           C
ATOM    322  N   TYR D  42      14.563  -2.573 146.229  1.00 44.73           N
ATOM    323  CA  TYR D  42      13.904  -1.561 145.426  1.00 52.54           C
ATOM    324  C   TYR D  42      15.034  -0.799 144.764  1.00 57.38           C
ATOM    325  O   TYR D  42      16.177  -1.026 145.138  1.00 53.76           O
ATOM    326  CB  TYR D  42      13.123  -0.635 146.363  1.00 39.90           C
ATOM    327  CG  TYR D  42      11.938  -1.317 147.056  1.00 42.59           C
ATOM    328  CD1 TYR D  42      12.062  -1.848 148.349  1.00 38.25           C
ATOM    329  CD2 TYR D  42      10.692  -1.395 146.447  1.00 43.85           C
ATOM    330  CE1 TYR D  42      10.978  -2.457 148.983  1.00 36.33           C
ATOM    331  CE2 TYR D  42       9.602  -1.992 147.077  1.00 42.60           C
ATOM    332  CZ  TYR D  42       9.750  -2.520 148.359  1.00 36.58           C
ATOM    333  OH  TYR D  42       8.684  -3.124 149.003  1.00 37.29           O
ATOM    334  N   CYS D  43      14.748   0.078 143.798  1.00 63.93           N
ATOM    335  CA  CYS D  43      15.796   0.967 143.228  1.00 64.92           C
ATOM    336  C   CYS D  43      15.775   2.314 143.909  1.00 54.18           C
ATOM    337  O   CYS D  43      16.732   3.081 143.797  1.00 58.80           O
ATOM    338  CB  CYS D  43      15.693   1.177 141.692  1.00 61.05           C
ATOM    339  SG  CYS D  43      14.040   0.995 140.975  1.00 86.38           S
ATOM    340  N   ARG D  44      14.686   2.594 144.620  1.00 52.80           N
ATOM    341  CA  ARG D  44      14.504   3.860 145.298  1.00 49.62           C
ATOM    342  C   ARG D  44      13.948   3.508 146.720  1.00 60.40           C
ATOM    343  O   ARG D  44      13.346   2.454 146.863  1.00 50.42           O
ATOM    344  CB  ARG D  44      13.503   4.732 144.493  1.00 48.95           C
ATOM    345  CG  ARG D  44      13.918   5.088 143.080  1.00 47.35           C
ATOM    346  CD  ARG D  44      12.737   5.588 142.264  1.00 65.29           C
ATOM    347  NE  ARG D  44      13.191   6.209 141.011  1.00 83.80           N
ATOM    348  CZ  ARG D  44      13.393   5.577 139.849  1.00 82.15           C
ATOM    349  NH1 ARG D  44      13.173   4.263 139.726  1.00 59.27           N
ATOM    350  NH2 ARG D  44      13.814   6.276 138.790  1.00 80.76           N
ATOM    351  N   PRO D  45      14.169   4.378 147.735  1.00 49.98           N
ATOM    352  CA  PRO D  45      13.601   4.084 149.070  1.00 42.87           C
ATOM    353  C   PRO D  45      12.092   3.922 149.021  1.00 42.12           C
ATOM    354  O   PRO D  45      11.402   4.816 148.532  1.00 45.60           O
ATOM    355  CB  PRO D  45      13.990   5.318 149.889  1.00 43.20           C
ATOM    356  CG  PRO D  45      15.268   5.780 149.235  1.00 45.66           C
ATOM    357  CD  PRO D  45      14.994   5.605 147.762  1.00 51.03           C
ATOM    358  N   PRO D  46      11.570   2.758 149.486  1.00 42.04           N
ATOM    359  CA  PRO D  46      10.107   2.626 149.540  1.00 33.57           C
ATOM    360  C   PRO D  46       9.537   3.423 150.734  1.00 33.90           C
ATOM    361  O   PRO D  46      10.317   3.948 151.555  1.00 35.47           O
ATOM    362  CB  PRO D  46       9.906   1.117 149.767  1.00 35.37           C
ATOM    363  CG  PRO D  46      11.097   0.749 150.605  1.00 36.55           C
ATOM    364  CD  PRO D  46      12.238   1.528 149.959  1.00 37.56           C
ATOM    365  N   VAL D  47       8.213   3.474 150.830  1.00 33.46           N
ATOM    366  CA  VAL D  47       7.527   3.907 152.086  1.00 35.23           C
ATOM    367  C   VAL D  47       7.427   2.731 153.054  1.00 37.26           C
ATOM    368  O   VAL D  47       6.964   1.645 152.668  1.00 41.70           O
ATOM    369  CB  VAL D  47       6.110   4.468 151.829  1.00 36.57           C
ATOM    370  CG1 VAL D  47       5.370   4.754 153.133  1.00 37.59           C
ATOM    371  CG2 VAL D  47       6.206   5.713 150.954  1.00 39.14           C
ATOM    372  N   VAL D  48       7.892   2.935 154.283  1.00 31.89           N
ATOM    373  CA  VAL D  48       7.751   1.928 155.349  1.00 30.42           C
ATOM    374  C   VAL D  48       6.848   2.476 156.449  1.00 29.03           C
ATOM    375  O   VAL D  48       6.954   3.629 156.848  1.00 30.08           O
ATOM    376  CB  VAL D  48       9.113   1.530 155.914  1.00 32.85           C
ATOM    377  CG1 VAL D  48       8.989   0.563 157.093  1.00 30.30           C
ATOM    378  CG2 VAL D  48       9.959   0.965 154.805  1.00 33.47           C
ATOM    379  N   LEU D  49       5.886   1.656 156.875  1.00 27.56           N
ATOM    380  CA  LEU D  49       5.066   1.970 158.051  1.00 28.99           C
ATOM    381  C   LEU D  49       5.326   0.870 159.081  1.00 25.28           C
ATOM    382  O   LEU D  49       5.318  -0.331 158.793  1.00 26.89           O
ATOM    383  CB  LEU D  49       3.563   2.015 157.735  1.00 31.78           C
ATOM    384  CG  LEU D  49       2.662   2.313 158.932  1.00 32.63           C
ATOM    385  CD1 LEU D  49       2.836   3.718 159.393  1.00 33.17           C
ATOM    386  CD2 LEU D  49       1.212   2.105 158.574  1.00 35.69           C
ATOM    387  N   LEU D  50       5.498   1.324 160.341  1.00 25.57           N
ATOM    388  CA  LEU D  50       5.688   0.404 161.488  1.00 25.37           C
ATOM    389  C   LEU D  50       4.421   0.321 162.326  1.00 22.29           C
ATOM    390  O   LEU D  50       3.698   1.295 162.438  1.00 24.78           O
ATOM    391  CB  LEU D  50       6.803   0.960 162.376  1.00 23.04           C
ATOM    392  CG  LEU D  50       8.185   1.226 161.770  1.00 23.82           C
ATOM    393  CD1 LEU D  50       9.174   1.683 162.829  1.00 24.60           C
ATOM    394  CD2 LEU D  50       8.693  -0.026 161.023  1.00 27.27           C
ATOM    395  N   SER D  51       4.185  -0.846 162.901  1.00 22.72           N
ATOM    396  CA  SER D  51       2.998  -1.089 163.744  1.00 23.28           C
ATOM    397  C   SER D  51       3.483  -1.907 164.953  1.00 25.28           C
ATOM    398  O   SER D  51       4.034  -2.964 164.764  1.00 25.07           O
ATOM    399  CB  SER D  51       1.988  -1.961 162.952  1.00 28.51           C
ATOM    400  OG  SER D  51       0.881  -2.261 163.699  1.00 31.99           O
ATOM    401  N   ILE D  52       3.140  -1.486 166.166  1.00 24.17           N
ATOM    402  CA  ILE D  52       3.456  -2.267 167.359  1.00 22.30           C
ATOM    403  C   ILE D  52       2.394  -3.357 167.541  1.00 20.75           C
ATOM    404  O   ILE D  52       1.263  -3.076 167.879  1.00 27.83           O
ATOM    405  CB  ILE D  52       3.560  -1.386 168.595  1.00 23.56           C
ATOM    406  CG1 ILE D  52       4.592  -0.249 168.383  1.00 25.21           C
ATOM    407  CG2 ILE D  52       3.912  -2.266 169.832  1.00 24.54           C
ATOM    408  CD1 ILE D  52       4.558   0.821 169.452  1.00 25.29           C
ATOM    409  N   THR D  53       2.742  -4.592 167.292  1.00 21.46           N
ATOM    410  CA  THR D  53       1.788  -5.675 167.327  1.00 21.29           C
ATOM    411  C   THR D  53       1.983  -6.654 168.471  1.00 23.11           C
ATOM    412  O   THR D  53       1.195  -7.582 168.627  1.00 22.53           O
ATOM    413  CB  THR D  53       1.740  -6.407 165.983  1.00 25.18           C
ATOM    414  OG1 THR D  53       3.038  -6.888 165.638  1.00 23.69           O
ATOM    415  CG2 THR D  53       1.211  -5.431 164.875  1.00 27.82           C
ATOM    416  N   GLN D  54       2.969  -6.422 169.320  1.00 21.52           N
ATOM    417  CA  GLN D  54       3.106  -7.160 170.566  1.00 20.83           C
ATOM    418  C   GLN D  54       3.726  -6.257 171.590  1.00 19.64           C
ATOM    419  O   GLN D  54       4.751  -5.604 171.334  1.00 19.77           O
ATOM    420  CB  GLN D  54       4.013  -8.385 170.403  1.00 20.28           C
ATOM    421  CG  GLN D  54       4.312  -9.154 171.663  1.00 20.89           C
ATOM    422  CD  GLN D  54       5.019 -10.410 171.365  1.00 26.61           C
ATOM    423  OE1 GLN D  54       4.869 -11.012 170.294  1.00 34.71           O
ATOM    424  NE2 GLN D  54       5.709 -10.877 172.314  1.00 36.70           N
ATOM    425  N   LEU D  55       3.184  -6.323 172.795  1.00 18.94           N
ATOM    426  CA ALEU D  55       3.741  -5.578 173.953  0.70 19.26           C
ATOM    427  CA BLEU D  55       3.781  -5.639 173.893  0.30 18.34           C
ATOM    428  C   LEU D  55       3.519  -6.383 175.214  1.00 17.66           C
ATOM    429  O   LEU D  55       2.402  -6.870 175.436  1.00 17.64           O
ATOM    430  CB ALEU D  55       3.063  -4.219 174.261  0.70 20.11           C
ATOM    431  CB BLEU D  55       3.198  -4.247 173.911  0.30 19.28           C
ATOM    432  CG ALEU D  55       3.357  -2.991 173.412  0.70 21.55           C
ATOM    433  CG BLEU D  55       3.948  -3.245 174.737  0.30 17.03           C
ATOM    434  CD1ALEU D  55       2.420  -1.818 173.703  0.70 20.92           C
ATOM    435  CD1BLEU D  55       5.439  -3.147 174.379  0.30 12.88           C
ATOM    436  CD2ALEU D  55       4.797  -2.621 173.621  0.70 21.39           C
ATOM    437  CD2BLEU D  55       3.247  -1.920 174.534  0.30 17.86           C
ATOM    438  N   ASP D  56       4.512  -6.460 176.055  1.00 16.13           N
ATOM    439  CA  ASP D  56       4.393  -7.038 177.400  1.00 16.46           C
ATOM    440  C   ASP D  56       5.216  -6.095 178.275  1.00 17.37           C
ATOM    441  O   ASP D  56       6.444  -6.044 178.136  1.00 16.84           O
ATOM    442  CB  ASP D  56       4.913  -8.474 177.372  1.00 17.03           C
ATOM    443  CG  ASP D  56       4.886  -9.131 178.720  1.00 16.56           C
ATOM    444  OD1 ASP D  56       4.541  -8.485 179.740  1.00 17.28           O
ATOM    445  OD2 ASP D  56       5.172 -10.363 178.758  1.00 18.41           O
ATOM    446  N   VAL D  57       4.548  -5.279 179.111  1.00 16.26           N
ATOM    447  CA  VAL D  57       5.189  -4.193 179.847  1.00 16.18           C
ATOM    448  C   VAL D  57       4.785  -4.316 181.329  1.00 17.16           C
ATOM    449  O   VAL D  57       3.608  -4.532 181.667  1.00 16.93           O
ATOM    450  CB  VAL D  57       4.731  -2.857 179.257  1.00 17.80           C
ATOM    451  CG1 VAL D  57       5.189  -1.705 180.141  1.00 19.52           C
ATOM    452  CG2 VAL D  57       5.249  -2.743 177.876  1.00 19.03           C
ATOM    453  N   GLU D  58       5.733  -4.064 182.207  1.00 16.35           N
ATOM    454  CA AGLU D  58       5.553  -4.124 183.625  0.50 16.75           C
ATOM    455  CA BGLU D  58       5.516  -4.178 183.640  0.50 15.51           C
ATOM    456  C   GLU D  58       4.568  -3.066 184.088  1.00 16.01           C
ATOM    457  O   GLU D  58       4.765  -1.874 183.797  1.00 17.42           O
ATOM    458  CB AGLU D  58       6.916  -3.784 184.223  0.50 20.04           C
ATOM    459  CB BGLU D  58       6.863  -4.079 184.416  0.50 16.05           C
ATOM    460  CG AGLU D  58       6.914  -3.606 185.709  0.50 22.37           C
ATOM    461  CG BGLU D  58       6.777  -4.554 185.868  0.50 14.93           C
ATOM    462  CD AGLU D  58       6.261  -4.759 186.422  0.50 23.90           C
ATOM    463  CD BGLU D  58       8.099  -4.613 186.609  0.50 17.77           C
ATOM    464  OE1AGLU D  58       6.439  -5.946 185.982  0.50 24.84           O
ATOM    465  OE1BGLU D  58       9.066  -3.899 186.238  0.50 18.75           O
ATOM    466  OE2AGLU D  58       5.571  -4.467 187.427  0.50 23.27           O
ATOM    467  OE2BGLU D  58       8.142  -5.328 187.653  0.50 20.75           O
ATOM    468  N   GLN D  59       3.609  -3.414 184.914  1.00 16.47           N
ATOM    469  CA  GLN D  59       2.596  -2.452 185.322  1.00 15.92           C
ATOM    470  C   GLN D  59       3.012  -1.466 186.356  1.00 15.88           C
ATOM    471  O   GLN D  59       2.402  -0.427 186.485  1.00 18.18           O
ATOM    472  CB  GLN D  59       1.391  -3.194 185.851  1.00 18.96           C
ATOM    473  CG  GLN D  59       1.524  -3.872 187.181  1.00 21.80           C
ATOM    474  CD  GLN D  59       1.427  -2.977 188.395  1.00 24.00           C
ATOM    475  OE1 GLN D  59       0.813  -1.899 188.374  1.00 24.50           O
ATOM    476  NE2 GLN D  59       2.068  -3.390 189.442  1.00 34.50           N
ATOM    477  N   SER D  60       4.086  -1.727 187.084  1.00 16.85           N
ATOM    478  CA  SER D  60       4.484  -0.891 188.200  1.00 18.06           C
ATOM    479  C   SER D  60       5.224   0.373 187.829  1.00 18.23           C
ATOM    480  O   SER D  60       5.495   1.211 188.655  1.00 20.80           O
ATOM    481  CB  SER D  60       5.280  -1.680 189.223  1.00 21.04           C
ATOM    482  OG  SER D  60       6.313  -2.391 188.617  1.00 22.69           O
ATOM    483  N   GLN D  61       5.609   0.490 186.551  1.00 15.91           N
ATOM    484  CA AGLN D  61       6.197   1.735 186.031  0.70 16.06           C
ATOM    485  CA BGLN D  61       6.187   1.719 186.012  0.30 16.54           C
ATOM    486  C   GLN D  61       5.422   2.132 184.762  1.00 15.92           C
ATOM    487  O   GLN D  61       4.749   1.333 184.108  1.00 16.23           O
ATOM    488  CB AGLN D  61       7.710   1.576 185.699  0.70 18.86           C
ATOM    489  CB BGLN D  61       7.666   1.517 185.652  0.30 19.58           C
ATOM    490  CG AGLN D  61       8.534   1.146 186.915  0.70 19.73           C
ATOM    491  CG BGLN D  61       8.477   0.952 186.801  0.30 23.52           C
ATOM    492  CD AGLN D  61       8.594  -0.373 187.033  0.70 18.72           C
ATOM    493  CD BGLN D  61       8.624   1.911 187.955  0.30 25.14           C
ATOM    494  OE1AGLN D  61       8.345  -0.916 188.120  0.70 22.45           O
ATOM    495  OE1BGLN D  61       8.047   3.002 187.987  0.30 38.55           O
ATOM    496  NE2AGLN D  61       8.990  -1.071 185.961  0.70 20.12           N
ATOM    497  NE2BGLN D  61       9.449   1.524 188.900  0.30 35.84           N
ATOM    498  N   ASN D  62       5.502   3.410 184.452  1.00 15.99           N
ATOM    499  CA  ASN D  62       4.822   3.901 183.281  1.00 15.61           C
ATOM    500  C   ASN D  62       5.138   3.139 182.035  1.00 15.59           C
ATOM    501  O   ASN D  62       6.251   2.583 181.892  1.00 16.51           O
ATOM    502  CB  ASN D  62       5.074   5.391 183.061  1.00 16.29           C
ATOM    503  CG  ASN D  62       4.496   6.260 184.194  1.00 17.40           C
ATOM    504  OD1 ASN D  62       3.835   5.768 185.096  1.00 17.53           O
ATOM    505  ND2 ASN D  62       4.774   7.568 184.127  1.00 16.36           N
ATOM    506  N   LEU D  63       4.199   3.086 181.103  1.00 15.53           N
ATOM    507  CA ALEU D  63       4.480   2.498 179.807  0.50 16.05           C
ATOM    508  CA BLEU D  63       4.417   2.519 179.772  0.50 16.39           C
ATOM    509  C   LEU D  63       5.048   3.596 178.943  1.00 15.15           C
ATOM    510  O   LEU D  63       4.453   4.638 178.773  1.00 16.13           O
ATOM    511  CB ALEU D  63       3.206   1.861 179.247  0.50 16.00           C
ATOM    512  CB BLEU D  63       3.064   2.100 179.164  0.50 17.84           C
ATOM    513  CG ALEU D  63       3.311   1.147 177.898  0.50 14.39           C
ATOM    514  CG BLEU D  63       3.083   1.835 177.649  0.50 17.17           C
ATOM    515  CD1ALEU D  63       2.305  -0.012 177.785  0.50 16.07           C
ATOM    516  CD1BLEU D  63       3.966   0.639 177.357  0.50 22.21           C
ATOM    517  CD2ALEU D  63       3.113   2.133 176.753  0.50 14.68           C
ATOM    518  CD2BLEU D  63       1.682   1.663 177.055  0.50 20.43           C
ATOM    519  N   ARG D  64       6.242   3.350 178.421  1.00 14.56           N
ATOM    520  CA  ARG D  64       6.944   4.248 177.582  1.00 15.34           C
ATOM    521  C   ARG D  64       7.485   3.458 176.420  1.00 15.84           C
ATOM    522  O   ARG D  64       8.388   2.655 176.613  1.00 16.51           O
ATOM    523  CB  ARG D  64       8.091   4.940 178.323  1.00 15.36           C
ATOM    524  CG  ARG D  64       7.677   5.695 179.579  1.00 14.75           C
ATOM    525  CD  ARG D  64       8.873   6.285 180.273  1.00 15.96           C
ATOM    526  NE  ARG D  64       8.560   6.948 181.520  1.00 17.02           N
ATOM    527  CZ  ARG D  64       8.564   6.385 182.684  1.00 15.08           C
ATOM    528  NH1 ARG D  64       8.860   5.102 182.810  1.00 15.76           N
ATOM    529  NH2 ARG D  64       8.275   7.066 183.776  1.00 17.61           N
ATOM    530  N   VAL D  65       6.972   3.634 175.234  1.00 16.40           N
ATOM    531  CA  VAL D  65       7.428   2.868 174.052  1.00 16.65           C
ATOM    532  C   VAL D  65       7.408   3.711 172.827  1.00 17.95           C
ATOM    533  O   VAL D  65       6.493   4.561 172.663  1.00 18.99           O
ATOM    534  CB  VAL D  65       6.623   1.586 173.814  1.00 21.66           C
ATOM    535  CG1 VAL D  65       6.712   0.597 174.983  1.00 22.74           C
ATOM    536  CG2 VAL D  65       5.162   1.846 173.502  1.00 22.05           C
ATOM    537  N   ILE D  66       8.404   3.521 171.977  1.00 18.31           N
ATOM    538  CA  ILE D  66       8.394   4.070 170.645  1.00 18.94           C
ATOM    539  C   ILE D  66       8.830   3.024 169.671  1.00 19.34           C
ATOM    540  O   ILE D  66       9.715   2.249 169.955  1.00 19.02           O
ATOM    541  CB  ILE D  66       9.346   5.272 170.478  1.00 20.14           C
ATOM    542  CG1 ILE D  66       9.010   6.384 171.489  1.00 22.36           C
ATOM    543  CG2 ILE D  66       9.174   5.875 169.112  1.00 26.08           C
ATOM    544  CD1 ILE D  66      10.028   7.500 171.587  1.00 24.63           C
ATOM    545  N   ALA D  67       8.137   2.941 168.547  1.00 18.55           N
ATOM    546  CA  ALA D  67       8.595   2.221 167.371  1.00 20.60           C
ATOM    547  C   ALA D  67       9.205   3.255 166.438  1.00 20.82           C
ATOM    548  O   ALA D  67       8.512   4.119 165.899  1.00 23.21           O
ATOM    549  CB  ALA D  67       7.438   1.524 166.718  1.00 20.09           C
ATOM    550  N   ARG D  68      10.538   3.271 166.435  1.00 22.37           N
ATOM    551  CA  ARG D  68      11.307   4.313 165.733  1.00 24.38           C
ATOM    552  C   ARG D  68      11.701   3.845 164.362  1.00 24.78           C
ATOM    553  O   ARG D  68      12.314   2.806 164.232  1.00 28.40           O
ATOM    554  CB  ARG D  68      12.569   4.621 166.472  1.00 28.70           C
ATOM    555  CG  ARG D  68      12.379   5.465 167.626  1.00 34.08           C
ATOM    556  CD  ARG D  68      13.497   6.436 167.597  1.00 40.43           C
ATOM    557  NE  ARG D  68      13.184   7.485 168.494  1.00 43.37           N
ATOM    558  CZ  ARG D  68      14.105   8.175 169.140  1.00 48.84           C
ATOM    559  NH1 ARG D  68      15.416   7.902 168.998  1.00 49.14           N
ATOM    560  NH2 ARG D  68      13.741   9.143 169.970  1.00 54.00           N
ATOM    561  N   LEU D  69      11.420   4.668 163.366  1.00 29.74           N
ATOM    562  CA  LEU D  69      11.952   4.471 162.007  1.00 27.95           C
ATOM    563  C   LEU D  69      13.089   5.471 161.749  1.00 28.50           C
ATOM    564  O   LEU D  69      12.842   6.664 161.666  1.00 37.42           O
ATOM    565  CB  LEU D  69      10.820   4.663 161.042  1.00 27.79           C
ATOM    566  CG  LEU D  69      11.215   4.333 159.586  1.00 30.44           C
ATOM    567  CD1 LEU D  69      11.733   2.931 159.390  1.00 30.18           C
ATOM    568  CD2 LEU D  69      10.036   4.557 158.669  1.00 33.23           C
ATOM    569  N   TYR D  70      14.319   4.970 161.705  1.00 27.64           N
ATOM    570  CA  TYR D  70      15.500   5.843 161.612  1.00 27.64           C
ATOM    571  C   TYR D  70      15.808   6.272 160.172  1.00 33.57           C
ATOM    572  O   TYR D  70      16.088   7.446 159.938  1.00 38.30           O
ATOM    573  CB  TYR D  70      16.734   5.140 162.194  1.00 30.59           C
ATOM    574  CG  TYR D  70      16.850   5.210 163.727  1.00 29.45           C
ATOM    575  CD1 TYR D  70      16.443   4.178 164.523  1.00 27.25           C
ATOM    576  CD2 TYR D  70      17.312   6.345 164.348  1.00 40.13           C
ATOM    577  CE1 TYR D  70      16.557   4.251 165.923  1.00 27.82           C
ATOM    578  CE2 TYR D  70      17.441   6.425 165.731  1.00 45.10           C
ATOM    579  CZ  TYR D  70      17.035   5.375 166.518  1.00 35.31           C
ATOM    580  OH  TYR D  70      17.165   5.407 167.899  1.00 35.52           O
ATOM    581  N   SER D  71      15.695   5.348 159.242  1.00 35.25           N
ATOM    582  CA  SER D  71      16.169   5.544 157.847  1.00 36.26           C
ATOM    583  C   SER D  71      15.557   4.486 156.954  1.00 39.13           C
ATOM    584  O   SER D  71      15.232   3.400 157.432  1.00 33.06           O
ATOM    585  CB  SER D  71      17.693   5.477 157.830  1.00 35.18           C
ATOM    586  OG  SER D  71      18.189   4.214 158.204  1.00 41.61           O
ATOM    587  N   VAL D  72      15.378   4.791 155.671  1.00 37.24           N
ATOM    588  CA  VAL D  72      14.911   3.821 154.697  1.00 28.31           C
ATOM    589  C   VAL D  72      15.798   4.003 153.448  1.00 36.79           C
ATOM    590  O   VAL D  72      15.961   5.127 152.978  1.00 43.13           O
ATOM    591  CB  VAL D  72      13.417   4.038 154.353  1.00 35.40           C
ATOM    592  CG1 VAL D  72      12.943   3.114 153.246  1.00 37.58           C
ATOM    593  CG2 VAL D  72      12.557   3.807 155.577  1.00 36.39           C
ATOM    594  N   SER D  73      16.412   2.918 152.974  1.00 35.76           N
ATOM    595  CA  SER D  73      17.226   2.922 151.740  1.00 37.49           C
ATOM    596  C   SER D  73      16.482   2.088 150.706  1.00 38.96           C
ATOM    597  O   SER D  73      15.413   1.566 150.976  1.00 39.10           O
ATOM    598  CB  SER D  73      18.572   2.296 152.052  1.00 36.61           C
ATOM    599  OG  SER D  73      18.556   0.875 152.007  1.00 44.07           O
ATOM    600  N   PRO D  74      17.022   1.977 149.493  1.00 41.09           N
ATOM    601  CA  PRO D  74      16.363   1.076 148.549  1.00 39.37           C
ATOM    602  C   PRO D  74      16.488  -0.399 148.968  1.00 38.45           C
ATOM    603  O   PRO D  74      15.658  -1.212 148.570  1.00 41.51           O
ATOM    604  CB  PRO D  74      17.113   1.360 147.222  1.00 44.09           C
ATOM    605  CG  PRO D  74      17.641   2.750 147.401  1.00 44.77           C
ATOM    606  CD  PRO D  74      18.047   2.808 148.855  1.00 41.94           C
ATOM    607  N   THR D  75      17.502  -0.735 149.777  1.00 39.88           N
ATOM    608  CA  THR D  75      17.748  -2.123 150.136  1.00 35.37           C
ATOM    609  C   THR D  75      17.254  -2.513 151.530  1.00 38.00           C
ATOM    610  O   THR D  75      17.218  -3.690 151.869  1.00 36.89           O
ATOM    611  CB  THR D  75      19.233  -2.467 150.058  1.00 40.91           C
ATOM    612  OG1 THR D  75      20.000  -1.585 150.896  1.00 45.12           O
ATOM    613  CG2 THR D  75      19.700  -2.315 148.629  1.00 52.55           C
ATOM    614  N   GLY D  76      16.881  -1.542 152.349  1.00 35.70           N
ATOM    615  CA  GLY D  76      16.440  -1.889 153.697  1.00 32.80           C
ATOM    616  C   GLY D  76      16.040  -0.673 154.477  1.00 35.71           C
ATOM    617  O   GLY D  76      15.853   0.400 153.938  1.00 37.11           O
ATOM    618  N   PHE D  77      15.854  -0.877 155.775  1.00 31.60           N
ATOM    619  CA  PHE D  77      15.565   0.226 156.672  1.00 33.35           C
ATOM    620  C   PHE D  77      16.115  -0.085 158.060  1.00 29.64           C
ATOM    621  O   PHE D  77      16.417  -1.239 158.370  1.00 31.40           O
ATOM    622  CB  PHE D  77      14.067   0.529 156.685  1.00 31.46           C
ATOM    623  CG  PHE D  77      13.220  -0.570 157.292  1.00 28.68           C
ATOM    624  CD1 PHE D  77      12.897  -0.548 158.640  1.00 27.79           C
ATOM    625  CD2 PHE D  77      12.712  -1.583 156.500  1.00 30.96           C
ATOM    626  CE1 PHE D  77      12.052  -1.534 159.184  1.00 31.45           C
ATOM    627  CE2 PHE D  77      11.917  -2.608 157.031  1.00 30.75           C
ATOM    628  CZ  PHE D  77      11.584  -2.568 158.382  1.00 32.55           C
ATOM    629  N   LYS D  78      16.254   0.956 158.866  1.00 30.67           N
ATOM    630  CA  LYS D  78      16.701   0.821 160.254  1.00 30.12           C
ATOM    631  C   LYS D  78      15.508   1.258 161.126  1.00 26.84           C
ATOM    632  O   LYS D  78      14.986   2.377 160.965  1.00 29.90           O
ATOM    633  CB  LYS D  78      17.906   1.713 160.591  1.00 31.41           C
ATOM    634  CG  LYS D  78      18.348   1.598 162.060  1.00 29.48           C
ATOM    635  CD  LYS D  78      19.656   2.330 162.421  1.00 30.19           C
ATOM    636  CE  LYS D  78      19.856   2.365 163.929  1.00 35.69           C
ATOM    637  NZ  LYS D  78      21.214   2.866 164.294  1.00 38.98           N
ATOM    638  N   ALA D  79      15.154   0.389 162.079  1.00 27.28           N
ATOM    639  CA  ALA D  79      14.077   0.666 163.021  1.00 26.86           C
ATOM    640  C   ALA D  79      14.461   0.140 164.369  1.00 25.75           C
ATOM    641  O   ALA D  79      15.315  -0.688 164.466  1.00 26.74           O
ATOM    642  CB  ALA D  79      12.756   0.034 162.569  1.00 24.39           C
ATOM    643  N   SER D  80      13.783   0.631 165.417  1.00 22.79           N
ATOM    644  CA  SER D  80      14.012   0.152 166.765  1.00 22.56           C
ATOM    645  C   SER D  80      12.724   0.152 167.573  1.00 19.57           C
ATOM    646  O   SER D  80      11.779   0.878 167.347  1.00 21.34           O
ATOM    647  CB  SER D  80      15.085   0.931 167.531  1.00 22.97           C
ATOM    648  OG  SER D  80      14.609   2.161 168.011  1.00 23.44           O
ATOM    649  N   CYS D  81      12.759  -0.770 168.525  1.00 19.86           N
ATOM    650  CA  CYS D  81      11.964  -0.688 169.733  1.00 18.94           C
ATOM    651  C   CYS D  81      12.709   0.153 170.744  1.00 20.53           C
ATOM    652  O   CYS D  81      13.892  -0.129 171.013  1.00 20.58           O
ATOM    653  CB  CYS D  81      11.750  -2.018 170.374  1.00 19.28           C
ATOM    654  SG  CYS D  81      10.831  -3.252 169.408  1.00 22.47           S
ATOM    655  N   TYR D  82      12.072   1.158 171.315  1.00 18.09           N
ATOM    656  CA  TYR D  82      12.749   2.142 172.143  1.00 18.33           C
ATOM    657  C   TYR D  82      11.921   2.408 173.399  1.00 16.51           C
ATOM    658  O   TYR D  82      10.685   2.515 173.348  1.00 17.88           O
ATOM    659  CB  TYR D  82      12.864   3.407 171.323  1.00 18.91           C
ATOM    660  CG  TYR D  82      13.524   4.615 171.910  1.00 18.32           C
ATOM    661  CD1 TYR D  82      14.799   4.934 171.484  1.00 22.21           C
ATOM    662  CD2 TYR D  82      12.897   5.483 172.826  1.00 21.01           C
ATOM    663  CE1 TYR D  82      15.409   6.025 171.978  1.00 21.82           C
ATOM    664  CE2 TYR D  82      13.501   6.649 173.242  1.00 22.82           C
ATOM    665  CZ  TYR D  82      14.800   6.884 172.803  1.00 23.83           C
ATOM    666  OH  TYR D  82      15.445   8.038 173.219  1.00 26.03           O
ATOM    667  N   THR D  83      12.594   2.513 174.526  1.00 17.11           N
ATOM    668  CA  THR D  83      11.992   2.825 175.807  1.00 16.81           C
ATOM    669  C   THR D  83      12.955   3.687 176.596  1.00 15.97           C
ATOM    670  O   THR D  83      14.048   4.019 176.161  1.00 18.14           O
ATOM    671  CB  THR D  83      11.599   1.540 176.556  1.00 17.15           C
ATOM    672  OG1 THR D  83      10.775   1.849 177.681  1.00 16.66           O
ATOM    673  CG2 THR D  83      12.783   0.803 177.081  1.00 19.53           C
ATOM    674  N   TRP D  84      12.500   4.152 177.740  1.00 16.55           N
ATOM    675  CA  TRP D  84      13.291   5.032 178.560  1.00 16.69           C
ATOM    676  C   TRP D  84      12.845   5.021 180.017  1.00 17.18           C
ATOM    677  O   TRP D  84      11.851   4.372 180.407  1.00 16.35           O
ATOM    678  CB  TRP D  84      13.326   6.476 177.958  1.00 16.89           C
ATOM    679  CG  TRP D  84      12.059   7.277 178.013  1.00 16.22           C
ATOM    680  CD1 TRP D  84      11.745   8.252 178.894  1.00 16.77           C
ATOM    681  CD2 TRP D  84      10.973   7.211 177.074  1.00 15.88           C
ATOM    682  NE1 TRP D  84      10.534   8.790 178.575  1.00 16.59           N
ATOM    683  CE2 TRP D  84      10.044   8.179 177.451  1.00 16.84           C
ATOM    684  CE3 TRP D  84      10.742   6.456 175.927  1.00 17.74           C
ATOM    685  CZ2 TRP D  84       8.867   8.350 176.778  1.00 17.65           C
ATOM    686  CZ3 TRP D  84       9.561   6.611 175.268  1.00 17.53           C
ATOM    687  CH2 TRP D  84       8.657   7.577 175.669  1.00 17.92           C
ATOM    688  N   HIS D  85      13.580   5.734 180.824  1.00 18.65           N
ATOM    689  CA  HIS D  85      13.384   5.840 182.251  1.00 16.37           C
ATOM    690  C   HIS D  85      13.280   4.432 182.834  1.00 17.25           C
ATOM    691  O   HIS D  85      14.079   3.561 182.489  1.00 18.81           O
ATOM    692  CB  HIS D  85      12.262   6.817 182.585  1.00 17.67           C
ATOM    693  CG  HIS D  85      12.336   7.399 183.960  1.00 17.60           C
ATOM    694  ND1 HIS D  85      13.406   8.140 184.403  1.00 17.67           N
ATOM    695  CD2 HIS D  85      11.445   7.384 184.967  1.00 16.92           C
ATOM    696  CE1 HIS D  85      13.148   8.536 185.624  1.00 17.03           C
ATOM    697  NE2 HIS D  85      11.965   8.091 185.988  1.00 17.02           N
ATOM    698  N   ASN D  86      12.336   4.254 183.757  1.00 17.85           N
ATOM    699  CA  ASN D  86      12.265   3.010 184.508  1.00 17.54           C
ATOM    700  C   ASN D  86      11.210   2.045 183.937  1.00 17.80           C
ATOM    701  O   ASN D  86      10.889   1.098 184.608  1.00 18.93           O
ATOM    702  CB  ASN D  86      12.027   3.267 185.995  1.00 16.65           C
ATOM    703  CG  ASN D  86      10.742   3.969 186.277  1.00 17.22           C
ATOM    704  OD1 ASN D  86       9.966   4.283 185.398  1.00 18.48           O
ATOM    705  ND2 ASN D  86      10.523   4.214 187.556  1.00 21.81           N
ATOM    706  N   THR D  87      10.785   2.243 182.718  1.00 16.50           N
ATOM    707  CA  THR D  87       9.901   1.263 182.055  1.00 17.67           C
ATOM    708  C   THR D  87      10.602  -0.067 181.933  1.00 17.52           C
ATOM    709  O   THR D  87      11.801  -0.133 181.647  1.00 18.49           O
ATOM    710  CB  THR D  87       9.491   1.817 180.676  1.00 17.12           C
ATOM    711  OG1 THR D  87       8.785   3.007 180.873  1.00 17.48           O
ATOM    712  CG2 THR D  87       8.636   0.824 179.895  1.00 17.02           C
ATOM    713  N   LYS D  88       9.861  -1.142 182.134  1.00 16.10           N
ATOM    714  CA  LYS D  88      10.352  -2.499 181.884  1.00 16.24           C
ATOM    715  C   LYS D  88       9.539  -3.151 180.797  1.00 16.08           C
ATOM    716  O   LYS D  88       8.307  -3.330 180.922  1.00 16.96           O
ATOM    717  CB  LYS D  88      10.293  -3.332 183.138  1.00 17.65           C
ATOM    718  CG  LYS D  88      10.620  -4.808 182.962  1.00 19.13           C
ATOM    719  CD  LYS D  88      12.074  -5.041 182.525  1.00 20.26           C
ATOM    720  CE  LYS D  88      12.313  -6.418 181.983  1.00 21.52           C
ATOM    721  NZ  LYS D  88      13.752  -6.600 181.580  1.00 23.92           N
ATOM    722  N   VAL D  89      10.158  -3.443 179.665  1.00 17.20           N
ATOM    723  CA  VAL D  89       9.612  -4.119 178.535  1.00 16.49           C
ATOM    724  C   VAL D  89      10.063  -5.562 178.564  1.00 17.70           C
ATOM    725  O   VAL D  89      11.262  -5.828 178.451  1.00 19.24           O
ATOM    726  CB  VAL D  89       9.943  -3.469 177.211  1.00 16.54           C
ATOM    727  CG1 VAL D  89       9.297  -4.200 176.062  1.00 19.30           C
ATOM    728  CG2 VAL D  89       9.537  -2.020 177.225  1.00 19.58           C
ATOM    729  N   TYR D  90       9.140  -6.491 178.661  1.00 16.08           N
ATOM    730  CA  TYR D  90       9.448  -7.882 178.591  1.00 16.93           C
ATOM    731  C   TYR D  90       9.425  -8.402 177.157  1.00 18.39           C
ATOM    732  O   TYR D  90      10.166  -9.351 176.822  1.00 19.98           O
ATOM    733  CB  TYR D  90       8.429  -8.722 179.422  1.00 17.77           C
ATOM    734  CG  TYR D  90       8.412  -8.375 180.892  1.00 17.25           C
ATOM    735  CD1 TYR D  90       9.457  -8.785 181.710  1.00 19.02           C
ATOM    736  CD2 TYR D  90       7.434  -7.551 181.474  1.00 17.67           C
ATOM    737  CE1 TYR D  90       9.511  -8.439 183.041  1.00 19.77           C
ATOM    738  CE2 TYR D  90       7.451  -7.244 182.782  1.00 18.17           C
ATOM    739  CZ  TYR D  90       8.488  -7.642 183.570  1.00 18.07           C
ATOM    740  OH  TYR D  90       8.544  -7.302 184.902  1.00 21.45           O
ATOM    741  N   SER D  91       8.582  -7.865 176.315  1.00 17.07           N
ATOM    742  CA  SER D  91       8.622  -8.124 174.873  1.00 17.45           C
ATOM    743  C   SER D  91       7.964  -6.997 174.133  1.00 19.23           C
ATOM    744  O   SER D  91       7.041  -6.321 174.640  1.00 18.88           O
ATOM    745  CB  SER D  91       8.047  -9.476 174.517  1.00 23.69           C
ATOM    746  OG  SER D  91       6.634  -9.444 174.627  1.00 24.69           O
ATOM    747  N   MET D  92       8.433  -6.782 172.921  1.00 19.62           N
ATOM    748  CA  MET D  92       7.835  -5.850 172.007  1.00 19.75           C
ATOM    749  C   MET D  92       8.151  -6.283 170.616  1.00 19.19           C
ATOM    750  O   MET D  92       9.296  -6.638 170.352  1.00 21.26           O
ATOM    751  CB  MET D  92       8.364  -4.428 172.243  1.00 18.63           C
ATOM    752  CG  MET D  92       7.780  -3.384 171.357  1.00 18.73           C
ATOM    753  SD  MET D  92       8.359  -1.738 171.871  1.00 21.40           S
ATOM    754  CE  MET D  92       7.947  -0.792 170.425  1.00 23.05           C
ATOM    755  N   SER D  93       7.161  -6.263 169.737  1.00 19.68           N
ATOM    756  CA  SER D  93       7.384  -6.585 168.346  1.00 19.98           C
ATOM    757  C   SER D  93       6.760  -5.554 167.460  1.00 22.24           C
ATOM    758  O   SER D  93       5.703  -4.990 167.757  1.00 22.63           O
ATOM    759  CB  SER D  93       6.800  -7.954 167.990  1.00 22.76           C
ATOM    760  OG  SER D  93       7.390  -8.930 168.792  1.00 25.32           O
ATOM    761  N   ILE D  94       7.462  -5.298 166.330  1.00 21.99           N
ATOM    762  CA  ILE D  94       7.069  -4.289 165.370  1.00 24.67           C
ATOM    763  C   ILE D  94       6.817  -4.978 164.024  1.00 24.51           C
ATOM    764  O   ILE D  94       7.708  -5.489 163.423  1.00 29.01           O
ATOM    765  CB  ILE D  94       8.135  -3.188 165.224  1.00 23.67           C
ATOM    766  CG1 ILE D  94       8.336  -2.445 166.537  1.00 21.75           C
ATOM    767  CG2 ILE D  94       7.757  -2.250 164.079  1.00 28.21           C
ATOM    768  CD1 ILE D  94       9.588  -1.600 166.538  1.00 24.52           C
ATOM    769  N   SER D  95       5.579  -4.946 163.560  1.00 22.26           N
ATOM    770  CA  SER D  95       5.201  -5.391 162.230  1.00 25.04           C
ATOM    771  C   SER D  95       5.412  -4.227 161.293  1.00 27.31           C
ATOM    772  O   SER D  95       5.318  -3.060 161.655  1.00 27.55           O
ATOM    773  CB  SER D  95       3.739  -5.839 162.179  1.00 26.14           C
ATOM    774  OG  SER D  95       3.616  -7.025 162.958  1.00 29.03           O
ATOM    775  N   TRP D  96       5.790  -4.534 160.055  1.00 27.73           N
ATOM    776  CA  TRP D  96       6.118  -3.445 159.117  1.00 25.83           C
ATOM    777  C   TRP D  96       5.655  -3.830 157.723  1.00 27.30           C
ATOM    778  O   TRP D  96       5.469  -5.016 157.425  1.00 28.82           O
ATOM    779  CB  TRP D  96       7.593  -3.127 159.139  1.00 28.14           C
ATOM    780  CG  TRP D  96       8.492  -4.224 158.788  1.00 27.99           C
ATOM    781  CD1 TRP D  96       9.153  -5.013 159.623  1.00 28.53           C
ATOM    782  CD2 TRP D  96       8.871  -4.644 157.441  1.00 28.99           C
ATOM    783  NE1 TRP D  96       9.901  -5.949 158.935  1.00 27.53           N
ATOM    784  CE2 TRP D  96       9.745  -5.726 157.584  1.00 28.65           C
ATOM    785  CE3 TRP D  96       8.562  -4.187 156.156  1.00 30.68           C
ATOM    786  CZ2 TRP D  96      10.306  -6.376 156.488  1.00 31.89           C
ATOM    787  CZ3 TRP D  96       9.096  -4.857 155.070  1.00 32.92           C
ATOM    788  CH2 TRP D  96       9.977  -5.883 155.237  1.00 31.39           C
ATOM    789  N   ILE D  97       5.360  -2.797 156.955  1.00 28.65           N
ATOM    790  CA  ILE D  97       5.057  -2.967 155.528  1.00 27.32           C
ATOM    791  C   ILE D  97       5.903  -1.968 154.742  1.00 32.03           C
ATOM    792  O   ILE D  97       6.152  -0.864 155.205  1.00 30.61           O
ATOM    793  CB  ILE D  97       3.553  -2.748 155.263  1.00 31.70           C
ATOM    794  CG1 ILE D  97       3.180  -3.154 153.855  1.00 35.64           C
ATOM    795  CG2 ILE D  97       3.112  -1.289 155.501  1.00 33.71           C
ATOM    796  CD1 ILE D  97       1.694  -3.238 153.666  1.00 39.17           C
ATOM    797  N   SER D  98       6.394  -2.400 153.573  1.00 31.46           N
ATOM    798  CA  SER D  98       7.116  -1.517 152.663  1.00 32.01           C
ATOM    799  C   SER D  98       6.355  -1.526 151.352  1.00 35.61           C
ATOM    800  O   SER D  98       5.805  -2.552 150.918  1.00 33.43           O
ATOM    801  CB  SER D  98       8.579  -1.940 152.458  1.00 31.03           C
ATOM    802  OG  SER D  98       8.695  -3.211 151.918  1.00 31.81           O
ATOM    803  N   ILE D  99       6.235  -0.343 150.787  1.00 35.59           N
ATOM    804  CA  ILE D  99       5.510  -0.193 149.538  1.00 34.83           C
ATOM    805  C   ILE D  99       6.280   0.726 148.616  1.00 37.68           C
ATOM    806  O   ILE D  99       6.536   1.863 148.980  1.00 38.62           O
ATOM    807  CB  ILE D  99       4.088   0.395 149.724  1.00 40.33           C
ATOM    808  CG1 ILE D  99       3.333  -0.399 150.784  1.00 52.40           C
ATOM    809  CG2 ILE D  99       3.290   0.351 148.412  1.00 52.10           C
ATOM    810  CD1 ILE D  99       2.035   0.253 151.218  1.00 56.57           C
ATOM    811  N   GLU D 100       6.584   0.218 147.410  1.00 45.62           N
ATOM    812  CA  GLU D 100       7.255   0.987 146.370  1.00 50.44           C
ATOM    813  C   GLU D 100       6.574   2.351 146.241  1.00 48.91           C
ATOM    814  O   GLU D 100       5.341   2.453 146.138  1.00 55.13           O
ATOM    815  CB  GLU D 100       7.213   0.219 145.021  1.00 59.65           C
ATOM    816  CG  GLU D 100       8.327   0.513 144.020  1.00 68.73           C
ATOM    817  CD  GLU D 100       8.038  -0.161 142.698  1.00 77.13           C
ATOM    818  OE1 GLU D 100       6.847  -0.449 142.459  1.00 73.32           O
ATOM    819  OE2 GLU D 100       8.962  -0.376 141.883  1.00 52.76           O
ATOM    820  N   ASN D 101       7.400   3.390 146.252  1.00 60.47           N
ATOM    821  CA  ASN D 101       6.939   4.761 146.340  1.00 72.96           C
ATOM    822  C   ASN D 101       6.199   5.218 145.066  1.00 83.20           C
ATOM    823  O   ASN D 101       5.231   5.989 145.126  1.00102.54           O
ATOM    824  CB  ASN D 101       8.158   5.667 146.583  1.00 89.15           C
ATOM    825  CG  ASN D 101       7.828   6.888 147.418  1.00 78.55           C
ATOM    826  OD1 ASN D 101       6.689   7.361 147.426  1.00 79.78           O
ATOM    827  ND2 ASN D 101       8.828   7.406 148.130  1.00 84.37           N
TER   
HETATM  829  C   ACT D 201       8.604   8.557 186.932  1.00 15.29           C
HETATM  830  O   ACT D 201       9.283   9.525 187.274  1.00 31.75           O
HETATM  831  OXT ACT D 201       8.881   7.454 186.936  1.00 28.96           O
HETATM  832  CH3 ACT D 201       7.169   8.922 186.586  1.00 30.14           C
HETATM  833  O   A2G D 202       8.256   9.921 183.352  1.00 18.52           O
HETATM  834  C1  A2G D 202       9.565  10.374 183.750  1.00 18.77           C
HETATM  835  O1  A2G D 202       9.377  11.630 184.404  1.00 20.96           O
HETATM  836  C2  A2G D 202      10.418  10.566 182.493  1.00 19.17           C
HETATM  837  N2  A2G D 202      11.693  11.184 182.886  1.00 19.30           N
HETATM  838  C3  A2G D 202       9.725  11.465 181.478  1.00 18.70           C
HETATM  839  O3  A2G D 202      10.437  11.532 180.248  1.00 19.92           O
HETATM  840  C4  A2G D 202       8.328  10.934 181.138  1.00 17.78           C
HETATM  841  O4  A2G D 202       8.422   9.693 180.426  1.00 17.43           O
HETATM  842  C5  A2G D 202       7.539  10.777 182.433  1.00 18.24           C
HETATM  843  C6  A2G D 202       6.144  10.155 182.302  1.00 16.66           C
HETATM  844  O6  A2G D 202       6.169   8.757 182.020  1.00 16.58           O
HETATM  845  C7  A2G D 202      12.857  10.798 182.434  1.00 20.30           C
HETATM  846  O7  A2G D 202      13.042   9.905 181.622  1.00 19.33           O
HETATM  847  C8  A2G D 202      14.024  11.546 183.075  1.00 22.19           C
HETATM  848 NA    NA D 203       0.000   0.000 186.921  0.33 18.77          NA
HETATM  849  C1  NAG D 204      23.101  -0.544 161.120  1.00 43.87           C
HETATM  850  C2  NAG D 204      24.038  -0.874 162.296  1.00 42.32           C
HETATM  851  C3  NAG D 204      24.818   0.381 162.774  1.00 38.21           C
HETATM  852  C4  NAG D 204      25.476   1.089 161.589  1.00 45.91           C
HETATM  853  C5  NAG D 204      24.524   1.255 160.389  1.00 54.40           C
HETATM  854  C6  NAG D 204      25.278   1.776 159.152  1.00 68.31           C
HETATM  855  C7  NAG D 204      22.304  -1.182 164.083  1.00 44.39           C
HETATM  856  C8  NAG D 204      21.738  -2.161 165.090  1.00 43.78           C
HETATM  857  N2  NAG D 204      23.329  -1.624 163.347  1.00 45.50           N
HETATM  858  O3  NAG D 204      25.842   0.094 163.727  1.00 46.24           O
HETATM  859  O4  NAG D 204      25.928   2.381 162.010  1.00 50.10           O
HETATM  860  O5  NAG D 204      23.906   0.011 160.089  1.00 47.29           O
HETATM  861  O6  NAG D 204      24.375   2.042 158.102  1.00 82.82           O
HETATM  862  O7  NAG D 204      21.857  -0.051 163.935  1.00 44.51           O
HETATM  863  C1  NAG D 205      27.282   2.692 161.651  0.90 52.46           C
HETATM  864  C2  NAG D 205      27.527   4.189 161.900  0.90 43.58           C
HETATM  865  C3  NAG D 205      28.969   4.610 161.662  0.90 51.84           C
HETATM  866  C4  NAG D 205      29.923   3.608 162.314  0.90 46.39           C
HETATM  867  C5  NAG D 205      29.519   2.160 162.000  0.90 41.78           C
HETATM  868  C6  NAG D 205      30.345   1.083 162.696  0.90 51.90           C
HETATM  869  C7  NAG D 205      25.478   5.526 161.473  0.90 44.87           C
HETATM  870  C8  NAG D 205      24.727   6.312 160.425  0.90 55.92           C
HETATM  871  N2  NAG D 205      26.620   4.981 161.064  0.90 43.82           N
HETATM  872  O3  NAG D 205      29.143   5.941 162.140  0.90 58.17           O
HETATM  873  O4  NAG D 205      31.170   3.837 161.712  0.90 51.38           O
HETATM  874  O5  NAG D 205      28.182   1.926 162.412  0.90 40.70           O
HETATM  875  O6  NAG D 205      30.074  -0.150 162.046  0.90 57.70           O
HETATM  876  O7  NAG D 205      25.029   5.382 162.626  0.90 57.55           O
HETATM  877  C1  BMA D 206      32.245   3.920 162.656  0.70 48.49           C
HETATM  878  C2  BMA D 206      33.537   3.657 161.894  0.70 42.32           C
HETATM  879  C3  BMA D 206      34.767   3.943 162.742  0.70 46.01           C
HETATM  880  C4  BMA D 206      34.686   5.253 163.538  0.70 46.15           C
HETATM  881  C5  BMA D 206      33.303   5.425 164.224  0.70 42.32           C
HETATM  882  C6  BMA D 206      33.084   6.808 164.867  0.70 49.04           C
HETATM  883  O2  BMA D 206      33.575   4.509 160.744  0.70 57.05           O
HETATM  884  O3  BMA D 206      35.937   3.973 161.899  0.70 47.16           O
HETATM  885  O4  BMA D 206      35.861   5.296 164.406  0.70 37.98           O
HETATM  886  O5  BMA D 206      32.219   5.193 163.289  0.70 39.94           O
HETATM  887  O6  BMA D 206      31.766   6.932 165.460  0.70 62.74           O
HETATM  888  C1  FUC D 207      25.392   0.212 165.090  0.80 37.82           C
HETATM  889  C2  FUC D 207      26.575  -0.155 165.959  0.80 33.58           C
HETATM  890  C3  FUC D 207      27.644   0.927 165.810  0.80 44.71           C
HETATM  891  C4  FUC D 207      27.031   2.260 166.223  0.80 39.92           C
HETATM  892  C5  FUC D 207      25.895   2.541 165.250  0.80 37.22           C
HETATM  893  C6  FUC D 207      25.274   3.924 165.395  0.80 43.70           C
HETATM  894  O2  FUC D 207      27.024  -1.442 165.587  0.80 41.85           O
HETATM  895  O3  FUC D 207      28.758   0.588 166.611  0.80 44.35           O
HETATM  896  O4  FUC D 207      26.544   2.141 167.557  0.80 40.49           O
HETATM  897  O5  FUC D 207      24.906   1.506 165.394  0.80 36.02           O
HETATM  898  C1  GAL D 208      27.000   3.171 168.421  0.50 31.88           C
HETATM  899  C2  GAL D 208      26.058   3.167 169.602  0.50 28.83           C
HETATM  900  C3  GAL D 208      26.469   4.235 170.606  0.50 30.14           C
HETATM  901  C4  GAL D 208      27.913   4.018 170.974  0.50 28.09           C
HETATM  902  C5  GAL D 208      28.697   4.082 169.688  0.50 33.03           C
HETATM  903  C6  GAL D 208      30.186   4.135 170.014  0.50 35.59           C
HETATM  904  O2  GAL D 208      24.769   3.451 169.066  0.50 29.44           O
HETATM  905  O3  GAL D 208      25.739   4.231 171.792  0.50 27.52           O
HETATM  906  O4  GAL D 208      28.066   2.803 171.671  0.50 28.76           O
HETATM  907  O5  GAL D 208      28.332   3.007 168.846  0.50 33.48           O
HETATM  908  O6  GAL D 208      30.836   3.672 168.850  0.50 34.04           O
HETATM  909  C1  FUC D 209      23.638   2.988 169.836  0.70 30.63           C
HETATM  910  C2  FUC D 209      22.405   3.467 169.067  0.70 31.36           C
HETATM  911  C3  FUC D 209      22.214   2.695 167.756  0.70 32.69           C
HETATM  912  C4  FUC D 209      22.215   1.191 168.102  0.70 32.58           C
HETATM  913  C5  FUC D 209      23.560   0.839 168.762  0.70 30.69           C
HETATM  914  C6  FUC D 209      23.759  -0.652 169.093  0.70 43.93           C
HETATM  915  O2  FUC D 209      22.495   4.857 168.863  0.70 37.92           O
HETATM  916  O3  FUC D 209      21.028   3.167 167.086  0.70 36.22           O
HETATM  917  O4  FUC D 209      21.128   0.869 168.977  0.70 27.53           O
HETATM  918  O5  FUC D 209      23.630   1.566 170.002  0.70 30.57           O
HETATM  919 ZN    ZN D 210      10.968   8.658 187.686  0.50 19.23          ZN
HETATM  920  O   HOH D 301       6.925  -9.824 152.231  1.00 44.31           O
HETATM  921  O   HOH D 302      11.503  -8.214 159.659  1.00 37.41           O
HETATM  922  O   HOH D 303       9.378  -9.441 170.980  1.00 27.98           O
HETATM  923  O   HOH D 304      13.202  -9.624 182.755  1.00 29.03           O
HETATM  924  O   HOH D 305      15.170  -3.359 182.360  1.00 28.33           O
HETATM  925  O   HOH D 306      13.759  -1.336 183.312  1.00 27.52           O
HETATM  926  O   HOH D 307      15.178  -6.331 183.919  1.00 38.19           O
HETATM  927  O   HOH D 308      19.726  -1.678 178.335  1.00 39.95           O
HETATM  928  O   HOH D 309      24.278  -0.725 176.262  1.00 38.76           O
HETATM  929  O   HOH D 310      20.809   5.364 178.353  1.00 30.38           O
HETATM  930  O   HOH D 311      17.590   8.800 171.783  1.00 27.96           O
HETATM  931  O   HOH D 312       9.313  12.425 177.922  1.00 30.99           O
HETATM  932  O   HOH D 313       6.591  11.483 176.863  1.00 29.01           O
HETATM  933  O   HOH D 314      13.281  10.156 172.880  1.00 47.02           O
HETATM  934  O   HOH D 315      20.815  -5.342 162.633  1.00 39.38           O
HETATM  935  O   HOH D 316       1.570   0.721 166.334  1.00 37.76           O
HETATM  936  O   HOH D 317       6.975  -0.374 182.790  1.00 17.68           O
HETATM  937  O   HOH D 318      17.399  -5.413 149.844  1.00 42.62           O
HETATM  938  O   HOH D 319       6.228  -8.279 186.223  1.00 27.39           O
HETATM  939  O   HOH D 320       9.781 -10.841 159.304  1.00 41.53           O
HETATM  940  O   HOH D 321      13.210 -10.037 164.533  1.00 36.07           O
HETATM  941  O   HOH D 322      16.127  -8.694 173.616  1.00 43.43           O
HETATM  942  O   HOH D 323      13.870 -12.003 174.901  1.00 40.80           O
HETATM  943  O   HOH D 324      20.088  -1.602 169.787  1.00 31.15           O
HETATM  944  O   HOH D 325      22.241  10.484 177.004  1.00 49.75           O
HETATM  945  O   HOH D 326       6.361   5.859 158.129  1.00 43.96           O
HETATM  946  O   HOH D 327       7.164   5.185 185.946  1.00 21.57           O
HETATM  947  O   HOH D 328       2.096  -9.009 162.184  1.00 40.48           O
HETATM  948  O   HOH D 329       0.506  -7.430 160.738  1.00 36.22           O
HETATM  949  O   HOH D 330      17.157  -2.369 179.350  1.00 32.99           O
HETATM  950  O   HOH D 331      18.966  12.454 179.283  1.00 36.75           O
HETATM  951  O   HOH D 332      20.358  -5.218 167.485  1.00 49.01           O
HETATM  952  O   HOH D 333      21.631  -3.758 169.799  1.00 42.96           O
HETATM  953  O   HOH D 334      11.450  -8.187 152.683  1.00 39.98           O
HETATM  954  O   HOH D 335       1.829  -2.033 181.812  1.00 21.56           O
HETATM  955  O   HOH D 336       2.392   0.516 182.877  1.00 17.99           O
HETATM  956  O   HOH D 337       0.000   0.000 184.448  0.33 18.64           O
HETATM  957  O   HOH D 338      12.228   3.083 189.729  1.00 28.74           O
HETATM  958  O   HOH D 339      14.095   1.600 189.124  1.00 48.67           O
HETATM  959  O   HOH D 340       8.598  11.897 186.949  0.50 28.57           O
HETATM  960  O   HOH D 341      11.376  14.746 182.317  1.00 41.48           O
HETATM  961  O   HOH D 342      13.491  -8.759 162.038  1.00 57.45           O
HETATM  962  O   HOH D 343       9.741 -11.859 171.665  1.00 52.45           O
HETATM  963  O   HOH D 344      25.370   1.936 173.295  1.00 43.95           O
HETATM  964  O   HOH D 345      11.805  13.522 185.045  1.00 36.35           O
HETATM  965  O   HOH D 346      19.585  -0.295 154.607  1.00 58.21           O
HETATM  966  O   HOH D 347      10.999  -7.551 186.066  1.00 42.81           O
HETATM  967  O   HOH D 348       7.699 -10.790 185.924  1.00 42.24           O
HETATM  968  O   HOH D 349       2.485  -9.400 166.273  1.00 40.63           O
HETATM  969  O   HOH D 350       3.806 -10.855 167.618  1.00 35.55           O
HETATM  970  O   HOH D 351      12.029  17.650 176.627  1.00 42.93           O
HETATM  971  O   HOH D 352      16.748  -8.403 157.416  1.00 47.05           O
HETATM  972  O   HOH D 353      15.466   0.495 184.181  1.00 44.71           O
HETATM  973  O   HOH D 354      17.500  -0.089 182.934  1.00 48.22           O
HETATM  974  O   HOH D 355      27.357   4.529 158.254  1.00 63.26           O
HETATM  975  O   HOH D 356      12.305  -0.796 186.053  1.00 43.39           O
HETATM  976  O   HOH D 357       7.407   5.024 188.843  0.50 21.39           O
HETATM  977  O   HOH D 358       4.769   6.226 187.785  1.00 46.73           O
HETATM  978  O   HOH D 359       8.804   5.617 155.261  1.00 42.29           O
HETATM  979  O   HOH D 360       9.855   2.922 190.635  1.00 41.92           O
HETATM  980  O   HOH D 361      20.038   7.862 178.334  1.00 38.89           O
HETATM  981  O   HOH D 362      11.215  -1.597 142.815  1.00 53.95           O
HETATM  982  O   HOH D 363      10.788   6.386 152.264  1.00 56.29           O
HETATM  983  O   HOH D 364      18.501   2.593 155.920  1.00 53.24           O
HETATM  984  O   HOH D 365      15.576   7.806 155.353  1.00 52.21           O
HETATM  985  O   HOH D 366      19.769  14.820 176.519  1.00 47.95           O
HETATM  986  O   HOH D 367      17.212  13.026 184.081  1.00 44.32           O
HETATM  987  O   HOH D 368      20.097  10.506 184.191  1.00 41.00           O
HETATM  988  O   HOH D 369       2.033  -0.370 191.096  1.00 39.99           O
HETATM  989  O   HOH D 370      10.278  -2.368 139.844  1.00 64.63           O
HETATM  990  O   HOH D 371      17.634  -2.573 181.918  1.00 44.72           O
HETATM  991  O   HOH D 372      13.942 -11.573 170.335  1.00 74.03           O
HETATM  992  O   HOH D 373      21.528   4.272 180.641  1.00 47.13           O
HETATM  993  O   HOH D 374      20.761   8.347 170.212  1.00 47.12           O
HETATM  994  O   HOH D 375      21.174   1.465 158.364  1.00 65.02           O
HETATM  995  O   HOH D 376      20.429   5.225 160.256  1.00 57.25           O
HETATM  996  O   HOH D 377      20.272  -6.681 157.508  1.00 48.07           O
HETATM  997  O   HOH D 378      10.967 -12.012 178.884  1.00 51.18           O
HETATM  998  O   HOH D 379      35.128   4.534 167.058  1.00 36.52           O
HETATM  999  O   HOH D 380       9.666  -3.563 189.438  1.00 64.18           O
HETATM 1000  O   HOH D 381      11.727  -0.229 189.291  1.00 68.83           O
HETATM 1001  O   HOH D 382      11.091  -4.347 187.137  1.00 52.34           O
HETATM 1002  O   HOH D 383      10.646   2.298 146.048  1.00 48.06           O
HETATM 1003  O   HOH D 384       6.060  -6.865 188.510  1.00 45.56           O
HETATM 1004  O   HOH D 385      37.986   4.181 164.102  1.00 46.17           O
HETATM 1005  O   HOH D 386      19.782  -6.171 148.972  1.00 59.73           O
HETATM 1006  O   HOH D 387       7.190 -12.183 155.808  1.00 67.11           O
HETATM 1007  O   HOH D 388      28.326   0.155 171.295  1.00 53.12           O
HETATM 1008  O   HOH D 389      25.495  -0.356 171.611  1.00 57.02           O
HETATM 1009  O   HOH D 390      25.401  -1.973 174.135  1.00 63.41           O
HETATM 1010  O   HOH D 391      21.456  13.241 171.508  0.50 36.15           O
HETATM 1011  O   HOH D 392      12.928  -8.918 155.102  1.00 63.40           O
HETATM 1012  O   HOH D 393      20.039   4.707 154.851  1.00 63.41           O
HETATM 1013  O   HOH D 394      27.708   7.454 163.836  1.00 54.72           O
HETATM 1014  O   HOH D 395      20.381   7.785 182.166  1.00 51.87           O
HETATM 1015  O   HOH D 396       0.000   0.000 189.645  0.33 40.54           O
HETATM 1016  O   HOH D 397       9.052 -12.505 180.458  1.00 46.65           O
HETATM 1017  O   HOH D 398       7.771  -4.126 140.587  1.00 65.89           O
HETATM 1018  O   HOH D 399      10.142  14.642 176.850  1.00 57.04           O
HETATM 1019  O   HOH D 400      10.110  -5.879 188.834  1.00 55.60           O
HETATM 1020  O   HOH D 401       8.034 -13.040 172.659  1.00 51.68           O
HETATM 1021  O   HOH D 402      22.540  -4.693 157.390  1.00 72.23           O
HETATM 1022  O   HOH D 403      12.014   1.323 143.658  1.00 58.87           O
HETATM 1023  O   HOH D 404      11.539  10.286 169.962  1.00 63.94           O
HETATM 1024  O   HOH D 405       9.399  11.143 170.616  1.00 44.19           O
HETATM 1025  O   HOH D 406      10.370  11.538 167.559  1.00 53.70           O
HETATM 1026  O   HOH D 407       8.041  12.933 169.066  1.00 60.06           O
HETATM 1027  O   HOH D 408       8.458   0.256 190.546  1.00 39.39           O
HETATM 1028  O   HOH D 409       7.663  -1.914 140.682  1.00 38.93           O
HETATM 1029  O   HOH D 410      10.131  -4.501 143.703  1.00 64.32           O
HETATM 1030  O   HOH D 411      20.738  -9.563 177.426  1.00 61.46           O
HETATM 1031  O   HOH D 412      16.778 -10.348 175.475  1.00 62.28           O
HETATM 1032  O   HOH D 413      21.008 -11.245 178.807  1.00 57.33           O
HETATM 1033  O   HOH D 414       5.406  -1.608 140.502  1.00 57.20           O
HETATM 1034  O   HOH D 415      16.330  -9.451 169.390  1.00 58.30           O
HETATM 1035  O   HOH D 416      20.100   1.172 182.553  1.00 52.25           O
HETATM 1036  O   HOH D 417      12.710  -9.261 157.523  1.00 53.59           O
HETATM 1037  O   HOH D 418      12.578   8.451 157.020  1.00 64.12           O
HETATM 1038  O   HOH D 419      30.230   8.366 164.362  1.00 61.08           O
TER
HETATM    1  N   PCA E   1      24.906 -10.829  49.894  0.70 74.71           N
HETATM    2  CA  PCA E   1      24.210  -9.580  49.617  0.70 73.29           C
HETATM    3  CB  PCA E   1      22.754  -9.897  49.931  0.70 78.91           C
HETATM    4  CG  PCA E   1      22.769 -11.253  50.632  0.70 77.76           C
HETATM    5  CD  PCA E   1      24.238 -11.534  50.796  0.70 74.88           C
HETATM    6  OE  PCA E   1      24.709 -12.243  51.674  0.70 72.77           O
HETATM    7  C   PCA E   1      24.758  -8.529  50.529  0.70 56.09           C
HETATM    8  O   PCA E   1      25.752  -8.787  51.201  0.70 70.06           O
ATOM      9  N   ARG E   2      24.148  -7.352  50.572  1.00 51.17           N
ATOM     10  CA  ARG E   2      24.702  -6.307  51.359  1.00 50.91           C
ATOM     11  C   ARG E   2      24.478  -6.747  52.853  1.00 46.63           C
ATOM     12  O   ARG E   2      23.339  -6.842  53.369  1.00 60.94           O
ATOM     13  CB  ARG E   2      24.093  -4.957  51.182  1.00 51.29           C
ATOM     14  CG  ARG E   2      24.745  -3.962  52.142  1.00 46.55           C
ATOM     15  CD  ARG E   2      26.111  -3.591  51.593  1.00 57.61           C
ATOM     16  NE  ARG E   2      26.475  -2.266  52.071  1.00 60.33           N
ATOM     17  CZ  ARG E   2      27.455  -2.006  52.936  1.00 59.42           C
ATOM     18  NH1 ARG E   2      28.241  -2.989  53.385  1.00 73.67           N
ATOM     19  NH2 ARG E   2      27.671  -0.747  53.335  1.00 64.61           N
ATOM     20  N   VAL E   3      25.598  -7.003  53.514  1.00 42.02           N
ATOM     21  CA  VAL E   3      25.640  -7.342  54.928  1.00 34.58           C
ATOM     22  C   VAL E   3      26.318  -6.211  55.665  1.00 33.48           C
ATOM     23  O   VAL E   3      27.390  -5.747  55.271  1.00 37.94           O
ATOM     24  CB  VAL E   3      26.424  -8.627  55.170  1.00 36.07           C
ATOM     25  CG1 VAL E   3      26.259  -9.034  56.614  1.00 34.29           C
ATOM     26  CG2 VAL E   3      25.956  -9.756  54.285  1.00 40.82           C
ATOM     27  N   GLN E   4      25.684  -5.779  56.754  1.00 34.56           N
ATOM     28  CA  GLN E   4      26.166  -4.680  57.561  1.00 34.61           C
ATOM     29  C   GLN E   4      26.147  -5.168  59.029  1.00 34.48           C
ATOM     30  O   GLN E   4      25.423  -6.103  59.386  1.00 34.83           O
ATOM     31  CB  GLN E   4      25.330  -3.417  57.365  1.00 34.17           C
ATOM     32  CG  GLN E   4      25.563  -2.803  55.977  1.00 36.53           C
ATOM     33  CD  GLN E   4      24.679  -1.595  55.700  1.00 36.51           C
ATOM     34  OE1 GLN E   4      24.852  -0.529  56.275  1.00 42.82           O
ATOM     35  NE2 GLN E   4      23.704  -1.775  54.805  1.00 42.82           N
ATOM     36  N   SER E   5      27.003  -4.582  59.844  1.00 35.39           N
ATOM     37  CA ASER E   5      27.082  -4.969  61.243  0.50 35.04           C
ATOM     38  CA BSER E   5      27.069  -4.970  61.244  0.50 34.24           C
ATOM     39  C   SER E   5      27.430  -3.763  62.096  1.00 33.63           C
ATOM     40  O   SER E   5      27.961  -2.764  61.607  1.00 33.88           O
ATOM     41  CB ASER E   5      28.091  -6.126  61.412  0.50 35.75           C
ATOM     42  CB BSER E   5      28.076  -6.127  61.400  0.50 32.14           C
ATOM     43  OG ASER E   5      29.446  -5.721  61.232  0.50 34.04           O
ATOM     44  OG BSER E   5      27.956  -6.776  62.660  0.50 29.78           O
ATOM     45  N   GLY E   6      27.119  -3.835  63.382  1.00 31.52           N
ATOM     46  CA  GLY E   6      27.462  -2.782  64.294  1.00 32.93           C
ATOM     47  C   GLY E   6      27.244  -3.292  65.717  1.00 26.13           C
ATOM     48  O   GLY E   6      27.037  -4.496  65.923  1.00 26.34           O
ATOM     49  N   LYS E   7      27.349  -2.372  66.653  1.00 28.38           N
ATOM     50  CA  LYS E   7      27.202  -2.695  68.068  1.00 29.33           C
ATOM     51  C   LYS E   7      26.599  -1.512  68.761  1.00 29.03           C
ATOM     52  O   LYS E   7      27.022  -0.376  68.542  1.00 31.56           O
ATOM     53  CB  LYS E   7      28.552  -3.084  68.671  1.00 32.97           C
ATOM     54  CG  LYS E   7      28.413  -3.554  70.115  1.00 29.60           C
ATOM     55  CD  LYS E   7      29.547  -4.470  70.550  1.00 35.90           C
ATOM     56  CE  LYS E   7      30.855  -3.739  70.589  1.00 36.74           C
ATOM     57  NZ  LYS E   7      30.874  -2.701  71.647  1.00 46.49           N
ATOM     58  N   ILE E   8      25.550  -1.773  69.526  1.00 26.18           N
ATOM     59  CA  ILE E   8      24.904  -0.790  70.345  1.00 25.72           C
ATOM     60  C   ILE E   8      25.439  -0.952  71.771  1.00 25.59           C
ATOM     61  O   ILE E   8      25.330  -2.016  72.356  1.00 25.55           O
ATOM     62  CB  ILE E   8      23.358  -1.007  70.350  1.00 26.78           C
ATOM     63  CG1 ILE E   8      22.804  -1.016  68.923  1.00 32.71           C
ATOM     64  CG2 ILE E   8      22.719   0.015  71.293  1.00 30.55           C
ATOM     65  CD1 ILE E   8      21.347  -1.466  68.838  1.00 34.46           C
ATOM     66  N   ASP E   9      25.973   0.103  72.337  1.00 25.92           N
ATOM     67  CA  ASP E   9      26.431   0.136  73.704  1.00 24.38           C
ATOM     68  C   ASP E   9      25.425   0.898  74.556  1.00 24.48           C
ATOM     69  O   ASP E   9      25.171   2.092  74.403  1.00 27.73           O
ATOM     70  CB  ASP E   9      27.795   0.769  73.820  1.00 28.43           C
ATOM     71  CG  ASP E   9      28.927   0.011  73.093  1.00 31.68           C
ATOM     72  OD1 ASP E   9      28.980  -1.241  73.124  1.00 30.28           O
ATOM     73  OD2 ASP E   9      29.811   0.717  72.513  1.00 45.47           O
ATOM     74  N   CYS E  10      24.741   0.174  75.416  1.00 23.67           N
ATOM     75  CA  CYS E  10      23.712   0.766  76.233  1.00 23.49           C
ATOM     76  C   CYS E  10      24.199   1.356  77.517  1.00 21.93           C
ATOM     77  O   CYS E  10      23.469   2.158  78.146  1.00 24.55           O
ATOM     78  CB  CYS E  10      22.623  -0.285  76.508  1.00 21.92           C
ATOM     79  SG  CYS E  10      21.807  -0.909  75.032  1.00 23.97           S
ATOM     80  N   GLY E  11      25.373   0.934  77.953  1.00 24.29           N
ATOM     81  CA  GLY E  11      25.874   1.461  79.201  1.00 24.22           C
ATOM     82  C   GLY E  11      25.051   1.122  80.429  1.00 23.44           C
ATOM     83  O   GLY E  11      24.381   0.099  80.471  1.00 25.16           O
ATOM     84  N   ASN E  12      25.218   1.944  81.448  1.00 22.48           N
ATOM     85  CA  ASN E  12      24.706   1.777  82.797  1.00 21.03           C
ATOM     86  C   ASN E  12      23.232   2.164  82.780  1.00 23.84           C
ATOM     87  O   ASN E  12      22.816   3.224  82.246  1.00 23.88           O
ATOM     88  CB  ASN E  12      25.563   2.647  83.738  1.00 23.85           C
ATOM     89  CG  ASN E  12      25.239   2.461  85.196  1.00 21.48           C
ATOM     90  OD1 ASN E  12      24.086   2.560  85.627  1.00 23.40           O
ATOM     91  ND2 ASN E  12      26.230   2.153  85.976  1.00 27.10           N
ATOM     92  N   ASP E  13      22.423   1.350  83.452  1.00 20.99           N
ATOM     93  CA  ASP E  13      20.992   1.568  83.452  1.00 21.37           C
ATOM     94  C   ASP E  13      20.499   2.792  84.160  1.00 23.12           C
ATOM     95  O   ASP E  13      19.330   3.153  84.036  1.00 24.07           O
ATOM     96  CB  ASP E  13      20.212   0.322  83.837  1.00 19.27           C
ATOM     97  CG  ASP E  13      20.281  -0.008  85.314  1.00 21.40           C
ATOM     98  OD1 ASP E  13      20.597   0.905  86.141  1.00 22.22           O
ATOM     99  OD2 ASP E  13      19.897  -1.166  85.705  1.00 21.43           O
ATOM    100  N   VAL E  14      21.388   3.484  84.865  1.00 25.74           N
ATOM    101  CA  VAL E  14      20.972   4.759  85.426  1.00 28.38           C
ATOM    102  C   VAL E  14      20.515   5.752  84.370  1.00 28.01           C
ATOM    103  O   VAL E  14      19.736   6.674  84.648  1.00 34.87           O
ATOM    104  CB  VAL E  14      22.050   5.477  86.276  1.00 35.51           C
ATOM    105  CG1 VAL E  14      22.330   4.758  87.570  1.00 43.44           C
ATOM    106  CG2 VAL E  14      23.332   5.754  85.514  1.00 30.54           C
ATOM    107  N   SER E  15      21.005   5.569  83.162  1.00 28.90           N
ATOM    108  CA  SER E  15      20.712   6.451  82.050  1.00 30.92           C
ATOM    109  C   SER E  15      19.612   5.868  81.125  1.00 29.41           C
ATOM    110  O   SER E  15      19.294   6.434  80.079  1.00 33.15           O
ATOM    111  CB  SER E  15      22.003   6.791  81.274  1.00 40.13           C
ATOM    112  OG  SER E  15      22.957   7.672  81.984  1.00 46.29           O
ATOM    113  N   TRP E  16      18.986   4.748  81.523  1.00 25.92           N
ATOM    114  CA  TRP E  16      17.940   4.129  80.740  1.00 27.31           C
ATOM    115  C   TRP E  16      16.605   4.791  81.083  1.00 27.04           C
ATOM    116  O   TRP E  16      16.429   5.389  82.169  1.00 30.15           O
ATOM    117  CB  TRP E  16      17.862   2.613  80.905  1.00 25.61           C
ATOM    118  CG  TRP E  16      19.073   1.863  80.464  1.00 22.93           C
ATOM    119  CD1 TRP E  16      20.311   2.373  80.149  1.00 23.48           C
ATOM    120  CD2 TRP E  16      19.218   0.429  80.416  1.00 21.45           C
ATOM    121  NE1 TRP E  16      21.193   1.375  79.887  1.00 22.90           N
ATOM    122  CE2 TRP E  16      20.552   0.164  80.007  1.00 21.37           C
ATOM    123  CE3 TRP E  16      18.339  -0.622  80.590  1.00 22.72           C
ATOM    124  CZ2 TRP E  16      21.056  -1.148  79.886  1.00 21.98           C
ATOM    125  CZ3 TRP E  16      18.812  -1.901  80.400  1.00 21.47           C
ATOM    126  CH2 TRP E  16      20.181  -2.167  80.060  1.00 20.78           C
ATOM    127  N   ALA E  17      15.673   4.709  80.153  1.00 24.92           N
ATOM    128  CA  ALA E  17      14.311   5.253  80.347  1.00 23.36           C
ATOM    129  C   ALA E  17      13.333   4.263  80.931  1.00 23.47           C
ATOM    130  O   ALA E  17      13.303   3.152  80.497  1.00 24.94           O
ATOM    131  CB  ALA E  17      13.775   5.713  79.021  1.00 27.40           C
ATOM    132  N   LYS E  18      12.478   4.709  81.844  1.00 24.08           N
ATOM    133  CA ALYS E  18      11.292   3.962  82.262  0.50 25.70           C
ATOM    134  CA BLYS E  18      11.344   3.883  82.228  0.50 24.35           C
ATOM    135  C   LYS E  18      10.358   3.841  81.067  1.00 26.92           C
ATOM    136  O   LYS E  18      10.107   4.864  80.346  1.00 32.79           O
ATOM    137  CB ALYS E  18      10.511   4.698  83.351  0.50 34.60           C
ATOM    138  CB BLYS E  18      10.648   4.366  83.487  0.50 28.04           C
ATOM    139  CG ALYS E  18      11.293   5.337  84.481  0.50 44.81           C
ATOM    140  CG BLYS E  18      11.543   4.663  84.660  0.50 31.68           C
ATOM    141  CD ALYS E  18      11.645   4.348  85.570  0.50 46.34           C
ATOM    142  CD BLYS E  18      12.267   3.470  85.197  0.50 33.31           C
ATOM    143  CE ALYS E  18      11.478   5.007  86.933  0.50 52.20           C
ATOM    144  CE BLYS E  18      12.944   3.752  86.524  0.50 37.17           C
ATOM    145  NZ ALYS E  18      10.223   5.789  86.988  0.50 49.63           N
ATOM    146  NZ BLYS E  18      14.051   4.734  86.426  0.50 37.38           N
ATOM    147  N   VAL E  19       9.822   2.650  80.859  1.00 23.23           N
ATOM    148  CA  VAL E  19       8.881   2.441  79.833  1.00 24.84           C
ATOM    149  C   VAL E  19       7.694   1.671  80.340  1.00 27.16           C
ATOM    150  O   VAL E  19       7.763   0.930  81.264  1.00 27.15           O
ATOM    151  CB  VAL E  19       9.479   1.779  78.632  1.00 25.86           C
ATOM    152  CG1 VAL E  19      10.593   2.628  78.078  1.00 33.64           C
ATOM    153  CG2 VAL E  19       9.997   0.402  78.961  1.00 25.47           C
ATOM    154  N   PRO E  20       6.523   1.944  79.769  1.00 26.40           N
ATOM    155  CA  PRO E  20       5.408   1.166  80.233  1.00 27.80           C
ATOM    156  C   PRO E  20       5.611  -0.328  79.996  1.00 23.71           C
ATOM    157  O   PRO E  20       6.100  -0.727  78.936  1.00 27.52           O
ATOM    158  CB  PRO E  20       4.237   1.699  79.384  1.00 30.51           C
ATOM    159  CG  PRO E  20       4.718   2.904  78.770  1.00 31.35           C
ATOM    160  CD  PRO E  20       6.191   2.803  78.623  1.00 25.90           C
ATOM    161  N   SER E  21       5.240  -1.131  80.962  1.00 25.42           N
ATOM    162  CA  SER E  21       5.369  -2.572  80.861  1.00 24.03           C
ATOM    163  C   SER E  21       4.350  -3.196  79.937  1.00 24.60           C
ATOM    164  O   SER E  21       3.150  -2.869  80.029  1.00 27.64           O
ATOM    165  CB  SER E  21       5.301  -3.202  82.222  1.00 24.98           C
ATOM    166  OG  SER E  21       5.398  -4.591  82.038  1.00 25.08           O
ATOM    167  N   ASP E  22       4.764  -4.090  79.066  1.00 26.09           N
ATOM    168  CA  ASP E  22       3.913  -4.868  78.208  1.00 27.64           C
ATOM    169  C   ASP E  22       3.578  -6.216  78.806  1.00 26.95           C
ATOM    170  O   ASP E  22       2.960  -7.072  78.126  1.00 32.63           O
ATOM    171  CB  ASP E  22       4.549  -5.005  76.811  1.00 37.12           C
ATOM    172  CG  ASP E  22       5.770  -5.879  76.805  1.00 45.09           C
ATOM    173  OD1 ASP E  22       6.077  -6.483  77.852  1.00 36.68           O
ATOM    174  OD2 ASP E  22       6.395  -5.979  75.744  1.00 60.76           O
ATOM    175  N   ASP E  23       3.877  -6.386  80.103  1.00 26.97           N
ATOM    176  CA  ASP E  23       3.630  -7.643  80.821  1.00 26.94           C
ATOM    177  C   ASP E  23       3.269  -7.327  82.293  1.00 26.70           C
ATOM    178  O   ASP E  23       4.143  -6.848  83.024  1.00 24.37           O
ATOM    179  CB  ASP E  23       4.901  -8.528  80.737  1.00 30.42           C
ATOM    180  CG  ASP E  23       4.713  -9.893  81.412  1.00 34.11           C
ATOM    181  OD1 ASP E  23       3.834 -10.091  82.291  1.00 36.03           O
ATOM    182  OD2 ASP E  23       5.415 -10.770  80.976  1.00 42.33           O
ATOM    183  N   PRO E  24       1.982  -7.555  82.759  1.00 26.46           N
ATOM    184  CA  PRO E  24       1.615  -7.185  84.138  1.00 26.62           C
ATOM    185  C   PRO E  24       2.445  -7.884  85.205  1.00 23.49           C
ATOM    186  O   PRO E  24       2.470  -7.445  86.333  1.00 28.17           O
ATOM    187  CB  PRO E  24       0.144  -7.599  84.264  1.00 29.81           C
ATOM    188  CG  PRO E  24      -0.306  -7.658  82.871  1.00 47.55           C
ATOM    189  CD  PRO E  24       0.846  -8.166  82.058  1.00 43.38           C
ATOM    190  N   GLY E  25       3.147  -8.929  84.796  1.00 26.79           N
ATOM    191  CA  GLY E  25       4.065  -9.589  85.743  1.00 28.28           C
ATOM    192  C   GLY E  25       5.472  -9.010  85.837  1.00 21.53           C
ATOM    193  O   GLY E  25       6.287  -9.504  86.631  1.00 23.56           O
ATOM    194  N   ARG E  26       5.712  -7.968  85.068  1.00 20.75           N
ATOM    195  CA  ARG E  26       6.954  -7.209  85.110  1.00 19.14           C
ATOM    196  C   ARG E  26       6.681  -5.772  85.483  1.00 21.14           C
ATOM    197  O   ARG E  26       5.846  -5.143  84.838  1.00 22.53           O
ATOM    198  CB  ARG E  26       7.631  -7.268  83.737  1.00 20.24           C
ATOM    199  CG  ARG E  26       7.937  -8.696  83.372  1.00 20.49           C
ATOM    200  CD  ARG E  26       8.618  -8.678  82.044  1.00 26.08           C
ATOM    201  NE  ARG E  26       9.050 -10.033  81.798  1.00 27.12           N
ATOM    202  CZ  ARG E  26       9.489 -10.453  80.626  1.00 29.87           C
ATOM    203  NH1 ARG E  26       9.396  -9.695  79.545  1.00 31.18           N
ATOM    204  NH2 ARG E  26       9.865 -11.723  80.495  1.00 38.10           N
ATOM    205  N   ASP E  27       7.403  -5.245  86.452  1.00 19.02           N
ATOM    206  CA  ASP E  27       7.356  -3.859  86.780  1.00 18.65           C
ATOM    207  C   ASP E  27       8.730  -3.249  86.679  1.00 20.14           C
ATOM    208  O   ASP E  27       9.699  -3.888  86.306  1.00 19.97           O
ATOM    209  CB  ASP E  27       6.706  -3.626  88.135  1.00 20.04           C
ATOM    210  CG  ASP E  27       7.539  -4.003  89.294  1.00 24.50           C
ATOM    211  OD1 ASP E  27       8.677  -4.484  89.137  1.00 23.20           O
ATOM    212  OD2 ASP E  27       7.035  -3.789  90.424  1.00 31.45           O
ATOM    213  N   ASN E  28       8.812  -1.980  86.860  1.00 19.69           N
ATOM    214  CA  ASN E  28      10.007  -1.218  86.735  1.00 18.06           C
ATOM    215  C   ASN E  28      10.752  -1.524  85.454  1.00 17.95           C
ATOM    216  O   ASN E  28      11.989  -1.650  85.426  1.00 19.15           O
ATOM    217  CB  ASN E  28      10.860  -1.387  87.966  1.00 19.52           C
ATOM    218  CG  ASN E  28      11.892  -0.285  88.108  1.00 20.64           C
ATOM    219  OD1 ASN E  28      11.680   0.876  87.719  1.00 25.07           O
ATOM    220  ND2 ASN E  28      13.034  -0.619  88.671  1.00 21.06           N
ATOM    221  N   THR E  29       9.996  -1.613  84.363  1.00 19.02           N
ATOM    222  CA  THR E  29      10.529  -1.871  83.016  1.00 18.41           C
ATOM    223  C   THR E  29      11.284  -0.645  82.550  1.00 19.55           C
ATOM    224  O   THR E  29      10.764   0.483  82.596  1.00 20.82           O
ATOM    225  CB  THR E  29       9.438  -2.365  82.091  1.00 19.48           C
ATOM    226  OG1 THR E  29       8.293  -1.496  82.191  1.00 22.03           O
ATOM    227  CG2 THR E  29       8.932  -3.751  82.490  1.00 19.98           C
ATOM    228  N   ARG E  30      12.488  -0.867  82.051  1.00 19.80           N
ATOM    229  CA  ARG E  30      13.459   0.201  81.717  1.00 21.44           C
ATOM    230  C   ARG E  30      14.260  -0.208  80.483  1.00 20.93           C
ATOM    231  O   ARG E  30      14.563  -1.428  80.325  1.00 20.16           O
ATOM    232  CB  ARG E  30      14.451   0.416  82.896  1.00 21.68           C
ATOM    233  CG  ARG E  30      13.767   0.894  84.138  1.00 24.68           C
ATOM    234  CD  ARG E  30      14.595   0.792  85.395  1.00 24.77           C
ATOM    235  NE  ARG E  30      14.700  -0.580  85.852  1.00 22.32           N
ATOM    236  CZ  ARG E  30      15.814  -1.268  86.155  1.00 21.99           C
ATOM    237  NH1 ARG E  30      17.030  -0.741  85.993  1.00 25.37           N
ATOM    238  NH2 ARG E  30      15.712  -2.491  86.605  1.00 22.36           N
ATOM    239  N   GLU E  31      14.551   0.727  79.611  1.00 20.38           N
ATOM    240  CA  GLU E  31      15.282   0.374  78.439  1.00 21.63           C
ATOM    241  C   GLU E  31      16.111   1.490  77.892  1.00 22.53           C
ATOM    242  O   GLU E  31      15.805   2.675  78.155  1.00 23.06           O
ATOM    243  CB  GLU E  31      14.370  -0.173  77.335  1.00 21.85           C
ATOM    244  CG  GLU E  31      13.652   0.905  76.578  1.00 25.60           C
ATOM    245  CD  GLU E  31      12.742   0.369  75.512  1.00 28.36           C
ATOM    246  OE1 GLU E  31      12.663  -0.828  75.260  1.00 24.27           O
ATOM    247  OE2 GLU E  31      12.050   1.203  74.921  1.00 29.24           O
ATOM    248  N   LEU E  32      17.161   1.119  77.153  1.00 22.81           N
ATOM    249  CA  LEU E  32      17.935   2.041  76.363  1.00 23.31           C
ATOM    250  C   LEU E  32      17.661   1.666  74.932  1.00 23.95           C
ATOM    251  O   LEU E  32      18.172   0.690  74.431  1.00 22.72           O
ATOM    252  CB  LEU E  32      19.417   1.943  76.733  1.00 25.25           C
ATOM    253  CG  LEU E  32      20.348   3.055  76.207  1.00 25.64           C
ATOM    254  CD1 LEU E  32      20.488   3.018  74.701  1.00 29.07           C
ATOM    255  CD2 LEU E  32      19.856   4.384  76.678  1.00 26.26           C
ATOM    256  N   ALA E  33      16.767   2.418  74.307  1.00 26.26           N
ATOM    257  CA  ALA E  33      16.384   2.189  72.929  1.00 23.48           C
ATOM    258  C   ALA E  33      17.203   3.093  71.973  1.00 29.51           C
ATOM    259  O   ALA E  33      17.492   4.239  72.310  1.00 28.13           O
ATOM    260  CB  ALA E  33      14.933   2.482  72.753  1.00 27.14           C
ATOM    261  N   LYS E  34      17.559   2.563  70.792  1.00 26.26           N
ATOM    262  CA  LYS E  34      18.220   3.331  69.784  1.00 29.45           C
ATOM    263  C   LYS E  34      17.600   3.067  68.415  1.00 27.61           C
ATOM    264  O   LYS E  34      17.264   1.951  68.081  1.00 28.77           O
ATOM    265  CB  LYS E  34      19.691   2.985  69.738  1.00 33.21           C
ATOM    266  CG  LYS E  34      20.460   3.516  70.937  1.00 42.27           C
ATOM    267  CD  LYS E  34      21.941   3.587  70.705  1.00 47.59           C
ATOM    268  CE  LYS E  34      22.576   4.491  71.754  1.00 67.77           C
ATOM    269  NZ  LYS E  34      24.036   4.228  71.930  1.00 81.72           N
ATOM    270  N   ASN E  35      17.439   4.152  67.660  1.00 32.27           N
ATOM    271  CA  ASN E  35      17.131   4.058  66.249  1.00 32.05           C
ATOM    272  C   ASN E  35      18.473   4.029  65.478  1.00 32.26           C
ATOM    273  O   ASN E  35      19.230   4.986  65.502  1.00 34.75           O
ATOM    274  CB  ASN E  35      16.269   5.260  65.859  1.00 37.44           C
ATOM    275  CG  ASN E  35      14.803   5.176  66.361  1.00 42.16           C
ATOM    276  OD1 ASN E  35      14.193   4.109  66.375  1.00 40.74           O
ATOM    277  ND2 ASN E  35      14.243   6.320  66.769  1.00 46.41           N
ATOM    278  N   ILE E  36      18.790   2.874  64.900  1.00 34.07           N
ATOM    279  CA  ILE E  36      20.045   2.675  64.189  1.00 28.71           C
ATOM    280  C   ILE E  36      19.789   2.980  62.715  1.00 38.51           C
ATOM    281  O   ILE E  36      18.886   2.412  62.139  1.00 35.62           O
ATOM    282  CB  ILE E  36      20.608   1.254  64.353  1.00 32.93           C
ATOM    283  CG1 ILE E  36      20.877   0.943  65.841  1.00 34.22           C
ATOM    284  CG2 ILE E  36      21.868   1.059  63.525  1.00 36.35           C
ATOM    285  CD1 ILE E  36      21.824   1.910  66.487  1.00 40.40           C
ATOM    286  N   THR E  37      20.594   3.838  62.111  1.00 37.23           N
ATOM    287  CA  THR E  37      20.480   4.087  60.663  1.00 41.47           C
ATOM    288  C   THR E  37      21.560   3.321  59.898  1.00 35.55           C
ATOM    289  O   THR E  37      22.733   3.462  60.173  1.00 39.11           O
ATOM    290  CB  THR E  37      20.600   5.587  60.329  1.00 41.02           C
ATOM    291  OG1 THR E  37      19.577   6.317  61.004  1.00 42.53           O
ATOM    292  CG2 THR E  37      20.482   5.828  58.814  1.00 41.41           C
ATOM    293  N   PHE E  38      21.175   2.507  58.920  1.00 38.83           N
ATOM    294  CA  PHE E  38      22.192   1.772  58.155  1.00 34.74           C
ATOM    295  C   PHE E  38      23.107   2.732  57.394  1.00 40.80           C
ATOM    296  O   PHE E  38      22.647   3.717  56.809  1.00 44.62           O
ATOM    297  CB  PHE E  38      21.578   0.806  57.147  1.00 38.35           C
ATOM    298  CG  PHE E  38      20.741  -0.257  57.758  1.00 33.19           C
ATOM    299  CD1 PHE E  38      21.233  -1.040  58.809  1.00 34.22           C
ATOM    300  CD2 PHE E  38      19.437  -0.436  57.356  1.00 37.23           C
ATOM    301  CE1 PHE E  38      20.447  -2.025  59.362  1.00 30.35           C
ATOM    302  CE2 PHE E  38      18.639  -1.406  57.908  1.00 35.45           C
ATOM    303  CZ  PHE E  38      19.144  -2.213  58.941  1.00 31.73           C
ATOM    304  N   ALA E  39      24.396   2.416  57.394  1.00 40.94           N
ATOM    305  CA  ALA E  39      25.398   3.183  56.649  1.00 46.48           C
ATOM    306  C   ALA E  39      25.019   3.220  55.171  1.00 46.05           C
ATOM    307  O   ALA E  39      25.193   4.237  54.510  1.00 44.58           O
ATOM    308  CB  ALA E  39      26.792   2.576  56.836  1.00 48.24           C
ATOM    309  N   SER E  40      24.469   2.112  54.680  1.00 39.50           N
ATOM    310  CA  SER E  40      23.954   2.014  53.297  1.00 41.60           C
ATOM    311  C   SER E  40      22.509   1.559  53.361  1.00 46.10           C
ATOM    312  O   SER E  40      22.246   0.463  53.799  1.00 43.68           O
ATOM    313  CB  SER E  40      24.751   1.003  52.499  1.00 50.20           C
ATOM    314  OG  SER E  40      26.100   1.392  52.484  1.00 53.63           O
ATOM    315  N   PRO E  41      21.559   2.408  52.950  1.00 44.67           N
ATOM    316  CA  PRO E  41      20.172   1.968  53.015  1.00 48.21           C
ATOM    317  C   PRO E  41      19.894   0.857  52.039  1.00 45.14           C
ATOM    318  O   PRO E  41      20.558   0.744  51.006  1.00 55.14           O
ATOM    319  CB  PRO E  41      19.352   3.220  52.646  1.00 50.26           C
ATOM    320  CG  PRO E  41      20.326   4.308  52.391  1.00 54.02           C
ATOM    321  CD  PRO E  41      21.690   3.704  52.269  1.00 45.35           C
ATOM    322  N   TYR E  42      18.897   0.071  52.386  1.00 44.73           N
ATOM    323  CA  TYR E  42      18.350  -1.006  51.583  1.00 52.54           C
ATOM    324  C   TYR E  42      17.125  -0.408  50.921  1.00 57.38           C
ATOM    325  O   TYR E  42      16.750   0.695  51.295  1.00 53.76           O
ATOM    326  CB  TYR E  42      17.938  -2.145  52.520  1.00 39.90           C
ATOM    327  CG  TYR E  42      19.122  -2.830  53.213  1.00 42.59           C
ATOM    328  CD1 TYR E  42      19.519  -2.458  54.506  1.00 38.25           C
ATOM    329  CD2 TYR E  42      19.812  -3.870  52.604  1.00 43.85           C
ATOM    330  CE1 TYR E  42      20.589  -3.092  55.140  1.00 36.33           C
ATOM    331  CE2 TYR E  42      20.874  -4.516  53.234  1.00 42.60           C
ATOM    332  CZ  TYR E  42      21.257  -4.124  54.516  1.00 36.58           C
ATOM    333  OH  TYR E  42      22.313  -4.745  55.160  1.00 37.29           O
ATOM    334  N   CYS E  43      16.508  -1.094  49.955  1.00 63.93           N
ATOM    335  CA  CYS E  43      15.215  -0.631  49.385  1.00 64.92           C
ATOM    336  C   CYS E  43      14.059  -1.323  50.066  1.00 54.18           C
ATOM    337  O   CYS E  43      12.916  -0.878  49.954  1.00 58.80           O
ATOM    338  CB  CYS E  43      15.084  -0.826  47.849  1.00 61.05           C
ATOM    339  SG  CYS E  43      16.068  -2.166  47.132  1.00 86.38           S
ATOM    340  N   ARG E  44      14.361  -2.406  50.777  1.00 52.80           N
ATOM    341  CA  ARG E  44      13.355  -3.197  51.455  1.00 49.62           C
ATOM    342  C   ARG E  44      13.938  -3.502  52.877  1.00 60.40           C
ATOM    343  O   ARG E  44      15.152  -3.497  53.020  1.00 50.42           O
ATOM    344  CB  ARG E  44      13.100  -4.500  50.650  1.00 48.95           C
ATOM    345  CG  ARG E  44      12.585  -4.318  49.237  1.00 47.35           C
ATOM    346  CD  ARG E  44      12.742  -5.591  48.421  1.00 65.29           C
ATOM    347  NE  ARG E  44      11.977  -5.508  47.168  1.00 83.80           N
ATOM    348  CZ  ARG E  44      12.424  -5.017  46.006  1.00 82.15           C
ATOM    349  NH1 ARG E  44      13.672  -4.551  45.883  1.00 59.27           N
ATOM    350  NH2 ARG E  44      11.608  -5.002  44.947  1.00 80.76           N
ATOM    351  N   PRO E  45      13.074  -3.746  53.892  1.00 49.98           N
ATOM    352  CA  PRO E  45      13.613  -4.091  55.227  1.00 42.87           C
ATOM    353  C   PRO E  45      14.507  -5.317  55.178  1.00 42.12           C
ATOM    354  O   PRO E  45      14.078  -6.361  54.689  1.00 45.60           O
ATOM    355  CB  PRO E  45      12.349  -4.371  56.046  1.00 43.20           C
ATOM    356  CG  PRO E  45      11.310  -3.495  55.392  1.00 45.66           C
ATOM    357  CD  PRO E  45      11.599  -3.645  53.919  1.00 51.03           C
ATOM    358  N   PRO E  46      15.777  -5.187  55.643  1.00 42.04           N
ATOM    359  CA  PRO E  46      16.622  -6.388  55.697  1.00 33.57           C
ATOM    360  C   PRO E  46      16.217  -7.280  56.891  1.00 33.90           C
ATOM    361  O   PRO E  46      15.372  -6.867  57.712  1.00 35.47           O
ATOM    362  CB  PRO E  46      18.030  -5.807  55.924  1.00 35.37           C
ATOM    363  CG  PRO E  46      17.753  -4.592  56.762  1.00 36.55           C
ATOM    364  CD  PRO E  46      16.508  -3.993  56.116  1.00 37.56           C
ATOM    365  N   VAL E  47      16.835  -8.452  56.987  1.00 33.46           N
ATOM    366  CA  VAL E  47      16.803  -9.262  58.243  1.00 35.23           C
ATOM    367  C   VAL E  47      17.871  -8.761  59.211  1.00 37.26           C
ATOM    368  O   VAL E  47      19.043  -8.619  58.825  1.00 41.70           O
ATOM    369  CB  VAL E  47      17.026 -10.770  57.986  1.00 36.57           C
ATOM    370  CG1 VAL E  47      17.148 -11.554  59.290  1.00 37.59           C
ATOM    371  CG2 VAL E  47      15.899 -11.309  57.111  1.00 39.14           C
ATOM    372  N   VAL E  48      17.462  -8.460  60.440  1.00 31.89           N
ATOM    373  CA  VAL E  48      18.405  -8.079  61.506  1.00 30.42           C
ATOM    374  C   VAL E  48      18.382  -9.135  62.606  1.00 29.03           C
ATOM    375  O   VAL E  48      17.330  -9.620  63.005  1.00 30.08           O
ATOM    376  CB  VAL E  48      18.068  -6.700  62.071  1.00 32.85           C
ATOM    377  CG1 VAL E  48      18.968  -6.324  63.250  1.00 30.30           C
ATOM    378  CG2 VAL E  48      18.135  -5.685  60.962  1.00 33.47           C
ATOM    379  N   LEU E  49      19.573  -9.558  63.032  1.00 27.56           N
ATOM    380  CA  LEU E  49      19.711 -10.425  64.208  1.00 28.99           C
ATOM    381  C   LEU E  49      20.534  -9.650  65.238  1.00 25.28           C
ATOM    382  O   LEU E  49      21.578  -9.057  64.950  1.00 26.89           O
ATOM    383  CB  LEU E  49      20.423 -11.749  63.892  1.00 31.78           C
ATOM    384  CG  LEU E  49      20.616 -12.679  65.089  1.00 32.63           C
ATOM    385  CD1 LEU E  49      19.312 -13.230  65.550  1.00 33.17           C
ATOM    386  CD2 LEU E  49      21.521 -13.830  64.731  1.00 35.69           C
ATOM    387  N   LEU E  50      20.054  -9.728  66.498  1.00 25.57           N
ATOM    388  CA  LEU E  50      20.756  -9.104  67.645  1.00 25.37           C
ATOM    389  C   LEU E  50      21.462 -10.159  68.483  1.00 22.29           C
ATOM    390  O   LEU E  50      20.979 -11.272  68.595  1.00 24.78           O
ATOM    391  CB  LEU E  50      19.717  -8.416  68.533  1.00 23.04           C
ATOM    392  CG  LEU E  50      18.796  -7.352  67.927  1.00 23.82           C
ATOM    393  CD1 LEU E  50      17.905  -6.724  68.986  1.00 24.60           C
ATOM    394  CD2 LEU E  50      19.626  -6.286  67.180  1.00 27.27           C
ATOM    395  N   SER E  51      22.590  -9.780  69.058  1.00 22.72           N
ATOM    396  CA  SER E  51      23.394 -10.687  69.901  1.00 23.28           C
ATOM    397  C   SER E  51      23.860  -9.858  71.110  1.00 25.28           C
ATOM    398  O   SER E  51      24.500  -8.852  70.921  1.00 25.07           O
ATOM    399  CB  SER E  51      24.654 -11.125  69.109  1.00 28.51           C
ATOM    400  OG  SER E  51      25.468 -11.934  69.856  1.00 31.99           O
ATOM    401  N   ILE E  52      23.667 -10.365  72.323  1.00 24.17           N
ATOM    402  CA  ILE E  52      24.185  -9.701  73.516  1.00 22.30           C
ATOM    403  C   ILE E  52      25.660 -10.076  73.698  1.00 20.75           C
ATOM    404  O   ILE E  52      25.982 -11.196  74.036  1.00 27.83           O
ATOM    405  CB  ILE E  52      23.370 -10.051  74.752  1.00 23.56           C
ATOM    406  CG1 ILE E  52      21.870  -9.726  74.540  1.00 25.21           C
ATOM    407  CG2 ILE E  52      23.956  -9.307  75.989  1.00 24.54           C
ATOM    408  CD1 ILE E  52      20.960 -10.291  75.609  1.00 25.29           C
ATOM    409  N   THR E  53      26.556  -9.157  73.449  1.00 21.46           N
ATOM    410  CA  THR E  53      27.971  -9.442  73.484  1.00 21.29           C
ATOM    411  C   THR E  53      28.721  -8.783  74.628  1.00 23.11           C
ATOM    412  O   THR E  53      29.919  -9.002  74.784  1.00 22.53           O
ATOM    413  CB  THR E  53      28.629  -9.117  72.140  1.00 25.18           C
ATOM    414  OG1 THR E  53      28.396  -7.753  71.795  1.00 23.69           O
ATOM    415  CG2 THR E  53      28.048 -10.063  71.032  1.00 27.82           C
ATOM    416  N   GLN E  54      28.027  -8.045  75.477  1.00 21.52           N
ATOM    417  CA  GLN E  54      28.598  -7.558  76.723  1.00 20.83           C
ATOM    418  C   GLN E  54      27.506  -7.472  77.747  1.00 19.64           C
ATOM    419  O   GLN E  54      26.428  -6.911  77.491  1.00 19.77           O
ATOM    420  CB  GLN E  54      29.205  -6.160  76.560  1.00 20.28           C
ATOM    421  CG  GLN E  54      29.722  -5.516  77.820  1.00 20.89           C
ATOM    422  CD  GLN E  54      30.456  -4.276  77.522  1.00 26.61           C
ATOM    423  OE1 GLN E  54      31.052  -4.105  76.451  1.00 34.71           O
ATOM    424  NE2 GLN E  54      30.515  -3.445  78.471  1.00 36.70           N
ATOM    425  N   LEU E  55      27.834  -7.909  78.952  1.00 18.94           N
ATOM    426  CA ALEU E  55      26.910  -7.799  80.110  0.70 19.26           C
ATOM    427  CA BLEU E  55      26.943  -7.734  80.050  0.30 18.34           C
ATOM    428  C   LEU E  55      27.718  -7.588  81.371  1.00 17.66           C
ATOM    429  O   LEU E  55      28.699  -8.312  81.593  1.00 17.64           O
ATOM    430  CB ALEU E  55      26.072  -9.065  80.418  0.70 20.11           C
ATOM    431  CB BLEU E  55      26.029  -8.934  80.068  0.30 19.28           C
ATOM    432  CG ALEU E  55      24.862  -9.425  79.569  0.70 21.55           C
ATOM    433  CG BLEU E  55      24.786  -8.786  80.894  0.30 17.03           C
ATOM    434  CD1ALEU E  55      24.314 -10.823  79.860  0.70 20.92           C
ATOM    435  CD1BLEU E  55      23.956  -7.544  80.536  0.30 12.88           C
ATOM    436  CD2ALEU E  55      23.821  -8.363  79.778  0.70 21.39           C
ATOM    437  CD2BLEU E  55      23.989 -10.056  80.691  0.30 17.86           C
ATOM    438  N   ASP E  56      27.289  -6.690  82.212  1.00 16.13           N
ATOM    439  CA  ASP E  56      27.849  -6.504  83.557  1.00 16.46           C
ATOM    440  C   ASP E  56      26.620  -6.263  84.432  1.00 17.37           C
ATOM    441  O   ASP E  56      25.962  -5.225  84.293  1.00 16.84           O
ATOM    442  CB  ASP E  56      28.832  -5.336  83.529  1.00 17.03           C
ATOM    443  CG  ASP E  56      29.415  -5.031  84.877  1.00 16.56           C
ATOM    444  OD1 ASP E  56      29.028  -5.652  85.897  1.00 17.28           O
ATOM    445  OD2 ASP E  56      30.339  -4.167  84.915  1.00 18.41           O
ATOM    446  N   VAL E  57      26.248  -7.249  85.268  1.00 16.26           N
ATOM    447  CA  VAL E  57      24.987  -7.237  86.004  1.00 16.18           C
ATOM    448  C   VAL E  57      25.295  -7.526  87.486  1.00 17.16           C
ATOM    449  O   VAL E  57      26.071  -8.437  87.824  1.00 16.93           O
ATOM    450  CB  VAL E  57      24.059  -8.302  85.414  1.00 17.80           C
ATOM    451  CG1 VAL E  57      22.832  -8.481  86.298  1.00 19.52           C
ATOM    452  CG2 VAL E  57      23.701  -7.910  84.033  1.00 19.03           C
ATOM    453  N   GLU E  58      24.603  -6.831  88.364  1.00 16.35           N
ATOM    454  CA AGLU E  58      24.745  -6.956  89.782  0.50 16.75           C
ATOM    455  CA BGLU E  58      24.810  -6.962  89.797  0.50 15.51           C
ATOM    456  C   GLU E  58      24.321  -8.339  90.245  1.00 16.01           C
ATOM    457  O   GLU E  58      23.190  -8.764  89.954  1.00 17.42           O
ATOM    458  CB AGLU E  58      23.769  -5.946  90.380  0.50 20.04           C
ATOM    459  CB BGLU E  58      24.051  -5.845  90.573  0.50 16.05           C
ATOM    460  CG AGLU E  58      23.616  -6.037  91.866  0.50 22.37           C
ATOM    461  CG BGLU E  58      24.505  -5.681  92.025  0.50 14.93           C
ATOM    462  CD AGLU E  58      24.941  -6.026  92.579  0.50 23.90           C
ATOM    463  CD BGLU E  58      23.895  -4.507  92.766  0.50 17.77           C
ATOM    464  OE1AGLU E  58      25.880  -5.278  92.139  0.50 24.84           O
ATOM    465  OE1BGLU E  58      22.794  -4.027  92.395  0.50 18.75           O
ATOM    466  OE2AGLU E  58      25.033  -6.769  93.584  0.50 23.27           O
ATOM    467  OE2BGLU E  58      24.493  -4.112  93.810  0.50 20.75           O
ATOM    468  N   GLN E  59      25.102  -8.995  91.071  1.00 16.47           N
ATOM    469  CA  GLN E  59      24.775 -10.353  91.479  1.00 15.92           C
ATOM    470  C   GLN E  59      23.714 -10.486  92.513  1.00 15.88           C
ATOM    471  O   GLN E  59      23.119 -11.534  92.642  1.00 18.18           O
ATOM    472  CB  GLN E  59      26.021 -11.026  92.008  1.00 18.96           C
ATOM    473  CG  GLN E  59      26.541 -10.572  93.338  1.00 21.80           C
ATOM    474  CD  GLN E  59      25.815 -11.103  94.552  1.00 24.00           C
ATOM    475  OE1 GLN E  59      25.188 -12.174  94.531  1.00 24.50           O
ATOM    476  NE2 GLN E  59      25.852 -10.342  95.599  1.00 34.50           N
ATOM    477  N   SER E  60      23.403  -9.425  93.241  1.00 16.85           N
ATOM    478  CA  SER E  60      22.480  -9.499  94.357  1.00 18.06           C
ATOM    479  C   SER E  60      21.015  -9.490  93.986  1.00 18.23           C
ATOM    480  O   SER E  60      20.154  -9.674  94.812  1.00 20.80           O
ATOM    481  CB  SER E  60      22.765  -8.415  95.380  1.00 21.04           C
ATOM    482  OG  SER E  60      22.864  -7.165  94.774  1.00 22.69           O
ATOM    483  N   GLN E  61      20.721  -9.215  92.708  1.00 15.91           N
ATOM    484  CA AGLN E  61      19.349  -9.328  92.188  0.70 16.06           C
ATOM    485  CA BGLN E  61      19.368  -9.329  92.169  0.30 16.54           C
ATOM    486  C   GLN E  61      19.393 -10.198  90.919  1.00 15.92           C
ATOM    487  O   GLN E  61      20.421 -10.381  90.265  1.00 16.23           O
ATOM    488  CB AGLN E  61      18.730  -7.938  91.856  0.70 18.86           C
ATOM    489  CB BGLN E  61      18.803  -7.947  91.809  0.30 19.58           C
ATOM    490  CG AGLN E  61      18.691  -7.010  93.072  0.70 19.73           C
ATOM    491  CG BGLN E  61      18.887  -6.962  92.958  0.30 23.52           C
ATOM    492  CD AGLN E  61      19.976  -6.198  93.190  0.70 18.72           C
ATOM    493  CD BGLN E  61      17.983  -7.314  94.112  0.30 25.14           C
ATOM    494  OE1AGLN E  61      20.571  -6.143  94.277  0.70 22.45           O
ATOM    495  OE1BGLN E  61      17.327  -8.360  94.144  0.30 38.55           O
ATOM    496  NE2AGLN E  61      20.383  -5.506  92.118  0.70 20.12           N
ATOM    497  NE2BGLN E  61      17.906  -6.406  95.057  0.30 35.84           N
ATOM    498  N   ASN E  62      18.246 -10.768  90.609  1.00 15.99           N
ATOM    499  CA  ASN E  62      18.161 -11.602  89.438  1.00 15.61           C
ATOM    500  C   ASN E  62      18.663 -10.947  88.192  1.00 15.59           C
ATOM    501  O   ASN E  62      18.588  -9.706  88.049  1.00 16.51           O
ATOM    502  CB  ASN E  62      16.744 -12.129  89.218  1.00 16.29           C
ATOM    503  CG  ASN E  62      16.281 -13.064  90.351  1.00 17.40           C
ATOM    504  OD1 ASN E  62      17.037 -13.390  91.253  1.00 17.53           O
ATOM    505  ND2 ASN E  62      15.009 -13.477  90.284  1.00 16.36           N
ATOM    506  N   LEU E  63      19.178 -11.734  87.260  1.00 15.53           N
ATOM    507  CA ALEU E  63      19.547 -11.197  85.964  0.50 16.05           C
ATOM    508  CA BLEU E  63      19.560 -11.262  85.929  0.50 16.39           C
ATOM    509  C   LEU E  63      18.312 -11.254  85.100  1.00 15.15           C
ATOM    510  O   LEU E  63      17.707 -12.290  84.930  1.00 16.13           O
ATOM    511  CB ALEU E  63      20.735 -11.982  85.404  0.50 16.00           C
ATOM    512  CB BLEU E  63      20.599 -12.224  85.321  0.50 17.84           C
ATOM    513  CG ALEU E  63      21.301 -11.534  84.055  0.50 14.39           C
ATOM    514  CG BLEU E  63      20.819 -12.075  83.806  0.50 17.17           C
ATOM    515  CD1ALEU E  63      22.808 -11.825  83.942  0.50 16.07           C
ATOM    516  CD1BLEU E  63      21.414 -10.712  83.514  0.50 22.21           C
ATOM    517  CD2ALEU E  63      20.546 -12.198  82.910  0.50 14.68           C
ATOM    518  CD2BLEU E  63      21.669 -13.202  83.212  0.50 20.43           C
ATOM    519  N   ARG E  64      17.928 -10.097  84.578  1.00 14.56           N
ATOM    520  CA  ARG E  64      16.799  -9.938  83.739  1.00 15.34           C
ATOM    521  C   ARG E  64      17.213  -9.074  82.577  1.00 15.84           C
ATOM    522  O   ARG E  64      17.457  -7.891  82.770  1.00 16.51           O
ATOM    523  CB  ARG E  64      15.626  -9.291  84.480  1.00 15.36           C
ATOM    524  CG  ARG E  64      15.179 -10.027  85.736  1.00 14.75           C
ATOM    525  CD  ARG E  64      14.071  -9.286  86.430  1.00 15.96           C
ATOM    526  NE  ARG E  64      13.653  -9.888  87.677  1.00 17.02           N
ATOM    527  CZ  ARG E  64      14.138  -9.603  88.841  1.00 15.08           C
ATOM    528  NH1 ARG E  64      15.102  -8.706  88.967  1.00 15.76           N
ATOM    529  NH2 ARG E  64      13.693 -10.194  89.933  1.00 17.61           N
ATOM    530  N   VAL E  65      17.317  -9.607  81.391  1.00 16.40           N
ATOM    531  CA  VAL E  65      17.752  -8.829  80.209  1.00 16.65           C
ATOM    532  C   VAL E  65      17.032  -9.268  78.984  1.00 17.95           C
ATOM    533  O   VAL E  65      16.754 -10.485  78.820  1.00 18.99           O
ATOM    534  CB  VAL E  65      19.265  -8.885  79.971  1.00 21.66           C
ATOM    535  CG1 VAL E  65      20.077  -8.313  81.140  1.00 22.74           C
ATOM    536  CG2 VAL E  65      19.770 -10.280  79.659  1.00 22.05           C
ATOM    537  N   ILE E  66      16.699  -8.310  78.134  1.00 18.31           N
ATOM    538  CA  ILE E  66      16.228  -8.593  76.802  1.00 18.94           C
ATOM    539  C   ILE E  66      16.916  -7.693  75.828  1.00 19.34           C
ATOM    540  O   ILE E  66      17.145  -6.539  76.112  1.00 19.02           O
ATOM    541  CB  ILE E  66      14.711  -8.370  76.635  1.00 20.14           C
ATOM    542  CG1 ILE E  66      13.916  -9.217  77.646  1.00 22.36           C
ATOM    543  CG2 ILE E  66      14.275  -8.820  75.269  1.00 26.08           C
ATOM    544  CD1 ILE E  66      12.441  -8.893  77.744  1.00 24.63           C
ATOM    545  N   ALA E  67      17.335  -8.251  74.704  1.00 18.55           N
ATOM    546  CA  ALA E  67      17.729  -7.495  73.528  1.00 20.60           C
ATOM    547  C   ALA E  67      16.529  -7.483  72.595  1.00 20.82           C
ATOM    548  O   ALA E  67      16.127  -8.515  72.056  1.00 23.21           O
ATOM    549  CB  ALA E  67      18.911  -8.148  72.875  1.00 20.09           C
ATOM    550  N   ARG E  68      15.848  -6.337  72.592  1.00 22.37           N
ATOM    551  CA  ARG E  68      14.561  -6.192  71.890  1.00 24.38           C
ATOM    552  C   ARG E  68      14.770  -5.617  70.519  1.00 24.78           C
ATOM    553  O   ARG E  68      15.363  -4.566  70.389  1.00 28.40           O
ATOM    554  CB  ARG E  68      13.664  -5.253  72.629  1.00 28.70           C
ATOM    555  CG  ARG E  68      13.028  -5.840  73.783  1.00 34.08           C
ATOM    556  CD  ARG E  68      11.628  -5.357  73.754  1.00 40.43           C
ATOM    557  NE  ARG E  68      10.876  -6.152  74.651  1.00 43.37           N
ATOM    558  CZ  ARG E  68       9.818  -5.700  75.297  1.00 48.84           C
ATOM    559  NH1 ARG E  68       9.399  -4.428  75.155  1.00 49.14           N
ATOM    560  NH2 ARG E  68       9.161  -6.499  76.127  1.00 54.00           N
ATOM    561  N   LEU E  69      14.197  -6.272  69.523  1.00 29.74           N
ATOM    562  CA  LEU E  69      14.102  -5.712  68.164  1.00 27.95           C
ATOM    563  C   LEU E  69      12.667  -5.228  67.906  1.00 28.50           C
ATOM    564  O   LEU E  69      11.758  -6.038  67.823  1.00 37.42           O
ATOM    565  CB  LEU E  69      14.502  -6.789  67.199  1.00 27.79           C
ATOM    566  CG  LEU E  69      14.590  -6.282  65.743  1.00 30.44           C
ATOM    567  CD1 LEU E  69      15.545  -5.132  65.547  1.00 30.18           C
ATOM    568  CD2 LEU E  69      14.986  -7.415  64.826  1.00 33.23           C
ATOM    569  N   TYR E  70      12.486  -3.912  67.862  1.00 27.64           N
ATOM    570  CA  TYR E  70      11.140  -3.326  67.769  1.00 27.64           C
ATOM    571  C   TYR E  70      10.614  -3.273  66.329  1.00 33.57           C
ATOM    572  O   TYR E  70       9.458  -3.618  66.095  1.00 38.30           O
ATOM    573  CB  TYR E  70      11.132  -1.905  68.351  1.00 30.59           C
ATOM    574  CG  TYR E  70      11.013  -1.840  69.884  1.00 29.45           C
ATOM    575  CD1 TYR E  70      12.110  -1.676  70.680  1.00 27.25           C
ATOM    576  CD2 TYR E  70       9.799  -2.007  70.505  1.00 40.13           C
ATOM    577  CE1 TYR E  70      11.990  -1.614  72.080  1.00 27.82           C
ATOM    578  CE2 TYR E  70       9.665  -1.936  71.888  1.00 45.10           C
ATOM    579  CZ  TYR E  70      10.778  -1.762  72.675  1.00 35.31           C
ATOM    580  OH  TYR E  70      10.685  -1.666  74.056  1.00 35.52           O
ATOM    581  N   SER E  71      11.471  -2.909  65.399  1.00 35.25           N
ATOM    582  CA  SER E  71      11.064  -2.597  64.004  1.00 36.26           C
ATOM    583  C   SER E  71      12.287  -2.598  63.111  1.00 39.13           C
ATOM    584  O   SER E  71      13.390  -2.336  63.589  1.00 33.06           O
ATOM    585  CB  SER E  71      10.360  -1.243  63.987  1.00 35.18           C
ATOM    586  OG  SER E  71      11.206  -0.182  64.361  1.00 41.61           O
ATOM    587  N   VAL E  72      12.112  -2.905  61.828  1.00 37.24           N
ATOM    588  CA  VAL E  72      13.185  -2.825  60.854  1.00 28.31           C
ATOM    589  C   VAL E  72      12.584  -2.148  59.605  1.00 36.79           C
ATOM    590  O   VAL E  72      11.529  -2.568  59.135  1.00 43.13           O
ATOM    591  CB  VAL E  72      13.744  -4.227  60.510  1.00 35.40           C
ATOM    592  CG1 VAL E  72      14.782  -4.176  59.403  1.00 37.58           C
ATOM    593  CG2 VAL E  72      14.375  -4.856  61.734  1.00 36.39           C
ATOM    594  N   SER E  73      13.217  -1.073  59.131  1.00 35.76           N
ATOM    595  CA  SER E  73      12.806  -0.370  57.897  1.00 37.49           C
ATOM    596  C   SER E  73      13.901  -0.598  56.863  1.00 38.96           C
ATOM    597  O   SER E  73      14.887  -1.262  57.133  1.00 39.10           O
ATOM    598  CB  SER E  73      12.676   1.108  58.209  1.00 36.61           C
ATOM    599  OG  SER E  73      13.914   1.805  58.164  1.00 44.07           O
ATOM    600  N   PRO E  74      13.727  -0.075  55.650  1.00 41.09           N
ATOM    601  CA  PRO E  74      14.837  -0.195  54.706  1.00 39.37           C
ATOM    602  C   PRO E  74      16.052   0.651  55.125  1.00 38.45           C
ATOM    603  O   PRO E  74      17.171   0.339  54.727  1.00 41.51           O
ATOM    604  CB  PRO E  74      14.216   0.313  53.379  1.00 44.09           C
ATOM    605  CG  PRO E  74      12.748   0.075  53.558  1.00 44.77           C
ATOM    606  CD  PRO E  74      12.495   0.398  55.012  1.00 41.94           C
ATOM    607  N   THR E  75      15.836   1.697  55.934  1.00 39.88           N
ATOM    608  CA  THR E  75      16.915   2.604  56.293  1.00 35.37           C
ATOM    609  C   THR E  75      17.499   2.371  57.687  1.00 38.00           C
ATOM    610  O   THR E  75      18.537   2.929  58.026  1.00 36.89           O
ATOM    611  CB  THR E  75      16.470   4.062  56.215  1.00 40.91           C
ATOM    612  OG1 THR E  75      15.323   4.285  57.053  1.00 45.12           O
ATOM    613  CG2 THR E  75      16.105   4.391  54.786  1.00 52.55           C
ATOM    614  N   GLY E  76      16.845   1.563  58.506  1.00 35.70           N
ATOM    615  CA  GLY E  76      17.366   1.354  59.854  1.00 32.80           C
ATOM    616  C   GLY E  76      16.513   0.400  60.634  1.00 35.71           C
ATOM    617  O   GLY E  76      15.677  -0.298  60.095  1.00 37.11           O
ATOM    618  N   PHE E  77      16.783   0.341  61.932  1.00 31.60           N
ATOM    619  CA  PHE E  77      15.972  -0.461  62.829  1.00 33.35           C
ATOM    620  C   PHE E  77      15.966   0.171  64.217  1.00 29.64           C
ATOM    621  O   PHE E  77      16.815   1.010  64.527  1.00 31.40           O
ATOM    622  CB  PHE E  77      16.458  -1.910  62.842  1.00 31.46           C
ATOM    623  CG  PHE E  77      17.834  -2.094  63.449  1.00 28.68           C
ATOM    624  CD1 PHE E  77      17.976  -2.384  64.797  1.00 27.79           C
ATOM    625  CD2 PHE E  77      18.965  -2.027  62.657  1.00 30.96           C
ATOM    626  CE1 PHE E  77      19.252  -2.623  65.341  1.00 31.45           C
ATOM    627  CE2 PHE E  77      20.250  -2.203  63.188  1.00 30.75           C
ATOM    628  CZ  PHE E  77      20.382  -2.512  64.539  1.00 32.55           C
ATOM    629  N   LYS E  78      14.995  -0.229  65.023  1.00 30.67           N
ATOM    630  CA  LYS E  78      14.888   0.225  66.411  1.00 30.12           C
ATOM    631  C   LYS E  78      15.107  -1.026  67.283  1.00 26.84           C
ATOM    632  O   LYS E  78      14.398  -2.038  67.122  1.00 29.90           O
ATOM    633  CB  LYS E  78      13.513   0.823  66.748  1.00 31.41           C
ATOM    634  CG  LYS E  78      13.392   1.263  68.217  1.00 29.48           C
ATOM    635  CD  LYS E  78      12.104   2.030  68.578  1.00 30.19           C
ATOM    636  CE  LYS E  78      11.974   2.186  70.086  1.00 35.69           C
ATOM    637  NZ  LYS E  78      10.861   3.111  70.451  1.00 38.98           N
ATOM    638  N   ALA E  79      16.036  -0.898  68.236  1.00 27.28           N
ATOM    639  CA  ALA E  79      16.335  -1.969  69.178  1.00 26.86           C
ATOM    640  C   ALA E  79      16.598  -1.374  70.526  1.00 25.75           C
ATOM    641  O   ALA E  79      16.888  -0.220  70.623  1.00 26.74           O
ATOM    642  CB  ALA E  79      17.543  -2.798  68.726  1.00 24.39           C
ATOM    643  N   SER E  80      16.512  -2.207  71.574  1.00 22.79           N
ATOM    644  CA  SER E  80      16.812  -1.769  72.922  1.00 22.56           C
ATOM    645  C   SER E  80      17.456  -2.884  73.730  1.00 19.57           C
ATOM    646  O   SER E  80      17.300  -4.066  73.504  1.00 21.34           O
ATOM    647  CB  SER E  80      15.601  -1.229  73.688  1.00 22.97           C
ATOM    648  OG  SER E  80      14.774  -2.256  74.168  1.00 23.44           O
ATOM    649  N   CYS E  81      18.237  -2.393  74.682  1.00 19.86           N
ATOM    650  CA  CYS E  81      18.564  -3.122  75.890  1.00 18.94           C
ATOM    651  C   CYS E  81      17.463  -2.898  76.901  1.00 20.53           C
ATOM    652  O   CYS E  81      17.116  -1.732  77.170  1.00 20.58           O
ATOM    653  CB  CYS E  81      19.823  -2.643  76.531  1.00 19.28           C
ATOM    654  SG  CYS E  81      21.351  -2.822  75.565  1.00 22.47           S
ATOM    655  N   TYR E  82      16.911  -3.952  77.472  1.00 18.09           N
ATOM    656  CA  TYR E  82      15.720  -3.858  78.300  1.00 18.33           C
ATOM    657  C   TYR E  82      15.904  -4.708  79.556  1.00 16.51           C
ATOM    658  O   TYR E  82      16.429  -5.832  79.505  1.00 17.88           O
ATOM    659  CB  TYR E  82      14.567  -4.390  77.480  1.00 18.91           C
ATOM    660  CG  TYR E  82      13.191  -4.423  78.067  1.00 18.32           C
ATOM    661  CD1 TYR E  82      12.278  -3.478  77.641  1.00 22.21           C
ATOM    662  CD2 TYR E  82      12.753  -5.400  78.983  1.00 21.01           C
ATOM    663  CE1 TYR E  82      11.028  -3.495  78.135  1.00 21.82           C
ATOM    664  CE2 TYR E  82      11.441  -5.460  79.399  1.00 22.82           C
ATOM    665  CZ  TYR E  82      10.588  -4.452  78.960  1.00 23.83           C
ATOM    666  OH  TYR E  82       9.266  -4.471  79.376  1.00 26.03           O
ATOM    667  N   THR E  83      15.477  -4.177  80.683  1.00 17.11           N
ATOM    668  CA  THR E  83      15.507  -4.855  81.964  1.00 16.81           C
ATOM    669  C   THR E  83      14.279  -4.452  82.753  1.00 15.97           C
ATOM    670  O   THR E  83      13.445  -3.671  82.318  1.00 18.14           O
ATOM    671  CB  THR E  83      16.817  -4.553  82.713  1.00 17.15           C
ATOM    672  OG1 THR E  83      16.961  -5.421  83.838  1.00 16.66           O
ATOM    673  CG2 THR E  83      16.863  -3.159  83.238  1.00 19.53           C
ATOM    674  N   TRP E  84      14.104  -5.078  83.897  1.00 16.55           N
ATOM    675  CA  TRP E  84      12.947  -4.833  84.717  1.00 16.69           C
ATOM    676  C   TRP E  84      13.179  -5.214  86.174  1.00 17.18           C
ATOM    677  O   TRP E  84      14.238  -5.750  86.564  1.00 16.35           O
ATOM    678  CB  TRP E  84      11.679  -5.525  84.115  1.00 16.89           C
ATOM    679  CG  TRP E  84      11.618  -7.023  84.170  1.00 16.22           C
ATOM    680  CD1 TRP E  84      10.931  -7.782  85.051  1.00 16.77           C
ATOM    681  CD2 TRP E  84      12.219  -7.930  83.231  1.00 15.88           C
ATOM    682  NE1 TRP E  84      11.071  -9.100  84.732  1.00 16.59           N
ATOM    683  CE2 TRP E  84      11.845  -9.219  83.608  1.00 16.84           C
ATOM    684  CE3 TRP E  84      12.988  -7.753  82.084  1.00 17.74           C
ATOM    685  CZ2 TRP E  84      12.285 -10.323  82.935  1.00 17.65           C
ATOM    686  CZ3 TRP E  84      13.444  -8.853  81.425  1.00 17.53           C
ATOM    687  CH2 TRP E  84      13.060 -10.119  81.826  1.00 17.92           C
ATOM    688  N   HIS E  85      12.194  -4.934  86.981  1.00 18.65           N
ATOM    689  CA  HIS E  85      12.200  -5.157  88.408  1.00 16.37           C
ATOM    690  C   HIS E  85      13.472  -4.543  88.991  1.00 17.25           C
ATOM    691  O   HIS E  85      13.827  -3.415  88.646  1.00 18.81           O
ATOM    692  CB  HIS E  85      11.915  -6.617  88.742  1.00 17.67           C
ATOM    693  CG  HIS E  85      11.374  -6.844  90.117  1.00 17.60           C
ATOM    694  ND1 HIS E  85      10.198  -6.288  90.560  1.00 17.67           N
ATOM    695  CD2 HIS E  85      11.833  -7.608  91.124  1.00 16.92           C
ATOM    696  CE1 HIS E  85       9.984  -6.709  91.781  1.00 17.03           C
ATOM    697  NE2 HIS E  85      10.960  -7.511  92.145  1.00 17.02           N
ATOM    698  N   ASN E  86      14.098  -5.271  89.914  1.00 17.85           N
ATOM    699  CA  ASN E  86      15.211  -4.711  90.665  1.00 17.54           C
ATOM    700  C   ASN E  86      16.574  -5.142  90.094  1.00 17.80           C
ATOM    701  O   ASN E  86      17.555  -4.946  90.765  1.00 18.93           O
ATOM    702  CB  ASN E  86      15.107  -5.045  92.152  1.00 16.65           C
ATOM    703  CG  ASN E  86      15.142  -6.509  92.434  1.00 17.22           C
ATOM    704  OD1 ASN E  86      15.258  -7.338  91.555  1.00 18.48           O
ATOM    705  ND2 ASN E  86      15.039  -6.821  93.713  1.00 21.81           N
ATOM    706  N   THR E  87      16.615  -5.609  88.875  1.00 16.50           N
ATOM    707  CA  THR E  87      17.906  -5.885  88.212  1.00 17.67           C
ATOM    708  C   THR E  87      18.707  -4.612  88.090  1.00 17.52           C
ATOM    709  O   THR E  87      18.165  -3.541  87.804  1.00 18.49           O
ATOM    710  CB  THR E  87      17.631  -6.517  86.833  1.00 17.12           C
ATOM    711  OG1 THR E  87      16.953  -7.723  87.030  1.00 17.48           O
ATOM    712  CG2 THR E  87      18.918  -6.761  86.052  1.00 17.02           C
ATOM    713  N   LYS E  88      20.009  -4.717  88.291  1.00 16.10           N
ATOM    714  CA  LYS E  88      20.938  -3.613  88.041  1.00 16.24           C
ATOM    715  C   LYS E  88      21.909  -3.991  86.954  1.00 16.08           C
ATOM    716  O   LYS E  88      22.680  -4.968  87.079  1.00 16.96           O
ATOM    717  CB  LYS E  88      21.689  -3.248  89.295  1.00 17.65           C
ATOM    718  CG  LYS E  88      22.804  -2.226  89.119  1.00 19.13           C
ATOM    719  CD  LYS E  88      22.279  -0.851  88.682  1.00 20.26           C
ATOM    720  CE  LYS E  88      23.352   0.045  88.140  1.00 21.52           C
ATOM    721  NZ  LYS E  88      22.790   1.382  87.737  1.00 23.92           N
ATOM    722  N   VAL E  89      21.853  -3.309  85.822  1.00 17.20           N
ATOM    723  CA  VAL E  89      22.711  -3.444  84.692  1.00 16.49           C
ATOM    724  C   VAL E  89      23.735  -2.332  84.721  1.00 17.70           C
ATOM    725  O   VAL E  89      23.366  -1.160  84.608  1.00 19.24           O
ATOM    726  CB  VAL E  89      21.983  -3.482  83.368  1.00 16.54           C
ATOM    727  CG1 VAL E  89      22.939  -3.676  82.219  1.00 19.30           C
ATOM    728  CG2 VAL E  89      20.931  -4.558  83.382  1.00 19.58           C
ATOM    729  N   TYR E  90      25.001  -2.667  84.818  1.00 16.08           N
ATOM    730  CA  TYR E  90      26.052  -1.704  84.748  1.00 16.93           C
ATOM    731  C   TYR E  90      26.514  -1.464  83.314  1.00 18.39           C
ATOM    732  O   TYR E  90      26.965  -0.348  82.979  1.00 19.98           O
ATOM    733  CB  TYR E  90      27.289  -2.167  85.579  1.00 17.77           C
ATOM    734  CG  TYR E  90      26.997  -2.355  87.049  1.00 17.25           C
ATOM    735  CD1 TYR E  90      26.830  -1.245  87.867  1.00 19.02           C
ATOM    736  CD2 TYR E  90      26.772  -3.614  87.631  1.00 17.67           C
ATOM    737  CE1 TYR E  90      26.503  -1.371  89.198  1.00 19.77           C
ATOM    738  CE2 TYR E  90      26.498  -3.753  88.939  1.00 18.17           C
ATOM    739  CZ  TYR E  90      26.324  -2.656  89.727  1.00 18.07           C
ATOM    740  OH  TYR E  90      26.002  -2.777  91.059  1.00 21.45           O
ATOM    741  N   SER E  91      26.470  -2.463  82.472  1.00 17.07           N
ATOM    742  CA  SER E  91      26.675  -2.299  81.030  1.00 17.45           C
ATOM    743  C   SER E  91      26.028  -3.432  80.290  1.00 19.23           C
ATOM    744  O   SER E  91      25.904  -4.569  80.797  1.00 18.88           O
ATOM    745  CB  SER E  91      28.133  -2.121  80.674  1.00 23.69           C
ATOM    746  OG  SER E  91      28.812  -3.360  80.784  1.00 24.69           O
ATOM    747  N   MET E  92      25.607  -3.133  79.078  1.00 19.62           N
ATOM    748  CA  MET E  92      25.099  -4.117  78.164  1.00 19.75           C
ATOM    749  C   MET E  92      25.316  -3.627  76.773  1.00 19.19           C
ATOM    750  O   MET E  92      25.051  -2.458  76.509  1.00 21.26           O
ATOM    751  CB  MET E  92      23.603  -4.370  78.400  1.00 18.63           C
ATOM    752  CG  MET E  92      22.991  -5.398  77.514  1.00 18.73           C
ATOM    753  SD  MET E  92      21.276  -5.719  78.028  1.00 21.40           S
ATOM    754  CE  MET E  92      20.662  -6.549  76.582  1.00 23.05           C
ATOM    755  N   SER E  93      25.793  -4.494  75.894  1.00 19.68           N
ATOM    756  CA  SER E  93      25.961  -4.140  74.503  1.00 19.98           C
ATOM    757  C   SER E  93      25.380  -5.196  73.617  1.00 22.24           C
ATOM    758  O   SER E  93      25.420  -6.394  73.914  1.00 22.63           O
ATOM    759  CB  SER E  93      27.438  -3.962  74.147  1.00 22.76           C
ATOM    760  OG  SER E  93      27.989  -2.963  74.949  1.00 25.32           O
ATOM    761  N   ILE E  94      24.807  -4.716  72.487  1.00 21.99           N
ATOM    762  CA  ILE E  94      24.130  -5.561  71.527  1.00 24.67           C
ATOM    763  C   ILE E  94      24.853  -5.435  70.181  1.00 24.51           C
ATOM    764  O   ILE E  94      24.850  -4.408  69.580  1.00 29.01           O
ATOM    765  CB  ILE E  94      22.643  -5.188  71.381  1.00 23.67           C
ATOM    766  CG1 ILE E  94      21.899  -5.386  72.694  1.00 21.75           C
ATOM    767  CG2 ILE E  94      22.020  -5.985  70.236  1.00 28.21           C
ATOM    768  CD1 ILE E  94      20.542  -4.724  72.695  1.00 24.52           C
ATOM    769  N   SER E  95      25.444  -6.523  69.717  1.00 22.26           N
ATOM    770  CA  SER E  95      26.018  -6.628  68.387  1.00 25.04           C
ATOM    771  C   SER E  95      24.905  -7.027  67.450  1.00 27.31           C
ATOM    772  O   SER E  95      23.941  -7.692  67.812  1.00 27.55           O
ATOM    773  CB  SER E  95      27.137  -7.670  68.336  1.00 26.14           C
ATOM    774  OG  SER E  95      28.226  -7.183  69.115  1.00 29.03           O
ATOM    775  N   TRP E  96      24.982  -6.546  66.212  1.00 27.73           N
ATOM    776  CA  TRP E  96      23.874  -6.807  65.274  1.00 25.83           C
ATOM    777  C   TRP E  96      24.439  -7.015  63.880  1.00 27.30           C
ATOM    778  O   TRP E  96      25.559  -6.583  63.582  1.00 28.82           O
ATOM    779  CB  TRP E  96      22.862  -5.688  65.296  1.00 28.14           C
ATOM    780  CG  TRP E  96      23.362  -4.361  64.945  1.00 27.99           C
ATOM    781  CD1 TRP E  96      23.715  -3.394  65.780  1.00 28.53           C
ATOM    782  CD2 TRP E  96      23.536  -3.823  63.598  1.00 28.99           C
ATOM    783  NE1 TRP E  96      24.151  -2.279  65.092  1.00 27.53           N
ATOM    784  CE2 TRP E  96      24.036  -2.525  63.741  1.00 28.65           C
ATOM    785  CE3 TRP E  96      23.295  -4.319  62.313  1.00 30.68           C
ATOM    786  CZ2 TRP E  96      24.319  -1.714  62.645  1.00 31.89           C
ATOM    787  CZ3 TRP E  96      23.608  -3.522  61.227  1.00 32.92           C
ATOM    788  CH2 TRP E  96      24.056  -2.246  61.394  1.00 31.39           C
ATOM    789  N   ILE E  97      23.692  -7.787  63.112  1.00 28.65           N
ATOM    790  CA  ILE E  97      23.991  -7.965  61.685  1.00 27.32           C
ATOM    791  C   ILE E  97      22.703  -7.731  60.899  1.00 32.03           C
ATOM    792  O   ILE E  97      21.622  -8.068  61.362  1.00 30.61           O
ATOM    793  CB  ILE E  97      24.553  -9.377  61.420  1.00 31.70           C
ATOM    794  CG1 ILE E  97      25.091  -9.497  60.012  1.00 35.64           C
ATOM    795  CG2 ILE E  97      23.510 -10.488  61.658  1.00 33.71           C
ATOM    796  CD1 ILE E  97      25.907 -10.741  59.823  1.00 39.17           C
ATOM    797  N   SER E  98      22.831  -7.090  59.730  1.00 31.46           N
ATOM    798  CA  SER E  98      21.706  -6.906  58.820  1.00 32.01           C
ATOM    799  C   SER E  98      22.094  -7.561  57.509  1.00 35.61           C
ATOM    800  O   SER E  98      23.258  -7.524  57.075  1.00 33.43           O
ATOM    801  CB  SER E  98      21.341  -5.428  58.615  1.00 31.03           C
ATOM    802  OG  SER E  98      22.383  -4.692  58.075  1.00 31.81           O
ATOM    803  N   ILE E  99      21.130  -8.256  56.944  1.00 35.59           N
ATOM    804  CA  ILE E  99      21.362  -8.959  55.695  1.00 34.83           C
ATOM    805  C   ILE E  99      20.181  -8.752  54.773  1.00 37.68           C
ATOM    806  O   ILE E  99      19.069  -9.099  55.137  1.00 38.62           O
ATOM    807  CB  ILE E  99      21.564 -10.485  55.881  1.00 40.33           C
ATOM    808  CG1 ILE E  99      22.629 -10.742  56.941  1.00 52.40           C
ATOM    809  CG2 ILE E  99      22.001 -11.154  54.569  1.00 52.10           C
ATOM    810  CD1 ILE E  99      22.713 -12.192  57.375  1.00 56.57           C
ATOM    811  N   GLU E 100      20.469  -8.235  53.567  1.00 45.62           N
ATOM    812  CA  GLU E 100      19.468  -8.038  52.527  1.00 50.44           C
ATOM    813  C   GLU E 100      18.627  -9.310  52.398  1.00 48.91           C
ATOM    814  O   GLU E 100      19.155 -10.429  52.295  1.00 55.13           O
ATOM    815  CB  GLU E 100      20.154  -7.690  51.178  1.00 59.65           C
ATOM    816  CG  GLU E 100      19.342  -6.873  50.177  1.00 68.73           C
ATOM    817  CD  GLU E 100      20.070  -6.786  48.855  1.00 77.13           C
ATOM    818  OE1 GLU E 100      20.915  -7.673  48.616  1.00 73.32           O
ATOM    819  OE2 GLU E 100      19.795  -5.878  48.040  1.00 52.76           O
ATOM    820  N   ASN E 101      17.314  -9.114  52.409  1.00 60.47           N
ATOM    821  CA  ASN E 101      16.357 -10.199  52.497  1.00 72.96           C
ATOM    822  C   ASN E 101      16.332 -11.068  51.223  1.00 83.20           C
ATOM    823  O   ASN E 101      16.148 -12.292  51.283  1.00102.54           O
ATOM    824  CB  ASN E 101      14.963  -9.596  52.740  1.00 89.15           C
ATOM    825  CG  ASN E 101      14.071 -10.492  53.575  1.00 78.55           C
ATOM    826  OD1 ASN E 101      14.231 -11.715  53.583  1.00 79.78           O
ATOM    827  ND2 ASN E 101      13.122  -9.885  54.287  1.00 84.37           N
TER   
HETATM  829  C   ACT E 201      12.237 -10.655  93.089  1.00 15.29           C
HETATM  830  O   ACT E 201      11.060 -10.551  93.431  1.00 31.75           O
HETATM  831  OXT ACT E 201      13.054  -9.863  93.093  1.00 28.96           O
HETATM  832  CH3 ACT E 201      12.639 -12.080  92.743  1.00 30.14           C
HETATM  833  O   A2G E 202      11.230 -11.638  89.509  1.00 18.52           O
HETATM  834  C1  A2G E 202      10.183 -10.731  89.907  1.00 18.77           C
HETATM  835  O1  A2G E 202       9.190 -11.522  90.561  1.00 20.96           O
HETATM  836  C2  A2G E 202       9.591 -10.088  88.650  1.00 19.17           C
HETATM  837  N2  A2G E 202       8.418  -9.293  89.043  1.00 19.30           N
HETATM  838  C3  A2G E 202       9.159 -11.138  87.635  1.00 18.70           C
HETATM  839  O3  A2G E 202       8.744 -10.555  86.405  1.00 19.92           O
HETATM  840  C4  A2G E 202      10.317 -12.082  87.295  1.00 17.78           C
HETATM  841  O4  A2G E 202      11.345 -11.380  86.583  1.00 17.43           O
HETATM  842  C5  A2G E 202      10.847 -12.687  88.590  1.00 18.24           C
HETATM  843  C6  A2G E 202      12.084 -13.584  88.459  1.00 16.66           C
HETATM  844  O6  A2G E 202      13.282 -12.864  88.177  1.00 16.58           O
HETATM  845  C7  A2G E 202       8.170  -8.092  88.591  1.00 20.30           C
HETATM  846  O7  A2G E 202       8.851  -7.485  87.779  1.00 19.33           O
HETATM  847  C8  A2G E 202       6.939  -7.455  89.232  1.00 22.19           C
HETATM  848 NA    NA E 203      23.950 -13.828  93.078  0.33 18.77          NA
HETATM  849  C1  NAG E 204      12.871   6.451  67.277  1.00 43.87           C
HETATM  850  C2  NAG E 204      12.688   7.427  68.453  1.00 42.32           C
HETATM  851  C3  NAG E 204      11.211   7.475  68.931  1.00 38.21           C
HETATM  852  C4  NAG E 204      10.269   7.691  67.746  1.00 45.91           C
HETATM  853  C5  NAG E 204      10.601   6.783  66.546  1.00 54.40           C
HETATM  854  C6  NAG E 204       9.773   7.176  65.309  1.00 68.31           C
HETATM  855  C7  NAG E 204      13.822   6.079  70.240  1.00 44.39           C
HETATM  856  C8  NAG E 204      14.952   6.079  71.247  1.00 43.78           C
HETATM  857  N2  NAG E 204      13.692   7.188  69.504  1.00 45.50           N
HETATM  858  O3  NAG E 204      10.948   8.505  69.884  1.00 46.24           O
HETATM  859  O4  NAG E 204       8.924   7.436  68.167  1.00 50.10           O
HETATM  860  O5  NAG E 204      11.987   6.870  66.246  1.00 47.29           O
HETATM  861  O6  NAG E 204       9.994   6.261  64.259  1.00 82.82           O
HETATM  862  O7  NAG E 204      13.066   5.127  70.092  1.00 44.51           O
HETATM  863  C1  NAG E 205       7.978   8.453  67.808  0.90 52.46           C
HETATM  864  C2  NAG E 205       6.559   7.917  68.057  0.90 43.58           C
HETATM  865  C3  NAG E 205       5.473   8.955  67.819  0.90 51.84           C
HETATM  866  C4  NAG E 205       5.864  10.283  68.471  0.90 46.39           C
HETATM  867  C5  NAG E 205       7.320  10.657  68.157  0.90 41.78           C
HETATM  868  C6  NAG E 205       7.840  11.911  68.853  0.90 51.90           C
HETATM  869  C7  NAG E 205       6.425   5.474  67.630  0.90 44.87           C
HETATM  870  C8  NAG E 205       6.120   4.431  66.582  0.90 55.92           C
HETATM  871  N2  NAG E 205       6.326   6.736  67.221  0.90 43.82           N
HETATM  872  O3  NAG E 205       4.233   8.441  68.297  0.90 58.17           O
HETATM  873  O4  NAG E 205       5.042  11.248  67.869  0.90 51.38           O
HETATM  874  O5  NAG E 205       8.191   9.616  68.569  0.90 40.70           O
HETATM  875  O6  NAG E 205       9.043  12.292  68.203  0.90 57.70           O
HETATM  876  O7  NAG E 205       6.775   5.157  68.783  0.90 57.55           O
HETATM  877  C1  BMA E 206       4.433  12.137  68.813  0.70 48.49           C
HETATM  878  C2  BMA E 206       4.014  13.388  68.051  0.70 42.32           C
HETATM  879  C3  BMA E 206       3.152  14.310  68.899  0.70 46.01           C
HETATM  880  C4  BMA E 206       2.058  13.585  69.695  0.70 46.15           C
HETATM  881  C5  BMA E 206       2.600  12.301  70.381  0.70 42.32           C
HETATM  882  C6  BMA E 206       1.512  11.420  71.024  0.70 49.04           C
HETATM  883  O2  BMA E 206       3.258  12.995  66.901  0.70 57.05           O
HETATM  884  O3  BMA E 206       2.541  15.308  68.056  0.70 47.16           O
HETATM  885  O4  BMA E 206       1.433  14.581  70.563  0.70 37.98           O
HETATM  886  O5  BMA E 206       3.343  11.478  69.446  0.70 39.94           O
HETATM  887  O6  BMA E 206       2.064  10.217  71.617  0.70 62.74           O
HETATM  888  C1  FUC E 207      11.070   8.057  71.247  0.80 37.82           C
HETATM  889  C2  FUC E 207      10.797   9.265  72.116  0.80 33.58           C
HETATM  890  C3  FUC E 207       9.325   9.649  71.967  0.80 44.71           C
HETATM  891  C4  FUC E 207       8.477   8.452  72.380  0.80 39.92           C
HETATM  892  C5  FUC E 207       8.802   7.328  71.407  0.80 37.22           C
HETATM  893  C6  FUC E 207       7.915   6.098  71.552  0.80 43.70           C
HETATM  894  O2  FUC E 207      11.687  10.297  71.744  0.80 41.85           O
HETATM  895  O3  FUC E 207       9.062  10.784  72.768  0.80 44.35           O
HETATM  896  O4  FUC E 207       8.824   8.090  73.714  0.80 40.49           O
HETATM  897  O5  FUC E 207      10.193   6.989  71.551  0.80 36.02           O
HETATM  898  C1  GAL E 208       7.704   7.970  74.578  0.50 31.88           C
HETATM  899  C2  GAL E 208       8.178   7.156  75.759  0.50 28.83           C
HETATM  900  C3  GAL E 208       7.048   6.978  76.763  0.50 30.14           C
HETATM  901  C4  GAL E 208       6.514   8.337  77.131  0.50 28.09           C
HETATM  902  C5  GAL E 208       6.066   8.984  75.845  0.50 33.03           C
HETATM  903  C6  GAL E 208       5.276  10.247  76.171  0.50 35.59           C
HETATM  904  O2  GAL E 208       8.577   5.898  75.223  0.50 29.44           O
HETATM  905  O3  GAL E 208       7.416   6.348  77.949  0.50 27.52           O
HETATM  906  O4  GAL E 208       7.490   9.077  77.828  0.50 28.76           O
HETATM  907  O5  GAL E 208       7.180   9.205  75.003  0.50 33.48           O
HETATM  908  O6  GAL E 208       5.352  11.041  75.007  0.50 34.04           O
HETATM  909  C1  FUC E 209       9.543   5.150  75.993  0.70 30.63           C
HETATM  910  C2  FUC E 209       9.745   3.842  75.224  0.70 31.36           C
HETATM  911  C3  FUC E 209      10.509   4.063  73.913  0.70 32.69           C
HETATM  912  C4  FUC E 209      11.811   4.816  74.259  0.70 32.58           C
HETATM  913  C5  FUC E 209      11.443   6.157  74.919  0.70 30.69           C
HETATM  914  C6  FUC E 209      12.635   7.074  75.250  0.70 43.93           C
HETATM  915  O2  FUC E 209       8.496   3.225  75.020  0.70 37.92           O
[truncated: 501,326 more chars]
