# Supplementary material for: Growing Glycans in Rosetta: Accurate de novo glycan modeling, density fitting, and rational sequon design
Source: PLoS Comput Biol. 2024 Jun 24;20(6):e1011895. doi: 10.1371/journal.pcbi.1011895 (PMC11288642; doi:10.1371/journal.pcbi.1011895)
Supplement: S1 Data — Please see README for a full description of each component. Briefly, these include the following scripts: create_substituted_JD.py—Used to create substituted job description file for rosetta_scripts_jd3; create_symmetry_mates.py—This was used to create symmetry mates with a 12 A radius; density_build_example.xml—An an example of a main job definition file before being substituted for each glycan; density_build_example_substituted.xml—Substituted version; glycan_bm_plots.py—Tools used for plotting all benchmark experiments from Rosetta JSON files.; glycan_conformer_table.txt—The resultant glycan conformer table used in Rosetta and benchmarked against; glycan_tree_relax.xml—Main script used for de novo benchmarking.; glycan_tree_relax_dens.xml—Main script used for density building.; glycan_tree_relax_with_solvation.xml—Script used for running the GTM with explicit waters; glycan_water_mediated_hbonds.xml—Script for calculating water mediated hydrogen bonds; pdb_roots_density_sym.txt—Benchmark glycan list used for create_substituted_JD.py; refine_with_map_dih2.xml—Script used for refining input structures into the rosetta energy function using density. (ZIP) [file pcbi.1011895.s027.zip › supplemental_data/symmetrized_structures/4nyq_symm.pdb]

ATOM      1  N   LYS A   1       1.882  12.988  26.744  1.00 17.61           N
ATOM      2  CA  LYS A   1       3.044  13.605  26.036  1.00 14.98           C
ATOM      3  C   LYS A   1       3.212  15.054  26.473  1.00 12.33           C
ATOM      4  O   LYS A   1       2.226  15.771  26.676  1.00 14.21           O
ATOM      5  CB  LYS A   1       2.804  13.500  24.511  1.00 16.02           C
ATOM      6  CG  LYS A   1       3.877  14.100  23.620  1.00 18.76           C
ATOM      7  CD  LYS A   1       3.552  13.991  22.144  1.00 17.42           C
ATOM      8  CE  LYS A   1       4.561  14.765  21.324  1.00 19.30           C
ATOM      9  NZ  LYS A   1       4.120  14.745  19.892  1.00 24.07           N
ATOM     10  N   GLU A   2       4.457  15.514  26.589  1.00 12.65           N
ATOM     11  CA  GLU A   2       4.696  16.911  26.868  1.00 10.88           C
ATOM     12  C   GLU A   2       4.370  17.702  25.605  1.00 11.28           C
ATOM     13  O   GLU A   2       4.814  17.348  24.530  1.00 14.59           O
ATOM     14  CB  GLU A   2       6.135  17.167  27.331  1.00 12.69           C
ATOM     15  CG  GLU A   2       6.552  16.400  28.610  1.00 11.91           C
ATOM     16  CD  GLU A   2       6.371  17.198  29.883  1.00 11.65           C
ATOM     17  OE1 GLU A   2       7.159  18.160  30.032  1.00 16.62           O
ATOM     18  OE2 GLU A   2       5.490  16.862  30.735  1.00 12.95           O
ATOM     19  N   PRO A   3       3.679  18.834  25.767  1.00 11.73           N
ATOM     20  CA  PRO A   3       3.361  19.697  24.670  1.00 11.20           C
ATOM     21  C   PRO A   3       4.547  20.578  24.329  1.00 13.69           C
ATOM     22  O   PRO A   3       5.537  20.642  25.068  1.00 18.53           O
ATOM     23  CB  PRO A   3       2.230  20.539  25.227  1.00 11.72           C
ATOM     24  CG  PRO A   3       2.564  20.668  26.704  1.00 12.81           C
ATOM     25  CD  PRO A   3       3.164  19.330  27.084  1.00 11.42           C
ATOM     26  N   CYS A   4       4.418  21.238  23.175  1.00 15.59           N
ATOM     27  CA  CYS A   4       5.278  22.344  22.787  1.00 17.30           C
ATOM     28  C   CYS A   4       4.514  23.637  22.932  1.00 17.64           C
ATOM     29  O   CYS A   4       3.789  24.009  22.038  1.00 19.65           O
ATOM     30  CB  CYS A   4       5.810  22.141  21.382  1.00 18.25           C
ATOM     31  SG  CYS A   4       4.576  22.053  20.070  1.00 19.70           S
ATOM     32  N   PRO A   5       4.627  24.319  24.077  1.00 21.70           N
ATOM     33  CA  PRO A   5       3.746  25.479  24.247  1.00 23.01           C
ATOM     34  C   PRO A   5       4.030  26.616  23.263  1.00 21.02           C
ATOM     35  O   PRO A   5       5.136  26.782  22.805  1.00 25.44           O
ATOM     36  CB  PRO A   5       3.989  25.927  25.712  1.00 26.32           C
ATOM     37  CG  PRO A   5       4.649  24.787  26.374  1.00 30.58           C
ATOM     38  CD  PRO A   5       5.377  24.018  25.312  1.00 25.88           C
ATOM     39  N   PRO A   6       3.034  27.423  22.970  1.00 23.67           N
ATOM     40  CA  PRO A   6       3.287  28.514  22.001  1.00 25.57           C
ATOM     41  C   PRO A   6       4.299  29.521  22.545  1.00 33.81           C
ATOM     42  O   PRO A   6       4.446  29.638  23.760  1.00 40.81           O
ATOM     43  CB  PRO A   6       1.930  29.186  21.858  1.00 30.18           C
ATOM     44  CG  PRO A   6       0.938  28.218  22.406  1.00 29.49           C
ATOM     45  CD  PRO A   6       1.636  27.386  23.429  1.00 29.27           C
ATOM     46  N   GLU A   7       4.988  30.238  21.658  1.00 35.20           N
ATOM     47  CA  GLU A   7       6.013  31.210  22.053  1.00 51.21           C
ATOM     48  C   GLU A   7       5.484  32.286  23.020  1.00 50.25           C
ATOM     49  O   GLU A   7       6.007  32.428  24.136  1.00 59.41           O
ATOM     50  CB  GLU A   7       6.622  31.866  20.799  1.00 60.13           C
ATOM     51  CG  GLU A   7       7.783  32.826  21.047  1.00 70.25           C
ATOM     52  CD  GLU A   7       9.039  32.149  21.579  1.00 76.99           C
ATOM     53  OE1 GLU A   7       9.104  30.899  21.596  1.00 83.97           O
ATOM     54  OE2 GLU A   7       9.977  32.878  21.976  1.00 90.24           O
ATOM     55  N   ASN A   8       4.438  33.011  22.606  1.00 37.00           N
ATOM     56  CA  ASN A   8       3.932  34.164  23.367  1.00 45.31           C
ATOM     57  C   ASN A   8       2.403  34.220  23.379  1.00 36.44           C
ATOM     58  O   ASN A   8       1.784  35.251  23.156  1.00 49.54           O
ATOM     59  CB  ASN A   8       4.557  35.488  22.885  1.00 65.67           C
ATOM     60  CG  ASN A   8       4.504  35.658  21.376  1.00 76.87           C
ATOM     61  OD1 ASN A   8       4.915  34.772  20.624  1.00 90.70           O
ATOM     62  ND2 ASN A   8       4.019  36.814  20.925  1.00 90.13           N
ATOM     63  N   LEU A   9       1.803  33.081  23.653  1.00 23.99           N
ATOM     64  CA  LEU A   9       0.396  33.021  23.966  1.00 25.92           C
ATOM     65  C   LEU A   9       0.096  33.874  25.167  1.00 28.18           C
ATOM     66  O   LEU A   9       0.769  33.779  26.195  1.00 37.36           O
ATOM     67  CB  LEU A   9      -0.015  31.588  24.306  1.00 22.96           C
ATOM     68  CG  LEU A   9      -1.466  31.317  24.721  1.00 20.57           C
ATOM     69  CD1 LEU A   9      -2.435  31.900  23.711  1.00 27.42           C
ATOM     70  CD2 LEU A   9      -1.690  29.822  24.854  1.00 25.76           C
ATOM     71  N   GLN A  10      -0.966  34.659  25.041  1.00 36.43           N
ATOM     72  CA  GLN A  10      -1.479  35.454  26.141  1.00 39.03           C
ATOM     73  C   GLN A  10      -2.733  34.827  26.747  1.00 33.62           C
ATOM     74  O   GLN A  10      -3.608  34.338  26.033  1.00 40.73           O
ATOM     75  CB  GLN A  10      -1.770  36.881  25.669  1.00 51.34           C
ATOM     76  CG  GLN A  10      -0.520  37.638  25.236  1.00 51.80           C
ATOM     77  CD  GLN A  10      -0.677  39.155  25.297  1.00 56.07           C
ATOM     78  OE1 GLN A  10       0.264  39.868  25.652  1.00 58.22           O
ATOM     79  NE2 GLN A  10      -1.867  39.650  24.961  1.00 71.47           N
ATOM     80  N   LEU A  11      -2.759  34.805  28.072  1.00 30.02           N
ATOM     81  CA  LEU A  11      -3.945  34.500  28.851  1.00 25.78           C
ATOM     82  C   LEU A  11      -4.581  35.779  29.312  1.00 26.67           C
ATOM     83  O   LEU A  11      -4.108  36.418  30.266  1.00 27.53           O
ATOM     84  CB  LEU A  11      -3.558  33.695  30.076  1.00 28.26           C
ATOM     85  CG  LEU A  11      -4.684  33.372  31.051  1.00 26.93           C
ATOM     86  CD1 LEU A  11      -5.880  32.770  30.308  1.00 24.96           C
ATOM     87  CD2 LEU A  11      -4.142  32.415  32.107  1.00 33.69           C
ATOM     88  N   THR A  12      -5.647  36.189  28.651  1.00 25.88           N
ATOM     89  CA  THR A  12      -6.205  37.480  29.048  1.00 22.65           C
ATOM     90  C   THR A  12      -6.955  37.407  30.384  1.00 17.08           C
ATOM     91  O   THR A  12      -7.658  36.480  30.591  1.00 15.40           O
ATOM     92  CB  THR A  12      -7.074  38.137  27.957  1.00 28.32           C
ATOM     93  OG1 THR A  12      -7.826  39.213  28.535  1.00 45.72           O
ATOM     94  CG2 THR A  12      -8.008  37.190  27.291  1.00 28.51           C
ATOM     95  N   PRO A  13      -6.849  38.462  31.244  1.00 17.26           N
ATOM     96  CA  PRO A  13      -7.677  38.501  32.458  1.00 15.47           C
ATOM     97  C   PRO A  13      -9.176  38.302  32.115  1.00 15.11           C
ATOM     98  O   PRO A  13      -9.685  38.793  31.094  1.00 15.18           O
ATOM     99  CB  PRO A  13      -7.357  39.892  33.049  1.00 18.89           C
ATOM    100  CG  PRO A  13      -5.896  40.113  32.649  1.00 19.42           C
ATOM    101  CD  PRO A  13      -5.831  39.536  31.243  1.00 19.20           C
ATOM    102  N   ARG A  14      -9.841  37.586  32.971  1.00 14.75           N
ATOM    103  CA  ARG A  14     -11.233  37.206  32.862  1.00 12.08           C
ATOM    104  C   ARG A  14     -11.608  36.208  31.744  1.00 12.18           C
ATOM    105  O   ARG A  14     -12.769  35.851  31.638  1.00 12.80           O
ATOM    106  CB  ARG A  14     -12.172  38.393  32.885  1.00 12.01           C
ATOM    107  CG  ARG A  14     -11.867  39.314  34.021  1.00 13.57           C
ATOM    108  CD  ARG A  14     -13.088  40.038  34.514  1.00 15.55           C
ATOM    109  NE  ARG A  14     -12.728  40.986  35.555  1.00 15.02           N
ATOM    110  CZ  ARG A  14     -13.577  41.537  36.403  1.00 15.09           C
ATOM    111  NH1 ARG A  14     -14.860  41.237  36.324  1.00 16.64           N
ATOM    112  NH2 ARG A  14     -13.159  42.467  37.266  1.00 20.43           N
ATOM    113  N   ALA A  15     -10.644  35.690  31.000  1.00 11.91           N
ATOM    114  CA  ALA A  15     -10.924  34.689  29.972  1.00 13.58           C
ATOM    115  C   ALA A  15     -11.592  33.438  30.545  1.00 13.58           C
ATOM    116  O   ALA A  15     -12.337  32.765  29.831  1.00 15.18           O
ATOM    117  CB  ALA A  15      -9.656  34.277  29.254  1.00 16.06           C
ATOM    118  N   LEU A  16     -11.286  33.119  31.804  1.00 11.72           N
ATOM    119  CA  LEU A  16     -11.780  31.863  32.428  1.00 12.06           C
ATOM    120  C   LEU A  16     -13.070  32.023  33.211  1.00 11.92           C
ATOM    121  O   LEU A  16     -13.585  31.059  33.792  1.00 11.97           O
ATOM    122  CB  LEU A  16     -10.679  31.184  33.249  1.00 12.92           C
ATOM    123  CG  LEU A  16      -9.314  31.049  32.592  1.00 13.49           C
ATOM    124  CD1 LEU A  16      -8.331  30.339  33.534  1.00 16.05           C
ATOM    125  CD2 LEU A  16      -9.382  30.413  31.247  1.00 15.55           C
ATOM    126  N  AVAL A  17     -13.640  33.219  33.243  0.49 12.13           N
ATOM    127  N  BVAL A  17     -13.650  33.227  33.218  0.51 11.71           N
ATOM    128  CA AVAL A  17     -14.838  33.382  34.039  0.49 11.51           C
ATOM    129  CA BVAL A  17     -14.891  33.457  33.969  0.51 12.81           C
ATOM    130  C  AVAL A  17     -15.981  32.525  33.523  0.49 10.12           C
ATOM    131  C  BVAL A  17     -16.033  32.577  33.495  0.51 11.10           C
ATOM    132  O  AVAL A  17     -16.046  32.219  32.337  0.49 12.21           O
ATOM    133  O  BVAL A  17     -16.188  32.359  32.300  0.51 14.05           O
ATOM    134  CB AVAL A  17     -15.268  34.848  34.129  0.49 11.67           C
ATOM    135  CB BVAL A  17     -15.333  34.944  33.925  0.51 13.58           C
ATOM    136  CG1AVAL A  17     -14.126  35.704  34.610  0.49 13.83           C
ATOM    137  CG1BVAL A  17     -16.812  35.113  34.275  0.51 13.90           C
ATOM    138  CG2AVAL A  17     -15.780  35.347  32.787  0.49 12.36           C
ATOM    139  CG2BVAL A  17     -14.530  35.774  34.894  0.51 12.70           C
ATOM    140  N   GLY A  18     -16.849  32.113  34.446  1.00 11.06           N
ATOM    141  CA  GLY A  18     -18.051  31.420  34.139  1.00 11.70           C
ATOM    142  C   GLY A  18     -17.925  29.919  34.225  1.00  9.22           C
ATOM    143  O   GLY A  18     -17.061  29.386  34.931  1.00 10.77           O
ATOM    144  N   LYS A  19     -18.831  29.266  33.506  1.00  9.74           N
ATOM    145  CA  LYS A  19     -19.057  27.838  33.588  1.00  9.22           C
ATOM    146  C   LYS A  19     -18.328  27.092  32.500  1.00  8.72           C
ATOM    147  O   LYS A  19     -18.417  27.481  31.317  1.00 10.32           O
ATOM    148  CB  LYS A  19     -20.552  27.531  33.549  1.00 10.88           C
ATOM    149  CG  LYS A  19     -20.894  26.065  33.724  1.00 14.21           C
ATOM    150  CD  LYS A  19     -22.385  25.801  33.887  1.00 19.49           C
ATOM    151  CE  LYS A  19     -23.296  26.505  32.870  1.00 30.71           C
ATOM    152  NZ  LYS A  19     -23.244  26.060  31.436  1.00 33.85           N
ATOM    153  N   TRP A  20     -17.660  26.002  32.871  1.00  7.84           N
ATOM    154  CA  TRP A  20     -16.978  25.135  31.957  1.00  8.25           C
ATOM    155  C   TRP A  20     -17.293  23.687  32.306  1.00  8.13           C
ATOM    156  O   TRP A  20     -17.549  23.351  33.483  1.00  9.40           O
ATOM    157  CB  TRP A  20     -15.432  25.343  32.013  1.00  8.52           C
ATOM    158  CG  TRP A  20     -15.019  26.750  31.782  1.00  9.48           C
ATOM    159  CD1 TRP A  20     -14.887  27.730  32.723  1.00 10.11           C
ATOM    160  CD2 TRP A  20     -14.702  27.366  30.526  1.00  9.89           C
ATOM    161  NE1 TRP A  20     -14.478  28.918  32.154  1.00 12.10           N
ATOM    162  CE2 TRP A  20     -14.382  28.719  30.798  1.00 12.09           C
ATOM    163  CE3 TRP A  20     -14.637  26.910  29.189  1.00 11.12           C
ATOM    164  CZ2 TRP A  20     -13.973  29.600  29.791  1.00 14.24           C
ATOM    165  CZ3 TRP A  20     -14.265  27.785  28.213  1.00 13.86           C
ATOM    166  CH2 TRP A  20     -13.942  29.124  28.513  1.00 13.84           C
ATOM    167  N   TYR A  21     -17.154  22.827  31.310  1.00  7.75           N
ATOM    168  CA  TYR A  21     -17.321  21.405  31.421  1.00  7.93           C
ATOM    169  C   TYR A  21     -16.038  20.718  31.017  1.00  7.42           C
ATOM    170  O   TYR A  21     -15.562  20.863  29.909  1.00  8.69           O
ATOM    171  CB  TYR A  21     -18.479  20.961  30.531  1.00  8.14           C
ATOM    172  CG  TYR A  21     -19.778  21.654  30.812  1.00  9.23           C
ATOM    173  CD1 TYR A  21     -20.551  21.287  31.904  1.00 11.24           C
ATOM    174  CD2 TYR A  21     -20.235  22.708  30.009  1.00  9.82           C
ATOM    175  CE1 TYR A  21     -21.774  21.895  32.160  1.00 12.35           C
ATOM    176  CE2 TYR A  21     -21.447  23.300  30.280  1.00 11.72           C
ATOM    177  CZ  TYR A  21     -22.233  22.891  31.322  1.00 12.90           C
ATOM    178  OH  TYR A  21     -23.432  23.482  31.589  1.00 17.03           O
ATOM    179  N   LEU A  22     -15.469  19.947  31.963  1.00  7.58           N
ATOM    180  CA  LEU A  22     -14.139  19.332  31.723  1.00  7.46           C
ATOM    181  C   LEU A  22     -14.403  17.937  31.204  1.00  7.76           C
ATOM    182  O   LEU A  22     -14.607  16.992  31.970  1.00  8.69           O
ATOM    183  CB  LEU A  22     -13.321  19.380  33.013  1.00  8.42           C
ATOM    184  CG  LEU A  22     -11.836  19.463  32.812  1.00 11.18           C
ATOM    185  CD1 LEU A  22     -11.110  19.614  34.122  1.00 12.84           C
ATOM    186  CD2 LEU A  22     -11.338  18.254  32.079  1.00 13.01           C
ATOM    187  N   ARG A  23     -14.410  17.795  29.877  1.00  7.76           N
ATOM    188  CA  ARG A  23     -14.936  16.621  29.214  1.00  8.07           C
ATOM    189  C   ARG A  23     -13.916  15.698  28.578  1.00  8.56           C
ATOM    190  O   ARG A  23     -14.263  14.590  28.247  1.00  9.03           O
ATOM    191  CB  ARG A  23     -15.947  17.011  28.151  1.00  8.61           C
ATOM    192  CG  ARG A  23     -17.202  17.662  28.695  1.00  9.10           C
ATOM    193  CD  ARG A  23     -18.092  16.702  29.443  1.00 10.12           C
ATOM    194  NE  ARG A  23     -19.399  17.253  29.780  1.00  8.98           N
ATOM    195  CZ  ARG A  23     -19.841  17.570  30.982  1.00  9.00           C
ATOM    196  NH1 ARG A  23     -19.100  17.355  32.052  1.00 10.33           N
ATOM    197  NH2 ARG A  23     -21.028  18.082  31.151  1.00 10.06           N
ATOM    198  N   THR A  24     -12.668  16.153  28.412  1.00  8.42           N
ATOM    199  CA  THR A  24     -11.680  15.398  27.606  1.00  8.64           C
ATOM    200  C   THR A  24     -10.297  15.648  28.198  1.00  8.26           C
ATOM    201  O   THR A  24      -9.957  16.780  28.480  1.00  8.52           O
ATOM    202  CB  THR A  24     -11.768  15.835  26.137  1.00 10.29           C
ATOM    203  OG1 THR A  24     -13.143  15.683  25.674  1.00 13.18           O
ATOM    204  CG2 THR A  24     -10.835  15.027  25.267  1.00  9.98           C
ATOM    205  N   THR A  25      -9.549  14.565  28.445  1.00  8.03           N
ATOM    206  CA  THR A  25      -8.255  14.655  29.079  1.00  7.76           C
ATOM    207  C   THR A  25      -7.310  13.645  28.486  1.00  7.77           C
ATOM    208  O   THR A  25      -7.701  12.624  27.899  1.00  8.81           O
ATOM    209  CB  THR A  25      -8.347  14.405  30.619  1.00  8.64           C
ATOM    210  OG1 THR A  25      -8.630  13.035  30.882  1.00  8.69           O
ATOM    211  CG2 THR A  25      -9.405  15.236  31.281  1.00  9.41           C
ATOM    212  N   SER A  26      -6.013  13.878  28.713  1.00  7.97           N
ATOM    213  CA  SER A  26      -4.966  12.882  28.371  1.00  8.85           C
ATOM    214  C   SER A  26      -3.943  12.874  29.498  1.00  7.80           C
ATOM    215  O   SER A  26      -3.323  13.898  29.753  1.00  9.11           O
ATOM    216  CB  SER A  26      -4.270  13.312  27.072  1.00  9.30           C
ATOM    217  OG  SER A  26      -3.303  12.371  26.664  1.00 11.24           O
ATOM    218  N   PRO A  27      -3.712  11.728  30.176  1.00  8.52           N
ATOM    219  CA  PRO A  27      -4.486  10.507  30.010  1.00  9.07           C
ATOM    220  C   PRO A  27      -5.949  10.693  30.421  1.00  8.35           C
ATOM    221  O   PRO A  27      -6.316  11.705  31.028  1.00  9.00           O
ATOM    222  CB  PRO A  27      -3.804   9.525  30.993  1.00  9.97           C
ATOM    223  CG  PRO A  27      -3.228  10.444  32.045  1.00 10.90           C
ATOM    224  CD  PRO A  27      -2.763  11.650  31.309  1.00 10.81           C
ATOM    225  N   ASP A  28      -6.775   9.738  30.038  1.00 10.16           N
ATOM    226  CA  ASP A  28      -8.192   9.701  30.386  1.00  9.82           C
ATOM    227  C   ASP A  28      -8.365   9.510  31.916  1.00  9.59           C
ATOM    228  O   ASP A  28      -7.919   8.502  32.473  1.00 12.11           O
ATOM    229  CB  ASP A  28      -8.798   8.545  29.606  1.00 10.47           C
ATOM    230  CG  ASP A  28     -10.280   8.373  29.787  1.00 10.52           C
ATOM    231  OD1 ASP A  28     -10.911   9.070  30.552  1.00 12.09           O
ATOM    232  OD2 ASP A  28     -10.807   7.468  29.115  1.00 17.31           O
ATOM    233  N   ILE A  29      -8.975  10.480  32.587  1.00  9.40           N
ATOM    234  CA  ILE A  29      -9.201  10.413  34.021  1.00  9.61           C
ATOM    235  C   ILE A  29     -10.608   9.920  34.402  1.00  8.86           C
ATOM    236  O   ILE A  29     -10.958   9.824  35.564  1.00 10.40           O
ATOM    237  CB  ILE A  29      -8.950  11.754  34.700  1.00  9.88           C
ATOM    238  CG1 ILE A  29      -9.953  12.842  34.281  1.00 10.50           C
ATOM    239  CG2 ILE A  29      -7.526  12.176  34.445  1.00 11.76           C
ATOM    240  CD1 ILE A  29      -9.877  14.163  34.996  1.00 11.68           C
ATOM    241  N   PHE A  30     -11.448   9.662  33.404  1.00  9.91           N
ATOM    242  CA  PHE A  30     -12.886   9.551  33.651  1.00 11.16           C
ATOM    243  C   PHE A  30     -13.381   8.262  34.283  1.00 12.70           C
ATOM    244  O   PHE A  30     -14.549   8.174  34.608  1.00 18.09           O
ATOM    245  CB  PHE A  30     -13.690  10.005  32.421  1.00 10.73           C
ATOM    246  CG  PHE A  30     -13.444  11.429  32.085  1.00  8.98           C
ATOM    247  CD1 PHE A  30     -13.868  12.405  32.932  1.00  9.26           C
ATOM    248  CD2 PHE A  30     -12.741  11.777  30.959  1.00  9.24           C
ATOM    249  CE1 PHE A  30     -13.653  13.750  32.671  1.00  8.95           C
ATOM    250  CE2 PHE A  30     -12.506  13.106  30.675  1.00 10.23           C
ATOM    251  CZ  PHE A  30     -12.964  14.089  31.525  1.00  9.81           C
ATOM    252  N   LYS A  31     -12.495   7.314  34.519  1.00 12.20           N
ATOM    253  CA  LYS A  31     -12.814   6.209  35.424  1.00 13.94           C
ATOM    254  C   LYS A  31     -12.585   6.535  36.900  1.00 14.08           C
ATOM    255  O   LYS A  31     -12.986   5.783  37.781  1.00 20.25           O
ATOM    256  CB  LYS A  31     -12.067   4.949  35.004  1.00 17.06           C
ATOM    257  CG  LYS A  31     -12.463   4.483  33.601  1.00 20.19           C
ATOM    258  CD  LYS A  31     -13.969   4.488  33.266  1.00 29.07           C
ATOM    259  CE  LYS A  31     -14.247   4.006  31.835  1.00 31.95           C
ATOM    260  NZ  LYS A  31     -15.680   3.994  31.430  1.00 35.32           N
ATOM    261  N   GLN A  32     -11.920   7.635  37.188  1.00 13.23           N
ATOM    262  CA  GLN A  32     -11.614   8.094  38.558  1.00 14.30           C
ATOM    263  C   GLN A  32     -12.635   9.125  38.999  1.00 13.48           C
ATOM    264  O   GLN A  32     -12.978   9.215  40.140  1.00 17.60           O
ATOM    265  CB  GLN A  32     -10.163   8.633  38.558  1.00 16.37           C
ATOM    266  CG  GLN A  32      -9.556   9.184  39.806  1.00 22.25           C
ATOM    267  CD  GLN A  32      -8.056   9.452  39.620  1.00 25.34           C
ATOM    268  OE1 GLN A  32      -7.662  10.400  38.955  1.00 21.53           O
ATOM    269  NE2 GLN A  32      -7.221   8.597  40.178  1.00 29.12           N
ATOM    270  N   VAL A  33     -13.136   9.944  38.065  1.00 15.50           N
ATOM    271  CA  VAL A  33     -14.025  11.079  38.345  1.00 15.30           C
ATOM    272  C   VAL A  33     -14.831  11.383  37.092  1.00 16.04           C
ATOM    273  O   VAL A  33     -14.346  11.133  36.006  1.00 25.76           O
ATOM    274  CB  VAL A  33     -13.190  12.290  38.749  1.00 18.08           C
ATOM    275  CG1 VAL A  33     -12.289  12.736  37.623  1.00 20.70           C
ATOM    276  CG2 VAL A  33     -14.062  13.425  39.234  1.00 17.89           C
ATOM    277  N   SER A  34     -16.044  11.896  37.242  1.00 13.14           N
ATOM    278  CA  SER A  34     -16.820  12.194  36.059  1.00 12.86           C
ATOM    279  C   SER A  34     -17.714  13.375  36.327  1.00  9.47           C
ATOM    280  O   SER A  34     -17.766  13.924  37.409  1.00  9.68           O
ATOM    281  CB  SER A  34     -17.585  10.977  35.602  1.00 19.59           C
ATOM    282  OG  SER A  34     -18.497  10.575  36.568  1.00 22.68           O
ATOM    283  N   ASN A  35     -18.378  13.766  35.243  1.00  8.38           N
ATOM    284  CA  ASN A  35     -19.360  14.868  35.293  1.00  8.33           C
ATOM    285  C   ASN A  35     -18.810  16.115  35.974  1.00  8.65           C
ATOM    286  O   ASN A  35     -19.322  16.588  36.987  1.00  9.56           O
ATOM    287  CB  ASN A  35     -20.615  14.412  36.012  1.00 10.02           C
ATOM    288  CG  ASN A  35     -21.746  15.382  35.918  1.00  9.99           C
ATOM    289  OD1 ASN A  35     -21.891  16.107  34.924  1.00 10.79           O
ATOM    290  ND2 ASN A  35     -22.592  15.417  36.956  1.00 10.53           N
ATOM    291  N   ILE A  36     -17.704  16.609  35.422  1.00  8.67           N
ATOM    292  CA  ILE A  36     -16.980  17.718  35.993  1.00  8.96           C
ATOM    293  C   ILE A  36     -17.453  19.070  35.463  1.00  8.17           C
ATOM    294  O   ILE A  36     -17.364  19.315  34.273  1.00  9.46           O
ATOM    295  CB  ILE A  36     -15.453  17.608  35.735  1.00  9.34           C
ATOM    296  CG1 ILE A  36     -14.914  16.253  36.221  1.00  9.67           C
ATOM    297  CG2 ILE A  36     -14.740  18.773  36.414  1.00  9.97           C
ATOM    298  CD1 ILE A  36     -13.480  16.015  35.875  1.00 10.39           C
ATOM    299  N   THR A  37     -17.964  19.898  36.364  1.00  8.06           N
ATOM    300  CA  THR A  37     -18.382  21.257  36.050  1.00  8.69           C
ATOM    301  C   THR A  37     -17.573  22.223  36.887  1.00  8.88           C
ATOM    302  O   THR A  37     -17.415  22.044  38.094  1.00 10.79           O
ATOM    303  CB  THR A  37     -19.874  21.506  36.376  1.00 10.75           C
ATOM    304  OG1 THR A  37     -20.678  20.436  35.876  1.00 11.40           O
ATOM    305  CG2 THR A  37     -20.350  22.827  35.774  1.00 13.31           C
ATOM    306  N   GLU A  38     -17.084  23.273  36.262  1.00  9.35           N
ATOM    307  CA  GLU A  38     -16.293  24.308  36.902  1.00  9.48           C
ATOM    308  C   GLU A  38     -17.047  25.629  36.787  1.00  9.79           C
ATOM    309  O   GLU A  38     -17.626  25.916  35.733  1.00 10.37           O
ATOM    310  CB  GLU A  38     -14.942  24.460  36.250  1.00  9.68           C
ATOM    311  CG  GLU A  38     -14.073  23.234  36.226  1.00 10.85           C
ATOM    312  CD  GLU A  38     -12.973  23.372  35.219  1.00 11.27           C
ATOM    313  OE1 GLU A  38     -13.251  23.136  33.990  1.00 12.83           O
ATOM    314  OE2 GLU A  38     -11.854  23.719  35.599  1.00 13.44           O
ATOM    315  N   PHE A  39     -16.992  26.426  37.828  1.00  9.51           N
ATOM    316  CA  PHE A  39     -17.530  27.773  37.816  1.00 10.48           C
ATOM    317  C   PHE A  39     -16.510  28.693  38.429  1.00 10.57           C
ATOM    318  O   PHE A  39     -16.176  28.536  39.582  1.00 12.30           O
ATOM    319  CB  PHE A  39     -18.864  27.902  38.480  1.00 13.76           C
ATOM    320  CG  PHE A  39     -19.465  29.270  38.265  1.00 17.11           C
ATOM    321  CD1 PHE A  39     -20.171  29.594  37.095  1.00 20.66           C
ATOM    322  CD2 PHE A  39     -19.230  30.278  39.176  1.00 26.03           C
ATOM    323  CE1 PHE A  39     -20.670  30.860  36.896  1.00 29.44           C
ATOM    324  CE2 PHE A  39     -19.726  31.558  38.977  1.00 31.22           C
ATOM    325  CZ  PHE A  39     -20.442  31.846  37.838  1.00 34.13           C
ATOM    326  N   TYR A  40     -16.035  29.670  37.652  1.00 10.67           N
ATOM    327  CA  TYR A  40     -14.996  30.614  38.078  1.00 10.04           C
ATOM    328  C   TYR A  40     -15.496  32.035  38.110  1.00 11.77           C
ATOM    329  O   TYR A  40     -16.235  32.495  37.201  1.00 12.34           O
ATOM    330  CB  TYR A  40     -13.737  30.528  37.209  1.00 11.38           C
ATOM    331  CG  TYR A  40     -13.078  29.171  37.278  1.00 12.19           C
ATOM    332  CD1 TYR A  40     -12.589  28.732  38.464  1.00 14.11           C
ATOM    333  CD2 TYR A  40     -12.967  28.362  36.177  1.00 12.70           C
ATOM    334  CE1 TYR A  40     -12.010  27.495  38.584  1.00 14.38           C
ATOM    335  CE2 TYR A  40     -12.358  27.111  36.255  1.00 11.89           C
ATOM    336  CZ  TYR A  40     -11.927  26.643  37.491  1.00 12.32           C
ATOM    337  OH  TYR A  40     -11.328  25.410  37.655  1.00 13.87           O
ATOM    338  N   SER A  41     -15.115  32.727  39.166  1.00 11.72           N
ATOM    339  CA  SER A  41     -15.312  34.151  39.341  1.00 12.23           C
ATOM    340  C   SER A  41     -13.984  34.876  39.324  1.00 11.33           C
ATOM    341  O   SER A  41     -13.015  34.370  39.898  1.00 11.74           O
ATOM    342  CB  SER A  41     -16.031  34.378  40.654  1.00 15.20           C
ATOM    343  OG  SER A  41     -17.320  33.772  40.585  1.00 24.48           O
ATOM    344  N   ALA A  42     -13.908  36.049  38.698  1.00 11.56           N
ATOM    345  CA  ALA A  42     -12.697  36.836  38.662  1.00 12.26           C
ATOM    346  C   ALA A  42     -12.431  37.475  40.012  1.00 12.90           C
ATOM    347  O   ALA A  42     -13.346  37.937  40.685  1.00 15.57           O
ATOM    348  CB  ALA A  42     -12.810  37.929  37.609  1.00 16.11           C
ATOM    349  N   HIS A  43     -11.166  37.503  40.392  1.00 12.54           N
ATOM    350  CA  HIS A  43     -10.682  38.273  41.534  1.00 12.86           C
ATOM    351  C   HIS A  43      -9.397  38.917  41.027  1.00 14.17           C
ATOM    352  O   HIS A  43      -8.294  38.373  41.166  1.00 14.54           O
ATOM    353  CB  HIS A  43     -10.449  37.387  42.748  1.00 19.05           C
ATOM    354  CG  HIS A  43      -9.953  38.120  43.963  1.00 29.84           C
ATOM    355  ND1 HIS A  43      -9.007  37.599  44.822  1.00 50.03           N
ATOM    356  CD2 HIS A  43     -10.272  39.343  44.453  1.00 53.50           C
ATOM    357  CE1 HIS A  43      -8.772  38.461  45.795  1.00 49.27           C
ATOM    358  NE2 HIS A  43      -9.529  39.525  45.599  1.00 47.72           N
ATOM    359  N   GLY A  44      -9.539  40.091  40.421  1.00 13.81           N
ATOM    360  CA  GLY A  44      -8.407  40.700  39.766  1.00 14.64           C
ATOM    361  C   GLY A  44      -7.979  39.853  38.584  1.00 13.70           C
ATOM    362  O   GLY A  44      -8.816  39.504  37.741  1.00 14.04           O
ATOM    363  N   ASN A  45      -6.696  39.510  38.546  1.00 12.59           N
ATOM    364  CA  ASN A  45      -6.142  38.622  37.575  1.00 13.08           C
ATOM    365  C   ASN A  45      -6.245  37.152  37.974  1.00 12.12           C
ATOM    366  O   ASN A  45      -5.878  36.292  37.187  1.00 12.73           O
ATOM    367  CB  ASN A  45      -4.702  39.008  37.283  1.00 12.92           C
ATOM    368  CG  ASN A  45      -4.614  40.265  36.450  1.00 12.54           C
ATOM    369  OD1 ASN A  45      -5.545  40.624  35.737  1.00 17.08           O
ATOM    370  ND2 ASN A  45      -3.453  40.936  36.510  1.00 13.70           N
ATOM    371  N   ASP A  46      -6.712  36.871  39.197  1.00 12.29           N
ATOM    372  CA  ASP A  46      -6.885  35.509  39.685  1.00 11.87           C
ATOM    373  C   ASP A  46      -8.338  35.107  39.605  1.00 11.96           C
ATOM    374  O   ASP A  46      -9.181  35.879  39.139  1.00 12.86           O
ATOM    375  CB  ASP A  46      -6.383  35.439  41.143  1.00 13.03           C
ATOM    376  CG  ASP A  46      -4.918  35.792  41.272  1.00 13.65           C
ATOM    377  OD1 ASP A  46      -4.114  35.414  40.396  1.00 14.34           O
ATOM    378  OD2 ASP A  46      -4.567  36.494  42.220  1.00 23.06           O
ATOM    379  N   TYR A  47      -8.640  33.878  40.048  1.00 11.42           N
ATOM    380  CA  TYR A  47     -10.007  33.390  40.067  1.00 11.55           C
ATOM    381  C   TYR A  47     -10.249  32.596  41.337  1.00 12.09           C
ATOM    382  O   TYR A  47      -9.338  31.978  41.891  1.00 12.39           O
ATOM    383  CB  TYR A  47     -10.305  32.454  38.875  1.00 11.66           C
ATOM    384  CG  TYR A  47     -10.090  33.038  37.509  1.00 11.36           C
ATOM    385  CD1 TYR A  47      -8.843  33.094  36.945  1.00 12.68           C
ATOM    386  CD2 TYR A  47     -11.146  33.575  36.808  1.00 11.62           C
ATOM    387  CE1 TYR A  47      -8.637  33.619  35.667  1.00 11.55           C
ATOM    388  CE2 TYR A  47     -10.986  34.122  35.525  1.00 11.42           C
ATOM    389  CZ  TYR A  47      -9.714  34.130  34.968  1.00 10.70           C
ATOM    390  OH  TYR A  47      -9.556  34.621  33.725  1.00 12.62           O
ATOM    391  N   TYR A  48     -11.516  32.525  41.713  1.00 11.38           N
ATOM    392  CA  TYR A  48     -11.985  31.594  42.728  1.00 12.72           C
ATOM    393  C   TYR A  48     -13.267  30.971  42.226  1.00 11.14           C
ATOM    394  O   TYR A  48     -13.938  31.527  41.361  1.00 16.28           O
ATOM    395  CB  TYR A  48     -12.187  32.241  44.093  1.00 16.47           C
ATOM    396  CG  TYR A  48     -13.246  33.263  44.080  1.00 19.79           C
ATOM    397  CD1 TYR A  48     -14.582  32.936  44.300  1.00 24.14           C
ATOM    398  CD2 TYR A  48     -12.938  34.603  43.791  1.00 24.57           C
ATOM    399  CE1 TYR A  48     -15.574  33.910  44.265  1.00 26.21           C
ATOM    400  CE2 TYR A  48     -13.919  35.579  43.752  1.00 26.63           C
ATOM    401  CZ  TYR A  48     -15.238  35.214  44.004  1.00 25.14           C
ATOM    402  OH  TYR A  48     -16.235  36.131  43.977  1.00 32.67           O
ATOM    403  N   GLY A  49     -13.614  29.813  42.724  1.00 11.03           N
ATOM    404  CA  GLY A  49     -14.862  29.237  42.340  1.00 14.05           C
ATOM    405  C   GLY A  49     -15.102  27.870  42.895  1.00 10.74           C
ATOM    406  O   GLY A  49     -14.621  27.564  43.963  1.00 11.66           O
ATOM    407  N   THR A  50     -15.883  27.098  42.150  1.00 11.52           N
ATOM    408  CA  THR A  50     -16.354  25.801  42.619  1.00 11.78           C
ATOM    409  C   THR A  50     -16.183  24.801  41.511  1.00 11.91           C
ATOM    410  O   THR A  50     -16.427  25.109  40.352  1.00 13.72           O
ATOM    411  CB  THR A  50     -17.822  25.858  43.109  1.00 16.99           C
ATOM    412  OG1 THR A  50     -17.942  26.793  44.209  1.00 21.03           O
ATOM    413  CG2 THR A  50     -18.295  24.480  43.608  1.00 19.31           C
ATOM    414  N   VAL A  51     -15.783  23.589  41.866  1.00 11.08           N
ATOM    415  CA  VAL A  51     -15.773  22.416  40.980  1.00 11.08           C
ATOM    416  C   VAL A  51     -16.754  21.437  41.541  1.00  9.31           C
ATOM    417  O   VAL A  51     -16.645  21.139  42.729  1.00 11.37           O
ATOM    418  CB  VAL A  51     -14.380  21.820  40.840  1.00 13.24           C
ATOM    419  CG1 VAL A  51     -14.442  20.497  40.080  1.00 16.34           C
ATOM    420  CG2 VAL A  51     -13.426  22.801  40.153  1.00 15.17           C
ATOM    421  N   THR A  52     -17.700  20.964  40.748  1.00  9.74           N
ATOM    422  CA  THR A  52     -18.551  19.862  41.109  1.00  9.65           C
ATOM    423  C   THR A  52     -18.228  18.670  40.235  1.00  9.50           C
ATOM    424  O   THR A  52     -17.853  18.826  39.087  1.00 10.31           O
ATOM    425  CB  THR A  52     -20.041  20.206  41.059  1.00 12.51           C
ATOM    426  OG1 THR A  52     -20.468  20.498  39.732  1.00 14.66           O
ATOM    427  CG2 THR A  52     -20.330  21.433  41.856  1.00 14.90           C
ATOM    428  N   ASP A  53     -18.373  17.475  40.762  1.00  9.14           N
ATOM    429  CA  ASP A  53     -18.017  16.274  40.080  1.00  8.89           C
ATOM    430  C   ASP A  53     -18.737  15.112  40.704  1.00  9.43           C
ATOM    431  O   ASP A  53     -19.159  15.180  41.873  1.00  9.37           O
ATOM    432  CB  ASP A  53     -16.484  16.031  40.110  1.00 10.22           C
ATOM    433  CG  ASP A  53     -15.962  15.796  41.504  1.00 10.37           C
ATOM    434  OD1 ASP A  53     -15.955  14.625  41.946  1.00 11.10           O
ATOM    435  OD2 ASP A  53     -15.582  16.776  42.152  1.00 11.91           O
ATOM    436  N   TYR A  54     -18.825  14.027  39.956  1.00  9.91           N
ATOM    437  CA  TYR A  54     -19.315  12.747  40.476  1.00 10.45           C
ATOM    438  C   TYR A  54     -18.151  11.821  40.822  1.00 10.02           C
ATOM    439  O   TYR A  54     -17.310  11.492  39.989  1.00 10.99           O
ATOM    440  CB  TYR A  54     -20.250  12.076  39.468  1.00 12.02           C
ATOM    441  CG  TYR A  54     -20.934  10.825  40.058  1.00 14.12           C
ATOM    442  CD1 TYR A  54     -20.297   9.592  40.122  1.00 17.67           C
ATOM    443  CD2 TYR A  54     -22.208  10.916  40.612  1.00 15.18           C
ATOM    444  CE1 TYR A  54     -20.916   8.490  40.676  1.00 19.77           C
ATOM    445  CE2 TYR A  54     -22.852   9.826  41.158  1.00 19.23           C
ATOM    446  CZ  TYR A  54     -22.184   8.624  41.200  1.00 20.22           C
ATOM    447  OH  TYR A  54     -22.791   7.543  41.777  1.00 25.04           O
ATOM    448  N   SER A  55     -18.060  11.494  42.091  1.00 11.21           N
ATOM    449  CA  SER A  55     -17.048  10.619  42.697  1.00 11.68           C
ATOM    450  C   SER A  55     -17.600   9.217  42.808  1.00 11.62           C
ATOM    451  O   SER A  55     -18.669   9.040  43.355  1.00 12.46           O
ATOM    452  CB  SER A  55     -16.678  11.162  44.082  1.00 13.08           C
ATOM    453  OG  SER A  55     -15.949  10.191  44.792  1.00 13.40           O
ATOM    454  N   PRO A  56     -16.851   8.201  42.349  1.00 13.46           N
ATOM    455  CA  PRO A  56     -17.283   6.816  42.622  1.00 15.05           C
ATOM    456  C   PRO A  56     -17.553   6.571  44.115  1.00 16.06           C
ATOM    457  O   PRO A  56     -18.485   5.851  44.461  1.00 21.80           O
ATOM    458  CB  PRO A  56     -16.117   5.988  42.081  1.00 21.23           C
ATOM    459  CG  PRO A  56     -15.598   6.835  40.971  1.00 19.74           C
ATOM    460  CD  PRO A  56     -15.632   8.235  41.521  1.00 15.73           C
ATOM    461  N   GLU A  57     -16.765   7.184  44.988  1.00 15.29           N
ATOM    462  CA  GLU A  57     -16.933   6.992  46.431  1.00 18.20           C
ATOM    463  C   GLU A  57     -18.050   7.853  47.043  1.00 16.30           C
ATOM    464  O   GLU A  57     -18.810   7.412  47.913  1.00 21.23           O
ATOM    465  CB  GLU A  57     -15.623   7.292  47.177  1.00 18.13           C
ATOM    466  CG  GLU A  57     -15.766   7.137  48.678  1.00 20.04           C
ATOM    467  CD  GLU A  57     -14.464   7.038  49.426  1.00 24.38           C
ATOM    468  OE1 GLU A  57     -14.495   6.612  50.611  1.00 26.18           O
ATOM    469  OE2 GLU A  57     -13.421   7.390  48.855  1.00 28.72           O
ATOM    470  N   TYR A  58     -18.076   9.106  46.663  1.00 12.62           N
ATOM    471  CA  TYR A  58     -18.904  10.083  47.350  1.00 13.46           C
ATOM    472  C   TYR A  58     -20.142  10.545  46.591  1.00 12.23           C
ATOM    473  O   TYR A  58     -20.963  11.270  47.142  1.00 14.83           O
ATOM    474  CB  TYR A  58     -18.073  11.308  47.690  1.00 14.43           C
ATOM    475  CG  TYR A  58     -16.945  11.058  48.645  1.00 14.38           C
ATOM    476  CD1 TYR A  58     -17.209  10.723  49.952  1.00 16.39           C
ATOM    477  CD2 TYR A  58     -15.623  11.162  48.232  1.00 15.51           C
ATOM    478  CE1 TYR A  58     -16.193  10.530  50.847  1.00 17.08           C
ATOM    479  CE2 TYR A  58     -14.583  10.918  49.117  1.00 15.62           C
ATOM    480  CZ  TYR A  58     -14.885  10.615  50.432  1.00 16.67           C
ATOM    481  OH  TYR A  58     -13.877  10.410  51.352  1.00 22.13           O
ATOM    482  N   GLY A  59     -20.284  10.146  45.333  1.00 11.52           N
ATOM    483  CA  GLY A  59     -21.361  10.656  44.497  1.00 12.30           C
ATOM    484  C   GLY A  59     -21.106  12.114  44.139  1.00 11.88           C
ATOM    485  O   GLY A  59     -19.950  12.538  44.071  1.00 10.93           O
ATOM    486  N   LEU A  60     -22.164  12.877  43.829  1.00 12.40           N
ATOM    487  CA  LEU A  60     -22.023  14.283  43.416  1.00 11.20           C
ATOM    488  C   LEU A  60     -21.452  15.066  44.606  1.00 11.06           C
ATOM    489  O   LEU A  60     -21.980  14.994  45.691  1.00 12.66           O
ATOM    490  CB  LEU A  60     -23.368  14.894  43.035  1.00 12.90           C
ATOM    491  CG  LEU A  60     -23.278  16.307  42.471  1.00 14.42           C
ATOM    492  CD1 LEU A  60     -22.475  16.286  41.204  1.00 14.98           C
ATOM    493  CD2 LEU A  60     -24.656  16.929  42.285  1.00 16.01           C
ATOM    494  N   GLU A  61     -20.351  15.767  44.387  1.00 11.05           N
ATOM    495  CA  GLU A  61     -19.658  16.505  45.417  1.00 10.21           C
ATOM    496  C   GLU A  61     -19.172  17.821  44.865  1.00  9.94           C
ATOM    497  O   GLU A  61     -19.111  18.012  43.635  1.00 11.67           O
ATOM    498  CB  GLU A  61     -18.485  15.681  45.941  1.00 10.50           C
ATOM    499  CG  GLU A  61     -17.536  15.220  44.820  1.00 10.73           C
ATOM    500  CD  GLU A  61     -16.223  14.621  45.270  1.00 11.03           C
ATOM    501  OE1 GLU A  61     -16.068  14.292  46.462  1.00 12.84           O
ATOM    502  OE2 GLU A  61     -15.293  14.462  44.440  1.00 11.87           O
ATOM    503  N   ALA A  62     -18.858  18.739  45.769  1.00 10.30           N
ATOM    504  CA  ALA A  62     -18.450  20.069  45.433  1.00 10.92           C
ATOM    505  C   ALA A  62     -17.205  20.449  46.197  1.00 10.20           C
ATOM    506  O   ALA A  62     -16.999  20.027  47.333  1.00 11.64           O
ATOM    507  CB  ALA A  62     -19.542  21.087  45.749  1.00 13.57           C
ATOM    508  N   HIS A  63     -16.355  21.238  45.564  1.00 10.40           N
ATOM    509  CA  HIS A  63     -15.121  21.734  46.157  1.00 11.58           C
ATOM    510  C   HIS A  63     -14.882  23.201  45.807  1.00 11.75           C
ATOM    511  O   HIS A  63     -15.049  23.561  44.682  1.00 15.13           O
ATOM    512  CB  HIS A  63     -13.912  20.981  45.660  1.00 11.38           C
ATOM    513  CG  HIS A  63     -14.116  19.510  45.458  1.00 10.90           C
ATOM    514  ND1 HIS A  63     -13.722  18.566  46.358  1.00 11.21           N
ATOM    515  CD2 HIS A  63     -14.640  18.842  44.410  1.00 11.75           C
ATOM    516  CE1 HIS A  63     -13.984  17.359  45.876  1.00 13.06           C
ATOM    517  NE2 HIS A  63     -14.549  17.504  44.686  1.00 11.50           N
ATOM    518  N   ARG A  64     -14.428  24.019  46.743  1.00 13.05           N
ATOM    519  CA  ARG A  64     -13.961  25.369  46.463  1.00 11.79           C
ATOM    520  C   ARG A  64     -12.585  25.253  45.879  1.00 11.91           C
ATOM    521  O   ARG A  64     -11.786  24.450  46.311  1.00 15.17           O
ATOM    522  CB  ARG A  64     -13.938  26.151  47.754  1.00 14.66           C
ATOM    523  CG  ARG A  64     -15.298  26.515  48.277  1.00 19.44           C
ATOM    524  CD  ARG A  64     -15.242  27.429  49.497  1.00 30.88           C
ATOM    525  NE  ARG A  64     -16.591  27.519  50.061  1.00 51.67           N
ATOM    526  CZ  ARG A  64     -16.905  27.821  51.322  1.00 69.45           C
ATOM    527  NH1 ARG A  64     -15.961  28.070  52.229  1.00 89.12           N
ATOM    528  NH2 ARG A  64     -18.189  27.869  51.685  1.00 78.57           N
ATOM    529  N   VAL A  65     -12.323  26.103  44.907  1.00 11.92           N
ATOM    530  CA  VAL A  65     -11.043  26.163  44.246  1.00 11.77           C
ATOM    531  C   VAL A  65     -10.535  27.572  44.058  1.00 11.79           C
ATOM    532  O   VAL A  65     -11.322  28.514  43.996  1.00 12.97           O
ATOM    533  CB  VAL A  65     -11.080  25.428  42.901  1.00 12.62           C
ATOM    534  CG1 VAL A  65     -11.520  23.992  43.102  1.00 12.88           C
ATOM    535  CG2 VAL A  65     -11.981  26.148  41.918  1.00 15.41           C
ATOM    536  N   ASN A  66      -9.220  27.707  43.978  1.00 11.74           N
ATOM    537  CA  ASN A  66      -8.540  28.955  43.667  1.00 14.98           C
ATOM    538  C   ASN A  66      -7.637  28.740  42.487  1.00 13.73           C
ATOM    539  O   ASN A  66      -7.000  27.704  42.396  1.00 17.04           O
ATOM    540  CB  ASN A  66      -7.702  29.456  44.881  1.00 19.18           C
ATOM    541  CG  ASN A  66      -8.577  29.888  46.032  1.00 22.18           C
ATOM    542  OD1 ASN A  66      -9.254  29.064  46.661  1.00 30.77           O
ATOM    543  ND2 ASN A  66      -8.559  31.189  46.337  1.00 32.76           N
ATOM    544  N   LEU A  67      -7.576  29.743  41.600  1.00 12.16           N
ATOM    545  CA  LEU A  67      -6.629  29.785  40.464  1.00 12.29           C
ATOM    546  C   LEU A  67      -5.812  31.037  40.679  1.00 12.35           C
ATOM    547  O   LEU A  67      -6.358  32.151  40.658  1.00 14.02           O
ATOM    548  CB  LEU A  67      -7.300  29.897  39.104  1.00 13.42           C
ATOM    549  CG  LEU A  67      -8.368  28.883  38.750  1.00 14.80           C
ATOM    550  CD1 LEU A  67      -8.908  29.147  37.339  1.00 15.94           C
ATOM    551  CD2 LEU A  67      -7.853  27.485  38.895  1.00 17.37           C
ATOM    552  N   THR A  68      -4.499  30.906  40.797  1.00 12.05           N
ATOM    553  CA  THR A  68      -3.591  32.043  40.942  1.00 13.00           C
ATOM    554  C   THR A  68      -2.757  32.156  39.675  1.00 13.25           C
ATOM    555  O   THR A  68      -1.993  31.226  39.354  1.00 14.35           O
ATOM    556  CB  THR A  68      -2.649  31.833  42.149  1.00 16.98           C
ATOM    557  OG1 THR A  68      -3.425  31.609  43.346  1.00 19.37           O
ATOM    558  CG2 THR A  68      -1.763  33.050  42.362  1.00 19.03           C
ATOM    559  N   VAL A  69      -2.951  33.248  38.924  1.00 13.30           N
ATOM    560  CA  VAL A  69      -2.421  33.373  37.562  1.00 12.65           C
ATOM    561  C   VAL A  69      -1.096  34.132  37.525  1.00 15.37           C
ATOM    562  O   VAL A  69      -0.977  35.214  38.113  1.00 19.08           O
ATOM    563  CB  VAL A  69      -3.442  34.074  36.638  1.00 14.67           C
ATOM    564  CG1 VAL A  69      -2.912  34.261  35.224  1.00 16.45           C
ATOM    565  CG2 VAL A  69      -4.742  33.279  36.625  1.00 15.78           C
ATOM    566  N   SER A  70      -0.128  33.593  36.796  1.00 15.81           N
ATOM    567  CA  SER A  70       1.095  34.348  36.500  1.00 18.51           C
ATOM    568  C   SER A  70       1.441  34.140  35.045  1.00 17.94           C
ATOM    569  O   SER A  70       1.922  33.106  34.677  1.00 17.27           O
ATOM    570  CB  SER A  70       2.251  33.908  37.393  1.00 19.99           C
ATOM    571  OG  SER A  70       3.390  34.695  37.132  1.00 28.12           O
ATOM    572  N   GLY A  71       1.234  35.150  34.221  1.00 22.66           N
ATOM    573  CA  GLY A  71       1.407  35.024  32.785  1.00 19.46           C
ATOM    574  C   GLY A  71       0.542  33.924  32.176  1.00 16.68           C
ATOM    575  O   GLY A  71      -0.673  33.921  32.290  1.00 21.05           O
ATOM    576  N   ARG A  72       1.204  32.947  31.583  1.00 17.73           N
ATOM    577  CA  ARG A  72       0.556  31.840  30.918  1.00 20.21           C
ATOM    578  C   ARG A  72       0.405  30.619  31.816  1.00 18.99           C
ATOM    579  O   ARG A  72      -0.003  29.544  31.367  1.00 20.39           O
ATOM    580  CB  ARG A  72       1.353  31.443  29.663  1.00 29.62           C
ATOM    581  CG  ARG A  72       2.839  31.269  29.918  1.00 40.25           C
ATOM    582  CD  ARG A  72       3.456  30.399  28.851  1.00 52.25           C
ATOM    583  NE  ARG A  72       3.598  31.120  27.592  1.00 65.48           N
ATOM    584  CZ  ARG A  72       3.380  30.597  26.388  1.00 43.68           C
ATOM    585  NH1 ARG A  72       2.974  29.338  26.243  1.00 65.67           N
ATOM    586  NH2 ARG A  72       3.552  31.345  25.322  1.00 52.06           N
ATOM    587  N   THR A  73       0.765  30.741  33.086  1.00 14.66           N
ATOM    588  CA  THR A  73       0.573  29.641  34.013  1.00 15.52           C
ATOM    589  C   THR A  73      -0.297  30.012  35.162  1.00 15.29           C
ATOM    590  O   THR A  73      -0.526  31.165  35.485  1.00 16.95           O
ATOM    591  CB  THR A  73       1.912  29.152  34.520  1.00 18.75           C
ATOM    592  OG1 THR A  73       2.431  30.096  35.444  1.00 22.83           O
ATOM    593  CG2 THR A  73       2.917  28.978  33.386  1.00 22.53           C
ATOM    594  N   LEU A  74      -0.870  29.009  35.751  1.00 12.57           N
ATOM    595  CA  LEU A  74      -1.651  29.232  36.932  1.00 13.71           C
ATOM    596  C   LEU A  74      -1.439  28.098  37.922  1.00 11.45           C
ATOM    597  O   LEU A  74      -1.056  27.001  37.568  1.00 14.22           O
ATOM    598  CB  LEU A  74      -3.116  29.434  36.657  1.00 15.15           C
ATOM    599  CG  LEU A  74      -3.922  28.335  36.005  1.00 14.92           C
ATOM    600  CD1 LEU A  74      -4.321  27.248  37.005  1.00 15.71           C
ATOM    601  CD2 LEU A  74      -5.149  28.937  35.338  1.00 16.22           C
ATOM    602  N   LYS A  75      -1.671  28.406  39.169  1.00 11.22           N
ATOM    603  CA  LYS A  75      -1.696  27.433  40.274  1.00 11.95           C
ATOM    604  C   LYS A  75      -3.140  27.106  40.601  1.00 11.60           C
ATOM    605  O   LYS A  75      -3.935  28.008  40.922  1.00 12.92           O
ATOM    606  CB  LYS A  75      -0.949  27.987  41.482  1.00 14.82           C
ATOM    607  CG  LYS A  75       0.543  28.134  41.225  1.00 21.67           C
ATOM    608  CD  LYS A  75       1.328  29.022  42.194  1.00 29.84           C
ATOM    609  CE  LYS A  75       0.792  29.152  43.611  1.00 40.88           C
ATOM    610  NZ  LYS A  75       1.631  30.151  44.346  1.00 52.05           N
ATOM    611  N   PHE A  76      -3.466  25.812  40.518  1.00 11.30           N
ATOM    612  CA  PHE A  76      -4.779  25.302  40.872  1.00 10.34           C
ATOM    613  C   PHE A  76      -4.732  24.701  42.255  1.00 10.64           C
ATOM    614  O   PHE A  76      -3.900  23.837  42.502  1.00 12.74           O
ATOM    615  CB  PHE A  76      -5.176  24.214  39.875  1.00 11.74           C
ATOM    616  CG  PHE A  76      -6.527  23.628  40.107  1.00 11.22           C
ATOM    617  CD1 PHE A  76      -7.682  24.193  39.597  1.00 15.73           C
ATOM    618  CD2 PHE A  76      -6.624  22.467  40.850  1.00 12.62           C
ATOM    619  CE1 PHE A  76      -8.906  23.618  39.846  1.00 16.66           C
ATOM    620  CE2 PHE A  76      -7.839  21.870  41.048  1.00 13.72           C
ATOM    621  CZ  PHE A  76      -8.973  22.433  40.558  1.00 15.47           C
ATOM    622  N   TYR A  77      -5.633  25.120  43.139  1.00 12.36           N
ATOM    623  CA  TYR A  77      -5.708  24.617  44.508  1.00 12.59           C
ATOM    624  C   TYR A  77      -7.158  24.303  44.815  1.00 11.59           C
ATOM    625  O   TYR A  77      -8.015  25.171  44.645  1.00 14.16           O
ATOM    626  CB  TYR A  77      -5.204  25.671  45.474  1.00 15.41           C
ATOM    627  CG  TYR A  77      -5.270  25.215  46.885  1.00 19.55           C
ATOM    628  CD1 TYR A  77      -4.302  24.394  47.393  1.00 24.03           C
ATOM    629  CD2 TYR A  77      -6.307  25.601  47.709  1.00 23.90           C
ATOM    630  CE1 TYR A  77      -4.354  23.937  48.717  1.00 29.37           C
ATOM    631  CE2 TYR A  77      -6.374  25.190  49.026  1.00 26.67           C
ATOM    632  CZ  TYR A  77      -5.407  24.344  49.534  1.00 26.66           C
ATOM    633  OH  TYR A  77      -5.490  23.911  50.835  1.00 36.27           O
ATOM    634  N  AMET A  78      -7.461  23.068  45.215  0.27 11.96           N
ATOM    635  N  BMET A  78      -7.402  23.110  45.329  0.73 12.26           N
ATOM    636  CA AMET A  78      -8.801  22.736  45.731  0.27 11.08           C
ATOM    637  CA BMET A  78      -8.726  22.680  45.758  0.73 12.23           C
ATOM    638  C  AMET A  78      -8.757  22.712  47.250  0.27 13.09           C
ATOM    639  C  BMET A  78      -8.772  22.536  47.281  0.73 13.02           C
ATOM    640  O  AMET A  78      -7.693  22.572  47.849  0.27 13.24           O
ATOM    641  O  BMET A  78      -7.807  22.084  47.900  0.73 13.99           O
ATOM    642  CB AMET A  78      -9.310  21.383  45.207  0.27 11.77           C
ATOM    643  CB BMET A  78      -8.995  21.320  45.105  0.73 13.44           C
ATOM    644  CG AMET A  78      -9.178  21.213  43.703  0.27 13.48           C
ATOM    645  CG BMET A  78     -10.337  20.687  45.397  0.73 12.87           C
ATOM    646  SD AMET A  78      -9.834  19.665  43.014  0.27 16.49           S
ATOM    647  SD BMET A  78     -10.684  19.289  44.343  0.73 15.69           S
ATOM    648  CE AMET A  78     -11.597  19.933  43.152  0.27 13.51           C
ATOM    649  CE BMET A  78     -11.059  20.354  42.963  0.73  9.65           C
ATOM    650  N   ASN A  79      -9.925  22.860  47.865  1.00 12.57           N
ATOM    651  CA  ASN A  79      -9.994  23.031  49.293  1.00 12.67           C
ATOM    652  C   ASN A  79      -9.760  21.760  50.105  1.00 13.17           C
ATOM    653  O   ASN A  79      -9.107  21.826  51.129  1.00 17.62           O
ATOM    654  CB  ASN A  79     -11.272  23.766  49.739  1.00 12.77           C
ATOM    655  CG  ASN A  79     -12.575  22.960  49.560  1.00 12.63           C
ATOM    656  OD1 ASN A  79     -12.744  22.163  48.666  1.00 14.79           O
ATOM    657  ND2 ASN A  79     -13.506  23.192  50.475  1.00 15.10           N
ATOM    658  N   ASP A  80     -10.329  20.633  49.676  1.00 12.87           N
ATOM    659  CA  ASP A  80     -10.433  19.462  50.531  1.00 13.23           C
ATOM    660  C   ASP A  80      -9.832  18.200  49.968  1.00 16.20           C
ATOM    661  O   ASP A  80      -9.925  17.138  50.574  1.00 19.73           O
ATOM    662  CB  ASP A  80     -11.898  19.222  50.941  1.00 13.57           C
ATOM    663  CG  ASP A  80     -12.802  18.857  49.808  1.00 13.96           C
ATOM    664  OD1 ASP A  80     -12.389  18.895  48.649  1.00 14.67           O
ATOM    665  OD2 ASP A  80     -13.942  18.507  50.126  1.00 16.37           O
ATOM    666  N   THR A  81      -9.182  18.283  48.822  1.00 14.62           N
ATOM    667  CA  THR A  81      -8.456  17.150  48.290  1.00 17.40           C
ATOM    668  C   THR A  81      -7.506  17.743  47.262  1.00 15.35           C
ATOM    669  O   THR A  81      -7.849  18.761  46.607  1.00 16.96           O
ATOM    670  CB  THR A  81      -9.425  16.110  47.720  1.00 20.68           C
ATOM    671  OG1 THR A  81      -8.713  14.917  47.428  1.00 32.80           O
ATOM    672  CG2 THR A  81     -10.154  16.604  46.519  1.00 19.13           C
ATOM    673  N   HIS A  82      -6.324  17.158  47.161  1.00 14.54           N
ATOM    674  CA  HIS A  82      -5.220  17.848  46.538  1.00 13.46           C
ATOM    675  C   HIS A  82      -4.559  17.111  45.411  1.00 12.09           C
ATOM    676  O   HIS A  82      -3.521  17.547  44.889  1.00 13.46           O
ATOM    677  CB  HIS A  82      -4.225  18.306  47.570  1.00 16.56           C
ATOM    678  CG  HIS A  82      -4.871  19.088  48.671  1.00 18.11           C
ATOM    679  ND1 HIS A  82      -5.407  20.351  48.487  1.00 19.24           N
ATOM    680  CD2 HIS A  82      -5.158  18.740  49.946  1.00 20.42           C
ATOM    681  CE1 HIS A  82      -5.957  20.756  49.619  1.00 19.97           C
ATOM    682  NE2 HIS A  82      -5.814  19.798  50.520  1.00 20.77           N
ATOM    683  N  AGLU A  83      -5.205  16.047  44.960  0.58 12.39           N
ATOM    684  N  BGLU A  83      -5.154  16.003  44.987  0.42 14.24           N
ATOM    685  CA AGLU A  83      -4.583  15.196  43.962  0.58 13.05           C
ATOM    686  CA BGLU A  83      -4.530  15.168  43.972  0.42 14.73           C
ATOM    687  C  AGLU A  83      -4.480  15.863  42.605  0.58 10.75           C
ATOM    688  C  BGLU A  83      -4.530  15.810  42.566  0.42 12.80           C
ATOM    689  O  AGLU A  83      -3.694  15.412  41.803  0.58 10.62           O
ATOM    690  O  BGLU A  83      -3.876  15.279  41.675  0.42 15.74           O
ATOM    691  CB AGLU A  83      -5.263  13.840  43.770  0.58 18.18           C
ATOM    692  CB BGLU A  83      -5.190  13.779  43.909  0.42 16.32           C
ATOM    693  CG AGLU A  83      -6.762  13.813  43.768  0.58 23.28           C
ATOM    694  CG BGLU A  83      -5.423  13.110  45.259  0.42 19.93           C
ATOM    695  CD AGLU A  83      -7.332  13.996  45.154  0.58 29.00           C
ATOM    696  CD BGLU A  83      -4.347  12.108  45.661  0.42 24.96           C
ATOM    697  OE1AGLU A  83      -8.329  14.702  45.271  0.58 38.38           O
ATOM    698  OE1BGLU A  83      -3.149  12.324  45.374  0.42 33.24           O
ATOM    699  OE2AGLU A  83      -6.782  13.440  46.124  0.58 38.18           O
ATOM    700  OE2BGLU A  83      -4.714  11.082  46.280  0.42 40.71           O
ATOM    701  N   TYR A  84      -5.241  16.925  42.366  1.00 11.71           N
ATOM    702  CA  TYR A  84      -5.166  17.657  41.114  1.00 11.72           C
ATOM    703  C   TYR A  84      -4.486  18.983  41.253  1.00 11.11           C
ATOM    704  O   TYR A  84      -4.435  19.767  40.295  1.00 12.67           O
ATOM    705  CB  TYR A  84      -6.530  17.800  40.437  1.00 10.84           C
ATOM    706  CG  TYR A  84      -7.008  16.486  39.856  1.00 12.51           C
ATOM    707  CD1 TYR A  84      -7.670  15.548  40.624  1.00 19.34           C
ATOM    708  CD2 TYR A  84      -6.698  16.148  38.554  1.00 16.10           C
ATOM    709  CE1 TYR A  84      -8.078  14.341  40.079  1.00 22.10           C
ATOM    710  CE2 TYR A  84      -7.112  14.972  37.995  1.00 17.94           C
ATOM    711  CZ  TYR A  84      -7.776  14.068  38.766  1.00 18.73           C
ATOM    712  OH  TYR A  84      -8.167  12.885  38.186  1.00 30.22           O
ATOM    713  N   ASP A  85      -3.954  19.302  42.407  1.00 10.76           N
ATOM    714  CA  ASP A  85      -3.291  20.582  42.625  1.00 11.14           C
ATOM    715  C   ASP A  85      -1.934  20.586  41.934  1.00 12.18           C
ATOM    716  O   ASP A  85      -1.104  19.683  42.151  1.00 13.54           O
ATOM    717  CB  ASP A  85      -3.069  20.809  44.124  1.00 13.61           C
ATOM    718  CG  ASP A  85      -4.342  21.034  44.922  1.00 16.14           C
ATOM    719  OD1 ASP A  85      -5.450  21.063  44.380  1.00 15.57           O
ATOM    720  OD2 ASP A  85      -4.204  21.193  46.177  1.00 19.29           O
ATOM    721  N   SER A  86      -1.667  21.623  41.157  1.00 11.08           N
ATOM    722  CA  SER A  86      -0.455  21.749  40.373  1.00  9.97           C
ATOM    723  C   SER A  86      -0.398  23.115  39.789  1.00  8.91           C
ATOM    724  O   SER A  86      -1.412  23.819  39.712  1.00 10.49           O
ATOM    725  CB  SER A  86      -0.445  20.694  39.218  1.00 11.46           C
ATOM    726  OG  SER A  86       0.779  20.672  38.528  1.00 10.68           O
ATOM    727  N   LYS A  87       0.783  23.492  39.349  1.00  8.96           N
ATOM    728  CA  LYS A  87       0.901  24.477  38.307  1.00  9.58           C
ATOM    729  C   LYS A  87       0.388  23.894  36.991  1.00 10.08           C
ATOM    730  O   LYS A  87       0.697  22.734  36.690  1.00 11.35           O
ATOM    731  CB  LYS A  87       2.361  24.916  38.168  1.00 11.66           C
ATOM    732  CG  LYS A  87       2.850  26.014  39.092  1.00 21.80           C
ATOM    733  CD  LYS A  87       4.279  26.446  38.734  1.00 29.48           C
ATOM    734  CE  LYS A  87       4.468  26.661  37.232  1.00 35.70           C
ATOM    735  NZ  LYS A  87       5.718  27.412  36.912  1.00 52.13           N
ATOM    736  N   TYR A  88      -0.391  24.672  36.245  1.00 10.00           N
ATOM    737  CA  TYR A  88      -0.858  24.295  34.932  1.00  9.53           C
ATOM    738  C   TYR A  88      -0.474  25.407  33.937  1.00  9.81           C
ATOM    739  O   TYR A  88      -0.640  26.588  34.193  1.00 13.89           O
ATOM    740  CB  TYR A  88      -2.371  24.123  34.906  1.00 10.44           C
ATOM    741  CG  TYR A  88      -2.828  22.876  35.624  1.00  9.96           C
ATOM    742  CD1 TYR A  88      -2.957  21.679  34.960  1.00 10.57           C
ATOM    743  CD2 TYR A  88      -3.168  22.914  36.961  1.00 10.94           C
ATOM    744  CE1 TYR A  88      -3.381  20.533  35.625  1.00 10.50           C
ATOM    745  CE2 TYR A  88      -3.600  21.767  37.612  1.00 10.03           C
ATOM    746  CZ  TYR A  88      -3.680  20.585  36.954  1.00  9.81           C
ATOM    747  OH  TYR A  88      -4.099  19.412  37.601  1.00 11.01           O
ATOM    748  N   GLU A  89       0.034  25.047  32.781  1.00 10.15           N
ATOM    749  CA  GLU A  89       0.334  25.982  31.692  1.00 11.28           C
ATOM    750  C   GLU A  89      -0.810  26.010  30.705  1.00  9.97           C
ATOM    751  O   GLU A  89      -1.324  24.955  30.328  1.00 10.35           O
ATOM    752  CB  GLU A  89       1.663  25.604  31.036  1.00 15.45           C
ATOM    753  CG  GLU A  89       2.047  26.510  29.903  1.00 22.87           C
ATOM    754  CD  GLU A  89       3.513  26.473  29.505  1.00 35.78           C
ATOM    755  OE1 GLU A  89       3.945  27.448  28.840  1.00 40.01           O
ATOM    756  OE2 GLU A  89       4.222  25.486  29.822  1.00 42.88           O
ATOM    757  N   ILE A  90      -1.208  27.204  30.322  1.00 11.26           N
ATOM    758  CA AILE A  90      -2.193  27.388  29.269  0.50 11.46           C
ATOM    759  CA BILE A  90      -2.225  27.310  29.288  0.50 11.57           C
ATOM    760  C   ILE A  90      -1.603  26.990  27.925  1.00 10.72           C
ATOM    761  O   ILE A  90      -0.530  27.476  27.551  1.00 15.26           O
ATOM    762  CB AILE A  90      -2.668  28.859  29.219  0.50 13.71           C
ATOM    763  CB BILE A  90      -2.906  28.687  29.299  0.50 12.92           C
ATOM    764  CG1AILE A  90      -3.843  28.991  28.264  0.50 14.41           C
ATOM    765  CG1BILE A  90      -3.616  28.934  30.630  0.50 17.14           C
ATOM    766  CG2AILE A  90      -1.571  29.823  28.764  0.50 13.92           C
ATOM    767  CG2BILE A  90      -3.854  28.824  28.108  0.50 11.58           C
ATOM    768  CD1AILE A  90      -5.069  28.304  28.791  0.50 14.11           C
ATOM    769  CD1BILE A  90      -5.037  28.444  30.728  0.50 17.48           C
ATOM    770  N   LEU A  91      -2.258  26.084  27.213  1.00 11.10           N
ATOM    771  CA  LEU A  91      -1.861  25.683  25.866  1.00 11.28           C
ATOM    772  C   LEU A  91      -2.674  26.349  24.767  1.00 12.94           C
ATOM    773  O   LEU A  91      -2.164  26.518  23.682  1.00 15.03           O
ATOM    774  CB  LEU A  91      -1.931  24.171  25.703  1.00 10.73           C
ATOM    775  CG  LEU A  91      -1.016  23.344  26.647  1.00 11.84           C
ATOM    776  CD1 LEU A  91      -1.150  21.888  26.290  1.00 10.64           C
ATOM    777  CD2 LEU A  91       0.431  23.796  26.555  1.00 13.45           C
ATOM    778  N   ALA A  92      -3.934  26.653  25.044  1.00 12.20           N
ATOM    779  CA  ALA A  92      -4.830  27.231  24.052  1.00 13.26           C
ATOM    780  C   ALA A  92      -5.990  27.836  24.809  1.00 12.05           C
ATOM    781  O   ALA A  92      -6.447  27.334  25.839  1.00 12.68           O
ATOM    782  CB  ALA A  92      -5.334  26.156  23.131  1.00 14.18           C
ATOM    783  N   VAL A  93      -6.484  28.931  24.271  1.00 14.75           N
ATOM    784  CA  VAL A  93      -7.669  29.576  24.846  1.00 16.94           C
ATOM    785  C   VAL A  93      -8.527  30.096  23.712  1.00 20.37           C
ATOM    786  O   VAL A  93      -7.997  30.606  22.703  1.00 24.06           O
ATOM    787  CB  VAL A  93      -7.284  30.601  25.980  1.00 24.09           C
ATOM    788  CG1 VAL A  93      -6.339  31.656  25.463  1.00 29.71           C
ATOM    789  CG2 VAL A  93      -8.510  31.226  26.655  1.00 27.19           C
ATOM    790  N   ASP A  94      -9.833  29.947  23.850  1.00 18.38           N
ATOM    791  CA  ASP A  94     -10.794  30.230  22.766  1.00 22.17           C
ATOM    792  C   ASP A  94     -12.068  30.619  23.502  1.00 22.61           C
ATOM    793  O   ASP A  94     -12.228  30.322  24.708  1.00 22.50           O
ATOM    794  CB  ASP A  94     -10.984  28.954  21.920  1.00 22.53           C
ATOM    795  CG  ASP A  94     -11.884  29.134  20.696  1.00 29.71           C
ATOM    796  OD1 ASP A  94     -11.379  29.623  19.672  1.00 86.49           O
ATOM    797  OD2 ASP A  94     -13.065  28.720  20.760  1.00 23.01           O
ATOM    798  N   LYS A  95     -12.972  31.290  22.792  1.00 23.76           N
ATOM    799  CA  LYS A  95     -14.268  31.594  23.360  1.00 21.31           C
ATOM    800  C   LYS A  95     -14.982  30.337  23.883  1.00 17.44           C
ATOM    801  O   LYS A  95     -15.715  30.411  24.876  1.00 18.75           O
ATOM    802  CB  LYS A  95     -15.172  32.269  22.303  1.00 23.50           C
ATOM    803  CG  LYS A  95     -16.642  32.328  22.708  1.00 31.62           C
ATOM    804  CD  LYS A  95     -17.486  33.294  21.867  1.00 42.14           C
ATOM    805  CE  LYS A  95     -17.990  32.638  20.596  1.00 43.28           C
ATOM    806  NZ  LYS A  95     -19.239  33.278  20.091  1.00 43.29           N
ATOM    807  N   ASP A  96     -14.772  29.200  23.211  1.00 14.68           N
ATOM    808  CA  ASP A  96     -15.551  27.990  23.460  1.00 11.88           C
ATOM    809  C   ASP A  96     -14.774  26.908  24.242  1.00 10.30           C
ATOM    810  O   ASP A  96     -15.384  25.901  24.594  1.00  9.96           O
ATOM    811  CB  ASP A  96     -15.994  27.367  22.113  1.00 13.88           C
ATOM    812  CG  ASP A  96     -17.078  28.133  21.425  1.00 20.81           C
ATOM    813  OD1 ASP A  96     -18.001  28.587  22.126  1.00 21.62           O
ATOM    814  OD2 ASP A  96     -17.020  28.199  20.170  1.00 25.23           O
ATOM    815  N   TYR A  97     -13.478  27.066  24.453  1.00 11.23           N
ATOM    816  CA  TYR A  97     -12.681  26.073  25.189  1.00  9.67           C
ATOM    817  C   TYR A  97     -11.381  26.674  25.665  1.00  9.53           C
ATOM    818  O   TYR A  97     -10.930  27.701  25.158  1.00 11.81           O
ATOM    819  CB  TYR A  97     -12.376  24.823  24.357  1.00 10.58           C
ATOM    820  CG  TYR A  97     -11.538  25.150  23.148  1.00 11.79           C
ATOM    821  CD1 TYR A  97     -10.162  25.104  23.187  1.00 13.28           C
ATOM    822  CD2 TYR A  97     -12.138  25.480  21.936  1.00 13.76           C
ATOM    823  CE1 TYR A  97      -9.387  25.407  22.067  1.00 17.50           C
ATOM    824  CE2 TYR A  97     -11.395  25.782  20.836  1.00 18.91           C
ATOM    825  CZ  TYR A  97     -10.030  25.751  20.885  1.00 19.68           C
ATOM    826  OH  TYR A  97      -9.366  26.050  19.725  1.00 26.79           O
ATOM    827  N   PHE A  98     -10.771  25.997  26.639  1.00  8.75           N
ATOM    828  CA  PHE A  98      -9.411  26.254  27.014  1.00  9.56           C
ATOM    829  C   PHE A  98      -8.733  24.943  27.392  1.00  9.16           C
ATOM    830  O   PHE A  98      -9.395  23.951  27.738  1.00  9.89           O
ATOM    831  CB  PHE A  98      -9.243  27.363  28.100  1.00 12.01           C
ATOM    832  CG  PHE A  98      -9.685  27.023  29.496  1.00 13.59           C
ATOM    833  CD1 PHE A  98     -10.965  27.281  29.934  1.00 14.56           C
ATOM    834  CD2 PHE A  98      -8.776  26.529  30.441  1.00 16.84           C
ATOM    835  CE1 PHE A  98     -11.334  26.977  31.261  1.00 13.75           C
ATOM    836  CE2 PHE A  98      -9.151  26.244  31.775  1.00 17.15           C
ATOM    837  CZ  PHE A  98     -10.439  26.473  32.170  1.00 16.92           C
ATOM    838  N   ILE A  99      -7.419  24.931  27.229  1.00 10.75           N
ATOM    839  CA  ILE A  99      -6.642  23.720  27.418  1.00 10.36           C
ATOM    840  C   ILE A  99      -5.466  24.030  28.303  1.00  9.95           C
ATOM    841  O   ILE A  99      -4.752  24.990  28.039  1.00 11.27           O
ATOM    842  CB  ILE A  99      -6.119  23.159  26.099  1.00 10.96           C
ATOM    843  CG1 ILE A  99      -7.287  23.005  25.115  1.00 13.08           C
ATOM    844  CG2 ILE A  99      -5.338  21.872  26.280  1.00 11.62           C
ATOM    845  CD1 ILE A  99      -6.822  22.485  23.769  1.00 13.08           C
ATOM    846  N  APHE A 100      -5.292  23.300  29.423  0.63 10.32           N
ATOM    847  N  BPHE A 100      -5.201  23.145  29.271  0.37  9.57           N
ATOM    848  CA APHE A 100      -4.068  23.453  30.190  0.63  9.85           C
ATOM    849  CA BPHE A 100      -4.134  23.347  30.217  0.37 10.12           C
ATOM    850  C  APHE A 100      -3.399  22.124  30.508  0.63  8.33           C
ATOM    851  C  BPHE A 100      -3.301  22.077  30.292  0.37  9.46           C
ATOM    852  O  APHE A 100      -4.002  21.072  30.367  0.63  8.83           O
ATOM    853  O  BPHE A 100      -3.686  21.015  29.781  0.37  8.66           O
ATOM    854  CB APHE A 100      -4.164  24.486  31.348  0.63 11.74           C
ATOM    855  CB BPHE A 100      -4.713  23.714  31.574  0.37 11.66           C
ATOM    856  CG APHE A 100      -5.139  24.206  32.506  0.63 11.28           C
ATOM    857  CG BPHE A 100      -4.899  25.206  31.776  0.37 13.12           C
ATOM    858  CD1APHE A 100      -5.507  22.950  32.900  0.63 14.85           C
ATOM    859  CD1BPHE A 100      -3.813  26.019  32.036  0.37 15.53           C
ATOM    860  CD2APHE A 100      -5.649  25.290  33.225  0.63 14.27           C
ATOM    861  CD2BPHE A 100      -6.126  25.773  31.750  0.37 14.92           C
ATOM    862  CE1APHE A 100      -6.352  22.770  34.010  0.63 15.00           C
ATOM    863  CE1BPHE A 100      -3.955  27.381  32.225  0.37 16.58           C
ATOM    864  CE2APHE A 100      -6.501  25.121  34.332  0.63 14.03           C
ATOM    865  CE2BPHE A 100      -6.286  27.140  31.969  0.37 16.46           C
ATOM    866  CZ APHE A 100      -6.856  23.870  34.710  0.63 13.98           C
ATOM    867  CZ BPHE A 100      -5.204  27.942  32.178  0.37 16.53           C
ATOM    868  N   TYR A 101      -2.124  22.209  30.897  1.00  9.06           N
ATOM    869  CA  TYR A 101      -1.254  21.041  31.099  1.00  8.84           C
ATOM    870  C   TYR A 101      -0.451  21.190  32.372  1.00  8.54           C
ATOM    871  O   TYR A 101       0.186  22.213  32.569  1.00  9.11           O
ATOM    872  CB  TYR A 101      -0.296  20.897  29.922  1.00  9.57           C
ATOM    873  CG  TYR A 101       0.611  19.679  29.970  1.00  9.64           C
ATOM    874  CD1 TYR A 101       0.145  18.440  29.650  1.00 10.04           C
ATOM    875  CD2 TYR A 101       1.938  19.781  30.328  1.00  9.80           C
ATOM    876  CE1 TYR A 101       0.973  17.322  29.674  1.00 10.63           C
ATOM    877  CE2 TYR A 101       2.758  18.665  30.392  1.00 10.65           C
ATOM    878  CZ  TYR A 101       2.281  17.437  30.022  1.00  9.71           C
ATOM    879  OH  TYR A 101       3.054  16.309  29.997  1.00 10.87           O
ATOM    880  N   GLY A 102      -0.474  20.159  33.227  1.00  8.83           N
ATOM    881  CA  GLY A 102       0.247  20.186  34.458  1.00 10.19           C
ATOM    882  C   GLY A 102       0.665  18.810  34.869  1.00  8.44           C
ATOM    883  O   GLY A 102       0.524  17.866  34.153  1.00  9.45           O
ATOM    884  N   HIS A 103       1.226  18.705  36.064  1.00  8.52           N
ATOM    885  CA  HIS A 103       1.753  17.446  36.572  1.00  8.65           C
ATOM    886  C   HIS A 103       1.321  17.217  38.014  1.00  8.35           C
ATOM    887  O   HIS A 103       2.180  17.103  38.904  1.00 10.08           O
ATOM    888  CB  HIS A 103       3.286  17.409  36.523  1.00  9.12           C
ATOM    889  CG  HIS A 103       3.860  17.715  35.178  1.00  8.81           C
ATOM    890  ND1 HIS A 103       3.973  18.998  34.726  1.00 10.20           N
ATOM    891  CD2 HIS A 103       4.393  16.923  34.227  1.00  9.54           C
ATOM    892  CE1 HIS A 103       4.542  18.993  33.542  1.00 11.33           C
ATOM    893  NE2 HIS A 103       4.835  17.748  33.220  1.00 11.29           N
ATOM    894  N   PRO A 104       0.024  17.117  38.299  1.00  8.64           N
ATOM    895  CA  PRO A 104      -0.461  16.916  39.667  1.00  9.69           C
ATOM    896  C   PRO A 104      -0.183  15.510  40.134  1.00  9.49           C
ATOM    897  O   PRO A 104       0.156  14.616  39.355  1.00  9.35           O
ATOM    898  CB  PRO A 104      -1.965  17.105  39.520  1.00  9.73           C
ATOM    899  CG  PRO A 104      -2.228  16.602  38.138  1.00  8.99           C
ATOM    900  CD  PRO A 104      -1.059  17.069  37.315  1.00  9.02           C
ATOM    901  N   PRO A 105      -0.346  15.248  41.432  1.00 11.21           N
ATOM    902  CA  PRO A 105      -0.133  13.888  41.973  1.00 12.51           C
ATOM    903  C   PRO A 105      -0.941  12.856  41.257  1.00 11.77           C
ATOM    904  O   PRO A 105      -0.495  11.707  41.125  1.00 12.57           O
ATOM    905  CB  PRO A 105      -0.527  14.017  43.464  1.00 14.93           C
ATOM    906  CG  PRO A 105      -0.282  15.438  43.800  1.00 14.20           C
ATOM    907  CD  PRO A 105      -0.565  16.233  42.522  1.00 11.89           C
ATOM    908  N   ALA A 106      -2.118  13.203  40.736  1.00 11.79           N
ATOM    909  CA  ALA A 106      -2.963  12.244  40.086  1.00 14.16           C
ATOM    910  C   ALA A 106      -2.321  11.783  38.780  1.00 10.58           C
ATOM    911  O   ALA A 106      -2.701  10.735  38.302  1.00 12.60           O
ATOM    912  CB  ALA A 106      -4.355  12.798  39.855  1.00 14.94           C
ATOM    913  N   ALA A 107      -1.440  12.587  38.169  1.00 10.27           N
ATOM    914  CA  ALA A 107      -0.852  12.266  36.871  1.00 10.23           C
ATOM    915  C   ALA A 107       0.477  12.989  36.750  1.00  9.74           C
ATOM    916  O   ALA A 107       0.595  13.976  36.033  1.00  9.85           O
ATOM    917  CB  ALA A 107      -1.767  12.594  35.713  1.00 11.41           C
ATOM    918  N   PRO A 108       1.482  12.497  37.481  1.00  9.29           N
ATOM    919  CA  PRO A 108       2.681  13.283  37.622  1.00 10.50           C
ATOM    920  C   PRO A 108       3.553  13.337  36.366  1.00  9.89           C
ATOM    921  O   PRO A 108       4.436  14.180  36.313  1.00 11.04           O
ATOM    922  CB  PRO A 108       3.339  12.711  38.849  1.00 12.37           C
ATOM    923  CG  PRO A 108       2.887  11.341  38.826  1.00 13.70           C
ATOM    924  CD  PRO A 108       1.497  11.298  38.324  1.00 10.35           C
ATOM    925  N   SER A 109       3.331  12.437  35.389  1.00  9.31           N
ATOM    926  CA  SER A 109       4.062  12.547  34.131  1.00  9.57           C
ATOM    927  C   SER A 109       3.390  13.506  33.164  1.00 10.17           C
ATOM    928  O   SER A 109       3.930  13.733  32.113  1.00 12.20           O
ATOM    929  CB  SER A 109       4.299  11.199  33.486  1.00 10.77           C
ATOM    930  OG  SER A 109       5.185  10.451  34.330  1.00 11.59           O
ATOM    931  N   GLY A 110       2.240  14.067  33.542  1.00  8.78           N
ATOM    932  CA  GLY A 110       1.595  15.100  32.759  1.00  8.64           C
ATOM    933  C   GLY A 110       0.132  14.810  32.519  1.00  9.00           C
ATOM    934  O   GLY A 110      -0.272  13.706  32.213  1.00 10.58           O
ATOM    935  N   LEU A 111      -0.643  15.881  32.533  1.00  8.64           N
ATOM    936  CA  LEU A 111      -2.087  15.812  32.390  1.00  8.38           C
ATOM    937  C   LEU A 111      -2.553  17.010  31.575  1.00  8.57           C
ATOM    938  O   LEU A 111      -2.369  18.145  31.973  1.00  8.91           O
ATOM    939  CB  LEU A 111      -2.789  15.810  33.747  1.00  8.77           C
ATOM    940  CG  LEU A 111      -4.306  15.702  33.778  1.00 10.11           C
ATOM    941  CD1 LEU A 111      -4.825  14.449  33.080  1.00 11.20           C
ATOM    942  CD2 LEU A 111      -4.848  15.798  35.172  1.00 11.73           C
ATOM    943  N   ALA A 112      -3.159  16.730  30.422  1.00  8.07           N
ATOM    944  CA  ALA A 112      -3.736  17.739  29.540  1.00  8.10           C
ATOM    945  C   ALA A 112      -5.239  17.687  29.777  1.00  7.68           C
ATOM    946  O   ALA A 112      -5.852  16.624  29.741  1.00  8.90           O
ATOM    947  CB  ALA A 112      -3.398  17.465  28.095  1.00  9.13           C
ATOM    948  N  ALEU A 113      -5.817  18.875  29.999  0.40  8.65           N
ATOM    949  N  BLEU A 113      -5.815  18.868  29.949  0.60  8.50           N
ATOM    950  CA ALEU A 113      -7.230  19.051  30.365  0.40  9.22           C
ATOM    951  CA BLEU A 113      -7.211  18.994  30.297  0.60  8.44           C
ATOM    952  C  ALEU A 113      -7.943  20.027  29.414  0.40  8.25           C
ATOM    953  C  BLEU A 113      -7.872  19.972  29.312  0.60  8.03           C
ATOM    954  O  ALEU A 113      -7.565  21.190  29.351  0.40  8.35           O
ATOM    955  O  BLEU A 113      -7.363  21.058  29.114  0.60 10.09           O
ATOM    956  CB ALEU A 113      -7.362  19.605  31.783  0.40 10.99           C
ATOM    957  CB BLEU A 113      -7.360  19.472  31.732  0.60  8.44           C
ATOM    958  CG ALEU A 113      -6.830  18.773  32.944  0.40 12.33           C
ATOM    959  CG BLEU A 113      -6.727  18.631  32.835  0.60  8.79           C
ATOM    960  CD1ALEU A 113      -7.159  17.313  32.744  0.40 13.36           C
ATOM    961  CD1BLEU A 113      -6.604  19.496  34.085  0.60 12.09           C
ATOM    962  CD2ALEU A 113      -5.356  18.993  33.172  0.40 13.36           C
ATOM    963  CD2BLEU A 113      -7.659  17.506  33.190  0.60 12.12           C
ATOM    964  N   ILE A 114      -9.022  19.564  28.776  1.00  7.86           N
ATOM    965  CA  ILE A 114      -9.799  20.385  27.866  1.00  8.12           C
ATOM    966  C   ILE A 114     -11.148  20.720  28.519  1.00  7.77           C
ATOM    967  O   ILE A 114     -11.925  19.840  28.921  1.00  8.85           O
ATOM    968  CB  ILE A 114     -10.044  19.681  26.527  1.00  8.64           C
ATOM    969  CG1 ILE A 114      -8.710  19.161  25.963  1.00 10.04           C
ATOM    970  CG2 ILE A 114     -10.734  20.606  25.548  1.00  9.51           C
ATOM    971  CD1 ILE A 114      -8.882  18.420  24.670  1.00 11.76           C
ATOM    972  N   HIS A 115     -11.377  22.021  28.646  1.00  7.97           N
ATOM    973  CA  HIS A 115     -12.538  22.630  29.287  1.00  8.66           C
ATOM    974  C   HIS A 115     -13.360  23.264  28.203  1.00  7.72           C
ATOM    975  O   HIS A 115     -12.853  24.079  27.418  1.00  9.35           O
ATOM    976  CB  HIS A 115     -12.093  23.708  30.280  1.00  9.77           C
ATOM    977  CG  HIS A 115     -11.016  23.274  31.210  1.00  9.80           C
ATOM    978  ND1 HIS A 115     -11.206  23.098  32.552  1.00 11.87           N
ATOM    979  CD2 HIS A 115      -9.690  23.095  30.997  1.00 11.02           C
ATOM    980  CE1 HIS A 115     -10.060  22.758  33.120  1.00 11.93           C
ATOM    981  NE2 HIS A 115      -9.117  22.774  32.191  1.00 13.56           N
ATOM    982  N   TYR A 116     -14.647  22.982  28.184  1.00  7.96           N
ATOM    983  CA  TYR A 116     -15.545  23.448  27.135  1.00  8.96           C
ATOM    984  C   TYR A 116     -16.657  24.304  27.723  1.00  8.05           C
ATOM    985  O   TYR A 116     -17.192  24.071  28.796  1.00  9.31           O
ATOM    986  CB  TYR A 116     -16.212  22.255  26.461  1.00  9.15           C
ATOM    987  CG  TYR A 116     -15.324  21.365  25.650  1.00  9.64           C
ATOM    988  CD1 TYR A 116     -14.882  21.776  24.409  1.00 10.06           C
ATOM    989  CD2 TYR A 116     -14.941  20.109  26.077  1.00 11.03           C
ATOM    990  CE1 TYR A 116     -14.115  20.972  23.610  1.00 11.15           C
ATOM    991  CE2 TYR A 116     -14.197  19.272  25.236  1.00 13.32           C
ATOM    992  CZ  TYR A 116     -13.798  19.720  23.988  1.00 12.79           C
ATOM    993  OH  TYR A 116     -13.047  18.946  23.115  1.00 17.13           O
ATOM    994  N   ARG A 117     -17.107  25.308  26.938  1.00  8.08           N
ATOM    995  CA  ARG A 117     -18.285  26.058  27.274  1.00  9.23           C
ATOM    996  C   ARG A 117     -19.546  25.261  27.161  1.00  9.09           C
ATOM    997  O   ARG A 117     -20.515  25.549  27.871  1.00 12.10           O
ATOM    998  CB  ARG A 117     -18.385  27.322  26.390  1.00 11.93           C
ATOM    999  CG  ARG A 117     -17.456  28.459  26.749  1.00 14.47           C
ATOM   1000  CD  ARG A 117     -17.690  28.941  28.186  1.00 15.12           C
ATOM   1001  NE  ARG A 117     -17.047  30.231  28.371  1.00 17.95           N
ATOM   1002  CZ  ARG A 117     -16.868  30.798  29.551  1.00 17.14           C
ATOM   1003  NH1 ARG A 117     -17.299  30.228  30.681  1.00 16.08           N
ATOM   1004  NH2 ARG A 117     -16.258  31.959  29.592  1.00 16.80           N
ATOM   1005  N   GLN A 118     -19.578  24.315  26.225  1.00  9.83           N
ATOM   1006  CA  GLN A 118     -20.727  23.428  26.011  1.00 10.74           C
ATOM   1007  C   GLN A 118     -20.497  22.049  26.610  1.00  9.94           C
ATOM   1008  O   GLN A 118     -19.407  21.488  26.552  1.00  9.80           O
ATOM   1009  CB  GLN A 118     -21.024  23.339  24.511  1.00 14.42           C
ATOM   1010  CG  GLN A 118     -21.443  24.687  23.887  1.00 18.29           C
ATOM   1011  CD  GLN A 118     -20.288  25.463  23.257  1.00 17.69           C
ATOM   1012  OE1 GLN A 118     -19.545  24.902  22.413  1.00 24.42           O
ATOM   1013  NE2 GLN A 118     -20.203  26.801  23.534  1.00 24.67           N
ATOM   1014  N   SER A 119     -21.557  21.479  27.176  1.00  9.44           N
ATOM   1015  CA  SER A 119     -21.475  20.142  27.762  1.00  8.91           C
ATOM   1016  C   SER A 119     -21.104  19.062  26.750  1.00  9.27           C
ATOM   1017  O   SER A 119     -20.336  18.142  27.078  1.00 10.50           O
ATOM   1018  CB  SER A 119     -22.786  19.829  28.464  1.00  9.94           C
ATOM   1019  OG  SER A 119     -22.784  18.512  28.989  1.00 12.06           O
ATOM   1020  N   CYS A 120     -21.705  19.167  25.582  1.00 10.17           N
ATOM   1021  CA  CYS A 120     -21.442  18.271  24.471  1.00 10.23           C
ATOM   1022  C   CYS A 120     -21.036  19.114  23.274  1.00 11.58           C
ATOM   1023  O   CYS A 120     -21.872  19.493  22.459  1.00 13.21           O
ATOM   1024  CB  CYS A 120     -22.677  17.426  24.128  1.00 11.74           C
ATOM   1025  SG  CYS A 120     -23.240  16.333  25.458  1.00 13.64           S
ATOM   1026  N   PRO A 121     -19.747  19.482  23.198  1.00 11.96           N
ATOM   1027  CA  PRO A 121     -19.359  20.397  22.124  1.00 13.37           C
ATOM   1028  C   PRO A 121     -19.664  19.869  20.738  1.00 13.06           C
ATOM   1029  O   PRO A 121     -19.525  18.671  20.478  1.00 13.97           O
ATOM   1030  CB  PRO A 121     -17.854  20.594  22.332  1.00 15.94           C
ATOM   1031  CG  PRO A 121     -17.460  19.520  23.281  1.00 15.52           C
ATOM   1032  CD  PRO A 121     -18.635  19.152  24.107  1.00 12.45           C
ATOM   1033  N   LYS A 122     -20.101  20.770  19.875  1.00 15.39           N
ATOM   1034  CA  LYS A 122     -20.442  20.430  18.510  1.00 16.46           C
ATOM   1035  C   LYS A 122     -19.168  20.174  17.720  1.00 15.70           C
ATOM   1036  O   LYS A 122     -18.062  20.551  18.130  1.00 15.81           O
ATOM   1037  CB  LYS A 122     -21.214  21.592  17.896  1.00 19.36           C
ATOM   1038  CG  LYS A 122     -22.626  21.696  18.441  1.00 22.79           C
ATOM   1039  CD  LYS A 122     -23.436  22.685  17.622  1.00 25.98           C
ATOM   1040  CE  LYS A 122     -24.901  22.668  18.008  1.00 33.78           C
ATOM   1041  NZ  LYS A 122     -25.674  23.589  17.136  1.00 36.10           N
ATOM   1042  N   GLU A 123     -19.343  19.597  16.533  1.00 15.55           N
ATOM   1043  CA  GLU A 123     -18.206  19.174  15.741  1.00 16.89           C
ATOM   1044  C   GLU A 123     -17.305  20.328  15.358  1.00 14.23           C
ATOM   1045  O   GLU A 123     -16.078  20.154  15.305  1.00 16.16           O
ATOM   1046  CB  GLU A 123     -18.640  18.319  14.544  1.00 24.60           C
ATOM   1047  CG  GLU A 123     -19.214  19.062  13.368  1.00 33.47           C
ATOM   1048  CD  GLU A 123     -19.495  18.142  12.185  1.00 47.30           C
ATOM   1049  OE1 GLU A 123     -18.565  17.432  11.727  1.00 50.09           O
ATOM   1050  OE2 GLU A 123     -20.654  18.137  11.722  1.00 57.89           O
ATOM   1051  N   ASP A 124     -17.851  21.514  15.089  1.00 14.69           N
ATOM   1052  CA  ASP A 124     -16.976  22.628  14.750  1.00 14.72           C
ATOM   1053  C   ASP A 124     -15.973  22.961  15.847  1.00 13.51           C
ATOM   1054  O   ASP A 124     -14.816  23.251  15.583  1.00 13.73           O
ATOM   1055  CB  ASP A 124     -17.734  23.886  14.313  1.00 17.71           C
ATOM   1056  CG  ASP A 124     -18.676  24.438  15.362  1.00 23.60           C
ATOM   1057  OD1 ASP A 124     -19.130  23.723  16.240  1.00 26.15           O
ATOM   1058  OD2 ASP A 124     -19.044  25.619  15.203  1.00 38.53           O
ATOM   1059  N   VAL A 125     -16.433  22.910  17.111  1.00 12.88           N
ATOM   1060  CA  VAL A 125     -15.600  23.180  18.266  1.00 12.60           C
ATOM   1061  C   VAL A 125     -14.514  22.087  18.413  1.00 12.07           C
ATOM   1062  O   VAL A 125     -13.343  22.382  18.623  1.00 12.55           O
ATOM   1063  CB  VAL A 125     -16.462  23.341  19.548  1.00 13.51           C
ATOM   1064  CG1 VAL A 125     -15.542  23.487  20.757  1.00 14.30           C
ATOM   1065  CG2 VAL A 125     -17.331  24.575  19.387  1.00 16.89           C
ATOM   1066  N   ILE A 126     -14.943  20.838  18.320  1.00 11.64           N
ATOM   1067  CA  ILE A 126     -14.033  19.729  18.395  1.00 12.21           C
ATOM   1068  C   ILE A 126     -12.958  19.814  17.332  1.00 11.85           C
ATOM   1069  O   ILE A 126     -11.784  19.605  17.603  1.00 12.95           O
ATOM   1070  CB  ILE A 126     -14.734  18.361  18.368  1.00 13.38           C
ATOM   1071  CG1 ILE A 126     -15.686  18.288  19.534  1.00 16.85           C
ATOM   1072  CG2 ILE A 126     -13.695  17.246  18.412  1.00 16.36           C
ATOM   1073  CD1 ILE A 126     -16.403  17.000  19.704  1.00 19.33           C
ATOM   1074  N   LYS A 127     -13.323  20.172  16.111  1.00 11.72           N
ATOM   1075  CA  LYS A 127     -12.300  20.332  15.071  1.00 12.20           C
ATOM   1076  C   LYS A 127     -11.284  21.425  15.429  1.00 11.56           C
ATOM   1077  O   LYS A 127     -10.099  21.304  15.151  1.00 12.62           O
ATOM   1078  CB  LYS A 127     -12.953  20.589  13.708  1.00 12.97           C
ATOM   1079  CG  LYS A 127     -13.699  19.380  13.198  1.00 14.10           C
ATOM   1080  CD  LYS A 127     -14.481  19.770  11.942  1.00 15.90           C
ATOM   1081  CE  LYS A 127     -15.262  18.600  11.415  1.00 18.49           C
ATOM   1082  NZ  LYS A 127     -16.083  19.053  10.268  1.00 23.24           N
ATOM   1083  N   ARG A 128     -11.780  22.543  15.961  1.00 12.22           N
ATOM   1084  CA  ARG A 128     -10.833  23.594  16.369  1.00 13.10           C
ATOM   1085  C   ARG A 128      -9.906  23.095  17.480  1.00 13.38           C
ATOM   1086  O   ARG A 128      -8.692  23.398  17.458  1.00 13.34           O
ATOM   1087  CB  ARG A 128     -11.548  24.875  16.801  1.00 14.47           C
ATOM   1088  CG  ARG A 128     -12.187  25.605  15.644  1.00 16.25           C
ATOM   1089  CD  ARG A 128     -12.367  27.078  15.918  1.00 18.27           C
ATOM   1090  NE  ARG A 128     -13.010  27.365  17.173  1.00 20.64           N
ATOM   1091  CZ  ARG A 128     -14.324  27.345  17.378  1.00 18.18           C
ATOM   1092  NH1 ARG A 128     -15.159  26.995  16.400  1.00 23.15           N
ATOM   1093  NH2 ARG A 128     -14.783  27.689  18.578  1.00 23.93           N
ATOM   1094  N   VAL A 129     -10.445  22.300  18.414  1.00 11.14           N
ATOM   1095  CA  VAL A 129      -9.619  21.708  19.461  1.00 11.47           C
ATOM   1096  C   VAL A 129      -8.553  20.757  18.904  1.00 11.15           C
ATOM   1097  O   VAL A 129      -7.398  20.806  19.304  1.00 10.73           O
ATOM   1098  CB  VAL A 129     -10.509  21.013  20.506  1.00 11.26           C
ATOM   1099  CG1 VAL A 129      -9.710  20.079  21.393  1.00 11.94           C
ATOM   1100  CG2 VAL A 129     -11.231  22.033  21.357  1.00 13.11           C
ATOM   1101  N   LYS A 130      -8.938  19.952  17.929  1.00 11.16           N
ATOM   1102  CA  LYS A 130      -8.000  19.048  17.261  1.00 10.85           C
ATOM   1103  C   LYS A 130      -6.814  19.826  16.689  1.00 11.81           C
ATOM   1104  O   LYS A 130      -5.657  19.444  16.817  1.00 12.39           O
ATOM   1105  CB  LYS A 130      -8.673  18.194  16.170  1.00 11.50           C
ATOM   1106  CG  LYS A 130      -9.610  17.152  16.741  1.00 13.70           C
ATOM   1107  CD  LYS A 130     -10.299  16.377  15.625  1.00 17.84           C
ATOM   1108  CE  LYS A 130     -11.074  15.141  16.009  1.00 23.98           C
ATOM   1109  NZ  LYS A 130     -11.560  14.473  14.761  1.00 35.73           N
ATOM   1110  N   LYS A 131      -7.143  20.909  15.995  1.00 11.45           N
ATOM   1111  CA  LYS A 131      -6.128  21.771  15.411  1.00 11.84           C
ATOM   1112  C   LYS A 131      -5.242  22.447  16.465  1.00 12.09           C
ATOM   1113  O   LYS A 131      -4.040  22.534  16.324  1.00 12.27           O
ATOM   1114  CB  LYS A 131      -6.818  22.797  14.477  1.00 11.05           C
ATOM   1115  CG  LYS A 131      -7.481  22.160  13.255  1.00 12.21           C
ATOM   1116  CD  LYS A 131      -8.334  23.131  12.471  1.00 12.07           C
ATOM   1117  CE  LYS A 131      -8.784  22.487  11.187  1.00 12.64           C
ATOM   1118  NZ  LYS A 131      -9.663  23.335  10.369  1.00 12.27           N
ATOM   1119  N   ALA A 132      -5.873  22.923  17.531  1.00 11.80           N
ATOM   1120  CA  ALA A 132      -5.115  23.570  18.609  1.00 13.24           C
ATOM   1121  C   ALA A 132      -4.144  22.617  19.280  1.00 11.53           C
ATOM   1122  O   ALA A 132      -3.008  23.000  19.601  1.00 12.02           O
ATOM   1123  CB  ALA A 132      -6.070  24.152  19.620  1.00 13.24           C
ATOM   1124  N   LEU A 133      -4.606  21.392  19.440  1.00 10.81           N
ATOM   1125  CA  LEU A 133      -3.716  20.367  20.010  1.00 11.14           C
ATOM   1126  C   LEU A 133      -2.522  20.057  19.107  1.00 11.56           C
ATOM   1127  O   LEU A 133      -1.374  20.012  19.577  1.00 11.89           O
ATOM   1128  CB  LEU A 133      -4.499  19.081  20.307  1.00 10.50           C
ATOM   1129  CG  LEU A 133      -5.503  19.146  21.464  1.00 10.75           C
ATOM   1130  CD1 LEU A 133      -6.392  17.923  21.469  1.00 11.65           C
ATOM   1131  CD2 LEU A 133      -4.763  19.261  22.805  1.00 10.38           C
ATOM   1132  N   LYS A 134      -2.767  19.907  17.810  1.00 11.61           N
ATOM   1133  CA  LYS A 134      -1.678  19.647  16.894  1.00 13.14           C
ATOM   1134  C   LYS A 134      -0.670  20.793  16.910  1.00 12.18           C
ATOM   1135  O   LYS A 134       0.525  20.581  16.836  1.00 14.16           O
ATOM   1136  CB  LYS A 134      -2.194  19.432  15.481  1.00 15.90           C
ATOM   1137  CG  LYS A 134      -2.912  18.120  15.211  1.00 21.83           C
ATOM   1138  CD  LYS A 134      -2.038  16.875  15.330  1.00 24.90           C
ATOM   1139  CE  LYS A 134      -2.799  15.568  15.051  1.00 29.51           C
ATOM   1140  NZ  LYS A 134      -3.194  15.409  13.623  1.00 28.40           N
ATOM   1141  N   ASN A 135      -1.147  22.030  17.037  1.00 12.47           N
ATOM   1142  CA  ASN A 135      -0.281  23.194  17.114  1.00 13.45           C
ATOM   1143  C   ASN A 135       0.592  23.258  18.356  1.00 12.76           C
ATOM   1144  O   ASN A 135       1.589  23.965  18.335  1.00 15.50           O
ATOM   1145  CB  ASN A 135      -1.142  24.462  16.988  1.00 17.50           C
ATOM   1146  CG  ASN A 135      -0.322  25.752  16.948  1.00 19.83           C
ATOM   1147  OD1 ASN A 135       0.459  25.950  16.027  1.00 24.60           O
ATOM   1148  ND2 ASN A 135      -0.516  26.643  17.935  1.00 22.78           N
ATOM   1149  N   VAL A 136       0.242  22.495  19.417  1.00 12.05           N
ATOM   1150  CA  VAL A 136       1.076  22.362  20.593  1.00 12.31           C
ATOM   1151  C   VAL A 136       1.615  20.946  20.734  1.00 13.03           C
ATOM   1152  O   VAL A 136       1.964  20.536  21.827  1.00 13.27           O
ATOM   1153  CB  VAL A 136       0.377  22.835  21.870  1.00 12.52           C
ATOM   1154  CG1 VAL A 136       0.089  24.321  21.775  1.00 13.86           C
ATOM   1155  CG2 VAL A 136      -0.872  22.039  22.219  1.00 11.94           C
ATOM   1156  N   CYS A 137       1.767  20.240  19.617  1.00 12.90           N
ATOM   1157  CA  CYS A 137       2.479  18.946  19.603  1.00 14.84           C
ATOM   1158  C   CYS A 137       1.760  17.809  20.268  1.00 13.01           C
ATOM   1159  O   CYS A 137       2.368  16.792  20.572  1.00 14.99           O
ATOM   1160  CB  CYS A 137       3.923  19.059  20.156  1.00 16.91           C
ATOM   1161  SG  CYS A 137       4.952  20.221  19.213  1.00 21.40           S
ATOM   1162  N   LEU A 138       0.455  17.979  20.470  1.00 11.67           N
ATOM   1163  CA  LEU A 138      -0.399  16.935  21.035  1.00 11.78           C
ATOM   1164  C   LEU A 138      -1.325  16.406  19.953  1.00 11.97           C
ATOM   1165  O   LEU A 138      -1.377  16.936  18.867  1.00 14.54           O
ATOM   1166  CB  LEU A 138      -1.148  17.446  22.259  1.00 11.19           C
ATOM   1167  CG  LEU A 138      -0.264  17.996  23.374  1.00 11.03           C
ATOM   1168  CD1 LEU A 138      -1.190  18.376  24.522  1.00 11.52           C
ATOM   1169  CD2 LEU A 138       0.759  16.971  23.835  1.00 11.36           C
ATOM   1170  N   ASP A 139      -2.092  15.365  20.269  1.00 11.76           N
ATOM   1171  CA  ASP A 139      -2.968  14.718  19.308  1.00 11.59           C
ATOM   1172  C   ASP A 139      -4.212  14.180  19.991  1.00 12.29           C
ATOM   1173  O   ASP A 139      -4.128  13.388  20.918  1.00 11.88           O
ATOM   1174  CB  ASP A 139      -2.193  13.617  18.584  1.00 14.86           C
ATOM   1175  CG  ASP A 139      -2.969  12.938  17.475  1.00 16.40           C
ATOM   1176  OD1 ASP A 139      -4.206  12.917  17.493  1.00 15.65           O
ATOM   1177  OD2 ASP A 139      -2.291  12.354  16.599  1.00 22.36           O
ATOM   1178  N   TYR A 140      -5.349  14.731  19.604  1.00 13.19           N
ATOM   1179  CA  TYR A 140      -6.663  14.399  20.138  1.00 11.72           C
ATOM   1180  C   TYR A 140      -6.919  12.892  20.241  1.00 12.51           C
ATOM   1181  O   TYR A 140      -7.640  12.466  21.160  1.00 11.99           O
ATOM   1182  CB  TYR A 140      -7.730  15.068  19.253  1.00 13.05           C
ATOM   1183  CG  TYR A 140      -9.149  15.018  19.784  1.00 13.31           C
ATOM   1184  CD1 TYR A 140      -9.562  15.805  20.823  1.00 11.34           C
ATOM   1185  CD2 TYR A 140     -10.102  14.228  19.187  1.00 14.46           C
ATOM   1186  CE1 TYR A 140     -10.879  15.791  21.255  1.00 12.08           C
ATOM   1187  CE2 TYR A 140     -11.387  14.208  19.600  1.00 13.27           C
ATOM   1188  CZ  TYR A 140     -11.779  15.004  20.644  1.00 11.29           C
ATOM   1189  OH  TYR A 140     -13.090  14.943  21.094  1.00 14.22           O
ATOM   1190  N   LYS A 141      -6.364  12.071  19.359  1.00 13.36           N
ATOM   1191  CA  LYS A 141      -6.679  10.652  19.401  1.00 16.06           C
ATOM   1192  C   LYS A 141      -6.175   9.982  20.673  1.00 16.07           C
ATOM   1193  O   LYS A 141      -6.615   8.871  20.967  1.00 17.68           O
ATOM   1194  CB  LYS A 141      -6.232   9.911  18.135  1.00 19.15           C
ATOM   1195  CG  LYS A 141      -4.756   9.723  17.945  1.00 23.38           C
ATOM   1196  CD  LYS A 141      -4.503   8.811  16.742  1.00 29.71           C
ATOM   1197  CE  LYS A 141      -3.190   9.125  16.054  1.00 34.38           C
ATOM   1198  NZ  LYS A 141      -2.783   8.078  15.082  1.00 40.57           N
ATOM   1199  N   TYR A 142      -5.249  10.624  21.383  1.00 11.74           N
ATOM   1200  CA  TYR A 142      -4.686  10.116  22.625  1.00 12.60           C
ATOM   1201  C   TYR A 142      -5.379  10.702  23.865  1.00 13.91           C
ATOM   1202  O   TYR A 142      -4.866  10.576  25.023  1.00 16.15           O
ATOM   1203  CB  TYR A 142      -3.206  10.385  22.719  1.00 12.92           C
ATOM   1204  CG  TYR A 142      -2.453   9.658  21.658  1.00 14.60           C
ATOM   1205  CD1 TYR A 142      -2.049   8.356  21.833  1.00 17.45           C
ATOM   1206  CD2 TYR A 142      -2.154  10.281  20.474  1.00 15.51           C
ATOM   1207  CE1 TYR A 142      -1.343   7.695  20.826  1.00 17.51           C
ATOM   1208  CE2 TYR A 142      -1.456   9.644  19.477  1.00 16.32           C
ATOM   1209  CZ  TYR A 142      -1.071   8.349  19.635  1.00 17.76           C
ATOM   1210  OH  TYR A 142      -0.362   7.745  18.602  1.00 24.82           O
ATOM   1211  N   PHE A 143      -6.546  11.331  23.660  1.00 10.77           N
ATOM   1212  CA  PHE A 143      -7.385  11.813  24.747  1.00  9.64           C
ATOM   1213  C   PHE A 143      -8.579  10.900  24.900  1.00 10.36           C
ATOM   1214  O   PHE A 143      -8.939  10.150  23.976  1.00 14.44           O
ATOM   1215  CB  PHE A 143      -7.884  13.238  24.433  1.00 10.26           C
ATOM   1216  CG  PHE A 143      -6.819  14.331  24.555  1.00  9.83           C
ATOM   1217  CD1 PHE A 143      -5.704  14.352  23.785  1.00 10.01           C
ATOM   1218  CD2 PHE A 143      -6.953  15.294  25.539  1.00  9.47           C
ATOM   1219  CE1 PHE A 143      -4.734  15.318  23.947  1.00 10.20           C
ATOM   1220  CE2 PHE A 143      -5.957  16.234  25.753  1.00  9.57           C
ATOM   1221  CZ  PHE A 143      -4.873  16.273  24.937  1.00  9.49           C
ATOM   1222  N   GLY A 144      -9.123  10.904  26.095  1.00  9.72           N
ATOM   1223  CA  GLY A 144     -10.372  10.215  26.393  1.00  9.95           C
ATOM   1224  C   GLY A 144     -11.422  11.187  26.849  1.00  9.46           C
ATOM   1225  O   GLY A 144     -11.135  12.235  27.399  1.00 10.21           O
ATOM   1226  N   ASN A 145     -12.670  10.832  26.543  1.00 10.32           N
ATOM   1227  CA  ASN A 145     -13.829  11.609  26.896  1.00 10.50           C
ATOM   1228  C   ASN A 145     -14.579  11.057  28.082  1.00  9.49           C
ATOM   1229  O   ASN A 145     -14.523   9.850  28.372  1.00 10.99           O
ATOM   1230  CB  ASN A 145     -14.877  11.533  25.746  1.00 13.56           C
ATOM   1231  CG  ASN A 145     -14.464  12.178  24.486  1.00 15.90           C
ATOM   1232  OD1 ASN A 145     -13.785  13.211  24.481  1.00 15.30           O
ATOM   1233  ND2 ASN A 145     -14.899  11.564  23.389  1.00 16.85           N
ATOM   1234  N   ASP A 146     -15.361  11.927  28.709  1.00  8.64           N
ATOM   1235  CA  ASP A 146     -16.246  11.476  29.791  1.00  9.09           C
ATOM   1236  C   ASP A 146     -17.513  10.851  29.164  1.00  9.51           C
ATOM   1237  O   ASP A 146     -18.462  11.543  28.796  1.00 11.81           O
ATOM   1238  CB  ASP A 146     -16.615  12.655  30.683  1.00  8.85           C
ATOM   1239  CG  ASP A 146     -17.442  12.246  31.875  1.00  9.56           C
ATOM   1240  OD1 ASP A 146     -17.835  11.046  31.916  1.00 10.51           O
ATOM   1241  OD2 ASP A 146     -17.656  13.087  32.749  1.00  9.90           O
ATOM   1242  N   THR A 147     -17.496   9.543  28.995  1.00 10.86           N
ATOM   1243  CA  THR A 147     -18.591   8.811  28.384  1.00 12.72           C
ATOM   1244  C   THR A 147     -19.816   8.698  29.301  1.00 12.57           C
ATOM   1245  O   THR A 147     -20.852   8.226  28.867  1.00 14.85           O
ATOM   1246  CB  THR A 147     -18.143   7.419  27.919  1.00 14.46           C
ATOM   1247  OG1 THR A 147     -17.855   6.626  29.079  1.00 17.50           O
ATOM   1248  CG2 THR A 147     -16.923   7.539  27.014  1.00 18.32           C
ATOM   1249  N   SER A 148     -19.744   9.158  30.566  1.00 10.42           N
ATOM   1250  CA  SER A 148     -20.893   9.139  31.471  1.00 11.55           C
ATOM   1251  C   SER A 148     -21.907  10.240  31.144  1.00 11.99           C
ATOM   1252  O   SER A 148     -23.027  10.195  31.586  1.00 14.30           O
ATOM   1253  CB  SER A 148     -20.415   9.236  32.932  1.00 13.27           C
ATOM   1254  OG  SER A 148     -20.095  10.567  33.270  1.00 13.21           O
ATOM   1255  N   VAL A 149     -21.469  11.254  30.411  1.00 11.85           N
ATOM   1256  CA  VAL A 149     -22.304  12.362  30.060  1.00 11.81           C
ATOM   1257  C   VAL A 149     -23.001  12.039  28.726  1.00 12.76           C
ATOM   1258  O   VAL A 149     -22.323  11.689  27.771  1.00 16.97           O
ATOM   1259  CB  VAL A 149     -21.511  13.665  29.980  1.00 14.94           C
ATOM   1260  CG1 VAL A 149     -22.397  14.817  29.456  1.00 14.03           C
ATOM   1261  CG2 VAL A 149     -20.891  13.975  31.332  1.00 18.82           C
ATOM   1262  N   PRO A 150     -24.331  12.036  28.696  1.00 13.85           N
ATOM   1263  CA  PRO A 150     -25.047  11.564  27.524  1.00 14.50           C
ATOM   1264  C   PRO A 150     -25.020  12.593  26.390  1.00 13.86           C
ATOM   1265  O   PRO A 150     -25.831  13.516  26.361  1.00 15.81           O
ATOM   1266  CB  PRO A 150     -26.463  11.315  28.077  1.00 17.22           C
ATOM   1267  CG  PRO A 150     -26.607  12.293  29.187  1.00 19.46           C
ATOM   1268  CD  PRO A 150     -25.256  12.314  29.813  1.00 14.91           C
ATOM   1269  N   CYS A 151     -24.145  12.406  25.408  1.00 14.26           N
ATOM   1270  CA  CYS A 151     -24.051  13.319  24.280  1.00 13.78           C
ATOM   1271  C   CYS A 151     -24.658  12.797  22.999  1.00 14.91           C
ATOM   1272  O   CYS A 151     -24.691  13.516  22.003  1.00 19.08           O
ATOM   1273  CB  CYS A 151     -22.622  13.794  24.005  1.00 14.53           C
ATOM   1274  SG  CYS A 151     -21.965  14.786  25.375  1.00 16.13           S
ATOM   1275  N   HIS A 152     -25.164  11.581  23.024  1.00 17.39           N
ATOM   1276  CA  HIS A 152     -25.833  10.971  21.877  1.00 20.25           C
ATOM   1277  C   HIS A 152     -26.971  10.106  22.367  1.00 19.57           C
ATOM   1278  O   HIS A 152     -26.926   9.578  23.465  1.00 26.36           O
ATOM   1279  CB  HIS A 152     -24.854  10.100  21.044  1.00 27.18           C
ATOM   1280  CG  HIS A 152     -23.472  10.663  20.945  1.00 34.73           C
ATOM   1281  ND1 HIS A 152     -23.082  11.499  19.921  1.00 43.01           N
ATOM   1282  CD2 HIS A 152     -22.389  10.514  21.743  1.00 37.81           C
ATOM   1283  CE1 HIS A 152     -21.816  11.837  20.088  1.00 48.35           C
ATOM   1284  NE2 HIS A 152     -21.370  11.251  21.186  1.00 48.25           N
ATOM   1285  N   TYR A 153     -27.983   9.952  21.545  1.00 21.45           N
ATOM   1286  CA  TYR A 153     -29.018   8.959  21.818  1.00 21.43           C
ATOM   1287  C   TYR A 153     -28.520   7.541  21.514  1.00 31.06           C
ATOM   1288  O   TYR A 153     -27.702   7.375  20.612  1.00 37.67           O
ATOM   1289  CB  TYR A 153     -30.223   9.279  20.976  1.00 23.41           C
ATOM   1290  CG  TYR A 153     -30.978  10.538  21.391  1.00 18.96           C
ATOM   1291  CD1 TYR A 153     -31.577  10.621  22.650  1.00 17.61           C
ATOM   1292  CD2 TYR A 153     -31.093  11.632  20.535  1.00 19.59           C
ATOM   1293  CE1 TYR A 153     -32.270  11.743  23.053  1.00 15.59           C
ATOM   1294  CE2 TYR A 153     -31.828  12.776  20.908  1.00 17.04           C
ATOM   1295  CZ  TYR A 153     -32.421  12.812  22.173  1.00 15.12           C
ATOM   1296  OH  TYR A 153     -33.158  13.946  22.536  1.00 14.72           O
TER   
HETATM 1298  C1  NAG A 201     -23.817  16.258  36.943  1.00 10.56           C
HETATM 1299  C2  NAG A 201     -24.811  15.648  37.913  1.00  9.30           C
HETATM 1300  C3  NAG A 201     -26.017  16.554  38.044  1.00 10.17           C
HETATM 1301  C4  NAG A 201     -25.595  17.970  38.407  1.00 10.93           C
HETATM 1302  C5  NAG A 201     -24.563  18.429  37.383  1.00 13.87           C
HETATM 1303  C6  NAG A 201     -24.013  19.818  37.745  1.00 17.46           C
HETATM 1304  C7  NAG A 201     -24.602  13.197  37.864  1.00 12.11           C
HETATM 1305  C8  NAG A 201     -25.235  11.927  37.403  1.00 14.85           C
HETATM 1306  N2  NAG A 201     -25.222  14.319  37.533  1.00 10.22           N
HETATM 1307  O3  NAG A 201     -26.885  16.020  39.038  1.00 11.36           O
HETATM 1308  O4  NAG A 201     -26.712  18.848  38.343  1.00 11.08           O
HETATM 1309  O5  NAG A 201     -23.459  17.541  37.389  1.00 13.36           O
HETATM 1310  O6  NAG A 201     -23.496  19.804  39.091  1.00 24.36           O
HETATM 1311  O7  NAG A 201     -23.523  13.222  38.409  1.00 14.92           O
HETATM 1312  C1  NAG A 202     -27.022  19.434  39.602  1.00 11.54           C
HETATM 1313  C2  NAG A 202     -28.032  20.537  39.360  1.00 11.44           C
HETATM 1314  C3  NAG A 202     -28.345  21.148  40.733  1.00 11.44           C
HETATM 1315  C4  NAG A 202     -28.872  20.086  41.678  1.00 14.07           C
HETATM 1316  C5  NAG A 202     -27.939  18.877  41.673  1.00 14.00           C
HETATM 1317  C6  NAG A 202     -28.590  17.668  42.352  1.00 17.70           C
HETATM 1318  C7  NAG A 202     -27.994  21.542  37.132  1.00 13.49           C
HETATM 1319  C8  NAG A 202     -27.365  22.617  36.288  1.00 18.46           C
HETATM 1320  N2  NAG A 202     -27.554  21.505  38.395  1.00 11.81           N
HETATM 1321  O3  NAG A 202     -29.260  22.225  40.555  1.00 12.99           O
HETATM 1322  O4  NAG A 202     -28.887  20.544  43.022  1.00 18.15           O
HETATM 1323  O5  NAG A 202     -27.654  18.453  40.352  1.00 12.35           O
HETATM 1324  O6  NAG A 202     -29.762  17.236  41.709  1.00 18.94           O
HETATM 1325  O7  NAG A 202     -28.849  20.785  36.658  1.00 14.27           O
HETATM 1326  C1  BMA A 203     -30.097  21.055  43.508  1.00 19.02           C
HETATM 1327  C2  BMA A 203     -30.205  20.752  44.995  1.00 23.24           C
HETATM 1328  C3  BMA A 203     -31.483  21.335  45.522  1.00 26.51           C
HETATM 1329  C4  BMA A 203     -31.450  22.830  45.292  1.00 26.69           C
HETATM 1330  C5  BMA A 203     -31.209  23.127  43.798  1.00 27.35           C
HETATM 1331  C6  BMA A 203     -31.034  24.634  43.530  1.00 36.20           C
HETATM 1332  O2  BMA A 203     -29.132  21.382  45.631  1.00 29.86           O
HETATM 1333  O3  BMA A 203     -31.660  21.022  46.879  1.00 30.99           O
HETATM 1334  O4  BMA A 203     -32.708  23.317  45.685  1.00 31.09           O
HETATM 1335  O5  BMA A 203     -30.097  22.440  43.283  1.00 25.98           O
HETATM 1336  O6  BMA A 203     -29.751  25.076  43.937  1.00 56.61           O
HETATM 1337  C1  NAG A 204     -14.802  22.525  50.509  1.00 14.25           C
HETATM 1338  C2  NAG A 204     -15.265  22.436  51.949  1.00 14.57           C
HETATM 1339  C3  NAG A 204     -16.712  21.930  52.063  1.00 16.38           C
HETATM 1340  C4  NAG A 204     -17.628  22.746  51.171  1.00 14.77           C
HETATM 1341  C5  NAG A 204     -17.033  22.734  49.752  1.00 13.62           C
HETATM 1342  C6  NAG A 204     -17.919  23.473  48.746  1.00 15.55           C
HETATM 1343  C7  NAG A 204     -13.460  22.070  53.514  1.00 19.06           C
HETATM 1344  C8  NAG A 204     -12.680  21.085  54.322  1.00 20.88           C
HETATM 1345  N2  NAG A 204     -14.416  21.592  52.747  1.00 16.14           N
HETATM 1346  O3  NAG A 204     -17.135  22.040  53.400  1.00 19.05           O
HETATM 1347  O4  NAG A 204     -18.956  22.209  51.116  1.00 16.71           O
HETATM 1348  O5  NAG A 204     -15.697  23.261  49.734  1.00 13.47           O
HETATM 1349  O6  NAG A 204     -18.073  24.791  49.160  1.00 22.24           O
HETATM 1350  O7  NAG A 204     -13.194  23.236  53.575  1.00 22.28           O
HETATM 1351  C1  NAG A 205     -19.895  22.859  52.018  1.00 17.63           C
HETATM 1352  C2  NAG A 205     -21.289  22.576  51.522  1.00 22.25           C
HETATM 1353  C3  NAG A 205     -22.317  23.193  52.459  1.00 22.84           C
HETATM 1354  C4  NAG A 205     -22.119  22.757  53.898  1.00 22.71           C
HETATM 1355  C5  NAG A 205     -20.665  23.051  54.265  1.00 20.56           C
HETATM 1356  C6  NAG A 205     -20.351  22.503  55.647  1.00 23.06           C
HETATM 1357  C7  NAG A 205     -21.526  22.469  49.081  1.00 24.51           C
HETATM 1358  C8  NAG A 205     -21.702  23.244  47.799  1.00 25.53           C
HETATM 1359  N2  NAG A 205     -21.446  23.189  50.205  1.00 24.08           N
HETATM 1360  O3  NAG A 205     -23.639  22.964  51.994  1.00 28.79           O
HETATM 1361  O4  NAG A 205     -23.037  23.420  54.741  1.00 32.32           O
HETATM 1362  O5  NAG A 205     -19.787  22.408  53.347  1.00 21.29           O
HETATM 1363  O6  NAG A 205     -18.982  22.723  55.890  1.00 30.70           O
HETATM 1364  O7  NAG A 205     -21.454  21.230  49.065  1.00 30.89           O
HETATM 1365  C1  NAG A 206     -14.636  11.992  22.016  1.00 23.26           C
HETATM 1366  C2  NAG A 206     -14.120  10.842  21.119  1.00 25.40           C
HETATM 1367  C3  NAG A 206     -14.015  11.257  19.638  1.00 26.87           C
HETATM 1368  C4  NAG A 206     -15.325  11.960  19.254  1.00 27.77           C
HETATM 1369  C5  NAG A 206     -15.676  13.064  20.246  1.00 25.23           C
HETATM 1370  C6  NAG A 206     -17.028  13.710  20.018  1.00 29.68           C
HETATM 1371  C7  NAG A 206     -12.790   8.907  21.858  1.00 24.03           C
HETATM 1372  C8  NAG A 206     -11.479   8.354  22.357  1.00 24.42           C
HETATM 1373  N2  NAG A 206     -12.865  10.210  21.612  1.00 23.96           N
HETATM 1374  O3  NAG A 206     -13.659  10.157  18.804  1.00 33.29           O
HETATM 1375  O4  NAG A 206     -15.288  12.511  17.951  1.00 32.29           O
HETATM 1376  O5  NAG A 206     -15.843  12.483  21.518  1.00 26.85           O
HETATM 1377  O6  NAG A 206     -18.055  12.729  20.068  1.00 30.58           O
HETATM 1378  O7  NAG A 206     -13.762   8.163  21.693  1.00 29.84           O
HETATM 1379  C1 AOLA A 207      -7.858   7.961  47.889  0.50 96.34           C
HETATM 1380  O1 AOLA A 207      -7.802   6.985  47.110  0.50 94.33           O
HETATM 1381  O2 AOLA A 207      -8.214   7.860  49.082  0.50 89.42           O
HETATM 1382  C2 AOLA A 207      -7.478   9.326  47.367  0.50 95.29           C
HETATM 1383  C3 AOLA A 207      -8.687  10.257  47.399  0.50 93.37           C
HETATM 1384  C4 AOLA A 207      -8.905  10.884  46.023  0.50 82.79           C
HETATM 1385  C5 AOLA A 207      -9.966  11.988  46.002  0.50 69.44           C
HETATM 1386  C6 AOLA A 207     -10.190  12.491  44.569  0.50 57.41           C
HETATM 1387  C7 AOLA A 207     -11.056  13.753  44.485  0.50 47.65           C
HETATM 1388  C8 AOLA A 207     -10.760  14.672  43.281  0.50 41.90           C
HETATM 1389  C9 AOLA A 207     -12.006  15.475  42.948  0.50 45.04           C
HETATM 1390  C10AOLA A 207     -12.176  16.252  41.857  0.50 42.15           C
HETATM 1391  C11AOLA A 207     -11.146  16.470  40.760  0.50 43.79           C
HETATM 1392  C12AOLA A 207     -11.815  16.876  39.432  0.50 41.36           C
HETATM 1393  C13AOLA A 207     -10.765  17.157  38.360  0.50 39.21           C
HETATM 1394  C14AOLA A 207     -10.611  18.645  38.046  0.50 39.66           C
HETATM 1395  C15AOLA A 207      -9.123  19.011  38.055  0.50 36.37           C
HETATM 1396  C16AOLA A 207      -8.769  20.226  37.199  0.50 35.58           C
HETATM 1397  C17AOLA A 207      -7.308  20.596  37.430  0.50 34.54           C
HETATM 1398  C18AOLA A 207      -7.017  21.968  36.896  0.50 34.54           C
HETATM 1399  C1 BEIC A 208      -7.651   6.558  43.662  0.50 87.03           C
HETATM 1400  C2 BEIC A 208      -8.871   7.331  44.105  0.50 72.89           C
HETATM 1401  C3 BEIC A 208      -9.213   8.304  42.991  0.50 61.06           C
HETATM 1402  C4 BEIC A 208      -9.881   9.584  43.481  0.50 62.54           C
HETATM 1403  C5 BEIC A 208      -9.472  10.784  42.628  0.50 61.32           C
HETATM 1404  C6 BEIC A 208     -10.672  11.407  41.911  0.50 64.39           C
HETATM 1405  C7 BEIC A 208     -11.299  12.439  42.829  0.50 61.23           C
HETATM 1406  C8 BEIC A 208     -12.362  13.302  42.168  0.50 56.69           C
HETATM 1407  C9 BEIC A 208     -12.488  14.545  43.018  0.50 51.02           C
HETATM 1408  C10BEIC A 208     -12.102  15.751  42.584  0.50 48.88           C
HETATM 1409  C11BEIC A 208     -11.527  15.969  41.199  0.50 48.79           C
HETATM 1410  C12BEIC A 208     -12.392  16.951  40.419  0.50 46.59           C
HETATM 1411  C13BEIC A 208     -11.894  17.880  39.580  0.50 40.53           C
HETATM 1412  C14BEIC A 208     -10.414  18.054  39.326  0.50 40.57           C
HETATM 1413  C15BEIC A 208     -10.092  19.532  39.078  0.50 41.83           C
HETATM 1414  C16BEIC A 208      -9.427  19.788  37.720  0.50 42.44           C
HETATM 1415  C17BEIC A 208      -9.648  21.224  37.230  0.50 38.34           C
HETATM 1416  C18BEIC A 208      -8.338  21.975  37.162  0.50 39.34           C
HETATM 1417  O1 BEIC A 208      -7.763   5.755  42.708  0.50 95.92           O
HETATM 1418  O2 BEIC A 208      -6.568   6.759  44.262  0.50 89.60           O
HETATM 1419  C1 AGOL A 209     -17.288  15.577  24.707  0.50 20.68           C
HETATM 1420  C1 BGOL A 209     -17.675  15.263  24.105  0.50 32.46           C
HETATM 1421  O1 AGOL A 209     -16.722  15.774  23.393  0.50 17.25           O
HETATM 1422  O1 BGOL A 209     -16.394  15.671  23.624  0.50 27.79           O
HETATM 1423  C2 AGOL A 209     -17.537  14.105  25.037  0.50 24.59           C
HETATM 1424  C2 BGOL A 209     -17.558  14.171  25.146  0.50 31.09           C
HETATM 1425  O2 AGOL A 209     -17.938  13.293  23.921  0.50 26.53           O
HETATM 1426  O2 BGOL A 209     -17.913  12.940  24.522  0.50 26.72           O
HETATM 1427  C3 AGOL A 209     -18.500  14.005  26.225  0.50 18.60           C
HETATM 1428  C3 BGOL A 209     -18.485  14.492  26.309  0.50 22.37           C
HETATM 1429  O3 AGOL A 209     -17.607  13.825  27.324  0.50 15.78           O
HETATM 1430  O3 BGOL A 209     -18.757  15.891  26.212  0.50 16.11           O
HETATM 1431  C1  GOL A 210       5.770  22.344  31.507  1.00 24.52           C
HETATM 1432  O1  GOL A 210       4.403  21.984  31.694  1.00 27.40           O
HETATM 1433  C2  GOL A 210       6.436  21.337  30.592  1.00 23.60           C
HETATM 1434  O2  GOL A 210       6.450  20.093  31.266  1.00 23.40           O
HETATM 1435  C3  GOL A 210       5.738  21.084  29.247  1.00 26.19           C
HETATM 1436  O3  GOL A 210       5.802  22.197  28.340  1.00 29.00           O
HETATM 1437  O   HOH A 301      -1.857  36.426  32.206  1.00 22.18           O
HETATM 1438  O   HOH A 302      -9.890  41.390  35.835  1.00 18.12           O
HETATM 1439  O   HOH A 303     -12.175  41.237  40.066  1.00 18.83           O
HETATM 1440  O   HOH A 304      -7.207  34.955  32.859  1.00 15.73           O
HETATM 1441  O   HOH A 305     -16.482  37.065  37.689  1.00 18.01           O
HETATM 1442  O   HOH A 306     -16.186  38.948  35.714  1.00 15.22           O
HETATM 1443  O   HOH A 307      -0.540  13.769  29.068  1.00 13.59           O
HETATM 1444  O   HOH A 308      -3.042  37.842  34.243  1.00 18.06           O
HETATM 1445  O   HOH A 309       5.558   7.922  33.161  1.00 17.94           O
HETATM 1446  O   HOH A 310     -20.767  27.259  29.944  1.00 15.95           O
HETATM 1447  O   HOH A 311     -20.686  30.872  31.951  1.00 24.00           O
HETATM 1448  O   HOH A 312     -16.866  15.676  32.764  1.00  8.57           O
HETATM 1449  O   HOH A 313     -20.881  18.540  37.957  1.00 11.50           O
HETATM 1450  O   HOH A 314      -0.560  15.597  26.909  1.00 16.80           O
HETATM 1451  O   HOH A 315     -33.804  13.846  25.128  1.00 17.63           O
HETATM 1452  O   HOH A 316      -5.681   7.354  28.793  1.00 22.20           O
HETATM 1453  O   HOH A 317      -9.590   6.276  27.048  1.00 26.81           O
HETATM 1454  O   HOH A 318     -15.826   7.589  30.645  1.00 18.49           O
HETATM 1455  O   HOH A 319     -16.896   8.631  33.228  1.00 23.09           O
HETATM 1456  O   HOH A 320     -22.253  11.732  34.631  1.00 22.62           O
HETATM 1457  O   HOH A 321       0.771  11.158  32.335  1.00 12.22           O
HETATM 1458  O   HOH A 322       6.736  14.193  32.565  1.00 19.46           O
HETATM 1459  O   HOH A 323      -9.804   6.679  33.421  1.00 14.54           O
HETATM 1460  O   HOH A 324     -18.220  34.587  37.046  1.00 25.31           O
HETATM 1461  O   HOH A 325      -4.265  28.973  43.643  1.00 17.95           O
HETATM 1462  O   HOH A 326     -16.129  17.859  48.837  1.00 15.10           O
HETATM 1463  O   HOH A 327       0.815  31.517  39.688  1.00 26.09           O
HETATM 1464  O   HOH A 328       2.817  22.725  33.606  1.00 30.06           O
HETATM 1465  O   HOH A 329      -2.646  25.855  19.711  1.00 23.43           O
HETATM 1466  O   HOH A 330      -2.553  27.882  21.450  1.00 20.80           O
HETATM 1467  O   HOH A 331     -15.838  32.182  26.591  1.00 34.69           O
HETATM 1468  O   HOH A 332     -17.617  24.286  23.975  1.00 14.83           O
HETATM 1469  O   HOH A 333      -6.809  42.859  34.956  1.00 13.26           O
HETATM 1470  O   HOH A 334       7.561  11.731  33.538  1.00 19.00           O
HETATM 1471  O   HOH A 335       8.337  20.902  24.890  1.00 17.73           O
HETATM 1472  O   HOH A 336     -24.086  22.908  27.173  1.00 16.17           O
HETATM 1473  O   HOH A 337      -5.388  16.670  17.380  1.00 14.01           O
HETATM 1474  O   HOH A 338      -7.741  25.789  16.306  1.00 15.78           O
HETATM 1475  O   HOH A 339     -15.157  18.766  52.486  1.00 18.53           O
HETATM 1476  O   HOH A 340     -12.120  17.670  54.791  1.00 23.49           O
HETATM 1477  O   HOH A 341      -4.927  40.200  40.717  1.00 24.51           O
HETATM 1478  O   HOH A 342     -13.063   8.234  25.218  1.00 24.98           O
HETATM 1479  O   HOH A 343     -11.536  19.203  57.168  1.00 33.54           O
HETATM 1480  O   HOH A 344       1.962  14.004  17.738  1.00 44.13           O
HETATM 1481  O   HOH A 345       0.828  16.382  17.048  1.00 31.88           O
HETATM 1482  O   HOH A 346     -12.365  32.774  20.463  1.00 89.86           O
HETATM 1483  O   HOH A 347      -6.932  18.760  43.698  1.00 13.70           O
HETATM 1484  O   HOH A 348     -13.942  16.415  23.191  1.00 13.61           O
HETATM 1485  O   HOH A 349     -19.123  16.453  22.229  1.00 23.40           O
HETATM 1486  O   HOH A 350     -23.476  25.640  27.283  1.00 31.96           O
HETATM 1487  O   HOH A 351     -26.582  14.062  41.020  1.00 25.06           O
HETATM 1488  O   HOH A 352     -12.439  32.674  26.746  1.00152.28           O
HETATM 1489  O   HOH A 353     -11.166  36.876  26.824  1.00 26.66           O
HETATM 1490  O   HOH A 354     -21.955  10.959  36.876  1.00 25.09           O
HETATM 1491  O   HOH A 355     -28.007  24.316  41.730  1.00 30.57           O
HETATM 1492  O   HOH A 356     -23.854   8.186  33.449  1.00175.15           O
HETATM 1493  O   HOH A 357      -4.923  29.597  21.835  1.00 21.13           O
HETATM 1494  O   HOH A 358     -13.314   7.498  28.578  1.00 31.04           O
HETATM 1495  O   HOH A 359     -14.209  24.083  13.013  1.00 16.03           O
HETATM 1496  O   HOH A 360     -13.225   6.961  31.169  1.00 36.58           O
HETATM 1497  O   HOH A 361       0.156  35.762  40.748  1.00 35.42           O
HETATM 1498  O   HOH A 362     -12.368  23.333  11.124  1.00 17.96           O
HETATM 1499  O   HOH A 363       2.301  13.644  29.507  1.00 15.76           O
HETATM 1500  O   HOH A 364     -19.653  17.824  48.447  1.00 17.98           O
HETATM 1501  O   HOH A 365     -21.075  13.858  47.945  1.00 17.61           O
HETATM 1502  O   HOH A 366     -24.325  16.564  33.506  1.00 20.77           O
HETATM 1503  O   HOH A 367      -7.009  19.882  52.940  1.00 31.18           O
HETATM 1504  O   HOH A 368     -14.701  37.272  30.181  1.00 23.99           O
HETATM 1505  O   HOH A 369     -12.346  15.324  49.657  1.00 31.21           O
HETATM 1506  O   HOH A 370     -24.762  11.690  44.018  1.00 25.39           O
HETATM 1507  O   HOH A 371     -10.329  11.456  21.689  1.00 27.33           O
HETATM 1508  O   HOH A 372       1.443  10.442  42.327  1.00 28.82           O
HETATM 1509  O   HOH A 373     -16.058  23.132  11.169  1.00 27.73           O
HETATM 1510  O   HOH A 374     -20.881  23.352  20.729  1.00 28.78           O
HETATM 1511  O   HOH A 375     -25.622  23.327  39.352  1.00 27.59           O
HETATM 1512  O   HOH A 376     -14.770  26.688  13.596  1.00 26.61           O
HETATM 1513  O   HOH A 377     -19.867  19.360  50.670  1.00 30.93           O
HETATM 1514  O   HOH A 378      -7.776  32.805  44.021  1.00 27.88           O
HETATM 1515  O   HOH A 379      -6.887  27.939  20.260  1.00 73.17           O
HETATM 1516  O   HOH A 380       3.211  25.580  19.822  1.00 26.21           O
HETATM 1517  O   HOH A 381     -19.365   7.911  50.709  1.00 24.61           O
HETATM 1518  O   HOH A 382       6.551  18.759  22.947  1.00 75.42           O
HETATM 1519  O   HOH A 383     -20.581  25.339  18.145  1.00 35.81           O
HETATM 1520  O   HOH A 384       0.819  40.828  28.360  1.00140.42           O
HETATM 1521  O   HOH A 385      -5.138  33.616  44.036  1.00 28.68           O
HETATM 1522  O   HOH A 386      -5.192  15.169  48.763  1.00 35.74           O
HETATM 1523  O   HOH A 387      -6.413  38.342  43.416  1.00 38.97           O
HETATM 1524  O   HOH A 388       1.050  42.119  24.711  1.00174.64           O
HETATM 1525  O   HOH A 389      -0.409  35.885  29.341  1.00 44.34           O
HETATM 1526  O   HOH A 390     -16.326   9.226  23.582  1.00 37.50           O
HETATM 1527  O   HOH A 391     -20.351  33.852  35.220  1.00 31.20           O
HETATM 1528  O   HOH A 392     -27.065  22.573  43.989  1.00 44.18           O
HETATM 1529  O   HOH A 393       1.868  29.770  38.158  1.00 40.32           O
HETATM 1530  O   HOH A 394     -20.763  22.000  14.238  1.00 27.72           O
HETATM 1531  O   HOH A 395      -1.143  40.136  38.133  1.00 33.19           O
HETATM 1532  O   HOH A 396       0.603   9.294  16.706  1.00 38.67           O
HETATM 1533  O   HOH A 397       0.263  38.028  31.080  1.00 36.84           O
HETATM 1534  O   HOH A 398      -5.559  12.696  15.247  1.00 36.34           O
HETATM 1535  O   HOH A 399      -8.716   7.732  19.814  1.00 34.43           O
HETATM 1536  O   HOH A 400     -19.099  26.133  47.114  1.00 45.97           O
HETATM 1537  O   HOH A 401      -9.813  17.139  53.243  1.00109.46           O
HETATM 1538  O   HOH A 402     -20.837  10.997  25.751  1.00 40.57           O
HETATM 1539  O   HOH A 403     -23.222   8.786  36.193  1.00 46.27           O
HETATM 1540  O   HOH A 404     -26.932  14.502  43.956  1.00 70.46           O
HETATM 1541  O   HOH A 405     -11.211  38.432  29.219  1.00 35.97           O
HETATM 1542  O   HOH A 406      -2.676  29.503  17.738  1.00 35.46           O
HETATM 1543  O   HOH A 407       0.336  12.197  16.533  1.00 31.10           O
HETATM 1544  O   HOH A 408     -17.408   8.989  38.573  1.00 26.04           O
HETATM 1545  O   HOH A 409       3.491  23.233  29.334  1.00 31.11           O
HETATM 1546  O   HOH A 410      -7.183   7.807  26.348  1.00 36.65           O
HETATM 1547  O   HOH A 411     -17.236  31.443  41.718  1.00 37.62           O
HETATM 1548  O   HOH A 412      -9.028  21.167  54.088  1.00 68.96           O
HETATM 1549  O   HOH A 413     -21.977  18.650  15.848  1.00 35.09           O
HETATM 1550  O   HOH A 414     -19.192  30.485  43.109  1.00 59.49           O
HETATM 1551  O   HOH A 415      -9.294  37.238  36.107  1.00 16.41           O
HETATM 1552  O   HOH A 416       3.067  32.469  20.615  1.00 59.27           O
HETATM 1553  O   HOH A 417       1.955  10.353  26.745  1.00 46.42           O
HETATM 1554  O   HOH A 418     -21.904  29.656  29.902  1.00 31.48           O
HETATM 1555  O   HOH A 419      -1.100  10.873  27.889  1.00 35.65           O
HETATM 1556  O   HOH A 420      -9.146  28.274  16.710  1.00 52.10           O
HETATM 1557  O   HOH A 421      -5.653  36.604  34.497  1.00 14.56           O
HETATM 1558  O   HOH A 422      -1.084  29.724  19.969  1.00 30.96           O
HETATM 1559  O   HOH A 423      -9.365  34.707  26.114  1.00 88.79           O
HETATM 1560  O   HOH A 424     -15.129  29.679  45.996  1.00 33.29           O
HETATM 1561  O   HOH A 425     -22.949  18.396  46.012  1.00 29.51           O
HETATM 1562  O   HOH A 426       6.308  16.361  18.430  1.00 39.21           O
HETATM 1563  O   HOH A 427      -8.291  41.092  30.380  1.00 35.19           O
HETATM 1564  O   HOH A 428       2.657  10.819  30.194  1.00 19.72           O
HETATM 1565  O   HOH A 429     -17.559  18.240  51.311  1.00 22.26           O
HETATM 1566  O   HOH A 430       4.660   8.935  30.677  1.00 21.94           O
HETATM 1567  O   HOH A 431       8.898  22.079  22.424  1.00 29.75           O
HETATM 1568  O   HOH A 432     -23.002  21.834  44.661  1.00 39.33           O
HETATM 1569  O   HOH A 433     -34.217  21.082  47.585  1.00 31.94           O
HETATM 1570  O   HOH A 434     -21.789   7.629  47.636  1.00 38.81           O
HETATM 1571  O   HOH A 435       4.531  11.969  19.008  1.00 38.35           O
HETATM 1572  O   HOH A 436     -25.094  22.340  54.514  1.00 47.36           O
HETATM 1573  O   HOH A 437     -18.812   6.374  39.141  1.00 39.12           O
HETATM 1574  O   HOH A 438      -7.438  15.885  52.817  1.00 37.65           O
HETATM 1575  O   HOH A 439       8.161  23.835  24.299  1.00 36.77           O
HETATM 1576  O   HOH A 440      -1.247   9.922  43.269  1.00 69.01           O
HETATM 1577  O   HOH A 441     -16.433   5.361  51.793  1.00 35.25           O
HETATM 1578  O   HOH A 442     -20.014  33.350  32.689  1.00102.36           O
HETATM 1579  O   HOH A 443     -10.616  34.186  23.289  1.00 41.30           O
HETATM 1580  O   HOH A 444     -20.476  28.250  41.852  1.00 51.89           O
HETATM 1581  O   HOH A 445      -9.742  33.585  20.593  1.00 51.90           O
HETATM 1582  O   HOH A 446     -14.830  33.811  29.617  1.00 55.88           O
HETATM 1583  O   HOH A 447       0.338  32.236  20.862  1.00 63.30           O
HETATM 1584  O   HOH A 448     -24.450   8.722  44.525  1.00 43.00           O
HETATM 1585  O   HOH A 449     -20.375   4.633  40.694  1.00102.88           O
HETATM 1586  O   HOH A 450      -7.865  14.027  51.162  1.00 56.51           O
HETATM 1587  O   HOH A 451       0.836  12.986  13.868  1.00 53.35           O
HETATM 1588  O   HOH A 452     -14.268  35.808  27.596  1.00 52.98           O
HETATM 1589  O   HOH A 453     -18.501   6.667  34.597  1.00 88.19           O
HETATM 1590  O   HOH A 454       2.856  10.784  17.129  1.00 75.95           O
HETATM 1591  O   HOH A 455      -2.134  41.502  40.191  1.00 30.90           O
HETATM 1592  O   HOH A 456      -9.732   5.100  31.086  1.00 25.48           O
HETATM 1593  O   HOH A 457      -1.116  37.606  36.253  1.00 31.35           O
HETATM 1594  O   HOH A 458       4.668   6.792  28.647  1.00 37.86           O
HETATM 1595  O   HOH A 459     -26.385  11.460  41.294  1.00 29.98           O
HETATM 1596  O   HOH A 460     -15.856   7.864  37.219  1.00 36.99           O
HETATM 1597  O   HOH A 461     -12.306  29.612  46.998  1.00 45.83           O
HETATM 1598  O   HOH A 462      -7.087  14.478  15.794  1.00 67.62           O
HETATM 1599  O   HOH A 463      -2.768  14.617  46.918  1.00 37.98           O
HETATM 1600  O   HOH A 464      -2.132  27.609  44.839  1.00 33.26           O
HETATM 1601  O   HOH A 465      -3.006  27.401  47.498  1.00 53.58           O
HETATM 1602  O   HOH A 466     -19.437  27.863  19.009  1.00 39.45           O
HETATM 1603  O   HOH A 467     -24.372  20.582  42.066  1.00 37.56           O
HETATM 1604  O   HOH A 468     -22.832  26.259  41.532  1.00 35.82           O
HETATM 1605  O   HOH A 469       4.098  25.337  33.877  1.00 38.61           O
HETATM 1606  O   HOH A 470      -9.894  11.267  16.948  1.00 41.02           O
HETATM 1607  O   HOH A 471       7.283  25.339  21.831  1.00 54.01           O
HETATM 1608  O   HOH A 472     -13.302   8.031  52.485  1.00 38.60           O
HETATM 1609  O   HOH A 473      -7.837   7.557  23.265  1.00 36.28           O
HETATM 1610  O   HOH A 474     -19.618  30.718  23.027  1.00 61.82           O
HETATM 1611  O   HOH A 475     -12.599  11.946  16.598  1.00 42.17           O
HETATM 1612  O   HOH A 476       8.122  17.121  21.475  1.00197.98           O
HETATM 1613  O   HOH A 477     -10.341  10.037  19.135  1.00 39.95           O
HETATM 1614  O   HOH A 478       3.092  12.219  11.973  1.00124.02           O
HETATM 1615  O   HOH A 479      -1.764  24.780  43.833  1.00 34.84           O
HETATM 1616  O   HOH A 480     -17.880  27.685  16.610  1.00 44.39           O
HETATM 1617  O   HOH A 481     -23.908  13.326  47.026  1.00 37.96           O
HETATM 1618  O   HOH A 482      -9.719  26.486  47.497  1.00 43.70           O
HETATM 1619  O   HOH A 483      -0.853  16.226  47.723  1.00 45.22           O
HETATM 1620  O   HOH A 484      -6.861  30.861  48.502  1.00 99.00           O
HETATM 1621  O   HOH A 485      -8.501  33.277  48.601  1.00 79.87           O
HETATM 1622  O   HOH A 486       0.921  29.347  18.046  1.00114.37           O
HETATM 1623  O   HOH A 487       2.018  36.383  28.824  1.00 54.22           O
HETATM 1624  O   HOH A 488     -26.285  25.411  18.853  1.00 66.74           O
HETATM 1625  O   HOH A 489     -21.564   8.100  26.272  1.00 80.86           O
HETATM 1626  O   HOH A 490      -8.567  24.670  51.888  1.00 82.30           O
HETATM 1627  O   HOH A 491      -5.119  34.087  23.668  1.00 67.38           O
HETATM 1628  O   HOH A 492       2.067  18.370  15.972  1.00 35.24           O
HETATM 1629  O   HOH A 493     -23.734   5.335  34.083  1.00192.74           O
HETATM 1630  O   HOH A 494     -15.901   4.757  37.410  1.00 57.28           O
HETATM 1631  O   HOH A 495       3.769  23.194  16.284  1.00 38.68           O
HETATM 1632  O   HOH A 496      -0.899  18.120  45.624  1.00 36.87           O
HETATM 1633  O   HOH A 497      -2.099  37.130  39.641  1.00 42.95           O
HETATM 1634  O   HOH A 498     -17.727  20.978  11.427  1.00 37.94           O
HETATM 1635  O   HOH A 499      -8.726  29.720  19.078  1.00108.68           O
HETATM 1636  O   HOH A 500     -20.812  18.460  34.031  1.00 13.70           O
HETATM 1637  O   HOH A 501     -13.613   7.670  44.459  1.00 28.32           O
HETATM 1638  O   HOH A 502       2.412  37.478  38.362  1.00 50.49           O
HETATM 1639  O   HOH A 503     -19.124  24.007  39.771  1.00 25.11           O
HETATM 1640  O   HOH A 504     -21.279  24.434  38.657  1.00 46.42           O
HETATM 1641  O   HOH A 505     -13.314  14.194  47.136  1.00 25.53           O
HETATM 1642  O   HOH A 506     -13.539  10.581  44.824  1.00 29.53           O
HETATM 1643  O   HOH A 507     -12.106   7.557  42.321  1.00 84.87           O
HETATM 1644  O   HOH A 508     -12.352   8.785  46.706  1.00 36.73           O
HETATM 1645  O   HOH A 509     -10.694  14.021  51.599  1.00108.79           O
HETATM 1646  O   HOH A 510     -11.463  11.531  50.821  1.00 38.28           O
HETATM 1647  O   HOH A 511     -14.055   5.060  27.768  1.00 38.21           O
HETATM 1648  O   HOH A 512     -32.793  24.316  48.137  1.00 42.16           O
HETATM 1649  O   HOH A 513      -8.386   6.047  40.070  1.00 32.21           O
HETATM 1650  O   HOH A 514     -13.452  25.881  51.833  1.00 26.17           O
TER
ATOM      1  N   LYS B   1      -6.000  45.321  26.744  1.00 17.61           N
ATOM      2  CA  LYS B   1      -4.838  45.938  26.036  1.00 14.98           C
ATOM      3  C   LYS B   1      -4.670  47.387  26.473  1.00 12.33           C
ATOM      4  O   LYS B   1      -5.656  48.104  26.676  1.00 14.21           O
ATOM      5  CB  LYS B   1      -5.078  45.833  24.511  1.00 16.02           C
ATOM      6  CG  LYS B   1      -4.005  46.433  23.620  1.00 18.76           C
ATOM      7  CD  LYS B   1      -4.330  46.324  22.144  1.00 17.42           C
ATOM      8  CE  LYS B   1      -3.321  47.098  21.324  1.00 19.30           C
ATOM      9  NZ  LYS B   1      -3.762  47.078  19.892  1.00 24.07           N
ATOM     10  N   GLU B   2      -3.425  47.847  26.589  1.00 12.65           N
ATOM     11  CA  GLU B   2      -3.186  49.244  26.868  1.00 10.88           C
ATOM     12  C   GLU B   2      -3.512  50.035  25.605  1.00 11.28           C
ATOM     13  O   GLU B   2      -3.068  49.681  24.530  1.00 14.59           O
ATOM     14  CB  GLU B   2      -1.747  49.500  27.331  1.00 12.69           C
ATOM     15  CG  GLU B   2      -1.330  48.733  28.610  1.00 11.91           C
ATOM     16  CD  GLU B   2      -1.511  49.531  29.883  1.00 11.65           C
ATOM     17  OE1 GLU B   2      -0.723  50.493  30.032  1.00 16.62           O
ATOM     18  OE2 GLU B   2      -2.392  49.195  30.735  1.00 12.95           O
ATOM     19  N   PRO B   3      -4.203  51.167  25.767  1.00 11.73           N
ATOM     20  CA  PRO B   3      -4.521  52.030  24.670  1.00 11.20           C
ATOM     21  C   PRO B   3      -3.335  52.911  24.329  1.00 13.69           C
ATOM     22  O   PRO B   3      -2.345  52.975  25.068  1.00 18.53           O
ATOM     23  CB  PRO B   3      -5.652  52.872  25.227  1.00 11.72           C
ATOM     24  CG  PRO B   3      -5.318  53.001  26.704  1.00 12.81           C
ATOM     25  CD  PRO B   3      -4.718  51.663  27.084  1.00 11.42           C
ATOM     26  N   CYS B   4      -3.464  53.571  23.175  1.00 15.59           N
ATOM     27  CA  CYS B   4      -2.604  54.677  22.787  1.00 17.30           C
ATOM     28  C   CYS B   4      -3.368  55.970  22.932  1.00 17.64           C
ATOM     29  O   CYS B   4      -4.093  56.342  22.038  1.00 19.65           O
ATOM     30  CB  CYS B   4      -2.072  54.474  21.382  1.00 18.25           C
ATOM     31  SG  CYS B   4      -3.306  54.386  20.070  1.00 19.70           S
ATOM     32  N   PRO B   5      -3.255  56.652  24.077  1.00 21.70           N
ATOM     33  CA  PRO B   5      -4.136  57.812  24.247  1.00 23.01           C
ATOM     34  C   PRO B   5      -3.852  58.949  23.263  1.00 21.02           C
ATOM     35  O   PRO B   5      -2.746  59.115  22.805  1.00 25.44           O
ATOM     36  CB  PRO B   5      -3.893  58.260  25.712  1.00 26.32           C
ATOM     37  CG  PRO B   5      -3.233  57.120  26.374  1.00 30.58           C
ATOM     38  CD  PRO B   5      -2.505  56.351  25.312  1.00 25.88           C
ATOM     39  N   PRO B   6      -4.848  59.756  22.970  1.00 23.67           N
ATOM     40  CA  PRO B   6      -4.595  60.847  22.001  1.00 25.57           C
ATOM     41  C   PRO B   6      -3.583  61.854  22.545  1.00 33.81           C
ATOM     42  O   PRO B   6      -3.436  61.971  23.760  1.00 40.81           O
ATOM     43  CB  PRO B   6      -5.952  61.519  21.858  1.00 30.18           C
ATOM     44  CG  PRO B   6      -6.944  60.551  22.406  1.00 29.49           C
ATOM     45  CD  PRO B   6      -6.246  59.719  23.429  1.00 29.27           C
ATOM     46  N   GLU B   7      -2.894  62.571  21.658  1.00 35.20           N
ATOM     47  CA  GLU B   7      -1.869  63.543  22.053  1.00 51.21           C
ATOM     48  C   GLU B   7      -2.398  64.619  23.020  1.00 50.25           C
ATOM     49  O   GLU B   7      -1.875  64.761  24.136  1.00 59.41           O
ATOM     50  CB  GLU B   7      -1.260  64.199  20.799  1.00 60.13           C
ATOM     51  CG  GLU B   7      -0.099  65.159  21.047  1.00 70.25           C
ATOM     52  CD  GLU B   7       1.157  64.482  21.579  1.00 76.99           C
ATOM     53  OE1 GLU B   7       1.222  63.232  21.596  1.00 83.97           O
ATOM     54  OE2 GLU B   7       2.095  65.211  21.976  1.00 90.24           O
ATOM     55  N   ASN B   8      -3.444  65.344  22.606  1.00 37.00           N
ATOM     56  CA  ASN B   8      -3.950  66.497  23.367  1.00 45.31           C
ATOM     57  C   ASN B   8      -5.479  66.553  23.379  1.00 36.44           C
ATOM     58  O   ASN B   8      -6.098  67.584  23.156  1.00 49.54           O
ATOM     59  CB  ASN B   8      -3.325  67.821  22.885  1.00 65.67           C
ATOM     60  CG  ASN B   8      -3.378  67.991  21.376  1.00 76.87           C
ATOM     61  OD1 ASN B   8      -2.967  67.105  20.624  1.00 90.70           O
ATOM     62  ND2 ASN B   8      -3.863  69.147  20.925  1.00 90.13           N
ATOM     63  N   LEU B   9      -6.079  65.414  23.653  1.00 23.99           N
ATOM     64  CA  LEU B   9      -7.486  65.354  23.966  1.00 25.92           C
ATOM     65  C   LEU B   9      -7.786  66.207  25.167  1.00 28.18           C
ATOM     66  O   LEU B   9      -7.113  66.112  26.195  1.00 37.36           O
ATOM     67  CB  LEU B   9      -7.897  63.921  24.306  1.00 22.96           C
ATOM     68  CG  LEU B   9      -9.348  63.650  24.721  1.00 20.57           C
ATOM     69  CD1 LEU B   9     -10.317  64.233  23.711  1.00 27.42           C
ATOM     70  CD2 LEU B   9      -9.572  62.155  24.854  1.00 25.76           C
ATOM     71  N   GLN B  10      -8.848  66.992  25.041  1.00 36.43           N
ATOM     72  CA  GLN B  10      -9.361  67.787  26.141  1.00 39.03           C
ATOM     73  C   GLN B  10     -10.615  67.160  26.747  1.00 33.62           C
ATOM     74  O   GLN B  10     -11.490  66.671  26.033  1.00 40.73           O
ATOM     75  CB  GLN B  10      -9.652  69.214  25.669  1.00 51.34           C
ATOM     76  CG  GLN B  10      -8.402  69.971  25.236  1.00 51.80           C
ATOM     77  CD  GLN B  10      -8.559  71.488  25.297  1.00 56.07           C
ATOM     78  OE1 GLN B  10      -7.618  72.201  25.652  1.00 58.22           O
ATOM     79  NE2 GLN B  10      -9.749  71.983  24.961  1.00 71.47           N
ATOM     80  N   LEU B  11     -10.641  67.138  28.072  1.00 30.02           N
ATOM     81  CA  LEU B  11     -11.827  66.833  28.851  1.00 25.78           C
ATOM     82  C   LEU B  11     -12.463  68.112  29.312  1.00 26.67           C
ATOM     83  O   LEU B  11     -11.990  68.751  30.266  1.00 27.53           O
ATOM     84  CB  LEU B  11     -11.440  66.028  30.076  1.00 28.26           C
ATOM     85  CG  LEU B  11     -12.566  65.705  31.051  1.00 26.93           C
ATOM     86  CD1 LEU B  11     -13.762  65.103  30.308  1.00 24.96           C
ATOM     87  CD2 LEU B  11     -12.024  64.748  32.107  1.00 33.69           C
ATOM     88  N   THR B  12     -13.529  68.522  28.651  1.00 25.88           N
ATOM     89  CA  THR B  12     -14.087  69.813  29.048  1.00 22.65           C
ATOM     90  C   THR B  12     -14.837  69.740  30.384  1.00 17.08           C
ATOM     91  O   THR B  12     -15.540  68.813  30.591  1.00 15.40           O
ATOM     92  CB  THR B  12     -14.956  70.470  27.957  1.00 28.32           C
ATOM     93  OG1 THR B  12     -15.708  71.546  28.535  1.00 45.72           O
ATOM     94  CG2 THR B  12     -15.890  69.523  27.291  1.00 28.51           C
ATOM     95  N   PRO B  13     -14.731  70.795  31.244  1.00 17.26           N
ATOM     96  CA  PRO B  13     -15.559  70.834  32.458  1.00 15.47           C
ATOM     97  C   PRO B  13     -17.058  70.635  32.115  1.00 15.11           C
ATOM     98  O   PRO B  13     -17.567  71.126  31.094  1.00 15.18           O
ATOM     99  CB  PRO B  13     -15.239  72.225  33.049  1.00 18.89           C
ATOM    100  CG  PRO B  13     -13.778  72.446  32.649  1.00 19.42           C
ATOM    101  CD  PRO B  13     -13.713  71.869  31.243  1.00 19.20           C
ATOM    102  N   ARG B  14     -17.723  69.919  32.971  1.00 14.75           N
ATOM    103  CA  ARG B  14     -19.115  69.539  32.862  1.00 12.08           C
ATOM    104  C   ARG B  14     -19.490  68.541  31.744  1.00 12.18           C
ATOM    105  O   ARG B  14     -20.651  68.184  31.638  1.00 12.80           O
ATOM    106  CB  ARG B  14     -20.054  70.726  32.885  1.00 12.01           C
ATOM    107  CG  ARG B  14     -19.749  71.647  34.021  1.00 13.57           C
ATOM    108  CD  ARG B  14     -20.970  72.371  34.514  1.00 15.55           C
ATOM    109  NE  ARG B  14     -20.610  73.319  35.555  1.00 15.02           N
ATOM    110  CZ  ARG B  14     -21.459  73.870  36.403  1.00 15.09           C
ATOM    111  NH1 ARG B  14     -22.742  73.570  36.324  1.00 16.64           N
ATOM    112  NH2 ARG B  14     -21.041  74.800  37.266  1.00 20.43           N
ATOM    113  N   ALA B  15     -18.526  68.023  31.000  1.00 11.91           N
ATOM    114  CA  ALA B  15     -18.806  67.022  29.972  1.00 13.58           C
ATOM    115  C   ALA B  15     -19.474  65.771  30.545  1.00 13.58           C
ATOM    116  O   ALA B  15     -20.219  65.098  29.831  1.00 15.18           O
ATOM    117  CB  ALA B  15     -17.538  66.610  29.254  1.00 16.06           C
ATOM    118  N   LEU B  16     -19.168  65.452  31.804  1.00 11.72           N
ATOM    119  CA  LEU B  16     -19.662  64.196  32.428  1.00 12.06           C
ATOM    120  C   LEU B  16     -20.952  64.356  33.211  1.00 11.92           C
ATOM    121  O   LEU B  16     -21.467  63.392  33.792  1.00 11.97           O
ATOM    122  CB  LEU B  16     -18.561  63.517  33.249  1.00 12.92           C
ATOM    123  CG  LEU B  16     -17.196  63.382  32.592  1.00 13.49           C
ATOM    124  CD1 LEU B  16     -16.213  62.672  33.534  1.00 16.05           C
ATOM    125  CD2 LEU B  16     -17.264  62.746  31.247  1.00 15.55           C
ATOM    126  N  AVAL B  17     -21.522  65.552  33.243  0.49 12.13           N
ATOM    127  N  BVAL B  17     -21.532  65.560  33.218  0.51 11.71           N
ATOM    128  CA AVAL B  17     -22.720  65.715  34.039  0.49 11.51           C
ATOM    129  CA BVAL B  17     -22.773  65.790  33.969  0.51 12.81           C
ATOM    130  C  AVAL B  17     -23.863  64.858  33.523  0.49 10.12           C
ATOM    131  C  BVAL B  17     -23.915  64.910  33.495  0.51 11.10           C
ATOM    132  O  AVAL B  17     -23.928  64.552  32.337  0.49 12.21           O
ATOM    133  O  BVAL B  17     -24.070  64.692  32.300  0.51 14.05           O
ATOM    134  CB AVAL B  17     -23.150  67.181  34.129  0.49 11.67           C
ATOM    135  CB BVAL B  17     -23.215  67.277  33.925  0.51 13.58           C
ATOM    136  CG1AVAL B  17     -22.008  68.037  34.610  0.49 13.83           C
ATOM    137  CG1BVAL B  17     -24.694  67.446  34.275  0.51 13.90           C
ATOM    138  CG2AVAL B  17     -23.662  67.680  32.787  0.49 12.36           C
ATOM    139  CG2BVAL B  17     -22.412  68.107  34.894  0.51 12.70           C
ATOM    140  N   GLY B  18     -24.731  64.446  34.446  1.00 11.06           N
ATOM    141  CA  GLY B  18     -25.933  63.753  34.139  1.00 11.70           C
ATOM    142  C   GLY B  18     -25.807  62.252  34.225  1.00  9.22           C
ATOM    143  O   GLY B  18     -24.943  61.719  34.931  1.00 10.77           O
ATOM    144  N   LYS B  19     -26.713  61.599  33.506  1.00  9.74           N
ATOM    145  CA  LYS B  19     -26.939  60.171  33.588  1.00  9.22           C
ATOM    146  C   LYS B  19     -26.210  59.425  32.500  1.00  8.72           C
ATOM    147  O   LYS B  19     -26.299  59.814  31.317  1.00 10.32           O
ATOM    148  CB  LYS B  19     -28.434  59.864  33.549  1.00 10.88           C
ATOM    149  CG  LYS B  19     -28.776  58.398  33.724  1.00 14.21           C
ATOM    150  CD  LYS B  19     -30.267  58.134  33.887  1.00 19.49           C
ATOM    151  CE  LYS B  19     -31.178  58.838  32.870  1.00 30.71           C
ATOM    152  NZ  LYS B  19     -31.126  58.393  31.436  1.00 33.85           N
ATOM    153  N   TRP B  20     -25.542  58.335  32.871  1.00  7.84           N
ATOM    154  CA  TRP B  20     -24.860  57.468  31.957  1.00  8.25           C
ATOM    155  C   TRP B  20     -25.175  56.020  32.306  1.00  8.13           C
ATOM    156  O   TRP B  20     -25.431  55.684  33.483  1.00  9.40           O
ATOM    157  CB  TRP B  20     -23.314  57.676  32.013  1.00  8.52           C
ATOM    158  CG  TRP B  20     -22.901  59.083  31.782  1.00  9.48           C
ATOM    159  CD1 TRP B  20     -22.769  60.063  32.723  1.00 10.11           C
ATOM    160  CD2 TRP B  20     -22.584  59.699  30.526  1.00  9.89           C
ATOM    161  NE1 TRP B  20     -22.360  61.251  32.154  1.00 12.10           N
ATOM    162  CE2 TRP B  20     -22.264  61.052  30.798  1.00 12.09           C
ATOM    163  CE3 TRP B  20     -22.519  59.243  29.189  1.00 11.12           C
ATOM    164  CZ2 TRP B  20     -21.855  61.933  29.791  1.00 14.24           C
ATOM    165  CZ3 TRP B  20     -22.147  60.118  28.213  1.00 13.86           C
ATOM    166  CH2 TRP B  20     -21.824  61.457  28.513  1.00 13.84           C
ATOM    167  N   TYR B  21     -25.036  55.160  31.310  1.00  7.75           N
ATOM    168  CA  TYR B  21     -25.203  53.738  31.421  1.00  7.93           C
ATOM    169  C   TYR B  21     -23.920  53.051  31.017  1.00  7.42           C
ATOM    170  O   TYR B  21     -23.444  53.196  29.909  1.00  8.69           O
ATOM    171  CB  TYR B  21     -26.361  53.294  30.531  1.00  8.14           C
ATOM    172  CG  TYR B  21     -27.660  53.987  30.812  1.00  9.23           C
ATOM    173  CD1 TYR B  21     -28.433  53.620  31.904  1.00 11.24           C
ATOM    174  CD2 TYR B  21     -28.117  55.041  30.009  1.00  9.82           C
ATOM    175  CE1 TYR B  21     -29.656  54.228  32.160  1.00 12.35           C
ATOM    176  CE2 TYR B  21     -29.329  55.633  30.280  1.00 11.72           C
ATOM    177  CZ  TYR B  21     -30.115  55.224  31.322  1.00 12.90           C
ATOM    178  OH  TYR B  21     -31.314  55.815  31.589  1.00 17.03           O
ATOM    179  N   LEU B  22     -23.351  52.280  31.963  1.00  7.58           N
ATOM    180  CA  LEU B  22     -22.021  51.665  31.723  1.00  7.46           C
ATOM    181  C   LEU B  22     -22.285  50.270  31.204  1.00  7.76           C
ATOM    182  O   LEU B  22     -22.489  49.325  31.970  1.00  8.69           O
ATOM    183  CB  LEU B  22     -21.203  51.713  33.013  1.00  8.42           C
ATOM    184  CG  LEU B  22     -19.718  51.796  32.812  1.00 11.18           C
ATOM    185  CD1 LEU B  22     -18.992  51.947  34.122  1.00 12.84           C
ATOM    186  CD2 LEU B  22     -19.220  50.587  32.079  1.00 13.01           C
ATOM    187  N   ARG B  23     -22.292  50.128  29.877  1.00  7.76           N
ATOM    188  CA  ARG B  23     -22.818  48.954  29.214  1.00  8.07           C
ATOM    189  C   ARG B  23     -21.798  48.031  28.578  1.00  8.56           C
ATOM    190  O   ARG B  23     -22.145  46.923  28.247  1.00  9.03           O
ATOM    191  CB  ARG B  23     -23.829  49.344  28.151  1.00  8.61           C
ATOM    192  CG  ARG B  23     -25.084  49.995  28.695  1.00  9.10           C
ATOM    193  CD  ARG B  23     -25.974  49.035  29.443  1.00 10.12           C
ATOM    194  NE  ARG B  23     -27.281  49.586  29.780  1.00  8.98           N
ATOM    195  CZ  ARG B  23     -27.723  49.903  30.982  1.00  9.00           C
ATOM    196  NH1 ARG B  23     -26.982  49.688  32.052  1.00 10.33           N
ATOM    197  NH2 ARG B  23     -28.910  50.415  31.151  1.00 10.06           N
ATOM    198  N   THR B  24     -20.550  48.486  28.412  1.00  8.42           N
ATOM    199  CA  THR B  24     -19.562  47.731  27.606  1.00  8.64           C
ATOM    200  C   THR B  24     -18.179  47.981  28.198  1.00  8.26           C
ATOM    201  O   THR B  24     -17.839  49.113  28.480  1.00  8.52           O
ATOM    202  CB  THR B  24     -19.650  48.168  26.137  1.00 10.29           C
ATOM    203  OG1 THR B  24     -21.025  48.016  25.674  1.00 13.18           O
ATOM    204  CG2 THR B  24     -18.717  47.360  25.267  1.00  9.98           C
ATOM    205  N   THR B  25     -17.431  46.898  28.445  1.00  8.03           N
ATOM    206  CA  THR B  25     -16.137  46.988  29.079  1.00  7.76           C
ATOM    207  C   THR B  25     -15.192  45.978  28.486  1.00  7.77           C
ATOM    208  O   THR B  25     -15.583  44.957  27.899  1.00  8.81           O
ATOM    209  CB  THR B  25     -16.229  46.738  30.619  1.00  8.64           C
ATOM    210  OG1 THR B  25     -16.512  45.368  30.882  1.00  8.69           O
ATOM    211  CG2 THR B  25     -17.287  47.569  31.281  1.00  9.41           C
ATOM    212  N   SER B  26     -13.895  46.211  28.713  1.00  7.97           N
ATOM    213  CA  SER B  26     -12.848  45.215  28.371  1.00  8.85           C
ATOM    214  C   SER B  26     -11.825  45.207  29.498  1.00  7.80           C
ATOM    215  O   SER B  26     -11.205  46.231  29.753  1.00  9.11           O
ATOM    216  CB  SER B  26     -12.152  45.645  27.072  1.00  9.30           C
ATOM    217  OG  SER B  26     -11.185  44.704  26.664  1.00 11.24           O
ATOM    218  N   PRO B  27     -11.594  44.061  30.176  1.00  8.52           N
ATOM    219  CA  PRO B  27     -12.368  42.840  30.010  1.00  9.07           C
ATOM    220  C   PRO B  27     -13.831  43.026  30.421  1.00  8.35           C
ATOM    221  O   PRO B  27     -14.198  44.038  31.028  1.00  9.00           O
ATOM    222  CB  PRO B  27     -11.686  41.858  30.993  1.00  9.97           C
ATOM    223  CG  PRO B  27     -11.110  42.777  32.045  1.00 10.90           C
ATOM    224  CD  PRO B  27     -10.645  43.983  31.309  1.00 10.81           C
ATOM    225  N   ASP B  28     -14.657  42.071  30.038  1.00 10.16           N
ATOM    226  CA  ASP B  28     -16.074  42.034  30.386  1.00  9.82           C
ATOM    227  C   ASP B  28     -16.247  41.843  31.916  1.00  9.59           C
ATOM    228  O   ASP B  28     -15.801  40.835  32.473  1.00 12.11           O
ATOM    229  CB  ASP B  28     -16.680  40.878  29.606  1.00 10.47           C
ATOM    230  CG  ASP B  28     -18.162  40.706  29.787  1.00 10.52           C
ATOM    231  OD1 ASP B  28     -18.793  41.403  30.552  1.00 12.09           O
ATOM    232  OD2 ASP B  28     -18.689  39.801  29.115  1.00 17.31           O
ATOM    233  N   ILE B  29     -16.857  42.813  32.587  1.00  9.40           N
ATOM    234  CA  ILE B  29     -17.083  42.746  34.021  1.00  9.61           C
ATOM    235  C   ILE B  29     -18.490  42.253  34.402  1.00  8.86           C
ATOM    236  O   ILE B  29     -18.840  42.157  35.564  1.00 10.40           O
ATOM    237  CB  ILE B  29     -16.832  44.087  34.700  1.00  9.88           C
ATOM    238  CG1 ILE B  29     -17.835  45.175  34.281  1.00 10.50           C
ATOM    239  CG2 ILE B  29     -15.408  44.509  34.445  1.00 11.76           C
ATOM    240  CD1 ILE B  29     -17.759  46.496  34.996  1.00 11.68           C
ATOM    241  N   PHE B  30     -19.330  41.995  33.404  1.00  9.91           N
ATOM    242  CA  PHE B  30     -20.768  41.884  33.651  1.00 11.16           C
ATOM    243  C   PHE B  30     -21.263  40.595  34.283  1.00 12.70           C
ATOM    244  O   PHE B  30     -22.431  40.507  34.608  1.00 18.09           O
ATOM    245  CB  PHE B  30     -21.572  42.338  32.421  1.00 10.73           C
ATOM    246  CG  PHE B  30     -21.326  43.762  32.085  1.00  8.98           C
ATOM    247  CD1 PHE B  30     -21.750  44.738  32.932  1.00  9.26           C
ATOM    248  CD2 PHE B  30     -20.623  44.110  30.959  1.00  9.24           C
ATOM    249  CE1 PHE B  30     -21.535  46.083  32.671  1.00  8.95           C
ATOM    250  CE2 PHE B  30     -20.388  45.439  30.675  1.00 10.23           C
ATOM    251  CZ  PHE B  30     -20.846  46.422  31.525  1.00  9.81           C
ATOM    252  N   LYS B  31     -20.377  39.647  34.519  1.00 12.20           N
ATOM    253  CA  LYS B  31     -20.696  38.542  35.424  1.00 13.94           C
ATOM    254  C   LYS B  31     -20.467  38.868  36.900  1.00 14.08           C
ATOM    255  O   LYS B  31     -20.868  38.116  37.781  1.00 20.25           O
ATOM    256  CB  LYS B  31     -19.949  37.282  35.004  1.00 17.06           C
ATOM    257  CG  LYS B  31     -20.345  36.816  33.601  1.00 20.19           C
ATOM    258  CD  LYS B  31     -21.851  36.821  33.266  1.00 29.07           C
ATOM    259  CE  LYS B  31     -22.129  36.339  31.835  1.00 31.95           C
ATOM    260  NZ  LYS B  31     -23.562  36.327  31.430  1.00 35.32           N
ATOM    261  N   GLN B  32     -19.802  39.968  37.188  1.00 13.23           N
ATOM    262  CA  GLN B  32     -19.496  40.427  38.558  1.00 14.30           C
ATOM    263  C   GLN B  32     -20.517  41.458  38.999  1.00 13.48           C
ATOM    264  O   GLN B  32     -20.860  41.548  40.140  1.00 17.60           O
ATOM    265  CB  GLN B  32     -18.045  40.966  38.558  1.00 16.37           C
ATOM    266  CG  GLN B  32     -17.438  41.517  39.806  1.00 22.25           C
ATOM    267  CD  GLN B  32     -15.938  41.785  39.620  1.00 25.34           C
ATOM    268  OE1 GLN B  32     -15.544  42.733  38.955  1.00 21.53           O
ATOM    269  NE2 GLN B  32     -15.103  40.930  40.178  1.00 29.12           N
ATOM    270  N   VAL B  33     -21.018  42.277  38.065  1.00 15.50           N
ATOM    271  CA  VAL B  33     -21.907  43.412  38.345  1.00 15.30           C
ATOM    272  C   VAL B  33     -22.713  43.716  37.092  1.00 16.04           C
ATOM    273  O   VAL B  33     -22.228  43.466  36.006  1.00 25.76           O
ATOM    274  CB  VAL B  33     -21.072  44.623  38.749  1.00 18.08           C
ATOM    275  CG1 VAL B  33     -20.171  45.069  37.623  1.00 20.70           C
ATOM    276  CG2 VAL B  33     -21.944  45.758  39.234  1.00 17.89           C
ATOM    277  N   SER B  34     -23.926  44.229  37.242  1.00 13.14           N
ATOM    278  CA  SER B  34     -24.702  44.527  36.059  1.00 12.86           C
ATOM    279  C   SER B  34     -25.596  45.708  36.327  1.00  9.47           C
ATOM    280  O   SER B  34     -25.648  46.257  37.409  1.00  9.68           O
ATOM    281  CB  SER B  34     -25.467  43.310  35.602  1.00 19.59           C
ATOM    282  OG  SER B  34     -26.379  42.908  36.568  1.00 22.68           O
ATOM    283  N   ASN B  35     -26.260  46.099  35.243  1.00  8.38           N
ATOM    284  CA  ASN B  35     -27.242  47.201  35.293  1.00  8.33           C
ATOM    285  C   ASN B  35     -26.692  48.448  35.974  1.00  8.65           C
ATOM    286  O   ASN B  35     -27.204  48.921  36.987  1.00  9.56           O
ATOM    287  CB  ASN B  35     -28.497  46.745  36.012  1.00 10.02           C
ATOM    288  CG  ASN B  35     -29.628  47.715  35.918  1.00  9.99           C
ATOM    289  OD1 ASN B  35     -29.773  48.440  34.924  1.00 10.79           O
ATOM    290  ND2 ASN B  35     -30.474  47.750  36.956  1.00 10.53           N
ATOM    291  N   ILE B  36     -25.586  48.942  35.422  1.00  8.67           N
ATOM    292  CA  ILE B  36     -24.862  50.051  35.993  1.00  8.96           C
ATOM    293  C   ILE B  36     -25.335  51.403  35.463  1.00  8.17           C
ATOM    294  O   ILE B  36     -25.246  51.648  34.273  1.00  9.46           O
ATOM    295  CB  ILE B  36     -23.335  49.941  35.735  1.00  9.34           C
ATOM    296  CG1 ILE B  36     -22.796  48.586  36.221  1.00  9.67           C
ATOM    297  CG2 ILE B  36     -22.622  51.106  36.414  1.00  9.97           C
ATOM    298  CD1 ILE B  36     -21.362  48.348  35.875  1.00 10.39           C
ATOM    299  N   THR B  37     -25.846  52.231  36.364  1.00  8.06           N
ATOM    300  CA  THR B  37     -26.264  53.590  36.050  1.00  8.69           C
ATOM    301  C   THR B  37     -25.455  54.556  36.887  1.00  8.88           C
ATOM    302  O   THR B  37     -25.297  54.377  38.094  1.00 10.79           O
ATOM    303  CB  THR B  37     -27.756  53.839  36.376  1.00 10.75           C
ATOM    304  OG1 THR B  37     -28.560  52.769  35.876  1.00 11.40           O
ATOM    305  CG2 THR B  37     -28.232  55.160  35.774  1.00 13.31           C
ATOM    306  N   GLU B  38     -24.966  55.606  36.262  1.00  9.35           N
ATOM    307  CA  GLU B  38     -24.175  56.641  36.902  1.00  9.48           C
ATOM    308  C   GLU B  38     -24.929  57.962  36.787  1.00  9.79           C
ATOM    309  O   GLU B  38     -25.508  58.249  35.733  1.00 10.37           O
ATOM    310  CB  GLU B  38     -22.824  56.793  36.250  1.00  9.68           C
ATOM    311  CG  GLU B  38     -21.955  55.567  36.226  1.00 10.85           C
ATOM    312  CD  GLU B  38     -20.855  55.705  35.219  1.00 11.27           C
ATOM    313  OE1 GLU B  38     -21.133  55.469  33.990  1.00 12.83           O
ATOM    314  OE2 GLU B  38     -19.736  56.052  35.599  1.00 13.44           O
ATOM    315  N   PHE B  39     -24.874  58.759  37.828  1.00  9.51           N
ATOM    316  CA  PHE B  39     -25.412  60.106  37.816  1.00 10.48           C
ATOM    317  C   PHE B  39     -24.392  61.026  38.429  1.00 10.57           C
ATOM    318  O   PHE B  39     -24.058  60.869  39.582  1.00 12.30           O
ATOM    319  CB  PHE B  39     -26.746  60.235  38.480  1.00 13.76           C
ATOM    320  CG  PHE B  39     -27.347  61.603  38.265  1.00 17.11           C
ATOM    321  CD1 PHE B  39     -28.053  61.927  37.095  1.00 20.66           C
ATOM    322  CD2 PHE B  39     -27.112  62.611  39.176  1.00 26.03           C
ATOM    323  CE1 PHE B  39     -28.552  63.193  36.896  1.00 29.44           C
ATOM    324  CE2 PHE B  39     -27.608  63.891  38.977  1.00 31.22           C
ATOM    325  CZ  PHE B  39     -28.324  64.179  37.838  1.00 34.13           C
ATOM    326  N   TYR B  40     -23.917  62.003  37.652  1.00 10.67           N
ATOM    327  CA  TYR B  40     -22.878  62.947  38.078  1.00 10.04           C
ATOM    328  C   TYR B  40     -23.378  64.368  38.110  1.00 11.77           C
ATOM    329  O   TYR B  40     -24.117  64.828  37.201  1.00 12.34           O
ATOM    330  CB  TYR B  40     -21.619  62.861  37.209  1.00 11.38           C
ATOM    331  CG  TYR B  40     -20.960  61.504  37.278  1.00 12.19           C
ATOM    332  CD1 TYR B  40     -20.471  61.065  38.464  1.00 14.11           C
ATOM    333  CD2 TYR B  40     -20.849  60.695  36.177  1.00 12.70           C
ATOM    334  CE1 TYR B  40     -19.892  59.828  38.584  1.00 14.38           C
ATOM    335  CE2 TYR B  40     -20.240  59.444  36.255  1.00 11.89           C
ATOM    336  CZ  TYR B  40     -19.809  58.976  37.491  1.00 12.32           C
ATOM    337  OH  TYR B  40     -19.210  57.743  37.655  1.00 13.87           O
ATOM    338  N   SER B  41     -22.997  65.060  39.166  1.00 11.72           N
ATOM    339  CA  SER B  41     -23.194  66.484  39.341  1.00 12.23           C
ATOM    340  C   SER B  41     -21.866  67.209  39.324  1.00 11.33           C
ATOM    341  O   SER B  41     -20.897  66.703  39.898  1.00 11.74           O
ATOM    342  CB  SER B  41     -23.913  66.711  40.654  1.00 15.20           C
ATOM    343  OG  SER B  41     -25.202  66.105  40.585  1.00 24.48           O
ATOM    344  N   ALA B  42     -21.790  68.382  38.698  1.00 11.56           N
ATOM    345  CA  ALA B  42     -20.579  69.169  38.662  1.00 12.26           C
ATOM    346  C   ALA B  42     -20.313  69.808  40.012  1.00 12.90           C
ATOM    347  O   ALA B  42     -21.228  70.270  40.685  1.00 15.57           O
ATOM    348  CB  ALA B  42     -20.692  70.262  37.609  1.00 16.11           C
ATOM    349  N   HIS B  43     -19.048  69.836  40.392  1.00 12.54           N
ATOM    350  CA  HIS B  43     -18.564  70.606  41.534  1.00 12.86           C
ATOM    351  C   HIS B  43     -17.279  71.250  41.027  1.00 14.17           C
ATOM    352  O   HIS B  43     -16.176  70.706  41.166  1.00 14.54           O
ATOM    353  CB  HIS B  43     -18.331  69.720  42.748  1.00 19.05           C
ATOM    354  CG  HIS B  43     -17.835  70.453  43.963  1.00 29.84           C
ATOM    355  ND1 HIS B  43     -16.889  69.932  44.822  1.00 50.03           N
ATOM    356  CD2 HIS B  43     -18.154  71.676  44.453  1.00 53.50           C
ATOM    357  CE1 HIS B  43     -16.654  70.794  45.795  1.00 49.27           C
ATOM    358  NE2 HIS B  43     -17.411  71.858  45.599  1.00 47.72           N
ATOM    359  N   GLY B  44     -17.421  72.424  40.421  1.00 13.81           N
ATOM    360  CA  GLY B  44     -16.289  73.033  39.766  1.00 14.64           C
ATOM    361  C   GLY B  44     -15.861  72.186  38.584  1.00 13.70           C
ATOM    362  O   GLY B  44     -16.698  71.837  37.741  1.00 14.04           O
ATOM    363  N   ASN B  45     -14.578  71.843  38.546  1.00 12.59           N
ATOM    364  CA  ASN B  45     -14.024  70.955  37.575  1.00 13.08           C
ATOM    365  C   ASN B  45     -14.127  69.485  37.974  1.00 12.12           C
ATOM    366  O   ASN B  45     -13.760  68.625  37.187  1.00 12.73           O
ATOM    367  CB  ASN B  45     -12.584  71.341  37.283  1.00 12.92           C
ATOM    368  CG  ASN B  45     -12.496  72.598  36.450  1.00 12.54           C
ATOM    369  OD1 ASN B  45     -13.427  72.957  35.737  1.00 17.08           O
ATOM    370  ND2 ASN B  45     -11.335  73.269  36.510  1.00 13.70           N
ATOM    371  N   ASP B  46     -14.594  69.204  39.197  1.00 12.29           N
ATOM    372  CA  ASP B  46     -14.767  67.842  39.685  1.00 11.87           C
ATOM    373  C   ASP B  46     -16.220  67.440  39.605  1.00 11.96           C
ATOM    374  O   ASP B  46     -17.063  68.212  39.139  1.00 12.86           O
ATOM    375  CB  ASP B  46     -14.265  67.772  41.143  1.00 13.03           C
ATOM    376  CG  ASP B  46     -12.800  68.125  41.272  1.00 13.65           C
ATOM    377  OD1 ASP B  46     -11.996  67.747  40.396  1.00 14.34           O
ATOM    378  OD2 ASP B  46     -12.449  68.827  42.220  1.00 23.06           O
ATOM    379  N   TYR B  47     -16.522  66.211  40.048  1.00 11.42           N
ATOM    380  CA  TYR B  47     -17.889  65.723  40.067  1.00 11.55           C
ATOM    381  C   TYR B  47     -18.131  64.929  41.337  1.00 12.09           C
ATOM    382  O   TYR B  47     -17.220  64.311  41.891  1.00 12.39           O
ATOM    383  CB  TYR B  47     -18.187  64.787  38.875  1.00 11.66           C
ATOM    384  CG  TYR B  47     -17.972  65.371  37.509  1.00 11.36           C
ATOM    385  CD1 TYR B  47     -16.725  65.427  36.945  1.00 12.68           C
ATOM    386  CD2 TYR B  47     -19.028  65.908  36.808  1.00 11.62           C
ATOM    387  CE1 TYR B  47     -16.519  65.952  35.667  1.00 11.55           C
ATOM    388  CE2 TYR B  47     -18.868  66.455  35.525  1.00 11.42           C
ATOM    389  CZ  TYR B  47     -17.596  66.463  34.968  1.00 10.70           C
ATOM    390  OH  TYR B  47     -17.438  66.954  33.725  1.00 12.62           O
ATOM    391  N   TYR B  48     -19.398  64.858  41.713  1.00 11.38           N
ATOM    392  CA  TYR B  48     -19.867  63.927  42.728  1.00 12.72           C
ATOM    393  C   TYR B  48     -21.149  63.304  42.226  1.00 11.14           C
ATOM    394  O   TYR B  48     -21.820  63.860  41.361  1.00 16.28           O
ATOM    395  CB  TYR B  48     -20.069  64.574  44.093  1.00 16.47           C
ATOM    396  CG  TYR B  48     -21.128  65.596  44.080  1.00 19.79           C
ATOM    397  CD1 TYR B  48     -22.464  65.269  44.300  1.00 24.14           C
ATOM    398  CD2 TYR B  48     -20.820  66.936  43.791  1.00 24.57           C
ATOM    399  CE1 TYR B  48     -23.456  66.243  44.265  1.00 26.21           C
ATOM    400  CE2 TYR B  48     -21.801  67.912  43.752  1.00 26.63           C
ATOM    401  CZ  TYR B  48     -23.120  67.547  44.004  1.00 25.14           C
ATOM    402  OH  TYR B  48     -24.117  68.464  43.977  1.00 32.67           O
ATOM    403  N   GLY B  49     -21.496  62.146  42.724  1.00 11.03           N
ATOM    404  CA  GLY B  49     -22.744  61.570  42.340  1.00 14.05           C
ATOM    405  C   GLY B  49     -22.984  60.203  42.895  1.00 10.74           C
ATOM    406  O   GLY B  49     -22.503  59.897  43.963  1.00 11.66           O
ATOM    407  N   THR B  50     -23.765  59.431  42.150  1.00 11.52           N
ATOM    408  CA  THR B  50     -24.236  58.134  42.619  1.00 11.78           C
ATOM    409  C   THR B  50     -24.065  57.134  41.511  1.00 11.91           C
ATOM    410  O   THR B  50     -24.309  57.442  40.352  1.00 13.72           O
ATOM    411  CB  THR B  50     -25.704  58.191  43.109  1.00 16.99           C
ATOM    412  OG1 THR B  50     -25.824  59.126  44.209  1.00 21.03           O
ATOM    413  CG2 THR B  50     -26.177  56.813  43.608  1.00 19.31           C
ATOM    414  N   VAL B  51     -23.665  55.922  41.866  1.00 11.08           N
ATOM    415  CA  VAL B  51     -23.655  54.749  40.980  1.00 11.08           C
ATOM    416  C   VAL B  51     -24.636  53.770  41.541  1.00  9.31           C
ATOM    417  O   VAL B  51     -24.527  53.472  42.729  1.00 11.37           O
ATOM    418  CB  VAL B  51     -22.262  54.153  40.840  1.00 13.24           C
ATOM    419  CG1 VAL B  51     -22.324  52.830  40.080  1.00 16.34           C
ATOM    420  CG2 VAL B  51     -21.308  55.134  40.153  1.00 15.17           C
ATOM    421  N   THR B  52     -25.582  53.297  40.748  1.00  9.74           N
ATOM    422  CA  THR B  52     -26.433  52.195  41.109  1.00  9.65           C
ATOM    423  C   THR B  52     -26.110  51.003  40.235  1.00  9.50           C
ATOM    424  O   THR B  52     -25.735  51.159  39.087  1.00 10.31           O
ATOM    425  CB  THR B  52     -27.923  52.539  41.059  1.00 12.51           C
ATOM    426  OG1 THR B  52     -28.350  52.831  39.732  1.00 14.66           O
ATOM    427  CG2 THR B  52     -28.212  53.766  41.856  1.00 14.90           C
ATOM    428  N   ASP B  53     -26.255  49.808  40.762  1.00  9.14           N
ATOM    429  CA  ASP B  53     -25.899  48.607  40.080  1.00  8.89           C
ATOM    430  C   ASP B  53     -26.619  47.445  40.704  1.00  9.43           C
ATOM    431  O   ASP B  53     -27.041  47.513  41.873  1.00  9.37           O
ATOM    432  CB  ASP B  53     -24.366  48.364  40.110  1.00 10.22           C
ATOM    433  CG  ASP B  53     -23.844  48.129  41.504  1.00 10.37           C
ATOM    434  OD1 ASP B  53     -23.837  46.958  41.946  1.00 11.10           O
ATOM    435  OD2 ASP B  53     -23.464  49.109  42.152  1.00 11.91           O
ATOM    436  N   TYR B  54     -26.707  46.360  39.956  1.00  9.91           N
ATOM    437  CA  TYR B  54     -27.197  45.080  40.476  1.00 10.45           C
ATOM    438  C   TYR B  54     -26.033  44.154  40.822  1.00 10.02           C
ATOM    439  O   TYR B  54     -25.192  43.825  39.989  1.00 10.99           O
ATOM    440  CB  TYR B  54     -28.132  44.409  39.468  1.00 12.02           C
ATOM    441  CG  TYR B  54     -28.816  43.158  40.058  1.00 14.12           C
ATOM    442  CD1 TYR B  54     -28.179  41.925  40.122  1.00 17.67           C
ATOM    443  CD2 TYR B  54     -30.090  43.249  40.612  1.00 15.18           C
ATOM    444  CE1 TYR B  54     -28.798  40.823  40.676  1.00 19.77           C
ATOM    445  CE2 TYR B  54     -30.734  42.159  41.158  1.00 19.23           C
ATOM    446  CZ  TYR B  54     -30.066  40.957  41.200  1.00 20.22           C
ATOM    447  OH  TYR B  54     -30.673  39.876  41.777  1.00 25.04           O
ATOM    448  N   SER B  55     -25.942  43.827  42.091  1.00 11.21           N
ATOM    449  CA  SER B  55     -24.930  42.952  42.697  1.00 11.68           C
ATOM    450  C   SER B  55     -25.482  41.550  42.808  1.00 11.62           C
ATOM    451  O   SER B  55     -26.551  41.373  43.355  1.00 12.46           O
ATOM    452  CB  SER B  55     -24.560  43.495  44.082  1.00 13.08           C
ATOM    453  OG  SER B  55     -23.831  42.524  44.792  1.00 13.40           O
ATOM    454  N   PRO B  56     -24.733  40.534  42.349  1.00 13.46           N
ATOM    455  CA  PRO B  56     -25.165  39.149  42.622  1.00 15.05           C
ATOM    456  C   PRO B  56     -25.435  38.904  44.115  1.00 16.06           C
ATOM    457  O   PRO B  56     -26.367  38.184  44.461  1.00 21.80           O
ATOM    458  CB  PRO B  56     -23.999  38.321  42.081  1.00 21.23           C
ATOM    459  CG  PRO B  56     -23.480  39.168  40.971  1.00 19.74           C
ATOM    460  CD  PRO B  56     -23.514  40.568  41.521  1.00 15.73           C
ATOM    461  N   GLU B  57     -24.647  39.517  44.988  1.00 15.29           N
ATOM    462  CA  GLU B  57     -24.815  39.325  46.431  1.00 18.20           C
ATOM    463  C   GLU B  57     -25.932  40.186  47.043  1.00 16.30           C
ATOM    464  O   GLU B  57     -26.692  39.745  47.913  1.00 21.23           O
ATOM    465  CB  GLU B  57     -23.505  39.625  47.177  1.00 18.13           C
ATOM    466  CG  GLU B  57     -23.648  39.470  48.678  1.00 20.04           C
ATOM    467  CD  GLU B  57     -22.346  39.371  49.426  1.00 24.38           C
ATOM    468  OE1 GLU B  57     -22.377  38.945  50.611  1.00 26.18           O
ATOM    469  OE2 GLU B  57     -21.303  39.723  48.855  1.00 28.72           O
ATOM    470  N   TYR B  58     -25.958  41.439  46.663  1.00 12.62           N
ATOM    471  CA  TYR B  58     -26.786  42.416  47.350  1.00 13.46           C
ATOM    472  C   TYR B  58     -28.024  42.878  46.591  1.00 12.23           C
ATOM    473  O   TYR B  58     -28.845  43.603  47.142  1.00 14.83           O
ATOM    474  CB  TYR B  58     -25.955  43.641  47.690  1.00 14.43           C
ATOM    475  CG  TYR B  58     -24.827  43.391  48.645  1.00 14.38           C
ATOM    476  CD1 TYR B  58     -25.091  43.056  49.952  1.00 16.39           C
ATOM    477  CD2 TYR B  58     -23.505  43.495  48.232  1.00 15.51           C
ATOM    478  CE1 TYR B  58     -24.075  42.863  50.847  1.00 17.08           C
ATOM    479  CE2 TYR B  58     -22.465  43.251  49.117  1.00 15.62           C
ATOM    480  CZ  TYR B  58     -22.767  42.948  50.432  1.00 16.67           C
ATOM    481  OH  TYR B  58     -21.759  42.743  51.352  1.00 22.13           O
ATOM    482  N   GLY B  59     -28.166  42.479  45.333  1.00 11.52           N
ATOM    483  CA  GLY B  59     -29.243  42.989  44.497  1.00 12.30           C
ATOM    484  C   GLY B  59     -28.988  44.447  44.139  1.00 11.88           C
ATOM    485  O   GLY B  59     -27.832  44.871  44.071  1.00 10.93           O
ATOM    486  N   LEU B  60     -30.046  45.210  43.829  1.00 12.40           N
ATOM    487  CA  LEU B  60     -29.905  46.616  43.416  1.00 11.20           C
ATOM    488  C   LEU B  60     -29.334  47.399  44.606  1.00 11.06           C
ATOM    489  O   LEU B  60     -29.862  47.327  45.691  1.00 12.66           O
ATOM    490  CB  LEU B  60     -31.250  47.227  43.035  1.00 12.90           C
ATOM    491  CG  LEU B  60     -31.160  48.640  42.471  1.00 14.42           C
ATOM    492  CD1 LEU B  60     -30.357  48.619  41.204  1.00 14.98           C
ATOM    493  CD2 LEU B  60     -32.538  49.262  42.285  1.00 16.01           C
ATOM    494  N   GLU B  61     -28.233  48.100  44.387  1.00 11.05           N
ATOM    495  CA  GLU B  61     -27.540  48.838  45.417  1.00 10.21           C
ATOM    496  C   GLU B  61     -27.054  50.154  44.865  1.00  9.94           C
ATOM    497  O   GLU B  61     -26.993  50.345  43.635  1.00 11.67           O
ATOM    498  CB  GLU B  61     -26.367  48.014  45.941  1.00 10.50           C
ATOM    499  CG  GLU B  61     -25.418  47.553  44.820  1.00 10.73           C
ATOM    500  CD  GLU B  61     -24.105  46.954  45.270  1.00 11.03           C
ATOM    501  OE1 GLU B  61     -23.950  46.625  46.462  1.00 12.84           O
ATOM    502  OE2 GLU B  61     -23.175  46.795  44.440  1.00 11.87           O
ATOM    503  N   ALA B  62     -26.740  51.072  45.769  1.00 10.30           N
ATOM    504  CA  ALA B  62     -26.332  52.402  45.433  1.00 10.92           C
ATOM    505  C   ALA B  62     -25.087  52.782  46.197  1.00 10.20           C
ATOM    506  O   ALA B  62     -24.881  52.360  47.333  1.00 11.64           O
ATOM    507  CB  ALA B  62     -27.424  53.420  45.749  1.00 13.57           C
ATOM    508  N   HIS B  63     -24.237  53.571  45.564  1.00 10.40           N
ATOM    509  CA  HIS B  63     -23.003  54.067  46.157  1.00 11.58           C
ATOM    510  C   HIS B  63     -22.764  55.534  45.807  1.00 11.75           C
ATOM    511  O   HIS B  63     -22.931  55.894  44.682  1.00 15.13           O
ATOM    512  CB  HIS B  63     -21.794  53.314  45.660  1.00 11.38           C
ATOM    513  CG  HIS B  63     -21.998  51.843  45.458  1.00 10.90           C
ATOM    514  ND1 HIS B  63     -21.604  50.899  46.358  1.00 11.21           N
ATOM    515  CD2 HIS B  63     -22.522  51.175  44.410  1.00 11.75           C
ATOM    516  CE1 HIS B  63     -21.866  49.692  45.876  1.00 13.06           C
ATOM    517  NE2 HIS B  63     -22.431  49.837  44.686  1.00 11.50           N
ATOM    518  N   ARG B  64     -22.310  56.352  46.743  1.00 13.05           N
ATOM    519  CA  ARG B  64     -21.843  57.702  46.463  1.00 11.79           C
ATOM    520  C   ARG B  64     -20.467  57.586  45.879  1.00 11.91           C
ATOM    521  O   ARG B  64     -19.668  56.783  46.311  1.00 15.17           O
ATOM    522  CB  ARG B  64     -21.820  58.484  47.754  1.00 14.66           C
ATOM    523  CG  ARG B  64     -23.180  58.848  48.277  1.00 19.44           C
ATOM    524  CD  ARG B  64     -23.124  59.762  49.497  1.00 30.88           C
ATOM    525  NE  ARG B  64     -24.473  59.852  50.061  1.00 51.67           N
ATOM    526  CZ  ARG B  64     -24.787  60.154  51.322  1.00 69.45           C
ATOM    527  NH1 ARG B  64     -23.843  60.403  52.229  1.00 89.12           N
ATOM    528  NH2 ARG B  64     -26.071  60.202  51.685  1.00 78.57           N
ATOM    529  N   VAL B  65     -20.205  58.436  44.907  1.00 11.92           N
ATOM    530  CA  VAL B  65     -18.925  58.496  44.246  1.00 11.77           C
ATOM    531  C   VAL B  65     -18.417  59.905  44.058  1.00 11.79           C
ATOM    532  O   VAL B  65     -19.204  60.847  43.996  1.00 12.97           O
ATOM    533  CB  VAL B  65     -18.962  57.761  42.901  1.00 12.62           C
ATOM    534  CG1 VAL B  65     -19.402  56.325  43.102  1.00 12.88           C
ATOM    535  CG2 VAL B  65     -19.863  58.481  41.918  1.00 15.41           C
ATOM    536  N   ASN B  66     -17.102  60.040  43.978  1.00 11.74           N
ATOM    537  CA  ASN B  66     -16.422  61.288  43.667  1.00 14.98           C
ATOM    538  C   ASN B  66     -15.519  61.073  42.487  1.00 13.73           C
ATOM    539  O   ASN B  66     -14.882  60.037  42.396  1.00 17.04           O
ATOM    540  CB  ASN B  66     -15.584  61.789  44.881  1.00 19.18           C
ATOM    541  CG  ASN B  66     -16.459  62.221  46.032  1.00 22.18           C
ATOM    542  OD1 ASN B  66     -17.136  61.397  46.661  1.00 30.77           O
ATOM    543  ND2 ASN B  66     -16.441  63.522  46.337  1.00 32.76           N
ATOM    544  N   LEU B  67     -15.458  62.076  41.600  1.00 12.16           N
ATOM    545  CA  LEU B  67     -14.511  62.118  40.464  1.00 12.29           C
ATOM    546  C   LEU B  67     -13.694  63.370  40.679  1.00 12.35           C
ATOM    547  O   LEU B  67     -14.240  64.484  40.658  1.00 14.02           O
ATOM    548  CB  LEU B  67     -15.182  62.230  39.104  1.00 13.42           C
ATOM    549  CG  LEU B  67     -16.250  61.216  38.750  1.00 14.80           C
ATOM    550  CD1 LEU B  67     -16.790  61.480  37.339  1.00 15.94           C
ATOM    551  CD2 LEU B  67     -15.735  59.818  38.895  1.00 17.37           C
ATOM    552  N   THR B  68     -12.381  63.239  40.797  1.00 12.05           N
ATOM    553  CA  THR B  68     -11.473  64.376  40.942  1.00 13.00           C
ATOM    554  C   THR B  68     -10.639  64.489  39.675  1.00 13.25           C
ATOM    555  O   THR B  68      -9.875  63.559  39.354  1.00 14.35           O
ATOM    556  CB  THR B  68     -10.531  64.166  42.149  1.00 16.98           C
ATOM    557  OG1 THR B  68     -11.307  63.942  43.346  1.00 19.37           O
ATOM    558  CG2 THR B  68      -9.645  65.383  42.362  1.00 19.03           C
ATOM    559  N   VAL B  69     -10.833  65.581  38.924  1.00 13.30           N
ATOM    560  CA  VAL B  69     -10.303  65.706  37.562  1.00 12.65           C
ATOM    561  C   VAL B  69      -8.978  66.465  37.525  1.00 15.37           C
ATOM    562  O   VAL B  69      -8.859  67.547  38.113  1.00 19.08           O
ATOM    563  CB  VAL B  69     -11.324  66.407  36.638  1.00 14.67           C
ATOM    564  CG1 VAL B  69     -10.794  66.594  35.224  1.00 16.45           C
ATOM    565  CG2 VAL B  69     -12.624  65.612  36.625  1.00 15.78           C
ATOM    566  N   SER B  70      -8.010  65.926  36.796  1.00 15.81           N
ATOM    567  CA  SER B  70      -6.787  66.681  36.500  1.00 18.51           C
ATOM    568  C   SER B  70      -6.441  66.473  35.045  1.00 17.94           C
ATOM    569  O   SER B  70      -5.960  65.439  34.677  1.00 17.27           O
ATOM    570  CB  SER B  70      -5.631  66.241  37.393  1.00 19.99           C
ATOM    571  OG  SER B  70      -4.492  67.028  37.132  1.00 28.12           O
ATOM    572  N   GLY B  71      -6.648  67.483  34.221  1.00 22.66           N
ATOM    573  CA  GLY B  71      -6.475  67.357  32.785  1.00 19.46           C
ATOM    574  C   GLY B  71      -7.340  66.257  32.176  1.00 16.68           C
ATOM    575  O   GLY B  71      -8.555  66.254  32.290  1.00 21.05           O
ATOM    576  N   ARG B  72      -6.678  65.280  31.583  1.00 17.73           N
ATOM    577  CA  ARG B  72      -7.326  64.173  30.918  1.00 20.21           C
ATOM    578  C   ARG B  72      -7.477  62.952  31.816  1.00 18.99           C
ATOM    579  O   ARG B  72      -7.885  61.877  31.367  1.00 20.39           O
ATOM    580  CB  ARG B  72      -6.529  63.776  29.663  1.00 29.62           C
ATOM    581  CG  ARG B  72      -5.043  63.602  29.918  1.00 40.25           C
ATOM    582  CD  ARG B  72      -4.426  62.732  28.851  1.00 52.25           C
ATOM    583  NE  ARG B  72      -4.284  63.453  27.592  1.00 65.48           N
ATOM    584  CZ  ARG B  72      -4.502  62.930  26.388  1.00 43.68           C
ATOM    585  NH1 ARG B  72      -4.908  61.671  26.243  1.00 65.67           N
ATOM    586  NH2 ARG B  72      -4.330  63.678  25.322  1.00 52.06           N
ATOM    587  N   THR B  73      -7.117  63.074  33.086  1.00 14.66           N
ATOM    588  CA  THR B  73      -7.309  61.974  34.013  1.00 15.52           C
ATOM    589  C   THR B  73      -8.179  62.345  35.162  1.00 15.29           C
ATOM    590  O   THR B  73      -8.408  63.498  35.485  1.00 16.95           O
ATOM    591  CB  THR B  73      -5.970  61.485  34.520  1.00 18.75           C
ATOM    592  OG1 THR B  73      -5.451  62.429  35.444  1.00 22.83           O
ATOM    593  CG2 THR B  73      -4.965  61.311  33.386  1.00 22.53           C
ATOM    594  N   LEU B  74      -8.752  61.342  35.751  1.00 12.57           N
ATOM    595  CA  LEU B  74      -9.533  61.565  36.932  1.00 13.71           C
ATOM    596  C   LEU B  74      -9.321  60.431  37.922  1.00 11.45           C
ATOM    597  O   LEU B  74      -8.938  59.334  37.568  1.00 14.22           O
ATOM    598  CB  LEU B  74     -10.998  61.767  36.657  1.00 15.15           C
ATOM    599  CG  LEU B  74     -11.804  60.668  36.005  1.00 14.92           C
ATOM    600  CD1 LEU B  74     -12.203  59.581  37.005  1.00 15.71           C
ATOM    601  CD2 LEU B  74     -13.031  61.270  35.338  1.00 16.22           C
ATOM    602  N   LYS B  75      -9.553  60.739  39.169  1.00 11.22           N
ATOM    603  CA  LYS B  75      -9.578  59.766  40.274  1.00 11.95           C
ATOM    604  C   LYS B  75     -11.022  59.439  40.601  1.00 11.60           C
ATOM    605  O   LYS B  75     -11.817  60.341  40.922  1.00 12.92           O
ATOM    606  CB  LYS B  75      -8.831  60.320  41.482  1.00 14.82           C
ATOM    607  CG  LYS B  75      -7.339  60.467  41.225  1.00 21.67           C
ATOM    608  CD  LYS B  75      -6.554  61.355  42.194  1.00 29.84           C
ATOM    609  CE  LYS B  75      -7.090  61.485  43.611  1.00 40.88           C
ATOM    610  NZ  LYS B  75      -6.251  62.484  44.346  1.00 52.05           N
ATOM    611  N   PHE B  76     -11.348  58.145  40.518  1.00 11.30           N
ATOM    612  CA  PHE B  76     -12.661  57.635  40.872  1.00 10.34           C
ATOM    613  C   PHE B  76     -12.614  57.034  42.255  1.00 10.64           C
ATOM    614  O   PHE B  76     -11.782  56.170  42.502  1.00 12.74           O
ATOM    615  CB  PHE B  76     -13.058  56.547  39.875  1.00 11.74           C
ATOM    616  CG  PHE B  76     -14.409  55.961  40.107  1.00 11.22           C
ATOM    617  CD1 PHE B  76     -15.564  56.526  39.597  1.00 15.73           C
ATOM    618  CD2 PHE B  76     -14.506  54.800  40.850  1.00 12.62           C
ATOM    619  CE1 PHE B  76     -16.788  55.951  39.846  1.00 16.66           C
ATOM    620  CE2 PHE B  76     -15.721  54.203  41.048  1.00 13.72           C
ATOM    621  CZ  PHE B  76     -16.855  54.766  40.558  1.00 15.47           C
ATOM    622  N   TYR B  77     -13.515  57.453  43.139  1.00 12.36           N
ATOM    623  CA  TYR B  77     -13.590  56.950  44.508  1.00 12.59           C
ATOM    624  C   TYR B  77     -15.040  56.636  44.815  1.00 11.59           C
ATOM    625  O   TYR B  77     -15.897  57.504  44.645  1.00 14.16           O
ATOM    626  CB  TYR B  77     -13.086  58.004  45.474  1.00 15.41           C
ATOM    627  CG  TYR B  77     -13.152  57.548  46.885  1.00 19.55           C
ATOM    628  CD1 TYR B  77     -12.184  56.727  47.393  1.00 24.03           C
ATOM    629  CD2 TYR B  77     -14.189  57.934  47.709  1.00 23.90           C
ATOM    630  CE1 TYR B  77     -12.236  56.270  48.717  1.00 29.37           C
ATOM    631  CE2 TYR B  77     -14.256  57.523  49.026  1.00 26.67           C
ATOM    632  CZ  TYR B  77     -13.289  56.677  49.534  1.00 26.66           C
ATOM    633  OH  TYR B  77     -13.372  56.244  50.835  1.00 36.27           O
ATOM    634  N  AMET B  78     -15.343  55.401  45.215  0.27 11.96           N
ATOM    635  N  BMET B  78     -15.284  55.443  45.329  0.73 12.26           N
ATOM    636  CA AMET B  78     -16.683  55.069  45.731  0.27 11.08           C
ATOM    637  CA BMET B  78     -16.608  55.013  45.758  0.73 12.23           C
ATOM    638  C  AMET B  78     -16.639  55.045  47.250  0.27 13.09           C
ATOM    639  C  BMET B  78     -16.654  54.869  47.281  0.73 13.02           C
ATOM    640  O  AMET B  78     -15.575  54.905  47.849  0.27 13.24           O
ATOM    641  O  BMET B  78     -15.689  54.417  47.900  0.73 13.99           O
ATOM    642  CB AMET B  78     -17.192  53.716  45.207  0.27 11.77           C
ATOM    643  CB BMET B  78     -16.877  53.653  45.105  0.73 13.44           C
ATOM    644  CG AMET B  78     -17.060  53.546  43.703  0.27 13.48           C
ATOM    645  CG BMET B  78     -18.219  53.020  45.397  0.73 12.87           C
ATOM    646  SD AMET B  78     -17.716  51.998  43.014  0.27 16.49           S
ATOM    647  SD BMET B  78     -18.566  51.622  44.343  0.73 15.69           S
ATOM    648  CE AMET B  78     -19.479  52.266  43.152  0.27 13.51           C
ATOM    649  CE BMET B  78     -18.941  52.687  42.963  0.73  9.65           C
ATOM    650  N   ASN B  79     -17.807  55.193  47.865  1.00 12.57           N
ATOM    651  CA  ASN B  79     -17.876  55.364  49.293  1.00 12.67           C
ATOM    652  C   ASN B  79     -17.642  54.093  50.105  1.00 13.17           C
ATOM    653  O   ASN B  79     -16.989  54.159  51.129  1.00 17.62           O
ATOM    654  CB  ASN B  79     -19.154  56.099  49.739  1.00 12.77           C
ATOM    655  CG  ASN B  79     -20.457  55.293  49.560  1.00 12.63           C
ATOM    656  OD1 ASN B  79     -20.626  54.496  48.666  1.00 14.79           O
ATOM    657  ND2 ASN B  79     -21.388  55.525  50.475  1.00 15.10           N
ATOM    658  N   ASP B  80     -18.211  52.966  49.676  1.00 12.87           N
ATOM    659  CA  ASP B  80     -18.315  51.795  50.531  1.00 13.23           C
ATOM    660  C   ASP B  80     -17.714  50.533  49.968  1.00 16.20           C
ATOM    661  O   ASP B  80     -17.807  49.471  50.574  1.00 19.73           O
ATOM    662  CB  ASP B  80     -19.780  51.555  50.941  1.00 13.57           C
ATOM    663  CG  ASP B  80     -20.684  51.190  49.808  1.00 13.96           C
ATOM    664  OD1 ASP B  80     -20.271  51.228  48.649  1.00 14.67           O
ATOM    665  OD2 ASP B  80     -21.824  50.840  50.126  1.00 16.37           O
ATOM    666  N   THR B  81     -17.064  50.616  48.822  1.00 14.62           N
ATOM    667  CA  THR B  81     -16.338  49.483  48.290  1.00 17.40           C
ATOM    668  C   THR B  81     -15.388  50.076  47.262  1.00 15.35           C
ATOM    669  O   THR B  81     -15.731  51.094  46.607  1.00 16.96           O
ATOM    670  CB  THR B  81     -17.307  48.443  47.720  1.00 20.68           C
ATOM    671  OG1 THR B  81     -16.595  47.250  47.428  1.00 32.80           O
ATOM    672  CG2 THR B  81     -18.036  48.937  46.519  1.00 19.13           C
ATOM    673  N   HIS B  82     -14.206  49.491  47.161  1.00 14.54           N
ATOM    674  CA  HIS B  82     -13.102  50.181  46.538  1.00 13.46           C
ATOM    675  C   HIS B  82     -12.441  49.444  45.411  1.00 12.09           C
ATOM    676  O   HIS B  82     -11.403  49.880  44.889  1.00 13.46           O
ATOM    677  CB  HIS B  82     -12.107  50.639  47.570  1.00 16.56           C
ATOM    678  CG  HIS B  82     -12.753  51.421  48.671  1.00 18.11           C
ATOM    679  ND1 HIS B  82     -13.289  52.684  48.487  1.00 19.24           N
ATOM    680  CD2 HIS B  82     -13.040  51.073  49.946  1.00 20.42           C
ATOM    681  CE1 HIS B  82     -13.839  53.089  49.619  1.00 19.97           C
ATOM    682  NE2 HIS B  82     -13.696  52.131  50.520  1.00 20.77           N
ATOM    683  N  AGLU B  83     -13.087  48.380  44.960  0.58 12.39           N
ATOM    684  N  BGLU B  83     -13.036  48.336  44.987  0.42 14.24           N
ATOM    685  CA AGLU B  83     -12.465  47.529  43.962  0.58 13.05           C
ATOM    686  CA BGLU B  83     -12.412  47.501  43.972  0.42 14.73           C
ATOM    687  C  AGLU B  83     -12.362  48.196  42.605  0.58 10.75           C
ATOM    688  C  BGLU B  83     -12.412  48.143  42.566  0.42 12.80           C
ATOM    689  O  AGLU B  83     -11.576  47.745  41.803  0.58 10.62           O
ATOM    690  O  BGLU B  83     -11.758  47.612  41.675  0.42 15.74           O
ATOM    691  CB AGLU B  83     -13.145  46.173  43.770  0.58 18.18           C
ATOM    692  CB BGLU B  83     -13.072  46.112  43.909  0.42 16.32           C
ATOM    693  CG AGLU B  83     -14.644  46.146  43.768  0.58 23.28           C
ATOM    694  CG BGLU B  83     -13.305  45.443  45.259  0.42 19.93           C
ATOM    695  CD AGLU B  83     -15.214  46.329  45.154  0.58 29.00           C
ATOM    696  CD BGLU B  83     -12.229  44.441  45.661  0.42 24.96           C
ATOM    697  OE1AGLU B  83     -16.211  47.035  45.271  0.58 38.38           O
ATOM    698  OE1BGLU B  83     -11.031  44.657  45.374  0.42 33.24           O
ATOM    699  OE2AGLU B  83     -14.664  45.773  46.124  0.58 38.18           O
ATOM    700  OE2BGLU B  83     -12.596  43.415  46.280  0.42 40.71           O
ATOM    701  N   TYR B  84     -13.123  49.258  42.366  1.00 11.71           N
ATOM    702  CA  TYR B  84     -13.048  49.990  41.114  1.00 11.72           C
ATOM    703  C   TYR B  84     -12.368  51.316  41.253  1.00 11.11           C
ATOM    704  O   TYR B  84     -12.317  52.100  40.295  1.00 12.67           O
ATOM    705  CB  TYR B  84     -14.412  50.133  40.437  1.00 10.84           C
ATOM    706  CG  TYR B  84     -14.890  48.819  39.856  1.00 12.51           C
ATOM    707  CD1 TYR B  84     -15.552  47.881  40.624  1.00 19.34           C
ATOM    708  CD2 TYR B  84     -14.580  48.481  38.554  1.00 16.10           C
ATOM    709  CE1 TYR B  84     -15.960  46.674  40.079  1.00 22.10           C
ATOM    710  CE2 TYR B  84     -14.994  47.305  37.995  1.00 17.94           C
ATOM    711  CZ  TYR B  84     -15.658  46.401  38.766  1.00 18.73           C
ATOM    712  OH  TYR B  84     -16.049  45.218  38.186  1.00 30.22           O
ATOM    713  N   ASP B  85     -11.836  51.635  42.407  1.00 10.76           N
ATOM    714  CA  ASP B  85     -11.173  52.915  42.625  1.00 11.14           C
ATOM    715  C   ASP B  85      -9.816  52.919  41.934  1.00 12.18           C
ATOM    716  O   ASP B  85      -8.986  52.016  42.151  1.00 13.54           O
ATOM    717  CB  ASP B  85     -10.951  53.142  44.124  1.00 13.61           C
ATOM    718  CG  ASP B  85     -12.224  53.367  44.922  1.00 16.14           C
ATOM    719  OD1 ASP B  85     -13.332  53.396  44.380  1.00 15.57           O
ATOM    720  OD2 ASP B  85     -12.086  53.526  46.177  1.00 19.29           O
ATOM    721  N   SER B  86      -9.549  53.956  41.157  1.00 11.08           N
ATOM    722  CA  SER B  86      -8.337  54.082  40.373  1.00  9.97           C
ATOM    723  C   SER B  86      -8.280  55.448  39.789  1.00  8.91           C
ATOM    724  O   SER B  86      -9.294  56.152  39.712  1.00 10.49           O
ATOM    725  CB  SER B  86      -8.327  53.027  39.218  1.00 11.46           C
ATOM    726  OG  SER B  86      -7.103  53.005  38.528  1.00 10.68           O
ATOM    727  N   LYS B  87      -7.099  55.825  39.349  1.00  8.96           N
ATOM    728  CA  LYS B  87      -6.981  56.810  38.307  1.00  9.58           C
ATOM    729  C   LYS B  87      -7.494  56.227  36.991  1.00 10.08           C
ATOM    730  O   LYS B  87      -7.185  55.067  36.690  1.00 11.35           O
ATOM    731  CB  LYS B  87      -5.521  57.249  38.168  1.00 11.66           C
ATOM    732  CG  LYS B  87      -5.032  58.347  39.092  1.00 21.80           C
ATOM    733  CD  LYS B  87      -3.603  58.779  38.734  1.00 29.48           C
ATOM    734  CE  LYS B  87      -3.414  58.994  37.232  1.00 35.70           C
ATOM    735  NZ  LYS B  87      -2.164  59.745  36.912  1.00 52.13           N
ATOM    736  N   TYR B  88      -8.273  57.005  36.245  1.00 10.00           N
ATOM    737  CA  TYR B  88      -8.740  56.628  34.932  1.00  9.53           C
ATOM    738  C   TYR B  88      -8.356  57.740  33.937  1.00  9.81           C
ATOM    739  O   TYR B  88      -8.522  58.921  34.193  1.00 13.89           O
ATOM    740  CB  TYR B  88     -10.253  56.456  34.906  1.00 10.44           C
ATOM    741  CG  TYR B  88     -10.710  55.209  35.624  1.00  9.96           C
ATOM    742  CD1 TYR B  88     -10.839  54.012  34.960  1.00 10.57           C
ATOM    743  CD2 TYR B  88     -11.050  55.247  36.961  1.00 10.94           C
ATOM    744  CE1 TYR B  88     -11.263  52.866  35.625  1.00 10.50           C
ATOM    745  CE2 TYR B  88     -11.482  54.100  37.612  1.00 10.03           C
ATOM    746  CZ  TYR B  88     -11.562  52.918  36.954  1.00  9.81           C
ATOM    747  OH  TYR B  88     -11.981  51.745  37.601  1.00 11.01           O
ATOM    748  N   GLU B  89      -7.848  57.380  32.781  1.00 10.15           N
ATOM    749  CA  GLU B  89      -7.548  58.315  31.692  1.00 11.28           C
ATOM    750  C   GLU B  89      -8.692  58.343  30.705  1.00  9.97           C
ATOM    751  O   GLU B  89      -9.206  57.288  30.328  1.00 10.35           O
ATOM    752  CB  GLU B  89      -6.219  57.937  31.036  1.00 15.45           C
ATOM    753  CG  GLU B  89      -5.835  58.843  29.903  1.00 22.87           C
ATOM    754  CD  GLU B  89      -4.369  58.806  29.505  1.00 35.78           C
ATOM    755  OE1 GLU B  89      -3.937  59.781  28.840  1.00 40.01           O
ATOM    756  OE2 GLU B  89      -3.660  57.819  29.822  1.00 42.88           O
ATOM    757  N   ILE B  90      -9.090  59.537  30.322  1.00 11.26           N
ATOM    758  CA AILE B  90     -10.075  59.721  29.269  0.50 11.46           C
ATOM    759  CA BILE B  90     -10.107  59.643  29.288  0.50 11.57           C
ATOM    760  C   ILE B  90      -9.485  59.323  27.925  1.00 10.72           C
ATOM    761  O   ILE B  90      -8.412  59.809  27.551  1.00 15.26           O
ATOM    762  CB AILE B  90     -10.550  61.192  29.219  0.50 13.71           C
ATOM    763  CB BILE B  90     -10.788  61.020  29.299  0.50 12.92           C
ATOM    764  CG1AILE B  90     -11.725  61.324  28.264  0.50 14.41           C
ATOM    765  CG1BILE B  90     -11.498  61.267  30.630  0.50 17.14           C
ATOM    766  CG2AILE B  90      -9.453  62.156  28.764  0.50 13.92           C
ATOM    767  CG2BILE B  90     -11.736  61.157  28.108  0.50 11.58           C
ATOM    768  CD1AILE B  90     -12.951  60.637  28.791  0.50 14.11           C
ATOM    769  CD1BILE B  90     -12.919  60.777  30.728  0.50 17.48           C
ATOM    770  N   LEU B  91     -10.140  58.417  27.213  1.00 11.10           N
ATOM    771  CA  LEU B  91      -9.743  58.016  25.866  1.00 11.28           C
ATOM    772  C   LEU B  91     -10.556  58.682  24.767  1.00 12.94           C
ATOM    773  O   LEU B  91     -10.046  58.851  23.682  1.00 15.03           O
ATOM    774  CB  LEU B  91      -9.813  56.504  25.703  1.00 10.73           C
ATOM    775  CG  LEU B  91      -8.898  55.677  26.647  1.00 11.84           C
ATOM    776  CD1 LEU B  91      -9.032  54.221  26.290  1.00 10.64           C
ATOM    777  CD2 LEU B  91      -7.451  56.129  26.555  1.00 13.45           C
ATOM    778  N   ALA B  92     -11.816  58.986  25.044  1.00 12.20           N
ATOM    779  CA  ALA B  92     -12.712  59.564  24.052  1.00 13.26           C
ATOM    780  C   ALA B  92     -13.872  60.169  24.809  1.00 12.05           C
ATOM    781  O   ALA B  92     -14.329  59.667  25.839  1.00 12.68           O
ATOM    782  CB  ALA B  92     -13.216  58.489  23.131  1.00 14.18           C
ATOM    783  N   VAL B  93     -14.366  61.264  24.271  1.00 14.75           N
ATOM    784  CA  VAL B  93     -15.551  61.909  24.846  1.00 16.94           C
ATOM    785  C   VAL B  93     -16.409  62.429  23.712  1.00 20.37           C
ATOM    786  O   VAL B  93     -15.879  62.939  22.703  1.00 24.06           O
ATOM    787  CB  VAL B  93     -15.166  62.934  25.980  1.00 24.09           C
ATOM    788  CG1 VAL B  93     -14.221  63.989  25.463  1.00 29.71           C
ATOM    789  CG2 VAL B  93     -16.392  63.559  26.655  1.00 27.19           C
ATOM    790  N   ASP B  94     -17.715  62.280  23.850  1.00 18.38           N
ATOM    791  CA  ASP B  94     -18.676  62.563  22.766  1.00 22.17           C
ATOM    792  C   ASP B  94     -19.950  62.952  23.502  1.00 22.61           C
ATOM    793  O   ASP B  94     -20.110  62.655  24.708  1.00 22.50           O
ATOM    794  CB  ASP B  94     -18.866  61.287  21.920  1.00 22.53           C
ATOM    795  CG  ASP B  94     -19.766  61.467  20.696  1.00 29.71           C
ATOM    796  OD1 ASP B  94     -19.261  61.956  19.672  1.00 86.49           O
ATOM    797  OD2 ASP B  94     -20.947  61.053  20.760  1.00 23.01           O
ATOM    798  N   LYS B  95     -20.854  63.623  22.792  1.00 23.76           N
ATOM    799  CA  LYS B  95     -22.150  63.927  23.360  1.00 21.31           C
ATOM    800  C   LYS B  95     -22.864  62.670  23.883  1.00 17.44           C
ATOM    801  O   LYS B  95     -23.597  62.744  24.876  1.00 18.75           O
ATOM    802  CB  LYS B  95     -23.054  64.602  22.303  1.00 23.50           C
ATOM    803  CG  LYS B  95     -24.524  64.661  22.708  1.00 31.62           C
ATOM    804  CD  LYS B  95     -25.368  65.627  21.867  1.00 42.14           C
ATOM    805  CE  LYS B  95     -25.872  64.971  20.596  1.00 43.28           C
ATOM    806  NZ  LYS B  95     -27.121  65.611  20.091  1.00 43.29           N
ATOM    807  N   ASP B  96     -22.654  61.533  23.211  1.00 14.68           N
ATOM    808  CA  ASP B  96     -23.433  60.323  23.460  1.00 11.88           C
ATOM    809  C   ASP B  96     -22.656  59.241  24.242  1.00 10.30           C
ATOM    810  O   ASP B  96     -23.266  58.234  24.594  1.00  9.96           O
ATOM    811  CB  ASP B  96     -23.876  59.700  22.113  1.00 13.88           C
ATOM    812  CG  ASP B  96     -24.960  60.466  21.425  1.00 20.81           C
ATOM    813  OD1 ASP B  96     -25.883  60.920  22.126  1.00 21.62           O
ATOM    814  OD2 ASP B  96     -24.902  60.532  20.170  1.00 25.23           O
ATOM    815  N   TYR B  97     -21.360  59.399  24.453  1.00 11.23           N
ATOM    816  CA  TYR B  97     -20.563  58.406  25.189  1.00  9.67           C
ATOM    817  C   TYR B  97     -19.263  59.007  25.665  1.00  9.53           C
ATOM    818  O   TYR B  97     -18.812  60.034  25.158  1.00 11.81           O
ATOM    819  CB  TYR B  97     -20.258  57.156  24.357  1.00 10.58           C
ATOM    820  CG  TYR B  97     -19.420  57.483  23.148  1.00 11.79           C
ATOM    821  CD1 TYR B  97     -18.044  57.437  23.187  1.00 13.28           C
ATOM    822  CD2 TYR B  97     -20.020  57.813  21.936  1.00 13.76           C
ATOM    823  CE1 TYR B  97     -17.269  57.740  22.067  1.00 17.50           C
ATOM    824  CE2 TYR B  97     -19.277  58.115  20.836  1.00 18.91           C
ATOM    825  CZ  TYR B  97     -17.912  58.084  20.885  1.00 19.68           C
ATOM    826  OH  TYR B  97     -17.248  58.383  19.725  1.00 26.79           O
ATOM    827  N   PHE B  98     -18.653  58.330  26.639  1.00  8.75           N
ATOM    828  CA  PHE B  98     -17.293  58.587  27.014  1.00  9.56           C
ATOM    829  C   PHE B  98     -16.615  57.276  27.392  1.00  9.16           C
ATOM    830  O   PHE B  98     -17.277  56.284  27.738  1.00  9.89           O
ATOM    831  CB  PHE B  98     -17.125  59.696  28.100  1.00 12.01           C
ATOM    832  CG  PHE B  98     -17.567  59.356  29.496  1.00 13.59           C
ATOM    833  CD1 PHE B  98     -18.847  59.614  29.934  1.00 14.56           C
ATOM    834  CD2 PHE B  98     -16.658  58.862  30.441  1.00 16.84           C
ATOM    835  CE1 PHE B  98     -19.216  59.310  31.261  1.00 13.75           C
ATOM    836  CE2 PHE B  98     -17.033  58.577  31.775  1.00 17.15           C
ATOM    837  CZ  PHE B  98     -18.321  58.806  32.170  1.00 16.92           C
ATOM    838  N   ILE B  99     -15.301  57.264  27.229  1.00 10.75           N
ATOM    839  CA  ILE B  99     -14.524  56.053  27.418  1.00 10.36           C
ATOM    840  C   ILE B  99     -13.348  56.363  28.303  1.00  9.95           C
ATOM    841  O   ILE B  99     -12.634  57.323  28.039  1.00 11.27           O
ATOM    842  CB  ILE B  99     -14.001  55.492  26.099  1.00 10.96           C
ATOM    843  CG1 ILE B  99     -15.169  55.338  25.115  1.00 13.08           C
ATOM    844  CG2 ILE B  99     -13.220  54.205  26.280  1.00 11.62           C
ATOM    845  CD1 ILE B  99     -14.704  54.818  23.769  1.00 13.08           C
ATOM    846  N  APHE B 100     -13.174  55.633  29.423  0.63 10.32           N
ATOM    847  N  BPHE B 100     -13.083  55.478  29.271  0.37  9.57           N
ATOM    848  CA APHE B 100     -11.950  55.786  30.190  0.63  9.85           C
ATOM    849  CA BPHE B 100     -12.016  55.680  30.217  0.37 10.12           C
ATOM    850  C  APHE B 100     -11.281  54.457  30.508  0.63  8.33           C
ATOM    851  C  BPHE B 100     -11.183  54.410  30.292  0.37  9.46           C
ATOM    852  O  APHE B 100     -11.884  53.405  30.367  0.63  8.83           O
ATOM    853  O  BPHE B 100     -11.568  53.348  29.781  0.37  8.66           O
ATOM    854  CB APHE B 100     -12.046  56.819  31.348  0.63 11.74           C
ATOM    855  CB BPHE B 100     -12.595  56.047  31.574  0.37 11.66           C
ATOM    856  CG APHE B 100     -13.021  56.539  32.506  0.63 11.28           C
ATOM    857  CG BPHE B 100     -12.781  57.539  31.776  0.37 13.12           C
ATOM    858  CD1APHE B 100     -13.389  55.283  32.900  0.63 14.85           C
ATOM    859  CD1BPHE B 100     -11.695  58.352  32.036  0.37 15.53           C
ATOM    860  CD2APHE B 100     -13.531  57.623  33.225  0.63 14.27           C
ATOM    861  CD2BPHE B 100     -14.008  58.106  31.750  0.37 14.92           C
ATOM    862  CE1APHE B 100     -14.234  55.103  34.010  0.63 15.00           C
ATOM    863  CE1BPHE B 100     -11.837  59.714  32.225  0.37 16.58           C
ATOM    864  CE2APHE B 100     -14.383  57.454  34.332  0.63 14.03           C
ATOM    865  CE2BPHE B 100     -14.168  59.473  31.969  0.37 16.46           C
ATOM    866  CZ APHE B 100     -14.738  56.203  34.710  0.63 13.98           C
ATOM    867  CZ BPHE B 100     -13.086  60.275  32.178  0.37 16.53           C
ATOM    868  N   TYR B 101     -10.006  54.542  30.897  1.00  9.06           N
ATOM    869  CA  TYR B 101      -9.136  53.374  31.099  1.00  8.84           C
ATOM    870  C   TYR B 101      -8.333  53.523  32.372  1.00  8.54           C
ATOM    871  O   TYR B 101      -7.696  54.546  32.569  1.00  9.11           O
ATOM    872  CB  TYR B 101      -8.178  53.230  29.922  1.00  9.57           C
ATOM    873  CG  TYR B 101      -7.271  52.012  29.970  1.00  9.64           C
ATOM    874  CD1 TYR B 101      -7.737  50.773  29.650  1.00 10.04           C
ATOM    875  CD2 TYR B 101      -5.944  52.114  30.328  1.00  9.80           C
ATOM    876  CE1 TYR B 101      -6.909  49.655  29.674  1.00 10.63           C
ATOM    877  CE2 TYR B 101      -5.124  50.998  30.392  1.00 10.65           C
ATOM    878  CZ  TYR B 101      -5.601  49.770  30.022  1.00  9.71           C
ATOM    879  OH  TYR B 101      -4.828  48.642  29.997  1.00 10.87           O
ATOM    880  N   GLY B 102      -8.356  52.492  33.227  1.00  8.83           N
ATOM    881  CA  GLY B 102      -7.635  52.519  34.458  1.00 10.19           C
ATOM    882  C   GLY B 102      -7.217  51.143  34.869  1.00  8.44           C
ATOM    883  O   GLY B 102      -7.358  50.199  34.153  1.00  9.45           O
ATOM    884  N   HIS B 103      -6.656  51.038  36.064  1.00  8.52           N
ATOM    885  CA  HIS B 103      -6.129  49.779  36.572  1.00  8.65           C
ATOM    886  C   HIS B 103      -6.561  49.550  38.014  1.00  8.35           C
ATOM    887  O   HIS B 103      -5.702  49.436  38.904  1.00 10.08           O
ATOM    888  CB  HIS B 103      -4.596  49.742  36.523  1.00  9.12           C
ATOM    889  CG  HIS B 103      -4.022  50.048  35.178  1.00  8.81           C
ATOM    890  ND1 HIS B 103      -3.909  51.331  34.726  1.00 10.20           N
ATOM    891  CD2 HIS B 103      -3.489  49.256  34.227  1.00  9.54           C
ATOM    892  CE1 HIS B 103      -3.340  51.326  33.542  1.00 11.33           C
ATOM    893  NE2 HIS B 103      -3.047  50.081  33.220  1.00 11.29           N
ATOM    894  N   PRO B 104      -7.858  49.450  38.299  1.00  8.64           N
ATOM    895  CA  PRO B 104      -8.343  49.249  39.667  1.00  9.69           C
ATOM    896  C   PRO B 104      -8.065  47.843  40.134  1.00  9.49           C
ATOM    897  O   PRO B 104      -7.726  46.949  39.355  1.00  9.35           O
ATOM    898  CB  PRO B 104      -9.847  49.438  39.520  1.00  9.73           C
ATOM    899  CG  PRO B 104     -10.110  48.935  38.138  1.00  8.99           C
ATOM    900  CD  PRO B 104      -8.941  49.402  37.315  1.00  9.02           C
ATOM    901  N   PRO B 105      -8.228  47.581  41.432  1.00 11.21           N
ATOM    902  CA  PRO B 105      -8.015  46.221  41.973  1.00 12.51           C
ATOM    903  C   PRO B 105      -8.823  45.189  41.257  1.00 11.77           C
ATOM    904  O   PRO B 105      -8.377  44.040  41.125  1.00 12.57           O
ATOM    905  CB  PRO B 105      -8.409  46.350  43.464  1.00 14.93           C
ATOM    906  CG  PRO B 105      -8.164  47.771  43.800  1.00 14.20           C
ATOM    907  CD  PRO B 105      -8.447  48.566  42.522  1.00 11.89           C
ATOM    908  N   ALA B 106     -10.000  45.536  40.736  1.00 11.79           N
ATOM    909  CA  ALA B 106     -10.845  44.577  40.086  1.00 14.16           C
ATOM    910  C   ALA B 106     -10.203  44.116  38.780  1.00 10.58           C
ATOM    911  O   ALA B 106     -10.583  43.068  38.302  1.00 12.60           O
ATOM    912  CB  ALA B 106     -12.237  45.131  39.855  1.00 14.94           C
ATOM    913  N   ALA B 107      -9.322  44.920  38.169  1.00 10.27           N
ATOM    914  CA  ALA B 107      -8.734  44.599  36.871  1.00 10.23           C
ATOM    915  C   ALA B 107      -7.405  45.322  36.750  1.00  9.74           C
ATOM    916  O   ALA B 107      -7.287  46.309  36.033  1.00  9.85           O
ATOM    917  CB  ALA B 107      -9.649  44.927  35.713  1.00 11.41           C
ATOM    918  N   PRO B 108      -6.400  44.830  37.481  1.00  9.29           N
ATOM    919  CA  PRO B 108      -5.201  45.616  37.622  1.00 10.50           C
ATOM    920  C   PRO B 108      -4.329  45.670  36.366  1.00  9.89           C
ATOM    921  O   PRO B 108      -3.446  46.513  36.313  1.00 11.04           O
ATOM    922  CB  PRO B 108      -4.543  45.044  38.849  1.00 12.37           C
ATOM    923  CG  PRO B 108      -4.995  43.674  38.826  1.00 13.70           C
ATOM    924  CD  PRO B 108      -6.385  43.631  38.324  1.00 10.35           C
ATOM    925  N   SER B 109      -4.551  44.770  35.389  1.00  9.31           N
ATOM    926  CA  SER B 109      -3.820  44.880  34.131  1.00  9.57           C
ATOM    927  C   SER B 109      -4.492  45.839  33.164  1.00 10.17           C
ATOM    928  O   SER B 109      -3.952  46.066  32.113  1.00 12.20           O
ATOM    929  CB  SER B 109      -3.583  43.532  33.486  1.00 10.77           C
ATOM    930  OG  SER B 109      -2.697  42.784  34.330  1.00 11.59           O
ATOM    931  N   GLY B 110      -5.642  46.400  33.542  1.00  8.78           N
ATOM    932  CA  GLY B 110      -6.287  47.433  32.759  1.00  8.64           C
ATOM    933  C   GLY B 110      -7.750  47.143  32.519  1.00  9.00           C
ATOM    934  O   GLY B 110      -8.154  46.039  32.213  1.00 10.58           O
ATOM    935  N   LEU B 111      -8.525  48.214  32.533  1.00  8.64           N
ATOM    936  CA  LEU B 111      -9.969  48.145  32.390  1.00  8.38           C
ATOM    937  C   LEU B 111     -10.435  49.343  31.575  1.00  8.57           C
ATOM    938  O   LEU B 111     -10.251  50.478  31.973  1.00  8.91           O
ATOM    939  CB  LEU B 111     -10.671  48.143  33.747  1.00  8.77           C
ATOM    940  CG  LEU B 111     -12.188  48.035  33.778  1.00 10.11           C
ATOM    941  CD1 LEU B 111     -12.707  46.782  33.080  1.00 11.20           C
ATOM    942  CD2 LEU B 111     -12.730  48.131  35.172  1.00 11.73           C
ATOM    943  N   ALA B 112     -11.041  49.063  30.422  1.00  8.07           N
ATOM    944  CA  ALA B 112     -11.618  50.072  29.540  1.00  8.10           C
ATOM    945  C   ALA B 112     -13.121  50.020  29.777  1.00  7.68           C
ATOM    946  O   ALA B 112     -13.734  48.957  29.741  1.00  8.90           O
ATOM    947  CB  ALA B 112     -11.280  49.798  28.095  1.00  9.13           C
ATOM    948  N  ALEU B 113     -13.699  51.208  29.999  0.40  8.65           N
ATOM    949  N  BLEU B 113     -13.697  51.201  29.949  0.60  8.50           N
ATOM    950  CA ALEU B 113     -15.112  51.384  30.365  0.40  9.22           C
ATOM    951  CA BLEU B 113     -15.093  51.327  30.297  0.60  8.44           C
ATOM    952  C  ALEU B 113     -15.825  52.360  29.414  0.40  8.25           C
ATOM    953  C  BLEU B 113     -15.754  52.305  29.312  0.60  8.03           C
ATOM    954  O  ALEU B 113     -15.447  53.523  29.351  0.40  8.35           O
ATOM    955  O  BLEU B 113     -15.245  53.391  29.114  0.60 10.09           O
ATOM    956  CB ALEU B 113     -15.244  51.938  31.783  0.40 10.99           C
ATOM    957  CB BLEU B 113     -15.242  51.805  31.732  0.60  8.44           C
ATOM    958  CG ALEU B 113     -14.712  51.106  32.944  0.40 12.33           C
ATOM    959  CG BLEU B 113     -14.609  50.964  32.835  0.60  8.79           C
ATOM    960  CD1ALEU B 113     -15.041  49.646  32.744  0.40 13.36           C
ATOM    961  CD1BLEU B 113     -14.486  51.829  34.085  0.60 12.09           C
ATOM    962  CD2ALEU B 113     -13.238  51.326  33.172  0.40 13.36           C
ATOM    963  CD2BLEU B 113     -15.541  49.839  33.190  0.60 12.12           C
ATOM    964  N   ILE B 114     -16.904  51.897  28.776  1.00  7.86           N
ATOM    965  CA  ILE B 114     -17.681  52.718  27.866  1.00  8.12           C
ATOM    966  C   ILE B 114     -19.030  53.053  28.519  1.00  7.77           C
ATOM    967  O   ILE B 114     -19.807  52.173  28.921  1.00  8.85           O
ATOM    968  CB  ILE B 114     -17.926  52.014  26.527  1.00  8.64           C
ATOM    969  CG1 ILE B 114     -16.592  51.494  25.963  1.00 10.04           C
ATOM    970  CG2 ILE B 114     -18.616  52.939  25.548  1.00  9.51           C
ATOM    971  CD1 ILE B 114     -16.764  50.753  24.670  1.00 11.76           C
ATOM    972  N   HIS B 115     -19.259  54.354  28.646  1.00  7.97           N
ATOM    973  CA  HIS B 115     -20.420  54.963  29.287  1.00  8.66           C
ATOM    974  C   HIS B 115     -21.242  55.597  28.203  1.00  7.72           C
ATOM    975  O   HIS B 115     -20.735  56.412  27.418  1.00  9.35           O
ATOM    976  CB  HIS B 115     -19.975  56.041  30.280  1.00  9.77           C
ATOM    977  CG  HIS B 115     -18.898  55.607  31.210  1.00  9.80           C
ATOM    978  ND1 HIS B 115     -19.088  55.431  32.552  1.00 11.87           N
ATOM    979  CD2 HIS B 115     -17.572  55.428  30.997  1.00 11.02           C
ATOM    980  CE1 HIS B 115     -17.942  55.091  33.120  1.00 11.93           C
ATOM    981  NE2 HIS B 115     -16.999  55.107  32.191  1.00 13.56           N
ATOM    982  N   TYR B 116     -22.529  55.315  28.184  1.00  7.96           N
ATOM    983  CA  TYR B 116     -23.427  55.781  27.135  1.00  8.96           C
ATOM    984  C   TYR B 116     -24.539  56.637  27.723  1.00  8.05           C
ATOM    985  O   TYR B 116     -25.074  56.404  28.796  1.00  9.31           O
ATOM    986  CB  TYR B 116     -24.094  54.588  26.461  1.00  9.15           C
ATOM    987  CG  TYR B 116     -23.206  53.698  25.650  1.00  9.64           C
ATOM    988  CD1 TYR B 116     -22.764  54.109  24.409  1.00 10.06           C
ATOM    989  CD2 TYR B 116     -22.823  52.442  26.077  1.00 11.03           C
ATOM    990  CE1 TYR B 116     -21.997  53.305  23.610  1.00 11.15           C
ATOM    991  CE2 TYR B 116     -22.079  51.605  25.236  1.00 13.32           C
ATOM    992  CZ  TYR B 116     -21.680  52.053  23.988  1.00 12.79           C
ATOM    993  OH  TYR B 116     -20.929  51.279  23.115  1.00 17.13           O
ATOM    994  N   ARG B 117     -24.989  57.641  26.938  1.00  8.08           N
ATOM    995  CA  ARG B 117     -26.167  58.391  27.274  1.00  9.23           C
ATOM    996  C   ARG B 117     -27.428  57.594  27.161  1.00  9.09           C
ATOM    997  O   ARG B 117     -28.397  57.882  27.871  1.00 12.10           O
ATOM    998  CB  ARG B 117     -26.267  59.655  26.390  1.00 11.93           C
ATOM    999  CG  ARG B 117     -25.338  60.792  26.749  1.00 14.47           C
ATOM   1000  CD  ARG B 117     -25.572  61.274  28.186  1.00 15.12           C
ATOM   1001  NE  ARG B 117     -24.929  62.564  28.371  1.00 17.95           N
ATOM   1002  CZ  ARG B 117     -24.750  63.131  29.551  1.00 17.14           C
ATOM   1003  NH1 ARG B 117     -25.181  62.561  30.681  1.00 16.08           N
ATOM   1004  NH2 ARG B 117     -24.140  64.292  29.592  1.00 16.80           N
ATOM   1005  N   GLN B 118     -27.460  56.648  26.225  1.00  9.83           N
ATOM   1006  CA  GLN B 118     -28.609  55.761  26.011  1.00 10.74           C
ATOM   1007  C   GLN B 118     -28.379  54.382  26.610  1.00  9.94           C
ATOM   1008  O   GLN B 118     -27.289  53.821  26.552  1.00  9.80           O
ATOM   1009  CB  GLN B 118     -28.906  55.672  24.511  1.00 14.42           C
ATOM   1010  CG  GLN B 118     -29.325  57.020  23.887  1.00 18.29           C
ATOM   1011  CD  GLN B 118     -28.170  57.796  23.257  1.00 17.69           C
ATOM   1012  OE1 GLN B 118     -27.427  57.235  22.413  1.00 24.42           O
ATOM   1013  NE2 GLN B 118     -28.085  59.134  23.534  1.00 24.67           N
ATOM   1014  N   SER B 119     -29.439  53.812  27.176  1.00  9.44           N
ATOM   1015  CA  SER B 119     -29.357  52.475  27.762  1.00  8.91           C
ATOM   1016  C   SER B 119     -28.986  51.395  26.750  1.00  9.27           C
ATOM   1017  O   SER B 119     -28.218  50.475  27.078  1.00 10.50           O
ATOM   1018  CB  SER B 119     -30.668  52.162  28.464  1.00  9.94           C
ATOM   1019  OG  SER B 119     -30.666  50.845  28.989  1.00 12.06           O
ATOM   1020  N   CYS B 120     -29.587  51.500  25.582  1.00 10.17           N
ATOM   1021  CA  CYS B 120     -29.324  50.604  24.471  1.00 10.23           C
ATOM   1022  C   CYS B 120     -28.918  51.447  23.274  1.00 11.58           C
ATOM   1023  O   CYS B 120     -29.754  51.826  22.459  1.00 13.21           O
ATOM   1024  CB  CYS B 120     -30.559  49.759  24.128  1.00 11.74           C
ATOM   1025  SG  CYS B 120     -31.122  48.666  25.458  1.00 13.64           S
ATOM   1026  N   PRO B 121     -27.629  51.815  23.198  1.00 11.96           N
ATOM   1027  CA  PRO B 121     -27.241  52.730  22.124  1.00 13.37           C
ATOM   1028  C   PRO B 121     -27.546  52.202  20.738  1.00 13.06           C
ATOM   1029  O   PRO B 121     -27.407  51.004  20.478  1.00 13.97           O
ATOM   1030  CB  PRO B 121     -25.736  52.927  22.332  1.00 15.94           C
ATOM   1031  CG  PRO B 121     -25.342  51.853  23.281  1.00 15.52           C
ATOM   1032  CD  PRO B 121     -26.517  51.485  24.107  1.00 12.45           C
ATOM   1033  N   LYS B 122     -27.983  53.103  19.875  1.00 15.39           N
ATOM   1034  CA  LYS B 122     -28.324  52.763  18.510  1.00 16.46           C
ATOM   1035  C   LYS B 122     -27.050  52.507  17.720  1.00 15.70           C
ATOM   1036  O   LYS B 122     -25.944  52.884  18.130  1.00 15.81           O
ATOM   1037  CB  LYS B 122     -29.096  53.925  17.896  1.00 19.36           C
ATOM   1038  CG  LYS B 122     -30.508  54.029  18.441  1.00 22.79           C
ATOM   1039  CD  LYS B 122     -31.318  55.018  17.622  1.00 25.98           C
ATOM   1040  CE  LYS B 122     -32.783  55.001  18.008  1.00 33.78           C
ATOM   1041  NZ  LYS B 122     -33.556  55.922  17.136  1.00 36.10           N
ATOM   1042  N   GLU B 123     -27.225  51.930  16.533  1.00 15.55           N
ATOM   1043  CA  GLU B 123     -26.088  51.507  15.741  1.00 16.89           C
ATOM   1044  C   GLU B 123     -25.187  52.661  15.358  1.00 14.23           C
ATOM   1045  O   GLU B 123     -23.960  52.487  15.305  1.00 16.16           O
ATOM   1046  CB  GLU B 123     -26.522  50.652  14.544  1.00 24.60           C
ATOM   1047  CG  GLU B 123     -27.096  51.395  13.368  1.00 33.47           C
ATOM   1048  CD  GLU B 123     -27.377  50.475  12.185  1.00 47.30           C
ATOM   1049  OE1 GLU B 123     -26.447  49.765  11.727  1.00 50.09           O
ATOM   1050  OE2 GLU B 123     -28.536  50.470  11.722  1.00 57.89           O
ATOM   1051  N   ASP B 124     -25.733  53.847  15.089  1.00 14.69           N
ATOM   1052  CA  ASP B 124     -24.858  54.961  14.750  1.00 14.72           C
ATOM   1053  C   ASP B 124     -23.855  55.294  15.847  1.00 13.51           C
ATOM   1054  O   ASP B 124     -22.698  55.584  15.583  1.00 13.73           O
ATOM   1055  CB  ASP B 124     -25.616  56.219  14.313  1.00 17.71           C
ATOM   1056  CG  ASP B 124     -26.558  56.771  15.362  1.00 23.60           C
ATOM   1057  OD1 ASP B 124     -27.012  56.056  16.240  1.00 26.15           O
ATOM   1058  OD2 ASP B 124     -26.926  57.952  15.203  1.00 38.53           O
ATOM   1059  N   VAL B 125     -24.315  55.243  17.111  1.00 12.88           N
ATOM   1060  CA  VAL B 125     -23.482  55.513  18.266  1.00 12.60           C
ATOM   1061  C   VAL B 125     -22.396  54.420  18.413  1.00 12.07           C
ATOM   1062  O   VAL B 125     -21.225  54.715  18.623  1.00 12.55           O
ATOM   1063  CB  VAL B 125     -24.344  55.674  19.548  1.00 13.51           C
ATOM   1064  CG1 VAL B 125     -23.424  55.820  20.757  1.00 14.30           C
ATOM   1065  CG2 VAL B 125     -25.213  56.908  19.387  1.00 16.89           C
ATOM   1066  N   ILE B 126     -22.825  53.171  18.320  1.00 11.64           N
ATOM   1067  CA  ILE B 126     -21.915  52.062  18.395  1.00 12.21           C
ATOM   1068  C   ILE B 126     -20.840  52.147  17.332  1.00 11.85           C
ATOM   1069  O   ILE B 126     -19.666  51.938  17.603  1.00 12.95           O
ATOM   1070  CB  ILE B 126     -22.616  50.694  18.368  1.00 13.38           C
ATOM   1071  CG1 ILE B 126     -23.568  50.621  19.534  1.00 16.85           C
ATOM   1072  CG2 ILE B 126     -21.577  49.579  18.412  1.00 16.36           C
ATOM   1073  CD1 ILE B 126     -24.285  49.333  19.704  1.00 19.33           C
ATOM   1074  N   LYS B 127     -21.205  52.505  16.111  1.00 11.72           N
ATOM   1075  CA  LYS B 127     -20.182  52.665  15.071  1.00 12.20           C
ATOM   1076  C   LYS B 127     -19.166  53.758  15.429  1.00 11.56           C
ATOM   1077  O   LYS B 127     -17.981  53.637  15.151  1.00 12.62           O
ATOM   1078  CB  LYS B 127     -20.835  52.922  13.708  1.00 12.97           C
ATOM   1079  CG  LYS B 127     -21.581  51.713  13.198  1.00 14.10           C
ATOM   1080  CD  LYS B 127     -22.363  52.103  11.942  1.00 15.90           C
ATOM   1081  CE  LYS B 127     -23.144  50.933  11.415  1.00 18.49           C
ATOM   1082  NZ  LYS B 127     -23.965  51.386  10.268  1.00 23.24           N
ATOM   1083  N   ARG B 128     -19.662  54.876  15.961  1.00 12.22           N
ATOM   1084  CA  ARG B 128     -18.715  55.927  16.369  1.00 13.10           C
ATOM   1085  C   ARG B 128     -17.788  55.428  17.480  1.00 13.38           C
ATOM   1086  O   ARG B 128     -16.574  55.731  17.458  1.00 13.34           O
ATOM   1087  CB  ARG B 128     -19.430  57.208  16.801  1.00 14.47           C
ATOM   1088  CG  ARG B 128     -20.069  57.938  15.644  1.00 16.25           C
ATOM   1089  CD  ARG B 128     -20.249  59.411  15.918  1.00 18.27           C
ATOM   1090  NE  ARG B 128     -20.892  59.698  17.173  1.00 20.64           N
ATOM   1091  CZ  ARG B 128     -22.206  59.678  17.378  1.00 18.18           C
ATOM   1092  NH1 ARG B 128     -23.041  59.328  16.400  1.00 23.15           N
ATOM   1093  NH2 ARG B 128     -22.665  60.022  18.578  1.00 23.93           N
ATOM   1094  N   VAL B 129     -18.327  54.633  18.414  1.00 11.14           N
ATOM   1095  CA  VAL B 129     -17.501  54.041  19.461  1.00 11.47           C
ATOM   1096  C   VAL B 129     -16.435  53.090  18.904  1.00 11.15           C
ATOM   1097  O   VAL B 129     -15.280  53.139  19.304  1.00 10.73           O
ATOM   1098  CB  VAL B 129     -18.391  53.346  20.506  1.00 11.26           C
ATOM   1099  CG1 VAL B 129     -17.592  52.412  21.393  1.00 11.94           C
ATOM   1100  CG2 VAL B 129     -19.113  54.366  21.357  1.00 13.11           C
ATOM   1101  N   LYS B 130     -16.820  52.285  17.929  1.00 11.16           N
ATOM   1102  CA  LYS B 130     -15.882  51.381  17.261  1.00 10.85           C
ATOM   1103  C   LYS B 130     -14.696  52.159  16.689  1.00 11.81           C
ATOM   1104  O   LYS B 130     -13.539  51.777  16.817  1.00 12.39           O
ATOM   1105  CB  LYS B 130     -16.555  50.527  16.170  1.00 11.50           C
ATOM   1106  CG  LYS B 130     -17.492  49.485  16.741  1.00 13.70           C
ATOM   1107  CD  LYS B 130     -18.181  48.710  15.625  1.00 17.84           C
ATOM   1108  CE  LYS B 130     -18.956  47.474  16.009  1.00 23.98           C
ATOM   1109  NZ  LYS B 130     -19.442  46.806  14.761  1.00 35.73           N
ATOM   1110  N   LYS B 131     -15.025  53.242  15.995  1.00 11.45           N
ATOM   1111  CA  LYS B 131     -14.010  54.104  15.411  1.00 11.84           C
ATOM   1112  C   LYS B 131     -13.124  54.780  16.465  1.00 12.09           C
ATOM   1113  O   LYS B 131     -11.922  54.867  16.324  1.00 12.27           O
ATOM   1114  CB  LYS B 131     -14.700  55.130  14.477  1.00 11.05           C
ATOM   1115  CG  LYS B 131     -15.363  54.493  13.255  1.00 12.21           C
ATOM   1116  CD  LYS B 131     -16.216  55.464  12.471  1.00 12.07           C
ATOM   1117  CE  LYS B 131     -16.666  54.820  11.187  1.00 12.64           C
ATOM   1118  NZ  LYS B 131     -17.545  55.668  10.369  1.00 12.27           N
ATOM   1119  N   ALA B 132     -13.755  55.256  17.531  1.00 11.80           N
ATOM   1120  CA  ALA B 132     -12.997  55.903  18.609  1.00 13.24           C
ATOM   1121  C   ALA B 132     -12.026  54.950  19.280  1.00 11.53           C
ATOM   1122  O   ALA B 132     -10.890  55.333  19.601  1.00 12.02           O
ATOM   1123  CB  ALA B 132     -13.952  56.485  19.620  1.00 13.24           C
ATOM   1124  N   LEU B 133     -12.488  53.725  19.440  1.00 10.81           N
ATOM   1125  CA  LEU B 133     -11.598  52.700  20.010  1.00 11.14           C
ATOM   1126  C   LEU B 133     -10.404  52.390  19.107  1.00 11.56           C
ATOM   1127  O   LEU B 133      -9.256  52.345  19.577  1.00 11.89           O
ATOM   1128  CB  LEU B 133     -12.381  51.414  20.307  1.00 10.50           C
ATOM   1129  CG  LEU B 133     -13.385  51.479  21.464  1.00 10.75           C
ATOM   1130  CD1 LEU B 133     -14.274  50.256  21.469  1.00 11.65           C
ATOM   1131  CD2 LEU B 133     -12.645  51.594  22.805  1.00 10.38           C
ATOM   1132  N   LYS B 134     -10.649  52.240  17.810  1.00 11.61           N
ATOM   1133  CA  LYS B 134      -9.560  51.980  16.894  1.00 13.14           C
ATOM   1134  C   LYS B 134      -8.552  53.126  16.910  1.00 12.18           C
ATOM   1135  O   LYS B 134      -7.357  52.914  16.836  1.00 14.16           O
ATOM   1136  CB  LYS B 134     -10.076  51.765  15.481  1.00 15.90           C
ATOM   1137  CG  LYS B 134     -10.794  50.453  15.211  1.00 21.83           C
ATOM   1138  CD  LYS B 134      -9.920  49.208  15.330  1.00 24.90           C
ATOM   1139  CE  LYS B 134     -10.681  47.901  15.051  1.00 29.51           C
ATOM   1140  NZ  LYS B 134     -11.076  47.742  13.623  1.00 28.40           N
ATOM   1141  N   ASN B 135      -9.029  54.363  17.037  1.00 12.47           N
ATOM   1142  CA  ASN B 135      -8.163  55.527  17.114  1.00 13.45           C
ATOM   1143  C   ASN B 135      -7.290  55.591  18.356  1.00 12.76           C
ATOM   1144  O   ASN B 135      -6.293  56.298  18.335  1.00 15.50           O
ATOM   1145  CB  ASN B 135      -9.024  56.795  16.988  1.00 17.50           C
ATOM   1146  CG  ASN B 135      -8.204  58.085  16.948  1.00 19.83           C
ATOM   1147  OD1 ASN B 135      -7.423  58.283  16.027  1.00 24.60           O
ATOM   1148  ND2 ASN B 135      -8.398  58.976  17.935  1.00 22.78           N
ATOM   1149  N   VAL B 136      -7.640  54.828  19.417  1.00 12.05           N
ATOM   1150  CA  VAL B 136      -6.806  54.695  20.593  1.00 12.31           C
ATOM   1151  C   VAL B 136      -6.267  53.279  20.734  1.00 13.03           C
ATOM   1152  O   VAL B 136      -5.918  52.869  21.827  1.00 13.27           O
ATOM   1153  CB  VAL B 136      -7.505  55.168  21.870  1.00 12.52           C
ATOM   1154  CG1 VAL B 136      -7.793  56.654  21.775  1.00 13.86           C
ATOM   1155  CG2 VAL B 136      -8.754  54.372  22.219  1.00 11.94           C
ATOM   1156  N   CYS B 137      -6.115  52.573  19.617  1.00 12.90           N
ATOM   1157  CA  CYS B 137      -5.403  51.279  19.603  1.00 14.84           C
ATOM   1158  C   CYS B 137      -6.122  50.142  20.268  1.00 13.01           C
ATOM   1159  O   CYS B 137      -5.514  49.125  20.572  1.00 14.99           O
ATOM   1160  CB  CYS B 137      -3.959  51.392  20.156  1.00 16.91           C
ATOM   1161  SG  CYS B 137      -2.930  52.554  19.213  1.00 21.40           S
ATOM   1162  N   LEU B 138      -7.427  50.312  20.470  1.00 11.67           N
ATOM   1163  CA  LEU B 138      -8.281  49.268  21.035  1.00 11.78           C
ATOM   1164  C   LEU B 138      -9.207  48.739  19.953  1.00 11.97           C
ATOM   1165  O   LEU B 138      -9.259  49.269  18.867  1.00 14.54           O
ATOM   1166  CB  LEU B 138      -9.030  49.779  22.259  1.00 11.19           C
ATOM   1167  CG  LEU B 138      -8.146  50.329  23.374  1.00 11.03           C
ATOM   1168  CD1 LEU B 138      -9.072  50.709  24.522  1.00 11.52           C
ATOM   1169  CD2 LEU B 138      -7.123  49.304  23.835  1.00 11.36           C
ATOM   1170  N   ASP B 139      -9.974  47.698  20.269  1.00 11.76           N
ATOM   1171  CA  ASP B 139     -10.850  47.051  19.308  1.00 11.59           C
ATOM   1172  C   ASP B 139     -12.094  46.513  19.991  1.00 12.29           C
ATOM   1173  O   ASP B 139     -12.010  45.721  20.918  1.00 11.88           O
ATOM   1174  CB  ASP B 139     -10.075  45.950  18.584  1.00 14.86           C
ATOM   1175  CG  ASP B 139     -10.851  45.271  17.475  1.00 16.40           C
ATOM   1176  OD1 ASP B 139     -12.088  45.250  17.493  1.00 15.65           O
ATOM   1177  OD2 ASP B 139     -10.173  44.687  16.599  1.00 22.36           O
ATOM   1178  N   TYR B 140     -13.231  47.064  19.604  1.00 13.19           N
ATOM   1179  CA  TYR B 140     -14.545  46.732  20.138  1.00 11.72           C
ATOM   1180  C   TYR B 140     -14.801  45.225  20.241  1.00 12.51           C
ATOM   1181  O   TYR B 140     -15.522  44.799  21.160  1.00 11.99           O
ATOM   1182  CB  TYR B 140     -15.612  47.401  19.253  1.00 13.05           C
ATOM   1183  CG  TYR B 140     -17.031  47.351  19.784  1.00 13.31           C
ATOM   1184  CD1 TYR B 140     -17.444  48.138  20.823  1.00 11.34           C
ATOM   1185  CD2 TYR B 140     -17.984  46.561  19.187  1.00 14.46           C
ATOM   1186  CE1 TYR B 140     -18.761  48.124  21.255  1.00 12.08           C
ATOM   1187  CE2 TYR B 140     -19.269  46.541  19.600  1.00 13.27           C
ATOM   1188  CZ  TYR B 140     -19.661  47.337  20.644  1.00 11.29           C
ATOM   1189  OH  TYR B 140     -20.972  47.276  21.094  1.00 14.22           O
ATOM   1190  N   LYS B 141     -14.246  44.404  19.359  1.00 13.36           N
ATOM   1191  CA  LYS B 141     -14.561  42.985  19.401  1.00 16.06           C
ATOM   1192  C   LYS B 141     -14.057  42.315  20.673  1.00 16.07           C
ATOM   1193  O   LYS B 141     -14.497  41.204  20.967  1.00 17.68           O
ATOM   1194  CB  LYS B 141     -14.114  42.244  18.135  1.00 19.15           C
ATOM   1195  CG  LYS B 141     -12.638  42.056  17.945  1.00 23.38           C
ATOM   1196  CD  LYS B 141     -12.385  41.144  16.742  1.00 29.71           C
ATOM   1197  CE  LYS B 141     -11.072  41.458  16.054  1.00 34.38           C
ATOM   1198  NZ  LYS B 141     -10.665  40.411  15.082  1.00 40.57           N
ATOM   1199  N   TYR B 142     -13.131  42.957  21.383  1.00 11.74           N
ATOM   1200  CA  TYR B 142     -12.568  42.449  22.625  1.00 12.60           C
ATOM   1201  C   TYR B 142     -13.261  43.035  23.865  1.00 13.91           C
ATOM   1202  O   TYR B 142     -12.748  42.909  25.023  1.00 16.15           O
ATOM   1203  CB  TYR B 142     -11.088  42.718  22.719  1.00 12.92           C
ATOM   1204  CG  TYR B 142     -10.335  41.991  21.658  1.00 14.60           C
ATOM   1205  CD1 TYR B 142      -9.931  40.689  21.833  1.00 17.45           C
ATOM   1206  CD2 TYR B 142     -10.036  42.614  20.474  1.00 15.51           C
ATOM   1207  CE1 TYR B 142      -9.225  40.028  20.826  1.00 17.51           C
ATOM   1208  CE2 TYR B 142      -9.338  41.977  19.477  1.00 16.32           C
ATOM   1209  CZ  TYR B 142      -8.953  40.682  19.635  1.00 17.76           C
ATOM   1210  OH  TYR B 142      -8.244  40.078  18.602  1.00 24.82           O
ATOM   1211  N   PHE B 143     -14.428  43.664  23.660  1.00 10.77           N
ATOM   1212  CA  PHE B 143     -15.267  44.146  24.747  1.00  9.64           C
ATOM   1213  C   PHE B 143     -16.461  43.233  24.900  1.00 10.36           C
ATOM   1214  O   PHE B 143     -16.821  42.483  23.976  1.00 14.44           O
ATOM   1215  CB  PHE B 143     -15.766  45.571  24.433  1.00 10.26           C
ATOM   1216  CG  PHE B 143     -14.701  46.664  24.555  1.00  9.83           C
ATOM   1217  CD1 PHE B 143     -13.586  46.685  23.785  1.00 10.01           C
ATOM   1218  CD2 PHE B 143     -14.835  47.627  25.539  1.00  9.47           C
ATOM   1219  CE1 PHE B 143     -12.616  47.651  23.947  1.00 10.20           C
ATOM   1220  CE2 PHE B 143     -13.839  48.567  25.753  1.00  9.57           C
ATOM   1221  CZ  PHE B 143     -12.755  48.606  24.937  1.00  9.49           C
ATOM   1222  N   GLY B 144     -17.005  43.237  26.095  1.00  9.72           N
ATOM   1223  CA  GLY B 144     -18.254  42.548  26.393  1.00  9.95           C
ATOM   1224  C   GLY B 144     -19.304  43.520  26.849  1.00  9.46           C
ATOM   1225  O   GLY B 144     -19.017  44.568  27.399  1.00 10.21           O
ATOM   1226  N   ASN B 145     -20.552  43.165  26.543  1.00 10.32           N
ATOM   1227  CA  ASN B 145     -21.711  43.942  26.896  1.00 10.50           C
ATOM   1228  C   ASN B 145     -22.461  43.390  28.082  1.00  9.49           C
ATOM   1229  O   ASN B 145     -22.405  42.183  28.372  1.00 10.99           O
ATOM   1230  CB  ASN B 145     -22.759  43.866  25.746  1.00 13.56           C
ATOM   1231  CG  ASN B 145     -22.346  44.511  24.486  1.00 15.90           C
ATOM   1232  OD1 ASN B 145     -21.667  45.544  24.481  1.00 15.30           O
ATOM   1233  ND2 ASN B 145     -22.781  43.897  23.389  1.00 16.85           N
ATOM   1234  N   ASP B 146     -23.243  44.260  28.709  1.00  8.64           N
ATOM   1235  CA  ASP B 146     -24.128  43.809  29.791  1.00  9.09           C
ATOM   1236  C   ASP B 146     -25.395  43.184  29.164  1.00  9.51           C
ATOM   1237  O   ASP B 146     -26.344  43.876  28.796  1.00 11.81           O
ATOM   1238  CB  ASP B 146     -24.497  44.988  30.683  1.00  8.85           C
ATOM   1239  CG  ASP B 146     -25.324  44.579  31.875  1.00  9.56           C
ATOM   1240  OD1 ASP B 146     -25.717  43.379  31.916  1.00 10.51           O
ATOM   1241  OD2 ASP B 146     -25.538  45.420  32.749  1.00  9.90           O
ATOM   1242  N   THR B 147     -25.378  41.876  28.995  1.00 10.86           N
ATOM   1243  CA  THR B 147     -26.473  41.144  28.384  1.00 12.72           C
ATOM   1244  C   THR B 147     -27.698  41.031  29.301  1.00 12.57           C
ATOM   1245  O   THR B 147     -28.734  40.559  28.867  1.00 14.85           O
ATOM   1246  CB  THR B 147     -26.025  39.752  27.919  1.00 14.46           C
ATOM   1247  OG1 THR B 147     -25.737  38.959  29.079  1.00 17.50           O
ATOM   1248  CG2 THR B 147     -24.805  39.872  27.014  1.00 18.32           C
ATOM   1249  N   SER B 148     -27.626  41.491  30.566  1.00 10.42           N
ATOM   1250  CA  SER B 148     -28.775  41.472  31.471  1.00 11.55           C
ATOM   1251  C   SER B 148     -29.789  42.573  31.144  1.00 11.99           C
ATOM   1252  O   SER B 148     -30.909  42.528  31.586  1.00 14.30           O
ATOM   1253  CB  SER B 148     -28.297  41.569  32.932  1.00 13.27           C
ATOM   1254  OG  SER B 148     -27.977  42.900  33.270  1.00 13.21           O
ATOM   1255  N   VAL B 149     -29.351  43.587  30.411  1.00 11.85           N
ATOM   1256  CA  VAL B 149     -30.186  44.695  30.060  1.00 11.81           C
ATOM   1257  C   VAL B 149     -30.883  44.372  28.726  1.00 12.76           C
ATOM   1258  O   VAL B 149     -30.205  44.022  27.771  1.00 16.97           O
ATOM   1259  CB  VAL B 149     -29.393  45.998  29.980  1.00 14.94           C
ATOM   1260  CG1 VAL B 149     -30.279  47.150  29.456  1.00 14.03           C
ATOM   1261  CG2 VAL B 149     -28.773  46.308  31.332  1.00 18.82           C
ATOM   1262  N   PRO B 150     -32.213  44.369  28.696  1.00 13.85           N
ATOM   1263  CA  PRO B 150     -32.929  43.897  27.524  1.00 14.50           C
ATOM   1264  C   PRO B 150     -32.902  44.926  26.390  1.00 13.86           C
ATOM   1265  O   PRO B 150     -33.713  45.849  26.361  1.00 15.81           O
ATOM   1266  CB  PRO B 150     -34.345  43.648  28.077  1.00 17.22           C
ATOM   1267  CG  PRO B 150     -34.489  44.626  29.187  1.00 19.46           C
ATOM   1268  CD  PRO B 150     -33.138  44.647  29.813  1.00 14.91           C
ATOM   1269  N   CYS B 151     -32.027  44.739  25.408  1.00 14.26           N
ATOM   1270  CA  CYS B 151     -31.933  45.652  24.280  1.00 13.78           C
ATOM   1271  C   CYS B 151     -32.540  45.130  22.999  1.00 14.91           C
ATOM   1272  O   CYS B 151     -32.573  45.849  22.003  1.00 19.08           O
ATOM   1273  CB  CYS B 151     -30.504  46.127  24.005  1.00 14.53           C
ATOM   1274  SG  CYS B 151     -29.847  47.119  25.375  1.00 16.13           S
ATOM   1275  N   HIS B 152     -33.046  43.914  23.024  1.00 17.39           N
ATOM   1276  CA  HIS B 152     -33.715  43.304  21.877  1.00 20.25           C
ATOM   1277  C   HIS B 152     -34.853  42.439  22.367  1.00 19.57           C
ATOM   1278  O   HIS B 152     -34.808  41.911  23.465  1.00 26.36           O
ATOM   1279  CB  HIS B 152     -32.736  42.433  21.044  1.00 27.18           C
ATOM   1280  CG  HIS B 152     -31.354  42.996  20.945  1.00 34.73           C
ATOM   1281  ND1 HIS B 152     -30.964  43.832  19.921  1.00 43.01           N
ATOM   1282  CD2 HIS B 152     -30.271  42.847  21.743  1.00 37.81           C
ATOM   1283  CE1 HIS B 152     -29.698  44.170  20.088  1.00 48.35           C
ATOM   1284  NE2 HIS B 152     -29.252  43.584  21.186  1.00 48.25           N
ATOM   1285  N   TYR B 153     -35.865  42.285  21.545  1.00 21.45           N
ATOM   1286  CA  TYR B 153     -36.900  41.292  21.818  1.00 21.43           C
ATOM   1287  C   TYR B 153     -36.402  39.874  21.514  1.00 31.06           C
ATOM   1288  O   TYR B 153     -35.584  39.708  20.612  1.00 37.67           O
ATOM   1289  CB  TYR B 153     -38.105  41.612  20.976  1.00 23.41           C
ATOM   1290  CG  TYR B 153     -38.860  42.871  21.391  1.00 18.96           C
ATOM   1291  CD1 TYR B 153     -39.459  42.954  22.650  1.00 17.61           C
ATOM   1292  CD2 TYR B 153     -38.975  43.965  20.535  1.00 19.59           C
ATOM   1293  CE1 TYR B 153     -40.152  44.076  23.053  1.00 15.59           C
ATOM   1294  CE2 TYR B 153     -39.710  45.109  20.908  1.00 17.04           C
ATOM   1295  CZ  TYR B 153     -40.303  45.145  22.173  1.00 15.12           C
ATOM   1296  OH  TYR B 153     -41.040  46.279  22.536  1.00 14.72           O
TER   
HETATM 1298  C1  NAG B 201     -31.699  48.591  36.943  1.00 10.56           C
HETATM 1299  C2  NAG B 201     -32.693  47.981  37.913  1.00  9.30           C
HETATM 1300  C3  NAG B 201     -33.899  48.887  38.044  1.00 10.17           C
HETATM 1301  C4  NAG B 201     -33.477  50.303  38.407  1.00 10.93           C
HETATM 1302  C5  NAG B 201     -32.445  50.762  37.383  1.00 13.87           C
HETATM 1303  C6  NAG B 201     -31.895  52.151  37.745  1.00 17.46           C
HETATM 1304  C7  NAG B 201     -32.484  45.530  37.864  1.00 12.11           C
HETATM 1305  C8  NAG B 201     -33.117  44.260  37.403  1.00 14.85           C
HETATM 1306  N2  NAG B 201     -33.104  46.652  37.533  1.00 10.22           N
HETATM 1307  O3  NAG B 201     -34.767  48.353  39.038  1.00 11.36           O
HETATM 1308  O4  NAG B 201     -34.594  51.181  38.343  1.00 11.08           O
HETATM 1309  O5  NAG B 201     -31.341  49.874  37.389  1.00 13.36           O
HETATM 1310  O6  NAG B 201     -31.378  52.137  39.091  1.00 24.36           O
HETATM 1311  O7  NAG B 201     -31.405  45.555  38.409  1.00 14.92           O
HETATM 1312  C1  NAG B 202     -34.904  51.767  39.602  1.00 11.54           C
HETATM 1313  C2  NAG B 202     -35.914  52.870  39.360  1.00 11.44           C
HETATM 1314  C3  NAG B 202     -36.227  53.481  40.733  1.00 11.44           C
HETATM 1315  C4  NAG B 202     -36.754  52.419  41.678  1.00 14.07           C
HETATM 1316  C5  NAG B 202     -35.821  51.210  41.673  1.00 14.00           C
HETATM 1317  C6  NAG B 202     -36.472  50.001  42.352  1.00 17.70           C
HETATM 1318  C7  NAG B 202     -35.876  53.875  37.132  1.00 13.49           C
HETATM 1319  C8  NAG B 202     -35.247  54.950  36.288  1.00 18.46           C
HETATM 1320  N2  NAG B 202     -35.436  53.838  38.395  1.00 11.81           N
HETATM 1321  O3  NAG B 202     -37.142  54.558  40.555  1.00 12.99           O
HETATM 1322  O4  NAG B 202     -36.769  52.877  43.022  1.00 18.15           O
HETATM 1323  O5  NAG B 202     -35.536  50.786  40.352  1.00 12.35           O
HETATM 1324  O6  NAG B 202     -37.644  49.569  41.709  1.00 18.94           O
HETATM 1325  O7  NAG B 202     -36.731  53.118  36.658  1.00 14.27           O
HETATM 1326  C1  BMA B 203     -37.979  53.388  43.508  1.00 19.02           C
HETATM 1327  C2  BMA B 203     -38.087  53.085  44.995  1.00 23.24           C
HETATM 1328  C3  BMA B 203     -39.365  53.668  45.522  1.00 26.51           C
HETATM 1329  C4  BMA B 203     -39.332  55.163  45.292  1.00 26.69           C
HETATM 1330  C5  BMA B 203     -39.091  55.460  43.798  1.00 27.35           C
HETATM 1331  C6  BMA B 203     -38.916  56.967  43.530  1.00 36.20           C
HETATM 1332  O2  BMA B 203     -37.014  53.715  45.631  1.00 29.86           O
HETATM 1333  O3  BMA B 203     -39.542  53.355  46.879  1.00 30.99           O
HETATM 1334  O4  BMA B 203     -40.590  55.650  45.685  1.00 31.09           O
HETATM 1335  O5  BMA B 203     -37.979  54.773  43.283  1.00 25.98           O
HETATM 1336  O6  BMA B 203     -37.633  57.409  43.937  1.00 56.61           O
HETATM 1337  C1  NAG B 204     -22.684  54.858  50.509  1.00 14.25           C
HETATM 1338  C2  NAG B 204     -23.147  54.769  51.949  1.00 14.57           C
HETATM 1339  C3  NAG B 204     -24.594  54.263  52.063  1.00 16.38           C
HETATM 1340  C4  NAG B 204     -25.510  55.079  51.171  1.00 14.77           C
HETATM 1341  C5  NAG B 204     -24.915  55.067  49.752  1.00 13.62           C
HETATM 1342  C6  NAG B 204     -25.801  55.806  48.746  1.00 15.55           C
HETATM 1343  C7  NAG B 204     -21.342  54.403  53.514  1.00 19.06           C
HETATM 1344  C8  NAG B 204     -20.562  53.418  54.322  1.00 20.88           C
HETATM 1345  N2  NAG B 204     -22.298  53.925  52.747  1.00 16.14           N
HETATM 1346  O3  NAG B 204     -25.017  54.373  53.400  1.00 19.05           O
HETATM 1347  O4  NAG B 204     -26.838  54.542  51.116  1.00 16.71           O
HETATM 1348  O5  NAG B 204     -23.579  55.594  49.734  1.00 13.47           O
HETATM 1349  O6  NAG B 204     -25.955  57.124  49.160  1.00 22.24           O
HETATM 1350  O7  NAG B 204     -21.076  55.569  53.575  1.00 22.28           O
HETATM 1351  C1  NAG B 205     -27.777  55.192  52.018  1.00 17.63           C
HETATM 1352  C2  NAG B 205     -29.171  54.909  51.522  1.00 22.25           C
HETATM 1353  C3  NAG B 205     -30.199  55.526  52.459  1.00 22.84           C
HETATM 1354  C4  NAG B 205     -30.001  55.090  53.898  1.00 22.71           C
HETATM 1355  C5  NAG B 205     -28.547  55.384  54.265  1.00 20.56           C
HETATM 1356  C6  NAG B 205     -28.233  54.836  55.647  1.00 23.06           C
HETATM 1357  C7  NAG B 205     -29.408  54.802  49.081  1.00 24.51           C
HETATM 1358  C8  NAG B 205     -29.584  55.577  47.799  1.00 25.53           C
HETATM 1359  N2  NAG B 205     -29.328  55.522  50.205  1.00 24.08           N
HETATM 1360  O3  NAG B 205     -31.521  55.297  51.994  1.00 28.79           O
HETATM 1361  O4  NAG B 205     -30.919  55.753  54.741  1.00 32.32           O
HETATM 1362  O5  NAG B 205     -27.669  54.741  53.347  1.00 21.29           O
HETATM 1363  O6  NAG B 205     -26.864  55.056  55.890  1.00 30.70           O
HETATM 1364  O7  NAG B 205     -29.336  53.563  49.065  1.00 30.89           O
HETATM 1365  C1  NAG B 206     -22.518  44.325  22.016  1.00 23.26           C
HETATM 1366  C2  NAG B 206     -22.002  43.175  21.119  1.00 25.40           C
HETATM 1367  C3  NAG B 206     -21.897  43.590  19.638  1.00 26.87           C
HETATM 1368  C4  NAG B 206     -23.207  44.293  19.254  1.00 27.77           C
HETATM 1369  C5  NAG B 206     -23.558  45.397  20.246  1.00 25.23           C
HETATM 1370  C6  NAG B 206     -24.910  46.043  20.018  1.00 29.68           C
HETATM 1371  C7  NAG B 206     -20.672  41.240  21.858  1.00 24.03           C
HETATM 1372  C8  NAG B 206     -19.361  40.687  22.357  1.00 24.42           C
HETATM 1373  N2  NAG B 206     -20.747  42.543  21.612  1.00 23.96           N
HETATM 1374  O3  NAG B 206     -21.541  42.490  18.804  1.00 33.29           O
HETATM 1375  O4  NAG B 206     -23.170  44.844  17.951  1.00 32.29           O
HETATM 1376  O5  NAG B 206     -23.725  44.816  21.518  1.00 26.85           O
HETATM 1377  O6  NAG B 206     -25.937  45.062  20.068  1.00 30.58           O
HETATM 1378  O7  NAG B 206     -21.644  40.496  21.693  1.00 29.84           O
HETATM 1379  C1 AOLA B 207     -15.740  40.294  47.889  0.50 96.34           C
HETATM 1380  O1 AOLA B 207     -15.684  39.318  47.110  0.50 94.33           O
HETATM 1381  O2 AOLA B 207     -16.096  40.193  49.082  0.50 89.42           O
HETATM 1382  C2 AOLA B 207     -15.360  41.659  47.367  0.50 95.29           C
HETATM 1383  C3 AOLA B 207     -16.569  42.590  47.399  0.50 93.37           C
HETATM 1384  C4 AOLA B 207     -16.787  43.217  46.023  0.50 82.79           C
HETATM 1385  C5 AOLA B 207     -17.848  44.321  46.002  0.50 69.44           C
HETATM 1386  C6 AOLA B 207     -18.072  44.824  44.569  0.50 57.41           C
HETATM 1387  C7 AOLA B 207     -18.938  46.086  44.485  0.50 47.65           C
HETATM 1388  C8 AOLA B 207     -18.642  47.005  43.281  0.50 41.90           C
HETATM 1389  C9 AOLA B 207     -19.888  47.808  42.948  0.50 45.04           C
HETATM 1390  C10AOLA B 207     -20.058  48.585  41.857  0.50 42.15           C
HETATM 1391  C11AOLA B 207     -19.028  48.803  40.760  0.50 43.79           C
HETATM 1392  C12AOLA B 207     -19.697  49.209  39.432  0.50 41.36           C
HETATM 1393  C13AOLA B 207     -18.647  49.490  38.360  0.50 39.21           C
HETATM 1394  C14AOLA B 207     -18.493  50.978  38.046  0.50 39.66           C
HETATM 1395  C15AOLA B 207     -17.005  51.344  38.055  0.50 36.37           C
HETATM 1396  C16AOLA B 207     -16.651  52.559  37.199  0.50 35.58           C
HETATM 1397  C17AOLA B 207     -15.190  52.929  37.430  0.50 34.54           C
HETATM 1398  C18AOLA B 207     -14.899  54.301  36.896  0.50 34.54           C
HETATM 1399  C1 BEIC B 208     -15.533  38.891  43.662  0.50 87.03           C
HETATM 1400  C2 BEIC B 208     -16.753  39.664  44.105  0.50 72.89           C
HETATM 1401  C3 BEIC B 208     -17.095  40.637  42.991  0.50 61.06           C
HETATM 1402  C4 BEIC B 208     -17.763  41.917  43.481  0.50 62.54           C
HETATM 1403  C5 BEIC B 208     -17.354  43.117  42.628  0.50 61.32           C
HETATM 1404  C6 BEIC B 208     -18.554  43.740  41.911  0.50 64.39           C
HETATM 1405  C7 BEIC B 208     -19.181  44.772  42.829  0.50 61.23           C
HETATM 1406  C8 BEIC B 208     -20.244  45.635  42.168  0.50 56.69           C
HETATM 1407  C9 BEIC B 208     -20.370  46.878  43.018  0.50 51.02           C
HETATM 1408  C10BEIC B 208     -19.984  48.084  42.584  0.50 48.88           C
HETATM 1409  C11BEIC B 208     -19.409  48.302  41.199  0.50 48.79           C
HETATM 1410  C12BEIC B 208     -20.274  49.284  40.419  0.50 46.59           C
HETATM 1411  C13BEIC B 208     -19.776  50.213  39.580  0.50 40.53           C
HETATM 1412  C14BEIC B 208     -18.296  50.387  39.326  0.50 40.57           C
HETATM 1413  C15BEIC B 208     -17.974  51.865  39.078  0.50 41.83           C
HETATM 1414  C16BEIC B 208     -17.309  52.121  37.720  0.50 42.44           C
HETATM 1415  C17BEIC B 208     -17.530  53.557  37.230  0.50 38.34           C
HETATM 1416  C18BEIC B 208     -16.220  54.308  37.162  0.50 39.34           C
HETATM 1417  O1 BEIC B 208     -15.645  38.088  42.708  0.50 95.92           O
HETATM 1418  O2 BEIC B 208     -14.450  39.092  44.262  0.50 89.60           O
HETATM 1419  C1 AGOL B 209     -25.170  47.910  24.707  0.50 20.68           C
HETATM 1420  C1 BGOL B 209     -25.557  47.596  24.105  0.50 32.46           C
HETATM 1421  O1 AGOL B 209     -24.604  48.107  23.393  0.50 17.25           O
HETATM 1422  O1 BGOL B 209     -24.276  48.004  23.624  0.50 27.79           O
HETATM 1423  C2 AGOL B 209     -25.419  46.438  25.037  0.50 24.59           C
HETATM 1424  C2 BGOL B 209     -25.440  46.504  25.146  0.50 31.09           C
HETATM 1425  O2 AGOL B 209     -25.820  45.626  23.921  0.50 26.53           O
HETATM 1426  O2 BGOL B 209     -25.795  45.273  24.522  0.50 26.72           O
HETATM 1427  C3 AGOL B 209     -26.382  46.338  26.225  0.50 18.60           C
HETATM 1428  C3 BGOL B 209     -26.367  46.825  26.309  0.50 22.37           C
HETATM 1429  O3 AGOL B 209     -25.489  46.158  27.324  0.50 15.78           O
HETATM 1430  O3 BGOL B 209     -26.639  48.224  26.212  0.50 16.11           O
HETATM 1431  C1  GOL B 210      -2.112  54.677  31.507  1.00 24.52           C
HETATM 1432  O1  GOL B 210      -3.479  54.317  31.694  1.00 27.40           O
HETATM 1433  C2  GOL B 210      -1.446  53.670  30.592  1.00 23.60           C
HETATM 1434  O2  GOL B 210      -1.432  52.426  31.266  1.00 23.40           O
HETATM 1435  C3  GOL B 210      -2.144  53.417  29.247  1.00 26.19           C
HETATM 1436  O3  GOL B 210      -2.080  54.530  28.340  1.00 29.00           O
HETATM 1437  O   HOH B 301      -9.739  68.759  32.206  1.00 22.18           O
HETATM 1438  O   HOH B 302     -17.772  73.723  35.835  1.00 18.12           O
HETATM 1439  O   HOH B 303     -20.057  73.570  40.066  1.00 18.83           O
HETATM 1440  O   HOH B 304     -15.089  67.288  32.859  1.00 15.73           O
HETATM 1441  O   HOH B 305     -24.364  69.398  37.689  1.00 18.01           O
HETATM 1442  O   HOH B 306     -24.068  71.281  35.714  1.00 15.22           O
HETATM 1443  O   HOH B 307      -8.422  46.102  29.068  1.00 13.59           O
HETATM 1444  O   HOH B 308     -10.924  70.175  34.243  1.00 18.06           O
HETATM 1445  O   HOH B 309      -2.324  40.255  33.161  1.00 17.94           O
HETATM 1446  O   HOH B 310     -28.649  59.592  29.944  1.00 15.95           O
HETATM 1447  O   HOH B 311     -28.568  63.205  31.951  1.00 24.00           O
HETATM 1448  O   HOH B 312     -24.748  48.009  32.764  1.00  8.57           O
HETATM 1449  O   HOH B 313     -28.763  50.873  37.957  1.00 11.50           O
HETATM 1450  O   HOH B 314      -8.442  47.930  26.909  1.00 16.80           O
HETATM 1451  O   HOH B 315     -41.686  46.179  25.128  1.00 17.63           O
HETATM 1452  O   HOH B 316     -13.563  39.687  28.793  1.00 22.20           O
HETATM 1453  O   HOH B 317     -17.472  38.609  27.048  1.00 26.81           O
HETATM 1454  O   HOH B 318     -23.708  39.922  30.645  1.00 18.49           O
HETATM 1455  O   HOH B 319     -24.778  40.964  33.228  1.00 23.09           O
HETATM 1456  O   HOH B 320     -30.135  44.065  34.631  1.00 22.62           O
HETATM 1457  O   HOH B 321      -7.111  43.491  32.335  1.00 12.22           O
HETATM 1458  O   HOH B 322      -1.146  46.526  32.565  1.00 19.46           O
HETATM 1459  O   HOH B 323     -17.686  39.012  33.421  1.00 14.54           O
HETATM 1460  O   HOH B 324     -26.102  66.920  37.046  1.00 25.31           O
HETATM 1461  O   HOH B 325     -12.147  61.306  43.643  1.00 17.95           O
HETATM 1462  O   HOH B 326     -24.011  50.192  48.837  1.00 15.10           O
HETATM 1463  O   HOH B 327      -7.067  63.850  39.688  1.00 26.09           O
HETATM 1464  O   HOH B 328      -5.065  55.058  33.606  1.00 30.06           O
HETATM 1465  O   HOH B 329     -10.528  58.188  19.711  1.00 23.43           O
HETATM 1466  O   HOH B 330     -10.435  60.215  21.450  1.00 20.80           O
HETATM 1467  O   HOH B 331     -23.720  64.515  26.591  1.00 34.69           O
HETATM 1468  O   HOH B 332     -25.499  56.619  23.975  1.00 14.83           O
HETATM 1469  O   HOH B 333     -14.691  75.192  34.956  1.00 13.26           O
HETATM 1470  O   HOH B 334      -0.321  44.064  33.538  1.00 19.00           O
HETATM 1471  O   HOH B 335       0.455  53.235  24.890  1.00 17.73           O
HETATM 1472  O   HOH B 336     -31.968  55.241  27.173  1.00 16.17           O
HETATM 1473  O   HOH B 337     -13.270  49.003  17.380  1.00 14.01           O
HETATM 1474  O   HOH B 338     -15.623  58.122  16.306  1.00 15.78           O
HETATM 1475  O   HOH B 339     -23.039  51.099  52.486  1.00 18.53           O
HETATM 1476  O   HOH B 340     -20.002  50.003  54.791  1.00 23.49           O
HETATM 1477  O   HOH B 341     -12.809  72.533  40.717  1.00 24.51           O
HETATM 1478  O   HOH B 342     -20.945  40.567  25.218  1.00 24.98           O
HETATM 1479  O   HOH B 343     -19.418  51.536  57.168  1.00 33.54           O
HETATM 1480  O   HOH B 344      -5.920  46.337  17.738  1.00 44.13           O
HETATM 1481  O   HOH B 345      -7.054  48.715  17.048  1.00 31.88           O
HETATM 1482  O   HOH B 346     -20.247  65.107  20.463  1.00 89.86           O
HETATM 1483  O   HOH B 347     -14.814  51.093  43.698  1.00 13.70           O
HETATM 1484  O   HOH B 348     -21.824  48.748  23.191  1.00 13.61           O
HETATM 1485  O   HOH B 349     -27.005  48.786  22.229  1.00 23.40           O
HETATM 1486  O   HOH B 350     -31.358  57.973  27.283  1.00 31.96           O
HETATM 1487  O   HOH B 351     -34.464  46.395  41.020  1.00 25.06           O
HETATM 1488  O   HOH B 352     -20.321  65.007  26.746  1.00152.28           O
HETATM 1489  O   HOH B 353     -19.048  69.209  26.824  1.00 26.66           O
HETATM 1490  O   HOH B 354     -29.837  43.292  36.876  1.00 25.09           O
HETATM 1491  O   HOH B 355     -35.889  56.649  41.730  1.00 30.57           O
HETATM 1492  O   HOH B 356     -31.736  40.519  33.449  1.00175.15           O
HETATM 1493  O   HOH B 357     -12.805  61.930  21.835  1.00 21.13           O
HETATM 1494  O   HOH B 358     -21.196  39.831  28.578  1.00 31.04           O
HETATM 1495  O   HOH B 359     -22.091  56.416  13.013  1.00 16.03           O
HETATM 1496  O   HOH B 360     -21.107  39.294  31.169  1.00 36.58           O
HETATM 1497  O   HOH B 361      -7.726  68.095  40.748  1.00 35.42           O
HETATM 1498  O   HOH B 362     -20.250  55.666  11.124  1.00 17.96           O
HETATM 1499  O   HOH B 363      -5.581  45.977  29.507  1.00 15.76           O
HETATM 1500  O   HOH B 364     -27.535  50.157  48.447  1.00 17.98           O
HETATM 1501  O   HOH B 365     -28.957  46.191  47.945  1.00 17.61           O
HETATM 1502  O   HOH B 366     -32.207  48.897  33.506  1.00 20.77           O
HETATM 1503  O   HOH B 367     -14.891  52.215  52.940  1.00 31.18           O
HETATM 1504  O   HOH B 368     -22.583  69.605  30.181  1.00 23.99           O
HETATM 1505  O   HOH B 369     -20.228  47.657  49.657  1.00 31.21           O
HETATM 1506  O   HOH B 370     -32.644  44.023  44.018  1.00 25.39           O
HETATM 1507  O   HOH B 371     -18.211  43.789  21.689  1.00 27.33           O
HETATM 1508  O   HOH B 372      -6.439  42.775  42.327  1.00 28.82           O
HETATM 1509  O   HOH B 373     -23.940  55.465  11.169  1.00 27.73           O
HETATM 1510  O   HOH B 374     -28.763  55.685  20.729  1.00 28.78           O
HETATM 1511  O   HOH B 375     -33.504  55.660  39.352  1.00 27.59           O
HETATM 1512  O   HOH B 376     -22.652  59.021  13.596  1.00 26.61           O
HETATM 1513  O   HOH B 377     -27.749  51.693  50.670  1.00 30.93           O
HETATM 1514  O   HOH B 378     -15.658  65.138  44.021  1.00 27.88           O
HETATM 1515  O   HOH B 379     -14.769  60.272  20.260  1.00 73.17           O
HETATM 1516  O   HOH B 380      -4.671  57.913  19.822  1.00 26.21           O
HETATM 1517  O   HOH B 381     -27.247  40.244  50.709  1.00 24.61           O
HETATM 1518  O   HOH B 382      -1.331  51.092  22.947  1.00 75.42           O
HETATM 1519  O   HOH B 383     -28.463  57.672  18.145  1.00 35.81           O
HETATM 1520  O   HOH B 384      -7.063  73.161  28.360  1.00140.42           O
HETATM 1521  O   HOH B 385     -13.020  65.949  44.036  1.00 28.68           O
HETATM 1522  O   HOH B 386     -13.074  47.502  48.763  1.00 35.74           O
HETATM 1523  O   HOH B 387     -14.295  70.675  43.416  1.00 38.97           O
HETATM 1524  O   HOH B 388      -6.832  74.452  24.711  1.00174.64           O
HETATM 1525  O   HOH B 389      -8.291  68.218  29.341  1.00 44.34           O
HETATM 1526  O   HOH B 390     -24.208  41.559  23.582  1.00 37.50           O
HETATM 1527  O   HOH B 391     -28.233  66.185  35.220  1.00 31.20           O
HETATM 1528  O   HOH B 392     -34.947  54.906  43.989  1.00 44.18           O
HETATM 1529  O   HOH B 393      -6.014  62.103  38.158  1.00 40.32           O
HETATM 1530  O   HOH B 394     -28.645  54.333  14.238  1.00 27.72           O
HETATM 1531  O   HOH B 395      -9.025  72.469  38.133  1.00 33.19           O
HETATM 1532  O   HOH B 396      -7.279  41.627  16.706  1.00 38.67           O
HETATM 1533  O   HOH B 397      -7.619  70.361  31.080  1.00 36.84           O
HETATM 1534  O   HOH B 398     -13.441  45.029  15.247  1.00 36.34           O
HETATM 1535  O   HOH B 399     -16.598  40.065  19.814  1.00 34.43           O
HETATM 1536  O   HOH B 400     -26.981  58.466  47.114  1.00 45.97           O
HETATM 1537  O   HOH B 401     -17.695  49.472  53.243  1.00109.46           O
HETATM 1538  O   HOH B 402     -28.719  43.330  25.751  1.00 40.57           O
HETATM 1539  O   HOH B 403     -31.104  41.119  36.193  1.00 46.27           O
HETATM 1540  O   HOH B 404     -34.814  46.835  43.956  1.00 70.46           O
HETATM 1541  O   HOH B 405     -19.093  70.765  29.219  1.00 35.97           O
HETATM 1542  O   HOH B 406     -10.558  61.836  17.738  1.00 35.46           O
HETATM 1543  O   HOH B 407      -7.546  44.530  16.533  1.00 31.10           O
HETATM 1544  O   HOH B 408     -25.290  41.322  38.573  1.00 26.04           O
HETATM 1545  O   HOH B 409      -4.391  55.566  29.334  1.00 31.11           O
HETATM 1546  O   HOH B 410     -15.065  40.140  26.348  1.00 36.65           O
HETATM 1547  O   HOH B 411     -25.118  63.776  41.718  1.00 37.62           O
HETATM 1548  O   HOH B 412     -16.910  53.500  54.088  1.00 68.96           O
HETATM 1549  O   HOH B 413     -29.859  50.983  15.848  1.00 35.09           O
HETATM 1550  O   HOH B 414     -27.074  62.818  43.109  1.00 59.49           O
HETATM 1551  O   HOH B 415     -17.176  69.571  36.107  1.00 16.41           O
HETATM 1552  O   HOH B 416      -4.815  64.802  20.615  1.00 59.27           O
HETATM 1553  O   HOH B 417      -5.927  42.686  26.745  1.00 46.42           O
HETATM 1554  O   HOH B 418     -29.786  61.989  29.902  1.00 31.48           O
HETATM 1555  O   HOH B 419      -8.982  43.206  27.889  1.00 35.65           O
HETATM 1556  O   HOH B 420     -17.028  60.607  16.710  1.00 52.10           O
HETATM 1557  O   HOH B 421     -13.535  68.937  34.497  1.00 14.56           O
HETATM 1558  O   HOH B 422      -8.966  62.057  19.969  1.00 30.96           O
HETATM 1559  O   HOH B 423     -17.247  67.040  26.114  1.00 88.79           O
HETATM 1560  O   HOH B 424     -23.011  62.012  45.996  1.00 33.29           O
HETATM 1561  O   HOH B 425     -30.831  50.729  46.012  1.00 29.51           O
HETATM 1562  O   HOH B 426      -1.574  48.694  18.430  1.00 39.21           O
HETATM 1563  O   HOH B 427     -16.173  73.425  30.380  1.00 35.19           O
HETATM 1564  O   HOH B 428      -5.225  43.152  30.194  1.00 19.72           O
HETATM 1565  O   HOH B 429     -25.441  50.573  51.311  1.00 22.26           O
HETATM 1566  O   HOH B 430      -3.222  41.268  30.677  1.00 21.94           O
HETATM 1567  O   HOH B 431       1.016  54.412  22.424  1.00 29.75           O
HETATM 1568  O   HOH B 432     -30.884  54.167  44.661  1.00 39.33           O
HETATM 1569  O   HOH B 433     -42.099  53.415  47.585  1.00 31.94           O
HETATM 1570  O   HOH B 434     -29.671  39.962  47.636  1.00 38.81           O
HETATM 1571  O   HOH B 435      -3.351  44.302  19.008  1.00 38.35           O
HETATM 1572  O   HOH B 436     -32.976  54.673  54.514  1.00 47.36           O
HETATM 1573  O   HOH B 437     -26.694  38.707  39.141  1.00 39.12           O
HETATM 1574  O   HOH B 438     -15.320  48.218  52.817  1.00 37.65           O
HETATM 1575  O   HOH B 439       0.279  56.168  24.299  1.00 36.77           O
HETATM 1576  O   HOH B 440      -9.129  42.255  43.269  1.00 69.01           O
HETATM 1577  O   HOH B 441     -24.315  37.694  51.793  1.00 35.25           O
HETATM 1578  O   HOH B 442     -27.896  65.683  32.689  1.00102.36           O
HETATM 1579  O   HOH B 443     -18.498  66.519  23.289  1.00 41.30           O
HETATM 1580  O   HOH B 444     -28.358  60.583  41.852  1.00 51.89           O
HETATM 1581  O   HOH B 445     -17.624  65.918  20.593  1.00 51.90           O
HETATM 1582  O   HOH B 446     -22.712  66.144  29.617  1.00 55.88           O
HETATM 1583  O   HOH B 447      -7.544  64.569  20.862  1.00 63.30           O
HETATM 1584  O   HOH B 448     -32.332  41.055  44.525  1.00 43.00           O
HETATM 1585  O   HOH B 449     -28.257  36.966  40.694  1.00102.88           O
HETATM 1586  O   HOH B 450     -15.747  46.360  51.162  1.00 56.51           O
HETATM 1587  O   HOH B 451      -7.046  45.319  13.868  1.00 53.35           O
HETATM 1588  O   HOH B 452     -22.150  68.141  27.596  1.00 52.98           O
HETATM 1589  O   HOH B 453     -26.383  39.000  34.597  1.00 88.19           O
HETATM 1590  O   HOH B 454      -5.026  43.117  17.129  1.00 75.95           O
HETATM 1591  O   HOH B 455     -10.016  73.835  40.191  1.00 30.90           O
HETATM 1592  O   HOH B 456     -17.614  37.433  31.086  1.00 25.48           O
HETATM 1593  O   HOH B 457      -8.998  69.939  36.253  1.00 31.35           O
HETATM 1594  O   HOH B 458      -3.214  39.125  28.647  1.00 37.86           O
HETATM 1595  O   HOH B 459     -34.267  43.793  41.294  1.00 29.98           O
HETATM 1596  O   HOH B 460     -23.738  40.197  37.219  1.00 36.99           O
HETATM 1597  O   HOH B 461     -20.188  61.945  46.998  1.00 45.83           O
HETATM 1598  O   HOH B 462     -14.969  46.811  15.794  1.00 67.62           O
HETATM 1599  O   HOH B 463     -10.650  46.950  46.918  1.00 37.98           O
HETATM 1600  O   HOH B 464     -10.014  59.942  44.839  1.00 33.26           O
HETATM 1601  O   HOH B 465     -10.888  59.734  47.498  1.00 53.58           O
HETATM 1602  O   HOH B 466     -27.319  60.196  19.009  1.00 39.45           O
HETATM 1603  O   HOH B 467     -32.254  52.915  42.066  1.00 37.56           O
HETATM 1604  O   HOH B 468     -30.714  58.592  41.532  1.00 35.82           O
HETATM 1605  O   HOH B 469      -3.784  57.670  33.877  1.00 38.61           O
HETATM 1606  O   HOH B 470     -17.776  43.600  16.948  1.00 41.02           O
HETATM 1607  O   HOH B 471      -0.599  57.672  21.831  1.00 54.01           O
HETATM 1608  O   HOH B 472     -21.184  40.364  52.485  1.00 38.60           O
HETATM 1609  O   HOH B 473     -15.719  39.890  23.265  1.00 36.28           O
HETATM 1610  O   HOH B 474     -27.500  63.051  23.027  1.00 61.82           O
HETATM 1611  O   HOH B 475     -20.481  44.279  16.598  1.00 42.17           O
HETATM 1612  O   HOH B 476       0.240  49.454  21.475  1.00197.98           O
HETATM 1613  O   HOH B 477     -18.223  42.370  19.135  1.00 39.95           O
HETATM 1614  O   HOH B 478      -4.790  44.552  11.973  1.00124.02           O
HETATM 1615  O   HOH B 479      -9.646  57.113  43.833  1.00 34.84           O
HETATM 1616  O   HOH B 480     -25.762  60.018  16.610  1.00 44.39           O
HETATM 1617  O   HOH B 481     -31.790  45.659  47.026  1.00 37.96           O
HETATM 1618  O   HOH B 482     -17.601  58.819  47.497  1.00 43.70           O
HETATM 1619  O   HOH B 483      -8.735  48.559  47.723  1.00 45.22           O
HETATM 1620  O   HOH B 484     -14.743  63.194  48.502  1.00 99.00           O
HETATM 1621  O   HOH B 485     -16.383  65.610  48.601  1.00 79.87           O
HETATM 1622  O   HOH B 486      -6.961  61.680  18.046  1.00114.37           O
HETATM 1623  O   HOH B 487      -5.864  68.716  28.824  1.00 54.22           O
HETATM 1624  O   HOH B 488     -34.167  57.744  18.853  1.00 66.74           O
HETATM 1625  O   HOH B 489     -29.446  40.433  26.272  1.00 80.86           O
HETATM 1626  O   HOH B 490     -16.449  57.003  51.888  1.00 82.30           O
HETATM 1627  O   HOH B 491     -13.001  66.420  23.668  1.00 67.38           O
HETATM 1628  O   HOH B 492      -5.815  50.703  15.972  1.00 35.24           O
HETATM 1629  O   HOH B 493     -31.616  37.668  34.083  1.00192.74           O
HETATM 1630  O   HOH B 494     -23.783  37.090  37.410  1.00 57.28           O
HETATM 1631  O   HOH B 495      -4.113  55.527  16.284  1.00 38.68           O
HETATM 1632  O   HOH B 496      -8.781  50.453  45.624  1.00 36.87           O
HETATM 1633  O   HOH B 497      -9.981  69.463  39.641  1.00 42.95           O
HETATM 1634  O   HOH B 498     -25.609  53.311  11.427  1.00 37.94           O
HETATM 1635  O   HOH B 499     -16.608  62.053  19.078  1.00108.68           O
HETATM 1636  O   HOH B 500     -28.694  50.793  34.031  1.00 13.70           O
HETATM 1637  O   HOH B 501     -21.495  40.003  44.459  1.00 28.32           O
HETATM 1638  O   HOH B 502      -5.470  69.811  38.362  1.00 50.49           O
HETATM 1639  O   HOH B 503     -27.006  56.340  39.771  1.00 25.11           O
HETATM 1640  O   HOH B 504     -29.161  56.767  38.657  1.00 46.42           O
HETATM 1641  O   HOH B 505     -21.196  46.527  47.136  1.00 25.53           O
HETATM 1642  O   HOH B 506     -21.421  42.914  44.824  1.00 29.53           O
HETATM 1643  O   HOH B 507     -19.988  39.890  42.321  1.00 84.87           O
HETATM 1644  O   HOH B 508     -20.234  41.118  46.706  1.00 36.73           O
HETATM 1645  O   HOH B 509     -18.576  46.354  51.599  1.00108.79           O
HETATM 1646  O   HOH B 510     -19.345  43.864  50.821  1.00 38.28           O
HETATM 1647  O   HOH B 511     -21.937  37.393  27.768  1.00 38.21           O
HETATM 1648  O   HOH B 512     -40.675  56.649  48.137  1.00 42.16           O
HETATM 1649  O   HOH B 513     -16.268  38.380  40.070  1.00 32.21           O
HETATM 1650  O   HOH B 514     -21.334  58.214  51.833  1.00 26.17           O
TER
ATOM      1  N   LYS C   1       9.764 -19.345  26.744  1.00 17.61           N
ATOM      2  CA  LYS C   1      10.926 -18.728  26.036  1.00 14.98           C
ATOM      3  C   LYS C   1      11.094 -17.279  26.473  1.00 12.33           C
ATOM      4  O   LYS C   1      10.108 -16.562  26.676  1.00 14.21           O
ATOM      5  CB  LYS C   1      10.686 -18.833  24.511  1.00 16.02           C
ATOM      6  CG  LYS C   1      11.759 -18.233  23.620  1.00 18.76           C
ATOM      7  CD  LYS C   1      11.434 -18.342  22.144  1.00 17.42           C
ATOM      8  CE  LYS C   1      12.443 -17.568  21.324  1.00 19.30           C
ATOM      9  NZ  LYS C   1      12.002 -17.588  19.892  1.00 24.07           N
ATOM     10  N   GLU C   2      12.339 -16.819  26.589  1.00 12.65           N
ATOM     11  CA  GLU C   2      12.578 -15.422  26.868  1.00 10.88           C
ATOM     12  C   GLU C   2      12.252 -14.631  25.605  1.00 11.28           C
ATOM     13  O   GLU C   2      12.696 -14.985  24.530  1.00 14.59           O
ATOM     14  CB  GLU C   2      14.017 -15.166  27.331  1.00 12.69           C
ATOM     15  CG  GLU C   2      14.434 -15.933  28.610  1.00 11.91           C
ATOM     16  CD  GLU C   2      14.253 -15.135  29.883  1.00 11.65           C
ATOM     17  OE1 GLU C   2      15.041 -14.173  30.032  1.00 16.62           O
ATOM     18  OE2 GLU C   2      13.372 -15.471  30.735  1.00 12.95           O
ATOM     19  N   PRO C   3      11.561 -13.499  25.767  1.00 11.73           N
ATOM     20  CA  PRO C   3      11.243 -12.636  24.670  1.00 11.20           C
ATOM     21  C   PRO C   3      12.429 -11.755  24.329  1.00 13.69           C
ATOM     22  O   PRO C   3      13.419 -11.691  25.068  1.00 18.53           O
ATOM     23  CB  PRO C   3      10.112 -11.794  25.227  1.00 11.72           C
ATOM     24  CG  PRO C   3      10.446 -11.665  26.704  1.00 12.81           C
ATOM     25  CD  PRO C   3      11.046 -13.003  27.084  1.00 11.42           C
ATOM     26  N   CYS C   4      12.300 -11.095  23.175  1.00 15.59           N
ATOM     27  CA  CYS C   4      13.160  -9.989  22.787  1.00 17.30           C
ATOM     28  C   CYS C   4      12.396  -8.696  22.932  1.00 17.64           C
ATOM     29  O   CYS C   4      11.671  -8.324  22.038  1.00 19.65           O
ATOM     30  CB  CYS C   4      13.692 -10.192  21.382  1.00 18.25           C
ATOM     31  SG  CYS C   4      12.458 -10.280  20.070  1.00 19.70           S
ATOM     32  N   PRO C   5      12.509  -8.014  24.077  1.00 21.70           N
ATOM     33  CA  PRO C   5      11.628  -6.854  24.247  1.00 23.01           C
ATOM     34  C   PRO C   5      11.912  -5.717  23.263  1.00 21.02           C
ATOM     35  O   PRO C   5      13.018  -5.551  22.805  1.00 25.44           O
ATOM     36  CB  PRO C   5      11.871  -6.406  25.712  1.00 26.32           C
ATOM     37  CG  PRO C   5      12.531  -7.546  26.374  1.00 30.58           C
ATOM     38  CD  PRO C   5      13.259  -8.315  25.312  1.00 25.88           C
ATOM     39  N   PRO C   6      10.916  -4.910  22.970  1.00 23.67           N
ATOM     40  CA  PRO C   6      11.169  -3.819  22.001  1.00 25.57           C
ATOM     41  C   PRO C   6      12.181  -2.812  22.545  1.00 33.81           C
ATOM     42  O   PRO C   6      12.328  -2.695  23.760  1.00 40.81           O
ATOM     43  CB  PRO C   6       9.812  -3.147  21.858  1.00 30.18           C
ATOM     44  CG  PRO C   6       8.820  -4.115  22.406  1.00 29.49           C
ATOM     45  CD  PRO C   6       9.518  -4.947  23.429  1.00 29.27           C
ATOM     46  N   GLU C   7      12.870  -2.095  21.658  1.00 35.20           N
ATOM     47  CA  GLU C   7      13.895  -1.123  22.053  1.00 51.21           C
ATOM     48  C   GLU C   7      13.366  -0.047  23.020  1.00 50.25           C
ATOM     49  O   GLU C   7      13.889   0.095  24.136  1.00 59.41           O
ATOM     50  CB  GLU C   7      14.504  -0.467  20.799  1.00 60.13           C
ATOM     51  CG  GLU C   7      15.665   0.493  21.047  1.00 70.25           C
ATOM     52  CD  GLU C   7      16.921  -0.184  21.579  1.00 76.99           C
ATOM     53  OE1 GLU C   7      16.986  -1.434  21.596  1.00 83.97           O
ATOM     54  OE2 GLU C   7      17.859   0.545  21.976  1.00 90.24           O
ATOM     55  N   ASN C   8      12.320   0.678  22.606  1.00 37.00           N
ATOM     56  CA  ASN C   8      11.814   1.831  23.367  1.00 45.31           C
ATOM     57  C   ASN C   8      10.285   1.887  23.379  1.00 36.44           C
ATOM     58  O   ASN C   8       9.666   2.918  23.156  1.00 49.54           O
ATOM     59  CB  ASN C   8      12.439   3.155  22.885  1.00 65.67           C
ATOM     60  CG  ASN C   8      12.386   3.325  21.376  1.00 76.87           C
ATOM     61  OD1 ASN C   8      12.797   2.439  20.624  1.00 90.70           O
ATOM     62  ND2 ASN C   8      11.901   4.481  20.925  1.00 90.13           N
ATOM     63  N   LEU C   9       9.685   0.748  23.653  1.00 23.99           N
ATOM     64  CA  LEU C   9       8.278   0.688  23.966  1.00 25.92           C
ATOM     65  C   LEU C   9       7.978   1.541  25.167  1.00 28.18           C
ATOM     66  O   LEU C   9       8.651   1.446  26.195  1.00 37.36           O
ATOM     67  CB  LEU C   9       7.867  -0.745  24.306  1.00 22.96           C
ATOM     68  CG  LEU C   9       6.416  -1.016  24.721  1.00 20.57           C
ATOM     69  CD1 LEU C   9       5.447  -0.433  23.711  1.00 27.42           C
ATOM     70  CD2 LEU C   9       6.192  -2.511  24.854  1.00 25.76           C
ATOM     71  N   GLN C  10       6.916   2.326  25.041  1.00 36.43           N
ATOM     72  CA  GLN C  10       6.403   3.121  26.141  1.00 39.03           C
ATOM     73  C   GLN C  10       5.149   2.494  26.747  1.00 33.62           C
ATOM     74  O   GLN C  10       4.274   2.005  26.033  1.00 40.73           O
ATOM     75  CB  GLN C  10       6.112   4.548  25.669  1.00 51.34           C
ATOM     76  CG  GLN C  10       7.362   5.305  25.236  1.00 51.80           C
ATOM     77  CD  GLN C  10       7.205   6.822  25.297  1.00 56.07           C
ATOM     78  OE1 GLN C  10       8.146   7.535  25.652  1.00 58.22           O
ATOM     79  NE2 GLN C  10       6.015   7.317  24.961  1.00 71.47           N
ATOM     80  N   LEU C  11       5.123   2.472  28.072  1.00 30.02           N
ATOM     81  CA  LEU C  11       3.937   2.167  28.851  1.00 25.78           C
ATOM     82  C   LEU C  11       3.301   3.446  29.312  1.00 26.67           C
ATOM     83  O   LEU C  11       3.774   4.085  30.266  1.00 27.53           O
ATOM     84  CB  LEU C  11       4.324   1.362  30.076  1.00 28.26           C
ATOM     85  CG  LEU C  11       3.198   1.039  31.051  1.00 26.93           C
ATOM     86  CD1 LEU C  11       2.002   0.437  30.308  1.00 24.96           C
ATOM     87  CD2 LEU C  11       3.740   0.082  32.107  1.00 33.69           C
ATOM     88  N   THR C  12       2.235   3.856  28.651  1.00 25.88           N
ATOM     89  CA  THR C  12       1.677   5.147  29.048  1.00 22.65           C
ATOM     90  C   THR C  12       0.927   5.074  30.384  1.00 17.08           C
ATOM     91  O   THR C  12       0.224   4.147  30.591  1.00 15.40           O
ATOM     92  CB  THR C  12       0.808   5.804  27.957  1.00 28.32           C
ATOM     93  OG1 THR C  12       0.056   6.880  28.535  1.00 45.72           O
ATOM     94  CG2 THR C  12      -0.126   4.857  27.291  1.00 28.51           C
ATOM     95  N   PRO C  13       1.033   6.129  31.244  1.00 17.26           N
ATOM     96  CA  PRO C  13       0.205   6.168  32.458  1.00 15.47           C
ATOM     97  C   PRO C  13      -1.294   5.969  32.115  1.00 15.11           C
ATOM     98  O   PRO C  13      -1.803   6.460  31.094  1.00 15.18           O
ATOM     99  CB  PRO C  13       0.525   7.559  33.049  1.00 18.89           C
ATOM    100  CG  PRO C  13       1.986   7.780  32.649  1.00 19.42           C
ATOM    101  CD  PRO C  13       2.051   7.203  31.243  1.00 19.20           C
ATOM    102  N   ARG C  14      -1.959   5.253  32.971  1.00 14.75           N
ATOM    103  CA  ARG C  14      -3.351   4.873  32.862  1.00 12.08           C
ATOM    104  C   ARG C  14      -3.726   3.875  31.744  1.00 12.18           C
ATOM    105  O   ARG C  14      -4.887   3.518  31.638  1.00 12.80           O
ATOM    106  CB  ARG C  14      -4.290   6.060  32.885  1.00 12.01           C
ATOM    107  CG  ARG C  14      -3.985   6.981  34.021  1.00 13.57           C
ATOM    108  CD  ARG C  14      -5.206   7.705  34.514  1.00 15.55           C
ATOM    109  NE  ARG C  14      -4.846   8.653  35.555  1.00 15.02           N
ATOM    110  CZ  ARG C  14      -5.695   9.204  36.403  1.00 15.09           C
ATOM    111  NH1 ARG C  14      -6.978   8.904  36.324  1.00 16.64           N
ATOM    112  NH2 ARG C  14      -5.277  10.134  37.266  1.00 20.43           N
ATOM    113  N   ALA C  15      -2.762   3.357  31.000  1.00 11.91           N
ATOM    114  CA  ALA C  15      -3.042   2.356  29.972  1.00 13.58           C
ATOM    115  C   ALA C  15      -3.710   1.105  30.545  1.00 13.58           C
ATOM    116  O   ALA C  15      -4.455   0.432  29.831  1.00 15.18           O
ATOM    117  CB  ALA C  15      -1.774   1.944  29.254  1.00 16.06           C
ATOM    118  N   LEU C  16      -3.404   0.786  31.804  1.00 11.72           N
ATOM    119  CA  LEU C  16      -3.898  -0.470  32.428  1.00 12.06           C
ATOM    120  C   LEU C  16      -5.188  -0.310  33.211  1.00 11.92           C
ATOM    121  O   LEU C  16      -5.703  -1.274  33.792  1.00 11.97           O
ATOM    122  CB  LEU C  16      -2.797  -1.149  33.249  1.00 12.92           C
ATOM    123  CG  LEU C  16      -1.432  -1.284  32.592  1.00 13.49           C
ATOM    124  CD1 LEU C  16      -0.449  -1.994  33.534  1.00 16.05           C
ATOM    125  CD2 LEU C  16      -1.500  -1.920  31.247  1.00 15.55           C
ATOM    126  N  AVAL C  17      -5.758   0.886  33.243  0.49 12.13           N
ATOM    127  N  BVAL C  17      -5.768   0.894  33.218  0.51 11.71           N
ATOM    128  CA AVAL C  17      -6.956   1.049  34.039  0.49 11.51           C
ATOM    129  CA BVAL C  17      -7.009   1.124  33.969  0.51 12.81           C
ATOM    130  C  AVAL C  17      -8.099   0.192  33.523  0.49 10.12           C
ATOM    131  C  BVAL C  17      -8.151   0.244  33.495  0.51 11.10           C
ATOM    132  O  AVAL C  17      -8.164  -0.114  32.337  0.49 12.21           O
ATOM    133  O  BVAL C  17      -8.306   0.026  32.300  0.51 14.05           O
ATOM    134  CB AVAL C  17      -7.386   2.515  34.129  0.49 11.67           C
ATOM    135  CB BVAL C  17      -7.451   2.611  33.925  0.51 13.58           C
ATOM    136  CG1AVAL C  17      -6.244   3.371  34.610  0.49 13.83           C
ATOM    137  CG1BVAL C  17      -8.930   2.780  34.275  0.51 13.90           C
ATOM    138  CG2AVAL C  17      -7.898   3.014  32.787  0.49 12.36           C
ATOM    139  CG2BVAL C  17      -6.648   3.441  34.894  0.51 12.70           C
ATOM    140  N   GLY C  18      -8.967  -0.220  34.446  1.00 11.06           N
ATOM    141  CA  GLY C  18     -10.169  -0.913  34.139  1.00 11.70           C
ATOM    142  C   GLY C  18     -10.043  -2.414  34.225  1.00  9.22           C
ATOM    143  O   GLY C  18      -9.179  -2.947  34.931  1.00 10.77           O
ATOM    144  N   LYS C  19     -10.949  -3.067  33.506  1.00  9.74           N
ATOM    145  CA  LYS C  19     -11.175  -4.495  33.588  1.00  9.22           C
ATOM    146  C   LYS C  19     -10.446  -5.241  32.500  1.00  8.72           C
ATOM    147  O   LYS C  19     -10.535  -4.852  31.317  1.00 10.32           O
ATOM    148  CB  LYS C  19     -12.670  -4.802  33.549  1.00 10.88           C
ATOM    149  CG  LYS C  19     -13.012  -6.268  33.724  1.00 14.21           C
ATOM    150  CD  LYS C  19     -14.503  -6.532  33.887  1.00 19.49           C
ATOM    151  CE  LYS C  19     -15.414  -5.828  32.870  1.00 30.71           C
ATOM    152  NZ  LYS C  19     -15.362  -6.273  31.436  1.00 33.85           N
ATOM    153  N   TRP C  20      -9.778  -6.331  32.871  1.00  7.84           N
ATOM    154  CA  TRP C  20      -9.096  -7.198  31.957  1.00  8.25           C
ATOM    155  C   TRP C  20      -9.411  -8.646  32.306  1.00  8.13           C
ATOM    156  O   TRP C  20      -9.667  -8.982  33.483  1.00  9.40           O
ATOM    157  CB  TRP C  20      -7.550  -6.990  32.013  1.00  8.52           C
ATOM    158  CG  TRP C  20      -7.137  -5.583  31.782  1.00  9.48           C
ATOM    159  CD1 TRP C  20      -7.005  -4.603  32.723  1.00 10.11           C
ATOM    160  CD2 TRP C  20      -6.820  -4.967  30.526  1.00  9.89           C
ATOM    161  NE1 TRP C  20      -6.596  -3.415  32.154  1.00 12.10           N
ATOM    162  CE2 TRP C  20      -6.500  -3.614  30.798  1.00 12.09           C
ATOM    163  CE3 TRP C  20      -6.755  -5.423  29.189  1.00 11.12           C
ATOM    164  CZ2 TRP C  20      -6.091  -2.733  29.791  1.00 14.24           C
ATOM    165  CZ3 TRP C  20      -6.383  -4.548  28.213  1.00 13.86           C
ATOM    166  CH2 TRP C  20      -6.060  -3.209  28.513  1.00 13.84           C
ATOM    167  N   TYR C  21      -9.272  -9.506  31.310  1.00  7.75           N
ATOM    168  CA  TYR C  21      -9.439 -10.928  31.421  1.00  7.93           C
ATOM    169  C   TYR C  21      -8.156 -11.615  31.017  1.00  7.42           C
ATOM    170  O   TYR C  21      -7.680 -11.470  29.909  1.00  8.69           O
ATOM    171  CB  TYR C  21     -10.597 -11.372  30.531  1.00  8.14           C
ATOM    172  CG  TYR C  21     -11.896 -10.679  30.812  1.00  9.23           C
ATOM    173  CD1 TYR C  21     -12.669 -11.046  31.904  1.00 11.24           C
ATOM    174  CD2 TYR C  21     -12.353  -9.625  30.009  1.00  9.82           C
ATOM    175  CE1 TYR C  21     -13.892 -10.438  32.160  1.00 12.35           C
ATOM    176  CE2 TYR C  21     -13.565  -9.033  30.280  1.00 11.72           C
ATOM    177  CZ  TYR C  21     -14.351  -9.442  31.322  1.00 12.90           C
ATOM    178  OH  TYR C  21     -15.550  -8.851  31.589  1.00 17.03           O
ATOM    179  N   LEU C  22      -7.587 -12.386  31.963  1.00  7.58           N
ATOM    180  CA  LEU C  22      -6.257 -13.001  31.723  1.00  7.46           C
ATOM    181  C   LEU C  22      -6.521 -14.396  31.204  1.00  7.76           C
ATOM    182  O   LEU C  22      -6.725 -15.341  31.970  1.00  8.69           O
ATOM    183  CB  LEU C  22      -5.439 -12.953  33.013  1.00  8.42           C
ATOM    184  CG  LEU C  22      -3.954 -12.870  32.812  1.00 11.18           C
ATOM    185  CD1 LEU C  22      -3.228 -12.719  34.122  1.00 12.84           C
ATOM    186  CD2 LEU C  22      -3.456 -14.079  32.079  1.00 13.01           C
ATOM    187  N   ARG C  23      -6.528 -14.538  29.877  1.00  7.76           N
ATOM    188  CA  ARG C  23      -7.054 -15.712  29.214  1.00  8.07           C
ATOM    189  C   ARG C  23      -6.034 -16.635  28.578  1.00  8.56           C
ATOM    190  O   ARG C  23      -6.381 -17.743  28.247  1.00  9.03           O
ATOM    191  CB  ARG C  23      -8.065 -15.322  28.151  1.00  8.61           C
ATOM    192  CG  ARG C  23      -9.320 -14.671  28.695  1.00  9.10           C
ATOM    193  CD  ARG C  23     -10.210 -15.631  29.443  1.00 10.12           C
ATOM    194  NE  ARG C  23     -11.517 -15.080  29.780  1.00  8.98           N
ATOM    195  CZ  ARG C  23     -11.959 -14.763  30.982  1.00  9.00           C
ATOM    196  NH1 ARG C  23     -11.218 -14.978  32.052  1.00 10.33           N
ATOM    197  NH2 ARG C  23     -13.146 -14.251  31.151  1.00 10.06           N
ATOM    198  N   THR C  24      -4.786 -16.180  28.412  1.00  8.42           N
ATOM    199  CA  THR C  24      -3.798 -16.935  27.606  1.00  8.64           C
ATOM    200  C   THR C  24      -2.415 -16.685  28.198  1.00  8.26           C
ATOM    201  O   THR C  24      -2.075 -15.553  28.480  1.00  8.52           O
ATOM    202  CB  THR C  24      -3.886 -16.498  26.137  1.00 10.29           C
ATOM    203  OG1 THR C  24      -5.261 -16.650  25.674  1.00 13.18           O
ATOM    204  CG2 THR C  24      -2.953 -17.306  25.267  1.00  9.98           C
ATOM    205  N   THR C  25      -1.667 -17.768  28.445  1.00  8.03           N
ATOM    206  CA  THR C  25      -0.373 -17.678  29.079  1.00  7.76           C
ATOM    207  C   THR C  25       0.572 -18.688  28.486  1.00  7.77           C
ATOM    208  O   THR C  25       0.181 -19.709  27.899  1.00  8.81           O
ATOM    209  CB  THR C  25      -0.465 -17.928  30.619  1.00  8.64           C
ATOM    210  OG1 THR C  25      -0.748 -19.298  30.882  1.00  8.69           O
ATOM    211  CG2 THR C  25      -1.523 -17.097  31.281  1.00  9.41           C
ATOM    212  N   SER C  26       1.869 -18.455  28.713  1.00  7.97           N
ATOM    213  CA  SER C  26       2.916 -19.451  28.371  1.00  8.85           C
ATOM    214  C   SER C  26       3.939 -19.459  29.498  1.00  7.80           C
ATOM    215  O   SER C  26       4.559 -18.435  29.753  1.00  9.11           O
ATOM    216  CB  SER C  26       3.612 -19.021  27.072  1.00  9.30           C
ATOM    217  OG  SER C  26       4.579 -19.962  26.664  1.00 11.24           O
ATOM    218  N   PRO C  27       4.170 -20.605  30.176  1.00  8.52           N
ATOM    219  CA  PRO C  27       3.396 -21.826  30.010  1.00  9.07           C
ATOM    220  C   PRO C  27       1.933 -21.640  30.421  1.00  8.35           C
ATOM    221  O   PRO C  27       1.566 -20.628  31.028  1.00  9.00           O
ATOM    222  CB  PRO C  27       4.078 -22.808  30.993  1.00  9.97           C
ATOM    223  CG  PRO C  27       4.654 -21.889  32.045  1.00 10.90           C
ATOM    224  CD  PRO C  27       5.119 -20.683  31.309  1.00 10.81           C
ATOM    225  N   ASP C  28       1.107 -22.595  30.038  1.00 10.16           N
ATOM    226  CA  ASP C  28      -0.310 -22.632  30.386  1.00  9.82           C
ATOM    227  C   ASP C  28      -0.483 -22.823  31.916  1.00  9.59           C
ATOM    228  O   ASP C  28      -0.037 -23.831  32.473  1.00 12.11           O
ATOM    229  CB  ASP C  28      -0.916 -23.788  29.606  1.00 10.47           C
ATOM    230  CG  ASP C  28      -2.398 -23.960  29.787  1.00 10.52           C
ATOM    231  OD1 ASP C  28      -3.029 -23.263  30.552  1.00 12.09           O
ATOM    232  OD2 ASP C  28      -2.925 -24.865  29.115  1.00 17.31           O
ATOM    233  N   ILE C  29      -1.093 -21.853  32.587  1.00  9.40           N
ATOM    234  CA  ILE C  29      -1.319 -21.920  34.021  1.00  9.61           C
ATOM    235  C   ILE C  29      -2.726 -22.413  34.402  1.00  8.86           C
ATOM    236  O   ILE C  29      -3.076 -22.509  35.564  1.00 10.40           O
ATOM    237  CB  ILE C  29      -1.068 -20.579  34.700  1.00  9.88           C
ATOM    238  CG1 ILE C  29      -2.071 -19.491  34.281  1.00 10.50           C
ATOM    239  CG2 ILE C  29       0.356 -20.157  34.445  1.00 11.76           C
ATOM    240  CD1 ILE C  29      -1.995 -18.170  34.996  1.00 11.68           C
ATOM    241  N   PHE C  30      -3.566 -22.671  33.404  1.00  9.91           N
ATOM    242  CA  PHE C  30      -5.004 -22.782  33.651  1.00 11.16           C
ATOM    243  C   PHE C  30      -5.499 -24.071  34.283  1.00 12.70           C
ATOM    244  O   PHE C  30      -6.667 -24.159  34.608  1.00 18.09           O
ATOM    245  CB  PHE C  30      -5.808 -22.328  32.421  1.00 10.73           C
ATOM    246  CG  PHE C  30      -5.562 -20.904  32.085  1.00  8.98           C
ATOM    247  CD1 PHE C  30      -5.986 -19.928  32.932  1.00  9.26           C
ATOM    248  CD2 PHE C  30      -4.859 -20.556  30.959  1.00  9.24           C
ATOM    249  CE1 PHE C  30      -5.771 -18.583  32.671  1.00  8.95           C
ATOM    250  CE2 PHE C  30      -4.624 -19.227  30.675  1.00 10.23           C
ATOM    251  CZ  PHE C  30      -5.082 -18.244  31.525  1.00  9.81           C
ATOM    252  N   LYS C  31      -4.613 -25.019  34.519  1.00 12.20           N
ATOM    253  CA  LYS C  31      -4.932 -26.124  35.424  1.00 13.94           C
ATOM    254  C   LYS C  31      -4.703 -25.798  36.900  1.00 14.08           C
ATOM    255  O   LYS C  31      -5.104 -26.550  37.781  1.00 20.25           O
ATOM    256  CB  LYS C  31      -4.185 -27.384  35.004  1.00 17.06           C
ATOM    257  CG  LYS C  31      -4.581 -27.850  33.601  1.00 20.19           C
ATOM    258  CD  LYS C  31      -6.087 -27.845  33.266  1.00 29.07           C
ATOM    259  CE  LYS C  31      -6.365 -28.327  31.835  1.00 31.95           C
ATOM    260  NZ  LYS C  31      -7.798 -28.339  31.430  1.00 35.32           N
ATOM    261  N   GLN C  32      -4.038 -24.698  37.188  1.00 13.23           N
ATOM    262  CA  GLN C  32      -3.732 -24.239  38.558  1.00 14.30           C
ATOM    263  C   GLN C  32      -4.753 -23.208  38.999  1.00 13.48           C
ATOM    264  O   GLN C  32      -5.096 -23.118  40.140  1.00 17.60           O
ATOM    265  CB  GLN C  32      -2.281 -23.700  38.558  1.00 16.37           C
ATOM    266  CG  GLN C  32      -1.674 -23.149  39.806  1.00 22.25           C
ATOM    267  CD  GLN C  32      -0.174 -22.881  39.620  1.00 25.34           C
ATOM    268  OE1 GLN C  32       0.220 -21.933  38.955  1.00 21.53           O
ATOM    269  NE2 GLN C  32       0.661 -23.736  40.178  1.00 29.12           N
ATOM    270  N   VAL C  33      -5.254 -22.389  38.065  1.00 15.50           N
ATOM    271  CA  VAL C  33      -6.143 -21.254  38.345  1.00 15.30           C
ATOM    272  C   VAL C  33      -6.949 -20.950  37.092  1.00 16.04           C
ATOM    273  O   VAL C  33      -6.464 -21.200  36.006  1.00 25.76           O
ATOM    274  CB  VAL C  33      -5.308 -20.043  38.749  1.00 18.08           C
ATOM    275  CG1 VAL C  33      -4.407 -19.597  37.623  1.00 20.70           C
ATOM    276  CG2 VAL C  33      -6.180 -18.908  39.234  1.00 17.89           C
ATOM    277  N   SER C  34      -8.162 -20.437  37.242  1.00 13.14           N
ATOM    278  CA  SER C  34      -8.938 -20.139  36.059  1.00 12.86           C
ATOM    279  C   SER C  34      -9.832 -18.958  36.327  1.00  9.47           C
ATOM    280  O   SER C  34      -9.884 -18.409  37.409  1.00  9.68           O
ATOM    281  CB  SER C  34      -9.703 -21.356  35.602  1.00 19.59           C
ATOM    282  OG  SER C  34     -10.615 -21.758  36.568  1.00 22.68           O
ATOM    283  N   ASN C  35     -10.496 -18.567  35.243  1.00  8.38           N
ATOM    284  CA  ASN C  35     -11.478 -17.465  35.293  1.00  8.33           C
ATOM    285  C   ASN C  35     -10.928 -16.218  35.974  1.00  8.65           C
ATOM    286  O   ASN C  35     -11.440 -15.745  36.987  1.00  9.56           O
ATOM    287  CB  ASN C  35     -12.733 -17.921  36.012  1.00 10.02           C
ATOM    288  CG  ASN C  35     -13.864 -16.951  35.918  1.00  9.99           C
ATOM    289  OD1 ASN C  35     -14.009 -16.226  34.924  1.00 10.79           O
ATOM    290  ND2 ASN C  35     -14.710 -16.916  36.956  1.00 10.53           N
ATOM    291  N   ILE C  36      -9.822 -15.724  35.422  1.00  8.67           N
ATOM    292  CA  ILE C  36      -9.098 -14.615  35.993  1.00  8.96           C
ATOM    293  C   ILE C  36      -9.571 -13.263  35.463  1.00  8.17           C
ATOM    294  O   ILE C  36      -9.482 -13.018  34.273  1.00  9.46           O
ATOM    295  CB  ILE C  36      -7.571 -14.725  35.735  1.00  9.34           C
ATOM    296  CG1 ILE C  36      -7.032 -16.080  36.221  1.00  9.67           C
ATOM    297  CG2 ILE C  36      -6.858 -13.560  36.414  1.00  9.97           C
ATOM    298  CD1 ILE C  36      -5.598 -16.318  35.875  1.00 10.39           C
ATOM    299  N   THR C  37     -10.082 -12.435  36.364  1.00  8.06           N
ATOM    300  CA  THR C  37     -10.500 -11.076  36.050  1.00  8.69           C
ATOM    301  C   THR C  37      -9.691 -10.110  36.887  1.00  8.88           C
ATOM    302  O   THR C  37      -9.533 -10.289  38.094  1.00 10.79           O
ATOM    303  CB  THR C  37     -11.992 -10.827  36.376  1.00 10.75           C
ATOM    304  OG1 THR C  37     -12.796 -11.897  35.876  1.00 11.40           O
ATOM    305  CG2 THR C  37     -12.468  -9.506  35.774  1.00 13.31           C
ATOM    306  N   GLU C  38      -9.202  -9.060  36.262  1.00  9.35           N
ATOM    307  CA  GLU C  38      -8.411  -8.025  36.902  1.00  9.48           C
ATOM    308  C   GLU C  38      -9.165  -6.704  36.787  1.00  9.79           C
ATOM    309  O   GLU C  38      -9.744  -6.417  35.733  1.00 10.37           O
ATOM    310  CB  GLU C  38      -7.060  -7.873  36.250  1.00  9.68           C
ATOM    311  CG  GLU C  38      -6.191  -9.099  36.226  1.00 10.85           C
ATOM    312  CD  GLU C  38      -5.091  -8.961  35.219  1.00 11.27           C
ATOM    313  OE1 GLU C  38      -5.369  -9.197  33.990  1.00 12.83           O
ATOM    314  OE2 GLU C  38      -3.972  -8.614  35.599  1.00 13.44           O
ATOM    315  N   PHE C  39      -9.110  -5.907  37.828  1.00  9.51           N
ATOM    316  CA  PHE C  39      -9.648  -4.560  37.816  1.00 10.48           C
ATOM    317  C   PHE C  39      -8.628  -3.640  38.429  1.00 10.57           C
ATOM    318  O   PHE C  39      -8.294  -3.797  39.582  1.00 12.30           O
ATOM    319  CB  PHE C  39     -10.982  -4.431  38.480  1.00 13.76           C
ATOM    320  CG  PHE C  39     -11.583  -3.063  38.265  1.00 17.11           C
ATOM    321  CD1 PHE C  39     -12.289  -2.739  37.095  1.00 20.66           C
ATOM    322  CD2 PHE C  39     -11.348  -2.055  39.176  1.00 26.03           C
ATOM    323  CE1 PHE C  39     -12.788  -1.473  36.896  1.00 29.44           C
ATOM    324  CE2 PHE C  39     -11.844  -0.775  38.977  1.00 31.22           C
ATOM    325  CZ  PHE C  39     -12.560  -0.487  37.838  1.00 34.13           C
ATOM    326  N   TYR C  40      -8.153  -2.663  37.652  1.00 10.67           N
ATOM    327  CA  TYR C  40      -7.114  -1.719  38.078  1.00 10.04           C
ATOM    328  C   TYR C  40      -7.614  -0.298  38.110  1.00 11.77           C
ATOM    329  O   TYR C  40      -8.353   0.162  37.201  1.00 12.34           O
ATOM    330  CB  TYR C  40      -5.855  -1.805  37.209  1.00 11.38           C
ATOM    331  CG  TYR C  40      -5.196  -3.162  37.278  1.00 12.19           C
ATOM    332  CD1 TYR C  40      -4.707  -3.601  38.464  1.00 14.11           C
ATOM    333  CD2 TYR C  40      -5.085  -3.971  36.177  1.00 12.70           C
ATOM    334  CE1 TYR C  40      -4.128  -4.838  38.584  1.00 14.38           C
ATOM    335  CE2 TYR C  40      -4.476  -5.222  36.255  1.00 11.89           C
ATOM    336  CZ  TYR C  40      -4.045  -5.690  37.491  1.00 12.32           C
ATOM    337  OH  TYR C  40      -3.446  -6.923  37.655  1.00 13.87           O
ATOM    338  N   SER C  41      -7.233   0.394  39.166  1.00 11.72           N
ATOM    339  CA  SER C  41      -7.430   1.818  39.341  1.00 12.23           C
ATOM    340  C   SER C  41      -6.102   2.543  39.324  1.00 11.33           C
ATOM    341  O   SER C  41      -5.133   2.037  39.898  1.00 11.74           O
ATOM    342  CB  SER C  41      -8.149   2.045  40.654  1.00 15.20           C
ATOM    343  OG  SER C  41      -9.438   1.439  40.585  1.00 24.48           O
ATOM    344  N   ALA C  42      -6.026   3.716  38.698  1.00 11.56           N
ATOM    345  CA  ALA C  42      -4.815   4.503  38.662  1.00 12.26           C
ATOM    346  C   ALA C  42      -4.549   5.142  40.012  1.00 12.90           C
ATOM    347  O   ALA C  42      -5.464   5.604  40.685  1.00 15.57           O
ATOM    348  CB  ALA C  42      -4.928   5.596  37.609  1.00 16.11           C
ATOM    349  N   HIS C  43      -3.284   5.170  40.392  1.00 12.54           N
ATOM    350  CA  HIS C  43      -2.800   5.940  41.534  1.00 12.86           C
ATOM    351  C   HIS C  43      -1.515   6.584  41.027  1.00 14.17           C
ATOM    352  O   HIS C  43      -0.412   6.040  41.166  1.00 14.54           O
ATOM    353  CB  HIS C  43      -2.567   5.054  42.748  1.00 19.05           C
ATOM    354  CG  HIS C  43      -2.071   5.787  43.963  1.00 29.84           C
ATOM    355  ND1 HIS C  43      -1.125   5.266  44.822  1.00 50.03           N
ATOM    356  CD2 HIS C  43      -2.390   7.010  44.453  1.00 53.50           C
ATOM    357  CE1 HIS C  43      -0.890   6.128  45.795  1.00 49.27           C
ATOM    358  NE2 HIS C  43      -1.647   7.192  45.599  1.00 47.72           N
ATOM    359  N   GLY C  44      -1.657   7.758  40.421  1.00 13.81           N
ATOM    360  CA  GLY C  44      -0.525   8.367  39.766  1.00 14.64           C
ATOM    361  C   GLY C  44      -0.097   7.520  38.584  1.00 13.70           C
ATOM    362  O   GLY C  44      -0.934   7.171  37.741  1.00 14.04           O
ATOM    363  N   ASN C  45       1.186   7.177  38.546  1.00 12.59           N
ATOM    364  CA  ASN C  45       1.740   6.289  37.575  1.00 13.08           C
ATOM    365  C   ASN C  45       1.637   4.819  37.974  1.00 12.12           C
ATOM    366  O   ASN C  45       2.004   3.959  37.187  1.00 12.73           O
ATOM    367  CB  ASN C  45       3.180   6.675  37.283  1.00 12.92           C
ATOM    368  CG  ASN C  45       3.268   7.932  36.450  1.00 12.54           C
ATOM    369  OD1 ASN C  45       2.337   8.291  35.737  1.00 17.08           O
ATOM    370  ND2 ASN C  45       4.429   8.603  36.510  1.00 13.70           N
ATOM    371  N   ASP C  46       1.170   4.538  39.197  1.00 12.29           N
ATOM    372  CA  ASP C  46       0.997   3.176  39.685  1.00 11.87           C
ATOM    373  C   ASP C  46      -0.456   2.774  39.605  1.00 11.96           C
ATOM    374  O   ASP C  46      -1.299   3.546  39.139  1.00 12.86           O
ATOM    375  CB  ASP C  46       1.499   3.106  41.143  1.00 13.03           C
ATOM    376  CG  ASP C  46       2.964   3.459  41.272  1.00 13.65           C
ATOM    377  OD1 ASP C  46       3.768   3.081  40.396  1.00 14.34           O
ATOM    378  OD2 ASP C  46       3.315   4.161  42.220  1.00 23.06           O
ATOM    379  N   TYR C  47      -0.758   1.545  40.048  1.00 11.42           N
ATOM    380  CA  TYR C  47      -2.125   1.057  40.067  1.00 11.55           C
ATOM    381  C   TYR C  47      -2.367   0.263  41.337  1.00 12.09           C
ATOM    382  O   TYR C  47      -1.456  -0.355  41.891  1.00 12.39           O
ATOM    383  CB  TYR C  47      -2.423   0.121  38.875  1.00 11.66           C
ATOM    384  CG  TYR C  47      -2.208   0.705  37.509  1.00 11.36           C
ATOM    385  CD1 TYR C  47      -0.961   0.761  36.945  1.00 12.68           C
ATOM    386  CD2 TYR C  47      -3.264   1.242  36.808  1.00 11.62           C
ATOM    387  CE1 TYR C  47      -0.755   1.286  35.667  1.00 11.55           C
ATOM    388  CE2 TYR C  47      -3.104   1.789  35.525  1.00 11.42           C
ATOM    389  CZ  TYR C  47      -1.832   1.797  34.968  1.00 10.70           C
ATOM    390  OH  TYR C  47      -1.674   2.288  33.725  1.00 12.62           O
ATOM    391  N   TYR C  48      -3.634   0.192  41.713  1.00 11.38           N
ATOM    392  CA  TYR C  48      -4.103  -0.739  42.728  1.00 12.72           C
ATOM    393  C   TYR C  48      -5.385  -1.362  42.226  1.00 11.14           C
ATOM    394  O   TYR C  48      -6.056  -0.806  41.361  1.00 16.28           O
ATOM    395  CB  TYR C  48      -4.305  -0.092  44.093  1.00 16.47           C
ATOM    396  CG  TYR C  48      -5.364   0.930  44.080  1.00 19.79           C
ATOM    397  CD1 TYR C  48      -6.700   0.603  44.300  1.00 24.14           C
ATOM    398  CD2 TYR C  48      -5.056   2.270  43.791  1.00 24.57           C
ATOM    399  CE1 TYR C  48      -7.692   1.577  44.265  1.00 26.21           C
ATOM    400  CE2 TYR C  48      -6.037   3.246  43.752  1.00 26.63           C
ATOM    401  CZ  TYR C  48      -7.356   2.881  44.004  1.00 25.14           C
ATOM    402  OH  TYR C  48      -8.353   3.798  43.977  1.00 32.67           O
ATOM    403  N   GLY C  49      -5.732  -2.520  42.724  1.00 11.03           N
ATOM    404  CA  GLY C  49      -6.980  -3.096  42.340  1.00 14.05           C
ATOM    405  C   GLY C  49      -7.220  -4.463  42.895  1.00 10.74           C
ATOM    406  O   GLY C  49      -6.739  -4.769  43.963  1.00 11.66           O
ATOM    407  N   THR C  50      -8.001  -5.235  42.150  1.00 11.52           N
ATOM    408  CA  THR C  50      -8.472  -6.532  42.619  1.00 11.78           C
ATOM    409  C   THR C  50      -8.301  -7.532  41.511  1.00 11.91           C
ATOM    410  O   THR C  50      -8.545  -7.224  40.352  1.00 13.72           O
ATOM    411  CB  THR C  50      -9.940  -6.475  43.109  1.00 16.99           C
ATOM    412  OG1 THR C  50     -10.060  -5.540  44.209  1.00 21.03           O
ATOM    413  CG2 THR C  50     -10.413  -7.853  43.608  1.00 19.31           C
ATOM    414  N   VAL C  51      -7.901  -8.744  41.866  1.00 11.08           N
ATOM    415  CA  VAL C  51      -7.891  -9.917  40.980  1.00 11.08           C
ATOM    416  C   VAL C  51      -8.872 -10.896  41.541  1.00  9.31           C
ATOM    417  O   VAL C  51      -8.763 -11.194  42.729  1.00 11.37           O
ATOM    418  CB  VAL C  51      -6.498 -10.513  40.840  1.00 13.24           C
ATOM    419  CG1 VAL C  51      -6.560 -11.836  40.080  1.00 16.34           C
ATOM    420  CG2 VAL C  51      -5.544  -9.532  40.153  1.00 15.17           C
ATOM    421  N   THR C  52      -9.818 -11.369  40.748  1.00  9.74           N
ATOM    422  CA  THR C  52     -10.669 -12.471  41.109  1.00  9.65           C
ATOM    423  C   THR C  52     -10.346 -13.663  40.235  1.00  9.50           C
ATOM    424  O   THR C  52      -9.971 -13.507  39.087  1.00 10.31           O
ATOM    425  CB  THR C  52     -12.159 -12.127  41.059  1.00 12.51           C
ATOM    426  OG1 THR C  52     -12.586 -11.835  39.732  1.00 14.66           O
ATOM    427  CG2 THR C  52     -12.448 -10.900  41.856  1.00 14.90           C
ATOM    428  N   ASP C  53     -10.491 -14.858  40.762  1.00  9.14           N
ATOM    429  CA  ASP C  53     -10.135 -16.059  40.080  1.00  8.89           C
ATOM    430  C   ASP C  53     -10.855 -17.221  40.704  1.00  9.43           C
ATOM    431  O   ASP C  53     -11.277 -17.153  41.873  1.00  9.37           O
ATOM    432  CB  ASP C  53      -8.602 -16.302  40.110  1.00 10.22           C
ATOM    433  CG  ASP C  53      -8.080 -16.537  41.504  1.00 10.37           C
ATOM    434  OD1 ASP C  53      -8.073 -17.708  41.946  1.00 11.10           O
ATOM    435  OD2 ASP C  53      -7.700 -15.557  42.152  1.00 11.91           O
ATOM    436  N   TYR C  54     -10.943 -18.306  39.956  1.00  9.91           N
ATOM    437  CA  TYR C  54     -11.433 -19.586  40.476  1.00 10.45           C
ATOM    438  C   TYR C  54     -10.269 -20.512  40.822  1.00 10.02           C
ATOM    439  O   TYR C  54      -9.428 -20.841  39.989  1.00 10.99           O
ATOM    440  CB  TYR C  54     -12.368 -20.257  39.468  1.00 12.02           C
ATOM    441  CG  TYR C  54     -13.052 -21.508  40.058  1.00 14.12           C
ATOM    442  CD1 TYR C  54     -12.415 -22.741  40.122  1.00 17.67           C
ATOM    443  CD2 TYR C  54     -14.326 -21.417  40.612  1.00 15.18           C
ATOM    444  CE1 TYR C  54     -13.034 -23.843  40.676  1.00 19.77           C
ATOM    445  CE2 TYR C  54     -14.970 -22.507  41.158  1.00 19.23           C
ATOM    446  CZ  TYR C  54     -14.302 -23.709  41.200  1.00 20.22           C
ATOM    447  OH  TYR C  54     -14.909 -24.790  41.777  1.00 25.04           O
ATOM    448  N   SER C  55     -10.178 -20.839  42.091  1.00 11.21           N
ATOM    449  CA  SER C  55      -9.166 -21.714  42.697  1.00 11.68           C
ATOM    450  C   SER C  55      -9.718 -23.116  42.808  1.00 11.62           C
ATOM    451  O   SER C  55     -10.787 -23.293  43.355  1.00 12.46           O
ATOM    452  CB  SER C  55      -8.796 -21.171  44.082  1.00 13.08           C
ATOM    453  OG  SER C  55      -8.067 -22.142  44.792  1.00 13.40           O
ATOM    454  N   PRO C  56      -8.969 -24.132  42.349  1.00 13.46           N
ATOM    455  CA  PRO C  56      -9.401 -25.517  42.622  1.00 15.05           C
ATOM    456  C   PRO C  56      -9.671 -25.762  44.115  1.00 16.06           C
ATOM    457  O   PRO C  56     -10.603 -26.482  44.461  1.00 21.80           O
ATOM    458  CB  PRO C  56      -8.235 -26.345  42.081  1.00 21.23           C
ATOM    459  CG  PRO C  56      -7.716 -25.498  40.971  1.00 19.74           C
ATOM    460  CD  PRO C  56      -7.750 -24.098  41.521  1.00 15.73           C
ATOM    461  N   GLU C  57      -8.883 -25.149  44.988  1.00 15.29           N
ATOM    462  CA  GLU C  57      -9.051 -25.341  46.431  1.00 18.20           C
ATOM    463  C   GLU C  57     -10.168 -24.480  47.043  1.00 16.30           C
ATOM    464  O   GLU C  57     -10.928 -24.921  47.913  1.00 21.23           O
ATOM    465  CB  GLU C  57      -7.741 -25.041  47.177  1.00 18.13           C
ATOM    466  CG  GLU C  57      -7.884 -25.196  48.678  1.00 20.04           C
ATOM    467  CD  GLU C  57      -6.582 -25.295  49.426  1.00 24.38           C
ATOM    468  OE1 GLU C  57      -6.613 -25.721  50.611  1.00 26.18           O
ATOM    469  OE2 GLU C  57      -5.539 -24.943  48.855  1.00 28.72           O
ATOM    470  N   TYR C  58     -10.194 -23.227  46.663  1.00 12.62           N
ATOM    471  CA  TYR C  58     -11.022 -22.250  47.350  1.00 13.46           C
ATOM    472  C   TYR C  58     -12.260 -21.788  46.591  1.00 12.23           C
ATOM    473  O   TYR C  58     -13.081 -21.063  47.142  1.00 14.83           O
ATOM    474  CB  TYR C  58     -10.191 -21.025  47.690  1.00 14.43           C
ATOM    475  CG  TYR C  58      -9.063 -21.275  48.645  1.00 14.38           C
ATOM    476  CD1 TYR C  58      -9.327 -21.610  49.952  1.00 16.39           C
ATOM    477  CD2 TYR C  58      -7.741 -21.171  48.232  1.00 15.51           C
ATOM    478  CE1 TYR C  58      -8.311 -21.803  50.847  1.00 17.08           C
ATOM    479  CE2 TYR C  58      -6.701 -21.415  49.117  1.00 15.62           C
ATOM    480  CZ  TYR C  58      -7.003 -21.718  50.432  1.00 16.67           C
ATOM    481  OH  TYR C  58      -5.995 -21.923  51.352  1.00 22.13           O
ATOM    482  N   GLY C  59     -12.402 -22.187  45.333  1.00 11.52           N
ATOM    483  CA  GLY C  59     -13.479 -21.677  44.497  1.00 12.30           C
ATOM    484  C   GLY C  59     -13.224 -20.219  44.139  1.00 11.88           C
ATOM    485  O   GLY C  59     -12.068 -19.795  44.071  1.00 10.93           O
ATOM    486  N   LEU C  60     -14.282 -19.456  43.829  1.00 12.40           N
ATOM    487  CA  LEU C  60     -14.141 -18.050  43.416  1.00 11.20           C
ATOM    488  C   LEU C  60     -13.570 -17.267  44.606  1.00 11.06           C
ATOM    489  O   LEU C  60     -14.098 -17.339  45.691  1.00 12.66           O
ATOM    490  CB  LEU C  60     -15.486 -17.439  43.035  1.00 12.90           C
ATOM    491  CG  LEU C  60     -15.396 -16.026  42.471  1.00 14.42           C
ATOM    492  CD1 LEU C  60     -14.593 -16.047  41.204  1.00 14.98           C
ATOM    493  CD2 LEU C  60     -16.774 -15.404  42.285  1.00 16.01           C
ATOM    494  N   GLU C  61     -12.469 -16.566  44.387  1.00 11.05           N
ATOM    495  CA  GLU C  61     -11.776 -15.828  45.417  1.00 10.21           C
ATOM    496  C   GLU C  61     -11.290 -14.512  44.865  1.00  9.94           C
ATOM    497  O   GLU C  61     -11.229 -14.321  43.635  1.00 11.67           O
ATOM    498  CB  GLU C  61     -10.603 -16.652  45.941  1.00 10.50           C
ATOM    499  CG  GLU C  61      -9.654 -17.113  44.820  1.00 10.73           C
ATOM    500  CD  GLU C  61      -8.341 -17.712  45.270  1.00 11.03           C
ATOM    501  OE1 GLU C  61      -8.186 -18.041  46.462  1.00 12.84           O
ATOM    502  OE2 GLU C  61      -7.411 -17.871  44.440  1.00 11.87           O
ATOM    503  N   ALA C  62     -10.976 -13.594  45.769  1.00 10.30           N
ATOM    504  CA  ALA C  62     -10.568 -12.264  45.433  1.00 10.92           C
ATOM    505  C   ALA C  62      -9.323 -11.884  46.197  1.00 10.20           C
ATOM    506  O   ALA C  62      -9.117 -12.306  47.333  1.00 11.64           O
ATOM    507  CB  ALA C  62     -11.660 -11.246  45.749  1.00 13.57           C
ATOM    508  N   HIS C  63      -8.473 -11.095  45.564  1.00 10.40           N
ATOM    509  CA  HIS C  63      -7.239 -10.599  46.157  1.00 11.58           C
ATOM    510  C   HIS C  63      -7.000  -9.132  45.807  1.00 11.75           C
ATOM    511  O   HIS C  63      -7.167  -8.772  44.682  1.00 15.13           O
ATOM    512  CB  HIS C  63      -6.030 -11.352  45.660  1.00 11.38           C
ATOM    513  CG  HIS C  63      -6.234 -12.823  45.458  1.00 10.90           C
ATOM    514  ND1 HIS C  63      -5.840 -13.767  46.358  1.00 11.21           N
ATOM    515  CD2 HIS C  63      -6.758 -13.491  44.410  1.00 11.75           C
ATOM    516  CE1 HIS C  63      -6.102 -14.974  45.876  1.00 13.06           C
ATOM    517  NE2 HIS C  63      -6.667 -14.829  44.686  1.00 11.50           N
ATOM    518  N   ARG C  64      -6.546  -8.314  46.743  1.00 13.05           N
ATOM    519  CA  ARG C  64      -6.079  -6.964  46.463  1.00 11.79           C
ATOM    520  C   ARG C  64      -4.703  -7.080  45.879  1.00 11.91           C
ATOM    521  O   ARG C  64      -3.904  -7.883  46.311  1.00 15.17           O
ATOM    522  CB  ARG C  64      -6.056  -6.182  47.754  1.00 14.66           C
ATOM    523  CG  ARG C  64      -7.416  -5.818  48.277  1.00 19.44           C
ATOM    524  CD  ARG C  64      -7.360  -4.904  49.497  1.00 30.88           C
ATOM    525  NE  ARG C  64      -8.709  -4.814  50.061  1.00 51.67           N
ATOM    526  CZ  ARG C  64      -9.023  -4.512  51.322  1.00 69.45           C
ATOM    527  NH1 ARG C  64      -8.079  -4.263  52.229  1.00 89.12           N
ATOM    528  NH2 ARG C  64     -10.307  -4.464  51.685  1.00 78.57           N
ATOM    529  N   VAL C  65      -4.441  -6.230  44.907  1.00 11.92           N
ATOM    530  CA  VAL C  65      -3.161  -6.170  44.246  1.00 11.77           C
ATOM    531  C   VAL C  65      -2.653  -4.761  44.058  1.00 11.79           C
ATOM    532  O   VAL C  65      -3.440  -3.819  43.996  1.00 12.97           O
ATOM    533  CB  VAL C  65      -3.198  -6.905  42.901  1.00 12.62           C
ATOM    534  CG1 VAL C  65      -3.638  -8.341  43.102  1.00 12.88           C
ATOM    535  CG2 VAL C  65      -4.099  -6.185  41.918  1.00 15.41           C
ATOM    536  N   ASN C  66      -1.338  -4.626  43.978  1.00 11.74           N
ATOM    537  CA  ASN C  66      -0.658  -3.378  43.667  1.00 14.98           C
ATOM    538  C   ASN C  66       0.245  -3.593  42.487  1.00 13.73           C
ATOM    539  O   ASN C  66       0.882  -4.629  42.396  1.00 17.04           O
ATOM    540  CB  ASN C  66       0.180  -2.877  44.881  1.00 19.18           C
ATOM    541  CG  ASN C  66      -0.695  -2.445  46.032  1.00 22.18           C
ATOM    542  OD1 ASN C  66      -1.372  -3.269  46.661  1.00 30.77           O
ATOM    543  ND2 ASN C  66      -0.677  -1.144  46.337  1.00 32.76           N
ATOM    544  N   LEU C  67       0.306  -2.590  41.600  1.00 12.16           N
ATOM    545  CA  LEU C  67       1.253  -2.548  40.464  1.00 12.29           C
ATOM    546  C   LEU C  67       2.070  -1.296  40.679  1.00 12.35           C
ATOM    547  O   LEU C  67       1.524  -0.182  40.658  1.00 14.02           O
ATOM    548  CB  LEU C  67       0.582  -2.436  39.104  1.00 13.42           C
ATOM    549  CG  LEU C  67      -0.486  -3.450  38.750  1.00 14.80           C
ATOM    550  CD1 LEU C  67      -1.026  -3.186  37.339  1.00 15.94           C
ATOM    551  CD2 LEU C  67       0.029  -4.848  38.895  1.00 17.37           C
ATOM    552  N   THR C  68       3.383  -1.427  40.797  1.00 12.05           N
ATOM    553  CA  THR C  68       4.291  -0.290  40.942  1.00 13.00           C
ATOM    554  C   THR C  68       5.125  -0.177  39.675  1.00 13.25           C
ATOM    555  O   THR C  68       5.889  -1.107  39.354  1.00 14.35           O
ATOM    556  CB  THR C  68       5.233  -0.500  42.149  1.00 16.98           C
ATOM    557  OG1 THR C  68       4.457  -0.724  43.346  1.00 19.37           O
ATOM    558  CG2 THR C  68       6.119   0.717  42.362  1.00 19.03           C
ATOM    559  N   VAL C  69       4.931   0.915  38.924  1.00 13.30           N
ATOM    560  CA  VAL C  69       5.461   1.040  37.562  1.00 12.65           C
ATOM    561  C   VAL C  69       6.786   1.799  37.525  1.00 15.37           C
ATOM    562  O   VAL C  69       6.905   2.881  38.113  1.00 19.08           O
ATOM    563  CB  VAL C  69       4.440   1.741  36.638  1.00 14.67           C
ATOM    564  CG1 VAL C  69       4.970   1.928  35.224  1.00 16.45           C
ATOM    565  CG2 VAL C  69       3.140   0.946  36.625  1.00 15.78           C
ATOM    566  N   SER C  70       7.754   1.260  36.796  1.00 15.81           N
ATOM    567  CA  SER C  70       8.977   2.015  36.500  1.00 18.51           C
ATOM    568  C   SER C  70       9.323   1.807  35.045  1.00 17.94           C
ATOM    569  O   SER C  70       9.804   0.773  34.677  1.00 17.27           O
ATOM    570  CB  SER C  70      10.133   1.575  37.393  1.00 19.99           C
ATOM    571  OG  SER C  70      11.272   2.362  37.132  1.00 28.12           O
ATOM    572  N   GLY C  71       9.116   2.817  34.221  1.00 22.66           N
ATOM    573  CA  GLY C  71       9.289   2.691  32.785  1.00 19.46           C
ATOM    574  C   GLY C  71       8.424   1.591  32.176  1.00 16.68           C
ATOM    575  O   GLY C  71       7.209   1.588  32.290  1.00 21.05           O
ATOM    576  N   ARG C  72       9.086   0.614  31.583  1.00 17.73           N
ATOM    577  CA  ARG C  72       8.438  -0.493  30.918  1.00 20.21           C
ATOM    578  C   ARG C  72       8.287  -1.714  31.816  1.00 18.99           C
ATOM    579  O   ARG C  72       7.879  -2.789  31.367  1.00 20.39           O
ATOM    580  CB  ARG C  72       9.235  -0.890  29.663  1.00 29.62           C
ATOM    581  CG  ARG C  72      10.721  -1.064  29.918  1.00 40.25           C
ATOM    582  CD  ARG C  72      11.338  -1.934  28.851  1.00 52.25           C
ATOM    583  NE  ARG C  72      11.480  -1.213  27.592  1.00 65.48           N
ATOM    584  CZ  ARG C  72      11.262  -1.736  26.388  1.00 43.68           C
ATOM    585  NH1 ARG C  72      10.856  -2.995  26.243  1.00 65.67           N
ATOM    586  NH2 ARG C  72      11.434  -0.988  25.322  1.00 52.06           N
ATOM    587  N   THR C  73       8.647  -1.592  33.086  1.00 14.66           N
ATOM    588  CA  THR C  73       8.455  -2.692  34.013  1.00 15.52           C
ATOM    589  C   THR C  73       7.585  -2.321  35.162  1.00 15.29           C
ATOM    590  O   THR C  73       7.356  -1.168  35.485  1.00 16.95           O
ATOM    591  CB  THR C  73       9.794  -3.181  34.520  1.00 18.75           C
ATOM    592  OG1 THR C  73      10.313  -2.237  35.444  1.00 22.83           O
ATOM    593  CG2 THR C  73      10.799  -3.355  33.386  1.00 22.53           C
ATOM    594  N   LEU C  74       7.012  -3.324  35.751  1.00 12.57           N
ATOM    595  CA  LEU C  74       6.231  -3.101  36.932  1.00 13.71           C
ATOM    596  C   LEU C  74       6.443  -4.235  37.922  1.00 11.45           C
ATOM    597  O   LEU C  74       6.826  -5.332  37.568  1.00 14.22           O
ATOM    598  CB  LEU C  74       4.766  -2.899  36.657  1.00 15.15           C
ATOM    599  CG  LEU C  74       3.960  -3.998  36.005  1.00 14.92           C
ATOM    600  CD1 LEU C  74       3.561  -5.085  37.005  1.00 15.71           C
ATOM    601  CD2 LEU C  74       2.733  -3.396  35.338  1.00 16.22           C
ATOM    602  N   LYS C  75       6.211  -3.927  39.169  1.00 11.22           N
ATOM    603  CA  LYS C  75       6.186  -4.900  40.274  1.00 11.95           C
ATOM    604  C   LYS C  75       4.742  -5.227  40.601  1.00 11.60           C
ATOM    605  O   LYS C  75       3.947  -4.325  40.922  1.00 12.92           O
ATOM    606  CB  LYS C  75       6.933  -4.346  41.482  1.00 14.82           C
ATOM    607  CG  LYS C  75       8.425  -4.199  41.225  1.00 21.67           C
ATOM    608  CD  LYS C  75       9.210  -3.311  42.194  1.00 29.84           C
ATOM    609  CE  LYS C  75       8.674  -3.181  43.611  1.00 40.88           C
ATOM    610  NZ  LYS C  75       9.513  -2.182  44.346  1.00 52.05           N
ATOM    611  N   PHE C  76       4.416  -6.521  40.518  1.00 11.30           N
ATOM    612  CA  PHE C  76       3.103  -7.031  40.872  1.00 10.34           C
ATOM    613  C   PHE C  76       3.150  -7.632  42.255  1.00 10.64           C
ATOM    614  O   PHE C  76       3.982  -8.496  42.502  1.00 12.74           O
ATOM    615  CB  PHE C  76       2.706  -8.119  39.875  1.00 11.74           C
ATOM    616  CG  PHE C  76       1.355  -8.705  40.107  1.00 11.22           C
ATOM    617  CD1 PHE C  76       0.200  -8.140  39.597  1.00 15.73           C
ATOM    618  CD2 PHE C  76       1.258  -9.866  40.850  1.00 12.62           C
ATOM    619  CE1 PHE C  76      -1.024  -8.715  39.846  1.00 16.66           C
ATOM    620  CE2 PHE C  76       0.043 -10.463  41.048  1.00 13.72           C
ATOM    621  CZ  PHE C  76      -1.091  -9.900  40.558  1.00 15.47           C
ATOM    622  N   TYR C  77       2.249  -7.213  43.139  1.00 12.36           N
ATOM    623  CA  TYR C  77       2.174  -7.716  44.508  1.00 12.59           C
ATOM    624  C   TYR C  77       0.724  -8.030  44.815  1.00 11.59           C
ATOM    625  O   TYR C  77      -0.133  -7.162  44.645  1.00 14.16           O
ATOM    626  CB  TYR C  77       2.678  -6.662  45.474  1.00 15.41           C
ATOM    627  CG  TYR C  77       2.612  -7.118  46.885  1.00 19.55           C
ATOM    628  CD1 TYR C  77       3.580  -7.939  47.393  1.00 24.03           C
ATOM    629  CD2 TYR C  77       1.575  -6.732  47.709  1.00 23.90           C
ATOM    630  CE1 TYR C  77       3.528  -8.396  48.717  1.00 29.37           C
ATOM    631  CE2 TYR C  77       1.508  -7.143  49.026  1.00 26.67           C
ATOM    632  CZ  TYR C  77       2.475  -7.989  49.534  1.00 26.66           C
ATOM    633  OH  TYR C  77       2.392  -8.422  50.835  1.00 36.27           O
ATOM    634  N  AMET C  78       0.421  -9.265  45.215  0.27 11.96           N
ATOM    635  N  BMET C  78       0.480  -9.223  45.329  0.73 12.26           N
ATOM    636  CA AMET C  78      -0.919  -9.597  45.731  0.27 11.08           C
ATOM    637  CA BMET C  78      -0.844  -9.653  45.758  0.73 12.23           C
ATOM    638  C  AMET C  78      -0.875  -9.621  47.250  0.27 13.09           C
ATOM    639  C  BMET C  78      -0.890  -9.797  47.281  0.73 13.02           C
ATOM    640  O  AMET C  78       0.189  -9.761  47.849  0.27 13.24           O
ATOM    641  O  BMET C  78       0.075 -10.249  47.900  0.73 13.99           O
ATOM    642  CB AMET C  78      -1.428 -10.950  45.207  0.27 11.77           C
ATOM    643  CB BMET C  78      -1.113 -11.013  45.105  0.73 13.44           C
ATOM    644  CG AMET C  78      -1.296 -11.120  43.703  0.27 13.48           C
ATOM    645  CG BMET C  78      -2.455 -11.646  45.397  0.73 12.87           C
ATOM    646  SD AMET C  78      -1.952 -12.668  43.014  0.27 16.49           S
ATOM    647  SD BMET C  78      -2.802 -13.044  44.343  0.73 15.69           S
ATOM    648  CE AMET C  78      -3.715 -12.400  43.152  0.27 13.51           C
ATOM    649  CE BMET C  78      -3.177 -11.979  42.963  0.73  9.65           C
ATOM    650  N   ASN C  79      -2.043  -9.473  47.865  1.00 12.57           N
ATOM    651  CA  ASN C  79      -2.112  -9.302  49.293  1.00 12.67           C
ATOM    652  C   ASN C  79      -1.878 -10.573  50.105  1.00 13.17           C
ATOM    653  O   ASN C  79      -1.225 -10.507  51.129  1.00 17.62           O
ATOM    654  CB  ASN C  79      -3.390  -8.567  49.739  1.00 12.77           C
ATOM    655  CG  ASN C  79      -4.693  -9.373  49.560  1.00 12.63           C
ATOM    656  OD1 ASN C  79      -4.862 -10.170  48.666  1.00 14.79           O
ATOM    657  ND2 ASN C  79      -5.624  -9.141  50.475  1.00 15.10           N
ATOM    658  N   ASP C  80      -2.447 -11.700  49.676  1.00 12.87           N
ATOM    659  CA  ASP C  80      -2.551 -12.871  50.531  1.00 13.23           C
ATOM    660  C   ASP C  80      -1.950 -14.133  49.968  1.00 16.20           C
ATOM    661  O   ASP C  80      -2.043 -15.195  50.574  1.00 19.73           O
ATOM    662  CB  ASP C  80      -4.016 -13.111  50.941  1.00 13.57           C
ATOM    663  CG  ASP C  80      -4.920 -13.476  49.808  1.00 13.96           C
ATOM    664  OD1 ASP C  80      -4.507 -13.438  48.649  1.00 14.67           O
ATOM    665  OD2 ASP C  80      -6.060 -13.826  50.126  1.00 16.37           O
ATOM    666  N   THR C  81      -1.300 -14.050  48.822  1.00 14.62           N
ATOM    667  CA  THR C  81      -0.574 -15.183  48.290  1.00 17.40           C
ATOM    668  C   THR C  81       0.376 -14.590  47.262  1.00 15.35           C
ATOM    669  O   THR C  81       0.033 -13.572  46.607  1.00 16.96           O
ATOM    670  CB  THR C  81      -1.543 -16.223  47.720  1.00 20.68           C
ATOM    671  OG1 THR C  81      -0.831 -17.416  47.428  1.00 32.80           O
ATOM    672  CG2 THR C  81      -2.272 -15.729  46.519  1.00 19.13           C
ATOM    673  N   HIS C  82       1.558 -15.175  47.161  1.00 14.54           N
ATOM    674  CA  HIS C  82       2.662 -14.485  46.538  1.00 13.46           C
ATOM    675  C   HIS C  82       3.323 -15.222  45.411  1.00 12.09           C
ATOM    676  O   HIS C  82       4.361 -14.786  44.889  1.00 13.46           O
ATOM    677  CB  HIS C  82       3.657 -14.027  47.570  1.00 16.56           C
ATOM    678  CG  HIS C  82       3.011 -13.245  48.671  1.00 18.11           C
ATOM    679  ND1 HIS C  82       2.475 -11.982  48.487  1.00 19.24           N
ATOM    680  CD2 HIS C  82       2.724 -13.593  49.946  1.00 20.42           C
ATOM    681  CE1 HIS C  82       1.925 -11.577  49.619  1.00 19.97           C
ATOM    682  NE2 HIS C  82       2.068 -12.535  50.520  1.00 20.77           N
ATOM    683  N  AGLU C  83       2.677 -16.286  44.960  0.58 12.39           N
ATOM    684  N  BGLU C  83       2.728 -16.330  44.987  0.42 14.24           N
ATOM    685  CA AGLU C  83       3.299 -17.137  43.962  0.58 13.05           C
ATOM    686  CA BGLU C  83       3.352 -17.165  43.972  0.42 14.73           C
ATOM    687  C  AGLU C  83       3.402 -16.470  42.605  0.58 10.75           C
ATOM    688  C  BGLU C  83       3.352 -16.523  42.566  0.42 12.80           C
ATOM    689  O  AGLU C  83       4.188 -16.921  41.803  0.58 10.62           O
ATOM    690  O  BGLU C  83       4.006 -17.054  41.675  0.42 15.74           O
ATOM    691  CB AGLU C  83       2.619 -18.493  43.770  0.58 18.18           C
ATOM    692  CB BGLU C  83       2.692 -18.554  43.909  0.42 16.32           C
ATOM    693  CG AGLU C  83       1.120 -18.520  43.768  0.58 23.28           C
ATOM    694  CG BGLU C  83       2.459 -19.223  45.259  0.42 19.93           C
ATOM    695  CD AGLU C  83       0.550 -18.337  45.154  0.58 29.00           C
ATOM    696  CD BGLU C  83       3.535 -20.225  45.661  0.42 24.96           C
ATOM    697  OE1AGLU C  83      -0.447 -17.631  45.271  0.58 38.38           O
ATOM    698  OE1BGLU C  83       4.733 -20.009  45.374  0.42 33.24           O
ATOM    699  OE2AGLU C  83       1.100 -18.893  46.124  0.58 38.18           O
ATOM    700  OE2BGLU C  83       3.168 -21.251  46.280  0.42 40.71           O
ATOM    701  N   TYR C  84       2.641 -15.408  42.366  1.00 11.71           N
ATOM    702  CA  TYR C  84       2.716 -14.676  41.114  1.00 11.72           C
ATOM    703  C   TYR C  84       3.396 -13.350  41.253  1.00 11.11           C
ATOM    704  O   TYR C  84       3.447 -12.566  40.295  1.00 12.67           O
ATOM    705  CB  TYR C  84       1.352 -14.533  40.437  1.00 10.84           C
ATOM    706  CG  TYR C  84       0.874 -15.847  39.856  1.00 12.51           C
ATOM    707  CD1 TYR C  84       0.212 -16.785  40.624  1.00 19.34           C
ATOM    708  CD2 TYR C  84       1.184 -16.185  38.554  1.00 16.10           C
ATOM    709  CE1 TYR C  84      -0.196 -17.992  40.079  1.00 22.10           C
ATOM    710  CE2 TYR C  84       0.770 -17.361  37.995  1.00 17.94           C
ATOM    711  CZ  TYR C  84       0.106 -18.265  38.766  1.00 18.73           C
ATOM    712  OH  TYR C  84      -0.285 -19.448  38.186  1.00 30.22           O
ATOM    713  N   ASP C  85       3.928 -13.031  42.407  1.00 10.76           N
ATOM    714  CA  ASP C  85       4.591 -11.751  42.625  1.00 11.14           C
ATOM    715  C   ASP C  85       5.948 -11.747  41.934  1.00 12.18           C
ATOM    716  O   ASP C  85       6.778 -12.650  42.151  1.00 13.54           O
ATOM    717  CB  ASP C  85       4.813 -11.524  44.124  1.00 13.61           C
ATOM    718  CG  ASP C  85       3.540 -11.299  44.922  1.00 16.14           C
ATOM    719  OD1 ASP C  85       2.432 -11.270  44.380  1.00 15.57           O
ATOM    720  OD2 ASP C  85       3.678 -11.140  46.177  1.00 19.29           O
ATOM    721  N   SER C  86       6.215 -10.710  41.157  1.00 11.08           N
ATOM    722  CA  SER C  86       7.427 -10.584  40.373  1.00  9.97           C
ATOM    723  C   SER C  86       7.484  -9.218  39.789  1.00  8.91           C
ATOM    724  O   SER C  86       6.470  -8.514  39.712  1.00 10.49           O
ATOM    725  CB  SER C  86       7.437 -11.639  39.218  1.00 11.46           C
ATOM    726  OG  SER C  86       8.661 -11.661  38.528  1.00 10.68           O
ATOM    727  N   LYS C  87       8.665  -8.841  39.349  1.00  8.96           N
ATOM    728  CA  LYS C  87       8.783  -7.856  38.307  1.00  9.58           C
ATOM    729  C   LYS C  87       8.270  -8.439  36.991  1.00 10.08           C
ATOM    730  O   LYS C  87       8.579  -9.599  36.690  1.00 11.35           O
ATOM    731  CB  LYS C  87      10.243  -7.417  38.168  1.00 11.66           C
ATOM    732  CG  LYS C  87      10.732  -6.319  39.092  1.00 21.80           C
ATOM    733  CD  LYS C  87      12.161  -5.887  38.734  1.00 29.48           C
ATOM    734  CE  LYS C  87      12.350  -5.672  37.232  1.00 35.70           C
ATOM    735  NZ  LYS C  87      13.600  -4.921  36.912  1.00 52.13           N
ATOM    736  N   TYR C  88       7.491  -7.661  36.245  1.00 10.00           N
ATOM    737  CA  TYR C  88       7.024  -8.038  34.932  1.00  9.53           C
ATOM    738  C   TYR C  88       7.408  -6.926  33.937  1.00  9.81           C
ATOM    739  O   TYR C  88       7.242  -5.745  34.193  1.00 13.89           O
ATOM    740  CB  TYR C  88       5.511  -8.210  34.906  1.00 10.44           C
ATOM    741  CG  TYR C  88       5.054  -9.457  35.624  1.00  9.96           C
ATOM    742  CD1 TYR C  88       4.925 -10.654  34.960  1.00 10.57           C
ATOM    743  CD2 TYR C  88       4.714  -9.419  36.961  1.00 10.94           C
ATOM    744  CE1 TYR C  88       4.501 -11.800  35.625  1.00 10.50           C
ATOM    745  CE2 TYR C  88       4.282 -10.566  37.612  1.00 10.03           C
ATOM    746  CZ  TYR C  88       4.202 -11.748  36.954  1.00  9.81           C
ATOM    747  OH  TYR C  88       3.783 -12.921  37.601  1.00 11.01           O
ATOM    748  N   GLU C  89       7.916  -7.286  32.781  1.00 10.15           N
ATOM    749  CA  GLU C  89       8.216  -6.351  31.692  1.00 11.28           C
ATOM    750  C   GLU C  89       7.072  -6.323  30.705  1.00  9.97           C
ATOM    751  O   GLU C  89       6.558  -7.378  30.328  1.00 10.35           O
ATOM    752  CB  GLU C  89       9.545  -6.729  31.036  1.00 15.45           C
ATOM    753  CG  GLU C  89       9.929  -5.823  29.903  1.00 22.87           C
ATOM    754  CD  GLU C  89      11.395  -5.860  29.505  1.00 35.78           C
ATOM    755  OE1 GLU C  89      11.827  -4.885  28.840  1.00 40.01           O
ATOM    756  OE2 GLU C  89      12.104  -6.847  29.822  1.00 42.88           O
ATOM    757  N   ILE C  90       6.674  -5.129  30.322  1.00 11.26           N
ATOM    758  CA AILE C  90       5.689  -4.945  29.269  0.50 11.46           C
ATOM    759  CA BILE C  90       5.657  -5.023  29.288  0.50 11.57           C
ATOM    760  C   ILE C  90       6.279  -5.343  27.925  1.00 10.72           C
ATOM    761  O   ILE C  90       7.352  -4.857  27.551  1.00 15.26           O
ATOM    762  CB AILE C  90       5.214  -3.474  29.219  0.50 13.71           C
ATOM    763  CB BILE C  90       4.976  -3.646  29.299  0.50 12.92           C
ATOM    764  CG1AILE C  90       4.039  -3.342  28.264  0.50 14.41           C
ATOM    765  CG1BILE C  90       4.266  -3.399  30.630  0.50 17.14           C
ATOM    766  CG2AILE C  90       6.311  -2.510  28.764  0.50 13.92           C
ATOM    767  CG2BILE C  90       4.028  -3.509  28.108  0.50 11.58           C
ATOM    768  CD1AILE C  90       2.813  -4.029  28.791  0.50 14.11           C
ATOM    769  CD1BILE C  90       2.845  -3.889  30.728  0.50 17.48           C
ATOM    770  N   LEU C  91       5.624  -6.249  27.213  1.00 11.10           N
ATOM    771  CA  LEU C  91       6.021  -6.650  25.866  1.00 11.28           C
ATOM    772  C   LEU C  91       5.208  -5.984  24.767  1.00 12.94           C
ATOM    773  O   LEU C  91       5.718  -5.815  23.682  1.00 15.03           O
ATOM    774  CB  LEU C  91       5.951  -8.162  25.703  1.00 10.73           C
ATOM    775  CG  LEU C  91       6.866  -8.989  26.647  1.00 11.84           C
ATOM    776  CD1 LEU C  91       6.732 -10.445  26.290  1.00 10.64           C
ATOM    777  CD2 LEU C  91       8.313  -8.537  26.555  1.00 13.45           C
ATOM    778  N   ALA C  92       3.948  -5.680  25.044  1.00 12.20           N
ATOM    779  CA  ALA C  92       3.052  -5.102  24.052  1.00 13.26           C
ATOM    780  C   ALA C  92       1.892  -4.497  24.809  1.00 12.05           C
ATOM    781  O   ALA C  92       1.435  -4.999  25.839  1.00 12.68           O
ATOM    782  CB  ALA C  92       2.548  -6.177  23.131  1.00 14.18           C
ATOM    783  N   VAL C  93       1.398  -3.402  24.271  1.00 14.75           N
ATOM    784  CA  VAL C  93       0.213  -2.757  24.846  1.00 16.94           C
ATOM    785  C   VAL C  93      -0.645  -2.237  23.712  1.00 20.37           C
ATOM    786  O   VAL C  93      -0.115  -1.727  22.703  1.00 24.06           O
ATOM    787  CB  VAL C  93       0.598  -1.732  25.980  1.00 24.09           C
ATOM    788  CG1 VAL C  93       1.543  -0.677  25.463  1.00 29.71           C
ATOM    789  CG2 VAL C  93      -0.628  -1.107  26.655  1.00 27.19           C
ATOM    790  N   ASP C  94      -1.951  -2.386  23.850  1.00 18.38           N
ATOM    791  CA  ASP C  94      -2.912  -2.103  22.766  1.00 22.17           C
ATOM    792  C   ASP C  94      -4.186  -1.714  23.502  1.00 22.61           C
ATOM    793  O   ASP C  94      -4.346  -2.011  24.708  1.00 22.50           O
ATOM    794  CB  ASP C  94      -3.102  -3.379  21.920  1.00 22.53           C
ATOM    795  CG  ASP C  94      -4.002  -3.199  20.696  1.00 29.71           C
ATOM    796  OD1 ASP C  94      -3.497  -2.710  19.672  1.00 86.49           O
ATOM    797  OD2 ASP C  94      -5.183  -3.613  20.760  1.00 23.01           O
ATOM    798  N   LYS C  95      -5.090  -1.043  22.792  1.00 23.76           N
ATOM    799  CA  LYS C  95      -6.386  -0.739  23.360  1.00 21.31           C
ATOM    800  C   LYS C  95      -7.100  -1.996  23.883  1.00 17.44           C
ATOM    801  O   LYS C  95      -7.833  -1.922  24.876  1.00 18.75           O
ATOM    802  CB  LYS C  95      -7.290  -0.064  22.303  1.00 23.50           C
ATOM    803  CG  LYS C  95      -8.760  -0.005  22.708  1.00 31.62           C
ATOM    804  CD  LYS C  95      -9.604   0.961  21.867  1.00 42.14           C
ATOM    805  CE  LYS C  95     -10.108   0.305  20.596  1.00 43.28           C
ATOM    806  NZ  LYS C  95     -11.357   0.945  20.091  1.00 43.29           N
ATOM    807  N   ASP C  96      -6.890  -3.133  23.211  1.00 14.68           N
ATOM    808  CA  ASP C  96      -7.669  -4.343  23.460  1.00 11.88           C
ATOM    809  C   ASP C  96      -6.892  -5.425  24.242  1.00 10.30           C
ATOM    810  O   ASP C  96      -7.502  -6.432  24.594  1.00  9.96           O
ATOM    811  CB  ASP C  96      -8.112  -4.966  22.113  1.00 13.88           C
ATOM    812  CG  ASP C  96      -9.196  -4.200  21.425  1.00 20.81           C
ATOM    813  OD1 ASP C  96     -10.119  -3.746  22.126  1.00 21.62           O
ATOM    814  OD2 ASP C  96      -9.138  -4.134  20.170  1.00 25.23           O
ATOM    815  N   TYR C  97      -5.596  -5.267  24.453  1.00 11.23           N
ATOM    816  CA  TYR C  97      -4.799  -6.260  25.189  1.00  9.67           C
ATOM    817  C   TYR C  97      -3.499  -5.659  25.665  1.00  9.53           C
ATOM    818  O   TYR C  97      -3.048  -4.632  25.158  1.00 11.81           O
ATOM    819  CB  TYR C  97      -4.494  -7.510  24.357  1.00 10.58           C
ATOM    820  CG  TYR C  97      -3.656  -7.183  23.148  1.00 11.79           C
ATOM    821  CD1 TYR C  97      -2.280  -7.229  23.187  1.00 13.28           C
ATOM    822  CD2 TYR C  97      -4.256  -6.853  21.936  1.00 13.76           C
ATOM    823  CE1 TYR C  97      -1.505  -6.926  22.067  1.00 17.50           C
ATOM    824  CE2 TYR C  97      -3.513  -6.551  20.836  1.00 18.91           C
ATOM    825  CZ  TYR C  97      -2.148  -6.582  20.885  1.00 19.68           C
ATOM    826  OH  TYR C  97      -1.484  -6.283  19.725  1.00 26.79           O
ATOM    827  N   PHE C  98      -2.889  -6.336  26.639  1.00  8.75           N
ATOM    828  CA  PHE C  98      -1.529  -6.079  27.014  1.00  9.56           C
ATOM    829  C   PHE C  98      -0.851  -7.390  27.392  1.00  9.16           C
ATOM    830  O   PHE C  98      -1.513  -8.382  27.738  1.00  9.89           O
ATOM    831  CB  PHE C  98      -1.361  -4.970  28.100  1.00 12.01           C
ATOM    832  CG  PHE C  98      -1.803  -5.310  29.496  1.00 13.59           C
ATOM    833  CD1 PHE C  98      -3.083  -5.052  29.934  1.00 14.56           C
ATOM    834  CD2 PHE C  98      -0.894  -5.804  30.441  1.00 16.84           C
ATOM    835  CE1 PHE C  98      -3.452  -5.356  31.261  1.00 13.75           C
ATOM    836  CE2 PHE C  98      -1.269  -6.089  31.775  1.00 17.15           C
ATOM    837  CZ  PHE C  98      -2.557  -5.860  32.170  1.00 16.92           C
ATOM    838  N   ILE C  99       0.463  -7.402  27.229  1.00 10.75           N
ATOM    839  CA  ILE C  99       1.240  -8.613  27.418  1.00 10.36           C
ATOM    840  C   ILE C  99       2.416  -8.303  28.303  1.00  9.95           C
ATOM    841  O   ILE C  99       3.130  -7.343  28.039  1.00 11.27           O
ATOM    842  CB  ILE C  99       1.763  -9.174  26.099  1.00 10.96           C
ATOM    843  CG1 ILE C  99       0.595  -9.328  25.115  1.00 13.08           C
ATOM    844  CG2 ILE C  99       2.544 -10.461  26.280  1.00 11.62           C
ATOM    845  CD1 ILE C  99       1.060  -9.848  23.769  1.00 13.08           C
ATOM    846  N  APHE C 100       2.590  -9.033  29.423  0.63 10.32           N
ATOM    847  N  BPHE C 100       2.681  -9.188  29.271  0.37  9.57           N
ATOM    848  CA APHE C 100       3.814  -8.880  30.190  0.63  9.85           C
ATOM    849  CA BPHE C 100       3.748  -8.986  30.217  0.37 10.12           C
ATOM    850  C  APHE C 100       4.483 -10.209  30.508  0.63  8.33           C
ATOM    851  C  BPHE C 100       4.581 -10.256  30.292  0.37  9.46           C
ATOM    852  O  APHE C 100       3.880 -11.261  30.367  0.63  8.83           O
ATOM    853  O  BPHE C 100       4.196 -11.318  29.781  0.37  8.66           O
ATOM    854  CB APHE C 100       3.718  -7.847  31.348  0.63 11.74           C
ATOM    855  CB BPHE C 100       3.169  -8.619  31.574  0.37 11.66           C
ATOM    856  CG APHE C 100       2.743  -8.127  32.506  0.63 11.28           C
ATOM    857  CG BPHE C 100       2.983  -7.127  31.776  0.37 13.12           C
ATOM    858  CD1APHE C 100       2.375  -9.383  32.900  0.63 14.85           C
ATOM    859  CD1BPHE C 100       4.069  -6.314  32.036  0.37 15.53           C
ATOM    860  CD2APHE C 100       2.233  -7.043  33.225  0.63 14.27           C
ATOM    861  CD2BPHE C 100       1.756  -6.560  31.750  0.37 14.92           C
ATOM    862  CE1APHE C 100       1.530  -9.563  34.010  0.63 15.00           C
ATOM    863  CE1BPHE C 100       3.927  -4.952  32.225  0.37 16.58           C
ATOM    864  CE2APHE C 100       1.381  -7.212  34.332  0.63 14.03           C
ATOM    865  CE2BPHE C 100       1.596  -5.193  31.969  0.37 16.46           C
ATOM    866  CZ APHE C 100       1.026  -8.463  34.710  0.63 13.98           C
ATOM    867  CZ BPHE C 100       2.678  -4.391  32.178  0.37 16.53           C
ATOM    868  N   TYR C 101       5.758 -10.124  30.897  1.00  9.06           N
ATOM    869  CA  TYR C 101       6.628 -11.292  31.099  1.00  8.84           C
ATOM    870  C   TYR C 101       7.431 -11.143  32.372  1.00  8.54           C
ATOM    871  O   TYR C 101       8.068 -10.120  32.569  1.00  9.11           O
ATOM    872  CB  TYR C 101       7.586 -11.436  29.922  1.00  9.57           C
ATOM    873  CG  TYR C 101       8.493 -12.654  29.970  1.00  9.64           C
ATOM    874  CD1 TYR C 101       8.027 -13.893  29.650  1.00 10.04           C
ATOM    875  CD2 TYR C 101       9.820 -12.552  30.328  1.00  9.80           C
ATOM    876  CE1 TYR C 101       8.855 -15.011  29.674  1.00 10.63           C
ATOM    877  CE2 TYR C 101      10.640 -13.668  30.392  1.00 10.65           C
ATOM    878  CZ  TYR C 101      10.163 -14.896  30.022  1.00  9.71           C
ATOM    879  OH  TYR C 101      10.936 -16.024  29.997  1.00 10.87           O
ATOM    880  N   GLY C 102       7.408 -12.174  33.227  1.00  8.83           N
ATOM    881  CA  GLY C 102       8.129 -12.147  34.458  1.00 10.19           C
ATOM    882  C   GLY C 102       8.547 -13.523  34.869  1.00  8.44           C
ATOM    883  O   GLY C 102       8.406 -14.467  34.153  1.00  9.45           O
ATOM    884  N   HIS C 103       9.108 -13.628  36.064  1.00  8.52           N
ATOM    885  CA  HIS C 103       9.635 -14.887  36.572  1.00  8.65           C
ATOM    886  C   HIS C 103       9.203 -15.116  38.014  1.00  8.35           C
ATOM    887  O   HIS C 103      10.062 -15.230  38.904  1.00 10.08           O
ATOM    888  CB  HIS C 103      11.168 -14.924  36.523  1.00  9.12           C
ATOM    889  CG  HIS C 103      11.742 -14.618  35.178  1.00  8.81           C
ATOM    890  ND1 HIS C 103      11.855 -13.335  34.726  1.00 10.20           N
ATOM    891  CD2 HIS C 103      12.275 -15.410  34.227  1.00  9.54           C
ATOM    892  CE1 HIS C 103      12.424 -13.340  33.542  1.00 11.33           C
ATOM    893  NE2 HIS C 103      12.717 -14.585  33.220  1.00 11.29           N
ATOM    894  N   PRO C 104       7.906 -15.216  38.299  1.00  8.64           N
ATOM    895  CA  PRO C 104       7.421 -15.417  39.667  1.00  9.69           C
ATOM    896  C   PRO C 104       7.699 -16.823  40.134  1.00  9.49           C
ATOM    897  O   PRO C 104       8.038 -17.717  39.355  1.00  9.35           O
ATOM    898  CB  PRO C 104       5.917 -15.228  39.520  1.00  9.73           C
ATOM    899  CG  PRO C 104       5.654 -15.731  38.138  1.00  8.99           C
ATOM    900  CD  PRO C 104       6.823 -15.264  37.315  1.00  9.02           C
ATOM    901  N   PRO C 105       7.536 -17.085  41.432  1.00 11.21           N
ATOM    902  CA  PRO C 105       7.749 -18.445  41.973  1.00 12.51           C
ATOM    903  C   PRO C 105       6.941 -19.477  41.257  1.00 11.77           C
ATOM    904  O   PRO C 105       7.387 -20.626  41.125  1.00 12.57           O
ATOM    905  CB  PRO C 105       7.355 -18.316  43.464  1.00 14.93           C
ATOM    906  CG  PRO C 105       7.600 -16.895  43.800  1.00 14.20           C
ATOM    907  CD  PRO C 105       7.317 -16.100  42.522  1.00 11.89           C
ATOM    908  N   ALA C 106       5.764 -19.130  40.736  1.00 11.79           N
ATOM    909  CA  ALA C 106       4.919 -20.089  40.086  1.00 14.16           C
ATOM    910  C   ALA C 106       5.561 -20.550  38.780  1.00 10.58           C
ATOM    911  O   ALA C 106       5.181 -21.598  38.302  1.00 12.60           O
ATOM    912  CB  ALA C 106       3.527 -19.535  39.855  1.00 14.94           C
ATOM    913  N   ALA C 107       6.442 -19.746  38.169  1.00 10.27           N
ATOM    914  CA  ALA C 107       7.030 -20.067  36.871  1.00 10.23           C
ATOM    915  C   ALA C 107       8.359 -19.344  36.750  1.00  9.74           C
ATOM    916  O   ALA C 107       8.477 -18.357  36.033  1.00  9.85           O
ATOM    917  CB  ALA C 107       6.115 -19.739  35.713  1.00 11.41           C
ATOM    918  N   PRO C 108       9.364 -19.836  37.481  1.00  9.29           N
ATOM    919  CA  PRO C 108      10.563 -19.050  37.622  1.00 10.50           C
ATOM    920  C   PRO C 108      11.435 -18.996  36.366  1.00  9.89           C
ATOM    921  O   PRO C 108      12.318 -18.153  36.313  1.00 11.04           O
ATOM    922  CB  PRO C 108      11.221 -19.622  38.849  1.00 12.37           C
ATOM    923  CG  PRO C 108      10.769 -20.992  38.826  1.00 13.70           C
ATOM    924  CD  PRO C 108       9.379 -21.035  38.324  1.00 10.35           C
ATOM    925  N   SER C 109      11.213 -19.896  35.389  1.00  9.31           N
ATOM    926  CA  SER C 109      11.944 -19.786  34.131  1.00  9.57           C
ATOM    927  C   SER C 109      11.272 -18.827  33.164  1.00 10.17           C
ATOM    928  O   SER C 109      11.812 -18.600  32.113  1.00 12.20           O
ATOM    929  CB  SER C 109      12.181 -21.134  33.486  1.00 10.77           C
ATOM    930  OG  SER C 109      13.067 -21.882  34.330  1.00 11.59           O
ATOM    931  N   GLY C 110      10.122 -18.266  33.542  1.00  8.78           N
ATOM    932  CA  GLY C 110       9.477 -17.233  32.759  1.00  8.64           C
ATOM    933  C   GLY C 110       8.014 -17.523  32.519  1.00  9.00           C
ATOM    934  O   GLY C 110       7.610 -18.627  32.213  1.00 10.58           O
ATOM    935  N   LEU C 111       7.239 -16.452  32.533  1.00  8.64           N
ATOM    936  CA  LEU C 111       5.795 -16.521  32.390  1.00  8.38           C
ATOM    937  C   LEU C 111       5.329 -15.323  31.575  1.00  8.57           C
ATOM    938  O   LEU C 111       5.513 -14.188  31.973  1.00  8.91           O
ATOM    939  CB  LEU C 111       5.093 -16.523  33.747  1.00  8.77           C
ATOM    940  CG  LEU C 111       3.576 -16.631  33.778  1.00 10.11           C
ATOM    941  CD1 LEU C 111       3.057 -17.884  33.080  1.00 11.20           C
ATOM    942  CD2 LEU C 111       3.034 -16.535  35.172  1.00 11.73           C
ATOM    943  N   ALA C 112       4.723 -15.603  30.422  1.00  8.07           N
ATOM    944  CA  ALA C 112       4.146 -14.594  29.540  1.00  8.10           C
ATOM    945  C   ALA C 112       2.643 -14.646  29.777  1.00  7.68           C
ATOM    946  O   ALA C 112       2.030 -15.709  29.741  1.00  8.90           O
ATOM    947  CB  ALA C 112       4.484 -14.868  28.095  1.00  9.13           C
ATOM    948  N  ALEU C 113       2.065 -13.458  29.999  0.40  8.65           N
ATOM    949  N  BLEU C 113       2.067 -13.465  29.949  0.60  8.50           N
ATOM    950  CA ALEU C 113       0.652 -13.282  30.365  0.40  9.22           C
ATOM    951  CA BLEU C 113       0.671 -13.339  30.297  0.60  8.44           C
ATOM    952  C  ALEU C 113      -0.061 -12.306  29.414  0.40  8.25           C
ATOM    953  C  BLEU C 113       0.010 -12.361  29.312  0.60  8.03           C
ATOM    954  O  ALEU C 113       0.317 -11.143  29.351  0.40  8.35           O
ATOM    955  O  BLEU C 113       0.519 -11.275  29.114  0.60 10.09           O
ATOM    956  CB ALEU C 113       0.520 -12.728  31.783  0.40 10.99           C
ATOM    957  CB BLEU C 113       0.522 -12.861  31.732  0.60  8.44           C
ATOM    958  CG ALEU C 113       1.052 -13.560  32.944  0.40 12.33           C
ATOM    959  CG BLEU C 113       1.155 -13.702  32.835  0.60  8.79           C
ATOM    960  CD1ALEU C 113       0.723 -15.020  32.744  0.40 13.36           C
ATOM    961  CD1BLEU C 113       1.278 -12.837  34.085  0.60 12.09           C
ATOM    962  CD2ALEU C 113       2.526 -13.340  33.172  0.40 13.36           C
ATOM    963  CD2BLEU C 113       0.223 -14.827  33.190  0.60 12.12           C
ATOM    964  N   ILE C 114      -1.140 -12.769  28.776  1.00  7.86           N
ATOM    965  CA  ILE C 114      -1.917 -11.948  27.866  1.00  8.12           C
ATOM    966  C   ILE C 114      -3.266 -11.613  28.519  1.00  7.77           C
ATOM    967  O   ILE C 114      -4.043 -12.493  28.921  1.00  8.85           O
ATOM    968  CB  ILE C 114      -2.162 -12.652  26.527  1.00  8.64           C
ATOM    969  CG1 ILE C 114      -0.828 -13.172  25.963  1.00 10.04           C
ATOM    970  CG2 ILE C 114      -2.852 -11.727  25.548  1.00  9.51           C
ATOM    971  CD1 ILE C 114      -1.000 -13.913  24.670  1.00 11.76           C
ATOM    972  N   HIS C 115      -3.495 -10.312  28.646  1.00  7.97           N
ATOM    973  CA  HIS C 115      -4.656  -9.703  29.287  1.00  8.66           C
ATOM    974  C   HIS C 115      -5.478  -9.069  28.203  1.00  7.72           C
ATOM    975  O   HIS C 115      -4.971  -8.254  27.418  1.00  9.35           O
ATOM    976  CB  HIS C 115      -4.211  -8.625  30.280  1.00  9.77           C
ATOM    977  CG  HIS C 115      -3.134  -9.059  31.210  1.00  9.80           C
ATOM    978  ND1 HIS C 115      -3.324  -9.235  32.552  1.00 11.87           N
ATOM    979  CD2 HIS C 115      -1.808  -9.238  30.997  1.00 11.02           C
ATOM    980  CE1 HIS C 115      -2.178  -9.575  33.120  1.00 11.93           C
ATOM    981  NE2 HIS C 115      -1.235  -9.559  32.191  1.00 13.56           N
ATOM    982  N   TYR C 116      -6.765  -9.351  28.184  1.00  7.96           N
ATOM    983  CA  TYR C 116      -7.663  -8.885  27.135  1.00  8.96           C
ATOM    984  C   TYR C 116      -8.775  -8.029  27.723  1.00  8.05           C
ATOM    985  O   TYR C 116      -9.310  -8.262  28.796  1.00  9.31           O
ATOM    986  CB  TYR C 116      -8.330 -10.078  26.461  1.00  9.15           C
ATOM    987  CG  TYR C 116      -7.442 -10.968  25.650  1.00  9.64           C
ATOM    988  CD1 TYR C 116      -7.000 -10.557  24.409  1.00 10.06           C
ATOM    989  CD2 TYR C 116      -7.059 -12.224  26.077  1.00 11.03           C
ATOM    990  CE1 TYR C 116      -6.233 -11.361  23.610  1.00 11.15           C
ATOM    991  CE2 TYR C 116      -6.315 -13.061  25.236  1.00 13.32           C
ATOM    992  CZ  TYR C 116      -5.916 -12.613  23.988  1.00 12.79           C
ATOM    993  OH  TYR C 116      -5.165 -13.387  23.115  1.00 17.13           O
ATOM    994  N   ARG C 117      -9.225  -7.025  26.938  1.00  8.08           N
ATOM    995  CA  ARG C 117     -10.403  -6.275  27.274  1.00  9.23           C
ATOM    996  C   ARG C 117     -11.664  -7.072  27.161  1.00  9.09           C
ATOM    997  O   ARG C 117     -12.633  -6.784  27.871  1.00 12.10           O
ATOM    998  CB  ARG C 117     -10.503  -5.011  26.390  1.00 11.93           C
ATOM    999  CG  ARG C 117      -9.574  -3.874  26.749  1.00 14.47           C
ATOM   1000  CD  ARG C 117      -9.808  -3.392  28.186  1.00 15.12           C
ATOM   1001  NE  ARG C 117      -9.165  -2.102  28.371  1.00 17.95           N
ATOM   1002  CZ  ARG C 117      -8.986  -1.535  29.551  1.00 17.14           C
ATOM   1003  NH1 ARG C 117      -9.417  -2.105  30.681  1.00 16.08           N
ATOM   1004  NH2 ARG C 117      -8.376  -0.374  29.592  1.00 16.80           N
ATOM   1005  N   GLN C 118     -11.696  -8.018  26.225  1.00  9.83           N
ATOM   1006  CA  GLN C 118     -12.845  -8.905  26.011  1.00 10.74           C
ATOM   1007  C   GLN C 118     -12.615 -10.284  26.610  1.00  9.94           C
ATOM   1008  O   GLN C 118     -11.525 -10.845  26.552  1.00  9.80           O
ATOM   1009  CB  GLN C 118     -13.142  -8.994  24.511  1.00 14.42           C
ATOM   1010  CG  GLN C 118     -13.561  -7.646  23.887  1.00 18.29           C
ATOM   1011  CD  GLN C 118     -12.406  -6.870  23.257  1.00 17.69           C
ATOM   1012  OE1 GLN C 118     -11.663  -7.431  22.413  1.00 24.42           O
ATOM   1013  NE2 GLN C 118     -12.321  -5.532  23.534  1.00 24.67           N
ATOM   1014  N   SER C 119     -13.675 -10.854  27.176  1.00  9.44           N
ATOM   1015  CA  SER C 119     -13.593 -12.191  27.762  1.00  8.91           C
ATOM   1016  C   SER C 119     -13.222 -13.271  26.750  1.00  9.27           C
ATOM   1017  O   SER C 119     -12.454 -14.191  27.078  1.00 10.50           O
ATOM   1018  CB  SER C 119     -14.904 -12.504  28.464  1.00  9.94           C
ATOM   1019  OG  SER C 119     -14.902 -13.821  28.989  1.00 12.06           O
ATOM   1020  N   CYS C 120     -13.823 -13.166  25.582  1.00 10.17           N
ATOM   1021  CA  CYS C 120     -13.560 -14.062  24.471  1.00 10.23           C
ATOM   1022  C   CYS C 120     -13.154 -13.219  23.274  1.00 11.58           C
ATOM   1023  O   CYS C 120     -13.990 -12.840  22.459  1.00 13.21           O
ATOM   1024  CB  CYS C 120     -14.795 -14.907  24.128  1.00 11.74           C
ATOM   1025  SG  CYS C 120     -15.358 -16.000  25.458  1.00 13.64           S
ATOM   1026  N   PRO C 121     -11.865 -12.851  23.198  1.00 11.96           N
ATOM   1027  CA  PRO C 121     -11.477 -11.936  22.124  1.00 13.37           C
ATOM   1028  C   PRO C 121     -11.782 -12.464  20.738  1.00 13.06           C
ATOM   1029  O   PRO C 121     -11.643 -13.662  20.478  1.00 13.97           O
ATOM   1030  CB  PRO C 121      -9.972 -11.739  22.332  1.00 15.94           C
ATOM   1031  CG  PRO C 121      -9.578 -12.813  23.281  1.00 15.52           C
ATOM   1032  CD  PRO C 121     -10.753 -13.181  24.107  1.00 12.45           C
ATOM   1033  N   LYS C 122     -12.219 -11.563  19.875  1.00 15.39           N
ATOM   1034  CA  LYS C 122     -12.560 -11.903  18.510  1.00 16.46           C
ATOM   1035  C   LYS C 122     -11.286 -12.159  17.720  1.00 15.70           C
ATOM   1036  O   LYS C 122     -10.180 -11.782  18.130  1.00 15.81           O
ATOM   1037  CB  LYS C 122     -13.332 -10.741  17.896  1.00 19.36           C
ATOM   1038  CG  LYS C 122     -14.744 -10.637  18.441  1.00 22.79           C
ATOM   1039  CD  LYS C 122     -15.554  -9.648  17.622  1.00 25.98           C
ATOM   1040  CE  LYS C 122     -17.019  -9.665  18.008  1.00 33.78           C
ATOM   1041  NZ  LYS C 122     -17.792  -8.744  17.136  1.00 36.10           N
ATOM   1042  N   GLU C 123     -11.461 -12.736  16.533  1.00 15.55           N
ATOM   1043  CA  GLU C 123     -10.324 -13.159  15.741  1.00 16.89           C
ATOM   1044  C   GLU C 123      -9.423 -12.005  15.358  1.00 14.23           C
ATOM   1045  O   GLU C 123      -8.196 -12.179  15.305  1.00 16.16           O
ATOM   1046  CB  GLU C 123     -10.758 -14.014  14.544  1.00 24.60           C
ATOM   1047  CG  GLU C 123     -11.332 -13.271  13.368  1.00 33.47           C
ATOM   1048  CD  GLU C 123     -11.613 -14.191  12.185  1.00 47.30           C
ATOM   1049  OE1 GLU C 123     -10.683 -14.901  11.727  1.00 50.09           O
ATOM   1050  OE2 GLU C 123     -12.772 -14.196  11.722  1.00 57.89           O
ATOM   1051  N   ASP C 124      -9.969 -10.819  15.089  1.00 14.69           N
ATOM   1052  CA  ASP C 124      -9.094  -9.705  14.750  1.00 14.72           C
ATOM   1053  C   ASP C 124      -8.091  -9.372  15.847  1.00 13.51           C
ATOM   1054  O   ASP C 124      -6.934  -9.082  15.583  1.00 13.73           O
ATOM   1055  CB  ASP C 124      -9.852  -8.447  14.313  1.00 17.71           C
ATOM   1056  CG  ASP C 124     -10.794  -7.895  15.362  1.00 23.60           C
ATOM   1057  OD1 ASP C 124     -11.248  -8.610  16.240  1.00 26.15           O
ATOM   1058  OD2 ASP C 124     -11.162  -6.714  15.203  1.00 38.53           O
ATOM   1059  N   VAL C 125      -8.551  -9.423  17.111  1.00 12.88           N
ATOM   1060  CA  VAL C 125      -7.718  -9.153  18.266  1.00 12.60           C
ATOM   1061  C   VAL C 125      -6.632 -10.246  18.413  1.00 12.07           C
ATOM   1062  O   VAL C 125      -5.461  -9.951  18.623  1.00 12.55           O
ATOM   1063  CB  VAL C 125      -8.580  -8.992  19.548  1.00 13.51           C
ATOM   1064  CG1 VAL C 125      -7.660  -8.846  20.757  1.00 14.30           C
ATOM   1065  CG2 VAL C 125      -9.449  -7.758  19.387  1.00 16.89           C
ATOM   1066  N   ILE C 126      -7.061 -11.495  18.320  1.00 11.64           N
ATOM   1067  CA  ILE C 126      -6.151 -12.604  18.395  1.00 12.21           C
ATOM   1068  C   ILE C 126      -5.076 -12.519  17.332  1.00 11.85           C
ATOM   1069  O   ILE C 126      -3.902 -12.728  17.603  1.00 12.95           O
ATOM   1070  CB  ILE C 126      -6.852 -13.972  18.368  1.00 13.38           C
ATOM   1071  CG1 ILE C 126      -7.804 -14.045  19.534  1.00 16.85           C
ATOM   1072  CG2 ILE C 126      -5.813 -15.087  18.412  1.00 16.36           C
ATOM   1073  CD1 ILE C 126      -8.521 -15.333  19.704  1.00 19.33           C
ATOM   1074  N   LYS C 127      -5.441 -12.161  16.111  1.00 11.72           N
ATOM   1075  CA  LYS C 127      -4.418 -12.001  15.071  1.00 12.20           C
ATOM   1076  C   LYS C 127      -3.402 -10.908  15.429  1.00 11.56           C
ATOM   1077  O   LYS C 127      -2.217 -11.029  15.151  1.00 12.62           O
ATOM   1078  CB  LYS C 127      -5.071 -11.744  13.708  1.00 12.97           C
ATOM   1079  CG  LYS C 127      -5.817 -12.953  13.198  1.00 14.10           C
ATOM   1080  CD  LYS C 127      -6.599 -12.563  11.942  1.00 15.90           C
ATOM   1081  CE  LYS C 127      -7.380 -13.733  11.415  1.00 18.49           C
ATOM   1082  NZ  LYS C 127      -8.201 -13.280  10.268  1.00 23.24           N
ATOM   1083  N   ARG C 128      -3.898  -9.790  15.961  1.00 12.22           N
ATOM   1084  CA  ARG C 128      -2.951  -8.739  16.369  1.00 13.10           C
ATOM   1085  C   ARG C 128      -2.024  -9.238  17.480  1.00 13.38           C
ATOM   1086  O   ARG C 128      -0.810  -8.935  17.458  1.00 13.34           O
ATOM   1087  CB  ARG C 128      -3.666  -7.458  16.801  1.00 14.47           C
ATOM   1088  CG  ARG C 128      -4.305  -6.728  15.644  1.00 16.25           C
ATOM   1089  CD  ARG C 128      -4.485  -5.255  15.918  1.00 18.27           C
ATOM   1090  NE  ARG C 128      -5.128  -4.968  17.173  1.00 20.64           N
ATOM   1091  CZ  ARG C 128      -6.442  -4.988  17.378  1.00 18.18           C
ATOM   1092  NH1 ARG C 128      -7.277  -5.338  16.400  1.00 23.15           N
ATOM   1093  NH2 ARG C 128      -6.901  -4.644  18.578  1.00 23.93           N
ATOM   1094  N   VAL C 129      -2.563 -10.033  18.414  1.00 11.14           N
ATOM   1095  CA  VAL C 129      -1.737 -10.625  19.461  1.00 11.47           C
ATOM   1096  C   VAL C 129      -0.671 -11.576  18.904  1.00 11.15           C
ATOM   1097  O   VAL C 129       0.484 -11.527  19.304  1.00 10.73           O
ATOM   1098  CB  VAL C 129      -2.627 -11.320  20.506  1.00 11.26           C
ATOM   1099  CG1 VAL C 129      -1.828 -12.254  21.393  1.00 11.94           C
ATOM   1100  CG2 VAL C 129      -3.349 -10.300  21.357  1.00 13.11           C
ATOM   1101  N   LYS C 130      -1.056 -12.381  17.929  1.00 11.16           N
ATOM   1102  CA  LYS C 130      -0.118 -13.285  17.261  1.00 10.85           C
ATOM   1103  C   LYS C 130       1.068 -12.507  16.689  1.00 11.81           C
ATOM   1104  O   LYS C 130       2.225 -12.889  16.817  1.00 12.39           O
ATOM   1105  CB  LYS C 130      -0.791 -14.139  16.170  1.00 11.50           C
ATOM   1106  CG  LYS C 130      -1.728 -15.181  16.741  1.00 13.70           C
ATOM   1107  CD  LYS C 130      -2.417 -15.956  15.625  1.00 17.84           C
ATOM   1108  CE  LYS C 130      -3.192 -17.192  16.009  1.00 23.98           C
ATOM   1109  NZ  LYS C 130      -3.678 -17.860  14.761  1.00 35.73           N
ATOM   1110  N   LYS C 131       0.739 -11.424  15.995  1.00 11.45           N
ATOM   1111  CA  LYS C 131       1.754 -10.562  15.411  1.00 11.84           C
ATOM   1112  C   LYS C 131       2.640  -9.886  16.465  1.00 12.09           C
ATOM   1113  O   LYS C 131       3.842  -9.799  16.324  1.00 12.27           O
ATOM   1114  CB  LYS C 131       1.064  -9.536  14.477  1.00 11.05           C
ATOM   1115  CG  LYS C 131       0.401 -10.173  13.255  1.00 12.21           C
ATOM   1116  CD  LYS C 131      -0.452  -9.202  12.471  1.00 12.07           C
ATOM   1117  CE  LYS C 131      -0.902  -9.846  11.187  1.00 12.64           C
ATOM   1118  NZ  LYS C 131      -1.781  -8.998  10.369  1.00 12.27           N
ATOM   1119  N   ALA C 132       2.009  -9.410  17.531  1.00 11.80           N
ATOM   1120  CA  ALA C 132       2.767  -8.763  18.609  1.00 13.24           C
ATOM   1121  C   ALA C 132       3.738  -9.716  19.280  1.00 11.53           C
ATOM   1122  O   ALA C 132       4.874  -9.333  19.601  1.00 12.02           O
ATOM   1123  CB  ALA C 132       1.812  -8.181  19.620  1.00 13.24           C
ATOM   1124  N   LEU C 133       3.276 -10.941  19.440  1.00 10.81           N
ATOM   1125  CA  LEU C 133       4.166 -11.966  20.010  1.00 11.14           C
ATOM   1126  C   LEU C 133       5.360 -12.276  19.107  1.00 11.56           C
ATOM   1127  O   LEU C 133       6.508 -12.321  19.577  1.00 11.89           O
ATOM   1128  CB  LEU C 133       3.383 -13.252  20.307  1.00 10.50           C
ATOM   1129  CG  LEU C 133       2.379 -13.187  21.464  1.00 10.75           C
ATOM   1130  CD1 LEU C 133       1.490 -14.410  21.469  1.00 11.65           C
ATOM   1131  CD2 LEU C 133       3.119 -13.072  22.805  1.00 10.38           C
ATOM   1132  N   LYS C 134       5.115 -12.426  17.810  1.00 11.61           N
ATOM   1133  CA  LYS C 134       6.204 -12.686  16.894  1.00 13.14           C
ATOM   1134  C   LYS C 134       7.212 -11.540  16.910  1.00 12.18           C
ATOM   1135  O   LYS C 134       8.407 -11.752  16.836  1.00 14.16           O
ATOM   1136  CB  LYS C 134       5.688 -12.901  15.481  1.00 15.90           C
ATOM   1137  CG  LYS C 134       4.970 -14.213  15.211  1.00 21.83           C
ATOM   1138  CD  LYS C 134       5.844 -15.458  15.330  1.00 24.90           C
ATOM   1139  CE  LYS C 134       5.083 -16.765  15.051  1.00 29.51           C
ATOM   1140  NZ  LYS C 134       4.688 -16.924  13.623  1.00 28.40           N
ATOM   1141  N   ASN C 135       6.735 -10.303  17.037  1.00 12.47           N
ATOM   1142  CA  ASN C 135       7.601  -9.139  17.114  1.00 13.45           C
ATOM   1143  C   ASN C 135       8.474  -9.075  18.356  1.00 12.76           C
ATOM   1144  O   ASN C 135       9.471  -8.368  18.335  1.00 15.50           O
ATOM   1145  CB  ASN C 135       6.740  -7.871  16.988  1.00 17.50           C
ATOM   1146  CG  ASN C 135       7.560  -6.581  16.948  1.00 19.83           C
ATOM   1147  OD1 ASN C 135       8.341  -6.383  16.027  1.00 24.60           O
ATOM   1148  ND2 ASN C 135       7.366  -5.690  17.935  1.00 22.78           N
ATOM   1149  N   VAL C 136       8.124  -9.838  19.417  1.00 12.05           N
ATOM   1150  CA  VAL C 136       8.958  -9.971  20.593  1.00 12.31           C
ATOM   1151  C   VAL C 136       9.497 -11.387  20.734  1.00 13.03           C
ATOM   1152  O   VAL C 136       9.846 -11.797  21.827  1.00 13.27           O
ATOM   1153  CB  VAL C 136       8.259  -9.498  21.870  1.00 12.52           C
ATOM   1154  CG1 VAL C 136       7.971  -8.012  21.775  1.00 13.86           C
ATOM   1155  CG2 VAL C 136       7.010 -10.294  22.219  1.00 11.94           C
ATOM   1156  N   CYS C 137       9.649 -12.093  19.617  1.00 12.90           N
ATOM   1157  CA  CYS C 137      10.361 -13.387  19.603  1.00 14.84           C
ATOM   1158  C   CYS C 137       9.642 -14.524  20.268  1.00 13.01           C
ATOM   1159  O   CYS C 137      10.250 -15.541  20.572  1.00 14.99           O
ATOM   1160  CB  CYS C 137      11.805 -13.274  20.156  1.00 16.91           C
ATOM   1161  SG  CYS C 137      12.834 -12.112  19.213  1.00 21.40           S
ATOM   1162  N   LEU C 138       8.337 -14.354  20.470  1.00 11.67           N
ATOM   1163  CA  LEU C 138       7.483 -15.398  21.035  1.00 11.78           C
ATOM   1164  C   LEU C 138       6.557 -15.927  19.953  1.00 11.97           C
ATOM   1165  O   LEU C 138       6.505 -15.397  18.867  1.00 14.54           O
ATOM   1166  CB  LEU C 138       6.734 -14.887  22.259  1.00 11.19           C
ATOM   1167  CG  LEU C 138       7.618 -14.337  23.374  1.00 11.03           C
ATOM   1168  CD1 LEU C 138       6.692 -13.957  24.522  1.00 11.52           C
ATOM   1169  CD2 LEU C 138       8.641 -15.362  23.835  1.00 11.36           C
ATOM   1170  N   ASP C 139       5.790 -16.968  20.269  1.00 11.76           N
ATOM   1171  CA  ASP C 139       4.914 -17.615  19.308  1.00 11.59           C
ATOM   1172  C   ASP C 139       3.670 -18.153  19.991  1.00 12.29           C
ATOM   1173  O   ASP C 139       3.754 -18.945  20.918  1.00 11.88           O
ATOM   1174  CB  ASP C 139       5.689 -18.716  18.584  1.00 14.86           C
ATOM   1175  CG  ASP C 139       4.913 -19.395  17.475  1.00 16.40           C
ATOM   1176  OD1 ASP C 139       3.676 -19.416  17.493  1.00 15.65           O
ATOM   1177  OD2 ASP C 139       5.591 -19.979  16.599  1.00 22.36           O
ATOM   1178  N   TYR C 140       2.533 -17.602  19.604  1.00 13.19           N
ATOM   1179  CA  TYR C 140       1.219 -17.934  20.138  1.00 11.72           C
ATOM   1180  C   TYR C 140       0.963 -19.441  20.241  1.00 12.51           C
ATOM   1181  O   TYR C 140       0.242 -19.867  21.160  1.00 11.99           O
ATOM   1182  CB  TYR C 140       0.152 -17.265  19.253  1.00 13.05           C
ATOM   1183  CG  TYR C 140      -1.267 -17.315  19.784  1.00 13.31           C
ATOM   1184  CD1 TYR C 140      -1.680 -16.528  20.823  1.00 11.34           C
ATOM   1185  CD2 TYR C 140      -2.220 -18.105  19.187  1.00 14.46           C
ATOM   1186  CE1 TYR C 140      -2.997 -16.542  21.255  1.00 12.08           C
ATOM   1187  CE2 TYR C 140      -3.505 -18.125  19.600  1.00 13.27           C
ATOM   1188  CZ  TYR C 140      -3.897 -17.329  20.644  1.00 11.29           C
ATOM   1189  OH  TYR C 140      -5.208 -17.390  21.094  1.00 14.22           O
ATOM   1190  N   LYS C 141       1.518 -20.262  19.359  1.00 13.36           N
ATOM   1191  CA  LYS C 141       1.203 -21.681  19.401  1.00 16.06           C
ATOM   1192  C   LYS C 141       1.707 -22.351  20.673  1.00 16.07           C
ATOM   1193  O   LYS C 141       1.267 -23.462  20.967  1.00 17.68           O
ATOM   1194  CB  LYS C 141       1.650 -22.422  18.135  1.00 19.15           C
ATOM   1195  CG  LYS C 141       3.126 -22.610  17.945  1.00 23.38           C
ATOM   1196  CD  LYS C 141       3.379 -23.522  16.742  1.00 29.71           C
ATOM   1197  CE  LYS C 141       4.692 -23.208  16.054  1.00 34.38           C
ATOM   1198  NZ  LYS C 141       5.099 -24.255  15.082  1.00 40.57           N
ATOM   1199  N   TYR C 142       2.633 -21.709  21.383  1.00 11.74           N
ATOM   1200  CA  TYR C 142       3.196 -22.217  22.625  1.00 12.60           C
ATOM   1201  C   TYR C 142       2.503 -21.631  23.865  1.00 13.91           C
ATOM   1202  O   TYR C 142       3.016 -21.757  25.023  1.00 16.15           O
ATOM   1203  CB  TYR C 142       4.676 -21.948  22.719  1.00 12.92           C
ATOM   1204  CG  TYR C 142       5.429 -22.675  21.658  1.00 14.60           C
ATOM   1205  CD1 TYR C 142       5.833 -23.977  21.833  1.00 17.45           C
ATOM   1206  CD2 TYR C 142       5.728 -22.052  20.474  1.00 15.51           C
ATOM   1207  CE1 TYR C 142       6.539 -24.638  20.826  1.00 17.51           C
ATOM   1208  CE2 TYR C 142       6.426 -22.689  19.477  1.00 16.32           C
ATOM   1209  CZ  TYR C 142       6.811 -23.984  19.635  1.00 17.76           C
ATOM   1210  OH  TYR C 142       7.520 -24.588  18.602  1.00 24.82           O
ATOM   1211  N   PHE C 143       1.336 -21.002  23.660  1.00 10.77           N
ATOM   1212  CA  PHE C 143       0.497 -20.520  24.747  1.00  9.64           C
ATOM   1213  C   PHE C 143      -0.697 -21.433  24.900  1.00 10.36           C
ATOM   1214  O   PHE C 143      -1.057 -22.183  23.976  1.00 14.44           O
ATOM   1215  CB  PHE C 143      -0.002 -19.095  24.433  1.00 10.26           C
ATOM   1216  CG  PHE C 143       1.063 -18.002  24.555  1.00  9.83           C
ATOM   1217  CD1 PHE C 143       2.178 -17.981  23.785  1.00 10.01           C
ATOM   1218  CD2 PHE C 143       0.929 -17.039  25.539  1.00  9.47           C
ATOM   1219  CE1 PHE C 143       3.148 -17.015  23.947  1.00 10.20           C
ATOM   1220  CE2 PHE C 143       1.925 -16.099  25.753  1.00  9.57           C
ATOM   1221  CZ  PHE C 143       3.009 -16.060  24.937  1.00  9.49           C
ATOM   1222  N   GLY C 144      -1.241 -21.429  26.095  1.00  9.72           N
ATOM   1223  CA  GLY C 144      -2.490 -22.118  26.393  1.00  9.95           C
ATOM   1224  C   GLY C 144      -3.540 -21.146  26.849  1.00  9.46           C
ATOM   1225  O   GLY C 144      -3.253 -20.098  27.399  1.00 10.21           O
ATOM   1226  N   ASN C 145      -4.788 -21.501  26.543  1.00 10.32           N
ATOM   1227  CA  ASN C 145      -5.947 -20.724  26.896  1.00 10.50           C
ATOM   1228  C   ASN C 145      -6.697 -21.276  28.082  1.00  9.49           C
ATOM   1229  O   ASN C 145      -6.641 -22.483  28.372  1.00 10.99           O
ATOM   1230  CB  ASN C 145      -6.995 -20.800  25.746  1.00 13.56           C
ATOM   1231  CG  ASN C 145      -6.582 -20.155  24.486  1.00 15.90           C
ATOM   1232  OD1 ASN C 145      -5.903 -19.122  24.481  1.00 15.30           O
ATOM   1233  ND2 ASN C 145      -7.017 -20.769  23.389  1.00 16.85           N
ATOM   1234  N   ASP C 146      -7.479 -20.406  28.709  1.00  8.64           N
ATOM   1235  CA  ASP C 146      -8.364 -20.857  29.791  1.00  9.09           C
ATOM   1236  C   ASP C 146      -9.631 -21.482  29.164  1.00  9.51           C
ATOM   1237  O   ASP C 146     -10.580 -20.790  28.796  1.00 11.81           O
ATOM   1238  CB  ASP C 146      -8.733 -19.678  30.683  1.00  8.85           C
ATOM   1239  CG  ASP C 146      -9.560 -20.087  31.875  1.00  9.56           C
ATOM   1240  OD1 ASP C 146      -9.953 -21.287  31.916  1.00 10.51           O
ATOM   1241  OD2 ASP C 146      -9.774 -19.246  32.749  1.00  9.90           O
ATOM   1242  N   THR C 147      -9.614 -22.790  28.995  1.00 10.86           N
ATOM   1243  CA  THR C 147     -10.709 -23.522  28.384  1.00 12.72           C
ATOM   1244  C   THR C 147     -11.934 -23.635  29.301  1.00 12.57           C
ATOM   1245  O   THR C 147     -12.970 -24.107  28.867  1.00 14.85           O
ATOM   1246  CB  THR C 147     -10.261 -24.914  27.919  1.00 14.46           C
ATOM   1247  OG1 THR C 147      -9.973 -25.707  29.079  1.00 17.50           O
ATOM   1248  CG2 THR C 147      -9.041 -24.794  27.014  1.00 18.32           C
ATOM   1249  N   SER C 148     -11.862 -23.175  30.566  1.00 10.42           N
ATOM   1250  CA  SER C 148     -13.011 -23.194  31.471  1.00 11.55           C
ATOM   1251  C   SER C 148     -14.025 -22.093  31.144  1.00 11.99           C
ATOM   1252  O   SER C 148     -15.145 -22.138  31.586  1.00 14.30           O
ATOM   1253  CB  SER C 148     -12.533 -23.097  32.932  1.00 13.27           C
ATOM   1254  OG  SER C 148     -12.213 -21.766  33.270  1.00 13.21           O
ATOM   1255  N   VAL C 149     -13.587 -21.079  30.411  1.00 11.85           N
ATOM   1256  CA  VAL C 149     -14.422 -19.971  30.060  1.00 11.81           C
ATOM   1257  C   VAL C 149     -15.119 -20.294  28.726  1.00 12.76           C
ATOM   1258  O   VAL C 149     -14.441 -20.644  27.771  1.00 16.97           O
ATOM   1259  CB  VAL C 149     -13.629 -18.668  29.980  1.00 14.94           C
ATOM   1260  CG1 VAL C 149     -14.515 -17.516  29.456  1.00 14.03           C
ATOM   1261  CG2 VAL C 149     -13.009 -18.358  31.332  1.00 18.82           C
ATOM   1262  N   PRO C 150     -16.449 -20.297  28.696  1.00 13.85           N
ATOM   1263  CA  PRO C 150     -17.165 -20.769  27.524  1.00 14.50           C
ATOM   1264  C   PRO C 150     -17.138 -19.740  26.390  1.00 13.86           C
ATOM   1265  O   PRO C 150     -17.949 -18.817  26.361  1.00 15.81           O
ATOM   1266  CB  PRO C 150     -18.581 -21.018  28.077  1.00 17.22           C
ATOM   1267  CG  PRO C 150     -18.725 -20.040  29.187  1.00 19.46           C
ATOM   1268  CD  PRO C 150     -17.374 -20.019  29.813  1.00 14.91           C
ATOM   1269  N   CYS C 151     -16.263 -19.927  25.408  1.00 14.26           N
ATOM   1270  CA  CYS C 151     -16.169 -19.014  24.280  1.00 13.78           C
ATOM   1271  C   CYS C 151     -16.776 -19.536  22.999  1.00 14.91           C
ATOM   1272  O   CYS C 151     -16.809 -18.817  22.003  1.00 19.08           O
ATOM   1273  CB  CYS C 151     -14.740 -18.539  24.005  1.00 14.53           C
ATOM   1274  SG  CYS C 151     -14.083 -17.547  25.375  1.00 16.13           S
ATOM   1275  N   HIS C 152     -17.282 -20.752  23.024  1.00 17.39           N
ATOM   1276  CA  HIS C 152     -17.951 -21.362  21.877  1.00 20.25           C
ATOM   1277  C   HIS C 152     -19.089 -22.227  22.367  1.00 19.57           C
ATOM   1278  O   HIS C 152     -19.044 -22.755  23.465  1.00 26.36           O
ATOM   1279  CB  HIS C 152     -16.972 -22.233  21.044  1.00 27.18           C
ATOM   1280  CG  HIS C 152     -15.590 -21.670  20.945  1.00 34.73           C
ATOM   1281  ND1 HIS C 152     -15.200 -20.834  19.921  1.00 43.01           N
ATOM   1282  CD2 HIS C 152     -14.507 -21.819  21.743  1.00 37.81           C
ATOM   1283  CE1 HIS C 152     -13.934 -20.496  20.088  1.00 48.35           C
ATOM   1284  NE2 HIS C 152     -13.488 -21.082  21.186  1.00 48.25           N
ATOM   1285  N   TYR C 153     -20.101 -22.381  21.545  1.00 21.45           N
ATOM   1286  CA  TYR C 153     -21.136 -23.374  21.818  1.00 21.43           C
ATOM   1287  C   TYR C 153     -20.638 -24.792  21.514  1.00 31.06           C
ATOM   1288  O   TYR C 153     -19.820 -24.958  20.612  1.00 37.67           O
ATOM   1289  CB  TYR C 153     -22.341 -23.054  20.976  1.00 23.41           C
ATOM   1290  CG  TYR C 153     -23.096 -21.795  21.391  1.00 18.96           C
ATOM   1291  CD1 TYR C 153     -23.695 -21.712  22.650  1.00 17.61           C
ATOM   1292  CD2 TYR C 153     -23.211 -20.701  20.535  1.00 19.59           C
ATOM   1293  CE1 TYR C 153     -24.388 -20.590  23.053  1.00 15.59           C
ATOM   1294  CE2 TYR C 153     -23.946 -19.557  20.908  1.00 17.04           C
ATOM   1295  CZ  TYR C 153     -24.539 -19.521  22.173  1.00 15.12           C
ATOM   1296  OH  TYR C 153     -25.276 -18.387  22.536  1.00 14.72           O
TER   
HETATM 1298  C1  NAG C 201     -15.935 -16.075  36.943  1.00 10.56           C
HETATM 1299  C2  NAG C 201     -16.929 -16.685  37.913  1.00  9.30           C
HETATM 1300  C3  NAG C 201     -18.135 -15.779  38.044  1.00 10.17           C
HETATM 1301  C4  NAG C 201     -17.713 -14.363  38.407  1.00 10.93           C
HETATM 1302  C5  NAG C 201     -16.681 -13.904  37.383  1.00 13.87           C
HETATM 1303  C6  NAG C 201     -16.131 -12.515  37.745  1.00 17.46           C
HETATM 1304  C7  NAG C 201     -16.720 -19.136  37.864  1.00 12.11           C
HETATM 1305  C8  NAG C 201     -17.353 -20.406  37.403  1.00 14.85           C
HETATM 1306  N2  NAG C 201     -17.340 -18.014  37.533  1.00 10.22           N
HETATM 1307  O3  NAG C 201     -19.003 -16.313  39.038  1.00 11.36           O
HETATM 1308  O4  NAG C 201     -18.830 -13.485  38.343  1.00 11.08           O
HETATM 1309  O5  NAG C 201     -15.577 -14.792  37.389  1.00 13.36           O
HETATM 1310  O6  NAG C 201     -15.614 -12.529  39.091  1.00 24.36           O
HETATM 1311  O7  NAG C 201     -15.641 -19.111  38.409  1.00 14.92           O
HETATM 1312  C1  NAG C 202     -19.140 -12.899  39.602  1.00 11.54           C
HETATM 1313  C2  NAG C 202     -20.150 -11.796  39.360  1.00 11.44           C
HETATM 1314  C3  NAG C 202     -20.463 -11.185  40.733  1.00 11.44           C
HETATM 1315  C4  NAG C 202     -20.990 -12.247  41.678  1.00 14.07           C
HETATM 1316  C5  NAG C 202     -20.057 -13.456  41.673  1.00 14.00           C
HETATM 1317  C6  NAG C 202     -20.708 -14.665  42.352  1.00 17.70           C
HETATM 1318  C7  NAG C 202     -20.112 -10.791  37.132  1.00 13.49           C
HETATM 1319  C8  NAG C 202     -19.483  -9.716  36.288  1.00 18.46           C
HETATM 1320  N2  NAG C 202     -19.672 -10.828  38.395  1.00 11.81           N
HETATM 1321  O3  NAG C 202     -21.378 -10.108  40.555  1.00 12.99           O
HETATM 1322  O4  NAG C 202     -21.005 -11.789  43.022  1.00 18.15           O
HETATM 1323  O5  NAG C 202     -19.772 -13.880  40.352  1.00 12.35           O
HETATM 1324  O6  NAG C 202     -21.880 -15.097  41.709  1.00 18.94           O
HETATM 1325  O7  NAG C 202     -20.967 -11.548  36.658  1.00 14.27           O
HETATM 1326  C1  BMA C 203     -22.215 -11.278  43.508  1.00 19.02           C
HETATM 1327  C2  BMA C 203     -22.323 -11.581  44.995  1.00 23.24           C
HETATM 1328  C3  BMA C 203     -23.601 -10.998  45.522  1.00 26.51           C
HETATM 1329  C4  BMA C 203     -23.568  -9.503  45.292  1.00 26.69           C
HETATM 1330  C5  BMA C 203     -23.327  -9.206  43.798  1.00 27.35           C
HETATM 1331  C6  BMA C 203     -23.152  -7.699  43.530  1.00 36.20           C
HETATM 1332  O2  BMA C 203     -21.250 -10.951  45.631  1.00 29.86           O
HETATM 1333  O3  BMA C 203     -23.778 -11.311  46.879  1.00 30.99           O
HETATM 1334  O4  BMA C 203     -24.826  -9.016  45.685  1.00 31.09           O
HETATM 1335  O5  BMA C 203     -22.215  -9.893  43.283  1.00 25.98           O
HETATM 1336  O6  BMA C 203     -21.869  -7.257  43.937  1.00 56.61           O
HETATM 1337  C1  NAG C 204      -6.920  -9.808  50.509  1.00 14.25           C
HETATM 1338  C2  NAG C 204      -7.383  -9.897  51.949  1.00 14.57           C
HETATM 1339  C3  NAG C 204      -8.830 -10.403  52.063  1.00 16.38           C
HETATM 1340  C4  NAG C 204      -9.746  -9.587  51.171  1.00 14.77           C
HETATM 1341  C5  NAG C 204      -9.151  -9.599  49.752  1.00 13.62           C
HETATM 1342  C6  NAG C 204     -10.037  -8.860  48.746  1.00 15.55           C
HETATM 1343  C7  NAG C 204      -5.578 -10.263  53.514  1.00 19.06           C
HETATM 1344  C8  NAG C 204      -4.798 -11.248  54.322  1.00 20.88           C
HETATM 1345  N2  NAG C 204      -6.534 -10.741  52.747  1.00 16.14           N
HETATM 1346  O3  NAG C 204      -9.253 -10.293  53.400  1.00 19.05           O
HETATM 1347  O4  NAG C 204     -11.074 -10.124  51.116  1.00 16.71           O
HETATM 1348  O5  NAG C 204      -7.815  -9.072  49.734  1.00 13.47           O
HETATM 1349  O6  NAG C 204     -10.191  -7.542  49.160  1.00 22.24           O
HETATM 1350  O7  NAG C 204      -5.312  -9.097  53.575  1.00 22.28           O
HETATM 1351  C1  NAG C 205     -12.013  -9.474  52.018  1.00 17.63           C
HETATM 1352  C2  NAG C 205     -13.407  -9.757  51.522  1.00 22.25           C
HETATM 1353  C3  NAG C 205     -14.435  -9.140  52.459  1.00 22.84           C
HETATM 1354  C4  NAG C 205     -14.237  -9.576  53.898  1.00 22.71           C
HETATM 1355  C5  NAG C 205     -12.783  -9.282  54.265  1.00 20.56           C
HETATM 1356  C6  NAG C 205     -12.469  -9.830  55.647  1.00 23.06           C
HETATM 1357  C7  NAG C 205     -13.644  -9.864  49.081  1.00 24.51           C
HETATM 1358  C8  NAG C 205     -13.820  -9.089  47.799  1.00 25.53           C
HETATM 1359  N2  NAG C 205     -13.564  -9.144  50.205  1.00 24.08           N
HETATM 1360  O3  NAG C 205     -15.757  -9.369  51.994  1.00 28.79           O
HETATM 1361  O4  NAG C 205     -15.155  -8.913  54.741  1.00 32.32           O
HETATM 1362  O5  NAG C 205     -11.905  -9.925  53.347  1.00 21.29           O
HETATM 1363  O6  NAG C 205     -11.100  -9.610  55.890  1.00 30.70           O
HETATM 1364  O7  NAG C 205     -13.572 -11.103  49.065  1.00 30.89           O
HETATM 1365  C1  NAG C 206      -6.754 -20.341  22.016  1.00 23.26           C
HETATM 1366  C2  NAG C 206      -6.238 -21.491  21.119  1.00 25.40           C
HETATM 1367  C3  NAG C 206      -6.133 -21.076  19.638  1.00 26.87           C
HETATM 1368  C4  NAG C 206      -7.443 -20.373  19.254  1.00 27.77           C
HETATM 1369  C5  NAG C 206      -7.794 -19.269  20.246  1.00 25.23           C
HETATM 1370  C6  NAG C 206      -9.146 -18.623  20.018  1.00 29.68           C
HETATM 1371  C7  NAG C 206      -4.908 -23.426  21.858  1.00 24.03           C
HETATM 1372  C8  NAG C 206      -3.597 -23.979  22.357  1.00 24.42           C
HETATM 1373  N2  NAG C 206      -4.983 -22.123  21.612  1.00 23.96           N
HETATM 1374  O3  NAG C 206      -5.777 -22.176  18.804  1.00 33.29           O
HETATM 1375  O4  NAG C 206      -7.406 -19.822  17.951  1.00 32.29           O
HETATM 1376  O5  NAG C 206      -7.961 -19.850  21.518  1.00 26.85           O
HETATM 1377  O6  NAG C 206     -10.173 -19.604  20.068  1.00 30.58           O
HETATM 1378  O7  NAG C 206      -5.880 -24.170  21.693  1.00 29.84           O
HETATM 1379  C1 AOLA C 207       0.024 -24.372  47.889  0.50 96.34           C
HETATM 1380  O1 AOLA C 207       0.080 -25.348  47.110  0.50 94.33           O
HETATM 1381  O2 AOLA C 207      -0.332 -24.473  49.082  0.50 89.42           O
HETATM 1382  C2 AOLA C 207       0.404 -23.007  47.367  0.50 95.29           C
HETATM 1383  C3 AOLA C 207      -0.805 -22.076  47.399  0.50 93.37           C
HETATM 1384  C4 AOLA C 207      -1.023 -21.449  46.023  0.50 82.79           C
HETATM 1385  C5 AOLA C 207      -2.084 -20.345  46.002  0.50 69.44           C
HETATM 1386  C6 AOLA C 207      -2.308 -19.842  44.569  0.50 57.41           C
HETATM 1387  C7 AOLA C 207      -3.174 -18.580  44.485  0.50 47.65           C
HETATM 1388  C8 AOLA C 207      -2.878 -17.661  43.281  0.50 41.90           C
HETATM 1389  C9 AOLA C 207      -4.124 -16.858  42.948  0.50 45.04           C
HETATM 1390  C10AOLA C 207      -4.294 -16.081  41.857  0.50 42.15           C
HETATM 1391  C11AOLA C 207      -3.264 -15.863  40.760  0.50 43.79           C
HETATM 1392  C12AOLA C 207      -3.933 -15.457  39.432  0.50 41.36           C
HETATM 1393  C13AOLA C 207      -2.883 -15.176  38.360  0.50 39.21           C
HETATM 1394  C14AOLA C 207      -2.729 -13.688  38.046  0.50 39.66           C
HETATM 1395  C15AOLA C 207      -1.241 -13.322  38.055  0.50 36.37           C
HETATM 1396  C16AOLA C 207      -0.887 -12.107  37.199  0.50 35.58           C
HETATM 1397  C17AOLA C 207       0.574 -11.737  37.430  0.50 34.54           C
HETATM 1398  C18AOLA C 207       0.865 -10.365  36.896  0.50 34.54           C
HETATM 1399  C1 BEIC C 208       0.231 -25.775  43.662  0.50 87.03           C
HETATM 1400  C2 BEIC C 208      -0.989 -25.002  44.105  0.50 72.89           C
HETATM 1401  C3 BEIC C 208      -1.331 -24.029  42.991  0.50 61.06           C
HETATM 1402  C4 BEIC C 208      -1.999 -22.749  43.481  0.50 62.54           C
HETATM 1403  C5 BEIC C 208      -1.590 -21.549  42.628  0.50 61.32           C
HETATM 1404  C6 BEIC C 208      -2.790 -20.926  41.911  0.50 64.39           C
HETATM 1405  C7 BEIC C 208      -3.417 -19.894  42.829  0.50 61.23           C
HETATM 1406  C8 BEIC C 208      -4.480 -19.031  42.168  0.50 56.69           C
HETATM 1407  C9 BEIC C 208      -4.606 -17.788  43.018  0.50 51.02           C
HETATM 1408  C10BEIC C 208      -4.220 -16.582  42.584  0.50 48.88           C
HETATM 1409  C11BEIC C 208      -3.645 -16.364  41.199  0.50 48.79           C
HETATM 1410  C12BEIC C 208      -4.510 -15.382  40.419  0.50 46.59           C
HETATM 1411  C13BEIC C 208      -4.012 -14.453  39.580  0.50 40.53           C
HETATM 1412  C14BEIC C 208      -2.532 -14.279  39.326  0.50 40.57           C
HETATM 1413  C15BEIC C 208      -2.210 -12.801  39.078  0.50 41.83           C
HETATM 1414  C16BEIC C 208      -1.545 -12.545  37.720  0.50 42.44           C
HETATM 1415  C17BEIC C 208      -1.766 -11.109  37.230  0.50 38.34           C
HETATM 1416  C18BEIC C 208      -0.456 -10.358  37.162  0.50 39.34           C
HETATM 1417  O1 BEIC C 208       0.119 -26.578  42.708  0.50 95.92           O
HETATM 1418  O2 BEIC C 208       1.314 -25.574  44.262  0.50 89.60           O
HETATM 1419  C1 AGOL C 209      -9.406 -16.756  24.707  0.50 20.68           C
HETATM 1420  C1 BGOL C 209      -9.793 -17.070  24.105  0.50 32.46           C
HETATM 1421  O1 AGOL C 209      -8.840 -16.559  23.393  0.50 17.25           O
HETATM 1422  O1 BGOL C 209      -8.512 -16.662  23.624  0.50 27.79           O
HETATM 1423  C2 AGOL C 209      -9.655 -18.228  25.037  0.50 24.59           C
HETATM 1424  C2 BGOL C 209      -9.676 -18.162  25.146  0.50 31.09           C
HETATM 1425  O2 AGOL C 209     -10.056 -19.040  23.921  0.50 26.53           O
HETATM 1426  O2 BGOL C 209     -10.031 -19.393  24.522  0.50 26.72           O
HETATM 1427  C3 AGOL C 209     -10.618 -18.328  26.225  0.50 18.60           C
HETATM 1428  C3 BGOL C 209     -10.603 -17.841  26.309  0.50 22.37           C
HETATM 1429  O3 AGOL C 209      -9.725 -18.508  27.324  0.50 15.78           O
HETATM 1430  O3 BGOL C 209     -10.875 -16.442  26.212  0.50 16.11           O
HETATM 1431  C1  GOL C 210      13.652  -9.989  31.507  1.00 24.52           C
HETATM 1432  O1  GOL C 210      12.285 -10.349  31.694  1.00 27.40           O
HETATM 1433  C2  GOL C 210      14.318 -10.996  30.592  1.00 23.60           C
HETATM 1434  O2  GOL C 210      14.332 -12.240  31.266  1.00 23.40           O
HETATM 1435  C3  GOL C 210      13.620 -11.249  29.247  1.00 26.19           C
HETATM 1436  O3  GOL C 210      13.684 -10.136  28.340  1.00 29.00           O
HETATM 1437  O   HOH C 301       6.025   4.093  32.206  1.00 22.18           O
HETATM 1438  O   HOH C 302      -2.008   9.057  35.835  1.00 18.12           O
HETATM 1439  O   HOH C 303      -4.293   8.904  40.066  1.00 18.83           O
HETATM 1440  O   HOH C 304       0.675   2.622  32.859  1.00 15.73           O
HETATM 1441  O   HOH C 305      -8.600   4.732  37.689  1.00 18.01           O
HETATM 1442  O   HOH C 306      -8.304   6.615  35.714  1.00 15.22           O
HETATM 1443  O   HOH C 307       7.342 -18.564  29.068  1.00 13.59           O
HETATM 1444  O   HOH C 308       4.840   5.509  34.243  1.00 18.06           O
HETATM 1445  O   HOH C 309      13.440 -24.411  33.161  1.00 17.94           O
HETATM 1446  O   HOH C 310     -12.885  -5.074  29.944  1.00 15.95           O
HETATM 1447  O   HOH C 311     -12.804  -1.461  31.951  1.00 24.00           O
HETATM 1448  O   HOH C 312      -8.984 -16.657  32.764  1.00  8.57           O
HETATM 1449  O   HOH C 313     -12.999 -13.793  37.957  1.00 11.50           O
HETATM 1450  O   HOH C 314       7.322 -16.736  26.909  1.00 16.80           O
HETATM 1451  O   HOH C 315     -25.922 -18.487  25.128  1.00 17.63           O
HETATM 1452  O   HOH C 316       2.201 -24.979  28.793  1.00 22.20           O
HETATM 1453  O   HOH C 317      -1.708 -26.057  27.048  1.00 26.81           O
HETATM 1454  O   HOH C 318      -7.944 -24.744  30.645  1.00 18.49           O
HETATM 1455  O   HOH C 319      -9.014 -23.702  33.228  1.00 23.09           O
HETATM 1456  O   HOH C 320     -14.371 -20.601  34.631  1.00 22.62           O
HETATM 1457  O   HOH C 321       8.653 -21.175  32.335  1.00 12.22           O
HETATM 1458  O   HOH C 322      14.618 -18.140  32.565  1.00 19.46           O
HETATM 1459  O   HOH C 323      -1.922 -25.654  33.421  1.00 14.54           O
HETATM 1460  O   HOH C 324     -10.338   2.254  37.046  1.00 25.31           O
HETATM 1461  O   HOH C 325       3.617  -3.360  43.643  1.00 17.95           O
HETATM 1462  O   HOH C 326      -8.247 -14.474  48.837  1.00 15.10           O
HETATM 1463  O   HOH C 327       8.697  -0.816  39.688  1.00 26.09           O
HETATM 1464  O   HOH C 328      10.699  -9.608  33.606  1.00 30.06           O
HETATM 1465  O   HOH C 329       5.236  -6.478  19.711  1.00 23.43           O
HETATM 1466  O   HOH C 330       5.329  -4.451  21.450  1.00 20.80           O
HETATM 1467  O   HOH C 331      -7.956  -0.151  26.591  1.00 34.69           O
HETATM 1468  O   HOH C 332      -9.735  -8.047  23.975  1.00 14.83           O
HETATM 1469  O   HOH C 333       1.073  10.526  34.956  1.00 13.26           O
HETATM 1470  O   HOH C 334      15.443 -20.602  33.538  1.00 19.00           O
HETATM 1471  O   HOH C 335      16.219 -11.431  24.890  1.00 17.73           O
HETATM 1472  O   HOH C 336     -16.204  -9.425  27.173  1.00 16.17           O
HETATM 1473  O   HOH C 337       2.494 -15.663  17.380  1.00 14.01           O
HETATM 1474  O   HOH C 338       0.141  -6.544  16.306  1.00 15.78           O
HETATM 1475  O   HOH C 339      -7.275 -13.567  52.486  1.00 18.53           O
HETATM 1476  O   HOH C 340      -4.238 -14.663  54.791  1.00 23.49           O
HETATM 1477  O   HOH C 341       2.955   7.867  40.717  1.00 24.51           O
HETATM 1478  O   HOH C 342      -5.181 -24.099  25.218  1.00 24.98           O
HETATM 1479  O   HOH C 343      -3.654 -13.130  57.168  1.00 33.54           O
HETATM 1480  O   HOH C 344       9.844 -18.329  17.738  1.00 44.13           O
HETATM 1481  O   HOH C 345       8.710 -15.951  17.048  1.00 31.88           O
HETATM 1482  O   HOH C 346      -4.483   0.441  20.463  1.00 89.86           O
HETATM 1483  O   HOH C 347       0.950 -13.573  43.698  1.00 13.70           O
HETATM 1484  O   HOH C 348      -6.060 -15.918  23.191  1.00 13.61           O
HETATM 1485  O   HOH C 349     -11.241 -15.880  22.229  1.00 23.40           O
HETATM 1486  O   HOH C 350     -15.594  -6.693  27.283  1.00 31.96           O
HETATM 1487  O   HOH C 351     -18.700 -18.271  41.020  1.00 25.06           O
HETATM 1488  O   HOH C 352      -4.557   0.341  26.746  1.00152.28           O
HETATM 1489  O   HOH C 353      -3.284   4.543  26.824  1.00 26.66           O
HETATM 1490  O   HOH C 354     -14.073 -21.374  36.876  1.00 25.09           O
HETATM 1491  O   HOH C 355     -20.125  -8.017  41.730  1.00 30.57           O
HETATM 1492  O   HOH C 356     -15.972 -24.147  33.449  1.00175.15           O
HETATM 1493  O   HOH C 357       2.959  -2.736  21.835  1.00 21.13           O
HETATM 1494  O   HOH C 358      -5.432 -24.835  28.578  1.00 31.04           O
HETATM 1495  O   HOH C 359      -6.327  -8.250  13.013  1.00 16.03           O
HETATM 1496  O   HOH C 360      -5.343 -25.372  31.169  1.00 36.58           O
HETATM 1497  O   HOH C 361       8.038   3.429  40.748  1.00 35.42           O
HETATM 1498  O   HOH C 362      -4.486  -9.000  11.124  1.00 17.96           O
HETATM 1499  O   HOH C 363      10.183 -18.689  29.507  1.00 15.76           O
HETATM 1500  O   HOH C 364     -11.771 -14.509  48.447  1.00 17.98           O
HETATM 1501  O   HOH C 365     -13.193 -18.475  47.945  1.00 17.61           O
HETATM 1502  O   HOH C 366     -16.443 -15.769  33.506  1.00 20.77           O
HETATM 1503  O   HOH C 367       0.873 -12.451  52.940  1.00 31.18           O
HETATM 1504  O   HOH C 368      -6.819   4.939  30.181  1.00 23.99           O
HETATM 1505  O   HOH C 369      -4.464 -17.009  49.657  1.00 31.21           O
HETATM 1506  O   HOH C 370     -16.880 -20.643  44.018  1.00 25.39           O
HETATM 1507  O   HOH C 371      -2.447 -20.877  21.689  1.00 27.33           O
HETATM 1508  O   HOH C 372       9.325 -21.891  42.327  1.00 28.82           O
HETATM 1509  O   HOH C 373      -8.176  -9.201  11.169  1.00 27.73           O
HETATM 1510  O   HOH C 374     -12.999  -8.981  20.729  1.00 28.78           O
HETATM 1511  O   HOH C 375     -17.740  -9.006  39.352  1.00 27.59           O
HETATM 1512  O   HOH C 376      -6.888  -5.645  13.596  1.00 26.61           O
HETATM 1513  O   HOH C 377     -11.985 -12.973  50.670  1.00 30.93           O
HETATM 1514  O   HOH C 378       0.106   0.472  44.021  1.00 27.88           O
HETATM 1515  O   HOH C 379       0.995  -4.394  20.260  1.00 73.17           O
HETATM 1516  O   HOH C 380      11.093  -6.753  19.822  1.00 26.21           O
HETATM 1517  O   HOH C 381     -11.483 -24.422  50.709  1.00 24.61           O
HETATM 1518  O   HOH C 382      14.433 -13.574  22.947  1.00 75.42           O
HETATM 1519  O   HOH C 383     -12.699  -6.994  18.145  1.00 35.81           O
HETATM 1520  O   HOH C 384       8.701   8.495  28.360  1.00140.42           O
HETATM 1521  O   HOH C 385       2.744   1.283  44.036  1.00 28.68           O
HETATM 1522  O   HOH C 386       2.690 -17.164  48.763  1.00 35.74           O
HETATM 1523  O   HOH C 387       1.469   6.009  43.416  1.00 38.97           O
HETATM 1524  O   HOH C 388       8.932   9.786  24.711  1.00174.64           O
HETATM 1525  O   HOH C 389       7.473   3.552  29.341  1.00 44.34           O
HETATM 1526  O   HOH C 390      -8.444 -23.107  23.582  1.00 37.50           O
HETATM 1527  O   HOH C 391     -12.469   1.519  35.220  1.00 31.20           O
HETATM 1528  O   HOH C 392     -19.183  -9.760  43.989  1.00 44.18           O
HETATM 1529  O   HOH C 393       9.750  -2.563  38.158  1.00 40.32           O
HETATM 1530  O   HOH C 394     -12.881 -10.333  14.238  1.00 27.72           O
HETATM 1531  O   HOH C 395       6.739   7.803  38.133  1.00 33.19           O
HETATM 1532  O   HOH C 396       8.485 -23.039  16.706  1.00 38.67           O
HETATM 1533  O   HOH C 397       8.145   5.695  31.080  1.00 36.84           O
HETATM 1534  O   HOH C 398       2.323 -19.637  15.247  1.00 36.34           O
HETATM 1535  O   HOH C 399      -0.834 -24.601  19.814  1.00 34.43           O
HETATM 1536  O   HOH C 400     -11.217  -6.200  47.114  1.00 45.97           O
HETATM 1537  O   HOH C 401      -1.931 -15.194  53.243  1.00109.46           O
HETATM 1538  O   HOH C 402     -12.955 -21.336  25.751  1.00 40.57           O
HETATM 1539  O   HOH C 403     -15.340 -23.547  36.193  1.00 46.27           O
HETATM 1540  O   HOH C 404     -19.050 -17.831  43.956  1.00 70.46           O
HETATM 1541  O   HOH C 405      -3.329   6.099  29.219  1.00 35.97           O
HETATM 1542  O   HOH C 406       5.206  -2.830  17.738  1.00 35.46           O
HETATM 1543  O   HOH C 407       8.218 -20.136  16.533  1.00 31.10           O
HETATM 1544  O   HOH C 408      -9.526 -23.344  38.573  1.00 26.04           O
HETATM 1545  O   HOH C 409      11.373  -9.100  29.334  1.00 31.11           O
HETATM 1546  O   HOH C 410       0.699 -24.526  26.348  1.00 36.65           O
HETATM 1547  O   HOH C 411      -9.354  -0.890  41.718  1.00 37.62           O
HETATM 1548  O   HOH C 412      -1.146 -11.166  54.088  1.00 68.96           O
HETATM 1549  O   HOH C 413     -14.095 -13.683  15.848  1.00 35.09           O
HETATM 1550  O   HOH C 414     -11.310  -1.848  43.109  1.00 59.49           O
HETATM 1551  O   HOH C 415      -1.412   4.905  36.107  1.00 16.41           O
HETATM 1552  O   HOH C 416      10.949   0.136  20.615  1.00 59.27           O
HETATM 1553  O   HOH C 417       9.837 -21.980  26.745  1.00 46.42           O
HETATM 1554  O   HOH C 418     -14.022  -2.677  29.902  1.00 31.48           O
HETATM 1555  O   HOH C 419       6.782 -21.460  27.889  1.00 35.65           O
HETATM 1556  O   HOH C 420      -1.264  -4.059  16.710  1.00 52.10           O
HETATM 1557  O   HOH C 421       2.229   4.271  34.497  1.00 14.56           O
HETATM 1558  O   HOH C 422       6.798  -2.609  19.969  1.00 30.96           O
HETATM 1559  O   HOH C 423      -1.483   2.374  26.114  1.00 88.79           O
HETATM 1560  O   HOH C 424      -7.247  -2.654  45.996  1.00 33.29           O
HETATM 1561  O   HOH C 425     -15.067 -13.937  46.012  1.00 29.51           O
HETATM 1562  O   HOH C 426      14.190 -15.972  18.430  1.00 39.21           O
HETATM 1563  O   HOH C 427      -0.409   8.759  30.380  1.00 35.19           O
HETATM 1564  O   HOH C 428      10.539 -21.514  30.194  1.00 19.72           O
HETATM 1565  O   HOH C 429      -9.677 -14.093  51.311  1.00 22.26           O
HETATM 1566  O   HOH C 430      12.542 -23.398  30.677  1.00 21.94           O
HETATM 1567  O   HOH C 431      16.780 -10.254  22.424  1.00 29.75           O
HETATM 1568  O   HOH C 432     -15.120 -10.499  44.661  1.00 39.33           O
HETATM 1569  O   HOH C 433     -26.335 -11.251  47.585  1.00 31.94           O
HETATM 1570  O   HOH C 434     -13.907 -24.704  47.636  1.00 38.81           O
HETATM 1571  O   HOH C 435      12.413 -20.364  19.008  1.00 38.35           O
HETATM 1572  O   HOH C 436     -17.212  -9.993  54.514  1.00 47.36           O
HETATM 1573  O   HOH C 437     -10.930 -25.959  39.141  1.00 39.12           O
HETATM 1574  O   HOH C 438       0.444 -16.448  52.817  1.00 37.65           O
HETATM 1575  O   HOH C 439      16.043  -8.498  24.299  1.00 36.77           O
HETATM 1576  O   HOH C 440       6.635 -22.411  43.269  1.00 69.01           O
HETATM 1577  O   HOH C 441      -8.551 -26.972  51.793  1.00 35.25           O
HETATM 1578  O   HOH C 442     -12.132   1.017  32.689  1.00102.36           O
HETATM 1579  O   HOH C 443      -2.734   1.853  23.289  1.00 41.30           O
HETATM 1580  O   HOH C 444     -12.594  -4.083  41.852  1.00 51.89           O
HETATM 1581  O   HOH C 445      -1.860   1.252  20.593  1.00 51.90           O
HETATM 1582  O   HOH C 446      -6.948   1.478  29.617  1.00 55.88           O
HETATM 1583  O   HOH C 447       8.220  -0.097  20.862  1.00 63.30           O
HETATM 1584  O   HOH C 448     -16.568 -23.611  44.525  1.00 43.00           O
HETATM 1585  O   HOH C 449     -12.493 -27.700  40.694  1.00102.88           O
HETATM 1586  O   HOH C 450       0.017 -18.306  51.162  1.00 56.51           O
HETATM 1587  O   HOH C 451       8.718 -19.347  13.868  1.00 53.35           O
HETATM 1588  O   HOH C 452      -6.386   3.475  27.596  1.00 52.98           O
HETATM 1589  O   HOH C 453     -10.619 -25.666  34.597  1.00 88.19           O
HETATM 1590  O   HOH C 454      10.738 -21.549  17.129  1.00 75.95           O
HETATM 1591  O   HOH C 455       5.748   9.169  40.191  1.00 30.90           O
HETATM 1592  O   HOH C 456      -1.850 -27.233  31.086  1.00 25.48           O
HETATM 1593  O   HOH C 457       6.766   5.273  36.253  1.00 31.35           O
HETATM 1594  O   HOH C 458      12.550 -25.541  28.647  1.00 37.86           O
HETATM 1595  O   HOH C 459     -18.503 -20.873  41.294  1.00 29.98           O
HETATM 1596  O   HOH C 460      -7.974 -24.469  37.219  1.00 36.99           O
HETATM 1597  O   HOH C 461      -4.424  -2.721  46.998  1.00 45.83           O
HETATM 1598  O   HOH C 462       0.795 -17.855  15.794  1.00 67.62           O
HETATM 1599  O   HOH C 463       5.114 -17.716  46.918  1.00 37.98           O
HETATM 1600  O   HOH C 464       5.750  -4.724  44.839  1.00 33.26           O
HETATM 1601  O   HOH C 465       4.876  -4.932  47.498  1.00 53.58           O
HETATM 1602  O   HOH C 466     -11.555  -4.470  19.009  1.00 39.45           O
HETATM 1603  O   HOH C 467     -16.490 -11.751  42.066  1.00 37.56           O
HETATM 1604  O   HOH C 468     -14.950  -6.074  41.532  1.00 35.82           O
HETATM 1605  O   HOH C 469      11.980  -6.996  33.877  1.00 38.61           O
HETATM 1606  O   HOH C 470      -2.012 -21.066  16.948  1.00 41.02           O
HETATM 1607  O   HOH C 471      15.165  -6.994  21.831  1.00 54.01           O
HETATM 1608  O   HOH C 472      -5.420 -24.302  52.485  1.00 38.60           O
HETATM 1609  O   HOH C 473       0.045 -24.776  23.265  1.00 36.28           O
HETATM 1610  O   HOH C 474     -11.736  -1.615  23.027  1.00 61.82           O
HETATM 1611  O   HOH C 475      -4.717 -20.387  16.598  1.00 42.17           O
HETATM 1612  O   HOH C 476      16.004 -15.212  21.475  1.00197.98           O
HETATM 1613  O   HOH C 477      -2.459 -22.296  19.135  1.00 39.95           O
HETATM 1614  O   HOH C 478      10.974 -20.114  11.973  1.00124.02           O
HETATM 1615  O   HOH C 479       6.118  -7.553  43.833  1.00 34.84           O
HETATM 1616  O   HOH C 480      -9.998  -4.648  16.610  1.00 44.39           O
HETATM 1617  O   HOH C 481     -16.026 -19.007  47.026  1.00 37.96           O
HETATM 1618  O   HOH C 482      -1.837  -5.847  47.497  1.00 43.70           O
HETATM 1619  O   HOH C 483       7.029 -16.107  47.723  1.00 45.22           O
HETATM 1620  O   HOH C 484       1.021  -1.472  48.502  1.00 99.00           O
HETATM 1621  O   HOH C 485      -0.619   0.944  48.601  1.00 79.87           O
HETATM 1622  O   HOH C 486       8.803  -2.986  18.046  1.00114.37           O
HETATM 1623  O   HOH C 487       9.900   4.050  28.824  1.00 54.22           O
HETATM 1624  O   HOH C 488     -18.403  -6.922  18.853  1.00 66.74           O
HETATM 1625  O   HOH C 489     -13.682 -24.233  26.272  1.00 80.86           O
HETATM 1626  O   HOH C 490      -0.685  -7.663  51.888  1.00 82.30           O
HETATM 1627  O   HOH C 491       2.763   1.754  23.668  1.00 67.38           O
HETATM 1628  O   HOH C 492       9.949 -13.963  15.972  1.00 35.24           O
HETATM 1629  O   HOH C 493     -15.852 -26.998  34.083  1.00192.74           O
HETATM 1630  O   HOH C 494      -8.019 -27.576  37.410  1.00 57.28           O
HETATM 1631  O   HOH C 495      11.651  -9.139  16.284  1.00 38.68           O
HETATM 1632  O   HOH C 496       6.983 -14.213  45.624  1.00 36.87           O
HETATM 1633  O   HOH C 497       5.783   4.797  39.641  1.00 42.95           O
HETATM 1634  O   HOH C 498      -9.845 -11.355  11.427  1.00 37.94           O
HETATM 1635  O   HOH C 499      -0.844  -2.613  19.078  1.00108.68           O
HETATM 1636  O   HOH C 500     -12.930 -13.873  34.031  1.00 13.70           O
HETATM 1637  O   HOH C 501      -5.731 -24.663  44.459  1.00 28.32           O
HETATM 1638  O   HOH C 502      10.294   5.145  38.362  1.00 50.49           O
HETATM 1639  O   HOH C 503     -11.242  -8.326  39.771  1.00 25.11           O
HETATM 1640  O   HOH C 504     -13.397  -7.899  38.657  1.00 46.42           O
HETATM 1641  O   HOH C 505      -5.432 -18.139  47.136  1.00 25.53           O
HETATM 1642  O   HOH C 506      -5.657 -21.752  44.824  1.00 29.53           O
HETATM 1643  O   HOH C 507      -4.224 -24.776  42.321  1.00 84.87           O
HETATM 1644  O   HOH C 508      -4.470 -23.548  46.706  1.00 36.73           O
HETATM 1645  O   HOH C 509      -2.812 -18.312  51.599  1.00108.79           O
HETATM 1646  O   HOH C 510      -3.581 -20.802  50.821  1.00 38.28           O
HETATM 1647  O   HOH C 511      -6.173 -27.273  27.768  1.00 38.21           O
HETATM 1648  O   HOH C 512     -24.911  -8.017  48.137  1.00 42.16           O
HETATM 1649  O   HOH C 513      -0.504 -26.286  40.070  1.00 32.21           O
HETATM 1650  O   HOH C 514      -5.570  -6.452  51.833  1.00 26.17           O
TER
ATOM      1  N   LYS D   1     -30.451  12.988  26.744  1.00 17.61           N
ATOM      2  CA  LYS D   1     -29.289  13.605  26.036  1.00 14.98           C
ATOM      3  C   LYS D   1     -29.121  15.054  26.473  1.00 12.33           C
ATOM      4  O   LYS D   1     -30.107  15.771  26.676  1.00 14.21           O
ATOM      5  CB  LYS D   1     -29.529  13.500  24.511  1.00 16.02           C
ATOM      6  CG  LYS D   1     -28.456  14.100  23.620  1.00 18.76           C
ATOM      7  CD  LYS D   1     -28.781  13.991  22.144  1.00 17.42           C
ATOM      8  CE  LYS D   1     -27.772  14.765  21.324  1.00 19.30           C
ATOM      9  NZ  LYS D   1     -28.213  14.745  19.892  1.00 24.07           N
ATOM     10  N   GLU D   2     -27.876  15.514  26.589  1.00 12.65           N
ATOM     11  CA  GLU D   2     -27.637  16.911  26.868  1.00 10.88           C
ATOM     12  C   GLU D   2     -27.963  17.702  25.605  1.00 11.28           C
ATOM     13  O   GLU D   2     -27.519  17.348  24.530  1.00 14.59           O
ATOM     14  CB  GLU D   2     -26.198  17.167  27.331  1.00 12.69           C
ATOM     15  CG  GLU D   2     -25.781  16.400  28.610  1.00 11.91           C
ATOM     16  CD  GLU D   2     -25.962  17.198  29.883  1.00 11.65           C
ATOM     17  OE1 GLU D   2     -25.174  18.160  30.032  1.00 16.62           O
ATOM     18  OE2 GLU D   2     -26.843  16.862  30.735  1.00 12.95           O
ATOM     19  N   PRO D   3     -28.654  18.834  25.767  1.00 11.73           N
ATOM     20  CA  PRO D   3     -28.972  19.697  24.670  1.00 11.20           C
ATOM     21  C   PRO D   3     -27.786  20.578  24.329  1.00 13.69           C
ATOM     22  O   PRO D   3     -26.796  20.642  25.068  1.00 18.53           O
ATOM     23  CB  PRO D   3     -30.103  20.539  25.227  1.00 11.72           C
ATOM     24  CG  PRO D   3     -29.769  20.668  26.704  1.00 12.81           C
ATOM     25  CD  PRO D   3     -29.169  19.330  27.084  1.00 11.42           C
ATOM     26  N   CYS D   4     -27.915  21.238  23.175  1.00 15.59           N
ATOM     27  CA  CYS D   4     -27.055  22.344  22.787  1.00 17.30           C
ATOM     28  C   CYS D   4     -27.819  23.637  22.932  1.00 17.64           C
ATOM     29  O   CYS D   4     -28.544  24.009  22.038  1.00 19.65           O
ATOM     30  CB  CYS D   4     -26.523  22.141  21.382  1.00 18.25           C
ATOM     31  SG  CYS D   4     -27.757  22.053  20.070  1.00 19.70           S
ATOM     32  N   PRO D   5     -27.706  24.319  24.077  1.00 21.70           N
ATOM     33  CA  PRO D   5     -28.587  25.479  24.247  1.00 23.01           C
ATOM     34  C   PRO D   5     -28.303  26.616  23.263  1.00 21.02           C
ATOM     35  O   PRO D   5     -27.197  26.782  22.805  1.00 25.44           O
ATOM     36  CB  PRO D   5     -28.344  25.927  25.712  1.00 26.32           C
ATOM     37  CG  PRO D   5     -27.684  24.787  26.374  1.00 30.58           C
ATOM     38  CD  PRO D   5     -26.956  24.018  25.312  1.00 25.88           C
ATOM     39  N   PRO D   6     -29.299  27.423  22.970  1.00 23.67           N
ATOM     40  CA  PRO D   6     -29.046  28.514  22.001  1.00 25.57           C
ATOM     41  C   PRO D   6     -28.034  29.521  22.545  1.00 33.81           C
ATOM     42  O   PRO D   6     -27.887  29.638  23.760  1.00 40.81           O
ATOM     43  CB  PRO D   6     -30.403  29.186  21.858  1.00 30.18           C
ATOM     44  CG  PRO D   6     -31.395  28.218  22.406  1.00 29.49           C
ATOM     45  CD  PRO D   6     -30.697  27.386  23.429  1.00 29.27           C
ATOM     46  N   GLU D   7     -27.345  30.238  21.658  1.00 35.20           N
ATOM     47  CA  GLU D   7     -26.320  31.210  22.053  1.00 51.21           C
ATOM     48  C   GLU D   7     -26.849  32.286  23.020  1.00 50.25           C
ATOM     49  O   GLU D   7     -26.326  32.428  24.136  1.00 59.41           O
ATOM     50  CB  GLU D   7     -25.711  31.866  20.799  1.00 60.13           C
ATOM     51  CG  GLU D   7     -24.550  32.826  21.047  1.00 70.25           C
ATOM     52  CD  GLU D   7     -23.294  32.149  21.579  1.00 76.99           C
ATOM     53  OE1 GLU D   7     -23.229  30.899  21.596  1.00 83.97           O
ATOM     54  OE2 GLU D   7     -22.356  32.878  21.976  1.00 90.24           O
ATOM     55  N   ASN D   8     -27.895  33.011  22.606  1.00 37.00           N
ATOM     56  CA  ASN D   8     -28.401  34.164  23.367  1.00 45.31           C
ATOM     57  C   ASN D   8     -29.930  34.220  23.379  1.00 36.44           C
ATOM     58  O   ASN D   8     -30.549  35.251  23.156  1.00 49.54           O
ATOM     59  CB  ASN D   8     -27.776  35.488  22.885  1.00 65.67           C
ATOM     60  CG  ASN D   8     -27.829  35.658  21.376  1.00 76.87           C
ATOM     61  OD1 ASN D   8     -27.418  34.772  20.624  1.00 90.70           O
ATOM     62  ND2 ASN D   8     -28.314  36.814  20.925  1.00 90.13           N
ATOM     63  N   LEU D   9     -30.530  33.081  23.653  1.00 23.99           N
ATOM     64  CA  LEU D   9     -31.937  33.021  23.966  1.00 25.92           C
ATOM     65  C   LEU D   9     -32.237  33.874  25.167  1.00 28.18           C
ATOM     66  O   LEU D   9     -31.564  33.779  26.195  1.00 37.36           O
ATOM     67  CB  LEU D   9     -32.348  31.588  24.306  1.00 22.96           C
ATOM     68  CG  LEU D   9     -33.799  31.317  24.721  1.00 20.57           C
ATOM     69  CD1 LEU D   9     -34.768  31.900  23.711  1.00 27.42           C
ATOM     70  CD2 LEU D   9     -34.023  29.822  24.854  1.00 25.76           C
ATOM     71  N   GLN D  10     -33.299  34.659  25.041  1.00 36.43           N
ATOM     72  CA  GLN D  10     -33.812  35.454  26.141  1.00 39.03           C
ATOM     73  C   GLN D  10     -35.066  34.827  26.747  1.00 33.62           C
ATOM     74  O   GLN D  10     -35.941  34.338  26.033  1.00 40.73           O
ATOM     75  CB  GLN D  10     -34.103  36.881  25.669  1.00 51.34           C
ATOM     76  CG  GLN D  10     -32.853  37.638  25.236  1.00 51.80           C
ATOM     77  CD  GLN D  10     -33.010  39.155  25.297  1.00 56.07           C
ATOM     78  OE1 GLN D  10     -32.069  39.868  25.652  1.00 58.22           O
ATOM     79  NE2 GLN D  10     -34.200  39.650  24.961  1.00 71.47           N
ATOM     80  N   LEU D  11     -35.092  34.805  28.072  1.00 30.02           N
ATOM     81  CA  LEU D  11     -36.278  34.500  28.851  1.00 25.78           C
ATOM     82  C   LEU D  11     -36.914  35.779  29.312  1.00 26.67           C
ATOM     83  O   LEU D  11     -36.441  36.418  30.266  1.00 27.53           O
ATOM     84  CB  LEU D  11     -35.891  33.695  30.076  1.00 28.26           C
ATOM     85  CG  LEU D  11     -37.017  33.372  31.051  1.00 26.93           C
ATOM     86  CD1 LEU D  11     -38.213  32.770  30.308  1.00 24.96           C
ATOM     87  CD2 LEU D  11     -36.475  32.415  32.107  1.00 33.69           C
ATOM     88  N   THR D  12     -37.980  36.189  28.651  1.00 25.88           N
ATOM     89  CA  THR D  12     -38.538  37.480  29.048  1.00 22.65           C
ATOM     90  C   THR D  12     -39.288  37.407  30.384  1.00 17.08           C
ATOM     91  O   THR D  12     -39.991  36.480  30.591  1.00 15.40           O
ATOM     92  CB  THR D  12     -39.407  38.137  27.957  1.00 28.32           C
ATOM     93  OG1 THR D  12     -40.159  39.213  28.535  1.00 45.72           O
ATOM     94  CG2 THR D  12     -40.341  37.190  27.291  1.00 28.51           C
ATOM     95  N   PRO D  13     -39.182  38.462  31.244  1.00 17.26           N
ATOM     96  CA  PRO D  13     -40.010  38.501  32.458  1.00 15.47           C
ATOM     97  C   PRO D  13     -41.509  38.302  32.115  1.00 15.11           C
ATOM     98  O   PRO D  13     -42.018  38.793  31.094  1.00 15.18           O
ATOM     99  CB  PRO D  13     -39.690  39.892  33.049  1.00 18.89           C
ATOM    100  CG  PRO D  13     -38.229  40.113  32.649  1.00 19.42           C
ATOM    101  CD  PRO D  13     -38.164  39.536  31.243  1.00 19.20           C
ATOM    102  N   ARG D  14     -42.174  37.586  32.971  1.00 14.75           N
ATOM    103  CA  ARG D  14     -43.566  37.206  32.862  1.00 12.08           C
ATOM    104  C   ARG D  14     -43.941  36.208  31.744  1.00 12.18           C
ATOM    105  O   ARG D  14     -45.102  35.851  31.638  1.00 12.80           O
ATOM    106  CB  ARG D  14     -44.505  38.393  32.885  1.00 12.01           C
ATOM    107  CG  ARG D  14     -44.200  39.314  34.021  1.00 13.57           C
ATOM    108  CD  ARG D  14     -45.421  40.038  34.514  1.00 15.55           C
ATOM    109  NE  ARG D  14     -45.061  40.986  35.555  1.00 15.02           N
ATOM    110  CZ  ARG D  14     -45.910  41.537  36.403  1.00 15.09           C
ATOM    111  NH1 ARG D  14     -47.193  41.237  36.324  1.00 16.64           N
ATOM    112  NH2 ARG D  14     -45.492  42.467  37.266  1.00 20.43           N
ATOM    113  N   ALA D  15     -42.977  35.690  31.000  1.00 11.91           N
ATOM    114  CA  ALA D  15     -43.257  34.689  29.972  1.00 13.58           C
ATOM    115  C   ALA D  15     -43.925  33.438  30.545  1.00 13.58           C
[truncated: 772,608 more chars]
