# Supplementary material for: Growing Glycans in Rosetta: Accurate de novo glycan modeling, density fitting, and rational sequon design
Source: PLoS Comput Biol. 2024 Jun 24;20(6):e1011895. doi: 10.1371/journal.pcbi.1011895 (PMC11288642; doi:10.1371/journal.pcbi.1011895)
Supplement: S1 Data — Please see README for a full description of each component. Briefly, these include the following scripts: create_substituted_JD.py—Used to create substituted job description file for rosetta_scripts_jd3; create_symmetry_mates.py—This was used to create symmetry mates with a 12 A radius; density_build_example.xml—An an example of a main job definition file before being substituted for each glycan; density_build_example_substituted.xml—Substituted version; glycan_bm_plots.py—Tools used for plotting all benchmark experiments from Rosetta JSON files.; glycan_conformer_table.txt—The resultant glycan conformer table used in Rosetta and benchmarked against; glycan_tree_relax.xml—Main script used for de novo benchmarking.; glycan_tree_relax_dens.xml—Main script used for density building.; glycan_tree_relax_with_solvation.xml—Script used for running the GTM with explicit waters; glycan_water_mediated_hbonds.xml—Script for calculating water mediated hydrogen bonds; pdb_roots_density_sym.txt—Benchmark glycan list used for create_substituted_JD.py; refine_with_map_dih2.xml—Script used for refining input structures into the rosetta energy function using density. (ZIP) [file pcbi.1011895.s027.zip › supplemental_data/symmetrized_structures/3ave_symm.pdb]

ATOM      1  N   LEU A 234       2.223  11.492  79.779  1.00 69.04           N
ATOM      2  CA  LEU A 234       3.056  11.204  78.561  1.00 69.55           C
ATOM      3  C   LEU A 234       3.518   9.729  78.322  1.00 69.52           C
ATOM      4  O   LEU A 234       4.702   9.495  78.038  1.00 69.85           O
ATOM      5  CB  LEU A 234       4.289  12.140  78.556  1.00 69.56           C
ATOM      6  CG  LEU A 234       5.056  12.338  77.241  1.00 69.81           C
ATOM      7  CD1 LEU A 234       4.781  13.720  76.581  1.00 68.77           C
ATOM      8  CD2 LEU A 234       6.568  12.079  77.444  1.00 71.30           C
ATOM      9  N   LEU A 235       2.610   8.749  78.401  1.00 69.20           N
ATOM     10  CA  LEU A 235       2.978   7.320  78.191  1.00 68.53           C
ATOM     11  C   LEU A 235       3.493   7.007  76.775  1.00 67.20           C
ATOM     12  O   LEU A 235       2.721   7.044  75.811  1.00 68.06           O
ATOM     13  CB  LEU A 235       1.806   6.369  78.535  1.00 68.86           C
ATOM     14  CG  LEU A 235       1.518   5.897  79.981  1.00 70.16           C
ATOM     15  CD1 LEU A 235       0.352   4.877  80.052  1.00 69.47           C
ATOM     16  CD2 LEU A 235       2.769   5.326  80.693  1.00 70.53           C
ATOM     17  N   GLY A 236       4.787   6.691  76.651  1.00 64.55           N
ATOM     18  CA  GLY A 236       5.378   6.330  75.360  1.00 60.82           C
ATOM     19  C   GLY A 236       6.771   6.904  75.121  1.00 58.21           C
ATOM     20  O   GLY A 236       7.466   7.304  76.080  1.00 58.51           O
ATOM     21  N   GLY A 237       7.182   6.949  73.849  1.00 54.37           N
ATOM     22  CA  GLY A 237       8.528   7.425  73.495  1.00 49.86           C
ATOM     23  C   GLY A 237       8.583   8.094  72.133  1.00 46.33           C
ATOM     24  O   GLY A 237       7.672   7.885  71.326  1.00 46.97           O
ATOM     25  N   PRO A 238       9.643   8.904  71.855  1.00 43.01           N
ATOM     26  CA  PRO A 238       9.718   9.583  70.551  1.00 40.35           C
ATOM     27  C   PRO A 238       9.900   8.582  69.404  1.00 38.37           C
ATOM     28  O   PRO A 238      10.428   7.498  69.618  1.00 37.81           O
ATOM     29  CB  PRO A 238      10.970  10.458  70.665  1.00 40.75           C
ATOM     30  CG  PRO A 238      11.356  10.451  72.090  1.00 41.01           C
ATOM     31  CD  PRO A 238      10.784   9.228  72.723  1.00 42.42           C
ATOM     32  N   SER A 239       9.473   8.963  68.198  1.00 35.67           N
ATOM     33  CA  SER A 239       9.619   8.154  66.982  1.00 33.36           C
ATOM     34  C   SER A 239      10.252   9.036  65.906  1.00 30.85           C
ATOM     35  O   SER A 239       9.967  10.230  65.875  1.00 29.67           O
ATOM     36  CB  SER A 239       8.240   7.693  66.505  1.00 33.81           C
ATOM     37  OG  SER A 239       7.846   6.522  67.201  1.00 34.79           O
ATOM     38  N   VAL A 240      11.106   8.455  65.054  1.00 28.28           N
ATOM     39  CA  VAL A 240      11.895   9.213  64.056  1.00 25.92           C
ATOM     40  C   VAL A 240      11.557   8.768  62.649  1.00 26.01           C
ATOM     41  O   VAL A 240      11.483   7.577  62.367  1.00 25.73           O
ATOM     42  CB  VAL A 240      13.447   9.125  64.295  1.00 25.59           C
ATOM     43  CG1 VAL A 240      14.239   9.954  63.269  1.00 25.29           C
ATOM     44  CG2 VAL A 240      13.803   9.616  65.698  1.00 23.18           C
ATOM     45  N   PHE A 241      11.295   9.711  61.762  1.00 25.07           N
ATOM     46  CA  PHE A 241      11.047   9.319  60.351  1.00 26.17           C
ATOM     47  C   PHE A 241      12.056  10.064  59.519  1.00 25.29           C
ATOM     48  O   PHE A 241      12.314  11.232  59.764  1.00 25.59           O
ATOM     49  CB  PHE A 241       9.572   9.589  59.957  1.00 25.69           C
ATOM     50  CG  PHE A 241       8.612   8.826  60.801  1.00 27.41           C
ATOM     51  CD1 PHE A 241       8.054   9.398  61.974  1.00 29.47           C
ATOM     52  CD2 PHE A 241       8.341   7.495  60.504  1.00 29.28           C
ATOM     53  CE1 PHE A 241       7.211   8.645  62.805  1.00 29.98           C
ATOM     54  CE2 PHE A 241       7.516   6.747  61.314  1.00 28.27           C
ATOM     55  CZ  PHE A 241       6.928   7.325  62.479  1.00 28.78           C
ATOM     56  N   LEU A 242      12.676   9.399  58.552  1.00 25.66           N
ATOM     57  CA  LEU A 242      13.686  10.060  57.784  1.00 24.58           C
ATOM     58  C   LEU A 242      13.285   9.992  56.321  1.00 24.30           C
ATOM     59  O   LEU A 242      13.052   8.887  55.815  1.00 24.63           O
ATOM     60  CB  LEU A 242      14.993   9.310  57.980  1.00 25.20           C
ATOM     61  CG  LEU A 242      16.332  10.002  58.080  1.00 25.54           C
ATOM     62  CD1 LEU A 242      17.264   9.100  57.422  1.00 21.09           C
ATOM     63  CD2 LEU A 242      16.457  11.384  57.568  1.00 23.86           C
ATOM     64  N   PHE A 243      13.198  11.142  55.657  1.00 22.36           N
ATOM     65  CA  PHE A 243      12.540  11.230  54.326  1.00 23.93           C
ATOM     66  C   PHE A 243      13.551  11.558  53.265  1.00 23.97           C
ATOM     67  O   PHE A 243      14.455  12.342  53.539  1.00 23.65           O
ATOM     68  CB  PHE A 243      11.472  12.300  54.334  1.00 24.21           C
ATOM     69  CG  PHE A 243      10.343  11.982  55.243  1.00 27.23           C
ATOM     70  CD1 PHE A 243       9.315  11.145  54.803  1.00 28.24           C
ATOM     71  CD2 PHE A 243      10.322  12.500  56.563  1.00 27.51           C
ATOM     72  CE1 PHE A 243       8.237  10.829  55.660  1.00 30.05           C
ATOM     73  CE2 PHE A 243       9.270  12.193  57.430  1.00 29.88           C
ATOM     74  CZ  PHE A 243       8.213  11.339  56.975  1.00 29.26           C
ATOM     75  N   PRO A 244      13.458  10.915  52.085  1.00 23.98           N
ATOM     76  CA  PRO A 244      14.496  11.186  51.071  1.00 24.82           C
ATOM     77  C   PRO A 244      14.177  12.463  50.272  1.00 25.08           C
ATOM     78  O   PRO A 244      13.084  13.046  50.431  1.00 25.17           O
ATOM     79  CB  PRO A 244      14.401   9.942  50.142  1.00 24.71           C
ATOM     80  CG  PRO A 244      12.929   9.636  50.184  1.00 24.69           C
ATOM     81  CD  PRO A 244      12.530   9.863  51.633  1.00 24.13           C
ATOM     82  N   PRO A 245      15.120  12.898  49.425  1.00 24.48           N
ATOM     83  CA  PRO A 245      14.811  13.973  48.499  1.00 24.46           C
ATOM     84  C   PRO A 245      13.781  13.485  47.489  1.00 24.55           C
ATOM     85  O   PRO A 245      13.592  12.282  47.340  1.00 22.16           O
ATOM     86  CB  PRO A 245      16.159  14.254  47.802  1.00 24.23           C
ATOM     87  CG  PRO A 245      17.042  13.132  48.130  1.00 25.91           C
ATOM     88  CD  PRO A 245      16.507  12.406  49.308  1.00 23.97           C
ATOM     89  N   LYS A 246      13.086  14.406  46.844  1.00 25.30           N
ATOM     90  CA  LYS A 246      12.211  14.068  45.735  1.00 26.03           C
ATOM     91  C   LYS A 246      13.057  13.742  44.517  1.00 27.05           C
ATOM     92  O   LYS A 246      14.129  14.285  44.344  1.00 26.11           O
ATOM     93  CB  LYS A 246      11.324  15.250  45.401  1.00 27.04           C
ATOM     94  CG  LYS A 246      10.419  15.696  46.552  1.00 28.70           C
ATOM     95  CD  LYS A 246       9.366  14.631  46.861  1.00 30.85           C
ATOM     96  CE  LYS A 246       8.423  15.120  47.984  1.00 31.65           C
ATOM     97  NZ  LYS A 246       9.201  15.316  49.223  1.00 32.09           N
ATOM     98  N   PRO A 247      12.608  12.796  43.682  1.00 28.41           N
ATOM     99  CA  PRO A 247      13.393  12.377  42.533  1.00 28.70           C
ATOM    100  C   PRO A 247      13.815  13.511  41.631  1.00 29.47           C
ATOM    101  O   PRO A 247      14.941  13.517  41.235  1.00 30.15           O
ATOM    102  CB  PRO A 247      12.436  11.432  41.809  1.00 29.54           C
ATOM    103  CG  PRO A 247      11.717  10.770  43.002  1.00 29.49           C
ATOM    104  CD  PRO A 247      11.415  11.941  43.866  1.00 29.26           C
ATOM    105  N   LYS A 248      12.923  14.463  41.342  1.00 29.31           N
ATOM    106  CA  LYS A 248      13.246  15.607  40.479  1.00 30.48           C
ATOM    107  C   LYS A 248      14.392  16.452  41.045  1.00 29.34           C
ATOM    108  O   LYS A 248      15.230  16.954  40.267  1.00 29.71           O
ATOM    109  CB  LYS A 248      11.991  16.462  40.244  1.00 31.48           C
ATOM    110  CG  LYS A 248      11.955  17.262  38.969  1.00 32.86           C
ATOM    111  CD  LYS A 248      10.536  17.842  38.766  1.00 35.56           C
ATOM    112  CE  LYS A 248      10.580  19.057  37.883  1.00 38.66           C
ATOM    113  NZ  LYS A 248       9.226  19.502  37.392  1.00 40.57           N
ATOM    114  N   ASP A 249      14.442  16.595  42.374  1.00 27.65           N
ATOM    115  CA  ASP A 249      15.435  17.457  43.027  1.00 27.22           C
ATOM    116  C   ASP A 249      16.885  16.976  42.901  1.00 27.48           C
ATOM    117  O   ASP A 249      17.819  17.789  42.820  1.00 26.22           O
ATOM    118  CB  ASP A 249      15.123  17.620  44.504  1.00 25.86           C
ATOM    119  CG  ASP A 249      13.827  18.356  44.756  1.00 29.75           C
ATOM    120  OD1 ASP A 249      13.334  19.102  43.878  1.00 30.05           O
ATOM    121  OD2 ASP A 249      13.314  18.220  45.877  1.00 30.14           O
ATOM    122  N   THR A 250      17.081  15.658  42.958  1.00 27.79           N
ATOM    123  CA  THR A 250      18.429  15.055  42.795  1.00 27.35           C
ATOM    124  C   THR A 250      18.919  15.092  41.321  1.00 27.01           C
ATOM    125  O   THR A 250      20.096  14.978  41.055  1.00 26.26           O
ATOM    126  CB  THR A 250      18.437  13.603  43.315  1.00 28.01           C
ATOM    127  OG1 THR A 250      17.561  12.798  42.513  1.00 30.31           O
ATOM    128  CG2 THR A 250      17.903  13.576  44.733  1.00 29.14           C
ATOM    129  N   LEU A 251      18.019  15.268  40.373  1.00 26.43           N
ATOM    130  CA  LEU A 251      18.374  15.082  38.974  1.00 26.85           C
ATOM    131  C   LEU A 251      18.658  16.390  38.253  1.00 28.97           C
ATOM    132  O   LEU A 251      19.114  16.386  37.091  1.00 28.81           O
ATOM    133  CB  LEU A 251      17.238  14.311  38.226  1.00 26.79           C
ATOM    134  CG  LEU A 251      16.957  12.901  38.722  1.00 24.28           C
ATOM    135  CD1 LEU A 251      15.737  12.302  38.101  1.00 27.82           C
ATOM    136  CD2 LEU A 251      18.163  11.987  38.503  1.00 28.11           C
ATOM    137  N   MET A 252      18.298  17.508  38.898  1.00 31.24           N
ATOM    138  CA  MET A 252      18.422  18.838  38.292  1.00 34.39           C
ATOM    139  C   MET A 252      19.350  19.649  39.167  1.00 33.26           C
ATOM    140  O   MET A 252      19.046  19.825  40.332  1.00 31.13           O
ATOM    141  CB  MET A 252      17.052  19.521  38.223  1.00 33.85           C
ATOM    142  CG  MET A 252      16.105  18.932  37.213  1.00 37.01           C
ATOM    143  SD  MET A 252      14.845  20.202  36.792  1.00 43.46           S
ATOM    144  CE  MET A 252      14.306  19.620  35.151  1.00 44.54           C
ATOM    145  N   ILE A 253      20.481  20.144  38.637  1.00 33.60           N
ATOM    146  CA  ILE A 253      21.446  20.806  39.563  1.00 34.67           C
ATOM    147  C   ILE A 253      20.966  22.103  40.155  1.00 32.90           C
ATOM    148  O   ILE A 253      21.478  22.535  41.177  1.00 33.15           O
ATOM    149  CB  ILE A 253      22.870  21.036  39.003  1.00 34.78           C
ATOM    150  CG1 ILE A 253      22.836  21.943  37.767  1.00 36.82           C
ATOM    151  CG2 ILE A 253      23.559  19.689  38.802  1.00 38.00           C
ATOM    152  CD1 ILE A 253      24.253  22.501  37.336  1.00 38.82           C
ATOM    153  N   SER A 254      19.988  22.710  39.497  1.00 31.89           N
ATOM    154  CA  SER A 254      19.415  23.966  39.920  1.00 30.80           C
ATOM    155  C   SER A 254      18.362  23.802  41.019  1.00 30.31           C
ATOM    156  O   SER A 254      17.911  24.795  41.568  1.00 28.22           O
ATOM    157  CB  SER A 254      18.768  24.608  38.715  1.00 31.72           C
ATOM    158  OG  SER A 254      17.956  23.642  38.048  1.00 32.57           O
ATOM    159  N   ARG A 255      17.952  22.559  41.297  1.00 29.00           N
ATOM    160  CA  ARG A 255      17.010  22.253  42.367  1.00 29.50           C
ATOM    161  C   ARG A 255      17.776  21.943  43.658  1.00 29.45           C
ATOM    162  O   ARG A 255      18.999  21.760  43.618  1.00 29.99           O
ATOM    163  CB  ARG A 255      16.118  21.075  41.930  1.00 29.04           C
ATOM    164  CG  ARG A 255      15.175  21.508  40.757  1.00 29.40           C
ATOM    165  CD  ARG A 255      14.053  20.542  40.428  1.00 31.65           C
ATOM    166  NE  ARG A 255      13.184  20.232  41.580  1.00 36.66           N
ATOM    167  CZ  ARG A 255      11.934  20.671  41.739  1.00 34.85           C
ATOM    168  NH1 ARG A 255      11.386  21.473  40.834  1.00 35.29           N
ATOM    169  NH2 ARG A 255      11.238  20.308  42.806  1.00 35.59           N
ATOM    170  N   THR A 256      17.063  21.880  44.782  1.00 29.16           N
ATOM    171  CA  THR A 256      17.677  21.708  46.120  1.00 29.94           C
ATOM    172  C   THR A 256      17.226  20.431  46.813  1.00 28.12           C
ATOM    173  O   THR A 256      16.235  20.460  47.534  1.00 30.20           O
ATOM    174  CB  THR A 256      17.313  22.899  47.033  1.00 30.48           C
ATOM    175  OG1 THR A 256      17.607  24.100  46.340  1.00 35.53           O
ATOM    176  CG2 THR A 256      18.123  22.890  48.313  1.00 30.33           C
ATOM    177  N   PRO A 257      17.943  19.306  46.605  1.00 27.01           N
ATOM    178  CA  PRO A 257      17.563  18.069  47.275  1.00 25.63           C
ATOM    179  C   PRO A 257      17.855  18.074  48.772  1.00 24.99           C
ATOM    180  O   PRO A 257      18.898  18.554  49.209  1.00 25.18           O
ATOM    181  CB  PRO A 257      18.410  16.999  46.556  1.00 25.09           C
ATOM    182  CG  PRO A 257      19.562  17.708  46.024  1.00 25.41           C
ATOM    183  CD  PRO A 257      19.093  19.102  45.685  1.00 26.63           C
ATOM    184  N   GLU A 258      16.927  17.559  49.555  1.00 23.88           N
ATOM    185  CA  GLU A 258      17.071  17.565  51.009  1.00 23.65           C
ATOM    186  C   GLU A 258      16.669  16.207  51.574  1.00 22.90           C
ATOM    187  O   GLU A 258      15.753  15.556  51.051  1.00 22.37           O
ATOM    188  CB  GLU A 258      16.133  18.631  51.593  1.00 24.73           C
ATOM    189  CG  GLU A 258      16.427  20.036  51.117  1.00 26.78           C
ATOM    190  CD  GLU A 258      15.400  21.022  51.635  1.00 34.93           C
ATOM    191  OE1 GLU A 258      15.785  22.176  51.841  1.00 37.28           O
ATOM    192  OE2 GLU A 258      14.207  20.650  51.809  1.00 38.99           O
ATOM    193  N   VAL A 259      17.376  15.784  52.623  1.00 21.62           N
ATOM    194  CA  VAL A 259      16.977  14.712  53.492  1.00 20.94           C
ATOM    195  C   VAL A 259      16.372  15.342  54.787  1.00 21.90           C
ATOM    196  O   VAL A 259      16.935  16.277  55.377  1.00 21.01           O
ATOM    197  CB  VAL A 259      18.217  13.760  53.787  1.00 22.21           C
ATOM    198  CG1 VAL A 259      17.900  12.713  54.837  1.00 23.29           C
ATOM    199  CG2 VAL A 259      18.660  13.082  52.471  1.00 18.49           C
ATOM    200  N   THR A 260      15.205  14.856  55.199  1.00 20.75           N
ATOM    201  CA  THR A 260      14.489  15.479  56.285  1.00 21.84           C
ATOM    202  C   THR A 260      14.272  14.487  57.423  1.00 21.81           C
ATOM    203  O   THR A 260      13.664  13.443  57.235  1.00 21.50           O
ATOM    204  CB  THR A 260      13.116  15.983  55.808  1.00 22.44           C
ATOM    205  OG1 THR A 260      13.305  16.840  54.687  1.00 21.29           O
ATOM    206  CG2 THR A 260      12.458  16.804  56.941  1.00 21.64           C
ATOM    207  N   CYS A 261      14.791  14.806  58.597  1.00 22.52           N
ATOM    208  CA  CYS A 261      14.606  13.993  59.760  1.00 22.46           C
ATOM    209  C   CYS A 261      13.543  14.634  60.656  1.00 23.73           C
ATOM    210  O   CYS A 261      13.725  15.775  61.101  1.00 25.65           O
ATOM    211  CB  CYS A 261      15.940  13.927  60.506  1.00 23.63           C
ATOM    212  SG  CYS A 261      16.004  12.683  61.784  1.00 23.90           S
ATOM    213  N   VAL A 262      12.447  13.912  60.897  1.00 23.43           N
ATOM    214  CA  VAL A 262      11.304  14.385  61.700  1.00 24.16           C
ATOM    215  C   VAL A 262      11.219  13.496  62.949  1.00 25.38           C
ATOM    216  O   VAL A 262      11.228  12.247  62.855  1.00 26.38           O
ATOM    217  CB  VAL A 262       9.956  14.320  60.938  1.00 23.83           C
ATOM    218  CG1 VAL A 262       8.782  14.875  61.835  1.00 22.51           C
ATOM    219  CG2 VAL A 262      10.045  15.118  59.577  1.00 20.59           C
ATOM    220  N   VAL A 263      11.143  14.134  64.108  1.00 25.27           N
ATOM    221  CA  VAL A 263      10.949  13.420  65.359  1.00 26.45           C
ATOM    222  C   VAL A 263       9.601  13.842  65.915  1.00 26.82           C
ATOM    223  O   VAL A 263       9.308  15.032  66.006  1.00 26.90           O
ATOM    224  CB  VAL A 263      12.028  13.792  66.378  1.00 26.52           C
ATOM    225  CG1 VAL A 263      11.956  12.797  67.566  1.00 26.59           C
ATOM    226  CG2 VAL A 263      13.377  13.811  65.667  1.00 29.35           C
ATOM    227  N   VAL A 264       8.789  12.862  66.280  1.00 27.81           N
ATOM    228  CA  VAL A 264       7.456  13.104  66.779  1.00 29.17           C
ATOM    229  C   VAL A 264       7.365  12.426  68.129  1.00 29.41           C
ATOM    230  O   VAL A 264       8.247  11.681  68.510  1.00 29.02           O
ATOM    231  CB  VAL A 264       6.312  12.572  65.840  1.00 29.61           C
ATOM    232  CG1 VAL A 264       6.283  13.329  64.506  1.00 29.89           C
ATOM    233  CG2 VAL A 264       6.398  11.037  65.666  1.00 29.67           C
ATOM    234  N   ASP A 265       6.292  12.714  68.837  1.00 30.41           N
ATOM    235  CA  ASP A 265       6.077  12.230  70.195  1.00 31.20           C
ATOM    236  C   ASP A 265       7.205  12.609  71.140  1.00 30.92           C
ATOM    237  O   ASP A 265       7.497  11.898  72.109  1.00 31.22           O
ATOM    238  CB  ASP A 265       5.789  10.729  70.223  1.00 32.84           C
ATOM    239  CG  ASP A 265       4.443  10.371  69.598  1.00 35.44           C
ATOM    240  OD1 ASP A 265       4.322   9.195  69.194  1.00 40.49           O
ATOM    241  OD2 ASP A 265       3.537  11.248  69.466  1.00 36.33           O
ATOM    242  N   VAL A 266       7.814  13.753  70.873  1.00 29.42           N
ATOM    243  CA  VAL A 266       8.792  14.332  71.807  1.00 29.50           C
ATOM    244  C   VAL A 266       8.066  14.733  73.068  1.00 30.77           C
ATOM    245  O   VAL A 266       7.007  15.342  72.993  1.00 30.64           O
ATOM    246  CB  VAL A 266       9.555  15.540  71.157  1.00 29.87           C
ATOM    247  CG1 VAL A 266      10.515  16.274  72.170  1.00 25.93           C
ATOM    248  CG2 VAL A 266      10.329  15.064  69.972  1.00 25.55           C
ATOM    249  N   SER A 267       8.639  14.379  74.221  1.00 32.10           N
ATOM    250  CA  SER A 267       8.146  14.769  75.551  1.00 33.93           C
ATOM    251  C   SER A 267       7.682  16.228  75.682  1.00 34.08           C
ATOM    252  O   SER A 267       8.405  17.176  75.370  1.00 33.02           O
ATOM    253  CB  SER A 267       9.239  14.488  76.578  1.00 33.84           C
ATOM    254  OG  SER A 267       8.961  15.182  77.765  1.00 39.78           O
ATOM    255  N   HIS A 268       6.445  16.409  76.117  1.00 35.91           N
ATOM    256  CA  HIS A 268       5.931  17.740  76.353  1.00 37.08           C
ATOM    257  C   HIS A 268       6.694  18.426  77.490  1.00 38.29           C
ATOM    258  O   HIS A 268       6.855  19.641  77.488  1.00 37.96           O
ATOM    259  CB  HIS A 268       4.429  17.707  76.682  1.00 37.11           C
ATOM    260  CG  HIS A 268       3.704  18.961  76.295  1.00 36.53           C
ATOM    261  ND1 HIS A 268       2.984  19.722  77.190  1.00 34.43           N
ATOM    262  CD2 HIS A 268       3.597  19.588  75.096  1.00 34.30           C
ATOM    263  CE1 HIS A 268       2.482  20.774  76.568  1.00 34.27           C
ATOM    264  NE2 HIS A 268       2.826  20.707  75.291  1.00 33.86           N
ATOM    265  N   GLU A 269       7.132  17.652  78.471  1.00 39.81           N
ATOM    266  CA  GLU A 269       7.753  18.239  79.659  1.00 43.32           C
ATOM    267  C   GLU A 269       9.238  18.466  79.513  1.00 43.92           C
ATOM    268  O   GLU A 269       9.819  19.308  80.210  1.00 44.63           O
ATOM    269  CB  GLU A 269       7.474  17.399  80.908  1.00 44.44           C
ATOM    270  CG  GLU A 269       7.775  15.927  80.735  1.00 50.04           C
ATOM    271  CD  GLU A 269       6.514  15.088  80.555  1.00 56.08           C
ATOM    272  OE1 GLU A 269       5.809  14.866  81.573  1.00 58.56           O
ATOM    273  OE2 GLU A 269       6.261  14.638  79.400  1.00 58.55           O
ATOM    274  N   ASP A 270       9.841  17.692  78.619  1.00 43.52           N
ATOM    275  CA  ASP A 270      11.272  17.704  78.398  1.00 44.52           C
ATOM    276  C   ASP A 270      11.525  17.688  76.873  1.00 42.36           C
ATOM    277  O   ASP A 270      11.963  16.672  76.317  1.00 42.49           O
ATOM    278  CB  ASP A 270      11.916  16.493  79.095  1.00 45.15           C
ATOM    279  CG  ASP A 270      13.431  16.655  79.297  1.00 49.68           C
ATOM    280  OD1 ASP A 270      14.103  17.287  78.430  1.00 50.51           O
ATOM    281  OD2 ASP A 270      13.954  16.124  80.329  1.00 53.29           O
ATOM    282  N   PRO A 271      11.210  18.806  76.181  1.00 40.99           N
ATOM    283  CA  PRO A 271      11.306  18.709  74.725  1.00 39.79           C
ATOM    284  C   PRO A 271      12.673  18.999  74.088  1.00 38.89           C
ATOM    285  O   PRO A 271      12.710  19.153  72.901  1.00 37.36           O
ATOM    286  CB  PRO A 271      10.283  19.749  74.236  1.00 39.17           C
ATOM    287  CG  PRO A 271      10.312  20.802  75.307  1.00 40.97           C
ATOM    288  CD  PRO A 271      10.731  20.137  76.605  1.00 40.91           C
ATOM    289  N   GLU A 272      13.767  19.100  74.842  1.00 38.48           N
ATOM    290  CA  GLU A 272      15.076  19.311  74.193  1.00 38.42           C
ATOM    291  C   GLU A 272      15.528  18.080  73.400  1.00 37.37           C
ATOM    292  O   GLU A 272      15.526  16.965  73.916  1.00 36.22           O
ATOM    293  CB  GLU A 272      16.149  19.692  75.204  1.00 39.16           C
ATOM    294  CG  GLU A 272      16.255  21.207  75.446  1.00 42.04           C
ATOM    295  CD  GLU A 272      17.316  21.578  76.488  0.50 40.54           C
ATOM    296  OE1 GLU A 272      18.518  21.239  76.334  0.50 40.85           O
ATOM    297  OE2 GLU A 272      16.934  22.237  77.459  0.50 41.31           O
ATOM    298  N   VAL A 273      15.914  18.306  72.144  1.00 35.60           N
ATOM    299  CA  VAL A 273      16.330  17.253  71.227  1.00 35.46           C
ATOM    300  C   VAL A 273      17.640  17.693  70.621  1.00 34.69           C
ATOM    301  O   VAL A 273      17.801  18.881  70.259  1.00 35.13           O
ATOM    302  CB  VAL A 273      15.266  17.044  70.078  1.00 34.64           C
ATOM    303  CG1 VAL A 273      15.803  16.265  68.963  1.00 34.89           C
ATOM    304  CG2 VAL A 273      14.060  16.332  70.635  1.00 36.56           C
ATOM    305  N   LYS A 274      18.585  16.766  70.511  1.00 32.95           N
ATOM    306  CA  LYS A 274      19.742  17.045  69.657  1.00 32.39           C
ATOM    307  C   LYS A 274      19.767  16.125  68.468  1.00 30.03           C
ATOM    308  O   LYS A 274      19.361  14.961  68.540  1.00 29.20           O
ATOM    309  CB  LYS A 274      21.090  17.127  70.426  1.00 32.55           C
ATOM    310  CG  LYS A 274      21.464  15.926  71.253  1.00 34.73           C
ATOM    311  CD  LYS A 274      22.890  16.014  71.767  1.00 35.76           C
ATOM    312  CE  LYS A 274      23.232  14.737  72.525  1.00 42.28           C
ATOM    313  NZ  LYS A 274      24.292  14.893  73.586  1.00 42.07           N
ATOM    314  N   PHE A 275      20.204  16.677  67.355  1.00 29.02           N
ATOM    315  CA  PHE A 275      20.391  15.942  66.114  1.00 28.81           C
ATOM    316  C   PHE A 275      21.885  15.825  65.844  1.00 29.07           C
ATOM    317  O   PHE A 275      22.635  16.780  66.051  1.00 29.61           O
ATOM    318  CB  PHE A 275      19.750  16.701  64.943  1.00 27.76           C
ATOM    319  CG  PHE A 275      18.251  16.702  64.951  1.00 28.16           C
ATOM    320  CD1 PHE A 275      17.545  17.719  65.641  1.00 27.47           C
ATOM    321  CD2 PHE A 275      17.533  15.719  64.266  1.00 24.84           C
ATOM    322  CE1 PHE A 275      16.151  17.754  65.634  1.00 25.11           C
ATOM    323  CE2 PHE A 275      16.136  15.736  64.255  1.00 24.87           C
ATOM    324  CZ  PHE A 275      15.438  16.743  64.960  1.00 25.54           C
ATOM    325  N   ASN A 276      22.319  14.651  65.397  1.00 28.34           N
ATOM    326  CA  ASN A 276      23.630  14.530  64.770  1.00 28.23           C
ATOM    327  C   ASN A 276      23.395  13.922  63.394  1.00 26.61           C
ATOM    328  O   ASN A 276      22.579  13.008  63.250  1.00 28.23           O
ATOM    329  CB  ASN A 276      24.652  13.681  65.567  1.00 25.58           C
ATOM    330  CG  ASN A 276      24.905  14.210  66.967  1.00 31.67           C
ATOM    331  OD1 ASN A 276      25.996  14.767  67.297  1.00 29.46           O
ATOM    332  ND2 ASN A 276      23.927  14.009  67.812  1.00 29.56           N
ATOM    333  N   TRP A 277      24.121  14.411  62.391  1.00 26.62           N
ATOM    334  CA  TRP A 277      23.990  13.906  61.006  1.00 24.32           C
ATOM    335  C   TRP A 277      25.335  13.401  60.525  1.00 25.65           C
ATOM    336  O   TRP A 277      26.381  13.983  60.852  1.00 24.27           O
ATOM    337  CB  TRP A 277      23.575  15.024  60.064  1.00 24.05           C
ATOM    338  CG  TRP A 277      22.162  15.499  60.170  1.00 23.21           C
ATOM    339  CD1 TRP A 277      21.659  16.455  61.017  1.00 22.71           C
ATOM    340  CD2 TRP A 277      21.062  15.028  59.389  1.00 24.17           C
ATOM    341  NE1 TRP A 277      20.317  16.638  60.756  1.00 22.13           N
ATOM    342  CE2 TRP A 277      19.927  15.757  59.779  1.00 22.45           C
ATOM    343  CE3 TRP A 277      20.943  14.062  58.383  1.00 22.07           C
ATOM    344  CZ2 TRP A 277      18.689  15.579  59.186  1.00 21.82           C
ATOM    345  CZ3 TRP A 277      19.687  13.863  57.782  1.00 23.11           C
ATOM    346  CH2 TRP A 277      18.570  14.617  58.202  1.00 21.09           C
ATOM    347  N   TYR A 278      25.291  12.312  59.761  1.00 25.28           N
ATOM    348  CA  TYR A 278      26.467  11.609  59.288  1.00 25.78           C
ATOM    349  C   TYR A 278      26.238  11.279  57.814  1.00 26.38           C
ATOM    350  O   TYR A 278      25.127  10.935  57.397  1.00 26.69           O
ATOM    351  CB  TYR A 278      26.713  10.308  60.085  1.00 25.26           C
ATOM    352  CG  TYR A 278      26.686  10.539  61.577  1.00 27.06           C
ATOM    353  CD1 TYR A 278      25.475  10.542  62.280  1.00 25.26           C
ATOM    354  CD2 TYR A 278      27.865  10.792  62.296  1.00 25.18           C
ATOM    355  CE1 TYR A 278      25.454  10.792  63.643  1.00 24.75           C
ATOM    356  CE2 TYR A 278      27.838  11.028  63.696  1.00 26.39           C
ATOM    357  CZ  TYR A 278      26.641  11.039  64.342  1.00 25.65           C
ATOM    358  OH  TYR A 278      26.597  11.258  65.720  1.00 31.39           O
ATOM    359  N   VAL A 279      27.304  11.362  57.028  1.00 27.35           N
ATOM    360  CA  VAL A 279      27.235  11.015  55.591  1.00 27.66           C
ATOM    361  C   VAL A 279      28.331   9.988  55.399  1.00 28.87           C
ATOM    362  O   VAL A 279      29.493  10.294  55.644  1.00 28.98           O
ATOM    363  CB  VAL A 279      27.481  12.245  54.689  1.00 27.78           C
ATOM    364  CG1 VAL A 279      27.635  11.846  53.202  1.00 26.62           C
ATOM    365  CG2 VAL A 279      26.342  13.333  54.921  1.00 26.19           C
ATOM    366  N   ASP A 280      27.953   8.757  55.042  1.00 28.86           N
ATOM    367  CA  ASP A 280      28.906   7.606  55.057  1.00 29.79           C
ATOM    368  C   ASP A 280      29.623   7.437  56.393  1.00 30.57           C
ATOM    369  O   ASP A 280      30.784   7.005  56.458  1.00 32.18           O
ATOM    370  CB  ASP A 280      29.884   7.688  53.865  1.00 29.57           C
ATOM    371  CG  ASP A 280      29.188   7.353  52.579  1.00 28.90           C
ATOM    372  OD1 ASP A 280      28.058   6.854  52.642  1.00 28.75           O
ATOM    373  OD2 ASP A 280      29.736   7.578  51.511  1.00 35.50           O
ATOM    374  N   GLY A 281      28.916   7.807  57.442  1.00 29.97           N
ATOM    375  CA  GLY A 281      29.378   7.663  58.852  1.00 31.07           C
ATOM    376  C   GLY A 281      30.266   8.791  59.313  1.00 31.89           C
ATOM    377  O   GLY A 281      30.770   8.757  60.432  1.00 33.74           O
ATOM    378  N   VAL A 282      30.536   9.765  58.452  1.00 31.86           N
ATOM    379  CA  VAL A 282      31.343  10.897  58.854  1.00 31.67           C
ATOM    380  C   VAL A 282      30.388  12.036  59.277  1.00 31.37           C
ATOM    381  O   VAL A 282      29.530  12.445  58.480  1.00 29.59           O
ATOM    382  CB  VAL A 282      32.278  11.356  57.711  1.00 32.96           C
ATOM    383  CG1 VAL A 282      33.165  12.509  58.196  1.00 35.21           C
ATOM    384  CG2 VAL A 282      33.198  10.172  57.188  1.00 31.42           C
ATOM    385  N   GLU A 283      30.524  12.545  60.516  1.00 30.62           N
ATOM    386  CA  GLU A 283      29.627  13.613  60.990  1.00 31.28           C
ATOM    387  C   GLU A 283      29.687  14.890  60.131  1.00 30.51           C
ATOM    388  O   GLU A 283      30.758  15.359  59.764  1.00 30.80           O
ATOM    389  CB  GLU A 283      29.850  13.965  62.476  1.00 30.81           C
ATOM    390  CG  GLU A 283      28.682  14.838  63.005  1.00 32.38           C
ATOM    391  CD  GLU A 283      28.655  15.015  64.513  1.00 31.04           C
ATOM    392  OE1 GLU A 283      29.544  14.511  65.199  1.00 34.34           O
ATOM    393  OE2 GLU A 283      27.724  15.645  65.028  1.00 30.13           O
ATOM    394  N   VAL A 284      28.532  15.459  59.827  1.00 29.53           N
ATOM    395  CA  VAL A 284      28.500  16.731  59.082  1.00 28.65           C
ATOM    396  C   VAL A 284      27.698  17.723  59.911  1.00 28.06           C
ATOM    397  O   VAL A 284      26.893  17.307  60.720  1.00 27.89           O
ATOM    398  CB  VAL A 284      27.879  16.569  57.710  1.00 28.27           C
ATOM    399  CG1 VAL A 284      28.691  15.567  56.863  1.00 28.24           C
ATOM    400  CG2 VAL A 284      26.406  16.093  57.820  1.00 29.08           C
ATOM    401  N   HIS A 285      27.887  19.017  59.668  1.00 28.56           N
ATOM    402  CA  HIS A 285      27.396  20.047  60.531  1.00 29.43           C
ATOM    403  C   HIS A 285      26.547  21.135  59.870  1.00 30.57           C
ATOM    404  O   HIS A 285      26.334  22.180  60.492  1.00 31.62           O
ATOM    405  CB  HIS A 285      28.579  20.657  61.301  1.00 30.62           C
ATOM    406  CG  HIS A 285      29.336  19.648  62.089  1.00 30.98           C
ATOM    407  ND1 HIS A 285      28.929  19.225  63.342  1.00 30.70           N
ATOM    408  CD2 HIS A 285      30.444  18.927  61.780  1.00 31.93           C
ATOM    409  CE1 HIS A 285      29.769  18.298  63.775  1.00 32.90           C
ATOM    410  NE2 HIS A 285      30.693  18.096  62.847  1.00 33.49           N
ATOM    411  N   ASN A 286      26.037  20.895  58.649  1.00 31.03           N
ATOM    412  CA  ASN A 286      25.351  21.940  57.888  1.00 31.48           C
ATOM    413  C   ASN A 286      23.810  21.832  57.854  1.00 31.70           C
ATOM    414  O   ASN A 286      23.144  22.570  57.098  1.00 31.18           O
ATOM    415  CB  ASN A 286      25.909  21.996  56.473  1.00 32.01           C
ATOM    416  CG  ASN A 286      25.778  20.666  55.739  1.00 34.98           C
ATOM    417  OD1 ASN A 286      26.142  19.621  56.264  1.00 36.08           O
ATOM    418  ND2 ASN A 286      25.255  20.700  54.509  1.00 39.87           N
ATOM    419  N   ALA A 287      23.244  20.907  58.645  1.00 31.03           N
ATOM    420  CA  ALA A 287      21.793  20.730  58.676  1.00 30.05           C
ATOM    421  C   ALA A 287      21.158  21.940  59.327  1.00 30.68           C
ATOM    422  O   ALA A 287      21.784  22.613  60.151  1.00 30.03           O
ATOM    423  CB  ALA A 287      21.407  19.478  59.419  1.00 29.68           C
ATOM    424  N   LYS A 288      19.907  22.197  58.970  1.00 30.90           N
ATOM    425  CA  LYS A 288      19.152  23.311  59.537  1.00 31.75           C
ATOM    426  C   LYS A 288      18.023  22.710  60.321  1.00 30.96           C
ATOM    427  O   LYS A 288      17.110  22.101  59.770  1.00 29.03           O
ATOM    428  CB  LYS A 288      18.600  24.240  58.441  1.00 33.72           C
ATOM    429  CG  LYS A 288      19.592  24.650  57.326  1.00 36.28           C
ATOM    430  CD  LYS A 288      20.509  25.815  57.751  1.00 44.91           C
ATOM    431  CE  LYS A 288      21.415  26.348  56.589  1.00 44.18           C
ATOM    432  NZ  LYS A 288      22.819  25.718  56.515  1.00 50.38           N
ATOM    433  N   THR A 289      18.111  22.882  61.636  1.00 32.02           N
ATOM    434  CA  THR A 289      17.130  22.368  62.567  1.00 31.70           C
ATOM    435  C   THR A 289      16.146  23.494  62.946  1.00 32.86           C
ATOM    436  O   THR A 289      16.542  24.591  63.360  1.00 32.96           O
ATOM    437  CB  THR A 289      17.847  21.747  63.766  1.00 31.47           C
ATOM    438  OG1 THR A 289      18.739  20.716  63.268  1.00 32.31           O
ATOM    439  CG2 THR A 289      16.841  21.160  64.735  1.00 31.27           C
ATOM    440  N   LYS A 290      14.861  23.201  62.778  1.00 33.21           N
ATOM    441  CA  LYS A 290      13.803  24.165  62.918  1.00 33.36           C
ATOM    442  C   LYS A 290      13.359  24.186  64.372  1.00 34.49           C
ATOM    443  O   LYS A 290      13.575  23.218  65.093  1.00 33.16           O
ATOM    444  CB  LYS A 290      12.601  23.769  62.059  1.00 34.04           C
ATOM    445  CG  LYS A 290      12.889  23.471  60.580  1.00 36.41           C
ATOM    446  CD  LYS A 290      11.565  23.504  59.822  1.00 42.87           C
ATOM    447  CE  LYS A 290      11.648  22.931  58.402  1.00 46.04           C
ATOM    448  NZ  LYS A 290      12.455  23.803  57.447  1.00 48.59           N
ATOM    449  N   PRO A 291      12.725  25.306  64.806  1.00 35.16           N
ATOM    450  CA  PRO A 291      12.120  25.360  66.138  1.00 35.60           C
ATOM    451  C   PRO A 291      11.099  24.229  66.325  1.00 35.38           C
ATOM    452  O   PRO A 291      10.342  23.865  65.405  1.00 34.89           O
ATOM    453  CB  PRO A 291      11.428  26.736  66.159  1.00 36.70           C
ATOM    454  CG  PRO A 291      12.225  27.558  65.148  1.00 35.99           C
ATOM    455  CD  PRO A 291      12.545  26.565  64.057  1.00 35.37           C
ATOM    456  N   ARG A 292      11.097  23.659  67.513  1.00 35.50           N
ATOM    457  CA  ARG A 292      10.136  22.642  67.827  1.00 36.22           C
ATOM    458  C   ARG A 292       8.732  23.223  67.718  1.00 36.16           C
ATOM    459  O   ARG A 292       8.531  24.428  67.924  1.00 37.19           O
ATOM    460  CB  ARG A 292      10.395  22.134  69.228  1.00 36.52           C
ATOM    461  CG  ARG A 292      10.321  23.176  70.285  1.00 37.44           C
ATOM    462  CD  ARG A 292      10.451  22.438  71.560  1.00 44.56           C
ATOM    463  NE  ARG A 292      10.754  23.311  72.673  1.00 51.25           N
ATOM    464  CZ  ARG A 292      11.980  23.453  73.177  1.00 54.37           C
ATOM    465  NH1 ARG A 292      13.015  22.781  72.656  1.00 55.43           N
ATOM    466  NH2 ARG A 292      12.174  24.261  74.196  1.00 54.93           N
ATOM    467  N   GLU A 293       7.771  22.377  67.367  1.00 36.22           N
ATOM    468  CA  GLU A 293       6.374  22.796  67.206  1.00 36.70           C
ATOM    469  C   GLU A 293       5.522  21.912  68.099  1.00 35.12           C
ATOM    470  O   GLU A 293       5.509  20.691  67.949  1.00 33.77           O
ATOM    471  CB  GLU A 293       5.924  22.734  65.736  1.00 37.14           C
ATOM    472  CG  GLU A 293       6.179  21.414  65.087  1.00 42.65           C
ATOM    473  CD  GLU A 293       6.362  21.466  63.550  1.00 46.12           C
ATOM    474  OE1 GLU A 293       5.534  22.111  62.852  1.00 48.97           O
ATOM    475  OE2 GLU A 293       7.317  20.840  63.042  1.00 45.33           O
ATOM    476  N   GLU A 294       4.878  22.550  69.071  1.00 36.09           N
ATOM    477  CA  GLU A 294       3.967  21.892  70.002  1.00 35.38           C
ATOM    478  C   GLU A 294       2.783  21.327  69.204  1.00 36.45           C
ATOM    479  O   GLU A 294       2.271  21.992  68.288  1.00 37.72           O
ATOM    480  CB  GLU A 294       3.481  22.912  71.020  1.00 37.10           C
ATOM    481  CG  GLU A 294       2.687  22.296  72.163  1.00 34.22           C
ATOM    482  CD  GLU A 294       1.994  23.324  73.026  1.00 43.33           C
ATOM    483  OE1 GLU A 294       1.662  22.999  74.192  1.00 36.19           O
ATOM    484  OE2 GLU A 294       1.760  24.458  72.536  1.00 46.92           O
ATOM    485  N   GLN A 295       2.377  20.096  69.505  1.00 36.77           N
ATOM    486  CA  GLN A 295       1.238  19.484  68.819  1.00 37.74           C
ATOM    487  C   GLN A 295       0.004  19.545  69.710  1.00 38.23           C
ATOM    488  O   GLN A 295       0.116  19.827  70.884  1.00 36.59           O
ATOM    489  CB  GLN A 295       1.567  18.044  68.444  1.00 37.66           C
ATOM    490  CG  GLN A 295       2.778  17.931  67.549  1.00 37.22           C
ATOM    491  CD  GLN A 295       2.551  18.699  66.250  1.00 38.25           C
ATOM    492  OE1 GLN A 295       1.595  18.436  65.543  1.00 37.64           O
ATOM    493  NE2 GLN A 295       3.407  19.677  65.962  1.00 38.36           N
ATOM    494  N   TYR A 296      -1.162  19.247  69.153  1.00 39.17           N
ATOM    495  CA  TYR A 296      -2.413  19.264  69.910  1.00 41.01           C
ATOM    496  C   TYR A 296      -2.576  18.036  70.816  1.00 41.96           C
ATOM    497  O   TYR A 296      -3.544  17.944  71.569  1.00 43.90           O
ATOM    498  CB  TYR A 296      -3.610  19.434  68.971  1.00 41.38           C
ATOM    499  CG  TYR A 296      -4.038  20.861  68.865  1.00 40.71           C
ATOM    500  CD1 TYR A 296      -3.305  21.774  68.122  1.00 40.41           C
ATOM    501  CD2 TYR A 296      -5.161  21.307  69.545  1.00 40.32           C
ATOM    502  CE1 TYR A 296      -3.700  23.108  68.046  1.00 41.88           C
ATOM    503  CE2 TYR A 296      -5.571  22.622  69.478  1.00 42.98           C
ATOM    504  CZ  TYR A 296      -4.831  23.526  68.744  1.00 42.05           C
ATOM    505  OH  TYR A 296      -5.267  24.833  68.684  1.00 43.01           O
ATOM    506  N   ASN A 297      -1.638  17.100  70.768  1.00 41.60           N
ATOM    507  CA  ASN A 297      -1.746  15.930  71.646  1.00 40.88           C
ATOM    508  C   ASN A 297      -0.697  15.843  72.750  1.00 40.53           C
ATOM    509  O   ASN A 297      -0.301  14.735  73.132  1.00 40.43           O
ATOM    510  CB  ASN A 297      -1.718  14.653  70.824  1.00 40.92           C
ATOM    511  CG  ASN A 297      -0.520  14.555  69.903  1.00 40.90           C
ATOM    512  OD1 ASN A 297       0.496  15.265  70.054  1.00 40.20           O
ATOM    513  ND2 ASN A 297      -0.631  13.638  68.941  1.00 40.95           N
ATOM    514  N   SER A 298      -0.235  17.003  73.219  1.00 39.19           N
ATOM    515  CA  SER A 298       0.695  17.108  74.335  1.00 38.34           C
ATOM    516  C   SER A 298       2.070  16.529  74.033  1.00 36.58           C
ATOM    517  O   SER A 298       2.670  15.851  74.885  1.00 36.56           O
ATOM    518  CB  SER A 298       0.077  16.481  75.585  1.00 39.15           C
ATOM    519  OG  SER A 298      -0.989  17.306  76.027  1.00 42.33           O
ATOM    520  N   THR A 299       2.569  16.793  72.817  1.00 33.99           N
ATOM    521  CA  THR A 299       3.867  16.303  72.376  1.00 32.21           C
ATOM    522  C   THR A 299       4.430  17.423  71.531  1.00 31.57           C
ATOM    523  O   THR A 299       3.688  18.339  71.161  1.00 30.88           O
ATOM    524  CB  THR A 299       3.762  15.035  71.421  1.00 32.53           C
ATOM    525  OG1 THR A 299       3.006  15.366  70.258  1.00 32.21           O
ATOM    526  CG2 THR A 299       3.104  13.816  72.107  1.00 32.70           C
ATOM    527  N   TYR A 300       5.719  17.335  71.199  1.00 30.65           N
ATOM    528  CA  TYR A 300       6.357  18.243  70.258  1.00 29.65           C
ATOM    529  C   TYR A 300       6.772  17.398  69.076  1.00 29.30           C
ATOM    530  O   TYR A 300       6.902  16.174  69.182  1.00 28.04           O
ATOM    531  CB  TYR A 300       7.592  18.929  70.859  1.00 30.92           C
ATOM    532  CG  TYR A 300       7.226  20.111  71.781  1.00 32.42           C
ATOM    533  CD1 TYR A 300       7.081  21.406  71.274  1.00 31.18           C
ATOM    534  CD2 TYR A 300       7.006  19.909  73.139  1.00 35.76           C
ATOM    535  CE1 TYR A 300       6.718  22.466  72.102  1.00 36.65           C
ATOM    536  CE2 TYR A 300       6.631  20.975  73.994  1.00 31.22           C
ATOM    537  CZ  TYR A 300       6.499  22.244  73.463  1.00 32.95           C
ATOM    538  OH  TYR A 300       6.134  23.307  74.259  1.00 35.00           O
ATOM    539  N   ARG A 301       6.979  18.080  67.956  1.00 28.55           N
ATOM    540  CA  ARG A 301       7.503  17.528  66.727  1.00 27.95           C
ATOM    541  C   ARG A 301       8.674  18.435  66.386  1.00 27.75           C
ATOM    542  O   ARG A 301       8.588  19.646  66.564  1.00 29.69           O
ATOM    543  CB  ARG A 301       6.418  17.641  65.667  1.00 26.96           C
ATOM    544  CG  ARG A 301       6.859  17.361  64.256  1.00 29.66           C
ATOM    545  CD  ARG A 301       5.649  17.450  63.322  1.00 32.37           C
ATOM    546  NE  ARG A 301       5.919  16.876  61.997  1.00 35.69           N
ATOM    547  CZ  ARG A 301       6.307  17.570  60.931  1.00 35.96           C
ATOM    548  NH1 ARG A 301       6.538  18.872  61.010  1.00 37.22           N
ATOM    549  NH2 ARG A 301       6.473  16.949  59.781  1.00 38.39           N
ATOM    550  N   VAL A 302       9.782  17.865  65.941  1.00 27.70           N
ATOM    551  CA  VAL A 302      10.992  18.656  65.592  1.00 27.13           C
ATOM    552  C   VAL A 302      11.553  18.110  64.285  1.00 26.95           C
ATOM    553  O   VAL A 302      11.634  16.901  64.104  1.00 27.12           O
ATOM    554  CB  VAL A 302      12.117  18.650  66.712  1.00 26.66           C
ATOM    555  CG1 VAL A 302      13.077  19.840  66.510  1.00 27.68           C
ATOM    556  CG2 VAL A 302      11.512  18.695  68.113  1.00 27.69           C
ATOM    557  N   VAL A 303      11.937  19.019  63.385  1.00 26.47           N
ATOM    558  CA  VAL A 303      12.404  18.681  62.068  1.00 26.62           C
ATOM    559  C   VAL A 303      13.825  19.195  61.876  1.00 26.13           C
ATOM    560  O   VAL A 303      14.104  20.330  62.238  1.00 27.07           O
ATOM    561  CB  VAL A 303      11.448  19.333  61.009  1.00 27.14           C
ATOM    562  CG1 VAL A 303      11.889  19.059  59.547  1.00 26.73           C
ATOM    563  CG2 VAL A 303      10.022  18.818  61.211  1.00 28.54           C
ATOM    564  N   SER A 304      14.722  18.369  61.303  1.00 24.67           N
ATOM    565  CA  SER A 304      16.029  18.846  60.886  1.00 23.87           C
ATOM    566  C   SER A 304      16.170  18.546  59.395  1.00 23.76           C
ATOM    567  O   SER A 304      15.757  17.474  58.953  1.00 22.24           O
ATOM    568  CB  SER A 304      17.135  18.149  61.680  1.00 24.55           C
ATOM    569  OG  SER A 304      18.420  18.696  61.363  1.00 26.05           O
ATOM    570  N   VAL A 305      16.675  19.514  58.622  1.00 23.32           N
ATOM    571  CA  VAL A 305      16.752  19.380  57.158  1.00 23.78           C
ATOM    572  C   VAL A 305      18.219  19.475  56.745  1.00 24.08           C
ATOM    573  O   VAL A 305      18.929  20.439  57.120  1.00 24.62           O
ATOM    574  CB  VAL A 305      15.933  20.469  56.455  1.00 23.82           C
ATOM    575  CG1 VAL A 305      15.870  20.184  54.956  1.00 21.93           C
ATOM    576  CG2 VAL A 305      14.523  20.508  57.048  1.00 25.56           C
ATOM    577  N   LEU A 306      18.674  18.454  56.021  1.00 23.11           N
ATOM    578  CA  LEU A 306      20.022  18.414  55.514  1.00 23.45           C
ATOM    579  C   LEU A 306      19.989  18.537  54.012  1.00 23.96           C
ATOM    580  O   LEU A 306      19.400  17.703  53.310  1.00 23.78           O
ATOM    581  CB  LEU A 306      20.757  17.130  55.954  1.00 23.13           C
ATOM    582  CG  LEU A 306      22.250  17.013  55.515  1.00 22.28           C
ATOM    583  CD1 LEU A 306      23.169  17.820  56.459  1.00 24.58           C
ATOM    584  CD2 LEU A 306      22.669  15.598  55.531  1.00 24.72           C
ATOM    585  N   THR A 307      20.583  19.606  53.504  1.00 25.45           N
ATOM    586  CA  THR A 307      20.716  19.758  52.057  1.00 26.54           C
ATOM    587  C   THR A 307      21.806  18.792  51.612  1.00 26.67           C
ATOM    588  O   THR A 307      22.852  18.668  52.250  1.00 27.11           O
ATOM    589  CB  THR A 307      21.059  21.212  51.679  1.00 28.20           C
ATOM    590  OG1 THR A 307      19.959  22.066  52.080  1.00 30.71           O
ATOM    591  CG2 THR A 307      21.298  21.353  50.141  1.00 27.49           C
ATOM    592  N   VAL A 308      21.519  18.022  50.581  1.00 26.08           N
ATOM    593  CA  VAL A 308      22.496  17.087  50.062  1.00 24.94           C
ATOM    594  C   VAL A 308      22.996  17.550  48.697  1.00 24.13           C
ATOM    595  O   VAL A 308      22.278  18.228  47.987  1.00 23.94           O
ATOM    596  CB  VAL A 308      21.940  15.644  50.032  1.00 24.60           C
ATOM    597  CG1 VAL A 308      21.354  15.261  51.454  1.00 24.02           C
ATOM    598  CG2 VAL A 308      20.890  15.471  48.941  1.00 25.64           C
ATOM    599  N   LEU A 309      24.221  17.160  48.342  1.00 24.51           N
ATOM    600  CA  LEU A 309      24.759  17.371  47.013  1.00 24.00           C
ATOM    601  C   LEU A 309      24.131  16.359  46.059  1.00 24.19           C
ATOM    602  O   LEU A 309      24.077  15.155  46.359  1.00 23.54           O
ATOM    603  CB  LEU A 309      26.269  17.145  47.016  1.00 24.90           C
ATOM    604  CG  LEU A 309      27.120  18.089  47.891  1.00 26.62           C
ATOM    605  CD1 LEU A 309      28.645  17.905  47.676  1.00 28.69           C
ATOM    606  CD2 LEU A 309      26.709  19.513  47.702  1.00 29.69           C
ATOM    607  N   HIS A 310      23.689  16.828  44.894  1.00 24.70           N
ATOM    608  CA  HIS A 310      23.087  15.948  43.894  1.00 24.30           C
ATOM    609  C   HIS A 310      23.942  14.715  43.640  1.00 24.14           C
ATOM    610  O   HIS A 310      23.443  13.579  43.658  1.00 22.72           O
ATOM    611  CB  HIS A 310      22.846  16.704  42.569  1.00 25.21           C
ATOM    612  CG  HIS A 310      22.065  17.973  42.751  1.00 27.91           C
ATOM    613  ND1 HIS A 310      22.570  19.064  43.430  1.00 28.53           N
ATOM    614  CD2 HIS A 310      20.821  18.321  42.350  1.00 25.02           C
ATOM    615  CE1 HIS A 310      21.669  20.030  43.435  1.00 30.30           C
ATOM    616  NE2 HIS A 310      20.603  19.606  42.783  1.00 28.41           N
ATOM    617  N   GLN A 311      25.220  14.929  43.397  1.00 23.92           N
ATOM    618  CA  GLN A 311      26.086  13.803  43.066  1.00 24.74           C
ATOM    619  C   GLN A 311      26.357  12.855  44.249  1.00 23.95           C
ATOM    620  O   GLN A 311      26.560  11.632  44.028  1.00 23.16           O
ATOM    621  CB  GLN A 311      27.382  14.237  42.371  1.00 26.03           C
ATOM    622  CG  GLN A 311      28.014  13.038  41.540  1.00 33.04           C
ATOM    623  CD  GLN A 311      27.063  12.451  40.438  1.00 38.57           C
ATOM    624  OE1 GLN A 311      26.487  13.206  39.635  1.00 42.39           O
ATOM    625  NE2 GLN A 311      26.894  11.109  40.417  1.00 38.47           N
ATOM    626  N   ASP A 312      26.317  13.386  45.481  1.00 23.17           N
ATOM    627  CA  ASP A 312      26.450  12.520  46.655  1.00 23.58           C
ATOM    628  C   ASP A 312      25.279  11.559  46.700  1.00 22.14           C
ATOM    629  O   ASP A 312      25.460  10.353  46.880  1.00 22.19           O
ATOM    630  CB  ASP A 312      26.491  13.284  47.990  1.00 22.77           C
ATOM    631  CG  ASP A 312      27.851  13.896  48.297  1.00 25.25           C
ATOM    632  OD1 ASP A 312      28.826  13.634  47.558  1.00 28.89           O
ATOM    633  OD2 ASP A 312      27.929  14.644  49.295  1.00 26.17           O
ATOM    634  N   TRP A 313      24.073  12.088  46.573  1.00 23.06           N
ATOM    635  CA  TRP A 313      22.863  11.224  46.598  1.00 22.52           C
ATOM    636  C   TRP A 313      22.984  10.123  45.526  1.00 23.28           C
ATOM    637  O   TRP A 313      22.817   8.923  45.820  1.00 24.23           O
ATOM    638  CB  TRP A 313      21.541  12.029  46.371  1.00 22.46           C
ATOM    639  CG  TRP A 313      20.345  11.083  46.437  1.00 21.67           C
ATOM    640  CD1 TRP A 313      19.688  10.498  45.383  1.00 22.31           C
ATOM    641  CD2 TRP A 313      19.770  10.530  47.630  1.00 21.22           C
ATOM    642  NE1 TRP A 313      18.709   9.652  45.853  1.00 20.20           N
ATOM    643  CE2 TRP A 313      18.729   9.662  47.224  1.00 21.53           C
ATOM    644  CE3 TRP A 313      20.004  10.731  49.015  1.00 20.23           C
ATOM    645  CZ2 TRP A 313      17.917   8.975  48.140  1.00 20.55           C
ATOM    646  CZ3 TRP A 313      19.207  10.048  49.923  1.00 21.36           C
ATOM    647  CH2 TRP A 313      18.171   9.182  49.490  1.00 22.48           C
ATOM    648  N   LEU A 314      23.235  10.538  44.284  1.00 22.96           N
ATOM    649  CA  LEU A 314      23.269   9.610  43.140  1.00 23.10           C
ATOM    650  C   LEU A 314      24.454   8.643  43.210  1.00 22.98           C
ATOM    651  O   LEU A 314      24.437   7.575  42.619  1.00 23.81           O
ATOM    652  CB  LEU A 314      23.322  10.387  41.818  1.00 24.38           C
ATOM    653  CG  LEU A 314      22.085  11.241  41.527  1.00 23.74           C
ATOM    654  CD1 LEU A 314      22.287  12.112  40.290  1.00 25.16           C
ATOM    655  CD2 LEU A 314      20.845  10.327  41.434  1.00 22.26           C
ATOM    656  N   ASN A 315      25.489   9.023  43.945  1.00 22.96           N
ATOM    657  CA  ASN A 315      26.648   8.162  44.132  1.00 24.20           C
ATOM    658  C   ASN A 315      26.457   7.252  45.346  1.00 23.13           C
ATOM    659  O   ASN A 315      27.357   6.530  45.732  1.00 23.20           O
ATOM    660  CB  ASN A 315      27.937   8.990  44.288  1.00 25.73           C
ATOM    661  CG  ASN A 315      28.474   9.477  42.967  1.00 27.25           C
ATOM    662  OD1 ASN A 315      28.155   8.935  41.894  1.00 30.98           O
ATOM    663  ND2 ASN A 315      29.272  10.511  43.026  1.00 28.90           N
ATOM    664  N   GLY A 316      25.268   7.283  45.926  1.00 23.17           N
ATOM    665  CA  GLY A 316      24.842   6.262  46.889  1.00 22.51           C
ATOM    666  C   GLY A 316      25.342   6.567  48.280  1.00 23.38           C
ATOM    667  O   GLY A 316      25.497   5.657  49.078  1.00 22.78           O
ATOM    668  N   LYS A 317      25.601   7.835  48.620  1.00 24.49           N
ATOM    669  CA  LYS A 317      26.032   8.112  50.033  1.00 24.89           C
ATOM    670  C   LYS A 317      24.895   7.834  51.004  1.00 24.81           C
ATOM    671  O   LYS A 317      23.715   7.998  50.631  1.00 24.37           O
ATOM    672  CB  LYS A 317      26.535   9.523  50.168  1.00 24.81           C
ATOM    673  CG  LYS A 317      27.777   9.690  49.306  1.00 27.30           C
ATOM    674  CD  LYS A 317      28.683  10.674  49.973  1.00 30.44           C
ATOM    675  CE  LYS A 317      29.927  11.010  49.146  1.00 36.24           C
ATOM    676  NZ  LYS A 317      30.896   9.958  49.355  1.00 41.22           N
ATOM    677  N   GLU A 318      25.244   7.380  52.213  1.00 25.40           N
ATOM    678  CA  GLU A 318      24.266   7.052  53.245  1.00 26.11           C
ATOM    679  C   GLU A 318      24.154   8.204  54.250  1.00 25.67           C
ATOM    680  O   GLU A 318      25.174   8.724  54.732  1.00 25.14           O
ATOM    681  CB  GLU A 318      24.624   5.767  53.969  1.00 27.31           C
ATOM    682  CG  GLU A 318      24.457   4.561  53.072  1.00 30.98           C
ATOM    683  CD  GLU A 318      25.166   3.319  53.602  1.00 38.19           C
ATOM    684  OE1 GLU A 318      25.402   2.375  52.779  1.00 41.95           O
ATOM    685  OE2 GLU A 318      25.502   3.294  54.813  1.00 39.45           O
ATOM    686  N   TYR A 319      22.907   8.606  54.501  1.00 24.10           N
ATOM    687  CA  TYR A 319      22.588   9.747  55.348  1.00 22.93           C
ATOM    688  C   TYR A 319      21.984   9.217  56.596  1.00 24.09           C
ATOM    689  O   TYR A 319      20.931   8.549  56.568  1.00 24.04           O
ATOM    690  CB  TYR A 319      21.655  10.737  54.625  1.00 22.18           C
ATOM    691  CG  TYR A 319      22.345  11.323  53.385  1.00 22.35           C
ATOM    692  CD1 TYR A 319      22.289  10.668  52.171  1.00 19.86           C
ATOM    693  CD2 TYR A 319      23.104  12.506  53.464  1.00 21.29           C
ATOM    694  CE1 TYR A 319      22.947  11.189  51.030  1.00 23.01           C
ATOM    695  CE2 TYR A 319      23.736  13.033  52.333  1.00 22.17           C
ATOM    696  CZ  TYR A 319      23.654  12.374  51.133  1.00 20.78           C
ATOM    697  OH  TYR A 319      24.287  12.884  50.012  1.00 20.90           O
ATOM    698  N   LYS A 320      22.665   9.502  57.700  1.00 23.64           N
ATOM    699  CA  LYS A 320      22.225   9.051  58.995  1.00 25.31           C
ATOM    700  C   LYS A 320      21.810  10.224  59.882  1.00 25.30           C
ATOM    701  O   LYS A 320      22.549  11.219  60.016  1.00 22.78           O
ATOM    702  CB  LYS A 320      23.290   8.169  59.669  1.00 25.66           C
ATOM    703  CG  LYS A 320      22.988   7.770  61.118  1.00 28.41           C
ATOM    704  CD  LYS A 320      23.836   6.516  61.538  1.00 29.08           C
ATOM    705  CE  LYS A 320      25.140   6.899  62.191  1.00 34.33           C
ATOM    706  NZ  LYS A 320      25.866   5.712  62.875  1.00 36.64           N
ATOM    707  N   CYS A 321      20.604  10.107  60.458  1.00 25.42           N
ATOM    708  CA  CYS A 321      20.123  11.056  61.450  1.00 26.43           C
ATOM    709  C   CYS A 321      20.104  10.354  62.823  1.00 27.33           C
ATOM    710  O   CYS A 321      19.464   9.287  62.964  1.00 27.96           O
ATOM    711  CB  CYS A 321      18.712  11.517  61.043  1.00 26.61           C
ATOM    712  SG  CYS A 321      17.964  12.581  62.276  1.00 29.33           S
ATOM    713  N   LYS A 322      20.822  10.911  63.814  1.00 27.26           N
ATOM    714  CA  LYS A 322      20.729  10.467  65.202  1.00 27.31           C
ATOM    715  C   LYS A 322      19.992  11.500  66.034  1.00 27.57           C
ATOM    716  O   LYS A 322      20.315  12.657  65.969  1.00 27.32           O
ATOM    717  CB  LYS A 322      22.126  10.260  65.799  1.00 27.83           C
ATOM    718  CG  LYS A 322      22.123   9.551  67.144  1.00 30.88           C
ATOM    719  CD  LYS A 322      23.407   9.772  67.932  1.00 33.12           C
ATOM    720  CE  LYS A 322      24.620   9.231  67.279  1.00 37.44           C
ATOM    721  NZ  LYS A 322      25.779   9.273  68.257  1.00 39.56           N
ATOM    722  N   VAL A 323      19.023  11.061  66.840  1.00 28.28           N
ATOM    723  CA  VAL A 323      18.178  11.930  67.615  1.00 28.69           C
ATOM    724  C   VAL A 323      18.355  11.508  69.065  1.00 30.15           C
ATOM    725  O   VAL A 323      18.166  10.334  69.402  1.00 30.04           O
ATOM    726  CB  VAL A 323      16.682  11.799  67.217  1.00 28.80           C
ATOM    727  CG1 VAL A 323      15.743  12.618  68.247  1.00 27.70           C
ATOM    728  CG2 VAL A 323      16.456  12.226  65.723  1.00 28.27           C
ATOM    729  N   SER A 324      18.744  12.463  69.907  1.00 30.61           N
ATOM    730  CA  SER A 324      18.912  12.250  71.348  1.00 31.33           C
ATOM    731  C   SER A 324      17.964  13.144  72.132  1.00 32.81           C
ATOM    732  O   SER A 324      17.704  14.286  71.752  1.00 31.35           O
ATOM    733  CB  SER A 324      20.358  12.545  71.775  1.00 31.18           C
ATOM    734  OG  SER A 324      21.255  11.733  71.019  1.00 30.47           O
ATOM    735  N   ASN A 325      17.413  12.607  73.205  1.00 35.09           N
ATOM    736  CA  ASN A 325      16.487  13.358  74.053  1.00 38.31           C
ATOM    737  C   ASN A 325      16.587  12.723  75.440  1.00 41.26           C
ATOM    738  O   ASN A 325      16.686  11.483  75.562  1.00 41.38           O
ATOM    739  CB  ASN A 325      15.062  13.377  73.457  1.00 36.62           C
ATOM    740  CG  ASN A 325      13.987  13.926  74.428  1.00 37.92           C
ATOM    741  OD1 ASN A 325      13.582  15.099  74.368  1.00 35.29           O
ATOM    742  ND2 ASN A 325      13.504  13.059  75.298  1.00 38.21           N
ATOM    743  N   LYS A 326      16.611  13.576  76.467  1.00 44.91           N
ATOM    744  CA  LYS A 326      16.872  13.153  77.854  1.00 48.62           C
ATOM    745  C   LYS A 326      15.783  12.266  78.476  1.00 49.99           C
ATOM    746  O   LYS A 326      16.039  11.587  79.461  1.00 49.15           O
ATOM    747  CB  LYS A 326      17.143  14.366  78.749  1.00 49.02           C
ATOM    748  CG  LYS A 326      18.511  15.039  78.516  1.00 50.56           C
ATOM    749  CD  LYS A 326      18.623  16.373  79.278  1.00 51.35           C
ATOM    750  CE  LYS A 326      18.117  17.584  78.448  1.00 53.93           C
ATOM    751  NZ  LYS A 326      18.774  18.874  78.895  1.00 57.56           N
ATOM    752  N   ALA A 327      14.582  12.273  77.889  1.00 51.89           N
ATOM    753  CA  ALA A 327      13.517  11.321  78.264  1.00 53.86           C
ATOM    754  C   ALA A 327      13.662  10.001  77.488  1.00 54.66           C
ATOM    755  O   ALA A 327      12.742   9.174  77.486  1.00 55.57           O
ATOM    756  CB  ALA A 327      12.113  11.933  78.026  1.00 53.71           C
ATOM    757  N   LEU A 328      14.808   9.820  76.823  1.00 55.17           N
ATOM    758  CA  LEU A 328      15.065   8.647  75.985  1.00 55.21           C
ATOM    759  C   LEU A 328      16.411   7.971  76.336  1.00 56.00           C
ATOM    760  O   LEU A 328      17.477   8.596  76.227  1.00 56.90           O
ATOM    761  CB  LEU A 328      14.990   9.070  74.509  1.00 54.98           C
ATOM    762  CG  LEU A 328      15.039   8.108  73.336  1.00 53.89           C
ATOM    763  CD1 LEU A 328      13.764   7.294  73.244  1.00 52.88           C
ATOM    764  CD2 LEU A 328      15.231   8.951  72.120  1.00 50.02           C
ATOM    765  N   PRO A 329      16.372   6.687  76.747  1.00 55.58           N
ATOM    766  CA  PRO A 329      17.544   6.010  77.327  1.00 54.97           C
ATOM    767  C   PRO A 329      18.703   5.716  76.361  1.00 53.87           C
ATOM    768  O   PRO A 329      19.831   5.439  76.819  1.00 54.96           O
ATOM    769  CB  PRO A 329      16.954   4.698  77.872  1.00 55.54           C
ATOM    770  CG  PRO A 329      15.799   4.417  76.967  1.00 56.37           C
ATOM    771  CD  PRO A 329      15.203   5.787  76.667  1.00 55.98           C
ATOM    772  N   ALA A 330      18.426   5.724  75.055  1.00 50.91           N
ATOM    773  CA  ALA A 330      19.471   5.634  74.026  1.00 47.89           C
ATOM    774  C   ALA A 330      19.002   6.429  72.795  1.00 45.51           C
ATOM    775  O   ALA A 330      17.795   6.468  72.519  1.00 44.90           O
ATOM    776  CB  ALA A 330      19.771   4.184  73.662  1.00 48.27           C
ATOM    777  N   PRO A 331      19.950   7.069  72.058  1.00 42.95           N
ATOM    778  CA  PRO A 331      19.585   7.847  70.889  1.00 40.05           C
ATOM    779  C   PRO A 331      18.897   6.966  69.855  1.00 38.36           C
ATOM    780  O   PRO A 331      19.158   5.748  69.808  1.00 38.79           O
ATOM    781  CB  PRO A 331      20.947   8.279  70.325  1.00 39.71           C
ATOM    782  CG  PRO A 331      21.851   8.269  71.477  1.00 41.69           C
ATOM    783  CD  PRO A 331      21.412   7.097  72.291  1.00 42.81           C
ATOM    784  N   ILE A 332      18.059   7.566  69.011  1.00 34.94           N
ATOM    785  CA  ILE A 332      17.484   6.815  67.899  1.00 32.96           C
ATOM    786  C   ILE A 332      18.209   7.185  66.606  1.00 32.24           C
ATOM    787  O   ILE A 332      18.337   8.358  66.308  1.00 32.06           O
ATOM    788  CB  ILE A 332      15.979   7.045  67.769  1.00 31.73           C
ATOM    789  CG1 ILE A 332      15.261   6.520  69.021  1.00 32.66           C
ATOM    790  CG2 ILE A 332      15.476   6.389  66.497  1.00 30.88           C
ATOM    791  CD1 ILE A 332      13.878   7.198  69.289  1.00 34.19           C
ATOM    792  N   GLU A 333      18.667   6.186  65.848  1.00 32.49           N
ATOM    793  CA  GLU A 333      19.346   6.390  64.572  1.00 32.67           C
ATOM    794  C   GLU A 333      18.500   5.823  63.414  1.00 31.04           C
ATOM    795  O   GLU A 333      17.950   4.712  63.517  1.00 30.61           O
ATOM    796  CB  GLU A 333      20.726   5.724  64.567  1.00 33.71           C
ATOM    797  CG  GLU A 333      21.760   6.380  65.522  1.00 36.19           C
ATOM    798  CD  GLU A 333      23.041   5.569  65.704  1.00 37.92           C
ATOM    799  OE1 GLU A 333      23.631   5.632  66.815  1.00 47.54           O
ATOM    800  OE2 GLU A 333      23.460   4.840  64.782  1.00 45.53           O
ATOM    801  N   LYS A 334      18.376   6.609  62.336  1.00 27.75           N
ATOM    802  CA  LYS A 334      17.761   6.150  61.079  1.00 26.04           C
ATOM    803  C   LYS A 334      18.740   6.494  59.980  1.00 24.95           C
ATOM    804  O   LYS A 334      19.441   7.530  60.041  1.00 22.92           O
ATOM    805  CB  LYS A 334      16.419   6.864  60.867  1.00 25.31           C
ATOM    806  CG  LYS A 334      15.451   6.624  62.048  1.00 28.62           C
ATOM    807  CD  LYS A 334      14.668   5.342  61.784  1.00 31.06           C
ATOM    808  CE  LYS A 334      14.075   4.752  63.034  1.00 35.91           C
ATOM    809  NZ  LYS A 334      13.352   3.478  62.702  1.00 40.80           N
ATOM    810  N   THR A 335      18.824   5.631  58.978  1.00 24.90           N
ATOM    811  CA  THR A 335      19.739   5.868  57.843  1.00 25.54           C
ATOM    812  C   THR A 335      18.950   5.744  56.563  1.00 25.56           C
ATOM    813  O   THR A 335      18.097   4.864  56.464  1.00 25.69           O
ATOM    814  CB  THR A 335      20.857   4.820  57.812  1.00 26.47           C
ATOM    815  OG1 THR A 335      21.742   5.079  58.893  1.00 28.16           O
ATOM    816  CG2 THR A 335      21.696   4.883  56.504  1.00 29.07           C
ATOM    817  N   ILE A 336      19.250   6.574  55.569  1.00 24.06           N
ATOM    818  CA  ILE A 336      18.604   6.403  54.250  1.00 24.23           C
ATOM    819  C   ILE A 336      19.637   6.624  53.140  1.00 24.22           C
ATOM    820  O   ILE A 336      20.653   7.275  53.367  1.00 22.78           O
ATOM    821  CB  ILE A 336      17.384   7.384  54.119  1.00 23.99           C
ATOM    822  CG1 ILE A 336      16.461   6.994  52.995  1.00 26.74           C
ATOM    823  CG2 ILE A 336      17.799   8.886  53.947  1.00 24.10           C
ATOM    824  CD1 ILE A 336      15.210   7.824  53.023  1.00 32.40           C
ATOM    825  N   SER A 337      19.360   6.083  51.946  1.00 23.80           N
ATOM    826  CA  SER A 337      20.197   6.262  50.798  1.00 23.75           C
ATOM    827  C   SER A 337      19.372   5.843  49.582  1.00 24.76           C
ATOM    828  O   SER A 337      18.276   5.262  49.720  1.00 21.63           O
ATOM    829  CB  SER A 337      21.449   5.377  50.899  1.00 24.86           C
ATOM    830  OG  SER A 337      21.049   4.045  50.797  1.00 26.91           O
ATOM    831  N   LYS A 338      19.886   6.154  48.404  1.00 24.35           N
ATOM    832  CA  LYS A 338      19.319   5.657  47.164  1.00 26.02           C
ATOM    833  C   LYS A 338      19.338   4.124  47.223  1.00 27.41           C
ATOM    834  O   LYS A 338      20.276   3.514  47.794  1.00 27.62           O
ATOM    835  CB  LYS A 338      20.250   6.117  46.047  1.00 26.36           C
ATOM    836  CG  LYS A 338      19.666   6.007  44.686  1.00 27.21           C
ATOM    837  CD  LYS A 338      20.669   6.442  43.633  1.00 26.35           C
ATOM    838  CE  LYS A 338      21.876   5.461  43.618  1.00 29.05           C
ATOM    839  NZ  LYS A 338      22.137   5.299  42.217  1.00 25.26           N
ATOM    840  N   ALA A 339      18.343   3.481  46.634  1.00 27.71           N
ATOM    841  CA  ALA A 339      18.299   2.006  46.612  1.00 28.41           C
ATOM    842  C   ALA A 339      19.569   1.443  45.977  1.00 29.25           C
ATOM    843  O   ALA A 339      20.077   1.985  44.979  1.00 28.94           O
ATOM    844  CB  ALA A 339      17.024   1.490  45.837  1.00 28.77           C
ATOM    845  N   LYS A 340      20.074   0.364  46.554  1.00 28.91           N
ATOM    846  CA  LYS A 340      21.273  -0.295  46.058  1.00 30.70           C
ATOM    847  C   LYS A 340      21.007  -1.096  44.807  1.00 31.05           C
ATOM    848  O   LYS A 340      19.984  -1.765  44.706  1.00 31.43           O
ATOM    849  CB  LYS A 340      21.812  -1.262  47.123  1.00 30.61           C
ATOM    850  CG  LYS A 340      22.408  -0.499  48.289  1.00 32.12           C
ATOM    851  CD  LYS A 340      22.970  -1.411  49.355  1.00 34.94           C
ATOM    852  CE  LYS A 340      23.705  -0.554  50.356  1.00 37.12           C
ATOM    853  NZ  LYS A 340      24.535  -1.358  51.290  1.00 33.46           N
ATOM    854  N   GLY A 341      21.946  -1.048  43.870  1.00 29.60           N
ATOM    855  CA  GLY A 341      21.883  -1.877  42.655  1.00 28.63           C
ATOM    856  C   GLY A 341      22.414  -1.029  41.519  1.00 28.68           C
ATOM    857  O   GLY A 341      22.652   0.180  41.699  1.00 29.06           O
ATOM    858  N   GLN A 342      22.586  -1.649  40.354  1.00 28.38           N
ATOM    859  CA  GLN A 342      23.038  -0.958  39.151  1.00 28.06           C
ATOM    860  C   GLN A 342      21.895  -0.242  38.463  1.00 27.76           C
ATOM    861  O   GLN A 342      20.856  -0.870  38.153  1.00 26.97           O
ATOM    862  CB  GLN A 342      23.734  -1.943  38.187  1.00 27.94           C
ATOM    863  CG  GLN A 342      25.015  -2.514  38.837  1.00 27.79           C
ATOM    864  CD  GLN A 342      25.935  -1.424  39.366  1.00 27.74           C
ATOM    865  OE1 GLN A 342      26.473  -0.624  38.603  1.00 31.07           O
ATOM    866  NE2 GLN A 342      26.106  -1.380  40.690  1.00 30.19           N
ATOM    867  N   PRO A 343      22.066   1.077  38.238  1.00 27.59           N
ATOM    868  CA  PRO A 343      21.009   1.805  37.558  1.00 26.62           C
ATOM    869  C   PRO A 343      20.705   1.215  36.155  1.00 27.62           C
ATOM    870  O   PRO A 343      21.614   0.677  35.449  1.00 26.39           O
ATOM    871  CB  PRO A 343      21.556   3.243  37.494  1.00 27.58           C
ATOM    872  CG  PRO A 343      22.588   3.350  38.634  1.00 28.68           C
ATOM    873  CD  PRO A 343      23.207   1.960  38.635  1.00 27.12           C
ATOM    874  N   ARG A 344      19.429   1.246  35.784  1.00 25.46           N
ATOM    875  CA  ARG A 344      18.990   0.796  34.464  1.00 27.58           C
ATOM    876  C   ARG A 344      18.159   1.893  33.831  1.00 26.02           C
ATOM    877  O   ARG A 344      17.328   2.519  34.473  1.00 25.40           O
ATOM    878  CB  ARG A 344      18.211  -0.554  34.466  1.00 25.89           C
ATOM    879  CG  ARG A 344      19.079  -1.732  35.017  1.00 31.87           C
ATOM    880  CD  ARG A 344      18.311  -3.053  35.098  1.00 32.64           C
ATOM    881  NE  ARG A 344      17.610  -3.256  33.828  1.00 44.06           N
ATOM    882  CZ  ARG A 344      16.875  -4.314  33.470  1.00 43.92           C
ATOM    883  NH1 ARG A 344      16.718  -5.380  34.266  1.00 43.90           N
ATOM    884  NH2 ARG A 344      16.298  -4.279  32.291  1.00 42.90           N
ATOM    885  N   GLU A 345      18.409   2.098  32.549  1.00 25.92           N
ATOM    886  CA  GLU A 345      17.775   3.121  31.767  1.00 25.59           C
ATOM    887  C   GLU A 345      16.307   2.778  31.408  1.00 25.82           C
ATOM    888  O   GLU A 345      16.037   1.735  30.770  1.00 25.45           O
ATOM    889  CB  GLU A 345      18.622   3.333  30.485  1.00 27.10           C
ATOM    890  CG  GLU A 345      17.913   4.239  29.518  1.00 27.53           C
ATOM    891  CD  GLU A 345      18.658   4.504  28.254  1.00 36.77           C
ATOM    892  OE1 GLU A 345      18.643   5.675  27.821  1.00 39.62           O
ATOM    893  OE2 GLU A 345      19.241   3.564  27.685  1.00 40.26           O
ATOM    894  N   PRO A 346      15.369   3.696  31.720  1.00 25.10           N
ATOM    895  CA  PRO A 346      13.948   3.522  31.415  1.00 26.35           C
ATOM    896  C   PRO A 346      13.752   3.432  29.896  1.00 27.87           C
ATOM    897  O   PRO A 346      14.359   4.222  29.192  1.00 28.50           O
ATOM    898  CB  PRO A 346      13.329   4.833  31.892  1.00 26.51           C
ATOM    899  CG  PRO A 346      14.387   5.547  32.689  1.00 25.45           C
ATOM    900  CD  PRO A 346      15.676   4.980  32.375  1.00 24.93           C
ATOM    901  N   GLN A 347      12.973   2.467  29.393  1.00 28.99           N
ATOM    902  CA  GLN A 347      12.437   2.541  28.029  1.00 30.47           C
ATOM    903  C   GLN A 347      11.075   3.215  28.133  1.00 29.63           C
ATOM    904  O   GLN A 347      10.276   2.833  28.979  1.00 29.74           O
ATOM    905  CB  GLN A 347      12.197   1.144  27.431  1.00 30.74           C
ATOM    906  CG  GLN A 347      13.374   0.125  27.443  1.00 32.91           C
ATOM    907  CD  GLN A 347      12.869  -1.353  27.424  1.00 36.07           C
ATOM    908  OE1 GLN A 347      12.046  -1.833  26.501  1.00 35.91           O
ATOM    909  NE2 GLN A 347      13.342  -2.098  28.436  1.00 37.90           N
ATOM    910  N   VAL A 348      10.795   4.188  27.270  1.00 28.60           N
ATOM    911  CA  VAL A 348       9.582   5.016  27.348  1.00 28.62           C
ATOM    912  C   VAL A 348       8.789   4.811  26.054  1.00 28.95           C
ATOM    913  O   VAL A 348       9.325   4.979  24.957  1.00 29.35           O
ATOM    914  CB  VAL A 348       9.935   6.542  27.539  1.00 29.00           C
ATOM    915  CG1 VAL A 348       8.632   7.420  27.561  1.00 29.02           C
ATOM    916  CG2 VAL A 348      10.824   6.754  28.834  1.00 27.17           C
ATOM    917  N   TYR A 349       7.537   4.379  26.175  1.00 28.72           N
ATOM    918  CA  TYR A 349       6.690   4.077  25.022  1.00 29.01           C
ATOM    919  C   TYR A 349       5.341   4.753  25.161  1.00 29.67           C
ATOM    920  O   TYR A 349       4.677   4.619  26.192  1.00 29.55           O
ATOM    921  CB  TYR A 349       6.470   2.564  24.963  1.00 29.42           C
ATOM    922  CG  TYR A 349       7.745   1.760  24.781  1.00 29.69           C
ATOM    923  CD1 TYR A 349       8.564   1.934  23.647  1.00 29.63           C
ATOM    924  CD2 TYR A 349       8.144   0.841  25.748  1.00 30.42           C
ATOM    925  CE1 TYR A 349       9.773   1.196  23.490  1.00 28.23           C
ATOM    926  CE2 TYR A 349       9.334   0.089  25.587  1.00 29.40           C
ATOM    927  CZ  TYR A 349      10.128   0.267  24.470  1.00 29.15           C
ATOM    928  OH  TYR A 349      11.259  -0.504  24.358  1.00 28.61           O
ATOM    929  N   THR A 350       4.921   5.512  24.158  1.00 30.35           N
ATOM    930  CA  THR A 350       3.606   6.176  24.248  1.00 30.12           C
ATOM    931  C   THR A 350       2.625   5.320  23.456  1.00 30.74           C
ATOM    932  O   THR A 350       2.969   4.831  22.357  1.00 29.35           O
ATOM    933  CB  THR A 350       3.614   7.589  23.634  1.00 30.14           C
ATOM    934  OG1 THR A 350       4.128   7.498  22.295  1.00 32.00           O
ATOM    935  CG2 THR A 350       4.462   8.588  24.470  1.00 30.02           C
ATOM    936  N   LEU A 351       1.428   5.139  24.019  1.00 29.74           N
ATOM    937  CA  LEU A 351       0.375   4.277  23.439  1.00 30.87           C
ATOM    938  C   LEU A 351      -0.885   5.104  23.191  1.00 31.11           C
ATOM    939  O   LEU A 351      -1.360   5.761  24.114  1.00 31.90           O
ATOM    940  CB  LEU A 351       0.051   3.121  24.415  1.00 28.48           C
ATOM    941  CG  LEU A 351       1.181   2.269  25.007  1.00 29.64           C
ATOM    942  CD1 LEU A 351       0.618   1.226  25.980  1.00 27.45           C
ATOM    943  CD2 LEU A 351       2.035   1.597  23.903  1.00 31.40           C
ATOM    944  N   PRO A 352      -1.420   5.105  21.949  1.00 32.97           N
ATOM    945  CA  PRO A 352      -2.614   5.894  21.702  1.00 34.44           C
ATOM    946  C   PRO A 352      -3.866   5.304  22.421  1.00 36.15           C
ATOM    947  O   PRO A 352      -3.783   4.206  22.995  1.00 34.82           O
ATOM    948  CB  PRO A 352      -2.765   5.825  20.162  1.00 34.79           C
ATOM    949  CG  PRO A 352      -2.156   4.503  19.785  1.00 33.98           C
ATOM    950  CD  PRO A 352      -0.950   4.410  20.730  1.00 32.62           C
ATOM    951  N   PRO A 353      -5.011   6.039  22.405  1.00 38.02           N
ATOM    952  CA  PRO A 353      -6.260   5.515  22.958  1.00 39.70           C
ATOM    953  C   PRO A 353      -6.675   4.235  22.231  1.00 41.04           C
ATOM    954  O   PRO A 353      -6.431   4.106  21.031  1.00 41.65           O
ATOM    955  CB  PRO A 353      -7.290   6.623  22.641  1.00 39.71           C
ATOM    956  CG  PRO A 353      -6.485   7.862  22.442  1.00 39.43           C
ATOM    957  CD  PRO A 353      -5.191   7.395  21.849  1.00 38.71           C
ATOM    958  N   SER A 354      -7.263   3.283  22.942  1.00 42.16           N
ATOM    959  CA  SER A 354      -7.882   2.149  22.267  1.00 43.68           C
ATOM    960  C   SER A 354      -8.961   2.640  21.315  1.00 45.36           C
ATOM    961  O   SER A 354      -9.611   3.654  21.572  1.00 44.77           O
ATOM    962  CB  SER A 354      -8.483   1.218  23.323  1.00 43.71           C
ATOM    963  OG  SER A 354      -9.616   0.541  22.847  1.00 42.51           O
ATOM    964  N   ARG A 355      -9.179   1.928  20.213  1.00 47.71           N
ATOM    965  CA  ARG A 355     -10.278   2.303  19.316  1.00 50.26           C
ATOM    966  C   ARG A 355     -11.655   2.300  20.021  1.00 50.44           C
ATOM    967  O   ARG A 355     -12.492   3.148  19.716  1.00 51.04           O
ATOM    968  CB  ARG A 355     -10.286   1.403  18.086  1.00 51.35           C
ATOM    969  CG  ARG A 355     -11.125   1.881  16.926  1.00 56.68           C
ATOM    970  CD  ARG A 355     -11.434   0.691  16.033  1.00 65.02           C
ATOM    971  NE  ARG A 355     -11.960  -0.397  16.866  1.00 72.01           N
ATOM    972  CZ  ARG A 355     -13.148  -0.981  16.704  1.00 75.64           C
ATOM    973  NH1 ARG A 355     -13.942  -0.619  15.697  1.00 75.88           N
ATOM    974  NH2 ARG A 355     -13.532  -1.944  17.542  1.00 76.07           N
ATOM    975  N   ASP A 356     -11.882   1.375  20.960  1.00 50.34           N
ATOM    976  CA  ASP A 356     -13.153   1.335  21.720  1.00 50.58           C
ATOM    977  C   ASP A 356     -13.381   2.617  22.540  1.00 50.58           C
ATOM    978  O   ASP A 356     -14.526   2.980  22.857  1.00 50.14           O
ATOM    979  CB  ASP A 356     -13.207   0.130  22.670  1.00 50.97           C
ATOM    980  CG  ASP A 356     -13.121  -1.201  21.947  1.00 51.68           C
ATOM    981  OD1 ASP A 356     -12.537  -2.167  22.503  1.00 52.12           O
ATOM    982  OD2 ASP A 356     -13.623  -1.288  20.820  1.00 53.12           O
ATOM    983  N   GLU A 357     -12.297   3.301  22.875  1.00 49.57           N
ATOM    984  CA  GLU A 357     -12.413   4.496  23.689  1.00 50.48           C
ATOM    985  C   GLU A 357     -12.949   5.751  22.994  1.00 51.69           C
ATOM    986  O   GLU A 357     -13.514   6.640  23.644  1.00 50.71           O
ATOM    987  CB  GLU A 357     -11.117   4.805  24.384  1.00 48.35           C
ATOM    988  CG  GLU A 357     -11.427   5.457  25.684  1.00 49.49           C
ATOM    989  CD  GLU A 357     -10.201   5.847  26.495  1.00 40.25           C
ATOM    990  OE1 GLU A 357      -9.079   5.918  25.946  1.00 48.25           O
ATOM    991  OE2 GLU A 357     -10.365   6.091  27.710  1.00 43.85           O
ATOM    992  N   LEU A 358     -12.750   5.815  21.677  1.00 54.00           N
ATOM    993  CA  LEU A 358     -13.168   6.969  20.878  1.00 56.98           C
ATOM    994  C   LEU A 358     -14.693   7.214  20.882  1.00 58.30           C
ATOM    995  O   LEU A 358     -15.168   8.212  20.348  1.00 59.21           O
ATOM    996  CB  LEU A 358     -12.653   6.797  19.453  1.00 57.66           C
ATOM    997  CG  LEU A 358     -11.136   6.614  19.389  1.00 57.64           C
ATOM    998  CD1 LEU A 358     -10.740   6.119  17.997  1.00 59.90           C
ATOM    999  CD2 LEU A 358     -10.383   7.904  19.758  1.00 57.71           C
ATOM   1000  N   THR A 359     -15.433   6.291  21.502  1.00 59.43           N
ATOM   1001  CA  THR A 359     -16.862   6.418  21.826  1.00 60.63           C
ATOM   1002  C   THR A 359     -17.119   7.540  22.844  1.00 60.54           C
ATOM   1003  O   THR A 359     -18.228   8.118  22.887  1.00 59.49           O
ATOM   1004  CB  THR A 359     -17.360   5.093  22.460  1.00 60.49           C
ATOM   1005  OG1 THR A 359     -17.345   4.056  21.474  1.00 61.88           O
ATOM   1006  CG2 THR A 359     -18.751   5.228  23.039  1.00 62.19           C
ATOM   1007  N   LYS A 360     -16.095   7.827  23.654  1.00 58.96           N
ATOM   1008  CA  LYS A 360     -16.216   8.666  24.847  1.00 59.18           C
ATOM   1009  C   LYS A 360     -15.872  10.139  24.557  1.00 58.62           C
ATOM   1010  O   LYS A 360     -15.310  10.451  23.507  1.00 59.57           O
ATOM   1011  CB  LYS A 360     -15.335   8.098  25.981  1.00 59.16           C
ATOM   1012  CG  LYS A 360     -15.608   6.626  26.317  1.00 60.11           C
ATOM   1013  CD  LYS A 360     -16.486   6.485  27.564  1.00 62.84           C
ATOM   1014  CE  LYS A 360     -17.624   5.474  27.397  1.00 65.92           C
ATOM   1015  NZ  LYS A 360     -17.288   4.240  26.628  1.00 66.45           N
ATOM   1016  N   ASN A 361     -16.215  11.036  25.480  1.00 57.26           N
ATOM   1017  CA  ASN A 361     -15.880  12.455  25.338  1.00 55.89           C
ATOM   1018  C   ASN A 361     -14.436  12.790  25.736  1.00 53.78           C
ATOM   1019  O   ASN A 361     -13.909  13.850  25.381  1.00 53.27           O
ATOM   1020  CB  ASN A 361     -16.838  13.301  26.164  1.00 56.56           C
ATOM   1021  CG  ASN A 361     -18.256  13.286  25.615  1.00 59.91           C
ATOM   1022  OD1 ASN A 361     -19.218  13.448  26.366  1.00 62.00           O
ATOM   1023  ND2 ASN A 361     -18.393  13.107  24.290  1.00 63.55           N
ATOM   1024  N   GLN A 362     -13.840  11.893  26.521  1.00 50.98           N
ATOM   1025  CA  GLN A 362     -12.462  11.993  26.954  1.00 48.42           C
ATOM   1026  C   GLN A 362     -11.739  10.711  26.537  1.00 45.36           C
ATOM   1027  O   GLN A 362     -12.341   9.642  26.551  1.00 44.58           O
ATOM   1028  CB  GLN A 362     -12.390  12.225  28.465  1.00 48.72           C
ATOM   1029  CG  GLN A 362     -13.067  13.523  28.914  1.00 52.79           C
ATOM   1030  CD  GLN A 362     -12.247  14.293  29.953  1.00 57.89           C
ATOM   1031  OE1 GLN A 362     -11.235  14.919  29.623  1.00 61.42           O
ATOM   1032  NE2 GLN A 362     -12.694  14.267  31.212  1.00 59.77           N
ATOM   1033  N   VAL A 363     -10.478  10.838  26.108  1.00 42.55           N
ATOM   1034  CA  VAL A 363      -9.634   9.660  25.767  1.00 39.20           C
ATOM   1035  C   VAL A 363      -8.413   9.590  26.682  1.00 37.41           C
ATOM   1036  O   VAL A 363      -8.013  10.599  27.251  1.00 35.66           O
ATOM   1037  CB  VAL A 363      -9.216   9.589  24.243  1.00 39.51           C
ATOM   1038  CG1 VAL A 363     -10.419   9.371  23.322  1.00 39.01           C
ATOM   1039  CG2 VAL A 363      -8.398  10.822  23.774  1.00 39.55           C
ATOM   1040  N   SER A 364      -7.830   8.394  26.809  1.00 35.54           N
ATOM   1041  CA  SER A 364      -6.596   8.169  27.596  1.00 33.58           C
ATOM   1042  C   SER A 364      -5.349   8.040  26.690  1.00 32.67           C
ATOM   1043  O   SER A 364      -5.282   7.172  25.801  1.00 32.13           O
ATOM   1044  CB  SER A 364      -6.705   6.894  28.449  1.00 33.40           C
ATOM   1045  OG  SER A 364      -7.980   6.787  29.117  1.00 36.31           O
ATOM   1046  N   LEU A 365      -4.355   8.885  26.943  1.00 30.68           N
ATOM   1047  CA  LEU A 365      -3.061   8.745  26.279  1.00 30.00           C
ATOM   1048  C   LEU A 365      -2.139   8.068  27.300  1.00 28.80           C
ATOM   1049  O   LEU A 365      -2.060   8.508  28.430  1.00 27.67           O
ATOM   1050  CB  LEU A 365      -2.511  10.102  25.855  1.00 29.77           C
ATOM   1051  CG  LEU A 365      -3.415  11.011  25.003  1.00 34.56           C
ATOM   1052  CD1 LEU A 365      -2.567  12.083  24.418  1.00 36.00           C
ATOM   1053  CD2 LEU A 365      -4.149  10.313  23.878  1.00 35.93           C
ATOM   1054  N   THR A 366      -1.471   6.987  26.901  1.00 28.09           N
ATOM   1055  CA  THR A 366      -0.727   6.171  27.843  1.00 27.34           C
ATOM   1056  C   THR A 366       0.779   6.310  27.637  1.00 28.06           C
ATOM   1057  O   THR A 366       1.275   6.284  26.496  1.00 27.74           O
ATOM   1058  CB  THR A 366      -1.144   4.701  27.752  1.00 26.78           C
ATOM   1059  OG1 THR A 366      -2.523   4.603  28.054  1.00 28.08           O
ATOM   1060  CG2 THR A 366      -0.359   3.817  28.745  1.00 24.37           C
ATOM   1061  N   CYS A 367       1.493   6.497  28.745  1.00 27.11           N
ATOM   1062  CA  CYS A 367       2.940   6.412  28.729  1.00 26.44           C
ATOM   1063  C   CYS A 367       3.426   5.215  29.549  1.00 25.40           C
ATOM   1064  O   CYS A 367       3.324   5.206  30.801  1.00 25.42           O
ATOM   1065  CB  CYS A 367       3.538   7.678  29.302  1.00 26.56           C
ATOM   1066  SG  CYS A 367       5.284   7.879  28.937  1.00 28.91           S
ATOM   1067  N   LEU A 368       4.016   4.246  28.855  1.00 24.64           N
ATOM   1068  CA  LEU A 368       4.671   3.121  29.524  1.00 23.67           C
ATOM   1069  C   LEU A 368       6.145   3.447  29.726  1.00 24.07           C
ATOM   1070  O   LEU A 368       6.870   3.755  28.762  1.00 24.66           O
ATOM   1071  CB  LEU A 368       4.471   1.795  28.731  1.00 23.82           C
ATOM   1072  CG  LEU A 368       5.353   0.571  29.096  1.00 23.47           C
ATOM   1073  CD1 LEU A 368       5.093   0.155  30.493  1.00 21.01           C
ATOM   1074  CD2 LEU A 368       5.042  -0.589  28.177  1.00 23.26           C
ATOM   1075  N   VAL A 369       6.604   3.379  30.976  1.00 22.69           N
ATOM   1076  CA  VAL A 369       8.017   3.537  31.268  1.00 21.69           C
ATOM   1077  C   VAL A 369       8.437   2.245  31.982  1.00 22.41           C
ATOM   1078  O   VAL A 369       7.935   1.944  33.069  1.00 22.74           O
ATOM   1079  CB  VAL A 369       8.217   4.780  32.221  1.00 21.14           C
ATOM   1080  CG1 VAL A 369       9.655   5.083  32.478  1.00 20.04           C
ATOM   1081  CG2 VAL A 369       7.447   6.053  31.654  1.00 19.60           C
ATOM   1082  N   LYS A 370       9.347   1.475  31.400  1.00 22.36           N
ATOM   1083  CA  LYS A 370       9.713   0.199  32.000  1.00 23.33           C
ATOM   1084  C   LYS A 370      11.223   0.039  31.970  1.00 24.41           C
ATOM   1085  O   LYS A 370      11.965   0.837  31.312  1.00 24.56           O
ATOM   1086  CB  LYS A 370       9.064  -0.956  31.207  1.00 23.09           C
ATOM   1087  CG  LYS A 370       9.454  -0.992  29.697  1.00 24.75           C
ATOM   1088  CD  LYS A 370       9.035  -2.330  29.024  1.00 26.36           C
ATOM   1089  CE  LYS A 370       9.888  -3.472  29.599  1.00 28.55           C
ATOM   1090  NZ  LYS A 370       9.876  -4.642  28.733  1.00 31.38           N
ATOM   1091  N   GLY A 371      11.676  -1.000  32.662  1.00 24.12           N
ATOM   1092  CA  GLY A 371      13.083  -1.367  32.669  1.00 24.01           C
ATOM   1093  C   GLY A 371      13.981  -0.529  33.539  1.00 22.84           C
ATOM   1094  O   GLY A 371      15.200  -0.661  33.458  1.00 23.02           O
ATOM   1095  N   PHE A 372      13.420   0.317  34.394  1.00 22.12           N
ATOM   1096  CA  PHE A 372      14.260   1.272  35.093  1.00 20.68           C
ATOM   1097  C   PHE A 372      14.641   0.819  36.501  1.00 21.69           C
ATOM   1098  O   PHE A 372      13.958   0.011  37.098  1.00 20.98           O
ATOM   1099  CB  PHE A 372      13.639   2.678  35.076  1.00 20.59           C
ATOM   1100  CG  PHE A 372      12.297   2.821  35.825  1.00 19.98           C
ATOM   1101  CD1 PHE A 372      12.244   3.244  37.157  1.00 20.67           C
ATOM   1102  CD2 PHE A 372      11.091   2.659  35.142  1.00 20.33           C
ATOM   1103  CE1 PHE A 372      11.032   3.442  37.776  1.00 19.64           C
ATOM   1104  CE2 PHE A 372       9.883   2.848  35.730  1.00 16.62           C
ATOM   1105  CZ  PHE A 372       9.835   3.234  37.070  1.00 18.90           C
ATOM   1106  N   TYR A 373      15.770   1.328  36.995  1.00 22.64           N
ATOM   1107  CA  TYR A 373      16.284   1.036  38.332  1.00 23.82           C
ATOM   1108  C   TYR A 373      17.266   2.144  38.664  1.00 23.41           C
ATOM   1109  O   TYR A 373      18.006   2.561  37.795  1.00 24.09           O
ATOM   1110  CB  TYR A 373      17.037  -0.330  38.434  1.00 23.30           C
ATOM   1111  CG  TYR A 373      17.236  -0.741  39.890  1.00 24.70           C
ATOM   1112  CD1 TYR A 373      16.273  -1.508  40.522  1.00 19.45           C
ATOM   1113  CD2 TYR A 373      18.341  -0.283  40.657  1.00 24.36           C
ATOM   1114  CE1 TYR A 373      16.390  -1.848  41.867  1.00 24.07           C
ATOM   1115  CE2 TYR A 373      18.484  -0.627  42.023  1.00 21.85           C
ATOM   1116  CZ  TYR A 373      17.494  -1.424  42.605  1.00 25.67           C
ATOM   1117  OH  TYR A 373      17.557  -1.807  43.915  1.00 26.99           O
ATOM   1118  N   PRO A 374      17.224   2.695  39.892  1.00 22.98           N
ATOM   1119  CA  PRO A 374      16.264   2.513  40.979  1.00 23.10           C
ATOM   1120  C   PRO A 374      14.844   3.022  40.636  1.00 22.15           C
ATOM   1121  O   PRO A 374      14.628   3.501  39.506  1.00 21.25           O
ATOM   1122  CB  PRO A 374      16.900   3.304  42.152  1.00 23.31           C
ATOM   1123  CG  PRO A 374      17.780   4.309  41.492  1.00 24.83           C
ATOM   1124  CD  PRO A 374      18.284   3.687  40.231  1.00 23.62           C
ATOM   1125  N   SER A 375      13.890   2.897  41.572  1.00 21.87           N
ATOM   1126  CA  SER A 375      12.493   3.223  41.293  1.00 23.12           C
ATOM   1127  C   SER A 375      12.222   4.719  41.328  1.00 23.19           C
ATOM   1128  O   SER A 375      11.164   5.157  40.918  1.00 23.84           O
ATOM   1129  CB  SER A 375      11.549   2.505  42.242  1.00 23.33           C
ATOM   1130  OG  SER A 375      11.743   3.006  43.536  1.00 26.42           O
ATOM   1131  N   ASP A 376      13.194   5.496  41.804  1.00 24.04           N
ATOM   1132  CA  ASP A 376      13.099   6.983  41.849  1.00 24.53           C
ATOM   1133  C   ASP A 376      13.019   7.533  40.452  1.00 23.29           C
ATOM   1134  O   ASP A 376      13.960   7.373  39.673  1.00 23.76           O
ATOM   1135  CB  ASP A 376      14.336   7.588  42.536  1.00 25.19           C
ATOM   1136  CG  ASP A 376      14.497   7.089  43.942  1.00 30.69           C
ATOM   1137  OD1 ASP A 376      15.637   6.795  44.360  1.00 36.83           O
ATOM   1138  OD2 ASP A 376      13.450   6.949  44.642  1.00 35.56           O
ATOM   1139  N   ILE A 377      11.906   8.196  40.142  1.00 22.62           N
ATOM   1140  CA  ILE A 377      11.623   8.665  38.784  1.00 21.44           C
ATOM   1141  C   ILE A 377      10.574   9.793  38.794  1.00 23.57           C
ATOM   1142  O   ILE A 377       9.778   9.923  39.768  1.00 25.47           O
ATOM   1143  CB  ILE A 377      11.192   7.448  37.877  1.00 22.31           C
ATOM   1144  CG1 ILE A 377      11.224   7.828  36.373  1.00 17.08           C
ATOM   1145  CG2 ILE A 377       9.815   6.906  38.320  1.00 20.94           C
ATOM   1146  CD1 ILE A 377      11.136   6.603  35.432  1.00 19.00           C
ATOM   1147  N   ALA A 378      10.570  10.642  37.759  1.00 23.21           N
ATOM   1148  CA  ALA A 378       9.504  11.635  37.664  1.00 24.56           C
ATOM   1149  C   ALA A 378       8.943  11.615  36.258  1.00 25.03           C
ATOM   1150  O   ALA A 378       9.718  11.525  35.313  1.00 25.73           O
ATOM   1151  CB  ALA A 378      10.032  13.047  38.060  1.00 24.09           C
ATOM   1152  N   VAL A 379       7.606  11.662  36.130  1.00 24.97           N
ATOM   1153  CA  VAL A 379       6.936  11.609  34.834  1.00 26.03           C
ATOM   1154  C   VAL A 379       5.943  12.776  34.678  1.00 27.60           C
ATOM   1155  O   VAL A 379       5.198  13.100  35.586  1.00 26.94           O
ATOM   1156  CB  VAL A 379       6.210  10.247  34.645  1.00 24.35           C
ATOM   1157  CG1 VAL A 379       5.601  10.111  33.215  1.00 25.03           C
ATOM   1158  CG2 VAL A 379       7.161   9.140  34.921  1.00 21.83           C
ATOM   1159  N   GLU A 380       5.957  13.424  33.523  1.00 29.56           N
ATOM   1160  CA  GLU A 380       5.108  14.583  33.327  1.00 32.01           C
ATOM   1161  C   GLU A 380       4.594  14.573  31.905  1.00 31.87           C
ATOM   1162  O   GLU A 380       5.228  13.992  31.027  1.00 29.62           O
ATOM   1163  CB  GLU A 380       5.878  15.890  33.626  1.00 32.15           C
ATOM   1164  CG  GLU A 380       6.281  16.061  35.130  1.00 35.78           C
ATOM   1165  CD  GLU A 380       6.941  17.410  35.466  1.00 37.37           C
ATOM   1166  OE1 GLU A 380       6.830  18.382  34.650  1.00 45.69           O
ATOM   1167  OE2 GLU A 380       7.572  17.504  36.550  1.00 41.80           O
ATOM   1168  N   TRP A 381       3.445  15.218  31.686  1.00 32.24           N
ATOM   1169  CA  TRP A 381       2.949  15.414  30.341  1.00 33.86           C
ATOM   1170  C   TRP A 381       2.840  16.870  30.011  1.00 35.66           C
ATOM   1171  O   TRP A 381       2.564  17.709  30.899  1.00 35.27           O
ATOM   1172  CB  TRP A 381       1.559  14.858  30.199  1.00 31.99           C
ATOM   1173  CG  TRP A 381       1.442  13.417  30.301  1.00 30.95           C
ATOM   1174  CD1 TRP A 381       1.348  12.689  31.440  1.00 31.12           C
ATOM   1175  CD2 TRP A 381       1.329  12.491  29.210  1.00 29.79           C
ATOM   1176  NE1 TRP A 381       1.198  11.352  31.130  1.00 31.22           N
ATOM   1177  CE2 TRP A 381       1.168  11.210  29.767  1.00 28.95           C
ATOM   1178  CE3 TRP A 381       1.354  12.625  27.817  1.00 29.88           C
ATOM   1179  CZ2 TRP A 381       1.024  10.070  28.985  1.00 29.87           C
ATOM   1180  CZ3 TRP A 381       1.220  11.475  27.026  1.00 31.68           C
ATOM   1181  CH2 TRP A 381       1.068  10.222  27.612  1.00 29.53           C
ATOM   1182  N   GLU A 382       2.996  17.153  28.715  1.00 37.96           N
ATOM   1183  CA  GLU A 382       2.811  18.473  28.174  1.00 39.81           C
ATOM   1184  C   GLU A 382       2.302  18.405  26.735  1.00 41.81           C
ATOM   1185  O   GLU A 382       2.223  17.318  26.107  1.00 40.92           O
ATOM   1186  CB  GLU A 382       4.111  19.279  28.260  1.00 40.48           C
ATOM   1187  CG  GLU A 382       5.310  18.563  27.686  1.00 41.60           C
ATOM   1188  CD  GLU A 382       6.510  19.437  27.607  1.00 43.58           C
ATOM   1189  OE1 GLU A 382       7.275  19.425  28.604  1.00 42.23           O
ATOM   1190  OE2 GLU A 382       6.682  20.140  26.561  1.00 44.96           O
ATOM   1191  N   SER A 383       1.939  19.583  26.239  1.00 44.44           N
ATOM   1192  CA  SER A 383       1.571  19.821  24.845  1.00 47.24           C
ATOM   1193  C   SER A 383       1.838  21.316  24.560  1.00 49.49           C
ATOM   1194  O   SER A 383       1.519  22.152  25.403  1.00 50.62           O
ATOM   1195  CB  SER A 383       0.095  19.487  24.656  1.00 46.39           C
ATOM   1196  OG  SER A 383      -0.302  19.581  23.310  1.00 46.22           O
ATOM   1197  N   ASN A 384       2.426  21.653  23.405  1.00 51.93           N
ATOM   1198  CA  ASN A 384       2.696  23.065  23.011  1.00 53.15           C
ATOM   1199  C   ASN A 384       3.585  23.762  24.059  1.00 53.71           C
ATOM   1200  O   ASN A 384       3.461  24.966  24.297  1.00 54.74           O
ATOM   1201  CB  ASN A 384       1.382  23.853  22.695  1.00 53.71           C
ATOM   1202  CG  ASN A 384       1.605  25.183  21.841  1.00 55.83           C
ATOM   1203  OD1 ASN A 384       2.006  26.234  22.366  1.00 60.52           O
ATOM   1204  ND2 ASN A 384       1.266  25.128  20.544  1.00 58.96           N
ATOM   1205  N   GLY A 385       4.492  22.994  24.665  1.00 53.43           N
ATOM   1206  CA  GLY A 385       5.416  23.501  25.683  1.00 53.50           C
ATOM   1207  C   GLY A 385       4.878  23.570  27.111  1.00 54.19           C
ATOM   1208  O   GLY A 385       5.665  23.729  28.061  1.00 54.04           O
ATOM   1209  N   GLN A 386       3.553  23.445  27.269  1.00 53.27           N
ATOM   1210  CA  GLN A 386       2.886  23.683  28.554  1.00 52.83           C
ATOM   1211  C   GLN A 386       2.439  22.393  29.223  1.00 51.08           C
ATOM   1212  O   GLN A 386       1.906  21.502  28.555  1.00 50.28           O
ATOM   1213  CB  GLN A 386       1.664  24.605  28.398  1.00 53.20           C
ATOM   1214  CG  GLN A 386       1.826  25.851  27.456  1.00 57.74           C
ATOM   1215  CD  GLN A 386       3.067  26.729  27.719  1.00 62.01           C
ATOM   1216  OE1 GLN A 386       3.380  27.097  28.863  1.00 62.30           O
ATOM   1217  NE2 GLN A 386       3.767  27.081  26.636  1.00 63.61           N
ATOM   1218  N   PRO A 387       2.651  22.288  30.550  1.00 50.25           N
ATOM   1219  CA  PRO A 387       2.246  21.089  31.263  1.00 48.80           C
ATOM   1220  C   PRO A 387       0.740  20.853  31.158  1.00 47.97           C
ATOM   1221  O   PRO A 387      -0.035  21.818  31.113  1.00 48.37           O
ATOM   1222  CB  PRO A 387       2.678  21.376  32.708  1.00 49.44           C
ATOM   1223  CG  PRO A 387       3.777  22.417  32.589  1.00 49.89           C
ATOM   1224  CD  PRO A 387       3.309  23.264  31.443  1.00 50.66           C
ATOM   1225  N   GLU A 388       0.352  19.587  31.060  1.00 46.36           N
ATOM   1226  CA  GLU A 388      -1.046  19.174  31.032  1.00 46.28           C
ATOM   1227  C   GLU A 388      -1.478  18.909  32.470  1.00 46.02           C
ATOM   1228  O   GLU A 388      -0.687  18.485  33.277  1.00 46.17           O
ATOM   1229  CB  GLU A 388      -1.211  17.928  30.162  1.00 45.92           C
ATOM   1230  CG  GLU A 388      -1.080  18.208  28.669  1.00 45.80           C
ATOM   1231  CD  GLU A 388      -2.344  18.780  28.077  1.00 50.19           C
ATOM   1232  OE1 GLU A 388      -3.456  18.356  28.505  1.00 49.70           O
ATOM   1233  OE2 GLU A 388      -2.229  19.651  27.177  1.00 52.06           O
ATOM   1234  N   ASN A 389      -2.715  19.212  32.808  1.00 46.69           N
ATOM   1235  CA  ASN A 389      -3.170  19.064  34.204  1.00 47.43           C
ATOM   1236  C   ASN A 389      -3.615  17.636  34.566  1.00 45.13           C
ATOM   1237  O   ASN A 389      -3.224  17.074  35.620  1.00 46.47           O
ATOM   1238  CB  ASN A 389      -4.314  20.052  34.477  1.00 48.87           C
ATOM   1239  CG  ASN A 389      -3.867  21.515  34.364  1.00 54.75           C
ATOM   1240  OD1 ASN A 389      -4.565  22.361  33.776  1.00 58.42           O
ATOM   1241  ND2 ASN A 389      -2.688  21.818  34.928  1.00 60.61           N
ATOM   1242  N   ASN A 390      -4.373  17.044  33.651  1.00 41.35           N
ATOM   1243  CA  ASN A 390      -5.234  15.904  33.952  1.00 38.96           C
ATOM   1244  C   ASN A 390      -4.581  14.556  33.666  1.00 35.76           C
ATOM   1245  O   ASN A 390      -5.038  13.808  32.809  1.00 34.54           O
ATOM   1246  CB  ASN A 390      -6.560  16.035  33.184  1.00 39.24           C
ATOM   1247  CG  ASN A 390      -7.697  15.202  33.791  1.00 42.02           C
ATOM   1248  OD1 ASN A 390      -7.530  14.512  34.799  1.00 46.26           O
ATOM   1249  ND2 ASN A 390      -8.862  15.252  33.150  1.00 43.87           N
ATOM   1250  N   TYR A 391      -3.514  14.251  34.400  1.00 33.06           N
ATOM   1251  CA  TYR A 391      -2.880  12.955  34.290  1.00 30.86           C
ATOM   1252  C   TYR A 391      -2.688  12.389  35.674  1.00 30.31           C
ATOM   1253  O   TYR A 391      -2.660  13.135  36.666  1.00 30.34           O
ATOM   1254  CB  TYR A 391      -1.553  12.999  33.489  1.00 30.12           C
ATOM   1255  CG  TYR A 391      -0.426  13.790  34.130  1.00 31.19           C
ATOM   1256  CD1 TYR A 391      -0.269  15.170  33.886  1.00 28.44           C
ATOM   1257  CD2 TYR A 391       0.475  13.175  34.972  1.00 29.30           C
ATOM   1258  CE1 TYR A 391       0.764  15.883  34.466  1.00 30.15           C
ATOM   1259  CE2 TYR A 391       1.513  13.897  35.576  1.00 32.53           C
ATOM   1260  CZ  TYR A 391       1.653  15.255  35.309  1.00 32.56           C
ATOM   1261  OH  TYR A 391       2.697  15.965  35.913  1.00 33.96           O
ATOM   1262  N   LYS A 392      -2.558  11.067  35.716  1.00 27.71           N
ATOM   1263  CA  LYS A 392      -2.253  10.316  36.926  1.00 26.55           C
ATOM   1264  C   LYS A 392      -1.232   9.269  36.517  1.00 25.41           C
ATOM   1265  O   LYS A 392      -1.299   8.721  35.417  1.00 25.24           O
ATOM   1266  CB  LYS A 392      -3.507   9.591  37.433  1.00 26.56           C
ATOM   1267  CG  LYS A 392      -4.626  10.450  38.010  1.00 26.17           C
ATOM   1268  CD  LYS A 392      -4.237  11.241  39.273  1.00 31.19           C
ATOM   1269  CE  LYS A 392      -5.481  11.898  39.848  1.00 33.81           C
ATOM   1270  NZ  LYS A 392      -5.164  12.968  40.824  1.00 33.15           N
ATOM   1271  N   THR A 393      -0.295   8.977  37.401  1.00 24.78           N
ATOM   1272  CA  THR A 393       0.793   8.040  37.117  1.00 23.90           C
ATOM   1273  C   THR A 393       0.727   6.986  38.236  1.00 24.32           C
ATOM   1274  O   THR A 393       0.607   7.321  39.432  1.00 23.85           O
ATOM   1275  CB  THR A 393       2.171   8.748  37.119  1.00 23.31           C
ATOM   1276  OG1 THR A 393       2.145   9.846  36.189  1.00 26.97           O
ATOM   1277  CG2 THR A 393       3.334   7.783  36.705  1.00 21.17           C
ATOM   1278  N   THR A 394       0.826   5.716  37.852  1.00 23.65           N
ATOM   1279  CA  THR A 394       0.897   4.646  38.844  1.00 22.16           C
ATOM   1280  C   THR A 394       2.248   4.747  39.585  1.00 22.41           C
ATOM   1281  O   THR A 394       3.228   5.319  39.017  1.00 20.52           O
ATOM   1282  CB  THR A 394       0.794   3.222  38.204  1.00 21.77           C
ATOM   1283  OG1 THR A 394       2.033   2.878  37.577  1.00 21.25           O
ATOM   1284  CG2 THR A 394      -0.335   3.109  37.193  1.00 21.41           C
ATOM   1285  N   PRO A 395       2.318   4.141  40.807  1.00 21.55           N
ATOM   1286  CA  PRO A 395       3.581   3.955  41.513  1.00 22.03           C
ATOM   1287  C   PRO A 395       4.412   3.006  40.706  1.00 21.45           C
ATOM   1288  O   PRO A 395       3.860   2.331  39.843  1.00 23.19           O
ATOM   1289  CB  PRO A 395       3.186   3.287  42.849  1.00 21.42           C
ATOM   1290  CG  PRO A 395       1.702   3.442  42.945  1.00 23.22           C
ATOM   1291  CD  PRO A 395       1.177   3.559  41.545  1.00 22.14           C
ATOM   1292  N   PRO A 396       5.735   3.001  40.911  1.00 21.04           N
ATOM   1293  CA  PRO A 396       6.575   2.018  40.231  1.00 21.48           C
ATOM   1294  C   PRO A 396       6.165   0.633  40.715  1.00 22.01           C
ATOM   1295  O   PRO A 396       5.785   0.481  41.886  1.00 19.85           O
ATOM   1296  CB  PRO A 396       7.981   2.382  40.723  1.00 21.40           C
ATOM   1297  CG  PRO A 396       7.894   3.836  40.988  1.00 19.23           C
ATOM   1298  CD  PRO A 396       6.561   3.907  41.731  1.00 22.05           C
ATOM   1299  N   VAL A 397       6.181  -0.336  39.800  1.00 21.10           N
ATOM   1300  CA  VAL A 397       5.844  -1.698  40.124  1.00 22.29           C
ATOM   1301  C   VAL A 397       7.083  -2.521  39.817  1.00 22.21           C
ATOM   1302  O   VAL A 397       7.705  -2.364  38.760  1.00 21.51           O
ATOM   1303  CB  VAL A 397       4.648  -2.233  39.290  1.00 23.53           C
ATOM   1304  CG1 VAL A 397       4.327  -3.725  39.654  1.00 21.20           C
ATOM   1305  CG2 VAL A 397       3.430  -1.298  39.419  1.00 21.03           C
ATOM   1306  N   LEU A 398       7.457  -3.387  40.728  1.00 21.84           N
ATOM   1307  CA  LEU A 398       8.577  -4.307  40.497  1.00 24.71           C
ATOM   1308  C   LEU A 398       8.269  -5.340  39.369  1.00 26.19           C
ATOM   1309  O   LEU A 398       7.275  -6.080  39.453  1.00 25.33           O
ATOM   1310  CB  LEU A 398       8.888  -5.053  41.815  1.00 25.10           C
ATOM   1311  CG  LEU A 398      10.212  -5.841  41.849  1.00 27.23           C
ATOM   1312  CD1 LEU A 398      11.467  -4.952  41.673  1.00 27.74           C
ATOM   1313  CD2 LEU A 398      10.260  -6.631  43.137  1.00 28.14           C
ATOM   1314  N   ASP A 399       9.118  -5.403  38.341  1.00 27.09           N
ATOM   1315  CA  ASP A 399       8.917  -6.371  37.235  1.00 29.11           C
ATOM   1316  C   ASP A 399       9.634  -7.702  37.562  1.00 30.66           C
ATOM   1317  O   ASP A 399      10.360  -7.801  38.536  1.00 29.87           O
ATOM   1318  CB  ASP A 399       9.434  -5.803  35.916  1.00 27.74           C
ATOM   1319  CG  ASP A 399       8.520  -6.089  34.752  1.00 28.86           C
ATOM   1320  OD1 ASP A 399       7.863  -7.154  34.756  1.00 25.87           O
ATOM   1321  OD2 ASP A 399       8.460  -5.234  33.817  1.00 28.72           O
ATOM   1322  N   SER A 400       9.414  -8.733  36.765  1.00 32.76           N
ATOM   1323  CA  SER A 400       9.956 -10.049  37.094  1.00 34.44           C
ATOM   1324  C   SER A 400      11.492 -10.121  37.001  1.00 35.24           C
ATOM   1325  O   SER A 400      12.117 -11.079  37.512  1.00 35.88           O
ATOM   1326  CB  SER A 400       9.332 -11.105  36.182  1.00 35.33           C
ATOM   1327  OG  SER A 400       9.289 -10.650  34.835  1.00 38.90           O
ATOM   1328  N   ASP A 401      12.100  -9.126  36.336  1.00 34.22           N
ATOM   1329  CA  ASP A 401      13.554  -9.099  36.159  1.00 34.05           C
ATOM   1330  C   ASP A 401      14.209  -8.159  37.153  1.00 33.01           C
ATOM   1331  O   ASP A 401      15.402  -7.917  37.060  1.00 32.29           O
ATOM   1332  CB  ASP A 401      13.941  -8.687  34.724  1.00 33.45           C
ATOM   1333  CG  ASP A 401      13.563  -7.237  34.397  1.00 35.28           C
ATOM   1334  OD1 ASP A 401      12.990  -6.502  35.254  1.00 36.19           O
ATOM   1335  OD2 ASP A 401      13.832  -6.824  33.266  1.00 35.37           O
ATOM   1336  N   GLY A 402      13.442  -7.629  38.102  1.00 31.11           N
ATOM   1337  CA  GLY A 402      14.047  -6.794  39.141  1.00 29.73           C
ATOM   1338  C   GLY A 402      14.116  -5.316  38.811  1.00 27.84           C
ATOM   1339  O   GLY A 402      14.505  -4.495  39.666  1.00 27.96           O
ATOM   1340  N   SER A 403      13.753  -4.963  37.579  1.00 26.11           N
ATOM   1341  CA  SER A 403      13.628  -3.556  37.193  1.00 25.81           C
ATOM   1342  C   SER A 403      12.217  -3.090  37.579  1.00 24.08           C
ATOM   1343  O   SER A 403      11.419  -3.890  38.029  1.00 25.29           O
ATOM   1344  CB  SER A 403      13.887  -3.364  35.688  1.00 24.66           C
ATOM   1345  OG  SER A 403      12.788  -3.845  34.894  1.00 27.03           O
ATOM   1346  N   PHE A 404      11.897  -1.817  37.371  1.00 22.62           N
ATOM   1347  CA  PHE A 404      10.558  -1.309  37.683  1.00 21.46           C
ATOM   1348  C   PHE A 404       9.885  -0.844  36.429  1.00 21.28           C
ATOM   1349  O   PHE A 404      10.558  -0.531  35.431  1.00 22.40           O
ATOM   1350  CB  PHE A 404      10.651  -0.129  38.681  1.00 20.24           C
ATOM   1351  CG  PHE A 404      11.070  -0.535  40.053  1.00 22.39           C
ATOM   1352  CD1 PHE A 404      10.107  -0.953  41.004  1.00 20.48           C
ATOM   1353  CD2 PHE A 404      12.440  -0.533  40.400  1.00 25.29           C
ATOM   1354  CE1 PHE A 404      10.504  -1.306  42.296  1.00 24.38           C
ATOM   1355  CE2 PHE A 404      12.863  -0.900  41.647  1.00 27.07           C
ATOM   1356  CZ  PHE A 404      11.905  -1.300  42.626  1.00 24.70           C
ATOM   1357  N   PHE A 405       8.555  -0.778  36.460  1.00 21.29           N
ATOM   1358  CA  PHE A 405       7.797  -0.118  35.389  1.00 21.04           C
ATOM   1359  C   PHE A 405       6.670   0.685  36.024  1.00 20.63           C
ATOM   1360  O   PHE A 405       6.301   0.495  37.174  1.00 20.99           O
ATOM   1361  CB  PHE A 405       7.244  -1.155  34.318  1.00 21.11           C
ATOM   1362  CG  PHE A 405       6.066  -1.969  34.819  1.00 21.98           C
ATOM   1363  CD1 PHE A 405       4.754  -1.558  34.560  1.00 19.86           C
ATOM   1364  CD2 PHE A 405       6.281  -3.135  35.596  1.00 20.07           C
ATOM   1365  CE1 PHE A 405       3.662  -2.309  35.042  1.00 19.80           C
ATOM   1366  CE2 PHE A 405       5.193  -3.891  36.074  1.00 21.15           C
ATOM   1367  CZ  PHE A 405       3.885  -3.453  35.812  1.00 20.62           C
ATOM   1368  N   LEU A 406       6.101   1.595  35.271  1.00 21.43           N
ATOM   1369  CA  LEU A 406       4.879   2.256  35.719  1.00 20.74           C
ATOM   1370  C   LEU A 406       4.179   2.660  34.435  1.00 21.73           C
ATOM   1371  O   LEU A 406       4.788   2.566  33.335  1.00 21.62           O
ATOM   1372  CB  LEU A 406       5.278   3.514  36.552  1.00 20.97           C
ATOM   1373  CG  LEU A 406       6.199   4.623  35.997  1.00 19.28           C
ATOM   1374  CD1 LEU A 406       5.501   5.422  34.923  1.00 16.17           C
ATOM   1375  CD2 LEU A 406       6.537   5.570  37.100  1.00 21.04           C
ATOM   1376  N   TYR A 407       2.914   3.109  34.548  1.00 21.65           N
ATOM   1377  CA  TYR A 407       2.246   3.795  33.442  1.00 22.42           C
ATOM   1378  C   TYR A 407       1.760   5.169  33.863  1.00 22.90           C
ATOM   1379  O   TYR A 407       1.380   5.344  35.011  1.00 23.20           O
ATOM   1380  CB  TYR A 407       1.020   3.015  32.990  1.00 21.83           C
ATOM   1381  CG  TYR A 407       1.277   1.719  32.269  1.00 21.09           C
ATOM   1382  CD1 TYR A 407       1.518   0.530  32.983  1.00 21.27           C
ATOM   1383  CD2 TYR A 407       1.187   1.654  30.861  1.00 21.31           C
ATOM   1384  CE1 TYR A 407       1.688  -0.705  32.289  1.00 21.59           C
ATOM   1385  CE2 TYR A 407       1.347   0.435  30.163  1.00 18.69           C
ATOM   1386  CZ  TYR A 407       1.593  -0.733  30.894  1.00 22.16           C
ATOM   1387  OH  TYR A 407       1.748  -1.921  30.238  1.00 18.73           O
ATOM   1388  N   SER A 408       1.784   6.134  32.935  1.00 22.74           N
ATOM   1389  CA  SER A 408       1.152   7.410  33.163  1.00 23.47           C
ATOM   1390  C   SER A 408      -0.023   7.529  32.209  1.00 24.19           C
ATOM   1391  O   SER A 408       0.102   7.228  31.005  1.00 23.53           O
ATOM   1392  CB  SER A 408       2.135   8.592  32.952  1.00 23.58           C
ATOM   1393  OG  SER A 408       1.554   9.812  33.470  1.00 24.31           O
ATOM   1394  N   LYS A 409      -1.164   7.947  32.749  1.00 24.33           N
ATOM   1395  CA  LYS A 409      -2.358   8.154  31.938  1.00 25.70           C
ATOM   1396  C   LYS A 409      -2.721   9.643  31.895  1.00 27.92           C
ATOM   1397  O   LYS A 409      -2.985  10.230  32.932  1.00 27.31           O
ATOM   1398  CB  LYS A 409      -3.542   7.314  32.485  1.00 24.89           C
ATOM   1399  CG  LYS A 409      -4.840   7.471  31.667  1.00 24.56           C
ATOM   1400  CD  LYS A 409      -5.887   6.443  32.062  1.00 23.53           C
ATOM   1401  CE  LYS A 409      -6.492   6.668  33.483  1.00 22.57           C
ATOM   1402  NZ  LYS A 409      -7.210   7.954  33.618  1.00 22.12           N
ATOM   1403  N   LEU A 410      -2.742  10.227  30.694  1.00 29.22           N
ATOM   1404  CA  LEU A 410      -3.189  11.597  30.489  1.00 30.71           C
ATOM   1405  C   LEU A 410      -4.581  11.558  29.878  1.00 31.74           C
ATOM   1406  O   LEU A 410      -4.787  10.917  28.854  1.00 32.26           O
ATOM   1407  CB  LEU A 410      -2.244  12.321  29.521  1.00 30.26           C
ATOM   1408  CG  LEU A 410      -2.729  13.660  28.943  1.00 31.19           C
ATOM   1409  CD1 LEU A 410      -2.755  14.704  29.987  1.00 25.69           C
ATOM   1410  CD2 LEU A 410      -1.793  14.123  27.814  1.00 31.42           C
ATOM   1411  N   THR A 411      -5.532  12.246  30.499  1.00 32.53           N
ATOM   1412  CA  THR A 411      -6.886  12.334  29.963  1.00 34.91           C
ATOM   1413  C   THR A 411      -7.044  13.637  29.204  1.00 36.61           C
ATOM   1414  O   THR A 411      -6.695  14.718  29.722  1.00 37.36           O
ATOM   1415  CB  THR A 411      -7.922  12.238  31.113  1.00 35.00           C
ATOM   1416  OG1 THR A 411      -7.783  10.972  31.771  1.00 32.28           O
ATOM   1417  CG2 THR A 411      -9.367  12.424  30.637  1.00 34.88           C
ATOM   1418  N   VAL A 412      -7.553  13.539  27.977  1.00 37.65           N
ATOM   1419  CA  VAL A 412      -7.773  14.716  27.136  1.00 40.32           C
ATOM   1420  C   VAL A 412      -9.161  14.653  26.482  1.00 42.39           C
ATOM   1421  O   VAL A 412      -9.667  13.562  26.197  1.00 41.50           O
ATOM   1422  CB  VAL A 412      -6.627  14.916  26.047  1.00 40.57           C
ATOM   1423  CG1 VAL A 412      -5.214  14.819  26.690  1.00 38.63           C
ATOM   1424  CG2 VAL A 412      -6.753  13.924  24.881  1.00 39.40           C
ATOM   1425  N   ASP A 413      -9.781  15.813  26.263  1.00 45.18           N
ATOM   1426  CA  ASP A 413     -10.975  15.858  25.420  1.00 48.29           C
ATOM   1427  C   ASP A 413     -10.653  15.203  24.092  1.00 49.32           C
ATOM   1428  O   ASP A 413      -9.661  15.561  23.440  1.00 48.55           O
ATOM   1429  CB  ASP A 413     -11.421  17.298  25.132  1.00 49.01           C
ATOM   1430  CG  ASP A 413     -11.866  18.032  26.367  1.00 52.11           C
ATOM   1431  OD1 ASP A 413     -11.915  19.284  26.321  1.00 56.54           O
ATOM   1432  OD2 ASP A 413     -12.160  17.375  27.386  1.00 53.87           O
ATOM   1433  N   LYS A 414     -11.518  14.275  23.683  1.00 50.88           N
ATOM   1434  CA  LYS A 414     -11.371  13.576  22.404  1.00 52.39           C
ATOM   1435  C   LYS A 414     -11.142  14.506  21.218  1.00 53.47           C
ATOM   1436  O   LYS A 414     -10.401  14.144  20.285  1.00 53.48           O
ATOM   1437  CB  LYS A 414     -12.584  12.697  22.139  1.00 51.99           C
ATOM   1438  CG  LYS A 414     -12.526  11.906  20.837  1.00 52.63           C
ATOM   1439  CD  LYS A 414     -13.633  10.883  20.788  1.00 50.99           C
ATOM   1440  CE  LYS A 414     -14.974  11.535  20.471  1.00 54.94           C
ATOM   1441  NZ  LYS A 414     -16.104  10.560  20.589  1.00 51.82           N
ATOM   1442  N   SER A 415     -11.785  15.686  21.248  1.00 54.41           N
ATOM   1443  CA  SER A 415     -11.634  16.703  20.201  1.00 54.95           C
ATOM   1444  C   SER A 415     -10.174  17.083  19.978  1.00 54.95           C
ATOM   1445  O   SER A 415      -9.737  17.216  18.823  1.00 55.51           O
ATOM   1446  CB  SER A 415     -12.486  17.958  20.505  1.00 55.56           C
ATOM   1447  OG  SER A 415     -11.927  18.718  21.577  1.00 56.75           O
ATOM   1448  N   ARG A 416      -9.430  17.227  21.084  1.00 54.20           N
ATOM   1449  CA  ARG A 416      -8.024  17.620  21.074  1.00 53.40           C
ATOM   1450  C   ARG A 416      -7.142  16.574  20.438  1.00 53.21           C
ATOM   1451  O   ARG A 416      -6.203  16.909  19.726  1.00 52.74           O
ATOM   1452  CB  ARG A 416      -7.509  17.868  22.491  1.00 52.96           C
ATOM   1453  CG  ARG A 416      -7.902  19.191  23.067  1.00 52.84           C
ATOM   1454  CD  ARG A 416      -7.414  19.301  24.465  1.00 49.24           C
ATOM   1455  NE  ARG A 416      -6.058  19.833  24.517  1.00 49.35           N
ATOM   1456  CZ  ARG A 416      -5.217  19.613  25.525  1.00 47.49           C
ATOM   1457  NH1 ARG A 416      -5.577  18.852  26.545  1.00 44.81           N
ATOM   1458  NH2 ARG A 416      -4.014  20.135  25.511  1.00 45.61           N
ATOM   1459  N   TRP A 417      -7.432  15.309  20.744  1.00 52.53           N
ATOM   1460  CA  TRP A 417      -6.795  14.195  20.080  1.00 52.20           C
ATOM   1461  C   TRP A 417      -7.091  14.143  18.571  1.00 54.06           C
ATOM   1462  O   TRP A 417      -6.172  13.995  17.771  1.00 53.25           O
ATOM   1463  CB  TRP A 417      -7.217  12.895  20.745  1.00 50.46           C
ATOM   1464  CG  TRP A 417      -6.587  11.705  20.136  1.00 49.15           C
ATOM   1465  CD1 TRP A 417      -7.206  10.753  19.382  1.00 47.40           C
ATOM   1466  CD2 TRP A 417      -5.193  11.330  20.203  1.00 47.05           C
ATOM   1467  NE1 TRP A 417      -6.300   9.800  18.992  1.00 48.45           N
ATOM   1468  CE2 TRP A 417      -5.058  10.126  19.479  1.00 46.39           C
ATOM   1469  CE3 TRP A 417      -4.053  11.896  20.804  1.00 43.79           C
ATOM   1470  CZ2 TRP A 417      -3.831   9.480  19.327  1.00 46.94           C
ATOM   1471  CZ3 TRP A 417      -2.845  11.257  20.653  1.00 45.85           C
ATOM   1472  CH2 TRP A 417      -2.740  10.049  19.936  1.00 47.26           C
ATOM   1473  N   GLN A 418      -8.370  14.253  18.195  1.00 56.41           N
ATOM   1474  CA  GLN A 418      -8.758  14.122  16.798  1.00 59.11           C
ATOM   1475  C   GLN A 418      -8.230  15.263  15.928  1.00 59.29           C
ATOM   1476  O   GLN A 418      -7.997  15.068  14.739  1.00 60.62           O
ATOM   1477  CB  GLN A 418     -10.275  13.870  16.643  1.00 59.37           C
ATOM   1478  CG  GLN A 418     -10.677  12.456  17.162  1.00 61.36           C
ATOM   1479  CD  GLN A 418     -12.193  12.213  17.239  1.00 62.43           C
ATOM   1480  OE1 GLN A 418     -12.645  11.059  17.163  1.00 66.93           O
ATOM   1481  NE2 GLN A 418     -12.980  13.287  17.408  1.00 64.62           N
ATOM   1482  N   GLN A 419      -8.013  16.437  16.518  1.00 59.28           N
ATOM   1483  CA  GLN A 419      -7.388  17.575  15.807  1.00 59.46           C
ATOM   1484  C   GLN A 419      -5.875  17.436  15.510  1.00 58.76           C
ATOM   1485  O   GLN A 419      -5.308  18.212  14.736  1.00 58.53           O
ATOM   1486  CB  GLN A 419      -7.656  18.877  16.554  1.00 60.12           C
ATOM   1487  CG  GLN A 419      -9.074  19.397  16.345  1.00 62.81           C
ATOM   1488  CD  GLN A 419      -9.496  20.399  17.406  1.00 66.73           C
ATOM   1489  OE1 GLN A 419      -8.758  20.665  18.387  1.00 67.87           O
ATOM   1490  NE2 GLN A 419     -10.701  20.955  17.230  1.00 66.81           N
ATOM   1491  N   GLY A 420      -5.224  16.454  16.129  1.00 57.00           N
ATOM   1492  CA  GLY A 420      -3.829  16.168  15.817  1.00 55.40           C
ATOM   1493  C   GLY A 420      -2.831  16.923  16.670  1.00 53.70           C
ATOM   1494  O   GLY A 420      -1.654  17.028  16.322  1.00 53.61           O
ATOM   1495  N   ASN A 421      -3.307  17.465  17.780  1.00 52.31           N
ATOM   1496  CA  ASN A 421      -2.429  17.997  18.801  1.00 51.17           C
ATOM   1497  C   ASN A 421      -1.453  16.926  19.262  1.00 49.35           C
ATOM   1498  O   ASN A 421      -1.841  15.767  19.455  1.00 49.13           O
ATOM   1499  CB  ASN A 421      -3.258  18.502  19.975  1.00 51.63           C
ATOM   1500  CG  ASN A 421      -4.115  19.663  19.594  1.00 53.36           C
ATOM   1501  OD1 ASN A 421      -3.618  20.759  19.389  1.00 57.35           O
ATOM   1502  ND2 ASN A 421      -5.402  19.434  19.466  1.00 54.84           N
ATOM   1503  N   VAL A 422      -0.189  17.338  19.404  1.00 47.83           N
ATOM   1504  CA  VAL A 422       0.931  16.509  19.847  1.00 45.55           C
ATOM   1505  C   VAL A 422       1.050  16.565  21.370  1.00 43.72           C
ATOM   1506  O   VAL A 422       1.153  17.649  21.969  1.00 43.47           O
ATOM   1507  CB  VAL A 422       2.307  16.976  19.232  1.00 45.12           C
ATOM   1508  CG1 VAL A 422       3.437  16.119  19.739  1.00 44.43           C
ATOM   1509  CG2 VAL A 422       2.298  16.892  17.763  1.00 47.23           C
ATOM   1510  N   PHE A 423       1.067  15.394  21.989  1.00 41.21           N
ATOM   1511  CA  PHE A 423       1.260  15.302  23.432  1.00 39.83           C
ATOM   1512  C   PHE A 423       2.599  14.657  23.713  1.00 38.51           C
ATOM   1513  O   PHE A 423       3.094  13.895  22.886  1.00 39.42           O
ATOM   1514  CB  PHE A 423       0.079  14.545  24.078  1.00 39.24           C
ATOM   1515  CG  PHE A 423      -1.240  15.271  23.913  1.00 39.12           C
ATOM   1516  CD1 PHE A 423      -2.056  15.038  22.803  1.00 38.44           C
ATOM   1517  CD2 PHE A 423      -1.631  16.246  24.824  1.00 39.99           C
ATOM   1518  CE1 PHE A 423      -3.267  15.740  22.630  1.00 37.66           C
ATOM   1519  CE2 PHE A 423      -2.839  16.963  24.650  1.00 37.40           C
ATOM   1520  CZ  PHE A 423      -3.647  16.694  23.546  1.00 39.08           C
ATOM   1521  N   SER A 424       3.216  15.001  24.838  1.00 36.77           N
ATOM   1522  CA  SER A 424       4.553  14.501  25.149  1.00 35.19           C
ATOM   1523  C   SER A 424       4.640  14.023  26.586  1.00 33.02           C
ATOM   1524  O   SER A 424       4.309  14.751  27.500  1.00 32.31           O
ATOM   1525  CB  SER A 424       5.637  15.569  24.955  1.00 35.79           C
ATOM   1526  OG  SER A 424       5.986  15.733  23.592  1.00 40.67           O
ATOM   1527  N   CYS A 425       5.148  12.804  26.748  1.00 31.30           N
ATOM   1528  CA  CYS A 425       5.431  12.233  28.048  1.00 30.00           C
ATOM   1529  C   CYS A 425       6.908  12.498  28.344  1.00 28.53           C
ATOM   1530  O   CYS A 425       7.787  12.112  27.568  1.00 27.83           O
ATOM   1531  CB  CYS A 425       5.133  10.732  27.982  1.00 30.23           C
ATOM   1532  SG  CYS A 425       5.543   9.833  29.464  1.00 31.85           S
ATOM   1533  N   SER A 426       7.208  13.176  29.439  1.00 26.70           N
ATOM   1534  CA  SER A 426       8.608  13.427  29.732  1.00 27.06           C
ATOM   1535  C   SER A 426       9.025  12.683  31.030  1.00 27.81           C
ATOM   1536  O   SER A 426       8.242  12.547  31.980  1.00 27.56           O
ATOM   1537  CB  SER A 426       8.879  14.921  29.773  1.00 27.34           C
ATOM   1538  OG  SER A 426       8.210  15.467  30.897  1.00 34.44           O
ATOM   1539  N   VAL A 427      10.219  12.110  31.008  1.00 26.68           N
ATOM   1540  CA  VAL A 427      10.627  11.174  32.056  1.00 26.81           C
ATOM   1541  C   VAL A 427      11.980  11.638  32.539  1.00 27.73           C
ATOM   1542  O   VAL A 427      12.847  11.907  31.714  1.00 27.33           O
ATOM   1543  CB  VAL A 427      10.705   9.698  31.519  1.00 26.15           C
ATOM   1544  CG1 VAL A 427      11.211   8.708  32.631  1.00 22.84           C
ATOM   1545  CG2 VAL A 427       9.304   9.243  30.970  1.00 23.86           C
ATOM   1546  N   MET A 428      12.122  11.787  33.852  1.00 28.24           N
ATOM   1547  CA  MET A 428      13.388  12.150  34.499  1.00 31.13           C
ATOM   1548  C   MET A 428      13.866  11.009  35.370  1.00 27.18           C
ATOM   1549  O   MET A 428      13.165  10.597  36.295  1.00 26.09           O
ATOM   1550  CB  MET A 428      13.204  13.404  35.357  1.00 29.98           C
ATOM   1551  CG  MET A 428      12.797  14.604  34.540  1.00 36.13           C
ATOM   1552  SD  MET A 428      12.955  16.203  35.356  1.00 45.51           S
ATOM   1553  CE  MET A 428      14.551  16.029  36.167  1.00 39.56           C
ATOM   1554  N   HIS A 429      15.077  10.527  35.110  1.00 25.13           N
ATOM   1555  CA  HIS A 429      15.602   9.372  35.801  1.00 23.48           C
ATOM   1556  C   HIS A 429      17.112   9.449  35.706  1.00 24.41           C
ATOM   1557  O   HIS A 429      17.627   9.979  34.741  1.00 25.07           O
ATOM   1558  CB  HIS A 429      15.097   8.061  35.177  1.00 22.95           C
ATOM   1559  CG  HIS A 429      15.595   6.827  35.894  1.00 22.20           C
ATOM   1560  ND1 HIS A 429      14.949   6.266  36.982  1.00 24.88           N
ATOM   1561  CD2 HIS A 429      16.713   6.091  35.708  1.00 17.93           C
ATOM   1562  CE1 HIS A 429      15.640   5.220  37.419  1.00 20.57           C
ATOM   1563  NE2 HIS A 429      16.714   5.095  36.658  1.00 23.17           N
ATOM   1564  N   GLU A 430      17.838   8.951  36.704  1.00 24.00           N
ATOM   1565  CA  GLU A 430      19.301   9.135  36.703  1.00 23.95           C
ATOM   1566  C   GLU A 430      20.004   8.450  35.552  1.00 23.78           C
ATOM   1567  O   GLU A 430      21.119   8.832  35.216  1.00 21.77           O
ATOM   1568  CB  GLU A 430      19.906   8.636  37.993  1.00 24.69           C
ATOM   1569  CG  GLU A 430      19.633   7.157  38.333  1.00 25.23           C
ATOM   1570  CD  GLU A 430      20.714   6.610  39.266  1.00 29.12           C
ATOM   1571  OE1 GLU A 430      20.406   6.197  40.387  1.00 29.22           O
ATOM   1572  OE2 GLU A 430      21.898   6.628  38.892  1.00 31.06           O
ATOM   1573  N   ALA A 431      19.366   7.419  34.974  1.00 23.61           N
ATOM   1574  CA  ALA A 431      20.014   6.572  34.022  1.00 24.45           C
ATOM   1575  C   ALA A 431      19.671   6.975  32.601  1.00 25.61           C
ATOM   1576  O   ALA A 431      20.019   6.289  31.691  1.00 28.43           O
ATOM   1577  CB  ALA A 431      19.670   5.092  34.296  1.00 23.76           C
ATOM   1578  N   LEU A 432      19.002   8.097  32.412  1.00 25.19           N
ATOM   1579  CA  LEU A 432      18.840   8.734  31.099  1.00 24.90           C
ATOM   1580  C   LEU A 432      19.940   9.765  30.872  1.00 26.91           C
ATOM   1581  O   LEU A 432      20.433  10.411  31.811  1.00 25.41           O
ATOM   1582  CB  LEU A 432      17.501   9.484  31.080  1.00 25.25           C
ATOM   1583  CG  LEU A 432      16.255   8.604  31.104  1.00 23.96           C
ATOM   1584  CD1 LEU A 432      15.012   9.382  31.438  1.00 26.05           C
ATOM   1585  CD2 LEU A 432      16.153   7.988  29.711  1.00 27.58           C
ATOM   1586  N   HIS A 433      20.339   9.910  29.619  1.00 28.61           N
ATOM   1587  CA  HIS A 433      21.288  10.949  29.243  1.00 30.23           C
ATOM   1588  C   HIS A 433      20.712  12.319  29.623  1.00 29.85           C
ATOM   1589  O   HIS A 433      19.553  12.607  29.322  1.00 29.59           O
ATOM   1590  CB  HIS A 433      21.558  10.896  27.745  1.00 31.11           C
ATOM   1591  CG  HIS A 433      22.651  11.824  27.324  1.00 35.37           C
ATOM   1592  ND1 HIS A 433      22.502  12.727  26.298  1.00 40.47           N
ATOM   1593  CD2 HIS A 433      23.881  12.050  27.854  1.00 39.20           C
ATOM   1594  CE1 HIS A 433      23.609  13.445  26.188  1.00 40.05           C
ATOM   1595  NE2 HIS A 433      24.464  13.047  27.116  1.00 40.05           N
ATOM   1596  N   ASN A 434      21.511  13.147  30.275  1.00 29.26           N
ATOM   1597  CA  ASN A 434      21.017  14.396  30.880  1.00 30.65           C
ATOM   1598  C   ASN A 434      19.787  14.197  31.763  1.00 28.62           C
ATOM   1599  O   ASN A 434      19.004  15.121  31.979  1.00 28.83           O
ATOM   1600  CB  ASN A 434      20.709  15.457  29.822  1.00 32.29           C
ATOM   1601  CG  ASN A 434      21.956  15.908  29.070  1.00 35.67           C
ATOM   1602  OD1 ASN A 434      21.918  16.097  27.866  1.00 42.61           O
ATOM   1603  ND2 ASN A 434      23.066  16.019  29.772  1.00 38.72           N
ATOM   1604  N   HIS A 435      19.623  12.988  32.269  1.00 26.25           N
ATOM   1605  CA  HIS A 435      18.579  12.666  33.231  1.00 26.69           C
ATOM   1606  C   HIS A 435      17.160  12.893  32.704  1.00 26.77           C
ATOM   1607  O   HIS A 435      16.229  13.072  33.491  1.00 25.73           O
ATOM   1608  CB  HIS A 435      18.761  13.476  34.527  1.00 26.62           C
ATOM   1609  CG  HIS A 435      20.023  13.170  35.291  1.00 26.96           C
ATOM   1610  ND1 HIS A 435      20.582  14.073  36.177  1.00 25.32           N
ATOM   1611  CD2 HIS A 435      20.826  12.082  35.310  1.00 25.20           C
ATOM   1612  CE1 HIS A 435      21.669  13.546  36.715  1.00 25.83           C
ATOM   1613  NE2 HIS A 435      21.830  12.335  36.216  1.00 24.19           N
ATOM   1614  N   TYR A 436      16.960  12.851  31.394  1.00 27.41           N
ATOM   1615  CA  TYR A 436      15.656  13.302  30.878  1.00 28.81           C
ATOM   1616  C   TYR A 436      15.454  12.797  29.497  1.00 29.98           C
ATOM   1617  O   TYR A 436      16.388  12.860  28.682  1.00 29.15           O
ATOM   1618  CB  TYR A 436      15.658  14.829  30.822  1.00 30.58           C
ATOM   1619  CG  TYR A 436      14.388  15.510  30.359  1.00 34.83           C
ATOM   1620  CD1 TYR A 436      14.171  15.784  29.008  1.00 36.49           C
ATOM   1621  CD2 TYR A 436      13.432  15.911  31.276  1.00 36.08           C
ATOM   1622  CE1 TYR A 436      13.043  16.440  28.596  1.00 37.99           C
ATOM   1623  CE2 TYR A 436      12.308  16.561  30.888  1.00 38.34           C
ATOM   1624  CZ  TYR A 436      12.110  16.825  29.553  1.00 38.16           C
ATOM   1625  OH  TYR A 436      10.953  17.504  29.191  1.00 42.07           O
ATOM   1626  N   THR A 437      14.243  12.333  29.210  1.00 30.14           N
ATOM   1627  CA  THR A 437      13.865  12.000  27.837  1.00 31.90           C
ATOM   1628  C   THR A 437      12.376  12.365  27.660  1.00 32.52           C
ATOM   1629  O   THR A 437      11.648  12.478  28.635  1.00 30.89           O
ATOM   1630  CB  THR A 437      14.150  10.497  27.533  1.00 32.49           C
ATOM   1631  OG1 THR A 437      14.221  10.283  26.116  1.00 32.91           O
ATOM   1632  CG2 THR A 437      13.045   9.611  28.102  1.00 31.80           C
ATOM   1633  N   GLN A 438      11.968  12.624  26.423  1.00 33.51           N
ATOM   1634  CA  GLN A 438      10.582  12.927  26.024  1.00 36.27           C
ATOM   1635  C   GLN A 438      10.184  11.978  24.887  1.00 35.41           C
ATOM   1636  O   GLN A 438      10.984  11.729  23.991  1.00 34.67           O
ATOM   1637  CB  GLN A 438      10.465  14.378  25.491  1.00 36.43           C
ATOM   1638  CG  GLN A 438      10.122  15.427  26.546  1.00 40.57           C
ATOM   1639  CD  GLN A 438      10.139  16.898  26.058  1.00 40.66           C
ATOM   1640  OE1 GLN A 438      11.147  17.412  25.546  1.00 40.06           O
ATOM   1641  NE2 GLN A 438       9.027  17.587  26.287  1.00 45.67           N
ATOM   1642  N   LYS A 439       8.971  11.430  24.946  1.00 36.69           N
ATOM   1643  CA  LYS A 439       8.361  10.660  23.830  1.00 36.63           C
ATOM   1644  C   LYS A 439       7.053  11.323  23.505  1.00 37.54           C
ATOM   1645  O   LYS A 439       6.256  11.594  24.403  1.00 37.40           O
ATOM   1646  CB  LYS A 439       8.072   9.200  24.174  1.00 36.53           C
ATOM   1647  CG  LYS A 439       9.239   8.222  24.094  1.00 38.95           C
ATOM   1648  CD  LYS A 439       9.875   8.139  22.645  1.00 41.91           C
ATOM   1649  CE  LYS A 439      10.788   6.910  22.482  1.00 43.30           C
ATOM   1650  NZ  LYS A 439      10.052   5.552  22.495  1.00 44.16           N
ATOM   1651  N   SER A 440       6.820  11.562  22.218  1.00 38.31           N
ATOM   1652  CA  SER A 440       5.619  12.249  21.789  1.00 40.17           C
ATOM   1653  C   SER A 440       4.583  11.290  21.223  1.00 40.18           C
ATOM   1654  O   SER A 440       4.879  10.140  20.931  1.00 40.18           O
ATOM   1655  CB  SER A 440       5.968  13.351  20.774  1.00 41.41           C
ATOM   1656  OG  SER A 440       6.843  14.291  21.388  1.00 45.92           O
ATOM   1657  N   LEU A 441       3.371  11.800  21.056  1.00 40.38           N
ATOM   1658  CA  LEU A 441       2.213  10.996  20.754  1.00 41.60           C
ATOM   1659  C   LEU A 441       1.203  11.918  20.091  1.00 42.62           C
ATOM   1660  O   LEU A 441       0.846  12.936  20.647  1.00 42.34           O
ATOM   1661  CB  LEU A 441       1.645  10.423  22.085  1.00 41.02           C
ATOM   1662  CG  LEU A 441       0.362   9.610  22.064  1.00 41.31           C
ATOM   1663  CD1 LEU A 441       0.506   8.357  21.239  1.00 42.11           C
ATOM   1664  CD2 LEU A 441      -0.086   9.276  23.470  1.00 41.07           C
ATOM   1665  N   SER A 442       0.768  11.581  18.891  1.00 45.31           N
ATOM   1666  CA  SER A 442      -0.327  12.302  18.265  1.00 47.86           C
ATOM   1667  C   SER A 442      -1.063  11.371  17.328  1.00 50.35           C
ATOM   1668  O   SER A 442      -0.566  10.290  17.007  1.00 50.25           O
ATOM   1669  CB  SER A 442       0.166  13.546  17.520  1.00 47.89           C
ATOM   1670  OG  SER A 442       1.079  13.195  16.511  1.00 48.46           O
ATOM   1671  N   LEU A 443      -2.255  11.791  16.907  1.00 52.84           N
ATOM   1672  CA  LEU A 443      -3.096  10.977  16.051  1.00 56.45           C
ATOM   1673  C   LEU A 443      -2.415  10.653  14.703  1.00 59.09           C
ATOM   1674  O   LEU A 443      -1.916  11.547  13.990  1.00 58.89           O
ATOM   1675  CB  LEU A 443      -4.447  11.668  15.848  1.00 56.31           C
ATOM   1676  CG  LEU A 443      -5.353  11.120  14.751  1.00 57.69           C
ATOM   1677  CD1 LEU A 443      -5.864   9.729  15.127  1.00 57.40           C
ATOM   1678  CD2 LEU A 443      -6.480  12.090  14.495  1.00 58.91           C
ATOM   1679  N   SER A 444      -2.400   9.362  14.381  1.00 62.08           N
ATOM   1680  CA  SER A 444      -1.875   8.862  13.103  1.00 64.74           C
ATOM   1681  C   SER A 444      -2.824   9.140  11.918  1.00 65.73           C
ATOM   1682  O   SER A 444      -2.839  10.242  11.338  1.00 66.31           O
ATOM   1683  CB  SER A 444      -1.588   7.350  13.229  1.00 65.34           C
ATOM   1684  OG  SER A 444      -0.418   6.975  12.513  1.00 67.36           O
ATOM   1686  N   GLY B 237       2.297  -3.992  74.150  1.00 65.88           N
ATOM   1687  CA  GLY B 237       1.595  -5.313  74.020  1.00 65.38           C
ATOM   1688  C   GLY B 237       1.352  -5.739  72.580  1.00 63.72           C
ATOM   1689  O   GLY B 237       2.000  -5.223  71.670  1.00 64.32           O
ATOM   1690  N   PRO B 238       0.431  -6.697  72.359  1.00 62.58           N
ATOM   1691  CA  PRO B 238       0.079  -7.127  70.980  1.00 60.50           C
ATOM   1692  C   PRO B 238      -0.639  -6.071  70.113  1.00 58.92           C
ATOM   1693  O   PRO B 238      -1.280  -5.151  70.641  1.00 59.28           O
ATOM   1694  CB  PRO B 238      -0.828  -8.354  71.183  1.00 60.66           C
ATOM   1695  CG  PRO B 238      -1.249  -8.345  72.604  1.00 61.81           C
ATOM   1696  CD  PRO B 238      -0.294  -7.456  73.398  1.00 62.57           C
ATOM   1697  N   SER B 239      -0.520  -6.228  68.791  1.00 55.96           N
ATOM   1698  CA  SER B 239      -1.102  -5.319  67.797  1.00 53.21           C
ATOM   1699  C   SER B 239      -1.947  -6.161  66.840  1.00 50.32           C
ATOM   1700  O   SER B 239      -1.581  -7.303  66.547  1.00 49.75           O
ATOM   1701  CB  SER B 239      -0.010  -4.597  66.995  1.00 53.73           C
ATOM   1702  OG  SER B 239       0.436  -3.409  67.630  1.00 55.72           O
ATOM   1703  N   VAL B 240      -3.062  -5.595  66.372  1.00 46.76           N
ATOM   1704  CA  VAL B 240      -4.028  -6.326  65.559  1.00 44.08           C
ATOM   1705  C   VAL B 240      -4.157  -5.677  64.190  1.00 42.29           C
ATOM   1706  O   VAL B 240      -4.204  -4.473  64.096  1.00 42.16           O
ATOM   1707  CB  VAL B 240      -5.425  -6.375  66.239  1.00 44.29           C
ATOM   1708  CG1 VAL B 240      -6.421  -7.163  65.375  1.00 44.56           C
ATOM   1709  CG2 VAL B 240      -5.327  -6.938  67.710  1.00 41.97           C
ATOM   1710  N   PHE B 241      -4.202  -6.477  63.135  1.00 39.73           N
ATOM   1711  CA  PHE B 241      -4.441  -5.953  61.799  1.00 39.13           C
ATOM   1712  C   PHE B 241      -5.503  -6.823  61.210  1.00 37.28           C
ATOM   1713  O   PHE B 241      -5.427  -8.027  61.364  1.00 37.46           O
ATOM   1714  CB  PHE B 241      -3.167  -5.974  60.938  1.00 39.40           C
ATOM   1715  CG  PHE B 241      -2.033  -5.181  61.530  1.00 41.30           C
ATOM   1716  CD1 PHE B 241      -1.966  -3.812  61.349  1.00 44.00           C
ATOM   1717  CD2 PHE B 241      -1.060  -5.806  62.302  1.00 42.59           C
ATOM   1718  CE1 PHE B 241      -0.933  -3.069  61.916  1.00 44.50           C
ATOM   1719  CE2 PHE B 241      -0.036  -5.085  62.866  1.00 46.00           C
ATOM   1720  CZ  PHE B 241       0.031  -3.709  62.679  1.00 44.16           C
ATOM   1721  N   LEU B 242      -6.492  -6.203  60.573  1.00 35.44           N
ATOM   1722  CA  LEU B 242      -7.658  -6.898  60.021  1.00 34.62           C
ATOM   1723  C   LEU B 242      -7.628  -6.772  58.505  1.00 33.34           C
ATOM   1724  O   LEU B 242      -7.528  -5.657  57.994  1.00 33.03           O
ATOM   1725  CB  LEU B 242      -8.947  -6.217  60.514  1.00 34.51           C
ATOM   1726  CG  LEU B 242     -10.056  -7.018  61.175  1.00 36.60           C
ATOM   1727  CD1 LEU B 242     -11.383  -6.290  61.029  1.00 35.15           C
ATOM   1728  CD2 LEU B 242     -10.150  -8.464  60.688  1.00 35.94           C
ATOM   1729  N   PHE B 243      -7.718  -7.889  57.782  1.00 31.06           N
ATOM   1730  CA  PHE B 243      -7.563  -7.808  56.341  1.00 30.16           C
ATOM   1731  C   PHE B 243      -8.835  -8.237  55.648  1.00 29.41           C
ATOM   1732  O   PHE B 243      -9.519  -9.153  56.136  1.00 28.98           O
ATOM   1733  CB  PHE B 243      -6.379  -8.659  55.868  1.00 30.76           C
ATOM   1734  CG  PHE B 243      -5.058  -8.177  56.411  1.00 32.81           C
ATOM   1735  CD1 PHE B 243      -4.358  -7.135  55.776  1.00 33.02           C
ATOM   1736  CD2 PHE B 243      -4.560  -8.694  57.597  1.00 32.18           C
ATOM   1737  CE1 PHE B 243      -3.150  -6.672  56.293  1.00 33.10           C
ATOM   1738  CE2 PHE B 243      -3.342  -8.236  58.116  1.00 33.26           C
ATOM   1739  CZ  PHE B 243      -2.642  -7.236  57.469  1.00 33.24           C
ATOM   1740  N   PRO B 244      -9.141  -7.589  54.501  1.00 28.33           N
ATOM   1741  CA  PRO B 244     -10.320  -7.876  53.705  1.00 28.18           C
ATOM   1742  C   PRO B 244     -10.094  -9.186  52.889  1.00 28.67           C
ATOM   1743  O   PRO B 244      -8.942  -9.685  52.815  1.00 27.73           O
ATOM   1744  CB  PRO B 244     -10.402  -6.641  52.800  1.00 27.78           C
ATOM   1745  CG  PRO B 244      -8.962  -6.322  52.533  1.00 29.27           C
ATOM   1746  CD  PRO B 244      -8.299  -6.536  53.871  1.00 28.41           C
ATOM   1747  N   PRO B 245     -11.190  -9.758  52.309  1.00 29.14           N
ATOM   1748  CA  PRO B 245     -11.085 -10.931  51.436  1.00 28.36           C
ATOM   1749  C   PRO B 245     -10.427 -10.497  50.171  1.00 29.13           C
ATOM   1750  O   PRO B 245     -10.371  -9.298  49.908  1.00 29.17           O
ATOM   1751  CB  PRO B 245     -12.526 -11.267  51.087  1.00 28.40           C
ATOM   1752  CG  PRO B 245     -13.381 -10.405  52.008  1.00 29.43           C
ATOM   1753  CD  PRO B 245     -12.584  -9.275  52.450  1.00 28.32           C
ATOM   1754  N   LYS B 246      -9.928 -11.451  49.395  1.00 30.02           N
ATOM   1755  CA  LYS B 246      -9.411 -11.142  48.062  1.00 31.55           C
ATOM   1756  C   LYS B 246     -10.555 -10.785  47.131  1.00 31.79           C
ATOM   1757  O   LYS B 246     -11.630 -11.399  47.213  1.00 31.66           O
ATOM   1758  CB  LYS B 246      -8.653 -12.353  47.506  1.00 31.08           C
ATOM   1759  CG  LYS B 246      -7.421 -12.698  48.298  1.00 35.32           C
ATOM   1760  CD  LYS B 246      -6.355 -11.579  48.153  1.00 38.92           C
ATOM   1761  CE  LYS B 246      -5.069 -11.889  48.924  1.00 42.54           C
ATOM   1762  NZ  LYS B 246      -5.297 -12.148  50.362  1.00 44.62           N
ATOM   1763  N   PRO B 247     -10.362  -9.766  46.265  1.00 33.05           N
ATOM   1764  CA  PRO B 247     -11.416  -9.434  45.262  1.00 33.53           C
ATOM   1765  C   PRO B 247     -12.045 -10.628  44.524  1.00 34.13           C
ATOM   1766  O   PRO B 247     -13.272 -10.741  44.508  1.00 33.65           O
ATOM   1767  CB  PRO B 247     -10.708  -8.480  44.306  1.00 34.40           C
ATOM   1768  CG  PRO B 247      -9.692  -7.722  45.264  1.00 35.19           C
ATOM   1769  CD  PRO B 247      -9.223  -8.814  46.234  1.00 33.48           C
ATOM   1770  N   LYS B 248     -11.222 -11.533  43.993  1.00 34.35           N
ATOM   1771  CA  LYS B 248     -11.685 -12.740  43.266  1.00 35.57           C
ATOM   1772  C   LYS B 248     -12.653 -13.612  44.108  1.00 35.06           C
ATOM   1773  O   LYS B 248     -13.661 -14.099  43.621  1.00 35.71           O
ATOM   1774  CB  LYS B 248     -10.463 -13.554  42.812  1.00 35.49           C
ATOM   1775  CG  LYS B 248     -10.688 -14.576  41.726  1.00 37.17           C
ATOM   1776  CD  LYS B 248      -9.347 -15.108  41.176  1.00 37.49           C
ATOM   1777  CE  LYS B 248      -9.579 -16.216  40.174  1.00 42.33           C
ATOM   1778  NZ  LYS B 248      -8.328 -16.714  39.541  1.00 43.84           N
ATOM   1779  N   ASP B 249     -12.344 -13.765  45.390  1.00 34.82           N
ATOM   1780  CA  ASP B 249     -13.072 -14.636  46.305  1.00 33.52           C
ATOM   1781  C   ASP B 249     -14.493 -14.147  46.638  1.00 33.18           C
ATOM   1782  O   ASP B 249     -15.337 -14.970  46.947  1.00 33.72           O
ATOM   1783  CB  ASP B 249     -12.294 -14.749  47.627  1.00 33.61           C
ATOM   1784  CG  ASP B 249     -10.979 -15.507  47.486  1.00 35.70           C
ATOM   1785  OD1 ASP B 249     -10.758 -16.097  46.426  1.00 35.03           O
ATOM   1786  OD2 ASP B 249     -10.164 -15.505  48.435  1.00 34.68           O
ATOM   1787  N   THR B 250     -14.751 -12.829  46.615  1.00 31.71           N
ATOM   1788  CA  THR B 250     -16.093 -12.302  46.927  1.00 31.72           C
ATOM   1789  C   THR B 250     -17.017 -12.354  45.706  1.00 31.07           C
ATOM   1790  O   THR B 250     -18.250 -12.322  45.837  1.00 31.28           O
ATOM   1791  CB  THR B 250     -16.035 -10.829  47.432  1.00 32.23           C
ATOM   1792  OG1 THR B 250     -15.513 -10.017  46.377  1.00 34.95           O
ATOM   1793  CG2 THR B 250     -15.122 -10.659  48.651  1.00 30.57           C
ATOM   1794  N   LEU B 251     -16.419 -12.477  44.524  1.00 30.45           N
ATOM   1795  CA  LEU B 251     -17.154 -12.360  43.254  1.00 31.39           C
ATOM   1796  C   LEU B 251     -17.605 -13.669  42.617  1.00 33.51           C
ATOM   1797  O   LEU B 251     -18.355 -13.652  41.639  1.00 32.93           O
ATOM   1798  CB  LEU B 251     -16.303 -11.590  42.236  1.00 29.42           C
ATOM   1799  CG  LEU B 251     -15.891 -10.222  42.762  1.00 26.61           C
ATOM   1800  CD1 LEU B 251     -14.924  -9.609  41.816  1.00 25.10           C
ATOM   1801  CD2 LEU B 251     -17.143  -9.323  42.976  1.00 24.61           C
ATOM   1802  N   MET B 252     -17.126 -14.785  43.156  1.00 35.98           N
ATOM   1803  CA  MET B 252     -17.385 -16.107  42.588  1.00 41.49           C
ATOM   1804  C   MET B 252     -17.942 -16.997  43.704  1.00 40.33           C
ATOM   1805  O   MET B 252     -17.253 -17.243  44.684  1.00 39.34           O
ATOM   1806  CB  MET B 252     -16.086 -16.703  42.009  1.00 41.27           C
ATOM   1807  CG  MET B 252     -15.576 -16.133  40.664  1.00 43.74           C
ATOM   1808  SD  MET B 252     -14.123 -17.107  40.043  1.00 54.01           S
ATOM   1809  CE  MET B 252     -13.716 -16.227  38.532  1.00 51.34           C
ATOM   1810  N   ILE B 253     -19.173 -17.499  43.549  1.00 41.44           N
ATOM   1811  CA  ILE B 253     -19.884 -18.182  44.654  1.00 42.72           C
ATOM   1812  C   ILE B 253     -19.186 -19.452  45.175  1.00 43.06           C
ATOM   1813  O   ILE B 253     -19.353 -19.864  46.350  1.00 43.81           O
ATOM   1814  CB  ILE B 253     -21.331 -18.524  44.275  1.00 43.41           C
ATOM   1815  CG1 ILE B 253     -22.175 -18.712  45.532  1.00 46.17           C
ATOM   1816  CG2 ILE B 253     -21.402 -19.776  43.403  1.00 44.43           C
ATOM   1817  CD1 ILE B 253     -22.379 -17.398  46.336  1.00 51.47           C
ATOM   1818  N   SER B 254     -18.387 -20.044  44.302  1.00 42.46           N
ATOM   1819  CA  SER B 254     -17.681 -21.288  44.596  1.00 42.85           C
ATOM   1820  C   SER B 254     -16.363 -21.035  45.345  1.00 42.93           C
ATOM   1821  O   SER B 254     -15.708 -21.976  45.787  1.00 43.95           O
ATOM   1822  CB  SER B 254     -17.372 -21.958  43.274  1.00 42.79           C
ATOM   1823  OG  SER B 254     -16.714 -21.001  42.450  1.00 41.23           O
ATOM   1824  N   ARG B 255     -15.959 -19.770  45.462  1.00 42.12           N
ATOM   1825  CA  ARG B 255     -14.713 -19.439  46.130  1.00 41.54           C
ATOM   1826  C   ARG B 255     -15.026 -19.102  47.593  1.00 41.33           C
ATOM   1827  O   ARG B 255     -16.199 -18.937  47.960  1.00 39.90           O
ATOM   1828  CB  ARG B 255     -14.000 -18.289  45.398  1.00 41.02           C
ATOM   1829  CG  ARG B 255     -13.358 -18.756  44.091  1.00 41.52           C
ATOM   1830  CD  ARG B 255     -12.473 -17.683  43.474  1.00 42.29           C
ATOM   1831  NE  ARG B 255     -11.267 -17.397  44.260  1.00 40.98           N
ATOM   1832  CZ  ARG B 255     -10.087 -17.989  44.072  1.00 40.96           C
ATOM   1833  NH1 ARG B 255      -9.955 -18.935  43.146  1.00 38.82           N
ATOM   1834  NH2 ARG B 255      -9.034 -17.637  44.815  1.00 39.77           N
ATOM   1835  N   THR B 256     -13.986 -19.017  48.420  1.00 40.62           N
ATOM   1836  CA  THR B 256     -14.189 -18.835  49.869  1.00 41.06           C
ATOM   1837  C   THR B 256     -13.622 -17.499  50.374  1.00 39.35           C
ATOM   1838  O   THR B 256     -12.409 -17.398  50.692  1.00 39.81           O
ATOM   1839  CB  THR B 256     -13.648 -20.091  50.677  1.00 41.45           C
ATOM   1840  OG1 THR B 256     -14.294 -21.275  50.189  1.00 44.16           O
ATOM   1841  CG2 THR B 256     -13.937 -19.970  52.149  1.00 42.13           C
ATOM   1842  N   PRO B 257     -14.474 -16.454  50.451  1.00 37.91           N
ATOM   1843  CA  PRO B 257     -13.865 -15.186  50.915  1.00 36.49           C
ATOM   1844  C   PRO B 257     -13.709 -15.173  52.429  1.00 36.31           C
ATOM   1845  O   PRO B 257     -14.584 -15.679  53.155  1.00 36.51           O
ATOM   1846  CB  PRO B 257     -14.853 -14.116  50.452  1.00 35.47           C
ATOM   1847  CG  PRO B 257     -16.193 -14.840  50.414  1.00 36.73           C
ATOM   1848  CD  PRO B 257     -15.921 -16.317  50.171  1.00 37.09           C
ATOM   1849  N   GLU B 258     -12.612 -14.586  52.889  1.00 34.86           N
ATOM   1850  CA  GLU B 258     -12.258 -14.584  54.313  1.00 35.51           C
ATOM   1851  C   GLU B 258     -11.828 -13.224  54.757  1.00 34.45           C
ATOM   1852  O   GLU B 258     -11.043 -12.572  54.082  1.00 33.99           O
ATOM   1853  CB  GLU B 258     -11.070 -15.512  54.602  1.00 35.83           C
ATOM   1854  CG  GLU B 258     -11.352 -16.970  54.358  1.00 39.68           C
ATOM   1855  CD  GLU B 258     -10.091 -17.814  54.197  1.00 43.62           C
ATOM   1856  OE1 GLU B 258     -10.246 -19.042  54.249  1.00 45.02           O
ATOM   1857  OE2 GLU B 258      -8.958 -17.272  54.042  1.00 44.17           O
ATOM   1858  N   VAL B 259     -12.282 -12.837  55.939  1.00 34.39           N
ATOM   1859  CA  VAL B 259     -11.651 -11.746  56.683  1.00 33.87           C
ATOM   1860  C   VAL B 259     -10.670 -12.356  57.737  1.00 34.42           C
ATOM   1861  O   VAL B 259     -10.984 -13.344  58.417  1.00 33.34           O
ATOM   1862  CB  VAL B 259     -12.720 -10.847  57.311  1.00 34.01           C
ATOM   1863  CG1 VAL B 259     -12.086  -9.741  58.200  1.00 35.37           C
ATOM   1864  CG2 VAL B 259     -13.525 -10.189  56.212  1.00 33.13           C
ATOM   1865  N   THR B 260      -9.478 -11.771  57.826  1.00 33.97           N
ATOM   1866  CA  THR B 260      -8.360 -12.348  58.570  1.00 34.22           C
ATOM   1867  C   THR B 260      -7.924 -11.347  59.637  1.00 35.26           C
ATOM   1868  O   THR B 260      -7.511 -10.225  59.333  1.00 34.15           O
ATOM   1869  CB  THR B 260      -7.159 -12.665  57.636  1.00 33.64           C
ATOM   1870  OG1 THR B 260      -7.643 -13.397  56.516  1.00 33.85           O
ATOM   1871  CG2 THR B 260      -6.092 -13.518  58.337  1.00 32.23           C
ATOM   1872  N   CYS B 261      -8.020 -11.775  60.881  1.00 36.21           N
ATOM   1873  CA  CYS B 261      -7.577 -10.977  62.000  1.00 37.58           C
ATOM   1874  C   CYS B 261      -6.222 -11.477  62.481  1.00 38.15           C
ATOM   1875  O   CYS B 261      -6.149 -12.563  63.037  1.00 39.19           O
ATOM   1876  CB  CYS B 261      -8.595 -11.095  63.145  1.00 37.67           C
ATOM   1877  SG  CYS B 261      -8.366  -9.860  64.432  1.00 38.68           S
ATOM   1878  N   VAL B 262      -5.174 -10.681  62.269  1.00 38.71           N
ATOM   1879  CA  VAL B 262      -3.786 -11.079  62.503  1.00 40.02           C
ATOM   1880  C   VAL B 262      -3.287 -10.357  63.756  1.00 41.52           C
ATOM   1881  O   VAL B 262      -3.362  -9.147  63.845  1.00 41.46           O
ATOM   1882  CB  VAL B 262      -2.866 -10.721  61.296  1.00 40.26           C
ATOM   1883  CG1 VAL B 262      -1.371 -10.957  61.612  1.00 40.97           C
ATOM   1884  CG2 VAL B 262      -3.267 -11.482  60.061  1.00 39.18           C
ATOM   1885  N   VAL B 263      -2.787 -11.115  64.720  1.00 43.19           N
ATOM   1886  CA  VAL B 263      -2.242 -10.535  65.948  1.00 45.38           C
ATOM   1887  C   VAL B 263      -0.726 -10.760  65.913  1.00 47.14           C
ATOM   1888  O   VAL B 263      -0.267 -11.913  65.803  1.00 46.75           O
ATOM   1889  CB  VAL B 263      -2.887 -11.161  67.259  1.00 45.09           C
ATOM   1890  CG1 VAL B 263      -2.474 -10.394  68.518  1.00 43.79           C
ATOM   1891  CG2 VAL B 263      -4.405 -11.198  67.166  1.00 44.42           C
ATOM   1892  N   VAL B 264       0.034  -9.664  65.955  1.00 49.28           N
ATOM   1893  CA  VAL B 264       1.501  -9.737  66.065  1.00 52.58           C
ATOM   1894  C   VAL B 264       1.945  -9.319  67.477  1.00 54.66           C
ATOM   1895  O   VAL B 264       1.119  -8.846  68.273  1.00 54.90           O
ATOM   1896  CB  VAL B 264       2.276  -8.914  64.964  1.00 52.17           C
ATOM   1897  CG1 VAL B 264       2.022  -9.484  63.588  1.00 53.56           C
ATOM   1898  CG2 VAL B 264       1.932  -7.433  65.016  1.00 52.18           C
ATOM   1899  N   ASP B 265       3.230  -9.520  67.780  1.00 57.49           N
ATOM   1900  CA  ASP B 265       3.807  -9.145  69.075  1.00 60.69           C
ATOM   1901  C   ASP B 265       3.078  -9.720  70.295  1.00 62.51           C
ATOM   1902  O   ASP B 265       3.032  -9.088  71.356  1.00 63.24           O
ATOM   1903  CB  ASP B 265       3.920  -7.620  69.208  1.00 60.45           C
ATOM   1904  CG  ASP B 265       4.917  -7.015  68.234  1.00 62.29           C
ATOM   1905  OD1 ASP B 265       4.784  -5.805  67.944  1.00 63.38           O
ATOM   1906  OD2 ASP B 265       5.831  -7.733  67.761  1.00 62.68           O
ATOM   1907  N   VAL B 266       2.506 -10.913  70.155  1.00 64.82           N
ATOM   1908  CA  VAL B 266       2.087 -11.668  71.341  1.00 66.79           C
ATOM   1909  C   VAL B 266       3.362 -12.266  71.966  1.00 68.54           C
ATOM   1910  O   VAL B 266       4.200 -12.832  71.261  1.00 68.12           O
ATOM   1911  CB  VAL B 266       0.922 -12.693  71.038  1.00 66.95           C
ATOM   1912  CG1 VAL B 266       1.271 -13.679  69.934  1.00 66.48           C
ATOM   1913  CG2 VAL B 266       0.500 -13.433  72.287  1.00 66.69           C
ATOM   1914  N   SER B 267       3.537 -12.074  73.273  1.00 71.19           N
ATOM   1915  CA  SER B 267       4.798 -12.447  73.937  1.00 74.27           C
ATOM   1916  C   SER B 267       5.036 -13.956  73.904  1.00 76.21           C
ATOM   1917  O   SER B 267       4.110 -14.732  73.662  1.00 76.39           O
ATOM   1918  CB  SER B 267       4.852 -11.920  75.380  1.00 74.38           C
ATOM   1919  OG  SER B 267       3.928 -12.586  76.225  1.00 74.96           O
ATOM   1920  N   HIS B 268       6.276 -14.375  74.135  1.00 78.92           N
ATOM   1921  CA  HIS B 268       6.557 -15.803  74.296  1.00 81.02           C
ATOM   1922  C   HIS B 268       5.839 -16.405  75.522  1.00 82.02           C
ATOM   1923  O   HIS B 268       5.460 -17.580  75.496  1.00 82.26           O
ATOM   1924  CB  HIS B 268       8.076 -16.057  74.347  1.00 81.71           C
ATOM   1925  CG  HIS B 268       8.651 -16.574  73.060  1.00 83.61           C
ATOM   1926  ND1 HIS B 268       8.363 -16.014  71.830  1.00 85.49           N
ATOM   1927  CD2 HIS B 268       9.501 -17.601  72.815  1.00 85.59           C
ATOM   1928  CE1 HIS B 268       9.005 -16.678  70.884  1.00 86.29           C
ATOM   1929  NE2 HIS B 268       9.704 -17.645  71.455  1.00 86.08           N
ATOM   1930  N   GLU B 269       5.639 -15.591  76.569  1.00 82.95           N
ATOM   1931  CA  GLU B 269       5.029 -16.027  77.850  1.00 83.18           C
ATOM   1932  C   GLU B 269       3.524 -16.268  77.756  1.00 82.42           C
ATOM   1933  O   GLU B 269       3.007 -17.174  78.404  1.00 81.51           O
ATOM   1934  CB  GLU B 269       5.245 -14.996  78.965  1.00 84.07           C
ATOM   1935  CG  GLU B 269       6.096 -13.784  78.598  1.00 86.73           C
ATOM   1936  CD  GLU B 269       7.491 -13.852  79.181  1.00 90.90           C
ATOM   1937  OE1 GLU B 269       8.195 -12.814  79.134  1.00 92.29           O
ATOM   1938  OE2 GLU B 269       7.875 -14.936  79.691  1.00 90.60           O
ATOM   1939  N   ASP B 270       2.827 -15.424  76.984  1.00 81.46           N
ATOM   1940  CA  ASP B 270       1.365 -15.529  76.785  1.00 80.78           C
ATOM   1941  C   ASP B 270       0.980 -15.643  75.311  1.00 79.28           C
ATOM   1942  O   ASP B 270       0.536 -14.657  74.723  1.00 78.79           O
ATOM   1943  CB  ASP B 270       0.633 -14.310  77.365  1.00 81.52           C
ATOM   1944  CG  ASP B 270       0.736 -14.222  78.870  1.00 83.14           C
ATOM   1945  OD1 ASP B 270       0.383 -15.203  79.567  1.00 85.27           O
ATOM   1946  OD2 ASP B 270       1.158 -13.152  79.357  1.00 84.71           O
ATOM   1947  N   PRO B 271       1.154 -16.832  74.704  1.00 77.97           N
ATOM   1948  CA  PRO B 271       0.693 -16.964  73.322  1.00 76.86           C
ATOM   1949  C   PRO B 271      -0.831 -17.108  73.201  1.00 75.46           C
ATOM   1950  O   PRO B 271      -1.350 -17.035  72.081  1.00 75.09           O
ATOM   1951  CB  PRO B 271       1.399 -18.228  72.836  1.00 77.32           C
ATOM   1952  CG  PRO B 271       1.607 -19.033  74.072  1.00 77.71           C
ATOM   1953  CD  PRO B 271       1.779 -18.070  75.206  1.00 78.31           C
ATOM   1954  N   GLU B 272      -1.515 -17.311  74.339  1.00 73.85           N
ATOM   1955  CA  GLU B 272      -2.985 -17.406  74.427  1.00 72.47           C
ATOM   1956  C   GLU B 272      -3.720 -16.115  73.997  1.00 70.76           C
ATOM   1957  O   GLU B 272      -3.733 -15.106  74.721  1.00 70.17           O
ATOM   1958  CB  GLU B 272      -3.440 -17.778  75.843  1.00 73.15           C
ATOM   1959  CG  GLU B 272      -2.922 -19.124  76.369  1.00 75.51           C
ATOM   1960  CD  GLU B 272      -1.622 -18.999  77.182  1.00 78.93           C
ATOM   1961  OE1 GLU B 272      -0.989 -17.911  77.137  1.00 77.78           O
ATOM   1962  OE2 GLU B 272      -1.245 -19.991  77.883  1.00 79.39           O
ATOM   1963  N   VAL B 273      -4.343 -16.165  72.823  1.00 68.53           N
ATOM   1964  CA  VAL B 273      -5.193 -15.074  72.376  1.00 66.43           C
ATOM   1965  C   VAL B 273      -6.624 -15.563  72.063  1.00 64.80           C
ATOM   1966  O   VAL B 273      -6.833 -16.585  71.370  1.00 63.90           O
ATOM   1967  CB  VAL B 273      -4.558 -14.265  71.194  1.00 66.90           C
ATOM   1968  CG1 VAL B 273      -3.097 -13.918  71.496  1.00 67.42           C
ATOM   1969  CG2 VAL B 273      -4.647 -15.021  69.919  1.00 66.39           C
ATOM   1970  N   LYS B 274      -7.590 -14.826  72.610  1.00 62.38           N
ATOM   1971  CA  LYS B 274      -9.016 -15.066  72.390  1.00 60.40           C
ATOM   1972  C   LYS B 274      -9.535 -14.103  71.310  1.00 58.37           C
ATOM   1973  O   LYS B 274      -9.110 -12.942  71.257  1.00 57.49           O
ATOM   1974  CB  LYS B 274      -9.777 -14.875  73.709  1.00 60.71           C
ATOM   1975  CG  LYS B 274     -11.288 -14.771  73.604  1.00 61.43           C
ATOM   1976  CD  LYS B 274     -11.897 -14.839  74.990  1.00 63.80           C
ATOM   1977  CE  LYS B 274     -13.379 -14.535  74.980  1.00 65.26           C
ATOM   1978  NZ  LYS B 274     -13.874 -14.506  76.385  1.00 67.46           N
ATOM   1979  N   PHE B 275     -10.443 -14.602  70.461  1.00 56.21           N
ATOM   1980  CA  PHE B 275     -11.053 -13.833  69.368  1.00 54.05           C
ATOM   1981  C   PHE B 275     -12.589 -13.850  69.415  1.00 53.21           C
ATOM   1982  O   PHE B 275     -13.209 -14.924  69.464  1.00 53.43           O
ATOM   1983  CB  PHE B 275     -10.655 -14.435  68.032  1.00 53.42           C
ATOM   1984  CG  PHE B 275      -9.221 -14.304  67.701  1.00 51.92           C
ATOM   1985  CD1 PHE B 275      -8.327 -15.301  68.053  1.00 52.11           C
ATOM   1986  CD2 PHE B 275      -8.764 -13.216  66.979  1.00 50.52           C
ATOM   1987  CE1 PHE B 275      -6.983 -15.203  67.703  1.00 52.36           C
ATOM   1988  CE2 PHE B 275      -7.417 -13.104  66.629  1.00 51.25           C
ATOM   1989  CZ  PHE B 275      -6.525 -14.103  66.997  1.00 51.01           C
ATOM   1990  N   ASN B 276     -13.201 -12.667  69.406  1.00 51.25           N
ATOM   1991  CA  ASN B 276     -14.632 -12.573  69.156  1.00 49.73           C
ATOM   1992  C   ASN B 276     -14.861 -11.811  67.861  1.00 47.95           C
ATOM   1993  O   ASN B 276     -14.205 -10.798  67.574  1.00 47.64           O
ATOM   1994  CB  ASN B 276     -15.413 -11.898  70.296  1.00 50.24           C
ATOM   1995  CG  ASN B 276     -15.341 -12.654  71.594  1.00 50.66           C
ATOM   1996  OD1 ASN B 276     -14.425 -12.436  72.390  1.00 50.40           O
ATOM   1997  ND2 ASN B 276     -16.326 -13.524  71.842  1.00 49.74           N
ATOM   1998  N   TRP B 277     -15.817 -12.292  67.085  1.00 46.47           N
ATOM   1999  CA  TRP B 277     -16.098 -11.728  65.783  1.00 44.34           C
ATOM   2000  C   TRP B 277     -17.544 -11.316  65.753  1.00 44.94           C
ATOM   2001  O   TRP B 277     -18.399 -12.050  66.265  1.00 45.65           O
ATOM   2002  CB  TRP B 277     -15.896 -12.791  64.715  1.00 42.44           C
ATOM   2003  CG  TRP B 277     -14.495 -13.060  64.377  1.00 40.54           C
ATOM   2004  CD1 TRP B 277     -13.656 -13.989  64.966  1.00 37.77           C
ATOM   2005  CD2 TRP B 277     -13.727 -12.404  63.351  1.00 36.83           C
ATOM   2006  NE1 TRP B 277     -12.421 -13.965  64.335  1.00 35.81           N
ATOM   2007  CE2 TRP B 277     -12.434 -12.996  63.356  1.00 35.80           C
ATOM   2008  CE3 TRP B 277     -14.008 -11.370  62.436  1.00 34.85           C
ATOM   2009  CZ2 TRP B 277     -11.429 -12.595  62.479  1.00 36.35           C
ATOM   2010  CZ3 TRP B 277     -13.011 -10.973  61.564  1.00 37.36           C
ATOM   2011  CH2 TRP B 277     -11.730 -11.596  61.583  1.00 37.78           C
ATOM   2012  N   TYR B 278     -17.803 -10.153  65.148  1.00 45.04           N
ATOM   2013  CA  TYR B 278     -19.155  -9.610  64.977  1.00 45.53           C
ATOM   2014  C   TYR B 278     -19.419  -9.177  63.541  1.00 45.51           C
ATOM   2015  O   TYR B 278     -18.499  -8.707  62.844  1.00 43.69           O
ATOM   2016  CB  TYR B 278     -19.376  -8.421  65.920  1.00 45.96           C
ATOM   2017  CG  TYR B 278     -18.951  -8.726  67.342  1.00 46.37           C
ATOM   2018  CD1 TYR B 278     -17.600  -8.639  67.720  1.00 47.30           C
ATOM   2019  CD2 TYR B 278     -19.883  -9.121  68.303  1.00 48.30           C
ATOM   2020  CE1 TYR B 278     -17.175  -8.934  69.038  1.00 46.94           C
ATOM   2021  CE2 TYR B 278     -19.469  -9.424  69.641  1.00 49.52           C
ATOM   2022  CZ  TYR B 278     -18.111  -9.322  69.989  1.00 47.95           C
ATOM   2023  OH  TYR B 278     -17.689  -9.586  71.289  1.00 48.70           O
ATOM   2024  N   VAL B 279     -20.673  -9.345  63.113  1.00 45.94           N
ATOM   2025  CA  VAL B 279     -21.119  -8.917  61.775  1.00 47.06           C
ATOM   2026  C   VAL B 279     -22.304  -7.946  61.944  1.00 47.93           C
ATOM   2027  O   VAL B 279     -23.391  -8.353  62.374  1.00 48.35           O
ATOM   2028  CB  VAL B 279     -21.472 -10.114  60.830  1.00 46.50           C
ATOM   2029  CG1 VAL B 279     -21.841  -9.602  59.425  1.00 45.79           C
ATOM   2030  CG2 VAL B 279     -20.306 -11.068  60.721  1.00 46.61           C
ATOM   2031  N   ASP B 280     -22.075  -6.668  61.630  1.00 48.45           N
ATOM   2032  CA  ASP B 280     -23.016  -5.591  61.995  1.00 50.05           C
ATOM   2033  C   ASP B 280     -23.401  -5.608  63.486  1.00 51.51           C
ATOM   2034  O   ASP B 280     -24.565  -5.375  63.854  1.00 52.03           O
ATOM   2035  CB  ASP B 280     -24.255  -5.606  61.103  1.00 50.41           C
ATOM   2036  CG  ASP B 280     -23.995  -4.995  59.743  1.00 49.93           C
ATOM   2037  OD1 ASP B 280     -22.937  -4.342  59.565  1.00 46.69           O
ATOM   2038  OD2 ASP B 280     -24.868  -5.154  58.853  1.00 52.25           O
ATOM   2039  N   GLY B 281     -22.409  -5.875  64.334  1.00 52.35           N
ATOM   2040  CA  GLY B 281     -22.620  -5.892  65.799  1.00 54.73           C
ATOM   2041  C   GLY B 281     -23.163  -7.177  66.408  1.00 55.57           C
ATOM   2042  O   GLY B 281     -23.307  -7.280  67.635  1.00 56.81           O
ATOM   2043  N   VAL B 282     -23.490  -8.149  65.563  1.00 55.95           N
ATOM   2044  CA  VAL B 282     -24.015  -9.430  66.029  1.00 56.59           C
ATOM   2045  C   VAL B 282     -22.903 -10.475  66.016  1.00 55.73           C
ATOM   2046  O   VAL B 282     -22.223 -10.644  65.018  1.00 54.34           O
ATOM   2047  CB  VAL B 282     -25.175  -9.949  65.141  1.00 57.08           C
ATOM   2048  CG1 VAL B 282     -25.618 -11.337  65.623  1.00 58.41           C
ATOM   2049  CG2 VAL B 282     -26.358  -8.978  65.154  1.00 58.07           C
ATOM   2050  N   GLU B 283     -22.749 -11.192  67.119  1.00 56.11           N
ATOM   2051  CA  GLU B 283     -21.709 -12.218  67.228  1.00 56.06           C
ATOM   2052  C   GLU B 283     -21.886 -13.398  66.262  1.00 55.57           C
ATOM   2053  O   GLU B 283     -22.972 -13.980  66.164  1.00 55.73           O
ATOM   2054  CB  GLU B 283     -21.583 -12.735  68.660  1.00 55.79           C
ATOM   2055  CG  GLU B 283     -20.348 -13.608  68.796  1.00 57.03           C
ATOM   2056  CD  GLU B 283     -19.751 -13.615  70.185  1.00 57.16           C
ATOM   2057  OE1 GLU B 283     -20.478 -13.284  71.152  1.00 56.85           O
ATOM   2058  OE2 GLU B 283     -18.554 -13.968  70.296  1.00 57.84           O
ATOM   2059  N   VAL B 284     -20.807 -13.717  65.541  1.00 54.83           N
ATOM   2060  CA  VAL B 284     -20.734 -14.941  64.756  1.00 54.26           C
ATOM   2061  C   VAL B 284     -19.704 -15.896  65.370  1.00 54.65           C
ATOM   2062  O   VAL B 284     -18.860 -15.474  66.167  1.00 54.28           O
ATOM   2063  CB  VAL B 284     -20.497 -14.677  63.237  1.00 53.71           C
ATOM   2064  CG1 VAL B 284     -21.706 -13.948  62.627  1.00 52.67           C
ATOM   2065  CG2 VAL B 284     -19.177 -13.913  62.976  1.00 53.01           C
ATOM   2066  N   HIS B 285     -19.798 -17.178  65.004  1.00 55.17           N
ATOM   2067  CA  HIS B 285     -19.063 -18.259  65.679  1.00 55.92           C
ATOM   2068  C   HIS B 285     -18.271 -19.193  64.768  1.00 55.76           C
ATOM   2069  O   HIS B 285     -17.773 -20.225  65.243  1.00 56.97           O
ATOM   2070  CB  HIS B 285     -20.035 -19.113  66.546  1.00 56.40           C
ATOM   2071  CG  HIS B 285     -20.886 -18.297  67.462  1.00 58.07           C
ATOM   2072  ND1 HIS B 285     -20.539 -18.050  68.773  1.00 59.29           N
ATOM   2073  CD2 HIS B 285     -22.038 -17.617  67.240  1.00 58.42           C
ATOM   2074  CE1 HIS B 285     -21.458 -17.275  69.329  1.00 59.70           C
ATOM   2075  NE2 HIS B 285     -22.379 -17.001  68.422  1.00 59.66           N
ATOM   2076  N   ASN B 286     -18.160 -18.859  63.481  1.00 55.76           N
ATOM   2077  CA  ASN B 286     -17.495 -19.740  62.517  1.00 55.50           C
ATOM   2078  C   ASN B 286     -15.986 -19.512  62.346  1.00 55.07           C
ATOM   2079  O   ASN B 286     -15.350 -20.247  61.580  1.00 54.75           O
ATOM   2080  CB  ASN B 286     -18.193 -19.710  61.136  1.00 55.79           C
ATOM   2081  CG  ASN B 286     -18.269 -18.320  60.543  1.00 56.06           C
ATOM   2082  OD1 ASN B 286     -18.923 -17.445  61.106  1.00 58.27           O
ATOM   2083  ND2 ASN B 286     -17.633 -18.113  59.373  1.00 56.30           N
ATOM   2084  N   ALA B 287     -15.422 -18.520  63.053  1.00 54.05           N
ATOM   2085  CA  ALA B 287     -13.989 -18.223  62.965  1.00 53.39           C
ATOM   2086  C   ALA B 287     -13.121 -19.411  63.396  1.00 53.97           C
ATOM   2087  O   ALA B 287     -13.506 -20.203  64.262  1.00 54.72           O
ATOM   2088  CB  ALA B 287     -13.646 -17.027  63.789  1.00 53.15           C
ATOM   2089  N   LYS B 288     -11.955 -19.532  62.768  1.00 53.52           N
ATOM   2090  CA  LYS B 288     -11.003 -20.583  63.082  1.00 54.17           C
ATOM   2091  C   LYS B 288      -9.640 -19.951  63.409  1.00 53.62           C
ATOM   2092  O   LYS B 288      -9.131 -19.122  62.638  1.00 52.06           O
ATOM   2093  CB  LYS B 288     -10.919 -21.591  61.914  1.00 54.61           C
ATOM   2094  CG  LYS B 288     -12.294 -22.143  61.415  1.00 54.72           C
ATOM   2095  CD  LYS B 288     -12.137 -23.392  60.514  1.00 56.33           C
ATOM   2096  CE  LYS B 288     -13.493 -23.924  59.902  1.00 58.34           C
ATOM   2097  NZ  LYS B 288     -14.235 -22.950  58.958  1.00 53.39           N
ATOM   2098  N   THR B 289      -9.066 -20.308  64.556  1.00 53.21           N
ATOM   2099  CA  THR B 289      -7.741 -19.803  64.922  1.00 54.71           C
ATOM   2100  C   THR B 289      -6.640 -20.757  64.441  1.00 55.83           C
ATOM   2101  O   THR B 289      -6.637 -21.936  64.793  1.00 55.66           O
ATOM   2102  CB  THR B 289      -7.616 -19.539  66.453  1.00 54.93           C
ATOM   2103  OG1 THR B 289      -8.647 -18.636  66.866  1.00 56.71           O
ATOM   2104  CG2 THR B 289      -6.264 -18.909  66.799  1.00 55.16           C
ATOM   2105  N   LYS B 290      -5.715 -20.238  63.643  1.00 57.07           N
ATOM   2106  CA  LYS B 290      -4.622 -21.024  63.092  1.00 59.60           C
ATOM   2107  C   LYS B 290      -3.521 -21.195  64.161  1.00 61.56           C
ATOM   2108  O   LYS B 290      -3.346 -20.310  65.011  1.00 61.50           O
ATOM   2109  CB  LYS B 290      -4.065 -20.368  61.813  1.00 59.54           C
ATOM   2110  CG  LYS B 290      -5.120 -19.920  60.784  1.00 60.36           C
ATOM   2111  CD  LYS B 290      -6.087 -21.066  60.361  1.00 63.72           C
ATOM   2112  CE  LYS B 290      -7.335 -20.499  59.641  1.00 62.02           C
ATOM   2113  NZ  LYS B 290      -8.400 -21.477  59.192  1.00 61.63           N
ATOM   2114  N   PRO B 291      -2.778 -22.327  64.128  1.00 63.74           N
ATOM   2115  CA  PRO B 291      -1.754 -22.556  65.179  1.00 65.51           C
ATOM   2116  C   PRO B 291      -0.748 -21.402  65.211  1.00 66.89           C
ATOM   2117  O   PRO B 291      -0.493 -20.782  64.170  1.00 67.85           O
ATOM   2118  CB  PRO B 291      -1.081 -23.878  64.759  1.00 65.96           C
ATOM   2119  CG  PRO B 291      -2.055 -24.541  63.808  1.00 65.12           C
ATOM   2120  CD  PRO B 291      -2.808 -23.415  63.124  1.00 64.21           C
ATOM   2121  N   ARG B 292      -0.237 -21.075  66.394  1.00 68.40           N
ATOM   2122  CA  ARG B 292       0.684 -19.944  66.584  1.00 69.81           C
ATOM   2123  C   ARG B 292       2.000 -20.043  65.782  1.00 70.84           C
ATOM   2124  O   ARG B 292       2.674 -21.078  65.772  1.00 71.48           O
ATOM   2125  CB  ARG B 292       0.962 -19.715  68.075  1.00 70.19           C
ATOM   2126  CG  ARG B 292       0.734 -20.946  68.971  1.00 72.13           C
ATOM   2127  CD  ARG B 292       1.385 -20.773  70.326  1.00 75.30           C
ATOM   2128  NE  ARG B 292       2.764 -21.290  70.341  1.00 78.11           N
ATOM   2129  CZ  ARG B 292       3.115 -22.533  70.675  1.00 78.73           C
ATOM   2130  NH1 ARG B 292       2.197 -23.418  71.041  1.00 79.16           N
ATOM   2131  NH2 ARG B 292       4.391 -22.896  70.657  1.00 80.07           N
ATOM   2132  N   GLU B 293       2.359 -18.945  65.124  1.00 71.66           N
ATOM   2133  CA  GLU B 293       3.515 -18.895  64.234  1.00 72.90           C
ATOM   2134  C   GLU B 293       4.648 -18.190  64.981  1.00 74.11           C
ATOM   2135  O   GLU B 293       4.608 -16.976  65.149  1.00 73.63           O
ATOM   2136  CB  GLU B 293       3.154 -18.139  62.920  1.00 72.66           C
ATOM   2137  CG  GLU B 293       2.014 -18.770  62.078  1.00 72.17           C
ATOM   2138  CD  GLU B 293       1.241 -17.754  61.192  1.00 72.72           C
ATOM   2139  OE1 GLU B 293       0.095 -18.064  60.750  1.00 71.23           O
ATOM   2140  OE2 GLU B 293       1.775 -16.642  60.942  1.00 72.58           O
ATOM   2141  N   GLU B 294       5.638 -18.941  65.470  1.00 76.17           N
ATOM   2142  CA  GLU B 294       6.779 -18.303  66.141  1.00 78.35           C
ATOM   2143  C   GLU B 294       7.632 -17.519  65.145  1.00 79.44           C
ATOM   2144  O   GLU B 294       7.816 -17.935  63.993  1.00 79.79           O
ATOM   2145  CB  GLU B 294       7.623 -19.292  66.950  1.00 78.72           C
ATOM   2146  CG  GLU B 294       7.971 -20.610  66.243  1.00 79.94           C
ATOM   2147  CD  GLU B 294       8.919 -21.476  67.056  1.00 80.71           C
ATOM   2148  OE1 GLU B 294       9.789 -20.913  67.759  1.00 82.01           O
ATOM   2149  OE2 GLU B 294       8.799 -22.721  66.987  1.00 82.48           O
ATOM   2150  N   GLN B 295       8.112 -16.362  65.594  1.00 80.56           N
ATOM   2151  CA  GLN B 295       8.885 -15.454  64.756  1.00 81.74           C
ATOM   2152  C   GLN B 295      10.343 -15.360  65.237  1.00 83.02           C
ATOM   2153  O   GLN B 295      10.665 -15.757  66.363  1.00 82.70           O
ATOM   2154  CB  GLN B 295       8.234 -14.067  64.743  1.00 81.20           C
ATOM   2155  CG  GLN B 295       6.714 -14.075  64.573  1.00 80.39           C
ATOM   2156  CD  GLN B 295       6.287 -14.361  63.154  1.00 79.39           C
ATOM   2157  OE1 GLN B 295       6.608 -13.607  62.240  1.00 80.50           O
ATOM   2158  NE2 GLN B 295       5.552 -15.449  62.960  1.00 78.01           N
ATOM   2159  N   TYR B 296      11.200 -14.826  64.365  1.00 84.69           N
ATOM   2160  CA  TYR B 296      12.636 -14.623  64.632  1.00 86.60           C
ATOM   2161  C   TYR B 296      12.896 -13.640  65.786  1.00 86.55           C
ATOM   2162  O   TYR B 296      13.834 -13.815  66.569  1.00 87.48           O
ATOM   2163  CB  TYR B 296      13.356 -14.124  63.361  1.00 87.81           C
ATOM   2164  CG  TYR B 296      12.825 -14.692  62.047  0.70 88.62           C
ATOM   2165  CD1 TYR B 296      13.412 -15.814  61.459  0.70 89.20           C
ATOM   2166  CD2 TYR B 296      11.739 -14.095  61.393  0.70 89.66           C
ATOM   2167  CE1 TYR B 296      12.934 -16.335  60.265  0.70 89.50           C
ATOM   2168  CE2 TYR B 296      11.244 -14.609  60.190  0.70 89.91           C
ATOM   2169  CZ  TYR B 296      11.851 -15.729  59.635  0.70 89.77           C
ATOM   2170  OH  TYR B 296      11.374 -16.242  58.453  0.70 89.17           O
ATOM   2171  N   ASN B 297      12.059 -12.608  65.882  1.00 86.07           N
ATOM   2172  CA  ASN B 297      12.230 -11.544  66.878  1.00 85.37           C
ATOM   2173  C   ASN B 297      11.641 -11.828  68.269  1.00 83.98           C
ATOM   2174  O   ASN B 297      11.353 -10.896  69.027  1.00 84.46           O
ATOM   2175  CB  ASN B 297      11.728 -10.191  66.332  1.00 85.65           C
ATOM   2176  CG  ASN B 297      10.339 -10.276  65.657  1.00 86.24           C
ATOM   2177  OD1 ASN B 297       9.747 -11.353  65.510  1.00 85.50           O
ATOM   2178  ND2 ASN B 297       9.834  -9.114  65.225  1.00 87.67           N
ATOM   2179  N   SER B 298      11.474 -13.111  68.595  1.00 81.73           N
ATOM   2180  CA  SER B 298      11.016 -13.568  69.927  1.00 79.49           C
ATOM   2181  C   SER B 298       9.530 -13.353  70.241  1.00 77.06           C
ATOM   2182  O   SER B 298       9.141 -13.298  71.413  1.00 76.45           O
ATOM   2183  CB  SER B 298      11.894 -12.998  71.062  1.00 80.17           C
ATOM   2184  OG  SER B 298      13.125 -13.675  71.157  1.00 80.01           O
ATOM   2185  N   THR B 299       8.699 -13.246  69.203  1.00 74.42           N
ATOM   2186  CA  THR B 299       7.264 -13.106  69.410  1.00 71.42           C
ATOM   2187  C   THR B 299       6.500 -14.168  68.618  1.00 69.75           C
ATOM   2188  O   THR B 299       7.077 -14.869  67.776  1.00 69.79           O
ATOM   2189  CB  THR B 299       6.752 -11.687  69.034  1.00 71.08           C
ATOM   2190  OG1 THR B 299       7.102 -11.387  67.681  1.00 70.71           O
ATOM   2191  CG2 THR B 299       7.349 -10.634  69.933  1.00 71.35           C
ATOM   2192  N   TYR B 300       5.204 -14.279  68.902  1.00 66.83           N
ATOM   2193  CA  TYR B 300       4.289 -15.052  68.072  1.00 63.72           C
ATOM   2194  C   TYR B 300       3.437 -14.181  67.155  1.00 61.18           C
ATOM   2195  O   TYR B 300       3.256 -12.975  67.374  1.00 60.41           O
ATOM   2196  CB  TYR B 300       3.361 -15.922  68.923  1.00 64.21           C
ATOM   2197  CG  TYR B 300       4.066 -17.025  69.665  1.00 64.17           C
ATOM   2198  CD1 TYR B 300       4.476 -18.175  68.999  1.00 64.45           C
ATOM   2199  CD2 TYR B 300       4.313 -16.920  71.031  1.00 64.10           C
ATOM   2200  CE1 TYR B 300       5.124 -19.196  69.669  1.00 64.95           C
ATOM   2201  CE2 TYR B 300       4.958 -17.943  71.721  1.00 65.46           C
ATOM   2202  CZ  TYR B 300       5.374 -19.080  71.033  1.00 65.38           C
ATOM   2203  OH  TYR B 300       6.019 -20.109  71.702  1.00 64.45           O
ATOM   2204  N   ARG B 301       2.931 -14.833  66.118  1.00 58.37           N
ATOM   2205  CA  ARG B 301       1.912 -14.292  65.259  1.00 55.70           C
ATOM   2206  C   ARG B 301       0.740 -15.277  65.329  1.00 54.21           C
ATOM   2207  O   ARG B 301       0.911 -16.488  65.100  1.00 54.53           O
ATOM   2208  CB  ARG B 301       2.454 -14.141  63.837  1.00 55.71           C
ATOM   2209  CG  ARG B 301       1.512 -13.503  62.826  1.00 55.04           C
ATOM   2210  CD  ARG B 301       2.272 -13.287  61.539  1.00 53.74           C
ATOM   2211  NE  ARG B 301       1.440 -12.732  60.488  1.00 52.02           N
ATOM   2212  CZ  ARG B 301       0.716 -13.449  59.630  1.00 51.09           C
ATOM   2213  NH1 ARG B 301       0.702 -14.775  59.681  1.00 49.06           N
ATOM   2214  NH2 ARG B 301      -0.002 -12.825  58.721  1.00 47.61           N
ATOM   2215  N   VAL B 302      -0.435 -14.765  65.695  1.00 51.59           N
ATOM   2216  CA  VAL B 302      -1.618 -15.599  65.851  1.00 49.01           C
ATOM   2217  C   VAL B 302      -2.726 -15.058  64.931  1.00 47.96           C
ATOM   2218  O   VAL B 302      -3.064 -13.860  64.991  1.00 46.36           O
ATOM   2219  CB  VAL B 302      -2.102 -15.657  67.310  1.00 49.01           C
ATOM   2220  CG1 VAL B 302      -3.312 -16.551  67.417  1.00 49.69           C
ATOM   2221  CG2 VAL B 302      -1.009 -16.192  68.219  1.00 49.04           C
ATOM   2222  N   VAL B 303      -3.281 -15.950  64.095  1.00 46.21           N
ATOM   2223  CA  VAL B 303      -4.241 -15.566  63.066  1.00 45.14           C
ATOM   2224  C   VAL B 303      -5.602 -16.249  63.255  1.00 44.62           C
ATOM   2225  O   VAL B 303      -5.675 -17.470  63.411  1.00 44.55           O
ATOM   2226  CB  VAL B 303      -3.673 -15.858  61.650  1.00 45.15           C
ATOM   2227  CG1 VAL B 303      -4.681 -15.460  60.558  1.00 44.82           C
ATOM   2228  CG2 VAL B 303      -2.343 -15.108  61.438  1.00 45.69           C
ATOM   2229  N   SER B 304      -6.676 -15.453  63.235  1.00 43.59           N
ATOM   2230  CA  SER B 304      -8.028 -15.995  63.206  1.00 42.77           C
ATOM   2231  C   SER B 304      -8.639 -15.670  61.852  1.00 42.42           C
ATOM   2232  O   SER B 304      -8.477 -14.558  61.359  1.00 42.38           O
ATOM   2233  CB  SER B 304      -8.868 -15.399  64.324  1.00 42.61           C
ATOM   2234  OG  SER B 304     -10.212 -15.820  64.223  1.00 43.90           O
ATOM   2235  N   VAL B 305      -9.337 -16.630  61.251  1.00 42.24           N
ATOM   2236  CA  VAL B 305      -9.848 -16.449  59.906  1.00 41.31           C
ATOM   2237  C   VAL B 305     -11.350 -16.655  59.915  1.00 41.00           C
ATOM   2238  O   VAL B 305     -11.824 -17.648  60.412  1.00 40.93           O
ATOM   2239  CB  VAL B 305      -9.165 -17.434  58.934  1.00 41.92           C
ATOM   2240  CG1 VAL B 305      -9.855 -17.430  57.610  1.00 43.30           C
ATOM   2241  CG2 VAL B 305      -7.686 -17.064  58.736  1.00 41.15           C
ATOM   2242  N   LEU B 306     -12.090 -15.702  59.363  1.00 40.74           N
ATOM   2243  CA  LEU B 306     -13.542 -15.777  59.331  1.00 40.04           C
ATOM   2244  C   LEU B 306     -14.050 -15.868  57.891  1.00 39.83           C
ATOM   2245  O   LEU B 306     -13.853 -14.946  57.096  1.00 38.93           O
ATOM   2246  CB  LEU B 306     -14.146 -14.571  60.043  1.00 39.89           C
ATOM   2247  CG  LEU B 306     -15.679 -14.537  60.089  1.00 40.18           C
ATOM   2248  CD1 LEU B 306     -16.215 -15.365  61.248  1.00 41.63           C
ATOM   2249  CD2 LEU B 306     -16.092 -13.098  60.223  1.00 41.38           C
ATOM   2250  N   THR B 307     -14.681 -16.985  57.550  1.00 39.49           N
ATOM   2251  CA  THR B 307     -15.308 -17.139  56.238  1.00 40.28           C
ATOM   2252  C   THR B 307     -16.534 -16.196  56.181  1.00 40.09           C
ATOM   2253  O   THR B 307     -17.345 -16.149  57.122  1.00 40.31           O
ATOM   2254  CB  THR B 307     -15.707 -18.620  55.970  1.00 41.86           C
ATOM   2255  OG1 THR B 307     -14.543 -19.463  56.035  1.00 45.15           O
ATOM   2256  CG2 THR B 307     -16.355 -18.784  54.604  1.00 42.66           C
ATOM   2257  N   VAL B 308     -16.665 -15.416  55.108  1.00 38.31           N
ATOM   2258  CA  VAL B 308     -17.793 -14.512  55.032  1.00 37.71           C
ATOM   2259  C   VAL B 308     -18.721 -14.901  53.865  1.00 38.53           C
ATOM   2260  O   VAL B 308     -18.288 -15.597  52.925  1.00 37.91           O
ATOM   2261  CB  VAL B 308     -17.351 -13.006  54.960  1.00 37.46           C
ATOM   2262  CG1 VAL B 308     -16.401 -12.658  56.134  1.00 35.63           C
ATOM   2263  CG2 VAL B 308     -16.710 -12.670  53.613  1.00 34.70           C
ATOM   2264  N   LEU B 309     -19.981 -14.463  53.936  1.00 38.04           N
ATOM   2265  CA  LEU B 309     -20.911 -14.628  52.821  1.00 38.54           C
ATOM   2266  C   LEU B 309     -20.614 -13.559  51.801  1.00 38.11           C
ATOM   2267  O   LEU B 309     -20.547 -12.374  52.155  1.00 36.81           O
ATOM   2268  CB  LEU B 309     -22.359 -14.486  53.283  1.00 39.02           C
ATOM   2269  CG  LEU B 309     -22.886 -15.707  54.042  1.00 40.96           C
ATOM   2270  CD1 LEU B 309     -24.339 -15.528  54.416  1.00 43.83           C
ATOM   2271  CD2 LEU B 309     -22.717 -16.954  53.154  1.00 46.22           C
ATOM   2272  N   HIS B 310     -20.432 -13.993  50.544  1.00 37.96           N
ATOM   2273  CA  HIS B 310     -20.137 -13.094  49.412  1.00 36.86           C
ATOM   2274  C   HIS B 310     -21.040 -11.849  49.452  1.00 36.70           C
ATOM   2275  O   HIS B 310     -20.545 -10.727  49.405  1.00 35.40           O
ATOM   2276  CB  HIS B 310     -20.298 -13.829  48.068  1.00 37.84           C
ATOM   2277  CG  HIS B 310     -19.550 -15.134  47.986  1.00 36.18           C
ATOM   2278  ND1 HIS B 310     -19.881 -16.233  48.741  1.00 36.92           N
ATOM   2279  CD2 HIS B 310     -18.514 -15.517  47.209  1.00 34.69           C
ATOM   2280  CE1 HIS B 310     -19.064 -17.232  48.456  1.00 36.13           C
ATOM   2281  NE2 HIS B 310     -18.214 -16.817  47.537  1.00 36.71           N
ATOM   2282  N   GLN B 311     -22.349 -12.059  49.574  1.00 36.56           N
ATOM   2283  CA  GLN B 311     -23.297 -10.952  49.534  1.00 36.95           C
ATOM   2284  C   GLN B 311     -23.292 -10.051  50.762  1.00 36.41           C
ATOM   2285  O   GLN B 311     -23.570  -8.891  50.612  1.00 36.42           O
ATOM   2286  CB  GLN B 311     -24.726 -11.415  49.269  1.00 38.31           C
ATOM   2287  CG  GLN B 311     -25.144 -11.504  47.766  1.00 43.11           C
ATOM   2288  CD  GLN B 311     -24.736 -10.297  46.830  1.00 46.00           C
ATOM   2289  OE1 GLN B 311     -25.022  -9.108  47.097  1.00 47.88           O
ATOM   2290  NE2 GLN B 311     -24.109 -10.637  45.707  1.00 44.90           N
ATOM   2291  N   ASP B 312     -22.998 -10.581  51.952  1.00 35.58           N
ATOM   2292  CA  ASP B 312     -22.771  -9.754  53.167  1.00 34.90           C
ATOM   2293  C   ASP B 312     -21.638  -8.765  52.929  1.00 33.98           C
ATOM   2294  O   ASP B 312     -21.752  -7.574  53.221  1.00 33.32           O
ATOM   2295  CB  ASP B 312     -22.368 -10.631  54.360  1.00 34.85           C
ATOM   2296  CG  ASP B 312     -23.536 -11.359  54.975  1.00 37.41           C
ATOM   2297  OD1 ASP B 312     -23.302 -12.231  55.845  1.00 40.07           O
ATOM   2298  OD2 ASP B 312     -24.687 -11.071  54.586  1.00 38.48           O
ATOM   2299  N   TRP B 313     -20.524  -9.277  52.417  1.00 32.55           N
ATOM   2300  CA  TRP B 313     -19.395  -8.417  52.125  1.00 31.04           C
ATOM   2301  C   TRP B 313     -19.768  -7.374  51.047  1.00 30.47           C
ATOM   2302  O   TRP B 313     -19.532  -6.171  51.250  1.00 29.66           O
ATOM   2303  CB  TRP B 313     -18.151  -9.232  51.730  1.00 30.38           C
ATOM   2304  CG  TRP B 313     -17.020  -8.305  51.363  1.00 30.36           C
ATOM   2305  CD1 TRP B 313     -16.697  -7.852  50.108  1.00 30.87           C
ATOM   2306  CD2 TRP B 313     -16.122  -7.664  52.260  1.00 28.14           C
ATOM   2307  NE1 TRP B 313     -15.636  -6.983  50.177  1.00 30.01           N
ATOM   2308  CE2 TRP B 313     -15.254  -6.862  51.484  1.00 30.21           C
ATOM   2309  CE3 TRP B 313     -15.943  -7.706  53.648  1.00 29.68           C
ATOM   2310  CZ2 TRP B 313     -14.241  -6.101  52.056  1.00 31.42           C
ATOM   2311  CZ3 TRP B 313     -14.938  -6.960  54.212  1.00 29.83           C
ATOM   2312  CH2 TRP B 313     -14.112  -6.157  53.440  1.00 29.65           C
ATOM   2313  N   LEU B 314     -20.375  -7.824  49.934  1.00 30.43           N
ATOM   2314  CA  LEU B 314     -20.750  -6.918  48.829  1.00 29.22           C
ATOM   2315  C   LEU B 314     -21.819  -5.930  49.250  1.00 30.55           C
ATOM   2316  O   LEU B 314     -21.834  -4.832  48.734  1.00 29.74           O
ATOM   2317  CB  LEU B 314     -21.171  -7.662  47.555  1.00 29.85           C
ATOM   2318  CG  LEU B 314     -20.031  -8.497  46.947  1.00 27.92           C
ATOM   2319  CD1 LEU B 314     -20.521  -9.388  45.811  1.00 29.15           C
ATOM   2320  CD2 LEU B 314     -18.902  -7.587  46.471  1.00 26.99           C
ATOM   2321  N   ASN B 315     -22.685  -6.319  50.191  1.00 31.12           N
ATOM   2322  CA  ASN B 315     -23.714  -5.431  50.778  1.00 32.79           C
ATOM   2323  C   ASN B 315     -23.198  -4.497  51.855  1.00 32.84           C
ATOM   2324  O   ASN B 315     -23.933  -3.676  52.366  1.00 33.95           O
ATOM   2325  CB  ASN B 315     -24.850  -6.249  51.383  1.00 33.04           C
ATOM   2326  CG  ASN B 315     -25.731  -6.836  50.345  1.00 35.72           C
ATOM   2327  OD1 ASN B 315     -26.414  -7.826  50.575  1.00 44.10           O
ATOM   2328  ND2 ASN B 315     -25.706  -6.261  49.183  1.00 33.91           N
ATOM   2329  N   GLY B 316     -21.938  -4.614  52.215  1.00 32.48           N
ATOM   2330  CA  GLY B 316     -21.343  -3.574  53.028  1.00 33.39           C
ATOM   2331  C   GLY B 316     -21.430  -3.822  54.512  1.00 34.48           C
ATOM   2332  O   GLY B 316     -21.315  -2.879  55.292  1.00 33.72           O
ATOM   2333  N   LYS B 317     -21.609  -5.082  54.913  1.00 33.84           N
ATOM   2334  CA  LYS B 317     -21.596  -5.382  56.332  1.00 35.84           C
ATOM   2335  C   LYS B 317     -20.248  -5.114  56.944  1.00 36.06           C
ATOM   2336  O   LYS B 317     -19.224  -5.173  56.243  1.00 35.76           O
ATOM   2337  CB  LYS B 317     -22.096  -6.802  56.629  1.00 35.18           C
ATOM   2338  CG  LYS B 317     -23.514  -7.004  56.087  1.00 37.44           C
ATOM   2339  CD  LYS B 317     -24.218  -8.219  56.667  1.00 41.52           C
ATOM   2340  CE  LYS B 317     -25.685  -8.293  56.166  1.00 40.87           C
ATOM   2341  NZ  LYS B 317     -26.494  -9.189  57.057  1.00 45.27           N
ATOM   2342  N   GLU B 318     -20.267  -4.770  58.236  1.00 37.41           N
ATOM   2343  CA  GLU B 318     -19.055  -4.487  59.011  1.00 38.20           C
ATOM   2344  C   GLU B 318     -18.620  -5.720  59.774  1.00 37.78           C
ATOM   2345  O   GLU B 318     -19.421  -6.351  60.478  1.00 36.22           O
ATOM   2346  CB  GLU B 318     -19.315  -3.392  60.031  1.00 39.65           C
ATOM   2347  CG  GLU B 318     -19.839  -2.132  59.437  1.00 45.32           C
ATOM   2348  CD  GLU B 318     -19.853  -0.983  60.420  1.00 50.52           C
ATOM   2349  OE1 GLU B 318     -20.088  -1.204  61.636  1.00 54.90           O
ATOM   2350  OE2 GLU B 318     -19.627   0.148  59.952  1.00 53.24           O
ATOM   2351  N   TYR B 319     -17.343  -6.053  59.636  1.00 36.97           N
ATOM   2352  CA  TYR B 319     -16.799  -7.211  60.298  1.00 37.82           C
ATOM   2353  C   TYR B 319     -15.873  -6.688  61.358  1.00 38.90           C
ATOM   2354  O   TYR B 319     -14.915  -5.990  61.059  1.00 39.21           O
ATOM   2355  CB  TYR B 319     -16.058  -8.118  59.297  1.00 37.02           C
ATOM   2356  CG  TYR B 319     -17.017  -8.705  58.285  1.00 36.94           C
ATOM   2357  CD1 TYR B 319     -17.396  -7.982  57.148  1.00 36.17           C
ATOM   2358  CD2 TYR B 319     -17.588  -9.972  58.502  1.00 35.43           C
ATOM   2359  CE1 TYR B 319     -18.326  -8.514  56.232  1.00 35.61           C
ATOM   2360  CE2 TYR B 319     -18.492 -10.503  57.612  1.00 34.82           C
ATOM   2361  CZ  TYR B 319     -18.864  -9.772  56.486  1.00 35.72           C
ATOM   2362  OH  TYR B 319     -19.768 -10.319  55.626  1.00 36.97           O
ATOM   2363  N   LYS B 320     -16.154  -7.061  62.585  1.00 39.43           N
ATOM   2364  CA  LYS B 320     -15.425  -6.589  63.753  1.00 41.69           C
ATOM   2365  C   LYS B 320     -14.703  -7.774  64.387  1.00 41.26           C
ATOM   2366  O   LYS B 320     -15.343  -8.806  64.629  1.00 41.79           O
ATOM   2367  CB  LYS B 320     -16.441  -5.966  64.748  1.00 42.14           C
ATOM   2368  CG  LYS B 320     -15.873  -5.412  66.063  1.00 45.05           C
ATOM   2369  CD  LYS B 320     -17.008  -5.001  67.044  1.00 44.77           C
ATOM   2370  CE  LYS B 320     -17.269  -3.503  66.993  1.00 51.52           C
ATOM   2371  NZ  LYS B 320     -18.160  -2.988  68.102  1.00 51.55           N
ATOM   2372  N   CYS B 321     -13.391  -7.650  64.626  1.00 40.92           N
ATOM   2373  CA  CYS B 321     -12.632  -8.677  65.370  1.00 41.97           C
ATOM   2374  C   CYS B 321     -12.190  -8.061  66.672  1.00 43.19           C
ATOM   2375  O   CYS B 321     -11.543  -7.005  66.657  1.00 42.80           O
ATOM   2376  CB  CYS B 321     -11.385  -9.147  64.590  1.00 41.48           C
ATOM   2377  SG  CYS B 321     -10.103 -10.084  65.555  1.00 40.91           S
ATOM   2378  N   LYS B 322     -12.521  -8.717  67.794  1.00 44.56           N
ATOM   2379  CA  LYS B 322     -12.043  -8.298  69.088  1.00 45.99           C
ATOM   2380  C   LYS B 322     -11.022  -9.318  69.643  1.00 47.01           C
ATOM   2381  O   LYS B 322     -11.242 -10.538  69.625  1.00 45.20           O
ATOM   2382  CB  LYS B 322     -13.210  -8.133  70.073  1.00 47.19           C
ATOM   2383  CG  LYS B 322     -12.770  -7.717  71.466  1.00 48.42           C
ATOM   2384  CD  LYS B 322     -13.684  -8.229  72.549  1.00 51.41           C
ATOM   2385  CE  LYS B 322     -15.103  -7.729  72.416  1.00 54.49           C
ATOM   2386  NZ  LYS B 322     -15.851  -8.052  73.696  1.00 56.57           N
ATOM   2387  N   VAL B 323      -9.902  -8.799  70.120  1.00 47.98           N
ATOM   2388  CA  VAL B 323      -8.801  -9.633  70.539  1.00 49.98           C
ATOM   2389  C   VAL B 323      -8.529  -9.354  72.006  1.00 52.96           C
ATOM   2390  O   VAL B 323      -8.303  -8.201  72.368  1.00 52.83           O
ATOM   2391  CB  VAL B 323      -7.526  -9.339  69.703  1.00 49.13           C
ATOM   2392  CG1 VAL B 323      -6.350 -10.181  70.223  1.00 48.43           C
ATOM   2393  CG2 VAL B 323      -7.777  -9.630  68.235  1.00 44.77           C
ATOM   2394  N   SER B 324      -8.570 -10.403  72.835  1.00 56.82           N
ATOM   2395  CA  SER B 324      -8.204 -10.328  74.266  1.00 61.14           C
ATOM   2396  C   SER B 324      -6.940 -11.158  74.523  1.00 63.26           C
ATOM   2397  O   SER B 324      -6.792 -12.248  73.980  1.00 63.31           O
ATOM   2398  CB  SER B 324      -9.356 -10.805  75.182  1.00 61.38           C
ATOM   2399  OG  SER B 324     -10.635 -10.388  74.690  1.00 62.12           O
ATOM   2400  N   ASN B 325      -6.029 -10.617  75.329  1.00 67.08           N
ATOM   2401  CA  ASN B 325      -4.755 -11.274  75.693  1.00 70.13           C
ATOM   2402  C   ASN B 325      -4.344 -10.760  77.068  1.00 72.60           C
ATOM   2403  O   ASN B 325      -4.735  -9.664  77.453  1.00 73.06           O
ATOM   2404  CB  ASN B 325      -3.656 -11.010  74.618  1.00 69.73           C
ATOM   2405  CG  ASN B 325      -2.302 -11.712  74.940  1.00 70.27           C
ATOM   2406  OD1 ASN B 325      -2.138 -12.935  74.744  1.00 68.56           O
ATOM   2407  ND2 ASN B 325      -1.327 -10.926  75.405  1.00 67.18           N
ATOM   2408  N   LYS B 326      -3.579 -11.551  77.813  1.00 76.17           N
ATOM   2409  CA  LYS B 326      -3.154 -11.169  79.176  1.00 78.81           C
ATOM   2410  C   LYS B 326      -2.365  -9.833  79.177  1.00 80.13           C
ATOM   2411  O   LYS B 326      -2.527  -9.009  80.086  1.00 80.72           O
ATOM   2412  CB  LYS B 326      -2.372 -12.323  79.845  1.00 78.48           C
ATOM   2413  CG  LYS B 326      -1.920 -12.068  81.299  1.00 78.41           C
ATOM   2414  CD  LYS B 326      -1.033 -13.195  81.803  1.00 79.97           C
ATOM   2415  CE  LYS B 326      -0.183 -12.755  82.993  1.00 80.65           C
ATOM   2416  NZ  LYS B 326       0.699 -13.861  83.430  1.00 80.17           N
ATOM   2417  N   ALA B 327      -1.558  -9.627  78.129  1.00 81.23           N
ATOM   2418  CA  ALA B 327      -0.702  -8.436  77.944  1.00 82.48           C
ATOM   2419  C   ALA B 327      -1.458  -7.217  77.420  1.00 82.98           C
ATOM   2420  O   ALA B 327      -0.837  -6.218  77.044  1.00 83.46           O
ATOM   2421  CB  ALA B 327       0.469  -8.760  76.992  1.00 82.23           C
ATOM   2422  N   LEU B 328      -2.787  -7.321  77.362  1.00 83.22           N
ATOM   2423  CA  LEU B 328      -3.658  -6.210  76.975  1.00 83.44           C
ATOM   2424  C   LEU B 328      -4.593  -5.843  78.126  1.00 84.11           C
ATOM   2425  O   LEU B 328      -5.438  -6.658  78.514  1.00 84.46           O
ATOM   2426  CB  LEU B 328      -4.476  -6.546  75.714  1.00 82.72           C
ATOM   2427  CG  LEU B 328      -3.796  -6.511  74.348  1.00 81.42           C
ATOM   2428  CD1 LEU B 328      -4.749  -7.049  73.292  1.00 80.04           C
ATOM   2429  CD2 LEU B 328      -3.320  -5.101  73.975  1.00 81.02           C
ATOM   2430  N   PRO B 329      -4.434  -4.614  78.679  1.00 84.37           N
ATOM   2431  CA  PRO B 329      -5.319  -4.012  79.697  1.00 83.73           C
ATOM   2432  C   PRO B 329      -6.816  -4.095  79.318  1.00 82.09           C
ATOM   2433  O   PRO B 329      -7.654  -4.440  80.158  1.00 81.88           O
ATOM   2434  CB  PRO B 329      -4.862  -2.535  79.728  1.00 84.72           C
ATOM   2435  CG  PRO B 329      -3.989  -2.339  78.468  1.00 84.60           C
ATOM   2436  CD  PRO B 329      -3.345  -3.686  78.301  1.00 84.63           C
ATOM   2437  N   ALA B 330      -7.130  -3.765  78.062  1.00 79.25           N
ATOM   2438  CA  ALA B 330      -8.468  -3.932  77.499  1.00 76.62           C
ATOM   2439  C   ALA B 330      -8.325  -4.610  76.143  1.00 74.22           C
ATOM   2440  O   ALA B 330      -7.279  -4.473  75.489  1.00 73.85           O
ATOM   2441  CB  ALA B 330      -9.159  -2.590  77.341  1.00 77.07           C
ATOM   2442  N   PRO B 331      -9.360  -5.366  75.721  1.00 71.79           N
ATOM   2443  CA  PRO B 331      -9.373  -5.935  74.363  1.00 68.89           C
ATOM   2444  C   PRO B 331      -9.260  -4.866  73.291  1.00 66.04           C
ATOM   2445  O   PRO B 331      -9.802  -3.774  73.457  1.00 66.01           O
ATOM   2446  CB  PRO B 331     -10.739  -6.626  74.278  1.00 69.02           C
ATOM   2447  CG  PRO B 331     -11.090  -6.932  75.698  1.00 71.21           C
ATOM   2448  CD  PRO B 331     -10.552  -5.769  76.493  1.00 72.18           C
ATOM   2449  N   ILE B 332      -8.530  -5.193  72.228  1.00 62.46           N
ATOM   2450  CA  ILE B 332      -8.421  -4.368  71.035  1.00 59.59           C
ATOM   2451  C   ILE B 332      -9.447  -4.842  70.014  1.00 57.54           C
ATOM   2452  O   ILE B 332      -9.535  -6.050  69.727  1.00 56.96           O
ATOM   2453  CB  ILE B 332      -7.001  -4.456  70.408  1.00 59.62           C
ATOM   2454  CG1 ILE B 332      -5.933  -3.970  71.388  1.00 59.32           C
ATOM   2455  CG2 ILE B 332      -6.912  -3.673  69.082  1.00 57.45           C
ATOM   2456  CD1 ILE B 332      -4.520  -4.109  70.827  1.00 59.90           C
ATOM   2457  N   GLU B 333     -10.200  -3.882  69.469  1.00 55.39           N
ATOM   2458  CA  GLU B 333     -11.214  -4.120  68.428  1.00 53.19           C
ATOM   2459  C   GLU B 333     -10.812  -3.441  67.136  1.00 50.73           C
ATOM   2460  O   GLU B 333     -10.344  -2.287  67.143  1.00 50.21           O
ATOM   2461  CB  GLU B 333     -12.592  -3.575  68.835  1.00 53.44           C
ATOM   2462  CG  GLU B 333     -13.122  -4.127  70.188  1.00 56.70           C
ATOM   2463  CD  GLU B 333     -14.514  -3.595  70.567  1.00 56.61           C
ATOM   2464  OE1 GLU B 333     -15.308  -4.348  71.178  1.00 59.89           O
ATOM   2465  OE2 GLU B 333     -14.811  -2.426  70.258  1.00 62.65           O
ATOM   2466  N   LYS B 334     -11.004  -4.156  66.033  1.00 46.76           N
ATOM   2467  CA  LYS B 334     -10.793  -3.597  64.685  1.00 44.68           C
ATOM   2468  C   LYS B 334     -12.014  -3.948  63.818  1.00 43.00           C
ATOM   2469  O   LYS B 334     -12.621  -5.006  63.979  1.00 41.54           O
ATOM   2470  CB  LYS B 334      -9.483  -4.128  64.044  1.00 44.18           C
ATOM   2471  CG  LYS B 334      -8.190  -3.932  64.867  1.00 43.84           C
ATOM   2472  CD  LYS B 334      -7.598  -2.519  64.672  1.00 46.03           C
ATOM   2473  CE  LYS B 334      -6.523  -2.192  65.690  1.00 46.01           C
ATOM   2474  NZ  LYS B 334      -6.238  -0.745  65.686  1.00 48.05           N
ATOM   2475  N   THR B 335     -12.365  -3.063  62.896  1.00 41.81           N
ATOM   2476  CA  THR B 335     -13.519  -3.289  62.032  1.00 42.08           C
ATOM   2477  C   THR B 335     -13.110  -3.027  60.605  1.00 40.81           C
ATOM   2478  O   THR B 335     -12.264  -2.181  60.339  1.00 40.61           O
ATOM   2479  CB  THR B 335     -14.688  -2.352  62.411  1.00 43.22           C
ATOM   2480  OG1 THR B 335     -14.975  -2.529  63.804  1.00 44.82           O
ATOM   2481  CG2 THR B 335     -15.945  -2.661  61.582  1.00 44.91           C
ATOM   2482  N   ILE B 336     -13.728  -3.747  59.683  1.00 40.22           N
ATOM   2483  CA  ILE B 336     -13.409  -3.635  58.287  1.00 38.89           C
ATOM   2484  C   ILE B 336     -14.704  -3.852  57.536  1.00 38.63           C
ATOM   2485  O   ILE B 336     -15.580  -4.608  57.983  1.00 38.77           O
ATOM   2486  CB  ILE B 336     -12.398  -4.729  57.887  1.00 39.41           C
ATOM   2487  CG1 ILE B 336     -11.785  -4.427  56.533  1.00 40.04           C
ATOM   2488  CG2 ILE B 336     -13.048  -6.113  57.845  1.00 38.21           C
ATOM   2489  CD1 ILE B 336     -10.814  -5.451  56.149  1.00 40.06           C
ATOM   2490  N   SER B 337     -14.834  -3.166  56.403  1.00 37.01           N
ATOM   2491  CA  SER B 337     -15.949  -3.401  55.506  1.00 35.42           C
ATOM   2492  C   SER B 337     -15.545  -2.951  54.124  1.00 33.59           C
ATOM   2493  O   SER B 337     -14.531  -2.262  53.961  1.00 32.27           O
ATOM   2494  CB  SER B 337     -17.160  -2.636  56.000  1.00 35.05           C
ATOM   2495  OG  SER B 337     -16.865  -1.261  56.023  1.00 38.65           O
ATOM   2496  N   LYS B 338     -16.320  -3.355  53.120  1.00 32.10           N
ATOM   2497  CA  LYS B 338     -16.129  -2.866  51.753  1.00 30.21           C
ATOM   2498  C   LYS B 338     -16.199  -1.338  51.717  1.00 29.38           C
ATOM   2499  O   LYS B 338     -16.934  -0.716  52.508  1.00 28.47           O
ATOM   2500  CB  LYS B 338     -17.203  -3.447  50.830  1.00 30.30           C
ATOM   2501  CG  LYS B 338     -16.901  -3.286  49.350  1.00 32.78           C
ATOM   2502  CD  LYS B 338     -18.073  -3.696  48.478  1.00 30.91           C
ATOM   2503  CE  LYS B 338     -19.160  -2.678  48.564  1.00 33.78           C
ATOM   2504  NZ  LYS B 338     -20.013  -2.802  47.364  1.00 31.90           N
ATOM   2505  N   ALA B 339     -15.451  -0.727  50.802  1.00 26.86           N
ATOM   2506  CA  ALA B 339     -15.536   0.733  50.626  1.00 27.13           C
ATOM   2507  C   ALA B 339     -16.989   1.130  50.279  1.00 26.28           C
ATOM   2508  O   ALA B 339     -17.674   0.409  49.537  1.00 24.66           O
ATOM   2509  CB  ALA B 339     -14.559   1.197  49.534  1.00 27.06           C
ATOM   2510  N   LYS B 340     -17.455   2.262  50.804  1.00 26.37           N
ATOM   2511  CA  LYS B 340     -18.857   2.659  50.589  1.00 26.15           C
ATOM   2512  C   LYS B 340     -18.980   3.428  49.290  1.00 25.40           C
ATOM   2513  O   LYS B 340     -18.072   4.166  48.926  1.00 24.73           O
ATOM   2514  CB  LYS B 340     -19.371   3.523  51.760  1.00 26.98           C
ATOM   2515  CG  LYS B 340     -19.465   2.751  53.063  1.00 28.69           C
ATOM   2516  CD  LYS B 340     -19.961   3.659  54.169  1.00 37.68           C
ATOM   2517  CE  LYS B 340     -20.026   2.840  55.464  1.00 40.11           C
ATOM   2518  NZ  LYS B 340     -21.102   1.767  55.361  1.00 44.50           N
ATOM   2519  N   GLY B 341     -20.113   3.274  48.607  1.00 24.39           N
ATOM   2520  CA  GLY B 341     -20.376   4.076  47.428  1.00 23.36           C
ATOM   2521  C   GLY B 341     -20.938   3.228  46.304  1.00 24.25           C
ATOM   2522  O   GLY B 341     -20.643   2.050  46.223  1.00 24.76           O
ATOM   2523  N   GLN B 342     -21.683   3.859  45.397  1.00 22.56           N
ATOM   2524  CA  GLN B 342     -22.203   3.222  44.214  1.00 22.86           C
ATOM   2525  C   GLN B 342     -21.077   2.558  43.404  1.00 22.16           C
ATOM   2526  O   GLN B 342     -20.156   3.245  42.920  1.00 23.47           O
ATOM   2527  CB  GLN B 342     -22.854   4.312  43.362  1.00 22.76           C
ATOM   2528  CG  GLN B 342     -23.254   3.825  41.966  1.00 23.30           C
ATOM   2529  CD  GLN B 342     -24.357   2.804  42.028  1.00 23.46           C
ATOM   2530  OE1 GLN B 342     -25.419   3.099  42.520  1.00 23.73           O
ATOM   2531  NE2 GLN B 342     -24.115   1.602  41.529  1.00 24.41           N
ATOM   2532  N   PRO B 343     -21.106   1.231  43.260  1.00 22.17           N
ATOM   2533  CA  PRO B 343     -20.094   0.615  42.362  1.00 21.83           C
ATOM   2534  C   PRO B 343     -20.231   1.075  40.902  1.00 23.21           C
ATOM   2535  O   PRO B 343     -21.347   1.355  40.443  1.00 23.22           O
ATOM   2536  CB  PRO B 343     -20.363  -0.887  42.507  1.00 22.57           C
ATOM   2537  CG  PRO B 343     -21.103  -1.017  43.802  1.00 23.05           C
ATOM   2538  CD  PRO B 343     -21.951   0.216  43.920  1.00 21.99           C
ATOM   2539  N   ARG B 344     -19.103   1.125  40.191  1.00 22.58           N
ATOM   2540  CA  ARG B 344     -19.032   1.604  38.825  1.00 24.28           C
ATOM   2541  C   ARG B 344     -18.284   0.590  37.989  1.00 24.51           C
ATOM   2542  O   ARG B 344     -17.228   0.104  38.398  1.00 22.85           O
ATOM   2543  CB  ARG B 344     -18.320   2.959  38.706  1.00 24.27           C
ATOM   2544  CG  ARG B 344     -18.997   4.133  39.474  1.00 26.16           C
ATOM   2545  CD  ARG B 344     -20.392   4.495  38.945  1.00 32.10           C
ATOM   2546  NE  ARG B 344     -20.917   5.630  39.690  1.00 32.56           N
ATOM   2547  CZ  ARG B 344     -22.152   6.148  39.605  1.00 37.41           C
ATOM   2548  NH1 ARG B 344     -23.087   5.677  38.759  1.00 29.48           N
ATOM   2549  NH2 ARG B 344     -22.441   7.185  40.389  1.00 32.13           N
ATOM   2550  N   GLU B 345     -18.847   0.278  36.832  1.00 24.65           N
ATOM   2551  CA  GLU B 345     -18.316  -0.745  35.932  1.00 26.22           C
ATOM   2552  C   GLU B 345     -16.958  -0.322  35.301  1.00 27.10           C
ATOM   2553  O   GLU B 345     -16.853   0.778  34.765  1.00 27.36           O
ATOM   2554  CB  GLU B 345     -19.384  -1.029  34.878  1.00 28.35           C
ATOM   2555  CG  GLU B 345     -18.950  -1.925  33.789  1.00 31.63           C
ATOM   2556  CD  GLU B 345     -20.003  -2.086  32.729  1.00 37.95           C
ATOM   2557  OE1 GLU B 345     -20.487  -1.082  32.202  1.00 37.88           O
ATOM   2558  OE2 GLU B 345     -20.344  -3.232  32.421  1.00 43.03           O
ATOM   2559  N   PRO B 346     -15.918  -1.194  35.391  1.00 26.14           N
ATOM   2560  CA  PRO B 346     -14.669  -0.905  34.716  1.00 27.91           C
ATOM   2561  C   PRO B 346     -14.797  -0.881  33.205  1.00 28.63           C
ATOM   2562  O   PRO B 346     -15.477  -1.719  32.610  1.00 28.21           O
ATOM   2563  CB  PRO B 346     -13.716  -2.013  35.205  1.00 27.43           C
ATOM   2564  CG  PRO B 346     -14.585  -3.065  35.732  1.00 27.25           C
ATOM   2565  CD  PRO B 346     -15.864  -2.455  36.149  1.00 26.23           C
ATOM   2566  N   GLN B 347     -14.168   0.110  32.592  1.00 29.36           N
ATOM   2567  CA  GLN B 347     -13.989   0.082  31.156  1.00 30.72           C
ATOM   2568  C   GLN B 347     -12.659  -0.620  30.878  1.00 29.56           C
ATOM   2569  O   GLN B 347     -11.656  -0.288  31.498  1.00 30.09           O
ATOM   2570  CB  GLN B 347     -13.966   1.504  30.612  1.00 31.68           C
ATOM   2571  CG  GLN B 347     -15.204   2.374  30.955  1.00 37.84           C
ATOM   2572  CD  GLN B 347     -14.873   3.866  30.892  1.00 43.39           C
ATOM   2573  OE1 GLN B 347     -14.130   4.353  29.986  1.00 42.13           O
ATOM   2574  NE2 GLN B 347     -15.421   4.615  31.861  1.00 46.92           N
ATOM   2575  N   VAL B 348     -12.634  -1.565  29.937  1.00 29.86           N
ATOM   2576  CA  VAL B 348     -11.423  -2.396  29.701  1.00 29.92           C
ATOM   2577  C   VAL B 348     -10.932  -2.153  28.285  1.00 30.74           C
ATOM   2578  O   VAL B 348     -11.694  -2.385  27.358  1.00 30.64           O
ATOM   2579  CB  VAL B 348     -11.681  -3.917  29.937  1.00 29.97           C
ATOM   2580  CG1 VAL B 348     -10.375  -4.713  29.716  1.00 29.26           C
ATOM   2581  CG2 VAL B 348     -12.264  -4.187  31.370  1.00 27.26           C
ATOM   2582  N   TYR B 349      -9.692  -1.632  28.147  1.00 30.81           N
ATOM   2583  CA  TYR B 349      -9.064  -1.297  26.838  1.00 30.67           C
ATOM   2584  C   TYR B 349      -7.722  -1.991  26.690  1.00 30.72           C
ATOM   2585  O   TYR B 349      -6.841  -1.837  27.527  1.00 30.39           O
ATOM   2586  CB  TYR B 349      -8.872   0.209  26.670  1.00 30.01           C
ATOM   2587  CG  TYR B 349     -10.167   0.990  26.847  1.00 31.78           C
ATOM   2588  CD1 TYR B 349     -11.218   0.882  25.910  1.00 30.98           C
ATOM   2589  CD2 TYR B 349     -10.359   1.821  27.956  1.00 33.39           C
ATOM   2590  CE1 TYR B 349     -12.448   1.570  26.095  1.00 30.81           C
ATOM   2591  CE2 TYR B 349     -11.577   2.532  28.125  1.00 34.26           C
ATOM   2592  CZ  TYR B 349     -12.595   2.401  27.187  1.00 32.38           C
ATOM   2593  OH  TYR B 349     -13.764   3.104  27.373  1.00 32.76           O
ATOM   2594  N   THR B 350      -7.574  -2.778  25.627  1.00 30.36           N
ATOM   2595  CA  THR B 350      -6.310  -3.445  25.397  1.00 29.72           C
ATOM   2596  C   THR B 350      -5.577  -2.612  24.388  1.00 29.95           C
ATOM   2597  O   THR B 350      -6.182  -2.131  23.403  1.00 28.96           O
ATOM   2598  CB  THR B 350      -6.503  -4.851  24.832  1.00 29.95           C
ATOM   2599  OG1 THR B 350      -7.399  -4.758  23.735  1.00 29.58           O
ATOM   2600  CG2 THR B 350      -7.083  -5.781  25.933  1.00 28.19           C
ATOM   2601  N   LEU B 351      -4.295  -2.412  24.650  1.00 28.59           N
ATOM   2602  CA  LEU B 351      -3.424  -1.588  23.812  1.00 29.01           C
ATOM   2603  C   LEU B 351      -2.257  -2.437  23.360  1.00 29.38           C
ATOM   2604  O   LEU B 351      -1.578  -3.046  24.192  1.00 28.83           O
ATOM   2605  CB  LEU B 351      -2.861  -0.384  24.597  1.00 29.03           C
ATOM   2606  CG  LEU B 351      -3.838   0.362  25.534  1.00 30.61           C
ATOM   2607  CD1 LEU B 351      -3.176   1.372  26.494  1.00 28.13           C
ATOM   2608  CD2 LEU B 351      -4.973   0.991  24.715  1.00 30.72           C
ATOM   2609  N   PRO B 352      -1.974  -2.428  22.053  1.00 29.94           N
ATOM   2610  CA  PRO B 352      -0.884  -3.242  21.528  1.00 31.27           C
ATOM   2611  C   PRO B 352       0.471  -2.613  21.871  1.00 32.61           C
ATOM   2612  O   PRO B 352       0.514  -1.457  22.355  1.00 32.61           O
ATOM   2613  CB  PRO B 352      -1.146  -3.231  20.004  1.00 31.22           C
ATOM   2614  CG  PRO B 352      -1.847  -1.970  19.757  1.00 31.34           C
ATOM   2615  CD  PRO B 352      -2.675  -1.677  20.986  1.00 30.36           C
ATOM   2616  N   PRO B 353       1.572  -3.363  21.635  1.00 33.92           N
ATOM   2617  CA  PRO B 353       2.899  -2.786  21.889  1.00 33.45           C
ATOM   2618  C   PRO B 353       3.172  -1.536  21.033  1.00 34.80           C
ATOM   2619  O   PRO B 353       2.711  -1.459  19.905  1.00 33.84           O
ATOM   2620  CB  PRO B 353       3.867  -3.907  21.515  1.00 32.63           C
ATOM   2621  CG  PRO B 353       3.105  -4.992  20.922  1.00 33.61           C
ATOM   2622  CD  PRO B 353       1.635  -4.755  21.130  1.00 32.75           C
ATOM   2623  N   SER B 354       3.896  -0.565  21.587  1.00 35.40           N
ATOM   2624  CA  SER B 354       4.318   0.614  20.855  1.00 37.33           C
ATOM   2625  C   SER B 354       5.189   0.168  19.666  1.00 38.81           C
ATOM   2626  O   SER B 354       5.925  -0.830  19.750  1.00 37.33           O
ATOM   2627  CB  SER B 354       5.097   1.540  21.791  1.00 37.17           C
ATOM   2628  OG  SER B 354       6.221   2.131  21.130  1.00 39.91           O
ATOM   2629  N   ARG B 355       5.078   0.871  18.543  1.00 41.32           N
ATOM   2630  CA  ARG B 355       5.893   0.528  17.377  1.00 43.39           C
ATOM   2631  C   ARG B 355       7.393   0.493  17.730  1.00 43.52           C
ATOM   2632  O   ARG B 355       8.132  -0.385  17.278  1.00 44.14           O
ATOM   2633  CB  ARG B 355       5.623   1.512  16.241  1.00 44.89           C
ATOM   2634  CG  ARG B 355       6.686   1.505  15.161  1.00 49.37           C
ATOM   2635  CD  ARG B 355       6.149   1.977  13.838  1.00 57.61           C
ATOM   2636  NE  ARG B 355       7.222   1.862  12.868  1.00 63.74           N
ATOM   2637  CZ  ARG B 355       7.144   2.220  11.589  1.00 68.45           C
ATOM   2638  NH1 ARG B 355       6.007   2.717  11.087  1.00 70.35           N
ATOM   2639  NH2 ARG B 355       8.214   2.068  10.809  1.00 68.39           N
ATOM   2640  N   ASP B 356       7.825   1.438  18.559  1.00 43.12           N
ATOM   2641  CA  ASP B 356       9.201   1.482  19.054  1.00 42.61           C
ATOM   2642  C   ASP B 356       9.637   0.230  19.851  1.00 41.68           C
ATOM   2643  O   ASP B 356      10.814  -0.132  19.857  1.00 39.93           O
ATOM   2644  CB  ASP B 356       9.373   2.724  19.920  1.00 43.55           C
ATOM   2645  CG  ASP B 356       9.315   4.026  19.121  1.00 46.83           C
ATOM   2646  OD1 ASP B 356       9.174   5.083  19.778  1.00 53.35           O
ATOM   2647  OD2 ASP B 356       9.420   4.020  17.866  1.00 49.78           O
ATOM   2648  N   GLU B 357       8.696  -0.440  20.519  1.00 40.45           N
ATOM   2649  CA  GLU B 357       9.050  -1.657  21.271  1.00 40.10           C
ATOM   2650  C   GLU B 357       9.325  -2.867  20.350  1.00 41.19           C
ATOM   2651  O   GLU B 357      10.007  -3.810  20.734  1.00 39.79           O
ATOM   2652  CB  GLU B 357       7.998  -1.983  22.328  1.00 38.78           C
ATOM   2653  CG  GLU B 357       8.520  -2.854  23.449  1.00 36.05           C
ATOM   2654  CD  GLU B 357       7.478  -3.248  24.435  1.00 33.71           C
ATOM   2655  OE1 GLU B 357       7.853  -3.605  25.583  1.00 31.17           O
ATOM   2656  OE2 GLU B 357       6.278  -3.185  24.089  1.00 34.06           O
ATOM   2657  N   LEU B 358       8.825  -2.809  19.122  1.00 43.79           N
ATOM   2658  CA  LEU B 358       8.973  -3.929  18.189  1.00 46.10           C
ATOM   2659  C   LEU B 358      10.395  -4.264  17.759  1.00 47.35           C
ATOM   2660  O   LEU B 358      10.605  -5.226  17.019  1.00 48.53           O
ATOM   2661  CB  LEU B 358       8.094  -3.740  16.958  1.00 46.94           C
ATOM   2662  CG  LEU B 358       6.586  -3.709  17.118  1.00 47.06           C
ATOM   2663  CD1 LEU B 358       6.062  -3.778  15.693  1.00 50.48           C
ATOM   2664  CD2 LEU B 358       6.055  -4.858  17.948  1.00 44.95           C
ATOM   2665  N   THR B 359      11.371  -3.466  18.191  1.00 48.68           N
ATOM   2666  CA  THR B 359      12.788  -3.788  17.973  1.00 49.65           C
ATOM   2667  C   THR B 359      13.332  -4.688  19.084  1.00 49.19           C
ATOM   2668  O   THR B 359      14.499  -5.080  19.054  1.00 49.27           O
ATOM   2669  CB  THR B 359      13.677  -2.521  17.899  1.00 50.59           C
ATOM   2670  OG1 THR B 359      13.570  -1.793  19.130  1.00 51.27           O
ATOM   2671  CG2 THR B 359      13.277  -1.629  16.708  1.00 51.24           C
ATOM   2672  N   LYS B 360      12.481  -4.998  20.069  1.00 48.44           N
ATOM   2673  CA  LYS B 360      12.861  -5.847  21.190  1.00 47.27           C
ATOM   2674  C   LYS B 360      12.504  -7.323  20.993  1.00 46.66           C
ATOM   2675  O   LYS B 360      11.644  -7.681  20.194  1.00 46.11           O
ATOM   2676  CB  LYS B 360      12.277  -5.307  22.500  1.00 46.80           C
ATOM   2677  CG  LYS B 360      12.846  -3.963  22.920  1.00 48.58           C
ATOM   2678  CD  LYS B 360      14.379  -3.974  22.791  1.00 51.05           C
ATOM   2679  CE  LYS B 360      15.028  -2.810  23.520  1.00 57.70           C
ATOM   2680  NZ  LYS B 360      14.356  -1.513  23.204  1.00 59.80           N
ATOM   2681  N   ASN B 361      13.221  -8.169  21.716  1.00 45.43           N
ATOM   2682  CA  ASN B 361      12.940  -9.592  21.790  1.00 45.36           C
ATOM   2683  C   ASN B 361      11.558  -9.917  22.408  1.00 43.42           C
ATOM   2684  O   ASN B 361      10.897 -10.882  22.025  1.00 41.95           O
ATOM   2685  CB  ASN B 361      14.001 -10.208  22.685  1.00 46.42           C
ATOM   2686  CG  ASN B 361      14.343 -11.609  22.293  1.00 52.10           C
ATOM   2687  OD1 ASN B 361      13.601 -12.564  22.616  1.00 56.69           O
ATOM   2688  ND2 ASN B 361      15.493 -11.766  21.607  1.00 53.62           N
ATOM   2689  N   GLN B 362      11.175  -9.129  23.412  1.00 41.64           N
ATOM   2690  CA  GLN B 362       9.882  -9.290  24.089  1.00 40.41           C
ATOM   2691  C   GLN B 362       9.130  -7.986  23.994  1.00 38.56           C
ATOM   2692  O   GLN B 362       9.756  -6.918  23.983  1.00 39.43           O
ATOM   2693  CB  GLN B 362      10.081  -9.699  25.544  1.00 40.25           C
ATOM   2694  CG  GLN B 362      10.671 -11.101  25.649  1.00 43.99           C
ATOM   2695  CD  GLN B 362      10.292 -11.760  26.942  1.00 47.97           C
ATOM   2696  OE1 GLN B 362      10.855 -11.432  27.984  1.00 49.00           O
ATOM   2697  NE2 GLN B 362       9.304 -12.688  26.896  1.00 50.27           N
ATOM   2698  N   VAL B 363       7.808  -8.076  23.903  1.00 35.64           N
ATOM   2699  CA  VAL B 363       6.958  -6.893  23.746  1.00 33.41           C
ATOM   2700  C   VAL B 363       5.911  -6.828  24.873  1.00 31.82           C
ATOM   2701  O   VAL B 363       5.699  -7.809  25.589  1.00 31.40           O
ATOM   2702  CB  VAL B 363       6.319  -6.798  22.323  1.00 32.82           C
ATOM   2703  CG1 VAL B 363       7.421  -6.668  21.248  1.00 34.74           C
ATOM   2704  CG2 VAL B 363       5.425  -8.011  22.035  1.00 32.17           C
ATOM   2705  N   SER B 364       5.304  -5.658  25.051  1.00 29.70           N
ATOM   2706  CA  SER B 364       4.391  -5.433  26.160  1.00 29.54           C
ATOM   2707  C   SER B 364       2.979  -5.292  25.613  1.00 29.07           C
ATOM   2708  O   SER B 364       2.716  -4.462  24.727  1.00 29.23           O
ATOM   2709  CB  SER B 364       4.779  -4.184  26.947  1.00 29.43           C
ATOM   2710  OG  SER B 364       6.143  -4.239  27.412  1.00 28.32           O
ATOM   2711  N   LEU B 365       2.089  -6.140  26.117  1.00 28.46           N
ATOM   2712  CA  LEU B 365       0.654  -6.055  25.839  1.00 28.53           C
ATOM   2713  C   LEU B 365      -0.007  -5.400  27.053  1.00 28.34           C
ATOM   2714  O   LEU B 365       0.250  -5.796  28.209  1.00 27.30           O
ATOM   2715  CB  LEU B 365       0.120  -7.459  25.564  1.00 29.95           C
ATOM   2716  CG  LEU B 365       0.368  -8.029  24.131  1.00 30.78           C
ATOM   2717  CD1 LEU B 365       1.808  -8.036  23.702  1.00 34.84           C
ATOM   2718  CD2 LEU B 365      -0.187  -9.407  24.034  1.00 30.23           C
ATOM   2719  N   THR B 366      -0.796  -4.358  26.803  1.00 26.69           N
ATOM   2720  CA  THR B 366      -1.286  -3.510  27.879  1.00 26.45           C
ATOM   2721  C   THR B 366      -2.799  -3.642  28.030  1.00 26.68           C
ATOM   2722  O   THR B 366      -3.563  -3.641  27.046  1.00 28.06           O
ATOM   2723  CB  THR B 366      -0.866  -2.036  27.665  1.00 26.49           C
ATOM   2724  OG1 THR B 366       0.569  -1.935  27.678  1.00 26.45           O
ATOM   2725  CG2 THR B 366      -1.392  -1.156  28.764  1.00 25.77           C
ATOM   2726  N   CYS B 367      -3.236  -3.809  29.255  1.00 26.98           N
ATOM   2727  CA  CYS B 367      -4.674  -3.754  29.514  1.00 26.31           C
ATOM   2728  C   CYS B 367      -4.942  -2.569  30.466  1.00 25.90           C
ATOM   2729  O   CYS B 367      -4.495  -2.572  31.612  1.00 25.00           O
ATOM   2730  CB  CYS B 367      -5.118  -5.092  30.082  1.00 25.40           C
ATOM   2731  SG  CYS B 367      -6.882  -5.242  30.417  1.00 31.34           S
ATOM   2732  N   LEU B 368      -5.638  -1.549  29.960  1.00 25.15           N
ATOM   2733  CA  LEU B 368      -6.064  -0.408  30.746  1.00 24.66           C
ATOM   2734  C   LEU B 368      -7.479  -0.692  31.273  1.00 25.91           C
ATOM   2735  O   LEU B 368      -8.401  -0.966  30.518  1.00 25.45           O
ATOM   2736  CB  LEU B 368      -6.062   0.877  29.887  1.00 24.79           C
ATOM   2737  CG  LEU B 368      -6.787   2.123  30.460  1.00 23.01           C
ATOM   2738  CD1 LEU B 368      -6.242   2.543  31.844  1.00 18.67           C
ATOM   2739  CD2 LEU B 368      -6.699   3.272  29.466  1.00 24.20           C
ATOM   2740  N   VAL B 369      -7.627  -0.637  32.595  1.00 25.95           N
ATOM   2741  CA  VAL B 369      -8.902  -0.863  33.244  1.00 24.98           C
ATOM   2742  C   VAL B 369      -9.179   0.428  34.026  1.00 25.29           C
ATOM   2743  O   VAL B 369      -8.436   0.734  34.951  1.00 24.94           O
ATOM   2744  CB  VAL B 369      -8.845  -2.123  34.172  1.00 24.40           C
ATOM   2745  CG1 VAL B 369     -10.228  -2.464  34.735  1.00 24.12           C
ATOM   2746  CG2 VAL B 369      -8.287  -3.377  33.402  1.00 23.58           C
ATOM   2747  N   LYS B 370     -10.196   1.202  33.629  1.00 24.10           N
ATOM   2748  CA  LYS B 370     -10.458   2.469  34.278  1.00 24.85           C
ATOM   2749  C   LYS B 370     -11.944   2.673  34.643  1.00 24.46           C
ATOM   2750  O   LYS B 370     -12.828   1.941  34.176  1.00 24.86           O
ATOM   2751  CB  LYS B 370      -9.945   3.647  33.404  1.00 23.75           C
ATOM   2752  CG  LYS B 370     -10.698   3.809  32.085  1.00 24.78           C
ATOM   2753  CD  LYS B 370     -10.404   5.164  31.433  1.00 25.24           C
ATOM   2754  CE  LYS B 370     -11.329   6.173  32.062  1.00 32.28           C
ATOM   2755  NZ  LYS B 370     -11.408   7.502  31.364  1.00 35.38           N
ATOM   2756  N   GLY B 371     -12.204   3.692  35.452  1.00 24.21           N
ATOM   2757  CA  GLY B 371     -13.570   4.119  35.759  1.00 23.75           C
ATOM   2758  C   GLY B 371     -14.248   3.218  36.773  1.00 24.57           C
ATOM   2759  O   GLY B 371     -15.464   3.274  36.899  1.00 25.49           O
ATOM   2760  N   PHE B 372     -13.485   2.376  37.489  1.00 23.61           N
ATOM   2761  CA  PHE B 372     -14.099   1.428  38.405  1.00 23.29           C
ATOM   2762  C   PHE B 372     -14.174   1.871  39.843  1.00 23.86           C
ATOM   2763  O   PHE B 372     -13.439   2.746  40.291  1.00 23.83           O
ATOM   2764  CB  PHE B 372     -13.565  -0.032  38.289  1.00 23.68           C
ATOM   2765  CG  PHE B 372     -12.091  -0.205  38.629  1.00 23.61           C
ATOM   2766  CD1 PHE B 372     -11.675  -0.552  39.922  1.00 22.62           C
ATOM   2767  CD2 PHE B 372     -11.106  -0.041  37.620  1.00 22.30           C
ATOM   2768  CE1 PHE B 372     -10.267  -0.740  40.205  1.00 21.80           C
ATOM   2769  CE2 PHE B 372      -9.738  -0.222  37.893  1.00 21.63           C
ATOM   2770  CZ  PHE B 372      -9.314  -0.549  39.174  1.00 23.71           C
ATOM   2771  N   TYR B 373     -15.144   1.298  40.540  1.00 23.00           N
ATOM   2772  CA  TYR B 373     -15.396   1.586  41.944  1.00 23.73           C
ATOM   2773  C   TYR B 373     -16.224   0.446  42.510  1.00 23.50           C
ATOM   2774  O   TYR B 373     -17.149  -0.030  41.841  1.00 24.53           O
ATOM   2775  CB  TYR B 373     -16.142   2.905  42.181  1.00 22.66           C
ATOM   2776  CG  TYR B 373     -16.042   3.316  43.646  1.00 23.05           C
ATOM   2777  CD1 TYR B 373     -14.958   4.047  44.111  1.00 23.10           C
ATOM   2778  CD2 TYR B 373     -16.991   2.880  44.584  1.00 22.67           C
ATOM   2779  CE1 TYR B 373     -14.859   4.390  45.481  1.00 23.45           C
ATOM   2780  CE2 TYR B 373     -16.897   3.222  45.926  1.00 21.36           C
ATOM   2781  CZ  TYR B 373     -15.816   3.968  46.357  1.00 23.43           C
ATOM   2782  OH  TYR B 373     -15.732   4.335  47.685  1.00 20.78           O
ATOM   2783  N   PRO B 374     -15.872  -0.030  43.711  1.00 24.10           N
ATOM   2784  CA  PRO B 374     -14.683   0.341  44.507  1.00 24.44           C
ATOM   2785  C   PRO B 374     -13.372  -0.209  43.895  1.00 24.31           C
ATOM   2786  O   PRO B 374     -13.392  -0.738  42.783  1.00 24.31           O
ATOM   2787  CB  PRO B 374     -14.945  -0.263  45.881  1.00 25.52           C
ATOM   2788  CG  PRO B 374     -16.029  -1.237  45.740  1.00 24.58           C
ATOM   2789  CD  PRO B 374     -16.686  -1.091  44.333  1.00 24.31           C
ATOM   2790  N   SER B 375     -12.249  -0.102  44.597  1.00 24.50           N
ATOM   2791  CA  SER B 375     -10.928  -0.454  44.004  1.00 24.86           C
ATOM   2792  C   SER B 375     -10.627  -1.942  43.939  1.00 25.59           C
ATOM   2793  O   SER B 375      -9.619  -2.367  43.295  1.00 23.61           O
ATOM   2794  CB  SER B 375      -9.774   0.211  44.780  1.00 25.78           C
ATOM   2795  OG  SER B 375      -9.772  -0.257  46.093  1.00 25.04           O
ATOM   2796  N   ASP B 376     -11.476  -2.733  44.597  1.00 25.89           N
ATOM   2797  CA  ASP B 376     -11.363  -4.199  44.588  1.00 26.34           C
ATOM   2798  C   ASP B 376     -11.580  -4.798  43.206  1.00 25.55           C
ATOM   2799  O   ASP B 376     -12.673  -4.723  42.660  1.00 25.46           O
ATOM   2800  CB  ASP B 376     -12.393  -4.789  45.547  1.00 27.73           C
ATOM   2801  CG  ASP B 376     -12.265  -4.195  46.942  1.00 30.77           C
ATOM   2802  OD1 ASP B 376     -13.257  -3.709  47.467  1.00 34.49           O
ATOM   2803  OD2 ASP B 376     -11.135  -4.170  47.490  1.00 34.50           O
ATOM   2804  N   ILE B 377     -10.570  -5.482  42.674  1.00 24.28           N
ATOM   2805  CA  ILE B 377     -10.648  -5.946  41.291  1.00 24.39           C
ATOM   2806  C   ILE B 377      -9.606  -7.033  41.159  1.00 24.75           C
ATOM   2807  O   ILE B 377      -8.661  -7.067  41.960  1.00 24.80           O
ATOM   2808  CB  ILE B 377     -10.397  -4.758  40.318  1.00 23.43           C
ATOM   2809  CG1 ILE B 377     -10.834  -5.080  38.885  1.00 23.57           C
ATOM   2810  CG2 ILE B 377      -8.907  -4.232  40.419  1.00 24.62           C
ATOM   2811  CD1 ILE B 377     -11.099  -3.891  38.158  1.00 20.67           C
ATOM   2812  N   ALA B 378      -9.808  -7.947  40.219  1.00 24.41           N
ATOM   2813  CA  ALA B 378      -8.790  -8.949  39.888  1.00 26.07           C
ATOM   2814  C   ALA B 378      -8.604  -8.877  38.379  1.00 27.10           C
ATOM   2815  O   ALA B 378      -9.597  -8.747  37.632  1.00 27.72           O
ATOM   2816  CB  ALA B 378      -9.288 -10.344  40.239  1.00 26.10           C
ATOM   2817  N   VAL B 379      -7.367  -9.026  37.929  1.00 26.70           N
ATOM   2818  CA  VAL B 379      -7.051  -8.999  36.506  1.00 27.83           C
ATOM   2819  C   VAL B 379      -6.102 -10.175  36.172  1.00 28.45           C
ATOM   2820  O   VAL B 379      -5.150 -10.444  36.935  1.00 28.54           O
ATOM   2821  CB  VAL B 379      -6.391  -7.645  36.116  1.00 27.68           C
ATOM   2822  CG1 VAL B 379      -6.007  -7.661  34.613  1.00 26.45           C
ATOM   2823  CG2 VAL B 379      -7.331  -6.426  36.484  1.00 26.01           C
ATOM   2824  N   GLU B 380      -6.407 -10.917  35.111  1.00 29.13           N
ATOM   2825  CA  GLU B 380      -5.553 -12.032  34.648  1.00 30.39           C
ATOM   2826  C   GLU B 380      -5.458 -12.012  33.137  1.00 29.38           C
ATOM   2827  O   GLU B 380      -6.272 -11.379  32.468  1.00 29.41           O
ATOM   2828  CB  GLU B 380      -6.105 -13.375  35.124  1.00 30.59           C
ATOM   2829  CG  GLU B 380      -6.066 -13.502  36.679  1.00 34.74           C
ATOM   2830  CD  GLU B 380      -6.924 -14.611  37.251  1.00 34.24           C
ATOM   2831  OE1 GLU B 380      -7.573 -14.389  38.291  1.00 44.89           O
ATOM   2832  OE2 GLU B 380      -6.971 -15.699  36.674  1.00 42.02           O
ATOM   2833  N   TRP B 381      -4.459 -12.695  32.600  1.00 29.31           N
ATOM   2834  CA  TRP B 381      -4.278 -12.806  31.159  1.00 29.59           C
ATOM   2835  C   TRP B 381      -4.296 -14.241  30.727  1.00 31.15           C
ATOM   2836  O   TRP B 381      -3.909 -15.130  31.487  1.00 31.29           O
ATOM   2837  CB  TRP B 381      -2.939 -12.244  30.733  1.00 29.38           C
ATOM   2838  CG  TRP B 381      -2.805 -10.776  30.765  1.00 27.96           C
ATOM   2839  CD1 TRP B 381      -2.408 -10.005  31.833  1.00 29.33           C
ATOM   2840  CD2 TRP B 381      -3.003  -9.878  29.677  1.00 29.16           C
ATOM   2841  NE1 TRP B 381      -2.342  -8.709  31.474  1.00 27.59           N
ATOM   2842  CE2 TRP B 381      -2.701  -8.587  30.157  1.00 28.65           C
ATOM   2843  CE3 TRP B 381      -3.420 -10.035  28.343  1.00 30.07           C
ATOM   2844  CZ2 TRP B 381      -2.768  -7.460  29.358  1.00 28.21           C
ATOM   2845  CZ3 TRP B 381      -3.506  -8.915  27.547  1.00 31.55           C
ATOM   2846  CH2 TRP B 381      -3.168  -7.627  28.062  1.00 29.33           C
ATOM   2847  N   GLU B 382      -4.717 -14.453  29.481  1.00 30.76           N
ATOM   2848  CA  GLU B 382      -4.981 -15.755  28.952  1.00 33.81           C
ATOM   2849  C   GLU B 382      -4.606 -15.751  27.499  1.00 33.56           C
ATOM   2850  O   GLU B 382      -4.631 -14.697  26.860  1.00 32.74           O
ATOM   2851  CB  GLU B 382      -6.482 -15.952  29.021  1.00 34.18           C
ATOM   2852  CG  GLU B 382      -6.844 -17.155  29.681  1.00 39.06           C
ATOM   2853  CD  GLU B 382      -8.325 -17.325  29.641  1.00 41.97           C
ATOM   2854  OE1 GLU B 382      -8.935 -17.117  30.705  1.00 44.11           O
ATOM   2855  OE2 GLU B 382      -8.868 -17.623  28.539  1.00 40.96           O
ATOM   2856  N   SER B 383      -4.274 -16.921  26.962  1.00 36.47           N
ATOM   2857  CA  SER B 383      -4.234 -17.105  25.523  1.00 38.18           C
ATOM   2858  C   SER B 383      -4.612 -18.535  25.178  1.00 41.19           C
ATOM   2859  O   SER B 383      -4.091 -19.469  25.785  1.00 41.53           O
ATOM   2860  CB  SER B 383      -2.850 -16.759  24.958  1.00 38.59           C
ATOM   2861  OG  SER B 383      -2.841 -16.905  23.547  1.00 37.37           O
ATOM   2862  N   ASN B 384      -5.525 -18.695  24.215  1.00 43.46           N
ATOM   2863  CA  ASN B 384      -5.971 -20.008  23.732  1.00 46.68           C
ATOM   2864  C   ASN B 384      -6.528 -20.830  24.893  1.00 47.70           C
ATOM   2865  O   ASN B 384      -6.262 -22.023  25.024  1.00 49.21           O
ATOM   2866  CB  ASN B 384      -4.837 -20.723  22.971  1.00 46.45           C
ATOM   2867  CG  ASN B 384      -5.322 -21.937  22.178  1.00 51.21           C
ATOM   2868  OD1 ASN B 384      -6.177 -21.831  21.283  1.00 51.98           O
ATOM   2869  ND2 ASN B 384      -4.752 -23.107  22.496  1.00 54.78           N
ATOM   2870  N   GLY B 385      -7.313 -20.166  25.732  1.00 48.44           N
ATOM   2871  CA  GLY B 385      -7.936 -20.799  26.893  1.00 49.23           C
ATOM   2872  C   GLY B 385      -7.089 -20.871  28.162  1.00 49.95           C
ATOM   2873  O   GLY B 385      -7.650 -21.132  29.230  1.00 51.06           O
ATOM   2874  N   GLN B 386      -5.775 -20.586  28.052  1.00 48.65           N
ATOM   2875  CA  GLN B 386      -4.775 -20.931  29.053  1.00 48.35           C
ATOM   2876  C   GLN B 386      -4.106 -19.720  29.685  1.00 46.09           C
ATOM   2877  O   GLN B 386      -3.698 -18.801  28.967  1.00 44.20           O
ATOM   2878  CB  GLN B 386      -3.681 -21.768  28.390  1.00 49.95           C
ATOM   2879  CG  GLN B 386      -2.919 -22.701  29.329  1.00 55.93           C
ATOM   2880  CD  GLN B 386      -3.857 -23.662  30.109  1.00 64.25           C
ATOM   2881  OE1 GLN B 386      -4.776 -24.308  29.530  1.00 64.40           O
ATOM   2882  NE2 GLN B 386      -3.638 -23.738  31.443  1.00 67.17           N
ATOM   2883  N   PRO B 387      -3.974 -19.711  31.031  1.00 45.11           N
ATOM   2884  CA  PRO B 387      -3.355 -18.556  31.728  1.00 43.23           C
ATOM   2885  C   PRO B 387      -1.947 -18.270  31.221  1.00 41.82           C
ATOM   2886  O   PRO B 387      -1.200 -19.204  30.934  1.00 40.82           O
ATOM   2887  CB  PRO B 387      -3.316 -18.998  33.192  1.00 43.36           C
ATOM   2888  CG  PRO B 387      -4.432 -20.009  33.298  1.00 44.89           C
ATOM   2889  CD  PRO B 387      -4.420 -20.745  31.986  1.00 45.64           C
ATOM   2890  N   GLU B 388      -1.648 -16.982  31.059  1.00 39.78           N
ATOM   2891  CA  GLU B 388      -0.333 -16.470  30.727  1.00 40.13           C
ATOM   2892  C   GLU B 388       0.339 -16.142  32.049  1.00 40.40           C
ATOM   2893  O   GLU B 388      -0.265 -15.561  32.928  1.00 42.10           O
ATOM   2894  CB  GLU B 388      -0.437 -15.229  29.840  1.00 38.77           C
ATOM   2895  CG  GLU B 388      -0.829 -15.557  28.409  1.00 40.40           C
ATOM   2896  CD  GLU B 388       0.289 -16.275  27.648  1.00 43.26           C
ATOM   2897  OE1 GLU B 388       0.020 -17.293  26.997  1.00 45.68           O
ATOM   2898  OE2 GLU B 388       1.452 -15.843  27.730  1.00 42.23           O
ATOM   2899  N   ASN B 389       1.587 -16.525  32.179  1.00 41.50           N
ATOM   2900  CA  ASN B 389       2.300 -16.492  33.460  1.00 42.53           C
ATOM   2901  C   ASN B 389       2.920 -15.098  33.702  1.00 39.63           C
ATOM   2902  O   ASN B 389       2.816 -14.518  34.807  1.00 42.00           O
ATOM   2903  CB  ASN B 389       3.402 -17.598  33.449  1.00 44.25           C
ATOM   2904  CG  ASN B 389       3.027 -18.838  32.595  1.00 48.77           C
ATOM   2905  OD1 ASN B 389       3.785 -19.233  31.693  1.00 55.30           O
ATOM   2906  ND2 ASN B 389       1.876 -19.469  32.894  1.00 50.30           N
ATOM   2907  N   ASN B 390       3.448 -14.530  32.624  1.00 35.58           N
ATOM   2908  CA  ASN B 390       4.381 -13.434  32.652  1.00 32.71           C
ATOM   2909  C   ASN B 390       3.764 -12.034  32.569  1.00 30.46           C
ATOM   2910  O   ASN B 390       4.025 -11.255  31.618  1.00 28.54           O
ATOM   2911  CB  ASN B 390       5.411 -13.671  31.518  1.00 33.78           C
ATOM   2912  CG  ASN B 390       6.694 -12.891  31.696  1.00 36.11           C
ATOM   2913  OD1 ASN B 390       6.957 -12.254  32.739  1.00 39.26           O
ATOM   2914  ND2 ASN B 390       7.522 -12.934  30.657  1.00 42.90           N
ATOM   2915  N   TYR B 391       2.977 -11.695  33.597  1.00 28.61           N
ATOM   2916  CA  TYR B 391       2.381 -10.378  33.706  1.00 27.95           C
ATOM   2917  C   TYR B 391       2.493  -9.807  35.122  1.00 27.53           C
ATOM   2918  O   TYR B 391       2.631 -10.552  36.119  1.00 26.69           O
ATOM   2919  CB  TYR B 391       0.915 -10.378  33.237  1.00 27.65           C
ATOM   2920  CG  TYR B 391      -0.009 -11.170  34.134  1.00 29.09           C
ATOM   2921  CD1 TYR B 391      -0.225 -12.545  33.918  1.00 27.39           C
ATOM   2922  CD2 TYR B 391      -0.664 -10.562  35.187  1.00 27.03           C
ATOM   2923  CE1 TYR B 391      -1.053 -13.286  34.755  1.00 27.02           C
ATOM   2924  CE2 TYR B 391      -1.517 -11.292  36.029  1.00 30.55           C
ATOM   2925  CZ  TYR B 391      -1.699 -12.644  35.814  1.00 30.10           C
ATOM   2926  OH  TYR B 391      -2.543 -13.347  36.664  1.00 33.50           O
ATOM   2927  N   LYS B 392       2.415  -8.476  35.184  1.00 26.76           N
ATOM   2928  CA  LYS B 392       2.416  -7.704  36.428  1.00 25.79           C
ATOM   2929  C   LYS B 392       1.322  -6.657  36.279  1.00 25.46           C
ATOM   2930  O   LYS B 392       1.083  -6.134  35.176  1.00 25.96           O
ATOM   2931  CB  LYS B 392       3.789  -7.021  36.655  1.00 25.87           C
ATOM   2932  CG  LYS B 392       4.917  -7.981  36.904  1.00 26.88           C
ATOM   2933  CD  LYS B 392       4.810  -8.623  38.277  1.00 25.16           C
ATOM   2934  CE  LYS B 392       6.009  -9.531  38.456  1.00 28.90           C
ATOM   2935  NZ  LYS B 392       6.004 -10.078  39.834  1.00 35.07           N
ATOM   2936  N   THR B 393       0.633  -6.367  37.367  1.00 23.68           N
ATOM   2937  CA  THR B 393      -0.460  -5.410  37.314  1.00 23.29           C
ATOM   2938  C   THR B 393      -0.216  -4.330  38.387  1.00 23.72           C
ATOM   2939  O   THR B 393       0.157  -4.650  39.506  1.00 22.24           O
ATOM   2940  CB  THR B 393      -1.812  -6.112  37.571  1.00 24.51           C
ATOM   2941  OG1 THR B 393      -2.037  -7.126  36.571  1.00 24.14           O
ATOM   2942  CG2 THR B 393      -2.970  -5.123  37.510  1.00 23.57           C
ATOM   2943  N   THR B 394      -0.444  -3.062  38.031  1.00 22.91           N
ATOM   2944  CA  THR B 394      -0.252  -1.989  38.965  1.00 22.32           C
ATOM   2945  C   THR B 394      -1.353  -2.075  40.019  1.00 22.53           C
ATOM   2946  O   THR B 394      -2.413  -2.607  39.767  1.00 21.47           O
ATOM   2947  CB  THR B 394      -0.288  -0.565  38.313  1.00 22.39           C
ATOM   2948  OG1 THR B 394      -1.650  -0.197  38.012  1.00 22.27           O
ATOM   2949  CG2 THR B 394       0.586  -0.483  37.035  1.00 21.87           C
ATOM   2950  N   PRO B 395      -1.106  -1.495  41.203  1.00 22.00           N
ATOM   2951  CA  PRO B 395      -2.207  -1.327  42.126  1.00 21.77           C
ATOM   2952  C   PRO B 395      -3.265  -0.410  41.526  1.00 22.60           C
ATOM   2953  O   PRO B 395      -2.969   0.289  40.543  1.00 22.75           O
ATOM   2954  CB  PRO B 395      -1.559  -0.609  43.306  1.00 21.86           C
ATOM   2955  CG  PRO B 395      -0.045  -0.890  43.164  1.00 23.24           C
ATOM   2956  CD  PRO B 395       0.174  -0.933  41.699  1.00 21.99           C
ATOM   2957  N   PRO B 396      -4.499  -0.410  42.088  1.00 22.56           N
ATOM   2958  CA  PRO B 396      -5.445   0.638  41.671  1.00 23.28           C
ATOM   2959  C   PRO B 396      -4.928   2.028  42.012  1.00 23.58           C
ATOM   2960  O   PRO B 396      -4.301   2.219  43.069  1.00 22.34           O
ATOM   2961  CB  PRO B 396      -6.669   0.356  42.537  1.00 22.71           C
ATOM   2962  CG  PRO B 396      -6.584  -1.201  42.745  1.00 23.55           C
ATOM   2963  CD  PRO B 396      -5.105  -1.339  43.066  1.00 22.02           C
ATOM   2964  N   VAL B 397      -5.219   2.987  41.142  1.00 22.83           N
ATOM   2965  CA  VAL B 397      -4.846   4.365  41.372  1.00 23.51           C
ATOM   2966  C   VAL B 397      -6.116   5.201  41.381  1.00 24.89           C
ATOM   2967  O   VAL B 397      -6.990   5.038  40.490  1.00 25.00           O
ATOM   2968  CB  VAL B 397      -3.934   4.892  40.243  1.00 23.26           C
ATOM   2969  CG1 VAL B 397      -3.587   6.406  40.470  1.00 21.83           C
ATOM   2970  CG2 VAL B 397      -2.642   4.044  40.113  1.00 19.86           C
ATOM   2971  N   LEU B 398      -6.217   6.123  42.330  1.00 25.97           N
ATOM   2972  CA  LEU B 398      -7.377   7.020  42.369  1.00 27.74           C
ATOM   2973  C   LEU B 398      -7.309   8.046  41.245  1.00 28.92           C
ATOM   2974  O   LEU B 398      -6.315   8.780  41.142  1.00 29.27           O
ATOM   2975  CB  LEU B 398      -7.422   7.757  43.696  1.00 27.94           C
ATOM   2976  CG  LEU B 398      -8.628   8.594  44.028  1.00 26.88           C
ATOM   2977  CD1 LEU B 398      -9.936   7.733  44.103  1.00 28.02           C
ATOM   2978  CD2 LEU B 398      -8.320   9.290  45.378  1.00 31.29           C
ATOM   2979  N   ASP B 399      -8.360   8.104  40.425  1.00 29.50           N
ATOM   2980  CA  ASP B 399      -8.417   9.014  39.273  1.00 30.89           C
ATOM   2981  C   ASP B 399      -9.089  10.343  39.674  1.00 32.10           C
ATOM   2982  O   ASP B 399      -9.653  10.448  40.755  1.00 30.39           O
ATOM   2983  CB  ASP B 399      -9.199   8.356  38.143  1.00 30.12           C
ATOM   2984  CG  ASP B 399      -8.670   8.712  36.779  1.00 30.77           C
ATOM   2985  OD1 ASP B 399      -8.113   9.814  36.639  1.00 34.00           O
ATOM   2986  OD2 ASP B 399      -8.809   7.903  35.830  1.00 31.09           O
ATOM   2987  N   SER B 400      -9.058  11.338  38.784  1.00 33.78           N
ATOM   2988  CA  SER B 400      -9.518  12.698  39.134  1.00 34.89           C
ATOM   2989  C   SER B 400     -11.011  12.755  39.514  1.00 34.63           C
ATOM   2990  O   SER B 400     -11.447  13.685  40.189  1.00 34.52           O
ATOM   2991  CB  SER B 400      -9.178  13.690  38.010  1.00 35.80           C
ATOM   2992  OG  SER B 400      -9.675  13.240  36.756  1.00 39.53           O
ATOM   2993  N   ASP B 401     -11.779  11.736  39.115  1.00 34.11           N
ATOM   2994  CA  ASP B 401     -13.226  11.723  39.370  1.00 33.36           C
ATOM   2995  C   ASP B 401     -13.629  10.833  40.532  1.00 32.20           C
ATOM   2996  O   ASP B 401     -14.804  10.584  40.764  1.00 32.89           O
ATOM   2997  CB  ASP B 401     -13.996  11.358  38.087  1.00 33.01           C
ATOM   2998  CG  ASP B 401     -13.752   9.918  37.618  1.00 35.91           C
ATOM   2999  OD1 ASP B 401     -12.931   9.144  38.177  1.00 32.80           O
ATOM   3000  OD2 ASP B 401     -14.418   9.541  36.657  1.00 37.88           O
ATOM   3001  N   GLY B 402     -12.653  10.299  41.246  1.00 30.14           N
ATOM   3002  CA  GLY B 402     -12.975   9.427  42.345  1.00 29.69           C
ATOM   3003  C   GLY B 402     -13.183   7.955  42.007  1.00 28.21           C
ATOM   3004  O   GLY B 402     -13.361   7.150  42.923  1.00 27.83           O
ATOM   3005  N   SER B 403     -13.154   7.586  40.717  1.00 27.90           N
ATOM   3006  CA  SER B 403     -13.077   6.167  40.324  1.00 26.64           C
ATOM   3007  C   SER B 403     -11.589   5.729  40.341  1.00 25.76           C
ATOM   3008  O   SER B 403     -10.717   6.563  40.544  1.00 25.80           O
ATOM   3009  CB  SER B 403     -13.682   5.975  38.948  1.00 26.91           C
ATOM   3010  OG  SER B 403     -12.869   6.609  37.971  1.00 26.75           O
ATOM   3011  N   PHE B 404     -11.314   4.444  40.105  1.00 24.93           N
ATOM   3012  CA  PHE B 404      -9.956   3.917  40.077  1.00 24.55           C
ATOM   3013  C   PHE B 404      -9.603   3.486  38.672  1.00 24.14           C
ATOM   3014  O   PHE B 404     -10.488   3.224  37.869  1.00 24.18           O
ATOM   3015  CB  PHE B 404      -9.850   2.734  41.055  1.00 25.16           C
ATOM   3016  CG  PHE B 404      -9.951   3.165  42.474  1.00 24.68           C
ATOM   3017  CD1 PHE B 404      -8.788   3.515  43.201  1.00 27.00           C
ATOM   3018  CD2 PHE B 404     -11.210   3.302  43.074  1.00 26.15           C
ATOM   3019  CE1 PHE B 404      -8.882   4.005  44.540  1.00 23.78           C
ATOM   3020  CE2 PHE B 404     -11.346   3.757  44.399  1.00 21.10           C
ATOM   3021  CZ  PHE B 404     -10.172   4.117  45.141  1.00 26.51           C
ATOM   3022  N   PHE B 405      -8.312   3.452  38.366  1.00 23.18           N
ATOM   3023  CA  PHE B 405      -7.816   2.790  37.188  1.00 22.84           C
ATOM   3024  C   PHE B 405      -6.558   1.985  37.568  1.00 22.58           C
ATOM   3025  O   PHE B 405      -5.902   2.197  38.608  1.00 22.65           O
ATOM   3026  CB  PHE B 405      -7.505   3.800  36.053  1.00 21.59           C
ATOM   3027  CG  PHE B 405      -6.249   4.603  36.296  1.00 21.82           C
ATOM   3028  CD1 PHE B 405      -5.013   4.165  35.786  1.00 20.20           C
ATOM   3029  CD2 PHE B 405      -6.307   5.814  37.018  1.00 16.80           C
ATOM   3030  CE1 PHE B 405      -3.819   4.921  35.995  1.00 20.12           C
ATOM   3031  CE2 PHE B 405      -5.134   6.566  37.252  1.00 21.70           C
ATOM   3032  CZ  PHE B 405      -3.887   6.120  36.746  1.00 22.81           C
ATOM   3033  N   LEU B 406      -6.238   1.018  36.741  1.00 22.57           N
ATOM   3034  CA  LEU B 406      -4.938   0.357  36.830  1.00 22.19           C
ATOM   3035  C   LEU B 406      -4.532   0.024  35.394  1.00 22.59           C
ATOM   3036  O   LEU B 406      -5.329   0.220  34.466  1.00 23.38           O
ATOM   3037  CB  LEU B 406      -4.989  -0.877  37.772  1.00 21.30           C
ATOM   3038  CG  LEU B 406      -5.981  -2.035  37.539  1.00 21.79           C
ATOM   3039  CD1 LEU B 406      -5.696  -2.830  36.184  1.00 21.07           C
ATOM   3040  CD2 LEU B 406      -6.014  -2.987  38.738  1.00 21.94           C
ATOM   3041  N   TYR B 407      -3.278  -0.407  35.214  1.00 22.26           N
ATOM   3042  CA  TYR B 407      -2.828  -1.069  34.020  1.00 21.58           C
ATOM   3043  C   TYR B 407      -2.230  -2.446  34.356  1.00 22.22           C
ATOM   3044  O   TYR B 407      -1.556  -2.625  35.370  1.00 22.39           O
ATOM   3045  CB  TYR B 407      -1.726  -0.274  33.300  1.00 20.96           C
ATOM   3046  CG  TYR B 407      -2.121   1.033  32.653  1.00 21.46           C
ATOM   3047  CD1 TYR B 407      -2.260   2.223  33.425  1.00 20.64           C
ATOM   3048  CD2 TYR B 407      -2.364   1.098  31.262  1.00 23.62           C
ATOM   3049  CE1 TYR B 407      -2.562   3.455  32.801  1.00 23.77           C
ATOM   3050  CE2 TYR B 407      -2.694   2.303  30.654  1.00 23.82           C
ATOM   3051  CZ  TYR B 407      -2.772   3.471  31.413  1.00 23.69           C
ATOM   3052  OH  TYR B 407      -3.078   4.647  30.767  1.00 22.48           O
ATOM   3053  N   SER B 408      -2.460  -3.398  33.460  1.00 20.97           N
ATOM   3054  CA  SER B 408      -1.833  -4.709  33.537  1.00 22.20           C
ATOM   3055  C   SER B 408      -0.929  -4.829  32.276  1.00 22.40           C
ATOM   3056  O   SER B 408      -1.362  -4.456  31.169  1.00 22.73           O
ATOM   3057  CB  SER B 408      -2.900  -5.827  33.608  1.00 21.96           C
ATOM   3058  OG  SER B 408      -2.303  -7.085  33.945  1.00 24.54           O
ATOM   3059  N   LYS B 409       0.321  -5.276  32.481  1.00 21.61           N
ATOM   3060  CA  LYS B 409       1.323  -5.464  31.433  1.00 23.37           C
ATOM   3061  C   LYS B 409       1.665  -6.948  31.320  1.00 24.87           C
ATOM   3062  O   LYS B 409       2.210  -7.550  32.262  1.00 25.59           O
ATOM   3063  CB  LYS B 409       2.617  -4.656  31.753  1.00 21.49           C
ATOM   3064  CG  LYS B 409       3.705  -4.705  30.639  1.00 23.78           C
ATOM   3065  CD  LYS B 409       4.859  -3.695  30.909  1.00 23.65           C
ATOM   3066  CE  LYS B 409       5.681  -4.063  32.123  1.00 21.50           C
ATOM   3067  NZ  LYS B 409       6.458  -5.286  31.930  1.00 23.96           N
ATOM   3068  N   LEU B 410       1.323  -7.532  30.189  1.00 25.22           N
ATOM   3069  CA  LEU B 410       1.729  -8.896  29.863  1.00 26.39           C
ATOM   3070  C   LEU B 410       2.901  -8.796  28.906  1.00 27.31           C
ATOM   3071  O   LEU B 410       2.839  -8.040  27.941  1.00 28.04           O
ATOM   3072  CB  LEU B 410       0.580  -9.671  29.183  1.00 24.87           C
ATOM   3073  CG  LEU B 410       0.886 -11.052  28.561  1.00 26.07           C
ATOM   3074  CD1 LEU B 410       1.262 -12.044  29.617  1.00 25.71           C
ATOM   3075  CD2 LEU B 410      -0.333 -11.573  27.757  1.00 28.50           C
ATOM   3076  N   THR B 411       3.958  -9.560  29.186  1.00 27.98           N
ATOM   3077  CA  THR B 411       5.145  -9.535  28.380  1.00 29.44           C
ATOM   3078  C   THR B 411       5.153 -10.837  27.588  1.00 31.13           C
ATOM   3079  O   THR B 411       4.938 -11.888  28.162  1.00 33.00           O
ATOM   3080  CB  THR B 411       6.394  -9.436  29.286  1.00 28.69           C
ATOM   3081  OG1 THR B 411       6.391  -8.163  29.958  1.00 28.57           O
ATOM   3082  CG2 THR B 411       7.691  -9.610  28.479  1.00 27.96           C
ATOM   3083  N   VAL B 412       5.401 -10.779  26.288  1.00 30.92           N
ATOM   3084  CA  VAL B 412       5.442 -12.000  25.501  1.00 33.29           C
ATOM   3085  C   VAL B 412       6.580 -11.874  24.504  1.00 35.62           C
ATOM   3086  O   VAL B 412       6.976 -10.756  24.119  1.00 34.42           O
ATOM   3087  CB  VAL B 412       4.102 -12.316  24.725  1.00 33.71           C
ATOM   3088  CG1 VAL B 412       2.851 -12.330  25.695  1.00 30.43           C
ATOM   3089  CG2 VAL B 412       3.893 -11.362  23.535  1.00 34.21           C
ATOM   3090  N   ASP B 413       7.092 -13.024  24.086  1.00 38.41           N
ATOM   3091  CA  ASP B 413       8.030 -13.059  22.988  1.00 41.55           C
ATOM   3092  C   ASP B 413       7.414 -12.405  21.749  1.00 42.25           C
ATOM   3093  O   ASP B 413       6.261 -12.682  21.397  1.00 42.90           O
ATOM   3094  CB  ASP B 413       8.431 -14.503  22.691  1.00 42.50           C
ATOM   3095  CG  ASP B 413       9.354 -15.059  23.735  1.00 46.59           C
ATOM   3096  OD1 ASP B 413       9.581 -16.281  23.721  1.00 53.54           O
ATOM   3097  OD2 ASP B 413       9.851 -14.283  24.581  1.00 50.24           O
ATOM   3098  N   LYS B 414       8.210 -11.572  21.079  1.00 43.15           N
ATOM   3099  CA  LYS B 414       7.759 -10.817  19.928  1.00 44.01           C
ATOM   3100  C   LYS B 414       7.191 -11.749  18.859  1.00 44.91           C
ATOM   3101  O   LYS B 414       6.205 -11.405  18.213  1.00 44.16           O
ATOM   3102  CB  LYS B 414       8.897  -9.967  19.372  1.00 44.35           C
ATOM   3103  CG  LYS B 414       8.493  -9.110  18.166  1.00 45.95           C
ATOM   3104  CD  LYS B 414       9.504  -8.019  17.888  1.00 50.03           C
ATOM   3105  CE  LYS B 414      10.581  -8.425  16.873  1.00 53.07           C
ATOM   3106  NZ  LYS B 414      11.875  -8.862  17.498  1.00 56.82           N
ATOM   3107  N   SER B 415       7.820 -12.919  18.700  1.00 46.00           N
ATOM   3108  CA  SER B 415       7.388 -13.951  17.757  1.00 47.57           C
ATOM   3109  C   SER B 415       5.928 -14.335  17.940  1.00 47.62           C
ATOM   3110  O   SER B 415       5.203 -14.520  16.937  1.00 48.57           O
ATOM   3111  CB  SER B 415       8.288 -15.214  17.815  1.00 48.48           C
ATOM   3112  OG  SER B 415       8.036 -15.999  18.991  1.00 50.74           O
ATOM   3113  N   ARG B 416       5.491 -14.477  19.190  1.00 46.52           N
ATOM   3114  CA  ARG B 416       4.106 -14.844  19.438  1.00 46.16           C
ATOM   3115  C   ARG B 416       3.124 -13.725  19.044  1.00 45.96           C
ATOM   3116  O   ARG B 416       2.095 -13.992  18.439  1.00 44.81           O
ATOM   3117  CB  ARG B 416       3.886 -15.247  20.885  1.00 45.76           C
ATOM   3118  CG  ARG B 416       4.678 -16.436  21.343  1.00 45.77           C
ATOM   3119  CD  ARG B 416       4.462 -16.565  22.830  1.00 44.95           C
ATOM   3120  NE  ARG B 416       3.150 -17.122  23.122  1.00 43.14           N
ATOM   3121  CZ  ARG B 416       2.477 -16.933  24.263  1.00 40.64           C
ATOM   3122  NH1 ARG B 416       2.975 -16.184  25.231  1.00 38.76           N
ATOM   3123  NH2 ARG B 416       1.299 -17.513  24.436  1.00 36.45           N
ATOM   3124  N   TRP B 417       3.452 -12.483  19.388  1.00 45.62           N
ATOM   3125  CA  TRP B 417       2.717 -11.335  18.868  1.00 46.29           C
ATOM   3126  C   TRP B 417       2.668 -11.349  17.311  1.00 47.67           C
ATOM   3127  O   TRP B 417       1.584 -11.272  16.706  1.00 46.88           O
ATOM   3128  CB  TRP B 417       3.331 -10.016  19.403  1.00 44.50           C
ATOM   3129  CG  TRP B 417       2.582  -8.809  18.893  1.00 44.34           C
ATOM   3130  CD1 TRP B 417       3.013  -7.901  17.940  1.00 43.24           C
ATOM   3131  CD2 TRP B 417       1.239  -8.413  19.242  1.00 42.15           C
ATOM   3132  NE1 TRP B 417       2.026  -6.950  17.710  1.00 42.59           N
ATOM   3133  CE2 TRP B 417       0.934  -7.245  18.490  1.00 42.17           C
ATOM   3134  CE3 TRP B 417       0.274  -8.921  20.125  1.00 42.19           C
ATOM   3135  CZ2 TRP B 417      -0.291  -6.594  18.592  1.00 43.22           C
ATOM   3136  CZ3 TRP B 417      -0.943  -8.264  20.238  1.00 42.18           C
ATOM   3137  CH2 TRP B 417      -1.211  -7.103  19.486  1.00 43.19           C
ATOM   3138  N   GLN B 418       3.840 -11.476  16.673  1.00 49.40           N
ATOM   3139  CA  GLN B 418       3.913 -11.382  15.218  1.00 52.52           C
ATOM   3140  C   GLN B 418       3.152 -12.499  14.493  1.00 52.27           C
ATOM   3141  O   GLN B 418       2.616 -12.279  13.400  1.00 52.14           O
ATOM   3142  CB  GLN B 418       5.361 -11.223  14.713  1.00 52.81           C
ATOM   3143  CG  GLN B 418       5.913  -9.822  15.025  1.00 55.35           C
ATOM   3144  CD  GLN B 418       7.450  -9.700  14.935  1.00 56.66           C
ATOM   3145  OE1 GLN B 418       8.195 -10.680  14.692  1.00 61.95           O
ATOM   3146  NE2 GLN B 418       7.933  -8.471  15.132  1.00 62.90           N
ATOM   3147  N   GLN B 419       3.059 -13.662  15.140  1.00 52.73           N
ATOM   3148  CA  GLN B 419       2.346 -14.836  14.615  1.00 53.35           C
ATOM   3149  C   GLN B 419       0.805 -14.796  14.699  1.00 52.44           C
ATOM   3150  O   GLN B 419       0.132 -15.711  14.213  1.00 52.46           O
ATOM   3151  CB  GLN B 419       2.875 -16.103  15.288  1.00 54.01           C
ATOM   3152  CG  GLN B 419       4.173 -16.610  14.630  1.00 57.55           C
ATOM   3153  CD  GLN B 419       5.075 -17.350  15.602  1.00 61.73           C
ATOM   3154  OE1 GLN B 419       4.647 -17.756  16.697  1.00 64.95           O
ATOM   3155  NE2 GLN B 419       6.335 -17.516  15.220  1.00 63.05           N
ATOM   3156  N   GLY B 420       0.258 -13.750  15.309  1.00 50.56           N
ATOM   3157  CA  GLY B 420      -1.182 -13.530  15.319  1.00 49.67           C
ATOM   3158  C   GLY B 420      -1.929 -14.190  16.468  1.00 48.63           C
ATOM   3159  O   GLY B 420      -3.152 -14.147  16.510  1.00 49.30           O
ATOM   3160  N   ASN B 421      -1.189 -14.769  17.415  1.00 47.53           N
ATOM   3161  CA  ASN B 421      -1.770 -15.274  18.660  1.00 45.78           C
ATOM   3162  C   ASN B 421      -2.651 -14.221  19.333  1.00 43.58           C
ATOM   3163  O   ASN B 421      -2.315 -13.033  19.380  1.00 42.49           O
ATOM   3164  CB  ASN B 421      -0.692 -15.772  19.629  1.00 45.97           C
ATOM   3165  CG  ASN B 421       0.097 -16.963  19.087  1.00 48.67           C
ATOM   3166  OD1 ASN B 421      -0.462 -17.894  18.536  1.00 53.13           O
ATOM   3167  ND2 ASN B 421       1.391 -16.944  19.287  1.00 50.97           N
ATOM   3168  N   VAL B 422      -3.793 -14.677  19.823  1.00 41.70           N
ATOM   3169  CA  VAL B 422      -4.766 -13.816  20.451  1.00 39.74           C
ATOM   3170  C   VAL B 422      -4.623 -13.944  21.961  1.00 38.32           C
ATOM   3171  O   VAL B 422      -4.674 -15.047  22.535  1.00 37.61           O
ATOM   3172  CB  VAL B 422      -6.210 -14.125  20.013  1.00 39.89           C
ATOM   3173  CG1 VAL B 422      -7.206 -13.296  20.814  1.00 39.53           C
ATOM   3174  CG2 VAL B 422      -6.376 -13.930  18.470  1.00 40.35           C
ATOM   3175  N   PHE B 423      -4.458 -12.789  22.586  1.00 36.35           N
ATOM   3176  CA  PHE B 423      -4.287 -12.674  24.028  1.00 34.49           C
ATOM   3177  C   PHE B 423      -5.509 -11.984  24.586  1.00 34.76           C
ATOM   3178  O   PHE B 423      -6.090 -11.105  23.931  1.00 35.57           O
ATOM   3179  CB  PHE B 423      -2.996 -11.917  24.350  1.00 33.70           C
ATOM   3180  CG  PHE B 423      -1.755 -12.634  23.864  1.00 33.73           C
ATOM   3181  CD1 PHE B 423      -1.252 -12.401  22.582  1.00 34.16           C
ATOM   3182  CD2 PHE B 423      -1.094 -13.556  24.686  1.00 34.57           C
ATOM   3183  CE1 PHE B 423      -0.058 -13.060  22.116  1.00 33.29           C
ATOM   3184  CE2 PHE B 423       0.067 -14.230  24.246  1.00 34.67           C
ATOM   3185  CZ  PHE B 423       0.592 -13.976  22.938  1.00 34.02           C
ATOM   3186  N   SER B 424      -5.903 -12.397  25.781  1.00 32.42           N
ATOM   3187  CA  SER B 424      -7.084 -11.879  26.405  1.00 32.64           C
ATOM   3188  C   SER B 424      -6.830 -11.342  27.836  1.00 31.99           C
ATOM   3189  O   SER B 424      -6.194 -12.010  28.655  1.00 30.56           O
ATOM   3190  CB  SER B 424      -8.114 -13.015  26.384  1.00 33.09           C
ATOM   3191  OG  SER B 424      -9.295 -12.567  26.952  1.00 40.42           O
ATOM   3192  N   CYS B 425      -7.329 -10.132  28.117  1.00 31.71           N
ATOM   3193  CA  CYS B 425      -7.284  -9.538  29.452  1.00 31.73           C
ATOM   3194  C   CYS B 425      -8.629  -9.808  30.171  1.00 31.59           C
ATOM   3195  O   CYS B 425      -9.667  -9.316  29.743  1.00 30.81           O
ATOM   3196  CB  CYS B 425      -7.034  -8.029  29.352  1.00 31.38           C
ATOM   3197  SG  CYS B 425      -7.006  -7.192  30.924  1.00 32.67           S
ATOM   3198  N   SER B 426      -8.589 -10.570  31.268  1.00 30.98           N
ATOM   3199  CA  SER B 426      -9.787 -10.909  32.063  1.00 31.14           C
ATOM   3200  C   SER B 426      -9.914 -10.014  33.272  1.00 29.95           C
ATOM   3201  O   SER B 426      -8.965  -9.922  34.047  1.00 29.55           O
ATOM   3202  CB  SER B 426      -9.647 -12.325  32.612  1.00 31.15           C
ATOM   3203  OG  SER B 426      -9.971 -13.222  31.592  1.00 36.41           O
ATOM   3204  N   VAL B 427     -11.101  -9.424  33.474  1.00 29.25           N
ATOM   3205  CA  VAL B 427     -11.356  -8.532  34.600  1.00 28.73           C
ATOM   3206  C   VAL B 427     -12.552  -9.021  35.440  1.00 28.88           C
ATOM   3207  O   VAL B 427     -13.654  -9.221  34.931  1.00 28.08           O
ATOM   3208  CB  VAL B 427     -11.580  -7.059  34.129  1.00 28.15           C
ATOM   3209  CG1 VAL B 427     -11.744  -6.119  35.337  1.00 27.60           C
ATOM   3210  CG2 VAL B 427     -10.435  -6.582  33.251  1.00 26.97           C
ATOM   3211  N   MET B 428     -12.317  -9.228  36.728  1.00 29.36           N
ATOM   3212  CA  MET B 428     -13.405  -9.467  37.679  1.00 31.30           C
ATOM   3213  C   MET B 428     -13.635  -8.289  38.624  1.00 28.58           C
ATOM   3214  O   MET B 428     -12.713  -7.817  39.296  1.00 26.74           O
ATOM   3215  CB  MET B 428     -13.097 -10.719  38.474  1.00 30.30           C
ATOM   3216  CG  MET B 428     -12.847 -11.880  37.525  1.00 35.48           C
ATOM   3217  SD  MET B 428     -12.088 -13.237  38.394  1.00 44.08           S
ATOM   3218  CE  MET B 428     -13.233 -13.168  39.855  1.00 40.08           C
ATOM   3219  N   HIS B 429     -14.881  -7.838  38.664  1.00 26.79           N
ATOM   3220  CA  HIS B 429     -15.291  -6.707  39.440  1.00 25.83           C
ATOM   3221  C   HIS B 429     -16.794  -6.850  39.764  1.00 25.87           C
ATOM   3222  O   HIS B 429     -17.560  -7.309  38.927  1.00 25.53           O
ATOM   3223  CB  HIS B 429     -15.074  -5.406  38.676  1.00 24.90           C
ATOM   3224  CG  HIS B 429     -15.363  -4.193  39.503  1.00 24.04           C
ATOM   3225  ND1 HIS B 429     -14.408  -3.576  40.301  1.00 24.16           N
ATOM   3226  CD2 HIS B 429     -16.518  -3.530  39.718  1.00 20.90           C
ATOM   3227  CE1 HIS B 429     -14.961  -2.555  40.934  1.00 20.34           C
ATOM   3228  NE2 HIS B 429     -16.242  -2.519  40.615  1.00 28.09           N
ATOM   3229  N   GLU B 430     -17.219  -6.408  40.942  1.00 26.13           N
ATOM   3230  CA  GLU B 430     -18.655  -6.533  41.311  1.00 27.47           C
ATOM   3231  C   GLU B 430     -19.635  -5.830  40.370  1.00 28.01           C
ATOM   3232  O   GLU B 430     -20.779  -6.245  40.226  1.00 27.42           O
ATOM   3233  CB  GLU B 430     -18.891  -6.080  42.758  1.00 29.01           C
ATOM   3234  CG  GLU B 430     -19.304  -4.677  42.934  1.00 30.85           C
ATOM   3235  CD  GLU B 430     -19.838  -4.362  44.334  1.00 29.54           C
ATOM   3236  OE1 GLU B 430     -19.003  -3.849  45.068  1.00 27.61           O
ATOM   3237  OE2 GLU B 430     -21.043  -4.578  44.690  1.00 31.58           O
ATOM   3238  N   ALA B 431     -19.189  -4.742  39.749  1.00 27.91           N
ATOM   3239  CA  ALA B 431     -20.083  -3.910  38.939  1.00 28.54           C
ATOM   3240  C   ALA B 431     -20.212  -4.453  37.526  1.00 29.22           C
ATOM   3241  O   ALA B 431     -21.009  -3.955  36.764  1.00 29.75           O
ATOM   3242  CB  ALA B 431     -19.609  -2.470  38.925  1.00 27.16           C
ATOM   3243  N   LEU B 432     -19.453  -5.497  37.174  1.00 29.79           N
ATOM   3244  CA  LEU B 432     -19.642  -6.143  35.880  1.00 29.09           C
ATOM   3245  C   LEU B 432     -20.777  -7.170  35.842  1.00 30.29           C
ATOM   3246  O   LEU B 432     -21.021  -7.913  36.804  1.00 29.56           O
ATOM   3247  CB  LEU B 432     -18.352  -6.790  35.397  1.00 29.79           C
ATOM   3248  CG  LEU B 432     -17.181  -5.857  35.053  1.00 28.48           C
ATOM   3249  CD1 LEU B 432     -15.916  -6.650  35.126  1.00 24.86           C
ATOM   3250  CD2 LEU B 432     -17.317  -5.187  33.665  1.00 30.38           C
ATOM   3251  N   HIS B 433     -21.467  -7.232  34.704  1.00 30.29           N
ATOM   3252  CA  HIS B 433     -22.412  -8.273  34.508  1.00 32.10           C
ATOM   3253  C   HIS B 433     -21.719  -9.653  34.718  1.00 31.39           C
ATOM   3254  O   HIS B 433     -20.660  -9.913  34.165  1.00 30.76           O
ATOM   3255  CB  HIS B 433     -23.031  -8.163  33.121  1.00 32.94           C
ATOM   3256  CG  HIS B 433     -24.067  -9.198  32.876  1.00 38.09           C
ATOM   3257  ND1 HIS B 433     -25.204  -9.300  33.652  1.00 40.57           N
ATOM   3258  CD2 HIS B 433     -24.096 -10.236  32.006  1.00 41.01           C
ATOM   3259  CE1 HIS B 433     -25.913 -10.333  33.237  1.00 44.27           C
ATOM   3260  NE2 HIS B 433     -25.264 -10.917  32.240  1.00 44.25           N
ATOM   3261  N   ASN B 434     -22.318 -10.499  35.547  1.00 31.13           N
ATOM   3262  CA  ASN B 434     -21.712 -11.767  35.982  1.00 31.26           C
ATOM   3263  C   ASN B 434     -20.336 -11.612  36.583  1.00 29.67           C
ATOM   3264  O   ASN B 434     -19.586 -12.558  36.604  1.00 29.68           O
ATOM   3265  CB  ASN B 434     -21.634 -12.801  34.848  1.00 32.84           C
ATOM   3266  CG  ASN B 434     -22.979 -13.369  34.473  1.00 34.92           C
ATOM   3267  OD1 ASN B 434     -23.212 -13.646  33.315  1.00 42.92           O
ATOM   3268  ND2 ASN B 434     -23.860 -13.553  35.441  1.00 36.00           N
ATOM   3269  N   HIS B 435     -20.014 -10.417  37.058  1.00 28.36           N
ATOM   3270  CA  HIS B 435     -18.729 -10.087  37.762  1.00 28.99           C
ATOM   3271  C   HIS B 435     -17.468 -10.292  36.949  1.00 29.50           C
ATOM   3272  O   HIS B 435     -16.382 -10.403  37.518  1.00 27.84           O
ATOM   3273  CB  HIS B 435     -18.563 -10.838  39.090  1.00 27.90           C
ATOM   3274  CG  HIS B 435     -19.566 -10.464  40.132  1.00 28.42           C
ATOM   3275  ND1 HIS B 435     -19.900 -11.311  41.160  1.00 28.35           N
ATOM   3276  CD2 HIS B 435     -20.346  -9.366  40.280  1.00 27.68           C
ATOM   3277  CE1 HIS B 435     -20.811 -10.735  41.929  1.00 28.40           C
ATOM   3278  NE2 HIS B 435     -21.095  -9.552  41.417  1.00 27.97           N
ATOM   3279  N   TYR B 436     -17.589 -10.345  35.627  1.00 30.41           N
ATOM   3280  CA  TYR B 436     -16.460 -10.796  34.841  1.00 32.13           C
ATOM   3281  C   TYR B 436     -16.622 -10.296  33.429  1.00 32.04           C
ATOM   3282  O   TYR B 436     -17.724 -10.280  32.923  1.00 32.55           O
ATOM   3283  CB  TYR B 436     -16.456 -12.325  34.828  1.00 33.32           C
ATOM   3284  CG  TYR B 436     -15.327 -12.967  34.068  1.00 37.16           C
ATOM   3285  CD1 TYR B 436     -15.449 -13.212  32.707  1.00 36.46           C
ATOM   3286  CD2 TYR B 436     -14.153 -13.357  34.712  1.00 36.47           C
ATOM   3287  CE1 TYR B 436     -14.463 -13.795  31.995  1.00 40.30           C
ATOM   3288  CE2 TYR B 436     -13.106 -13.952  33.977  1.00 42.86           C
ATOM   3289  CZ  TYR B 436     -13.294 -14.171  32.615  1.00 39.43           C
ATOM   3290  OH  TYR B 436     -12.332 -14.768  31.825  1.00 44.18           O
ATOM   3291  N   THR B 437     -15.532  -9.840  32.830  1.00 32.01           N
ATOM   3292  CA  THR B 437     -15.486  -9.518  31.404  1.00 33.33           C
ATOM   3293  C   THR B 437     -14.076  -9.834  30.866  1.00 33.61           C
ATOM   3294  O   THR B 437     -13.129 -10.032  31.644  1.00 32.28           O
ATOM   3295  CB  THR B 437     -15.895  -8.065  31.110  1.00 33.11           C
ATOM   3296  OG1 THR B 437     -16.113  -7.896  29.699  1.00 37.32           O
ATOM   3297  CG2 THR B 437     -14.831  -7.107  31.560  1.00 32.93           C
ATOM   3298  N   GLN B 438     -13.953  -9.943  29.539  1.00 35.11           N
ATOM   3299  CA  GLN B 438     -12.665 -10.202  28.868  1.00 36.54           C
ATOM   3300  C   GLN B 438     -12.534  -9.233  27.698  1.00 36.29           C
ATOM   3301  O   GLN B 438     -13.542  -8.876  27.081  1.00 36.10           O
ATOM   3302  CB  GLN B 438     -12.646 -11.632  28.283  1.00 38.35           C
ATOM   3303  CG  GLN B 438     -12.620 -12.818  29.289  1.00 40.49           C
ATOM   3304  CD  GLN B 438     -12.465 -14.183  28.564  1.00 40.05           C
ATOM   3305  OE1 GLN B 438     -13.456 -14.869  28.311  1.00 40.13           O
ATOM   3306  NE2 GLN B 438     -11.216 -14.552  28.212  1.00 44.38           N
ATOM   3307  N   LYS B 439     -11.319  -8.831  27.345  1.00 35.56           N
ATOM   3308  CA  LYS B 439     -11.096  -8.109  26.075  1.00 35.60           C
ATOM   3309  C   LYS B 439      -9.875  -8.739  25.390  1.00 35.02           C
ATOM   3310  O   LYS B 439      -8.883  -9.038  26.057  1.00 33.82           O
ATOM   3311  CB  LYS B 439     -10.939  -6.582  26.267  1.00 35.13           C
ATOM   3312  CG  LYS B 439     -12.258  -5.764  26.417  1.00 40.04           C
ATOM   3313  CD  LYS B 439     -12.778  -5.169  25.059  1.00 43.83           C
ATOM   3314  CE  LYS B 439     -13.935  -4.110  25.199  1.00 42.86           C
ATOM   3315  NZ  LYS B 439     -13.465  -2.713  25.795  1.00 44.12           N
ATOM   3316  N   SER B 440      -9.967  -8.964  24.087  1.00 34.59           N
ATOM   3317  CA  SER B 440      -8.885  -9.554  23.303  1.00 36.80           C
ATOM   3318  C   SER B 440      -7.958  -8.546  22.656  1.00 36.85           C
ATOM   3319  O   SER B 440      -8.309  -7.389  22.475  1.00 37.01           O
ATOM   3320  CB  SER B 440      -9.440 -10.490  22.238  1.00 37.71           C
ATOM   3321  OG  SER B 440     -10.060 -11.563  22.908  1.00 43.59           O
ATOM   3322  N   LEU B 441      -6.768  -9.018  22.297  1.00 37.67           N
ATOM   3323  CA  LEU B 441      -5.696  -8.196  21.803  1.00 38.97           C
ATOM   3324  C   LEU B 441      -4.937  -9.112  20.847  1.00 40.54           C
ATOM   3325  O   LEU B 441      -4.532 -10.186  21.231  1.00 39.82           O
ATOM   3326  CB  LEU B 441      -4.803  -7.728  22.980  1.00 38.09           C
ATOM   3327  CG  LEU B 441      -3.561  -6.884  22.711  1.00 37.38           C
ATOM   3328  CD1 LEU B 441      -3.926  -5.597  21.976  1.00 39.42           C
ATOM   3329  CD2 LEU B 441      -2.859  -6.538  24.015  1.00 38.88           C
ATOM   3330  N   SER B 442      -4.794  -8.681  19.597  1.00 43.04           N
ATOM   3331  CA  SER B 442      -4.117  -9.439  18.575  1.00 46.41           C
ATOM   3332  C   SER B 442      -3.526  -8.480  17.550  1.00 48.60           C
ATOM   3333  O   SER B 442      -4.026  -7.352  17.409  1.00 49.11           O
ATOM   3334  CB  SER B 442      -5.131 -10.337  17.881  1.00 45.84           C
ATOM   3335  OG  SER B 442      -4.434 -11.394  17.309  1.00 51.20           O
ATOM   3336  N   LEU B 443      -2.480  -8.920  16.842  1.00 51.04           N
ATOM   3337  CA  LEU B 443      -1.902  -8.145  15.747  1.00 54.11           C
ATOM   3338  C   LEU B 443      -2.984  -7.820  14.715  1.00 56.97           C
ATOM   3339  O   LEU B 443      -3.202  -6.636  14.393  1.00 57.55           O
ATOM   3340  CB  LEU B 443      -0.726  -8.901  15.108  1.00 54.22           C
ATOM   3341  CG  LEU B 443       0.116  -8.284  13.979  1.00 52.77           C
ATOM   3342  CD1 LEU B 443       0.740  -6.946  14.335  1.00 54.84           C
ATOM   3343  CD2 LEU B 443       1.190  -9.256  13.591  1.00 54.63           C
ATOM   3344  N   SER B 444      -3.674  -8.871  14.248  1.00 59.58           N
ATOM   3345  CA  SER B 444      -4.793  -8.790  13.272  1.00 62.13           C
ATOM   3346  C   SER B 444      -4.401  -8.189  11.913  1.00 63.00           C
ATOM   3347  O   SER B 444      -3.984  -8.897  10.973  1.00 63.80           O
ATOM   3348  CB  SER B 444      -6.007  -8.038  13.861  1.00 63.07           C
ATOM   3349  OG  SER B 444      -6.837  -8.879  14.651  1.00 63.43           O
TER   
HETATM 3351  C1  NAG A   1       0.532  13.398  68.094  1.00 43.11           C
HETATM 3352  C2  NAG A   1       0.582  11.903  67.711  1.00 41.63           C
HETATM 3353  C3  NAG A   1       1.606  11.623  66.595  1.00 42.23           C
HETATM 3354  C4  NAG A   1       1.453  12.597  65.419  1.00 42.36           C
HETATM 3355  C5  NAG A   1       1.475  14.019  65.994  1.00 42.58           C
HETATM 3356  C6  NAG A   1       1.377  15.059  64.897  1.00 43.63           C
HETATM 3357  C7  NAG A   1       0.101  10.362  69.579  1.00 43.11           C
HETATM 3358  C8  NAG A   1       0.626   9.632  70.779  1.00 42.41           C
HETATM 3359  N2  NAG A   1       0.952  11.103  68.865  1.00 41.62           N
HETATM 3360  O3  NAG A   1       1.502  10.279  66.166  1.00 43.22           O
HETATM 3361  O4  NAG A   1       2.556  12.554  64.533  1.00 41.93           O
HETATM 3362  O5  NAG A   1       0.449  14.217  66.945  1.00 42.33           O
HETATM 3363  O6  NAG A   1       0.188  14.793  64.196  1.00 47.20           O
HETATM 3364  O7  NAG A   1      -1.085  10.255  69.304  1.00 45.06           O
HETATM 3365  C1  NAG A   2       2.494  11.596  63.492  1.00 40.57           C
HETATM 3366  C2  NAG A   2       3.212  12.093  62.224  1.00 38.73           C
HETATM 3367  C3  NAG A   2       3.207  11.028  61.114  1.00 39.93           C
HETATM 3368  C4  NAG A   2       3.631   9.655  61.650  1.00 41.53           C
HETATM 3369  C5  NAG A   2       2.932   9.344  62.977  1.00 43.17           C
HETATM 3370  C6  NAG A   2       3.453   8.038  63.569  1.00 44.32           C
HETATM 3371  C7  NAG A   2       3.290  14.397  61.466  1.00 38.72           C
HETATM 3372  C8  NAG A   2       2.439  15.473  60.884  1.00 39.75           C
HETATM 3373  N2  NAG A   2       2.615  13.293  61.693  1.00 37.27           N
HETATM 3374  O3  NAG A   2       4.085  11.428  60.066  1.00 37.03           O
HETATM 3375  O4  NAG A   2       3.300   8.604  60.751  1.00 42.27           O
HETATM 3376  O5  NAG A   2       3.108  10.399  63.922  1.00 44.24           O
HETATM 3377  O6  NAG A   2       2.652   7.735  64.697  1.00 46.90           O
HETATM 3378  O7  NAG A   2       4.503  14.565  61.740  1.00 40.70           O
HETATM 3379  C1  BMA A   3       4.331   8.382  59.810  1.00 41.93           C
HETATM 3380  C2  BMA A   3       4.398   6.899  59.499  1.00 41.93           C
HETATM 3381  C3  BMA A   3       5.391   6.666  58.347  1.00 43.41           C
HETATM 3382  C4  BMA A   3       5.128   7.516  57.118  1.00 43.00           C
HETATM 3383  C5  BMA A   3       5.022   8.961  57.540  1.00 42.02           C
HETATM 3384  C6  BMA A   3       4.625   9.825  56.359  1.00 40.97           C
HETATM 3385  O2  BMA A   3       3.078   6.420  59.161  1.00 40.26           O
HETATM 3386  O3  BMA A   3       5.264   5.354  57.848  1.00 45.84           O
HETATM 3387  O4  BMA A   3       6.229   7.345  56.207  1.00 43.27           O
HETATM 3388  O5  BMA A   3       4.091   9.155  58.626  1.00 42.55           O
HETATM 3389  O6  BMA A   3       4.690  11.139  56.914  1.00 42.43           O
HETATM 3390  C1  MAN A   4       6.371   4.522  58.217  1.00 52.56           C
HETATM 3391  C2  MAN A   4       6.268   3.335  57.260  1.00 59.95           C
HETATM 3392  C3  MAN A   4       4.982   2.588  57.558  1.00 56.62           C
HETATM 3393  C4  MAN A   4       5.045   2.055  58.979  1.00 55.26           C
HETATM 3394  C5  MAN A   4       5.233   3.236  59.932  1.00 52.32           C
HETATM 3395  C6  MAN A   4       5.477   2.818  61.366  1.00 53.92           C
HETATM 3396  O2  MAN A   4       7.351   2.436  57.393  1.00 68.44           O
HETATM 3397  O3  MAN A   4       4.864   1.542  56.640  1.00 58.95           O
HETATM 3398  O4  MAN A   4       3.856   1.365  59.254  1.00 50.82           O
HETATM 3399  O5  MAN A   4       6.313   4.085  59.568  1.00 54.12           O
HETATM 3400  O6  MAN A   4       5.424   4.022  62.104  1.00 52.95           O
HETATM 3401  C1  NAG A   5       8.451   2.882  56.593  1.00 76.04           C
HETATM 3402  C2  NAG A   5       9.714   2.306  57.231  1.00 79.63           C
HETATM 3403  C3  NAG A   5      10.923   2.518  56.320  1.00 82.76           C
HETATM 3404  C4  NAG A   5      10.639   2.099  54.876  1.00 84.46           C
HETATM 3405  C5  NAG A   5       9.364   2.778  54.356  1.00 83.69           C
HETATM 3406  C6  NAG A   5       9.021   2.331  52.927  1.00 85.23           C
HETATM 3407  C7  NAG A   5      10.277   2.295  59.636  1.00 81.19           C
HETATM 3408  C8  NAG A   5      11.755   2.059  59.870  1.00 81.62           C
HETATM 3409  N2  NAG A   5       9.931   2.949  58.522  1.00 79.69           N
HETATM 3410  O3  NAG A   5      12.037   1.811  56.823  1.00 84.15           O
HETATM 3411  O4  NAG A   5      11.752   2.450  54.078  1.00 86.33           O
HETATM 3412  O5  NAG A   5       8.267   2.530  55.230  1.00 81.40           O
HETATM 3413  O6  NAG A   5       8.215   1.169  52.915  1.00 85.34           O
HETATM 3414  O7  NAG A   5       9.442   1.904  60.460  1.00 80.11           O
HETATM 3415  C1  MAN A   7       4.536  12.106  55.879  1.00 45.10           C
HETATM 3416  C2  MAN A   7       4.985  13.446  56.422  1.00 46.18           C
HETATM 3417  C3  MAN A   7       3.911  13.987  57.394  1.00 45.69           C
HETATM 3418  C4  MAN A   7       2.508  14.054  56.770  1.00 47.59           C
HETATM 3419  C5  MAN A   7       2.171  12.659  56.237  1.00 48.81           C
HETATM 3420  C6  MAN A   7       0.857  12.622  55.464  1.00 51.72           C
HETATM 3421  O2  MAN A   7       5.093  14.336  55.347  1.00 46.10           O
HETATM 3422  O3  MAN A   7       4.302  15.250  57.870  1.00 44.91           O
HETATM 3423  O4  MAN A   7       1.525  14.502  57.696  1.00 49.59           O
HETATM 3424  O5  MAN A   7       3.209  12.206  55.362  1.00 49.04           O
HETATM 3425  O6  MAN A   7       0.706  11.340  54.885  1.00 55.90           O
HETATM 3426  C1  NAG A   8       6.278  14.223  54.577  1.00 43.65           C
HETATM 3427  C2  NAG A   8       5.959  14.573  53.127  1.00 45.56           C
HETATM 3428  C3  NAG A   8       7.293  14.663  52.354  1.00 43.59           C
HETATM 3429  C4  NAG A   8       8.317  15.568  53.086  1.00 42.56           C
HETATM 3430  C5  NAG A   8       8.460  15.030  54.501  1.00 41.41           C
HETATM 3431  C6  NAG A   8       9.449  15.765  55.393  1.00 39.95           C
HETATM 3432  C7  NAG A   8       3.751  13.814  52.369  1.00 50.11           C
HETATM 3433  C8  NAG A   8       2.964  12.680  51.762  1.00 47.89           C
HETATM 3434  N2  NAG A   8       5.051  13.592  52.557  1.00 46.21           N
HETATM 3435  O3  NAG A   8       7.002  15.092  51.052  1.00 46.47           O
HETATM 3436  O4  NAG A   8       9.621  15.707  52.510  1.00 38.96           O
HETATM 3437  O5  NAG A   8       7.206  15.150  55.082  1.00 43.01           O
HETATM 3438  O6  NAG A   8       8.916  17.025  55.676  1.00 37.50           O
HETATM 3439  O7  NAG A   8       3.190  14.880  52.674  1.00 52.36           O
HETATM 3440  C1  FUC A  11      -0.527  16.023  63.989  1.00 49.57           C
HETATM 3441  C2  FUC A  11      -1.614  15.895  62.920  1.00 48.57           C
HETATM 3442  C3  FUC A  11      -2.672  14.923  63.443  1.00 52.58           C
HETATM 3443  C4  FUC A  11      -3.248  15.400  64.801  1.00 52.72           C
HETATM 3444  C5  FUC A  11      -2.112  15.656  65.790  1.00 51.92           C
HETATM 3445  C6  FUC A  11      -2.553  16.238  67.129  1.00 47.24           C
HETATM 3446  O2  FUC A  11      -1.124  15.530  61.641  1.00 49.54           O
HETATM 3447  O3  FUC A  11      -3.666  14.746  62.452  1.00 56.62           O
HETATM 3448  O4  FUC A  11      -3.964  16.612  64.699  1.00 56.16           O
HETATM 3449  O5  FUC A  11      -1.112  16.497  65.209  1.00 49.84           O
HETATM 3450 ZN    ZN A 448       2.771  19.125  79.240  1.00 33.98          ZN
HETATM 3451  C1  NAG B   1       8.407  -9.161  65.039  1.00 88.58           C
HETATM 3452  C2  NAG B   1       8.060  -7.673  64.929  1.00 86.25           C
HETATM 3453  C3  NAG B   1       6.612  -7.529  64.477  1.00 83.45           C
HETATM 3454  C4  NAG B   1       6.385  -8.304  63.168  1.00 82.13           C
HETATM 3455  C5  NAG B   1       6.826  -9.768  63.306  1.00 87.33           C
HETATM 3456  C6  NAG B   1       6.858 -10.461  61.950  1.00 91.73           C
HETATM 3457  C7  NAG B   1       9.397  -6.424  66.649  1.00 90.95           C
HETATM 3458  C8  NAG B   1      10.378  -5.735  65.729  1.00 89.89           C
HETATM 3459  N2  NAG B   1       8.242  -6.927  66.166  1.00 88.29           N
HETATM 3460  O3  NAG B   1       6.323  -6.154  64.341  1.00 80.77           O
HETATM 3461  O4  NAG B   1       5.038  -8.295  62.736  1.00 74.96           O
HETATM 3462  O5  NAG B   1       8.137  -9.838  63.821  1.00 89.21           O
HETATM 3463  O6  NAG B   1       7.457  -9.544  61.064  1.00 96.30           O
HETATM 3464  O7  NAG B   1       9.676  -6.515  67.851  1.00 93.69           O
HETATM 3465  C1  NAG B   2       4.785  -7.225  61.810  1.00 67.75           C
HETATM 3466  C2  NAG B   2       3.821  -7.665  60.691  1.00 64.73           C
HETATM 3467  C3  NAG B   2       3.404  -6.475  59.819  1.00 61.81           C
HETATM 3468  C4  NAG B   2       2.994  -5.255  60.668  1.00 59.06           C
HETATM 3469  C5  NAG B   2       4.082  -4.973  61.697  1.00 61.43           C
HETATM 3470  C6  NAG B   2       3.816  -3.749  62.570  1.00 61.00           C
HETATM 3471  C7  NAG B   2       3.682  -9.929  59.805  1.00 67.32           C
HETATM 3472  C8  NAG B   2       4.216 -10.991  58.876  1.00 67.45           C
HETATM 3473  N2  NAG B   2       4.350  -8.765  59.892  1.00 65.01           N
HETATM 3474  O3  NAG B   2       2.331  -6.864  58.983  1.00 62.71           O
HETATM 3475  O4  NAG B   2       2.873  -4.089  59.884  1.00 56.36           O
HETATM 3476  O5  NAG B   2       4.246  -6.118  62.514  1.00 64.58           O
HETATM 3477  O6  NAG B   2       4.879  -3.621  63.484  1.00 63.75           O
HETATM 3478  O7  NAG B   2       2.654 -10.164  60.450  1.00 67.46           O
HETATM 3479  C1  BMA B   3       1.571  -3.856  59.303  1.00 53.52           C
HETATM 3480  C2  BMA B   3       1.346  -2.357  59.125  1.00 52.97           C
HETATM 3481  C3  BMA B   3       0.070  -2.087  58.319  1.00 53.98           C
HETATM 3482  C4  BMA B   3       0.092  -2.832  56.996  1.00 52.26           C
HETATM 3483  C5  BMA B   3       0.284  -4.311  57.288  1.00 51.55           C
HETATM 3484  C6  BMA B   3       0.457  -5.087  55.995  1.00 52.74           C
HETATM 3485  O2  BMA B   3       2.472  -1.759  58.460  1.00 52.40           O
HETATM 3486  O3  BMA B   3      -0.021  -0.695  58.034  1.00 57.05           O
HETATM 3487  O4  BMA B   3      -1.128  -2.620  56.275  1.00 51.74           O
HETATM 3488  O5  BMA B   3       1.478  -4.507  58.037  1.00 51.36           O
HETATM 3489  O6  BMA B   3       0.518  -6.463  56.351  1.00 53.56           O
HETATM 3490  C1  MAN B   4      -0.999   0.005  58.826  1.00 59.74           C
HETATM 3491  C2  MAN B   4      -1.156   1.353  58.135  1.00 63.84           C
HETATM 3492  C3  MAN B   4       0.142   2.160  58.270  1.00 60.03           C
HETATM 3493  C4  MAN B   4       0.550   2.285  59.744  1.00 57.72           C
HETATM 3494  C5  MAN B   4       0.574   0.895  60.432  1.00 57.44           C
HETATM 3495  C6  MAN B   4       0.820   0.912  61.945  1.00 59.60           C
HETATM 3496  O2  MAN B   4      -2.164   2.096  58.778  1.00 74.26           O
HETATM 3497  O3  MAN B   4      -0.012   3.437  57.696  1.00 57.68           O
HETATM 3498  O4  MAN B   4       1.766   3.018  59.810  1.00 52.31           O
HETATM 3499  O5  MAN B   4      -0.668   0.226  60.198  1.00 59.61           O
HETATM 3500  O6  MAN B   4       1.792  -0.047  62.353  1.00 61.21           O
HETATM 3501  C1  NAG B   5      -3.478   1.553  58.593  1.00 82.67           C
HETATM 3502  C2  NAG B   5      -4.363   2.282  59.611  1.00 87.36           C
HETATM 3503  C3  NAG B   5      -5.833   2.472  59.208  1.00 91.25           C
HETATM 3504  C4  NAG B   5      -6.134   2.293  57.712  1.00 92.50           C
HETATM 3505  C5  NAG B   5      -5.189   1.330  56.989  1.00 90.22           C
HETATM 3506  C6  NAG B   5      -5.359   1.378  55.473  1.00 92.19           C
HETATM 3507  C7  NAG B   5      -3.472   1.975  61.926  1.00 90.13           C
HETATM 3508  C8  NAG B   5      -3.002   3.406  62.037  1.00 90.74           C
HETATM 3509  N2  NAG B   5      -4.271   1.616  60.909  1.00 88.80           N
HETATM 3510  O3  NAG B   5      -6.251   3.767  59.599  1.00 91.67           O
HETATM 3511  O4  NAG B   5      -7.467   1.848  57.592  1.00 96.04           O
HETATM 3512  O5  NAG B   5      -3.868   1.722  57.251  1.00 86.12           O
HETATM 3513  O6  NAG B   5      -4.096   1.612  54.878  1.00 91.47           O
HETATM 3514  O7  NAG B   5      -3.115   1.160  62.777  1.00 90.64           O
HETATM 3515  C1  MAN B   7       0.481  -7.308  55.191  1.00 53.56           C
HETATM 3516  C2  MAN B   7       0.407  -8.744  55.724  1.00 52.57           C
HETATM 3517  C3  MAN B   7       1.740  -9.069  56.395  1.00 53.16           C
HETATM 3518  C4  MAN B   7       2.855  -8.931  55.361  1.00 54.68           C
HETATM 3519  C5  MAN B   7       2.874  -7.527  54.749  1.00 55.35           C
HETATM 3520  C6  MAN B   7       3.829  -7.457  53.559  1.00 57.97           C
HETATM 3521  O2  MAN B   7       0.172  -9.697  54.700  1.00 48.94           O
HETATM 3522  O3  MAN B   7       1.693 -10.378  56.920  1.00 54.73           O
HETATM 3523  O4  MAN B   7       4.099  -9.337  55.898  1.00 56.07           O
HETATM 3524  O5  MAN B   7       1.580  -7.130  54.287  1.00 54.51           O
HETATM 3525  O6  MAN B   7       3.780  -6.135  53.062  1.00 58.46           O
HETATM 3526  C1  NAG B   8      -1.233  -9.885  54.468  1.00 48.67           C
HETATM 3527  C2  NAG B   8      -1.435 -10.221  52.992  1.00 47.48           C
HETATM 3528  C3  NAG B   8      -2.897 -10.502  52.646  1.00 47.15           C
HETATM 3529  C4  NAG B   8      -3.495 -11.484  53.655  1.00 47.01           C
HETATM 3530  C5  NAG B   8      -3.184 -11.012  55.091  1.00 46.59           C
HETATM 3531  C6  NAG B   8      -3.703 -11.903  56.206  1.00 46.63           C
HETATM 3532  C7  NAG B   8       0.246  -9.136  51.580  1.00 54.84           C
HETATM 3533  C8  NAG B   8       0.934 -10.455  51.324  1.00 56.21           C
HETATM 3534  N2  NAG B   8      -0.934  -9.122  52.206  1.00 50.33           N
HETATM 3535  O3  NAG B   8      -2.955 -11.046  51.330  1.00 43.71           O
HETATM 3536  O4  NAG B   8      -4.886 -11.696  53.418  1.00 45.11           O
HETATM 3537  O5  NAG B   8      -1.796 -10.906  55.259  1.00 48.04           O
HETATM 3538  O6  NAG B   8      -3.163 -13.188  56.015  1.00 49.22           O
HETATM 3539  O7  NAG B   8       0.764  -8.091  51.201  1.00 56.30           O
HETATM 3540  C1  FUC B  11       8.038 -10.144  59.893  1.00101.20           C
HETATM 3541  C2  FUC B  11       8.154  -9.039  58.830  1.00102.23           C
HETATM 3542  C3  FUC B  11       9.239  -8.026  59.234  1.00103.27           C
HETATM 3543  C4  FUC B  11      10.538  -8.727  59.641  1.00106.05           C
HETATM 3544  C5  FUC B  11      10.280  -9.845  60.656  1.00106.52           C
HETATM 3545  C6  FUC B  11      11.562 -10.584  61.040  1.00108.92           C
HETATM 3546  O2  FUC B  11       6.902  -8.393  58.614  1.00 99.81           O
HETATM 3547  O3  FUC B  11       9.500  -7.110  58.189  1.00102.74           O
HETATM 3548  O4  FUC B  11      11.152  -9.274  58.496  1.00109.04           O
HETATM 3549  O5  FUC B  11       9.305 -10.745  60.142  1.00104.99           O
HETATM 3550  O   HOH A   6       6.347   7.476  69.281  1.00 36.40           O
HETATM 3551  O   HOH A   9      10.094   5.100  63.465  1.00 47.77           O
HETATM 3552  O   HOH A  10      13.373   6.097  56.253  1.00 38.03           O
HETATM 3553  O   HOH A  12       8.984  10.875  51.205  1.00 39.56           O
HETATM 3554  O   HOH A  13      10.557  11.037  47.521  1.00 39.94           O
HETATM 3555  O   HOH A  14      10.809  17.400  49.250  1.00 46.07           O
HETATM 3556  O   HOH A  15      12.893  17.048  50.321  1.00 37.66           O
HETATM 3557  O   HOH A  16      10.097  14.347  41.920  1.00 37.49           O
HETATM 3558  O   HOH A  17      14.215  16.984  47.885  1.00 26.61           O
HETATM 3559  O   HOH A  18      21.967  15.558  39.209  1.00 32.67           O
HETATM 3560  O   HOH A  19      19.119  27.479  41.085  1.00 53.10           O
HETATM 3561  O   HOH A  20      13.502  21.056  47.680  1.00 45.55           O
HETATM 3562  O   HOH A  21      12.244  19.351  53.995  1.00 31.70           O
HETATM 3563  O   HOH A  22      12.809  15.310  52.487  1.00 35.29           O
HETATM 3564  O   HOH A  23      10.822  12.715  74.559  1.00 33.56           O
HETATM 3565  O   HOH A  24       7.951  21.871  77.697  1.00 46.66           O
HETATM 3566  O   HOH A  25      14.146  19.532  77.696  1.00 53.76           O
HETATM 3567  O   HOH A  26      21.726  12.948  68.702  1.00 28.89           O
HETATM 3568  O   HOH A  27      31.375  11.518  54.041  1.00 35.17           O
HETATM 3569  O   HOH A  28      30.153   6.644  49.277  1.00 47.24           O
HETATM 3570  O   HOH A  29      26.062   7.950  57.564  1.00 26.19           O
HETATM 3571  O   HOH A  30      32.629  11.674  62.407  1.00 48.84           O
HETATM 3572  O   HOH A  31      33.342  14.865  61.092  1.00 46.49           O
HETATM 3573  O   HOH A  32      32.209  16.837  57.705  1.00 46.50           O
HETATM 3574  O   HOH A  33      32.041  13.433  65.079  1.00 45.62           O
HETATM 3575  O   HOH A  34      26.023  16.543  63.288  1.00 27.38           O
HETATM 3576  O   HOH A  35      29.795  19.849  57.837  1.00 34.19           O
HETATM 3577  O   HOH A  36      21.719  21.750  55.119  1.00 40.25           O
HETATM 3578  O   HOH A  37      26.615  17.529  54.521  1.00 31.79           O
HETATM 3579  O   HOH A  38      24.320  18.890  60.780  1.00 24.68           O
HETATM 3580  O   HOH A  39      22.987  19.511  62.892  1.00 41.58           O
HETATM 3581  O   HOH A  40      14.951  22.887  67.496  1.00 31.41           O
HETATM 3582  O   HOH A  41      15.147  23.904  58.170  1.00 41.87           O
HETATM 3583  O   HOH A  42      15.758  26.369  58.930  1.00 58.65           O
HETATM 3584  O   HOH A  43       9.479  26.605  69.262  1.00 43.97           O
HETATM 3585  O   HOH A  44       5.128  25.483  69.314  1.00 34.26           O
HETATM 3586  O   HOH A  45      -0.764  21.604  75.354  1.00 32.35           O
HETATM 3587  O   HOH A  46       0.439  26.206  73.637  1.00 38.77           O
HETATM 3588  O   HOH A  47      -1.064  19.595  73.537  1.00 45.67           O
HETATM 3589  O   HOH A  48      -1.976  16.387  78.551  1.00 49.10           O
HETATM 3590  O   HOH A  49       4.523  14.889  68.062  1.00 38.34           O
HETATM 3591  O   HOH A  50      10.478  21.592  63.812  1.00 30.81           O
HETATM 3592  O   HOH A  51      19.315  22.659  55.016  1.00 39.85           O
HETATM 3593  O   HOH A  52      25.119  16.807  52.565  1.00 27.71           O
HETATM 3594  O   HOH A  53      26.672  17.313  43.307  1.00 27.34           O
HETATM 3595  O   HOH A  54      25.647  12.329  36.993  1.00 51.73           O
HETATM 3596  O   HOH A  55      31.284  15.162  47.714  1.00 42.13           O
HETATM 3597  O   HOH A  56      29.928  12.268  45.627  1.00 33.45           O
HETATM 3598  O   HOH A  57      24.314   3.117  48.771  1.00 36.29           O
HETATM 3599  O   HOH A  58      31.786   9.650  51.637  1.00 44.30           O
HETATM 3600  O   HOH A  59      30.084   7.672  46.897  1.00 41.04           O
HETATM 3601  O   HOH A  60      25.866   5.157  57.243  1.00 40.05           O
HETATM 3602  O   HOH A  61      28.275   4.142  58.628  1.00 47.68           O
HETATM 3603  O   HOH A  62      25.492  15.357  50.343  1.00 21.25           O
HETATM 3604  O   HOH A  63      27.161   7.270  64.904  1.00 51.64           O
HETATM 3605  O   HOH A  64      23.951  11.336  71.626  1.00 41.99           O
HETATM 3606  O   HOH A  65      18.780  10.101  73.628  1.00 44.16           O
HETATM 3607  O   HOH A  66      21.518   4.401  69.595  1.00 53.16           O
HETATM 3608  O   HOH A  67      17.393   3.097  59.585  1.00 39.80           O
HETATM 3609  O   HOH A  68      24.237   3.852  58.943  1.00 48.94           O
HETATM 3610  O   HOH A  69      20.640   3.771  61.240  1.00 42.57           O
HETATM 3611  O   HOH A  70      23.692   1.367  57.778  1.00 48.94           O
HETATM 3612  O   HOH A  71      17.817   2.400  50.321  1.00 43.52           O
HETATM 3613  O   HOH A  72      22.210   7.676  48.193  1.00 20.63           O
HETATM 3614  O   HOH A  73      15.919   4.714  45.898  1.00 39.89           O
HETATM 3615  O   HOH A  74      20.702   2.179  42.331  1.00 27.01           O
HETATM 3616  O   HOH A  75      22.547  -4.680  40.829  1.00 42.39           O
HETATM 3617  O   HOH A  76      19.820  -3.262  38.461  1.00 32.38           O
HETATM 3618  O   HOH A  77      19.914  -4.382  40.741  1.00 52.61           O
HETATM 3619  O   HOH A  78      26.167  -0.733  35.495  1.00 47.85           O
HETATM 3620  O   HOH A  79      14.154  -3.761  30.104  1.00 51.36           O
HETATM 3621  O   HOH A  80      20.486   0.600  31.099  1.00 39.17           O
HETATM 3622  O   HOH A  81      16.026   1.283  27.768  1.00 61.19           O
HETATM 3623  O   HOH A  82      13.013   5.402  25.484  1.00 49.75           O
HETATM 3624  O   HOH A  83      13.302   1.896  23.808  1.00 45.68           O
HETATM 3625  O   HOH A  84      -2.988   1.674  21.970  1.00 33.70           O
HETATM 3626  O   HOH A  85      -7.311   3.624  25.676  1.00 29.72           O
HETATM 3627  O   HOH A  86      -7.879  -0.424  19.325  1.00 42.59           O
HETATM 3628  O   HOH A  87      -7.310  -0.192  16.545  1.00 44.96           O
HETATM 3629  O   HOH A  88     -12.557   7.144  28.744  1.00 45.36           O
HETATM 3630  O   HOH A  89     -18.474   9.324  19.714  1.00 49.52           O
HETATM 3631  O   HOH A  90      -4.174   4.825  25.785  1.00 25.87           O
HETATM 3632  O   HOH A  91      -8.595   8.562  31.184  1.00 32.06           O
HETATM 3633  O   HOH A  92      10.072  -7.311  31.122  1.00 55.32           O
HETATM 3634  O   HOH A  93      14.876  -1.205  45.050  1.00 35.77           O
HETATM 3635  O   HOH A  94      14.310   1.514  44.103  1.00 32.53           O
HETATM 3636  O   HOH A  95       9.571   7.171  42.030  1.00 31.85           O
HETATM 3637  O   HOH A  96       7.021   7.710  41.862  1.00 38.30           O
HETATM 3638  O   HOH A  97      14.083   7.730  47.330  1.00 42.73           O
HETATM 3639  O   HOH A  98      15.372   6.433  49.063  1.00 43.37           O
HETATM 3640  O   HOH A  99       8.429  11.653  41.311  1.00 39.77           O
HETATM 3641  O   HOH A 100       6.462  12.240  39.032  1.00 35.77           O
HETATM 3642  O   HOH A 101       6.639  21.883  29.946  1.00 38.77           O
HETATM 3643  O   HOH A 102       6.860  17.997  30.698  1.00 48.04           O
HETATM 3644  O   HOH A 103       3.295  23.628  19.968  1.00 45.72           O
HETATM 3645  O   HOH A 104       5.163  19.958  24.267  1.00 40.75           O
HETATM 3646  O   HOH A 105       6.574  26.033  29.150  1.00 39.83           O
HETATM 3647  O   HOH A 106       0.211  20.343  35.936  1.00 50.11           O
HETATM 3648  O   HOH A 107      -0.715  13.270  38.974  1.00 52.54           O
HETATM 3649  O   HOH A 108      -5.243  14.526  37.686  1.00 55.13           O
HETATM 3650  O   HOH A 109      -0.267  10.646  39.828  1.00 31.05           O
HETATM 3651  O   HOH A 110       0.039   7.109  42.005  1.00 27.19           O
HETATM 3652  O   HOH A 111       3.610  11.554  37.261  1.00 28.50           O
HETATM 3653  O   HOH A 112       4.593   7.346  40.297  1.00 34.84           O
HETATM 3654  O   HOH A 113       3.366  -0.357  42.999  1.00 24.33           O
HETATM 3655  O   HOH A 114       3.180  -2.949  43.163  1.00 28.58           O
HETATM 3656  O   HOH A 115       2.542   0.803  45.378  1.00 31.82           O
HETATM 3657  O   HOH A 116       2.697  -3.582  45.910  1.00 44.88           O
HETATM 3658  O   HOH A 117       6.981   0.904  44.381  1.00 49.68           O
HETATM 3659  O   HOH A 118       5.523  -6.601  41.549  1.00 27.88           O
HETATM 3660  O   HOH A 119       6.273  -9.200  33.917  1.00 38.84           O
HETATM 3661  O   HOH A 120      12.033  -4.758  31.852  1.00 46.51           O
HETATM 3662  O   HOH A 121      17.114  -4.193  38.362  1.00 49.56           O
HETATM 3663  O   HOH A 122      14.976  -5.146  42.266  1.00 30.51           O
HETATM 3664  O   HOH A 123      13.853  -3.609  44.490  1.00 40.15           O
HETATM 3665  O   HOH A 124      10.474  -3.554  33.639  1.00 25.75           O
HETATM 3666  O   HOH A 125      -5.809  10.296  33.671  1.00 32.38           O
HETATM 3667  O   HOH A 126      -8.267  18.006  27.505  1.00 36.07           O
HETATM 3668  O   HOH A 127      -3.272  14.108  18.164  1.00 36.80           O
HETATM 3669  O   HOH A 128       3.022  19.658  21.718  1.00 40.76           O
HETATM 3670  O   HOH A 129      16.371   8.482  39.184  1.00 23.84           O
HETATM 3671  O   HOH A 130      16.012  10.503  41.053  1.00 42.14           O
HETATM 3672  O   HOH A 131      18.148   7.498  40.969  1.00 29.66           O
HETATM 3673  O   HOH A 132      22.850   6.343  36.266  1.00 37.84           O
HETATM 3674  O   HOH A 133      14.303  13.264  24.535  1.00 40.33           O
HETATM 3675  O   HOH A 134      13.323  16.914  24.058  1.00 49.85           O
HETATM 3676  O   HOH A 135       8.855  10.877  19.958  1.00 45.84           O
HETATM 3677  O   HOH A 136      -0.888   7.528  17.765  1.00 47.67           O
HETATM 3678  O   HOH A 137      -3.170   7.101  16.456  1.00 48.94           O
HETATM 3679  O   HOH A 138       4.186  -0.922  60.891  1.00 49.85           O
HETATM 3680  O   HOH A 449      -1.215  19.010  66.471  1.00 42.68           O
HETATM 3681  O   HOH A 450      -3.306  19.162  64.511  1.00 50.85           O
HETATM 3682  O   HOH A 451       6.607  12.541  60.337  1.00 32.40           O
HETATM 3683  O   HOH A 452       2.372   9.325  53.286  1.00 38.02           O
HETATM 3684  O   HOH A 453       6.168  10.749  52.428  1.00 43.90           O
HETATM 3685  O   HOH A 454      11.010   5.965  71.739  1.00 40.51           O
HETATM 3686  O   HOH A 455      11.705   5.713  65.669  1.00 32.72           O
HETATM 3687  O   HOH A 456      10.488  12.570  50.048  1.00 40.06           O
HETATM 3688  O   HOH A 457       2.417  17.173  79.549  1.00 32.28           O
HETATM 3689  O   HOH A 458       0.933  20.256  79.818  1.00 36.70           O
HETATM 3690  O   HOH B 139       6.080   4.938  21.482  1.00 48.49           O
HETATM 3691  O   HOH B 140      -0.044  -3.285  46.022  1.00 54.13           O
HETATM 3692  O   HOH B 141      -1.614   5.743  43.790  1.00 24.54           O
HETATM 3693  O   HOH B 142      -1.604   9.495  42.096  1.00 34.94           O
HETATM 3694  O   HOH B 143      -0.346   6.131  46.242  1.00 42.25           O
HETATM 3695  O   HOH B 144      -5.247 -14.308  53.574  1.00 49.34           O
HETATM 3696  O   HOH B 145       1.972   5.016  61.356  1.00 44.03           O
HETATM 3697  O   HOH B 146      -3.727  -2.878  67.506  1.00 46.62           O
HETATM 3698  O   HOH B 147      -6.240  -3.308  60.788  1.00 51.93           O
HETATM 3699  O   HOH B 148     -11.986  -7.309  48.933  1.00 47.52           O
HETATM 3700  O   HOH B 149      -8.282 -11.363  43.979  1.00 31.34           O
HETATM 3701  O   HOH B 150     -10.493 -13.994  50.681  1.00 29.80           O
HETATM 3702  O   HOH B 151     -20.569 -12.848  44.380  1.00 33.87           O
HETATM 3703  O   HOH B 152     -21.489 -14.284  42.372  1.00 51.22           O
HETATM 3704  O   HOH B 153     -14.385  -7.580  44.657  1.00 42.51           O
HETATM 3705  O   HOH B 154     -11.265 -19.515  47.880  1.00 43.23           O
HETATM 3706  O   HOH B 155     -10.122 -18.404  50.929  1.00 52.63           O
HETATM 3707  O   HOH B 156       2.796  -4.468  69.098  1.00 48.83           O
HETATM 3708  O   HOH B 157     -19.726  -5.600  63.520  1.00 41.10           O
HETATM 3709  O   HOH B 158     -19.351  -3.084  63.807  1.00 45.21           O
HETATM 3710  O   HOH B 159     -22.498 -17.917  63.492  1.00 49.80           O
HETATM 3711  O   HOH B 160     -17.885 -19.063  69.561  1.00 46.83           O
HETATM 3712  O   HOH B 161     -20.714 -15.614  59.990  1.00 43.18           O
HETATM 3713  O   HOH B 162      -4.879 -23.808  66.151  1.00 65.62           O
HETATM 3714  O   HOH B 163       4.643 -16.121  60.407  1.00 47.41           O
HETATM 3715  O   HOH B 164       4.752 -11.353  65.991  1.00 48.43           O
HETATM 3716  O   HOH B 165      -1.603 -18.490  63.236  1.00 44.59           O
HETATM 3717  O   HOH B 166     -14.051 -19.457  59.152  1.00 48.62           O
HETATM 3718  O   HOH B 167     -19.348 -14.468  58.284  1.00 48.00           O
HETATM 3719  O   HOH B 168     -23.810 -14.602  49.566  1.00 44.92           O
HETATM 3720  O   HOH B 169     -25.894 -14.509  51.222  1.00 50.74           O
HETATM 3721  O   HOH B 170     -25.451 -12.512  58.101  1.00 53.56           O
HETATM 3722  O   HOH B 171     -20.893 -12.750  56.132  1.00 37.64           O
HETATM 3723  O   HOH B 172     -26.553  -9.046  53.008  1.00 51.02           O
HETATM 3724  O   HOH B 173     -14.843  -7.324  46.982  1.00 42.30           O
HETATM 3725  O   HOH B 174     -11.879 -11.312  72.640  1.00 45.81           O
HETATM 3726  O   HOH B 175     -13.374  -1.459  65.495  1.00 49.56           O
HETATM 3727  O   HOH B 176     -18.468  -4.967  53.647  1.00 26.26           O
HETATM 3728  O   HOH B 177     -20.135  -0.700  51.459  1.00 38.80           O
HETATM 3729  O   HOH B 178     -22.355  -1.648  49.725  1.00 48.00           O
HETATM 3730  O   HOH B 179     -21.942  -0.968  47.477  1.00 37.47           O
HETATM 3731  O   HOH B 180     -15.719   3.840  52.146  1.00 31.73           O
HETATM 3732  O   HOH B 181     -20.161  -0.429  54.435  1.00 49.48           O
HETATM 3733  O   HOH B 182     -18.911   0.241  47.105  1.00 30.16           O
HETATM 3734  O   HOH B 183     -25.732   1.466  44.554  1.00 30.64           O
HETATM 3735  O   HOH B 184     -19.382   5.922  42.673  1.00 33.31           O
HETATM 3736  O   HOH B 185     -18.184   6.731  44.713  1.00 42.94           O
HETATM 3737  O   HOH B 186     -17.037   7.169  41.610  1.00 59.00           O
HETATM 3738  O   HOH B 187     -21.061   1.974  36.029  1.00 30.65           O
HETATM 3739  O   HOH B 188     -17.183   3.290  34.208  1.00 43.65           O
HETATM 3740  O   HOH B 189     -16.659  -2.969  30.607  1.00 41.93           O
HETATM 3741  O   HOH B 190     -15.037  -2.847  28.798  1.00 40.55           O
HETATM 3742  O   HOH B 191      -0.362   0.935  21.508  1.00 35.16           O
HETATM 3743  O   HOH B 192       4.565  -1.055  24.185  1.00 30.75           O
HETATM 3744  O   HOH B 193      10.326  -4.542  25.942  1.00 33.67           O
HETATM 3745  O   HOH B 194       1.644  -2.004  25.227  1.00 28.43           O
HETATM 3746  O   HOH B 195     -12.675   7.357  34.706  1.00 43.57           O
HETATM 3747  O   HOH B 196     -16.924   5.463  36.131  1.00 43.33           O
HETATM 3748  O   HOH B 197     -12.775   4.131  48.233  1.00 40.25           O
HETATM 3749  O   HOH B 198     -11.876   6.476  47.406  1.00 36.74           O
HETATM 3750  O   HOH B 199     -12.249   1.449  47.252  1.00 33.74           O
HETATM 3751  O   HOH B 200      -7.912  -4.409  44.045  1.00 29.62           O
HETATM 3752  O   HOH B 201      -8.145  -2.774  46.783  1.00 47.73           O
HETATM 3753  O   HOH B 202     -15.320  -5.657  43.000  1.00 23.08           O
HETATM 3754  O   HOH B 203     -13.354  -2.221  49.579  1.00 30.27           O
HETATM 3755  O   HOH B 204     -10.890  -4.647  50.005  1.00 44.83           O
HETATM 3756  O   HOH B 205     -11.670  -3.476  52.233  1.00 45.65           O
HETATM 3757  O   HOH B 206      -3.336  -8.778  38.186  1.00 30.04           O
HETATM 3758  O   HOH B 207       3.200 -15.445  29.688  1.00 37.93           O
HETATM 3759  O   HOH B 208       1.506 -14.457  37.177  1.00 48.78           O
HETATM 3760  O   HOH B 209       1.120 -21.957  34.115  1.00 46.04           O
HETATM 3761  O   HOH B 210       1.466 -11.032  38.521  1.00 41.54           O
HETATM 3762  O   HOH B 211      -3.208 -15.797  36.023  1.00 50.98           O
HETATM 3763  O   HOH B 212       5.288 -12.175  36.581  1.00 47.23           O
HETATM 3764  O   HOH B 213       1.018  -7.987  39.619  1.00 25.57           O
HETATM 3765  O   HOH B 214       1.238  -4.641  41.899  1.00 27.44           O
HETATM 3766  O   HOH B 215      -0.823  -4.794  43.749  1.00 36.53           O
HETATM 3767  O   HOH B 216       2.733  -6.745  41.573  1.00 28.85           O
HETATM 3768  O   HOH B 217      -3.556  -4.890  41.206  1.00 31.27           O
HETATM 3769  O   HOH B 218      -5.431  -4.913  43.127  1.00 45.19           O
HETATM 3770  O   HOH B 219      -1.682   2.993  43.551  1.00 23.67           O
HETATM 3771  O   HOH B 220      -4.837   1.515  45.901  1.00 33.75           O
HETATM 3772  O   HOH B 221      -0.417   1.993  45.648  1.00 33.18           O
HETATM 3773  O   HOH B 222      -4.024   6.499  44.290  1.00 26.25           O
HETATM 3774  O   HOH B 223      -4.966   7.536  46.693  1.00 46.41           O
HETATM 3775  O   HOH B 224      -4.248   9.390  42.516  1.00 32.55           O
HETATM 3776  O   HOH B 448      -6.696  11.864  35.407  1.00 41.32           O
HETATM 3777  O   HOH B 449     -10.699   6.155  36.214  1.00 26.18           O
HETATM 3778  O   HOH B 450     -13.229   7.685  45.572  1.00 32.26           O
HETATM 3779  O   HOH B 451     -16.014   8.327  46.123  1.00 39.50           O
HETATM 3780  O   HOH B 452       5.252 -14.904  28.123  1.00 41.63           O
HETATM 3781  O   HOH B 453       7.144  -5.917  29.227  1.00 24.87           O
HETATM 3782  O   HOH B 454       5.037  -7.687  32.255  1.00 30.26           O
HETATM 3783  O   HOH B 455       5.961 -15.374  25.610  1.00 36.23           O
HETATM 3784  O   HOH B 456      10.829 -13.151  20.024  1.00 43.14           O
HETATM 3785  O   HOH B 457      -1.135 -11.210  17.670  1.00 34.61           O
HETATM 3786  O   HOH B 458      -4.591 -17.893  19.747  1.00 47.18           O
HETATM 3787  O   HOH B 459      -6.544 -16.755  22.297  1.00 36.07           O
HETATM 3788  O   HOH B 460     -23.329  -6.747  38.672  1.00 42.93           O
HETATM 3789  O   HOH B 461     -16.479  -4.628  45.154  1.00 36.08           O
HETATM 3790  O   HOH B 462     -20.909  -5.767  32.430  1.00 31.18           O
HETATM 3791  O   HOH B 463     -24.610  -9.598  37.356  1.00 54.57           O
HETATM 3792  O   HOH B 464     -23.615 -10.988  39.591  1.00 41.38           O
HETATM 3793  O   HOH B 465     -22.953  -8.001  42.619  1.00 33.04           O
HETATM 3794  O   HOH B 466     -19.628  -8.087  31.743  1.00 48.25           O
HETATM 3795  O   HOH B 467     -16.734 -10.842  28.179  1.00 54.52           O
HETATM 3796  O   HOH B 468     -15.897 -14.220  27.591  1.00 48.95           O
HETATM 3797  O   HOH B 469     -13.994 -17.108  27.097  1.00 41.42           O
HETATM 3798  O   HOH B 470      -3.466  -4.863  18.246  1.00 38.48           O
TER
ATOM      1  N   LEU C 234      22.487 -11.492 151.658  1.00 69.04           N
ATOM      2  CA  LEU C 234      21.654 -11.204 150.440  1.00 69.55           C
ATOM      3  C   LEU C 234      21.192  -9.729 150.201  1.00 69.52           C
ATOM      4  O   LEU C 234      20.008  -9.495 149.917  1.00 69.85           O
ATOM      5  CB  LEU C 234      20.421 -12.140 150.435  1.00 69.56           C
ATOM      6  CG  LEU C 234      19.654 -12.338 149.120  1.00 69.81           C
ATOM      7  CD1 LEU C 234      19.929 -13.720 148.460  1.00 68.77           C
ATOM      8  CD2 LEU C 234      18.142 -12.079 149.323  1.00 71.30           C
ATOM      9  N   LEU C 235      22.100  -8.749 150.280  1.00 69.20           N
ATOM     10  CA  LEU C 235      21.732  -7.320 150.070  1.00 68.53           C
ATOM     11  C   LEU C 235      21.217  -7.007 148.654  1.00 67.20           C
ATOM     12  O   LEU C 235      21.989  -7.044 147.690  1.00 68.06           O
ATOM     13  CB  LEU C 235      22.904  -6.369 150.414  1.00 68.86           C
ATOM     14  CG  LEU C 235      23.192  -5.897 151.860  1.00 70.16           C
ATOM     15  CD1 LEU C 235      24.358  -4.877 151.931  1.00 69.47           C
ATOM     16  CD2 LEU C 235      21.941  -5.326 152.572  1.00 70.53           C
ATOM     17  N   GLY C 236      19.923  -6.691 148.530  1.00 64.55           N
ATOM     18  CA  GLY C 236      19.332  -6.330 147.239  1.00 60.82           C
ATOM     19  C   GLY C 236      17.939  -6.904 147.000  1.00 58.21           C
ATOM     20  O   GLY C 236      17.244  -7.304 147.959  1.00 58.51           O
ATOM     21  N   GLY C 237      17.528  -6.949 145.728  1.00 54.37           N
ATOM     22  CA  GLY C 237      16.182  -7.425 145.374  1.00 49.86           C
ATOM     23  C   GLY C 237      16.127  -8.094 144.012  1.00 46.33           C
ATOM     24  O   GLY C 237      17.038  -7.885 143.205  1.00 46.97           O
ATOM     25  N   PRO C 238      15.067  -8.904 143.734  1.00 43.01           N
ATOM     26  CA  PRO C 238      14.992  -9.583 142.430  1.00 40.35           C
ATOM     27  C   PRO C 238      14.810  -8.582 141.283  1.00 38.37           C
ATOM     28  O   PRO C 238      14.282  -7.498 141.497  1.00 37.81           O
ATOM     29  CB  PRO C 238      13.740 -10.458 142.544  1.00 40.75           C
ATOM     30  CG  PRO C 238      13.354 -10.451 143.969  1.00 41.01           C
ATOM     31  CD  PRO C 238      13.926  -9.228 144.602  1.00 42.42           C
ATOM     32  N   SER C 239      15.237  -8.963 140.077  1.00 35.67           N
ATOM     33  CA  SER C 239      15.091  -8.154 138.861  1.00 33.36           C
ATOM     34  C   SER C 239      14.458  -9.036 137.785  1.00 30.85           C
ATOM     35  O   SER C 239      14.743 -10.230 137.754  1.00 29.67           O
ATOM     36  CB  SER C 239      16.470  -7.693 138.384  1.00 33.81           C
ATOM     37  OG  SER C 239      16.864  -6.522 139.080  1.00 34.79           O
ATOM     38  N   VAL C 240      13.604  -8.455 136.933  1.00 28.28           N
ATOM     39  CA  VAL C 240      12.815  -9.213 135.935  1.00 25.92           C
ATOM     40  C   VAL C 240      13.153  -8.768 134.528  1.00 26.01           C
ATOM     41  O   VAL C 240      13.227  -7.577 134.246  1.00 25.73           O
ATOM     42  CB  VAL C 240      11.263  -9.125 136.174  1.00 25.59           C
ATOM     43  CG1 VAL C 240      10.471  -9.954 135.148  1.00 25.29           C
ATOM     44  CG2 VAL C 240      10.907  -9.616 137.577  1.00 23.18           C
ATOM     45  N   PHE C 241      13.415  -9.711 133.641  1.00 25.07           N
ATOM     46  CA  PHE C 241      13.663  -9.319 132.230  1.00 26.17           C
ATOM     47  C   PHE C 241      12.654 -10.064 131.398  1.00 25.29           C
ATOM     48  O   PHE C 241      12.396 -11.232 131.643  1.00 25.59           O
ATOM     49  CB  PHE C 241      15.138  -9.589 131.836  1.00 25.69           C
ATOM     50  CG  PHE C 241      16.098  -8.826 132.680  1.00 27.41           C
ATOM     51  CD1 PHE C 241      16.656  -9.398 133.853  1.00 29.47           C
ATOM     52  CD2 PHE C 241      16.369  -7.495 132.383  1.00 29.28           C
ATOM     53  CE1 PHE C 241      17.499  -8.645 134.684  1.00 29.98           C
ATOM     54  CE2 PHE C 241      17.194  -6.747 133.193  1.00 28.27           C
ATOM     55  CZ  PHE C 241      17.782  -7.325 134.358  1.00 28.78           C
ATOM     56  N   LEU C 242      12.034  -9.399 130.431  1.00 25.66           N
ATOM     57  CA  LEU C 242      11.024 -10.060 129.663  1.00 24.58           C
ATOM     58  C   LEU C 242      11.425  -9.992 128.200  1.00 24.30           C
ATOM     59  O   LEU C 242      11.658  -8.887 127.694  1.00 24.63           O
ATOM     60  CB  LEU C 242       9.717  -9.310 129.859  1.00 25.20           C
ATOM     61  CG  LEU C 242       8.378 -10.002 129.959  1.00 25.54           C
ATOM     62  CD1 LEU C 242       7.446  -9.100 129.301  1.00 21.09           C
ATOM     63  CD2 LEU C 242       8.253 -11.384 129.447  1.00 23.86           C
ATOM     64  N   PHE C 243      11.512 -11.142 127.536  1.00 22.36           N
ATOM     65  CA  PHE C 243      12.170 -11.230 126.205  1.00 23.93           C
ATOM     66  C   PHE C 243      11.159 -11.558 125.144  1.00 23.97           C
ATOM     67  O   PHE C 243      10.255 -12.342 125.418  1.00 23.65           O
ATOM     68  CB  PHE C 243      13.238 -12.300 126.213  1.00 24.21           C
ATOM     69  CG  PHE C 243      14.367 -11.982 127.122  1.00 27.23           C
ATOM     70  CD1 PHE C 243      15.395 -11.145 126.682  1.00 28.24           C
ATOM     71  CD2 PHE C 243      14.388 -12.500 128.442  1.00 27.51           C
ATOM     72  CE1 PHE C 243      16.473 -10.829 127.539  1.00 30.05           C
ATOM     73  CE2 PHE C 243      15.440 -12.193 129.309  1.00 29.88           C
ATOM     74  CZ  PHE C 243      16.497 -11.339 128.854  1.00 29.26           C
ATOM     75  N   PRO C 244      11.252 -10.915 123.964  1.00 23.98           N
ATOM     76  CA  PRO C 244      10.214 -11.186 122.950  1.00 24.82           C
ATOM     77  C   PRO C 244      10.533 -12.463 122.151  1.00 25.08           C
ATOM     78  O   PRO C 244      11.626 -13.046 122.310  1.00 25.17           O
ATOM     79  CB  PRO C 244      10.309  -9.942 122.021  1.00 24.71           C
ATOM     80  CG  PRO C 244      11.781  -9.636 122.063  1.00 24.69           C
ATOM     81  CD  PRO C 244      12.180  -9.863 123.512  1.00 24.13           C
ATOM     82  N   PRO C 245       9.590 -12.898 121.304  1.00 24.48           N
ATOM     83  CA  PRO C 245       9.899 -13.973 120.378  1.00 24.46           C
ATOM     84  C   PRO C 245      10.929 -13.485 119.368  1.00 24.55           C
ATOM     85  O   PRO C 245      11.118 -12.282 119.219  1.00 22.16           O
ATOM     86  CB  PRO C 245       8.551 -14.254 119.681  1.00 24.23           C
ATOM     87  CG  PRO C 245       7.668 -13.132 120.009  1.00 25.91           C
ATOM     88  CD  PRO C 245       8.203 -12.406 121.187  1.00 23.97           C
ATOM     89  N   LYS C 246      11.624 -14.406 118.723  1.00 25.30           N
ATOM     90  CA  LYS C 246      12.499 -14.068 117.614  1.00 26.03           C
ATOM     91  C   LYS C 246      11.653 -13.742 116.396  1.00 27.05           C
ATOM     92  O   LYS C 246      10.581 -14.285 116.223  1.00 26.11           O
ATOM     93  CB  LYS C 246      13.386 -15.250 117.280  1.00 27.04           C
ATOM     94  CG  LYS C 246      14.291 -15.696 118.431  1.00 28.70           C
ATOM     95  CD  LYS C 246      15.344 -14.631 118.740  1.00 30.85           C
ATOM     96  CE  LYS C 246      16.287 -15.120 119.863  1.00 31.65           C
ATOM     97  NZ  LYS C 246      15.509 -15.316 121.102  1.00 32.09           N
ATOM     98  N   PRO C 247      12.102 -12.796 115.561  1.00 28.41           N
ATOM     99  CA  PRO C 247      11.317 -12.377 114.412  1.00 28.70           C
ATOM    100  C   PRO C 247      10.895 -13.511 113.510  1.00 29.47           C
ATOM    101  O   PRO C 247       9.769 -13.517 113.114  1.00 30.15           O
ATOM    102  CB  PRO C 247      12.274 -11.432 113.688  1.00 29.54           C
ATOM    103  CG  PRO C 247      12.993 -10.770 114.881  1.00 29.49           C
ATOM    104  CD  PRO C 247      13.295 -11.941 115.745  1.00 29.26           C
ATOM    105  N   LYS C 248      11.787 -14.463 113.221  1.00 29.31           N
ATOM    106  CA  LYS C 248      11.464 -15.607 112.358  1.00 30.48           C
ATOM    107  C   LYS C 248      10.318 -16.452 112.924  1.00 29.34           C
ATOM    108  O   LYS C 248       9.480 -16.954 112.146  1.00 29.71           O
ATOM    109  CB  LYS C 248      12.719 -16.462 112.123  1.00 31.48           C
ATOM    110  CG  LYS C 248      12.755 -17.262 110.848  1.00 32.86           C
ATOM    111  CD  LYS C 248      14.174 -17.842 110.645  1.00 35.56           C
ATOM    112  CE  LYS C 248      14.130 -19.057 109.762  1.00 38.66           C
ATOM    113  NZ  LYS C 248      15.484 -19.502 109.271  1.00 40.57           N
ATOM    114  N   ASP C 249      10.268 -16.595 114.253  1.00 27.65           N
ATOM    115  CA  ASP C 249       9.275 -17.457 114.906  1.00 27.22           C
ATOM    116  C   ASP C 249       7.825 -16.976 114.780  1.00 27.48           C
ATOM    117  O   ASP C 249       6.891 -17.789 114.699  1.00 26.22           O
ATOM    118  CB  ASP C 249       9.587 -17.620 116.383  1.00 25.86           C
ATOM    119  CG  ASP C 249      10.883 -18.356 116.635  1.00 29.75           C
ATOM    120  OD1 ASP C 249      11.376 -19.102 115.757  1.00 30.05           O
ATOM    121  OD2 ASP C 249      11.396 -18.220 117.756  1.00 30.14           O
ATOM    122  N   THR C 250       7.629 -15.658 114.837  1.00 27.79           N
ATOM    123  CA  THR C 250       6.281 -15.055 114.674  1.00 27.35           C
ATOM    124  C   THR C 250       5.791 -15.092 113.200  1.00 27.01           C
ATOM    125  O   THR C 250       4.614 -14.978 112.934  1.00 26.26           O
ATOM    126  CB  THR C 250       6.273 -13.603 115.194  1.00 28.01           C
ATOM    127  OG1 THR C 250       7.149 -12.798 114.392  1.00 30.31           O
ATOM    128  CG2 THR C 250       6.807 -13.576 116.612  1.00 29.14           C
ATOM    129  N   LEU C 251       6.691 -15.268 112.252  1.00 26.43           N
ATOM    130  CA  LEU C 251       6.336 -15.082 110.853  1.00 26.85           C
ATOM    131  C   LEU C 251       6.052 -16.390 110.132  1.00 28.97           C
ATOM    132  O   LEU C 251       5.596 -16.386 108.970  1.00 28.81           O
ATOM    133  CB  LEU C 251       7.472 -14.311 110.105  1.00 26.79           C
ATOM    134  CG  LEU C 251       7.753 -12.901 110.601  1.00 24.28           C
ATOM    135  CD1 LEU C 251       8.973 -12.302 109.980  1.00 27.82           C
ATOM    136  CD2 LEU C 251       6.547 -11.987 110.382  1.00 28.11           C
ATOM    137  N   MET C 252       6.412 -17.508 110.777  1.00 31.24           N
ATOM    138  CA  MET C 252       6.288 -18.838 110.171  1.00 34.39           C
ATOM    139  C   MET C 252       5.360 -19.649 111.046  1.00 33.26           C
ATOM    140  O   MET C 252       5.664 -19.825 112.211  1.00 31.13           O
ATOM    141  CB  MET C 252       7.658 -19.521 110.102  1.00 33.85           C
ATOM    142  CG  MET C 252       8.605 -18.932 109.092  1.00 37.01           C
ATOM    143  SD  MET C 252       9.865 -20.202 108.671  1.00 43.46           S
ATOM    144  CE  MET C 252      10.404 -19.620 107.030  1.00 44.54           C
ATOM    145  N   ILE C 253       4.229 -20.144 110.516  1.00 33.60           N
ATOM    146  CA  ILE C 253       3.264 -20.806 111.442  1.00 34.67           C
ATOM    147  C   ILE C 253       3.744 -22.103 112.034  1.00 32.90           C
ATOM    148  O   ILE C 253       3.232 -22.535 113.056  1.00 33.15           O
ATOM    149  CB  ILE C 253       1.840 -21.036 110.882  1.00 34.78           C
ATOM    150  CG1 ILE C 253       1.874 -21.943 109.646  1.00 36.82           C
ATOM    151  CG2 ILE C 253       1.151 -19.689 110.681  1.00 38.00           C
ATOM    152  CD1 ILE C 253       0.457 -22.501 109.215  1.00 38.82           C
ATOM    153  N   SER C 254       4.722 -22.710 111.376  1.00 31.89           N
ATOM    154  CA  SER C 254       5.295 -23.966 111.799  1.00 30.80           C
ATOM    155  C   SER C 254       6.348 -23.802 112.898  1.00 30.31           C
ATOM    156  O   SER C 254       6.799 -24.795 113.447  1.00 28.22           O
ATOM    157  CB  SER C 254       5.942 -24.608 110.594  1.00 31.72           C
ATOM    158  OG  SER C 254       6.754 -23.642 109.927  1.00 32.57           O
ATOM    159  N   ARG C 255       6.758 -22.559 113.176  1.00 29.00           N
ATOM    160  CA  ARG C 255       7.700 -22.253 114.246  1.00 29.50           C
ATOM    161  C   ARG C 255       6.934 -21.943 115.537  1.00 29.45           C
ATOM    162  O   ARG C 255       5.711 -21.760 115.497  1.00 29.99           O
ATOM    163  CB  ARG C 255       8.592 -21.075 113.809  1.00 29.04           C
ATOM    164  CG  ARG C 255       9.535 -21.508 112.636  1.00 29.40           C
ATOM    165  CD  ARG C 255      10.657 -20.542 112.307  1.00 31.65           C
ATOM    166  NE  ARG C 255      11.526 -20.232 113.459  1.00 36.66           N
ATOM    167  CZ  ARG C 255      12.776 -20.671 113.618  1.00 34.85           C
ATOM    168  NH1 ARG C 255      13.324 -21.473 112.713  1.00 35.29           N
ATOM    169  NH2 ARG C 255      13.472 -20.308 114.685  1.00 35.59           N
ATOM    170  N   THR C 256       7.647 -21.880 116.661  1.00 29.16           N
ATOM    171  CA  THR C 256       7.033 -21.708 117.999  1.00 29.94           C
ATOM    172  C   THR C 256       7.484 -20.431 118.692  1.00 28.12           C
ATOM    173  O   THR C 256       8.475 -20.460 119.413  1.00 30.20           O
ATOM    174  CB  THR C 256       7.397 -22.899 118.912  1.00 30.48           C
ATOM    175  OG1 THR C 256       7.103 -24.100 118.219  1.00 35.53           O
ATOM    176  CG2 THR C 256       6.587 -22.890 120.192  1.00 30.33           C
ATOM    177  N   PRO C 257       6.767 -19.306 118.484  1.00 27.01           N
ATOM    178  CA  PRO C 257       7.147 -18.069 119.154  1.00 25.63           C
ATOM    179  C   PRO C 257       6.855 -18.074 120.651  1.00 24.99           C
ATOM    180  O   PRO C 257       5.812 -18.554 121.088  1.00 25.18           O
ATOM    181  CB  PRO C 257       6.300 -16.999 118.435  1.00 25.09           C
ATOM    182  CG  PRO C 257       5.148 -17.708 117.903  1.00 25.41           C
ATOM    183  CD  PRO C 257       5.617 -19.102 117.564  1.00 26.63           C
ATOM    184  N   GLU C 258       7.783 -17.559 121.434  1.00 23.88           N
ATOM    185  CA  GLU C 258       7.639 -17.565 122.888  1.00 23.65           C
ATOM    186  C   GLU C 258       8.041 -16.207 123.453  1.00 22.90           C
ATOM    187  O   GLU C 258       8.957 -15.556 122.930  1.00 22.37           O
ATOM    188  CB  GLU C 258       8.577 -18.631 123.472  1.00 24.73           C
ATOM    189  CG  GLU C 258       8.283 -20.036 122.996  1.00 26.78           C
ATOM    190  CD  GLU C 258       9.310 -21.022 123.514  1.00 34.93           C
ATOM    191  OE1 GLU C 258       8.925 -22.176 123.720  1.00 37.28           O
ATOM    192  OE2 GLU C 258      10.503 -20.650 123.688  1.00 38.99           O
ATOM    193  N   VAL C 259       7.334 -15.784 124.502  1.00 21.62           N
ATOM    194  CA  VAL C 259       7.733 -14.712 125.371  1.00 20.94           C
ATOM    195  C   VAL C 259       8.338 -15.342 126.666  1.00 21.90           C
ATOM    196  O   VAL C 259       7.775 -16.277 127.256  1.00 21.01           O
ATOM    197  CB  VAL C 259       6.493 -13.760 125.666  1.00 22.21           C
ATOM    198  CG1 VAL C 259       6.810 -12.713 126.716  1.00 23.29           C
ATOM    199  CG2 VAL C 259       6.050 -13.082 124.350  1.00 18.49           C
ATOM    200  N   THR C 260       9.505 -14.856 127.078  1.00 20.75           N
ATOM    201  CA  THR C 260      10.221 -15.479 128.164  1.00 21.84           C
ATOM    202  C   THR C 260      10.438 -14.487 129.302  1.00 21.81           C
ATOM    203  O   THR C 260      11.046 -13.443 129.114  1.00 21.50           O
ATOM    204  CB  THR C 260      11.594 -15.983 127.687  1.00 22.44           C
ATOM    205  OG1 THR C 260      11.405 -16.840 126.566  1.00 21.29           O
ATOM    206  CG2 THR C 260      12.252 -16.804 128.820  1.00 21.64           C
ATOM    207  N   CYS C 261       9.919 -14.806 130.476  1.00 22.52           N
ATOM    208  CA  CYS C 261      10.104 -13.993 131.639  1.00 22.46           C
ATOM    209  C   CYS C 261      11.167 -14.634 132.535  1.00 23.73           C
ATOM    210  O   CYS C 261      10.985 -15.775 132.980  1.00 25.65           O
ATOM    211  CB  CYS C 261       8.770 -13.927 132.385  1.00 23.63           C
ATOM    212  SG  CYS C 261       8.706 -12.683 133.663  1.00 23.90           S
ATOM    213  N   VAL C 262      12.263 -13.912 132.776  1.00 23.43           N
ATOM    214  CA  VAL C 262      13.406 -14.385 133.579  1.00 24.16           C
ATOM    215  C   VAL C 262      13.491 -13.496 134.828  1.00 25.38           C
ATOM    216  O   VAL C 262      13.482 -12.247 134.734  1.00 26.38           O
ATOM    217  CB  VAL C 262      14.754 -14.320 132.817  1.00 23.83           C
ATOM    218  CG1 VAL C 262      15.928 -14.875 133.714  1.00 22.51           C
ATOM    219  CG2 VAL C 262      14.665 -15.118 131.456  1.00 20.59           C
ATOM    220  N   VAL C 263      13.567 -14.134 135.987  1.00 25.27           N
ATOM    221  CA  VAL C 263      13.761 -13.420 137.238  1.00 26.45           C
ATOM    222  C   VAL C 263      15.109 -13.842 137.794  1.00 26.82           C
ATOM    223  O   VAL C 263      15.402 -15.032 137.885  1.00 26.90           O
ATOM    224  CB  VAL C 263      12.682 -13.792 138.257  1.00 26.52           C
ATOM    225  CG1 VAL C 263      12.754 -12.797 139.445  1.00 26.59           C
ATOM    226  CG2 VAL C 263      11.333 -13.811 137.546  1.00 29.35           C
ATOM    227  N   VAL C 264      15.921 -12.862 138.159  1.00 27.81           N
ATOM    228  CA  VAL C 264      17.254 -13.104 138.658  1.00 29.17           C
ATOM    229  C   VAL C 264      17.345 -12.426 140.008  1.00 29.41           C
ATOM    230  O   VAL C 264      16.463 -11.681 140.389  1.00 29.02           O
ATOM    231  CB  VAL C 264      18.398 -12.572 137.719  1.00 29.61           C
ATOM    232  CG1 VAL C 264      18.427 -13.329 136.385  1.00 29.89           C
ATOM    233  CG2 VAL C 264      18.312 -11.037 137.545  1.00 29.67           C
ATOM    234  N   ASP C 265      18.418 -12.714 140.716  1.00 30.41           N
ATOM    235  CA  ASP C 265      18.633 -12.230 142.074  1.00 31.20           C
ATOM    236  C   ASP C 265      17.505 -12.609 143.019  1.00 30.92           C
ATOM    237  O   ASP C 265      17.213 -11.898 143.988  1.00 31.22           O
ATOM    238  CB  ASP C 265      18.921 -10.729 142.102  1.00 32.84           C
ATOM    239  CG  ASP C 265      20.267 -10.371 141.477  1.00 35.44           C
ATOM    240  OD1 ASP C 265      20.388  -9.195 141.073  1.00 40.49           O
ATOM    241  OD2 ASP C 265      21.173 -11.248 141.345  1.00 36.33           O
ATOM    242  N   VAL C 266      16.896 -13.753 142.752  1.00 29.42           N
ATOM    243  CA  VAL C 266      15.918 -14.332 143.686  1.00 29.50           C
ATOM    244  C   VAL C 266      16.644 -14.733 144.947  1.00 30.77           C
ATOM    245  O   VAL C 266      17.703 -15.342 144.872  1.00 30.64           O
ATOM    246  CB  VAL C 266      15.155 -15.540 143.036  1.00 29.87           C
ATOM    247  CG1 VAL C 266      14.195 -16.274 144.049  1.00 25.93           C
ATOM    248  CG2 VAL C 266      14.381 -15.064 141.851  1.00 25.55           C
ATOM    249  N   SER C 267      16.071 -14.379 146.100  1.00 32.10           N
ATOM    250  CA  SER C 267      16.564 -14.769 147.430  1.00 33.93           C
ATOM    251  C   SER C 267      17.028 -16.228 147.561  1.00 34.08           C
ATOM    252  O   SER C 267      16.305 -17.176 147.249  1.00 33.02           O
ATOM    253  CB  SER C 267      15.471 -14.488 148.457  1.00 33.84           C
ATOM    254  OG  SER C 267      15.749 -15.182 149.644  1.00 39.78           O
ATOM    255  N   HIS C 268      18.265 -16.409 147.996  1.00 35.91           N
ATOM    256  CA  HIS C 268      18.779 -17.740 148.232  1.00 37.08           C
ATOM    257  C   HIS C 268      18.016 -18.426 149.369  1.00 38.29           C
ATOM    258  O   HIS C 268      17.855 -19.641 149.367  1.00 37.96           O
ATOM    259  CB  HIS C 268      20.281 -17.707 148.561  1.00 37.11           C
ATOM    260  CG  HIS C 268      21.006 -18.961 148.174  1.00 36.53           C
ATOM    261  ND1 HIS C 268      21.726 -19.722 149.069  1.00 34.43           N
ATOM    262  CD2 HIS C 268      21.113 -19.588 146.975  1.00 34.30           C
ATOM    263  CE1 HIS C 268      22.228 -20.774 148.447  1.00 34.27           C
ATOM    264  NE2 HIS C 268      21.884 -20.707 147.170  1.00 33.86           N
ATOM    265  N   GLU C 269      17.578 -17.652 150.350  1.00 39.81           N
ATOM    266  CA  GLU C 269      16.957 -18.239 151.538  1.00 43.32           C
ATOM    267  C   GLU C 269      15.472 -18.466 151.392  1.00 43.92           C
ATOM    268  O   GLU C 269      14.891 -19.308 152.089  1.00 44.63           O
ATOM    269  CB  GLU C 269      17.236 -17.399 152.787  1.00 44.44           C
ATOM    270  CG  GLU C 269      16.935 -15.927 152.614  1.00 50.04           C
ATOM    271  CD  GLU C 269      18.196 -15.088 152.434  1.00 56.08           C
ATOM    272  OE1 GLU C 269      18.901 -14.866 153.452  1.00 58.56           O
ATOM    273  OE2 GLU C 269      18.449 -14.638 151.279  1.00 58.55           O
ATOM    274  N   ASP C 270      14.869 -17.692 150.498  1.00 43.52           N
ATOM    275  CA  ASP C 270      13.438 -17.704 150.277  1.00 44.52           C
ATOM    276  C   ASP C 270      13.185 -17.688 148.752  1.00 42.36           C
ATOM    277  O   ASP C 270      12.747 -16.672 148.196  1.00 42.49           O
ATOM    278  CB  ASP C 270      12.794 -16.493 150.974  1.00 45.15           C
ATOM    279  CG  ASP C 270      11.279 -16.655 151.176  1.00 49.68           C
ATOM    280  OD1 ASP C 270      10.607 -17.287 150.309  1.00 50.51           O
ATOM    281  OD2 ASP C 270      10.756 -16.124 152.208  1.00 53.29           O
ATOM    282  N   PRO C 271      13.500 -18.806 148.060  1.00 40.99           N
ATOM    283  CA  PRO C 271      13.404 -18.709 146.604  1.00 39.79           C
ATOM    284  C   PRO C 271      12.037 -18.999 145.967  1.00 38.89           C
ATOM    285  O   PRO C 271      12.000 -19.153 144.780  1.00 37.36           O
ATOM    286  CB  PRO C 271      14.427 -19.749 146.115  1.00 39.17           C
ATOM    287  CG  PRO C 271      14.398 -20.802 147.186  1.00 40.97           C
ATOM    288  CD  PRO C 271      13.979 -20.137 148.484  1.00 40.91           C
ATOM    289  N   GLU C 272      10.943 -19.100 146.721  1.00 38.48           N
ATOM    290  CA  GLU C 272       9.634 -19.311 146.072  1.00 38.42           C
ATOM    291  C   GLU C 272       9.182 -18.080 145.279  1.00 37.37           C
ATOM    292  O   GLU C 272       9.184 -16.965 145.795  1.00 36.22           O
ATOM    293  CB  GLU C 272       8.561 -19.692 147.083  1.00 39.16           C
ATOM    294  CG  GLU C 272       8.455 -21.207 147.325  1.00 42.04           C
ATOM    295  CD  GLU C 272       7.394 -21.578 148.367  0.50 40.54           C
ATOM    296  OE1 GLU C 272       6.192 -21.239 148.213  0.50 40.85           O
ATOM    297  OE2 GLU C 272       7.776 -22.237 149.338  0.50 41.31           O
ATOM    298  N   VAL C 273       8.796 -18.306 144.023  1.00 35.60           N
ATOM    299  CA  VAL C 273       8.380 -17.253 143.106  1.00 35.46           C
ATOM    300  C   VAL C 273       7.070 -17.693 142.500  1.00 34.69           C
ATOM    301  O   VAL C 273       6.909 -18.881 142.138  1.00 35.13           O
ATOM    302  CB  VAL C 273       9.444 -17.044 141.957  1.00 34.64           C
ATOM    303  CG1 VAL C 273       8.907 -16.265 140.842  1.00 34.89           C
ATOM    304  CG2 VAL C 273      10.650 -16.332 142.514  1.00 36.56           C
ATOM    305  N   LYS C 274       6.125 -16.766 142.390  1.00 32.95           N
ATOM    306  CA  LYS C 274       4.968 -17.045 141.536  1.00 32.39           C
ATOM    307  C   LYS C 274       4.943 -16.125 140.347  1.00 30.03           C
ATOM    308  O   LYS C 274       5.349 -14.961 140.419  1.00 29.20           O
ATOM    309  CB  LYS C 274       3.620 -17.127 142.305  1.00 32.55           C
ATOM    310  CG  LYS C 274       3.246 -15.926 143.132  1.00 34.73           C
ATOM    311  CD  LYS C 274       1.820 -16.014 143.646  1.00 35.76           C
ATOM    312  CE  LYS C 274       1.478 -14.737 144.404  1.00 42.28           C
ATOM    313  NZ  LYS C 274       0.418 -14.893 145.465  1.00 42.07           N
ATOM    314  N   PHE C 275       4.506 -16.677 139.234  1.00 29.02           N
ATOM    315  CA  PHE C 275       4.319 -15.942 137.993  1.00 28.81           C
ATOM    316  C   PHE C 275       2.825 -15.825 137.723  1.00 29.07           C
ATOM    317  O   PHE C 275       2.075 -16.780 137.930  1.00 29.61           O
ATOM    318  CB  PHE C 275       4.960 -16.701 136.822  1.00 27.76           C
ATOM    319  CG  PHE C 275       6.459 -16.702 136.830  1.00 28.16           C
ATOM    320  CD1 PHE C 275       7.165 -17.719 137.520  1.00 27.47           C
ATOM    321  CD2 PHE C 275       7.177 -15.719 136.145  1.00 24.84           C
ATOM    322  CE1 PHE C 275       8.559 -17.754 137.513  1.00 25.11           C
ATOM    323  CE2 PHE C 275       8.574 -15.736 136.134  1.00 24.87           C
ATOM    324  CZ  PHE C 275       9.272 -16.743 136.839  1.00 25.54           C
ATOM    325  N   ASN C 276       2.391 -14.651 137.276  1.00 28.34           N
ATOM    326  CA  ASN C 276       1.080 -14.530 136.649  1.00 28.23           C
ATOM    327  C   ASN C 276       1.315 -13.922 135.273  1.00 26.61           C
ATOM    328  O   ASN C 276       2.131 -13.008 135.129  1.00 28.23           O
ATOM    329  CB  ASN C 276       0.058 -13.681 137.446  1.00 25.58           C
ATOM    330  CG  ASN C 276      -0.195 -14.210 138.846  1.00 31.67           C
ATOM    331  OD1 ASN C 276      -1.286 -14.767 139.176  1.00 29.46           O
ATOM    332  ND2 ASN C 276       0.783 -14.009 139.691  1.00 29.56           N
ATOM    333  N   TRP C 277       0.589 -14.411 134.270  1.00 26.62           N
ATOM    334  CA  TRP C 277       0.720 -13.906 132.885  1.00 24.32           C
ATOM    335  C   TRP C 277      -0.625 -13.401 132.404  1.00 25.65           C
ATOM    336  O   TRP C 277      -1.671 -13.983 132.731  1.00 24.27           O
ATOM    337  CB  TRP C 277       1.135 -15.024 131.943  1.00 24.05           C
ATOM    338  CG  TRP C 277       2.548 -15.499 132.049  1.00 23.21           C
ATOM    339  CD1 TRP C 277       3.051 -16.455 132.896  1.00 22.71           C
ATOM    340  CD2 TRP C 277       3.648 -15.028 131.268  1.00 24.17           C
ATOM    341  NE1 TRP C 277       4.393 -16.638 132.635  1.00 22.13           N
ATOM    342  CE2 TRP C 277       4.783 -15.757 131.658  1.00 22.45           C
ATOM    343  CE3 TRP C 277       3.767 -14.062 130.262  1.00 22.07           C
ATOM    344  CZ2 TRP C 277       6.021 -15.579 131.065  1.00 21.82           C
ATOM    345  CZ3 TRP C 277       5.023 -13.863 129.661  1.00 23.11           C
ATOM    346  CH2 TRP C 277       6.140 -14.617 130.081  1.00 21.09           C
ATOM    347  N   TYR C 278      -0.581 -12.312 131.640  1.00 25.28           N
ATOM    348  CA  TYR C 278      -1.757 -11.609 131.167  1.00 25.78           C
ATOM    349  C   TYR C 278      -1.528 -11.279 129.693  1.00 26.38           C
ATOM    350  O   TYR C 278      -0.417 -10.935 129.276  1.00 26.69           O
ATOM    351  CB  TYR C 278      -2.003 -10.308 131.964  1.00 25.26           C
ATOM    352  CG  TYR C 278      -1.976 -10.539 133.456  1.00 27.06           C
ATOM    353  CD1 TYR C 278      -0.765 -10.542 134.159  1.00 25.26           C
ATOM    354  CD2 TYR C 278      -3.155 -10.792 134.175  1.00 25.18           C
ATOM    355  CE1 TYR C 278      -0.744 -10.792 135.522  1.00 24.75           C
ATOM    356  CE2 TYR C 278      -3.128 -11.028 135.575  1.00 26.39           C
ATOM    357  CZ  TYR C 278      -1.931 -11.039 136.221  1.00 25.65           C
ATOM    358  OH  TYR C 278      -1.887 -11.258 137.599  1.00 31.39           O
ATOM    359  N   VAL C 279      -2.594 -11.362 128.907  1.00 27.35           N
ATOM    360  CA  VAL C 279      -2.525 -11.015 127.470  1.00 27.66           C
ATOM    361  C   VAL C 279      -3.621  -9.988 127.278  1.00 28.87           C
ATOM    362  O   VAL C 279      -4.783 -10.294 127.523  1.00 28.98           O
ATOM    363  CB  VAL C 279      -2.771 -12.245 126.568  1.00 27.78           C
ATOM    364  CG1 VAL C 279      -2.925 -11.846 125.081  1.00 26.62           C
ATOM    365  CG2 VAL C 279      -1.632 -13.333 126.800  1.00 26.19           C
ATOM    366  N   ASP C 280      -3.243  -8.757 126.921  1.00 28.86           N
ATOM    367  CA  ASP C 280      -4.196  -7.606 126.936  1.00 29.79           C
ATOM    368  C   ASP C 280      -4.913  -7.437 128.272  1.00 30.57           C
ATOM    369  O   ASP C 280      -6.074  -7.005 128.337  1.00 32.18           O
ATOM    370  CB  ASP C 280      -5.174  -7.688 125.744  1.00 29.57           C
ATOM    371  CG  ASP C 280      -4.478  -7.353 124.458  1.00 28.90           C
ATOM    372  OD1 ASP C 280      -3.348  -6.854 124.521  1.00 28.75           O
ATOM    373  OD2 ASP C 280      -5.026  -7.578 123.390  1.00 35.50           O
ATOM    374  N   GLY C 281      -4.206  -7.807 129.321  1.00 29.97           N
ATOM    375  CA  GLY C 281      -4.668  -7.663 130.731  1.00 31.07           C
ATOM    376  C   GLY C 281      -5.556  -8.791 131.192  1.00 31.89           C
ATOM    377  O   GLY C 281      -6.060  -8.757 132.311  1.00 33.74           O
ATOM    378  N   VAL C 282      -5.826  -9.765 130.331  1.00 31.86           N
ATOM    379  CA  VAL C 282      -6.633 -10.897 130.733  1.00 31.67           C
ATOM    380  C   VAL C 282      -5.678 -12.036 131.156  1.00 31.37           C
ATOM    381  O   VAL C 282      -4.820 -12.445 130.359  1.00 29.59           O
ATOM    382  CB  VAL C 282      -7.568 -11.356 129.590  1.00 32.96           C
ATOM    383  CG1 VAL C 282      -8.455 -12.509 130.075  1.00 35.21           C
ATOM    384  CG2 VAL C 282      -8.488 -10.172 129.067  1.00 31.42           C
ATOM    385  N   GLU C 283      -5.814 -12.545 132.395  1.00 30.62           N
ATOM    386  CA  GLU C 283      -4.917 -13.613 132.869  1.00 31.28           C
ATOM    387  C   GLU C 283      -4.977 -14.890 132.010  1.00 30.51           C
ATOM    388  O   GLU C 283      -6.048 -15.359 131.643  1.00 30.80           O
ATOM    389  CB  GLU C 283      -5.140 -13.965 134.355  1.00 30.81           C
ATOM    390  CG  GLU C 283      -3.972 -14.838 134.884  1.00 32.38           C
ATOM    391  CD  GLU C 283      -3.945 -15.015 136.392  1.00 31.04           C
ATOM    392  OE1 GLU C 283      -4.834 -14.511 137.078  1.00 34.34           O
ATOM    393  OE2 GLU C 283      -3.014 -15.645 136.907  1.00 30.13           O
ATOM    394  N   VAL C 284      -3.822 -15.459 131.706  1.00 29.53           N
ATOM    395  CA  VAL C 284      -3.790 -16.731 130.961  1.00 28.65           C
ATOM    396  C   VAL C 284      -2.988 -17.723 131.790  1.00 28.06           C
ATOM    397  O   VAL C 284      -2.183 -17.307 132.599  1.00 27.89           O
ATOM    398  CB  VAL C 284      -3.169 -16.569 129.589  1.00 28.27           C
ATOM    399  CG1 VAL C 284      -3.981 -15.567 128.742  1.00 28.24           C
ATOM    400  CG2 VAL C 284      -1.696 -16.093 129.699  1.00 29.08           C
ATOM    401  N   HIS C 285      -3.177 -19.017 131.547  1.00 28.56           N
ATOM    402  CA  HIS C 285      -2.686 -20.047 132.410  1.00 29.43           C
ATOM    403  C   HIS C 285      -1.837 -21.135 131.749  1.00 30.57           C
ATOM    404  O   HIS C 285      -1.624 -22.180 132.371  1.00 31.62           O
ATOM    405  CB  HIS C 285      -3.869 -20.657 133.180  1.00 30.62           C
ATOM    406  CG  HIS C 285      -4.626 -19.648 133.968  1.00 30.98           C
ATOM    407  ND1 HIS C 285      -4.219 -19.225 135.221  1.00 30.70           N
ATOM    408  CD2 HIS C 285      -5.734 -18.927 133.659  1.00 31.93           C
ATOM    409  CE1 HIS C 285      -5.059 -18.298 135.654  1.00 32.90           C
ATOM    410  NE2 HIS C 285      -5.983 -18.096 134.726  1.00 33.49           N
ATOM    411  N   ASN C 286      -1.327 -20.895 130.528  1.00 31.03           N
ATOM    412  CA  ASN C 286      -0.641 -21.940 129.767  1.00 31.48           C
ATOM    413  C   ASN C 286       0.900 -21.832 129.733  1.00 31.70           C
ATOM    414  O   ASN C 286       1.566 -22.570 128.977  1.00 31.18           O
ATOM    415  CB  ASN C 286      -1.199 -21.996 128.352  1.00 32.01           C
ATOM    416  CG  ASN C 286      -1.068 -20.666 127.618  1.00 34.98           C
ATOM    417  OD1 ASN C 286      -1.432 -19.621 128.143  1.00 36.08           O
ATOM    418  ND2 ASN C 286      -0.545 -20.700 126.388  1.00 39.87           N
ATOM    419  N   ALA C 287       1.466 -20.907 130.524  1.00 31.03           N
ATOM    420  CA  ALA C 287       2.917 -20.730 130.555  1.00 30.05           C
ATOM    421  C   ALA C 287       3.552 -21.940 131.206  1.00 30.68           C
ATOM    422  O   ALA C 287       2.926 -22.613 132.030  1.00 30.03           O
ATOM    423  CB  ALA C 287       3.303 -19.478 131.298  1.00 29.68           C
ATOM    424  N   LYS C 288       4.803 -22.197 130.849  1.00 30.90           N
ATOM    425  CA  LYS C 288       5.558 -23.311 131.416  1.00 31.75           C
ATOM    426  C   LYS C 288       6.687 -22.710 132.200  1.00 30.96           C
ATOM    427  O   LYS C 288       7.600 -22.101 131.649  1.00 29.03           O
ATOM    428  CB  LYS C 288       6.110 -24.240 130.320  1.00 33.72           C
ATOM    429  CG  LYS C 288       5.118 -24.650 129.205  1.00 36.28           C
ATOM    430  CD  LYS C 288       4.201 -25.815 129.630  1.00 44.91           C
ATOM    431  CE  LYS C 288       3.295 -26.348 128.468  1.00 44.18           C
ATOM    432  NZ  LYS C 288       1.891 -25.718 128.394  1.00 50.38           N
ATOM    433  N   THR C 289       6.599 -22.882 133.515  1.00 32.02           N
ATOM    434  CA  THR C 289       7.580 -22.368 134.446  1.00 31.70           C
ATOM    435  C   THR C 289       8.564 -23.494 134.825  1.00 32.86           C
ATOM    436  O   THR C 289       8.168 -24.591 135.239  1.00 32.96           O
ATOM    437  CB  THR C 289       6.863 -21.747 135.645  1.00 31.47           C
ATOM    438  OG1 THR C 289       5.971 -20.716 135.147  1.00 32.31           O
ATOM    439  CG2 THR C 289       7.869 -21.160 136.614  1.00 31.27           C
ATOM    440  N   LYS C 290       9.849 -23.201 134.657  1.00 33.21           N
ATOM    441  CA  LYS C 290      10.907 -24.165 134.797  1.00 33.36           C
ATOM    442  C   LYS C 290      11.351 -24.186 136.251  1.00 34.49           C
ATOM    443  O   LYS C 290      11.135 -23.218 136.972  1.00 33.16           O
ATOM    444  CB  LYS C 290      12.109 -23.769 133.938  1.00 34.04           C
ATOM    445  CG  LYS C 290      11.821 -23.471 132.459  1.00 36.41           C
ATOM    446  CD  LYS C 290      13.145 -23.504 131.701  1.00 42.87           C
ATOM    447  CE  LYS C 290      13.062 -22.931 130.281  1.00 46.04           C
ATOM    448  NZ  LYS C 290      12.255 -23.803 129.326  1.00 48.59           N
ATOM    449  N   PRO C 291      11.985 -25.306 136.685  1.00 35.16           N
ATOM    450  CA  PRO C 291      12.590 -25.360 138.017  1.00 35.60           C
ATOM    451  C   PRO C 291      13.611 -24.229 138.204  1.00 35.38           C
ATOM    452  O   PRO C 291      14.368 -23.865 137.284  1.00 34.89           O
ATOM    453  CB  PRO C 291      13.282 -26.736 138.038  1.00 36.70           C
ATOM    454  CG  PRO C 291      12.485 -27.558 137.027  1.00 35.99           C
ATOM    455  CD  PRO C 291      12.165 -26.565 135.936  1.00 35.37           C
ATOM    456  N   ARG C 292      13.613 -23.659 139.392  1.00 35.50           N
ATOM    457  CA  ARG C 292      14.574 -22.642 139.706  1.00 36.22           C
ATOM    458  C   ARG C 292      15.978 -23.223 139.597  1.00 36.16           C
ATOM    459  O   ARG C 292      16.179 -24.428 139.803  1.00 37.19           O
ATOM    460  CB  ARG C 292      14.315 -22.134 141.107  1.00 36.52           C
ATOM    461  CG  ARG C 292      14.389 -23.176 142.164  1.00 37.44           C
ATOM    462  CD  ARG C 292      14.259 -22.438 143.439  1.00 44.56           C
ATOM    463  NE  ARG C 292      13.956 -23.311 144.552  1.00 51.25           N
ATOM    464  CZ  ARG C 292      12.730 -23.453 145.056  1.00 54.37           C
ATOM    465  NH1 ARG C 292      11.695 -22.781 144.535  1.00 55.43           N
ATOM    466  NH2 ARG C 292      12.536 -24.261 146.075  1.00 54.93           N
ATOM    467  N   GLU C 293      16.939 -22.377 139.246  1.00 36.22           N
ATOM    468  CA  GLU C 293      18.336 -22.796 139.085  1.00 36.70           C
ATOM    469  C   GLU C 293      19.188 -21.912 139.978  1.00 35.12           C
ATOM    470  O   GLU C 293      19.201 -20.691 139.828  1.00 33.77           O
ATOM    471  CB  GLU C 293      18.786 -22.734 137.615  1.00 37.14           C
ATOM    472  CG  GLU C 293      18.531 -21.414 136.966  1.00 42.65           C
ATOM    473  CD  GLU C 293      18.348 -21.466 135.429  1.00 46.12           C
ATOM    474  OE1 GLU C 293      19.176 -22.111 134.731  1.00 48.97           O
ATOM    475  OE2 GLU C 293      17.393 -20.840 134.921  1.00 45.33           O
ATOM    476  N   GLU C 294      19.832 -22.550 140.950  1.00 36.09           N
ATOM    477  CA  GLU C 294      20.743 -21.892 141.881  1.00 35.38           C
ATOM    478  C   GLU C 294      21.927 -21.327 141.083  1.00 36.45           C
ATOM    479  O   GLU C 294      22.439 -21.992 140.167  1.00 37.72           O
ATOM    480  CB  GLU C 294      21.229 -22.912 142.899  1.00 37.10           C
ATOM    481  CG  GLU C 294      22.023 -22.296 144.042  1.00 34.22           C
ATOM    482  CD  GLU C 294      22.716 -23.324 144.905  1.00 43.33           C
ATOM    483  OE1 GLU C 294      23.048 -22.999 146.071  1.00 36.19           O
ATOM    484  OE2 GLU C 294      22.950 -24.458 144.415  1.00 46.92           O
ATOM    485  N   GLN C 295      22.333 -20.096 141.384  1.00 36.77           N
ATOM    486  CA  GLN C 295      23.472 -19.484 140.698  1.00 37.74           C
ATOM    487  C   GLN C 295      24.706 -19.545 141.589  1.00 38.23           C
ATOM    488  O   GLN C 295      24.594 -19.827 142.763  1.00 36.59           O
ATOM    489  CB  GLN C 295      23.143 -18.044 140.323  1.00 37.66           C
ATOM    490  CG  GLN C 295      21.932 -17.931 139.428  1.00 37.22           C
ATOM    491  CD  GLN C 295      22.159 -18.699 138.129  1.00 38.25           C
ATOM    492  OE1 GLN C 295      23.115 -18.436 137.422  1.00 37.64           O
ATOM    493  NE2 GLN C 295      21.303 -19.677 137.841  1.00 38.36           N
ATOM    494  N   TYR C 296      25.872 -19.247 141.032  1.00 39.17           N
ATOM    495  CA  TYR C 296      27.123 -19.264 141.789  1.00 41.01           C
ATOM    496  C   TYR C 296      27.286 -18.036 142.695  1.00 41.96           C
ATOM    497  O   TYR C 296      28.254 -17.944 143.448  1.00 43.90           O
ATOM    498  CB  TYR C 296      28.320 -19.434 140.850  1.00 41.38           C
ATOM    499  CG  TYR C 296      28.748 -20.861 140.744  1.00 40.71           C
ATOM    500  CD1 TYR C 296      28.015 -21.774 140.001  1.00 40.41           C
ATOM    501  CD2 TYR C 296      29.871 -21.307 141.424  1.00 40.32           C
ATOM    502  CE1 TYR C 296      28.410 -23.108 139.925  1.00 41.88           C
ATOM    503  CE2 TYR C 296      30.281 -22.622 141.357  1.00 42.98           C
ATOM    504  CZ  TYR C 296      29.541 -23.526 140.623  1.00 42.05           C
ATOM    505  OH  TYR C 296      29.977 -24.833 140.563  1.00 43.01           O
ATOM    506  N   ASN C 297      26.348 -17.100 142.647  1.00 41.60           N
ATOM    507  CA  ASN C 297      26.456 -15.930 143.525  1.00 40.88           C
ATOM    508  C   ASN C 297      25.407 -15.843 144.629  1.00 40.53           C
ATOM    509  O   ASN C 297      25.011 -14.735 145.011  1.00 40.43           O
ATOM    510  CB  ASN C 297      26.428 -14.653 142.703  1.00 40.92           C
ATOM    511  CG  ASN C 297      25.230 -14.555 141.782  1.00 40.90           C
ATOM    512  OD1 ASN C 297      24.214 -15.265 141.933  1.00 40.20           O
ATOM    513  ND2 ASN C 297      25.341 -13.638 140.820  1.00 40.95           N
ATOM    514  N   SER C 298      24.945 -17.003 145.098  1.00 39.19           N
ATOM    515  CA  SER C 298      24.015 -17.108 146.214  1.00 38.34           C
ATOM    516  C   SER C 298      22.640 -16.529 145.912  1.00 36.58           C
ATOM    517  O   SER C 298      22.040 -15.851 146.764  1.00 36.56           O
ATOM    518  CB  SER C 298      24.633 -16.481 147.464  1.00 39.15           C
ATOM    519  OG  SER C 298      25.699 -17.306 147.906  1.00 42.33           O
ATOM    520  N   THR C 299      22.141 -16.793 144.696  1.00 33.99           N
ATOM    521  CA  THR C 299      20.843 -16.303 144.255  1.00 32.21           C
ATOM    522  C   THR C 299      20.280 -17.423 143.410  1.00 31.57           C
ATOM    523  O   THR C 299      21.022 -18.339 143.040  1.00 30.88           O
ATOM    524  CB  THR C 299      20.948 -15.035 143.300  1.00 32.53           C
ATOM    525  OG1 THR C 299      21.704 -15.366 142.137  1.00 32.21           O
ATOM    526  CG2 THR C 299      21.606 -13.816 143.986  1.00 32.70           C
ATOM    527  N   TYR C 300      18.991 -17.335 143.078  1.00 30.65           N
ATOM    528  CA  TYR C 300      18.353 -18.243 142.137  1.00 29.65           C
ATOM    529  C   TYR C 300      17.938 -17.398 140.955  1.00 29.30           C
ATOM    530  O   TYR C 300      17.808 -16.174 141.061  1.00 28.04           O
ATOM    531  CB  TYR C 300      17.118 -18.929 142.738  1.00 30.92           C
ATOM    532  CG  TYR C 300      17.484 -20.111 143.660  1.00 32.42           C
ATOM    533  CD1 TYR C 300      17.629 -21.406 143.153  1.00 31.18           C
ATOM    534  CD2 TYR C 300      17.704 -19.909 145.018  1.00 35.76           C
ATOM    535  CE1 TYR C 300      17.992 -22.466 143.981  1.00 36.65           C
ATOM    536  CE2 TYR C 300      18.079 -20.975 145.873  1.00 31.22           C
ATOM    537  CZ  TYR C 300      18.211 -22.244 145.342  1.00 32.95           C
ATOM    538  OH  TYR C 300      18.576 -23.307 146.138  1.00 35.00           O
ATOM    539  N   ARG C 301      17.731 -18.080 139.835  1.00 28.55           N
ATOM    540  CA  ARG C 301      17.207 -17.528 138.606  1.00 27.95           C
ATOM    541  C   ARG C 301      16.036 -18.435 138.265  1.00 27.75           C
ATOM    542  O   ARG C 301      16.122 -19.646 138.443  1.00 29.69           O
ATOM    543  CB  ARG C 301      18.292 -17.641 137.546  1.00 26.96           C
ATOM    544  CG  ARG C 301      17.851 -17.361 136.135  1.00 29.66           C
ATOM    545  CD  ARG C 301      19.061 -17.450 135.201  1.00 32.37           C
ATOM    546  NE  ARG C 301      18.791 -16.876 133.876  1.00 35.69           N
ATOM    547  CZ  ARG C 301      18.403 -17.570 132.810  1.00 35.96           C
ATOM    548  NH1 ARG C 301      18.172 -18.872 132.889  1.00 37.22           N
ATOM    549  NH2 ARG C 301      18.237 -16.949 131.660  1.00 38.39           N
ATOM    550  N   VAL C 302      14.928 -17.865 137.820  1.00 27.70           N
ATOM    551  CA  VAL C 302      13.718 -18.656 137.471  1.00 27.13           C
ATOM    552  C   VAL C 302      13.157 -18.110 136.164  1.00 26.95           C
ATOM    553  O   VAL C 302      13.076 -16.901 135.983  1.00 27.12           O
ATOM    554  CB  VAL C 302      12.593 -18.650 138.591  1.00 26.66           C
ATOM    555  CG1 VAL C 302      11.633 -19.840 138.389  1.00 27.68           C
ATOM    556  CG2 VAL C 302      13.198 -18.695 139.992  1.00 27.69           C
ATOM    557  N   VAL C 303      12.773 -19.019 135.264  1.00 26.47           N
ATOM    558  CA  VAL C 303      12.306 -18.681 133.947  1.00 26.62           C
ATOM    559  C   VAL C 303      10.885 -19.195 133.755  1.00 26.13           C
ATOM    560  O   VAL C 303      10.606 -20.330 134.117  1.00 27.07           O
ATOM    561  CB  VAL C 303      13.262 -19.333 132.888  1.00 27.14           C
ATOM    562  CG1 VAL C 303      12.821 -19.059 131.426  1.00 26.73           C
ATOM    563  CG2 VAL C 303      14.688 -18.818 133.090  1.00 28.54           C
ATOM    564  N   SER C 304       9.988 -18.369 133.182  1.00 24.67           N
ATOM    565  CA  SER C 304       8.681 -18.846 132.765  1.00 23.87           C
ATOM    566  C   SER C 304       8.540 -18.546 131.274  1.00 23.76           C
ATOM    567  O   SER C 304       8.953 -17.474 130.832  1.00 22.24           O
ATOM    568  CB  SER C 304       7.575 -18.149 133.559  1.00 24.55           C
ATOM    569  OG  SER C 304       6.290 -18.696 133.242  1.00 26.05           O
ATOM    570  N   VAL C 305       8.035 -19.514 130.501  1.00 23.32           N
ATOM    571  CA  VAL C 305       7.958 -19.380 129.037  1.00 23.78           C
ATOM    572  C   VAL C 305       6.491 -19.475 128.624  1.00 24.08           C
ATOM    573  O   VAL C 305       5.781 -20.439 128.999  1.00 24.62           O
ATOM    574  CB  VAL C 305       8.777 -20.469 128.334  1.00 23.82           C
ATOM    575  CG1 VAL C 305       8.840 -20.184 126.835  1.00 21.93           C
ATOM    576  CG2 VAL C 305      10.187 -20.508 128.927  1.00 25.56           C
ATOM    577  N   LEU C 306       6.036 -18.454 127.900  1.00 23.11           N
ATOM    578  CA  LEU C 306       4.688 -18.414 127.393  1.00 23.45           C
ATOM    579  C   LEU C 306       4.721 -18.537 125.891  1.00 23.96           C
ATOM    580  O   LEU C 306       5.310 -17.703 125.189  1.00 23.78           O
ATOM    581  CB  LEU C 306       3.953 -17.130 127.833  1.00 23.13           C
ATOM    582  CG  LEU C 306       2.460 -17.013 127.394  1.00 22.28           C
ATOM    583  CD1 LEU C 306       1.541 -17.820 128.338  1.00 24.58           C
ATOM    584  CD2 LEU C 306       2.041 -15.598 127.410  1.00 24.72           C
ATOM    585  N   THR C 307       4.127 -19.606 125.383  1.00 25.45           N
ATOM    586  CA  THR C 307       3.994 -19.758 123.936  1.00 26.54           C
ATOM    587  C   THR C 307       2.904 -18.792 123.491  1.00 26.67           C
ATOM    588  O   THR C 307       1.858 -18.668 124.129  1.00 27.11           O
ATOM    589  CB  THR C 307       3.651 -21.212 123.558  1.00 28.20           C
ATOM    590  OG1 THR C 307       4.751 -22.066 123.959  1.00 30.71           O
ATOM    591  CG2 THR C 307       3.412 -21.353 122.020  1.00 27.49           C
ATOM    592  N   VAL C 308       3.191 -18.022 122.460  1.00 26.08           N
ATOM    593  CA  VAL C 308       2.214 -17.087 121.941  1.00 24.94           C
ATOM    594  C   VAL C 308       1.714 -17.550 120.576  1.00 24.13           C
ATOM    595  O   VAL C 308       2.432 -18.228 119.866  1.00 23.94           O
ATOM    596  CB  VAL C 308       2.770 -15.644 121.911  1.00 24.60           C
ATOM    597  CG1 VAL C 308       3.356 -15.261 123.333  1.00 24.02           C
ATOM    598  CG2 VAL C 308       3.820 -15.471 120.820  1.00 25.64           C
ATOM    599  N   LEU C 309       0.489 -17.160 120.221  1.00 24.51           N
ATOM    600  CA  LEU C 309      -0.049 -17.371 118.892  1.00 24.00           C
ATOM    601  C   LEU C 309       0.579 -16.359 117.938  1.00 24.19           C
ATOM    602  O   LEU C 309       0.633 -15.155 118.238  1.00 23.54           O
ATOM    603  CB  LEU C 309      -1.559 -17.145 118.895  1.00 24.90           C
ATOM    604  CG  LEU C 309      -2.410 -18.089 119.770  1.00 26.62           C
ATOM    605  CD1 LEU C 309      -3.935 -17.905 119.555  1.00 28.69           C
ATOM    606  CD2 LEU C 309      -1.999 -19.513 119.581  1.00 29.69           C
ATOM    607  N   HIS C 310       1.021 -16.828 116.773  1.00 24.70           N
ATOM    608  CA  HIS C 310       1.623 -15.948 115.773  1.00 24.30           C
ATOM    609  C   HIS C 310       0.768 -14.715 115.519  1.00 24.14           C
ATOM    610  O   HIS C 310       1.267 -13.579 115.537  1.00 22.72           O
ATOM    611  CB  HIS C 310       1.864 -16.704 114.448  1.00 25.21           C
ATOM    612  CG  HIS C 310       2.645 -17.973 114.630  1.00 27.91           C
ATOM    613  ND1 HIS C 310       2.140 -19.064 115.309  1.00 28.53           N
ATOM    614  CD2 HIS C 310       3.889 -18.321 114.229  1.00 25.02           C
ATOM    615  CE1 HIS C 310       3.041 -20.030 115.314  1.00 30.30           C
ATOM    616  NE2 HIS C 310       4.107 -19.606 114.662  1.00 28.41           N
ATOM    617  N   GLN C 311      -0.510 -14.929 115.276  1.00 23.92           N
ATOM    618  CA  GLN C 311      -1.376 -13.803 114.945  1.00 24.74           C
ATOM    619  C   GLN C 311      -1.647 -12.855 116.128  1.00 23.95           C
ATOM    620  O   GLN C 311      -1.850 -11.632 115.907  1.00 23.16           O
ATOM    621  CB  GLN C 311      -2.672 -14.237 114.250  1.00 26.03           C
ATOM    622  CG  GLN C 311      -3.304 -13.038 113.419  1.00 33.04           C
ATOM    623  CD  GLN C 311      -2.353 -12.451 112.317  1.00 38.57           C
ATOM    624  OE1 GLN C 311      -1.777 -13.206 111.514  1.00 42.39           O
ATOM    625  NE2 GLN C 311      -2.184 -11.109 112.296  1.00 38.47           N
ATOM    626  N   ASP C 312      -1.607 -13.386 117.360  1.00 23.17           N
ATOM    627  CA  ASP C 312      -1.740 -12.520 118.534  1.00 23.58           C
ATOM    628  C   ASP C 312      -0.569 -11.559 118.579  1.00 22.14           C
ATOM    629  O   ASP C 312      -0.750 -10.353 118.759  1.00 22.19           O
ATOM    630  CB  ASP C 312      -1.781 -13.284 119.869  1.00 22.77           C
ATOM    631  CG  ASP C 312      -3.141 -13.896 120.176  1.00 25.25           C
ATOM    632  OD1 ASP C 312      -4.116 -13.634 119.437  1.00 28.89           O
ATOM    633  OD2 ASP C 312      -3.219 -14.644 121.174  1.00 26.17           O
ATOM    634  N   TRP C 313       0.637 -12.088 118.452  1.00 23.06           N
ATOM    635  CA  TRP C 313       1.847 -11.224 118.477  1.00 22.52           C
ATOM    636  C   TRP C 313       1.726 -10.123 117.405  1.00 23.28           C
ATOM    637  O   TRP C 313       1.893  -8.923 117.699  1.00 24.23           O
ATOM    638  CB  TRP C 313       3.169 -12.029 118.250  1.00 22.46           C
ATOM    639  CG  TRP C 313       4.365 -11.083 118.316  1.00 21.67           C
ATOM    640  CD1 TRP C 313       5.022 -10.498 117.262  1.00 22.31           C
ATOM    641  CD2 TRP C 313       4.940 -10.530 119.509  1.00 21.22           C
ATOM    642  NE1 TRP C 313       6.001  -9.652 117.732  1.00 20.20           N
ATOM    643  CE2 TRP C 313       5.981  -9.662 119.103  1.00 21.53           C
ATOM    644  CE3 TRP C 313       4.706 -10.731 120.894  1.00 20.23           C
ATOM    645  CZ2 TRP C 313       6.793  -8.975 120.019  1.00 20.55           C
ATOM    646  CZ3 TRP C 313       5.503 -10.048 121.802  1.00 21.36           C
ATOM    647  CH2 TRP C 313       6.539  -9.182 121.369  1.00 22.48           C
ATOM    648  N   LEU C 314       1.475 -10.538 116.163  1.00 22.96           N
ATOM    649  CA  LEU C 314       1.441  -9.610 115.019  1.00 23.10           C
ATOM    650  C   LEU C 314       0.256  -8.643 115.089  1.00 22.98           C
ATOM    651  O   LEU C 314       0.273  -7.575 114.498  1.00 23.81           O
ATOM    652  CB  LEU C 314       1.388 -10.387 113.697  1.00 24.38           C
ATOM    653  CG  LEU C 314       2.625 -11.241 113.406  1.00 23.74           C
ATOM    654  CD1 LEU C 314       2.423 -12.112 112.169  1.00 25.16           C
ATOM    655  CD2 LEU C 314       3.865 -10.327 113.313  1.00 22.26           C
ATOM    656  N   ASN C 315      -0.779  -9.023 115.824  1.00 22.96           N
ATOM    657  CA  ASN C 315      -1.938  -8.162 116.011  1.00 24.20           C
ATOM    658  C   ASN C 315      -1.747  -7.252 117.225  1.00 23.13           C
ATOM    659  O   ASN C 315      -2.647  -6.530 117.611  1.00 23.20           O
ATOM    660  CB  ASN C 315      -3.227  -8.990 116.167  1.00 25.73           C
ATOM    661  CG  ASN C 315      -3.764  -9.477 114.846  1.00 27.25           C
ATOM    662  OD1 ASN C 315      -3.445  -8.935 113.773  1.00 30.98           O
ATOM    663  ND2 ASN C 315      -4.562 -10.511 114.905  1.00 28.90           N
ATOM    664  N   GLY C 316      -0.558  -7.283 117.805  1.00 23.17           N
ATOM    665  CA  GLY C 316      -0.132  -6.262 118.768  1.00 22.51           C
ATOM    666  C   GLY C 316      -0.632  -6.567 120.159  1.00 23.38           C
ATOM    667  O   GLY C 316      -0.787  -5.657 120.957  1.00 22.78           O
ATOM    668  N   LYS C 317      -0.891  -7.835 120.499  1.00 24.49           N
ATOM    669  CA  LYS C 317      -1.322  -8.112 121.912  1.00 24.89           C
ATOM    670  C   LYS C 317      -0.185  -7.834 122.883  1.00 24.81           C
ATOM    671  O   LYS C 317       0.995  -7.998 122.510  1.00 24.37           O
ATOM    672  CB  LYS C 317      -1.825  -9.523 122.047  1.00 24.81           C
ATOM    673  CG  LYS C 317      -3.067  -9.690 121.185  1.00 27.30           C
ATOM    674  CD  LYS C 317      -3.973 -10.674 121.852  1.00 30.44           C
ATOM    675  CE  LYS C 317      -5.217 -11.010 121.025  1.00 36.24           C
ATOM    676  NZ  LYS C 317      -6.186  -9.958 121.234  1.00 41.22           N
ATOM    677  N   GLU C 318      -0.534  -7.380 124.092  1.00 25.40           N
ATOM    678  CA  GLU C 318       0.444  -7.052 125.124  1.00 26.11           C
ATOM    679  C   GLU C 318       0.556  -8.204 126.129  1.00 25.67           C
ATOM    680  O   GLU C 318      -0.464  -8.724 126.611  1.00 25.14           O
ATOM    681  CB  GLU C 318       0.086  -5.767 125.848  1.00 27.31           C
ATOM    682  CG  GLU C 318       0.253  -4.561 124.951  1.00 30.98           C
ATOM    683  CD  GLU C 318      -0.456  -3.319 125.481  1.00 38.19           C
ATOM    684  OE1 GLU C 318      -0.692  -2.375 124.658  1.00 41.95           O
ATOM    685  OE2 GLU C 318      -0.792  -3.294 126.692  1.00 39.45           O
ATOM    686  N   TYR C 319       1.803  -8.606 126.380  1.00 24.10           N
ATOM    687  CA  TYR C 319       2.122  -9.747 127.227  1.00 22.93           C
ATOM    688  C   TYR C 319       2.726  -9.217 128.475  1.00 24.09           C
ATOM    689  O   TYR C 319       3.779  -8.549 128.447  1.00 24.04           O
ATOM    690  CB  TYR C 319       3.055 -10.737 126.504  1.00 22.18           C
ATOM    691  CG  TYR C 319       2.365 -11.323 125.264  1.00 22.35           C
ATOM    692  CD1 TYR C 319       2.421 -10.668 124.050  1.00 19.86           C
ATOM    693  CD2 TYR C 319       1.606 -12.506 125.343  1.00 21.29           C
ATOM    694  CE1 TYR C 319       1.763 -11.189 122.909  1.00 23.01           C
ATOM    695  CE2 TYR C 319       0.974 -13.033 124.212  1.00 22.17           C
ATOM    696  CZ  TYR C 319       1.056 -12.374 123.012  1.00 20.78           C
ATOM    697  OH  TYR C 319       0.423 -12.884 121.891  1.00 20.90           O
ATOM    698  N   LYS C 320       2.045  -9.502 129.579  1.00 23.64           N
ATOM    699  CA  LYS C 320       2.485  -9.051 130.874  1.00 25.31           C
ATOM    700  C   LYS C 320       2.900 -10.224 131.761  1.00 25.30           C
ATOM    701  O   LYS C 320       2.161 -11.219 131.895  1.00 22.78           O
ATOM    702  CB  LYS C 320       1.420  -8.169 131.548  1.00 25.66           C
ATOM    703  CG  LYS C 320       1.722  -7.770 132.997  1.00 28.41           C
ATOM    704  CD  LYS C 320       0.874  -6.516 133.417  1.00 29.08           C
ATOM    705  CE  LYS C 320      -0.430  -6.899 134.070  1.00 34.33           C
ATOM    706  NZ  LYS C 320      -1.156  -5.712 134.754  1.00 36.64           N
ATOM    707  N   CYS C 321       4.106 -10.107 132.337  1.00 25.42           N
ATOM    708  CA  CYS C 321       4.587 -11.056 133.329  1.00 26.43           C
ATOM    709  C   CYS C 321       4.606 -10.354 134.702  1.00 27.33           C
ATOM    710  O   CYS C 321       5.246  -9.287 134.843  1.00 27.96           O
ATOM    711  CB  CYS C 321       5.998 -11.517 132.922  1.00 26.61           C
ATOM    712  SG  CYS C 321       6.746 -12.581 134.155  1.00 29.33           S
ATOM    713  N   LYS C 322       3.888 -10.911 135.693  1.00 27.26           N
ATOM    714  CA  LYS C 322       3.981 -10.467 137.081  1.00 27.31           C
ATOM    715  C   LYS C 322       4.718 -11.500 137.913  1.00 27.57           C
ATOM    716  O   LYS C 322       4.395 -12.657 137.848  1.00 27.32           O
ATOM    717  CB  LYS C 322       2.584 -10.260 137.678  1.00 27.83           C
ATOM    718  CG  LYS C 322       2.587  -9.551 139.023  1.00 30.88           C
ATOM    719  CD  LYS C 322       1.303  -9.772 139.811  1.00 33.12           C
ATOM    720  CE  LYS C 322       0.090  -9.231 139.158  1.00 37.44           C
ATOM    721  NZ  LYS C 322      -1.069  -9.273 140.136  1.00 39.56           N
ATOM    722  N   VAL C 323       5.687 -11.061 138.719  1.00 28.28           N
ATOM    723  CA  VAL C 323       6.532 -11.930 139.494  1.00 28.69           C
ATOM    724  C   VAL C 323       6.355 -11.508 140.944  1.00 30.15           C
ATOM    725  O   VAL C 323       6.544 -10.334 141.281  1.00 30.04           O
ATOM    726  CB  VAL C 323       8.028 -11.799 139.096  1.00 28.80           C
ATOM    727  CG1 VAL C 323       8.967 -12.618 140.126  1.00 27.70           C
ATOM    728  CG2 VAL C 323       8.254 -12.226 137.602  1.00 28.27           C
ATOM    729  N   SER C 324       5.966 -12.463 141.786  1.00 30.61           N
ATOM    730  CA  SER C 324       5.798 -12.250 143.227  1.00 31.33           C
ATOM    731  C   SER C 324       6.746 -13.144 144.011  1.00 32.81           C
ATOM    732  O   SER C 324       7.006 -14.286 143.631  1.00 31.35           O
ATOM    733  CB  SER C 324       4.352 -12.545 143.654  1.00 31.18           C
ATOM    734  OG  SER C 324       3.455 -11.733 142.898  1.00 30.47           O
ATOM    735  N   ASN C 325       7.297 -12.607 145.084  1.00 35.09           N
ATOM    736  CA  ASN C 325       8.223 -13.358 145.932  1.00 38.31           C
ATOM    737  C   ASN C 325       8.123 -12.723 147.319  1.00 41.26           C
ATOM    738  O   ASN C 325       8.024 -11.483 147.441  1.00 41.38           O
ATOM    739  CB  ASN C 325       9.648 -13.377 145.336  1.00 36.62           C
ATOM    740  CG  ASN C 325      10.723 -13.926 146.307  1.00 37.92           C
ATOM    741  OD1 ASN C 325      11.128 -15.099 146.247  1.00 35.29           O
ATOM    742  ND2 ASN C 325      11.206 -13.059 147.177  1.00 38.21           N
ATOM    743  N   LYS C 326       8.099 -13.576 148.346  1.00 44.91           N
ATOM    744  CA  LYS C 326       7.838 -13.153 149.733  1.00 48.62           C
ATOM    745  C   LYS C 326       8.927 -12.266 150.355  1.00 49.99           C
ATOM    746  O   LYS C 326       8.671 -11.587 151.340  1.00 49.15           O
ATOM    747  CB  LYS C 326       7.567 -14.366 150.628  1.00 49.02           C
ATOM    748  CG  LYS C 326       6.199 -15.039 150.395  1.00 50.56           C
ATOM    749  CD  LYS C 326       6.087 -16.373 151.157  1.00 51.35           C
ATOM    750  CE  LYS C 326       6.593 -17.584 150.327  1.00 53.93           C
ATOM    751  NZ  LYS C 326       5.936 -18.874 150.774  1.00 57.56           N
ATOM    752  N   ALA C 327      10.128 -12.273 149.768  1.00 51.89           N
ATOM    753  CA  ALA C 327      11.193 -11.321 150.143  1.00 53.86           C
ATOM    754  C   ALA C 327      11.048 -10.001 149.367  1.00 54.66           C
ATOM    755  O   ALA C 327      11.968  -9.174 149.365  1.00 55.57           O
ATOM    756  CB  ALA C 327      12.597 -11.933 149.905  1.00 53.71           C
ATOM    757  N   LEU C 328       9.902  -9.820 148.702  1.00 55.17           N
ATOM    758  CA  LEU C 328       9.645  -8.647 147.864  1.00 55.21           C
ATOM    759  C   LEU C 328       8.299  -7.971 148.215  1.00 56.00           C
ATOM    760  O   LEU C 328       7.233  -8.596 148.106  1.00 56.90           O
ATOM    761  CB  LEU C 328       9.720  -9.070 146.388  1.00 54.98           C
ATOM    762  CG  LEU C 328       9.671  -8.108 145.215  1.00 53.89           C
ATOM    763  CD1 LEU C 328      10.946  -7.294 145.123  1.00 52.88           C
ATOM    764  CD2 LEU C 328       9.479  -8.951 143.999  1.00 50.02           C
ATOM    765  N   PRO C 329       8.338  -6.687 148.626  1.00 55.58           N
ATOM    766  CA  PRO C 329       7.166  -6.010 149.206  1.00 54.97           C
ATOM    767  C   PRO C 329       6.007  -5.716 148.240  1.00 53.87           C
ATOM    768  O   PRO C 329       4.879  -5.439 148.698  1.00 54.96           O
ATOM    769  CB  PRO C 329       7.756  -4.698 149.751  1.00 55.54           C
ATOM    770  CG  PRO C 329       8.911  -4.417 148.846  1.00 56.37           C
ATOM    771  CD  PRO C 329       9.507  -5.787 148.546  1.00 55.98           C
ATOM    772  N   ALA C 330       6.284  -5.724 146.934  1.00 50.91           N
ATOM    773  CA  ALA C 330       5.239  -5.634 145.905  1.00 47.89           C
ATOM    774  C   ALA C 330       5.708  -6.429 144.674  1.00 45.51           C
ATOM    775  O   ALA C 330       6.915  -6.468 144.398  1.00 44.90           O
ATOM    776  CB  ALA C 330       4.939  -4.184 145.541  1.00 48.27           C
ATOM    777  N   PRO C 331       4.760  -7.069 143.937  1.00 42.95           N
ATOM    778  CA  PRO C 331       5.125  -7.847 142.768  1.00 40.05           C
ATOM    779  C   PRO C 331       5.813  -6.966 141.734  1.00 38.36           C
ATOM    780  O   PRO C 331       5.552  -5.748 141.687  1.00 38.79           O
ATOM    781  CB  PRO C 331       3.763  -8.279 142.204  1.00 39.71           C
ATOM    782  CG  PRO C 331       2.859  -8.269 143.356  1.00 41.69           C
ATOM    783  CD  PRO C 331       3.298  -7.097 144.170  1.00 42.81           C
ATOM    784  N   ILE C 332       6.651  -7.566 140.890  1.00 34.94           N
ATOM    785  CA  ILE C 332       7.226  -6.815 139.778  1.00 32.96           C
ATOM    786  C   ILE C 332       6.501  -7.185 138.485  1.00 32.24           C
ATOM    787  O   ILE C 332       6.373  -8.358 138.187  1.00 32.06           O
ATOM    788  CB  ILE C 332       8.731  -7.045 139.648  1.00 31.73           C
ATOM    789  CG1 ILE C 332       9.449  -6.520 140.900  1.00 32.66           C
ATOM    790  CG2 ILE C 332       9.234  -6.389 138.376  1.00 30.88           C
ATOM    791  CD1 ILE C 332      10.832  -7.198 141.168  1.00 34.19           C
ATOM    792  N   GLU C 333       6.043  -6.186 137.727  1.00 32.49           N
ATOM    793  CA  GLU C 333       5.364  -6.390 136.451  1.00 32.67           C
ATOM    794  C   GLU C 333       6.210  -5.823 135.293  1.00 31.04           C
ATOM    795  O   GLU C 333       6.760  -4.712 135.396  1.00 30.61           O
ATOM    796  CB  GLU C 333       3.984  -5.724 136.446  1.00 33.71           C
ATOM    797  CG  GLU C 333       2.950  -6.380 137.401  1.00 36.19           C
ATOM    798  CD  GLU C 333       1.669  -5.569 137.583  1.00 37.92           C
ATOM    799  OE1 GLU C 333       1.079  -5.632 138.694  1.00 47.54           O
ATOM    800  OE2 GLU C 333       1.250  -4.840 136.661  1.00 45.53           O
ATOM    801  N   LYS C 334       6.334  -6.609 134.215  1.00 27.75           N
ATOM    802  CA  LYS C 334       6.949  -6.150 132.958  1.00 26.04           C
ATOM    803  C   LYS C 334       5.970  -6.494 131.859  1.00 24.95           C
ATOM    804  O   LYS C 334       5.269  -7.530 131.920  1.00 22.92           O
ATOM    805  CB  LYS C 334       8.291  -6.864 132.746  1.00 25.31           C
ATOM    806  CG  LYS C 334       9.259  -6.624 133.927  1.00 28.62           C
ATOM    807  CD  LYS C 334      10.042  -5.342 133.663  1.00 31.06           C
ATOM    808  CE  LYS C 334      10.635  -4.752 134.913  1.00 35.91           C
ATOM    809  NZ  LYS C 334      11.358  -3.478 134.581  1.00 40.80           N
ATOM    810  N   THR C 335       5.886  -5.631 130.857  1.00 24.90           N
ATOM    811  CA  THR C 335       4.971  -5.868 129.722  1.00 25.54           C
ATOM    812  C   THR C 335       5.760  -5.744 128.442  1.00 25.56           C
ATOM    813  O   THR C 335       6.613  -4.864 128.343  1.00 25.69           O
ATOM    814  CB  THR C 335       3.853  -4.820 129.691  1.00 26.47           C
ATOM    815  OG1 THR C 335       2.968  -5.079 130.772  1.00 28.16           O
ATOM    816  CG2 THR C 335       3.014  -4.883 128.383  1.00 29.07           C
ATOM    817  N   ILE C 336       5.460  -6.574 127.448  1.00 24.06           N
ATOM    818  CA  ILE C 336       6.106  -6.403 126.129  1.00 24.23           C
ATOM    819  C   ILE C 336       5.073  -6.624 125.019  1.00 24.22           C
ATOM    820  O   ILE C 336       4.057  -7.275 125.246  1.00 22.78           O
ATOM    821  CB  ILE C 336       7.326  -7.384 125.998  1.00 23.99           C
ATOM    822  CG1 ILE C 336       8.249  -6.994 124.874  1.00 26.74           C
ATOM    823  CG2 ILE C 336       6.911  -8.886 125.826  1.00 24.10           C
ATOM    824  CD1 ILE C 336       9.500  -7.824 124.902  1.00 32.40           C
ATOM    825  N   SER C 337       5.350  -6.083 123.825  1.00 23.80           N
ATOM    826  CA  SER C 337       4.513  -6.262 122.677  1.00 23.75           C
ATOM    827  C   SER C 337       5.338  -5.843 121.461  1.00 24.76           C
ATOM    828  O   SER C 337       6.434  -5.262 121.599  1.00 21.63           O
ATOM    829  CB  SER C 337       3.261  -5.377 122.778  1.00 24.86           C
ATOM    830  OG  SER C 337       3.661  -4.045 122.676  1.00 26.91           O
ATOM    831  N   LYS C 338       4.824  -6.154 120.283  1.00 24.35           N
ATOM    832  CA  LYS C 338       5.391  -5.657 119.043  1.00 26.02           C
ATOM    833  C   LYS C 338       5.372  -4.124 119.102  1.00 27.41           C
ATOM    834  O   LYS C 338       4.434  -3.514 119.673  1.00 27.62           O
ATOM    835  CB  LYS C 338       4.460  -6.117 117.926  1.00 26.36           C
ATOM    836  CG  LYS C 338       5.044  -6.007 116.565  1.00 27.21           C
ATOM    837  CD  LYS C 338       4.041  -6.442 115.512  1.00 26.35           C
ATOM    838  CE  LYS C 338       2.834  -5.461 115.497  1.00 29.05           C
ATOM    839  NZ  LYS C 338       2.573  -5.299 114.096  1.00 25.26           N
ATOM    840  N   ALA C 339       6.367  -3.481 118.513  1.00 27.71           N
ATOM    841  CA  ALA C 339       6.411  -2.006 118.491  1.00 28.41           C
ATOM    842  C   ALA C 339       5.141  -1.443 117.856  1.00 29.25           C
ATOM    843  O   ALA C 339       4.633  -1.985 116.858  1.00 28.94           O
ATOM    844  CB  ALA C 339       7.686  -1.490 117.716  1.00 28.77           C
ATOM    845  N   LYS C 340       4.636  -0.364 118.433  1.00 28.91           N
ATOM    846  CA  LYS C 340       3.437   0.295 117.937  1.00 30.70           C
ATOM    847  C   LYS C 340       3.703   1.096 116.686  1.00 31.05           C
ATOM    848  O   LYS C 340       4.726   1.765 116.585  1.00 31.43           O
ATOM    849  CB  LYS C 340       2.898   1.262 119.002  1.00 30.61           C
ATOM    850  CG  LYS C 340       2.302   0.499 120.168  1.00 32.12           C
ATOM    851  CD  LYS C 340       1.740   1.411 121.234  1.00 34.94           C
ATOM    852  CE  LYS C 340       1.005   0.554 122.235  1.00 37.12           C
ATOM    853  NZ  LYS C 340       0.175   1.358 123.169  1.00 33.46           N
ATOM    854  N   GLY C 341       2.764   1.048 115.749  1.00 29.60           N
ATOM    855  CA  GLY C 341       2.827   1.877 114.534  1.00 28.63           C
ATOM    856  C   GLY C 341       2.296   1.029 113.398  1.00 28.68           C
ATOM    857  O   GLY C 341       2.058  -0.180 113.578  1.00 29.06           O
ATOM    858  N   GLN C 342       2.124   1.649 112.233  1.00 28.38           N
ATOM    859  CA  GLN C 342       1.672   0.958 111.030  1.00 28.06           C
ATOM    860  C   GLN C 342       2.815   0.242 110.342  1.00 27.76           C
ATOM    861  O   GLN C 342       3.854   0.870 110.032  1.00 26.97           O
ATOM    862  CB  GLN C 342       0.976   1.943 110.066  1.00 27.94           C
ATOM    863  CG  GLN C 342      -0.305   2.514 110.716  1.00 27.79           C
ATOM    864  CD  GLN C 342      -1.225   1.424 111.245  1.00 27.74           C
ATOM    865  OE1 GLN C 342      -1.763   0.624 110.482  1.00 31.07           O
ATOM    866  NE2 GLN C 342      -1.396   1.380 112.569  1.00 30.19           N
ATOM    867  N   PRO C 343       2.644  -1.077 110.117  1.00 27.59           N
ATOM    868  CA  PRO C 343       3.701  -1.805 109.437  1.00 26.62           C
ATOM    869  C   PRO C 343       4.005  -1.215 108.034  1.00 27.62           C
ATOM    870  O   PRO C 343       3.096  -0.677 107.328  1.00 26.39           O
ATOM    871  CB  PRO C 343       3.154  -3.243 109.373  1.00 27.58           C
ATOM    872  CG  PRO C 343       2.122  -3.350 110.513  1.00 28.68           C
ATOM    873  CD  PRO C 343       1.503  -1.960 110.514  1.00 27.12           C
ATOM    874  N   ARG C 344       5.281  -1.246 107.663  1.00 25.46           N
ATOM    875  CA  ARG C 344       5.720  -0.796 106.343  1.00 27.58           C
ATOM    876  C   ARG C 344       6.551  -1.893 105.710  1.00 26.02           C
ATOM    877  O   ARG C 344       7.382  -2.519 106.352  1.00 25.40           O
ATOM    878  CB  ARG C 344       6.499   0.554 106.345  1.00 25.89           C
ATOM    879  CG  ARG C 344       5.631   1.732 106.896  1.00 31.87           C
ATOM    880  CD  ARG C 344       6.399   3.053 106.977  1.00 32.64           C
ATOM    881  NE  ARG C 344       7.100   3.256 105.707  1.00 44.06           N
ATOM    882  CZ  ARG C 344       7.835   4.314 105.349  1.00 43.92           C
ATOM    883  NH1 ARG C 344       7.992   5.380 106.145  1.00 43.90           N
ATOM    884  NH2 ARG C 344       8.412   4.279 104.170  1.00 42.90           N
ATOM    885  N   GLU C 345       6.301  -2.098 104.428  1.00 25.92           N
ATOM    886  CA  GLU C 345       6.935  -3.121 103.646  1.00 25.59           C
ATOM    887  C   GLU C 345       8.403  -2.778 103.287  1.00 25.82           C
ATOM    888  O   GLU C 345       8.673  -1.735 102.649  1.00 25.45           O
ATOM    889  CB  GLU C 345       6.088  -3.333 102.364  1.00 27.10           C
ATOM    890  CG  GLU C 345       6.797  -4.239 101.397  1.00 27.53           C
ATOM    891  CD  GLU C 345       6.052  -4.504 100.133  1.00 36.77           C
ATOM    892  OE1 GLU C 345       6.067  -5.675  99.700  1.00 39.62           O
ATOM    893  OE2 GLU C 345       5.469  -3.564  99.564  1.00 40.26           O
ATOM    894  N   PRO C 346       9.341  -3.696 103.599  1.00 25.10           N
ATOM    895  CA  PRO C 346      10.762  -3.522 103.294  1.00 26.35           C
ATOM    896  C   PRO C 346      10.958  -3.432 101.775  1.00 27.87           C
ATOM    897  O   PRO C 346      10.351  -4.222 101.071  1.00 28.50           O
ATOM    898  CB  PRO C 346      11.381  -4.833 103.771  1.00 26.51           C
ATOM    899  CG  PRO C 346      10.323  -5.547 104.568  1.00 25.45           C
ATOM    900  CD  PRO C 346       9.034  -4.980 104.254  1.00 24.93           C
ATOM    901  N   GLN C 347      11.737  -2.467 101.272  1.00 28.99           N
ATOM    902  CA  GLN C 347      12.273  -2.541  99.908  1.00 30.47           C
ATOM    903  C   GLN C 347      13.635  -3.215 100.012  1.00 29.63           C
ATOM    904  O   GLN C 347      14.434  -2.833 100.858  1.00 29.74           O
ATOM    905  CB  GLN C 347      12.513  -1.144  99.310  1.00 30.74           C
ATOM    906  CG  GLN C 347      11.336  -0.125  99.322  1.00 32.91           C
ATOM    907  CD  GLN C 347      11.841   1.353  99.303  1.00 36.07           C
ATOM    908  OE1 GLN C 347      12.664   1.833  98.380  1.00 35.91           O
ATOM    909  NE2 GLN C 347      11.368   2.098 100.315  1.00 37.90           N
ATOM    910  N   VAL C 348      13.915  -4.188  99.149  1.00 28.60           N
ATOM    911  CA  VAL C 348      15.128  -5.016  99.227  1.00 28.62           C
ATOM    912  C   VAL C 348      15.921  -4.811  97.933  1.00 28.95           C
ATOM    913  O   VAL C 348      15.385  -4.979  96.836  1.00 29.35           O
ATOM    914  CB  VAL C 348      14.775  -6.542  99.418  1.00 29.00           C
ATOM    915  CG1 VAL C 348      16.078  -7.420  99.440  1.00 29.02           C
ATOM    916  CG2 VAL C 348      13.886  -6.754 100.713  1.00 27.17           C
ATOM    917  N   TYR C 349      17.173  -4.379  98.054  1.00 28.72           N
ATOM    918  CA  TYR C 349      18.020  -4.077  96.901  1.00 29.01           C
ATOM    919  C   TYR C 349      19.369  -4.753  97.040  1.00 29.67           C
ATOM    920  O   TYR C 349      20.033  -4.619  98.071  1.00 29.55           O
ATOM    921  CB  TYR C 349      18.240  -2.564  96.842  1.00 29.42           C
ATOM    922  CG  TYR C 349      16.965  -1.760  96.660  1.00 29.69           C
ATOM    923  CD1 TYR C 349      16.146  -1.934  95.526  1.00 29.63           C
ATOM    924  CD2 TYR C 349      16.566  -0.841  97.627  1.00 30.42           C
ATOM    925  CE1 TYR C 349      14.937  -1.196  95.369  1.00 28.23           C
ATOM    926  CE2 TYR C 349      15.376  -0.089  97.466  1.00 29.40           C
ATOM    927  CZ  TYR C 349      14.582  -0.267  96.349  1.00 29.15           C
ATOM    928  OH  TYR C 349      13.451   0.504  96.237  1.00 28.61           O
ATOM    929  N   THR C 350      19.789  -5.512  96.037  1.00 30.35           N
ATOM    930  CA  THR C 350      21.104  -6.176  96.127  1.00 30.12           C
ATOM    931  C   THR C 350      22.085  -5.320  95.335  1.00 30.74           C
ATOM    932  O   THR C 350      21.741  -4.831  94.236  1.00 29.35           O
ATOM    933  CB  THR C 350      21.096  -7.589  95.513  1.00 30.14           C
ATOM    934  OG1 THR C 350      20.582  -7.498  94.174  1.00 32.00           O
ATOM    935  CG2 THR C 350      20.248  -8.588  96.349  1.00 30.02           C
ATOM    936  N   LEU C 351      23.282  -5.139  95.898  1.00 29.74           N
ATOM    937  CA  LEU C 351      24.335  -4.277  95.318  1.00 30.87           C
ATOM    938  C   LEU C 351      25.595  -5.104  95.070  1.00 31.11           C
ATOM    939  O   LEU C 351      26.070  -5.761  95.993  1.00 31.90           O
ATOM    940  CB  LEU C 351      24.659  -3.121  96.294  1.00 28.48           C
ATOM    941  CG  LEU C 351      23.529  -2.269  96.886  1.00 29.64           C
ATOM    942  CD1 LEU C 351      24.092  -1.226  97.859  1.00 27.45           C
ATOM    943  CD2 LEU C 351      22.675  -1.597  95.782  1.00 31.40           C
ATOM    944  N   PRO C 352      26.130  -5.105  93.828  1.00 32.97           N
ATOM    945  CA  PRO C 352      27.324  -5.894  93.581  1.00 34.44           C
ATOM    946  C   PRO C 352      28.576  -5.304  94.300  1.00 36.15           C
ATOM    947  O   PRO C 352      28.493  -4.206  94.874  1.00 34.82           O
ATOM    948  CB  PRO C 352      27.475  -5.825  92.041  1.00 34.79           C
ATOM    949  CG  PRO C 352      26.866  -4.503  91.664  1.00 33.98           C
ATOM    950  CD  PRO C 352      25.660  -4.410  92.609  1.00 32.62           C
ATOM    951  N   PRO C 353      29.721  -6.039  94.284  1.00 38.02           N
ATOM    952  CA  PRO C 353      30.970  -5.515  94.837  1.00 39.70           C
ATOM    953  C   PRO C 353      31.385  -4.235  94.110  1.00 41.04           C
ATOM    954  O   PRO C 353      31.141  -4.106  92.910  1.00 41.65           O
ATOM    955  CB  PRO C 353      32.000  -6.623  94.520  1.00 39.71           C
ATOM    956  CG  PRO C 353      31.195  -7.862  94.321  1.00 39.43           C
ATOM    957  CD  PRO C 353      29.901  -7.395  93.728  1.00 38.71           C
ATOM    958  N   SER C 354      31.973  -3.283  94.821  1.00 42.16           N
ATOM    959  CA  SER C 354      32.592  -2.149  94.146  1.00 43.68           C
ATOM    960  C   SER C 354      33.671  -2.640  93.194  1.00 45.36           C
ATOM    961  O   SER C 354      34.321  -3.654  93.451  1.00 44.77           O
ATOM    962  CB  SER C 354      33.193  -1.218  95.202  1.00 43.71           C
ATOM    963  OG  SER C 354      34.326  -0.541  94.726  1.00 42.51           O
ATOM    964  N   ARG C 355      33.889  -1.928  92.092  1.00 47.71           N
ATOM    965  CA  ARG C 355      34.988  -2.303  91.195  1.00 50.26           C
ATOM    966  C   ARG C 355      36.365  -2.300  91.900  1.00 50.44           C
ATOM    967  O   ARG C 355      37.202  -3.148  91.595  1.00 51.04           O
ATOM    968  CB  ARG C 355      34.996  -1.403  89.965  1.00 51.35           C
ATOM    969  CG  ARG C 355      35.835  -1.881  88.805  1.00 56.68           C
ATOM    970  CD  ARG C 355      36.144  -0.691  87.912  1.00 65.02           C
ATOM    971  NE  ARG C 355      36.670   0.397  88.745  1.00 72.01           N
ATOM    972  CZ  ARG C 355      37.858   0.981  88.583  1.00 75.64           C
ATOM    973  NH1 ARG C 355      38.652   0.619  87.576  1.00 75.88           N
ATOM    974  NH2 ARG C 355      38.242   1.944  89.421  1.00 76.07           N
ATOM    975  N   ASP C 356      36.592  -1.375  92.839  1.00 50.34           N
ATOM    976  CA  ASP C 356      37.863  -1.335  93.599  1.00 50.58           C
ATOM    977  C   ASP C 356      38.091  -2.617  94.419  1.00 50.58           C
ATOM    978  O   ASP C 356      39.236  -2.980  94.736  1.00 50.14           O
ATOM    979  CB  ASP C 356      37.917  -0.130  94.549  1.00 50.97           C
ATOM    980  CG  ASP C 356      37.831   1.201  93.826  1.00 51.68           C
ATOM    981  OD1 ASP C 356      37.247   2.167  94.382  1.00 52.12           O
ATOM    982  OD2 ASP C 356      38.333   1.288  92.699  1.00 53.12           O
ATOM    983  N   GLU C 357      37.007  -3.301  94.754  1.00 49.57           N
ATOM    984  CA  GLU C 357      37.123  -4.496  95.568  1.00 50.48           C
ATOM    985  C   GLU C 357      37.659  -5.751  94.873  1.00 51.69           C
ATOM    986  O   GLU C 357      38.224  -6.640  95.523  1.00 50.71           O
ATOM    987  CB  GLU C 357      35.827  -4.805  96.263  1.00 48.35           C
ATOM    988  CG  GLU C 357      36.137  -5.457  97.563  1.00 49.49           C
ATOM    989  CD  GLU C 357      34.911  -5.847  98.374  1.00 40.25           C
ATOM    990  OE1 GLU C 357      33.789  -5.918  97.825  1.00 48.25           O
ATOM    991  OE2 GLU C 357      35.075  -6.091  99.589  1.00 43.85           O
ATOM    992  N   LEU C 358      37.460  -5.815  93.556  1.00 54.00           N
ATOM    993  CA  LEU C 358      37.878  -6.969  92.757  1.00 56.98           C
ATOM    994  C   LEU C 358      39.403  -7.214  92.761  1.00 58.30           C
ATOM    995  O   LEU C 358      39.878  -8.212  92.227  1.00 59.21           O
ATOM    996  CB  LEU C 358      37.363  -6.797  91.332  1.00 57.66           C
ATOM    997  CG  LEU C 358      35.846  -6.614  91.268  1.00 57.64           C
ATOM    998  CD1 LEU C 358      35.450  -6.119  89.876  1.00 59.90           C
ATOM    999  CD2 LEU C 358      35.093  -7.904  91.637  1.00 57.71           C
ATOM   1000  N   THR C 359      40.143  -6.291  93.381  1.00 59.43           N
ATOM   1001  CA  THR C 359      41.572  -6.418  93.705  1.00 60.63           C
ATOM   1002  C   THR C 359      41.829  -7.540  94.723  1.00 60.54           C
ATOM   1003  O   THR C 359      42.938  -8.118  94.766  1.00 59.49           O
ATOM   1004  CB  THR C 359      42.070  -5.093  94.339  1.00 60.49           C
ATOM   1005  OG1 THR C 359      42.055  -4.056  93.353  1.00 61.88           O
ATOM   1006  CG2 THR C 359      43.461  -5.228  94.918  1.00 62.19           C
ATOM   1007  N   LYS C 360      40.805  -7.827  95.533  1.00 58.96           N
ATOM   1008  CA  LYS C 360      40.926  -8.666  96.726  1.00 59.18           C
ATOM   1009  C   LYS C 360      40.582 -10.139  96.436  1.00 58.62           C
ATOM   1010  O   LYS C 360      40.020 -10.451  95.386  1.00 59.57           O
ATOM   1011  CB  LYS C 360      40.045  -8.098  97.860  1.00 59.16           C
ATOM   1012  CG  LYS C 360      40.318  -6.626  98.196  1.00 60.11           C
ATOM   1013  CD  LYS C 360      41.196  -6.485  99.443  1.00 62.84           C
ATOM   1014  CE  LYS C 360      42.334  -5.474  99.276  1.00 65.92           C
ATOM   1015  NZ  LYS C 360      41.998  -4.240  98.507  1.00 66.45           N
ATOM   1016  N   ASN C 361      40.925 -11.036  97.359  1.00 57.26           N
ATOM   1017  CA  ASN C 361      40.590 -12.455  97.217  1.00 55.89           C
ATOM   1018  C   ASN C 361      39.146 -12.790  97.615  1.00 53.78           C
ATOM   1019  O   ASN C 361      38.619 -13.850  97.260  1.00 53.27           O
ATOM   1020  CB  ASN C 361      41.548 -13.301  98.043  1.00 56.56           C
ATOM   1021  CG  ASN C 361      42.966 -13.286  97.494  1.00 59.91           C
ATOM   1022  OD1 ASN C 361      43.928 -13.448  98.245  1.00 62.00           O
ATOM   1023  ND2 ASN C 361      43.103 -13.107  96.169  1.00 63.55           N
ATOM   1024  N   GLN C 362      38.550 -11.893  98.400  1.00 50.98           N
ATOM   1025  CA  GLN C 362      37.172 -11.993  98.833  1.00 48.42           C
ATOM   1026  C   GLN C 362      36.449 -10.711  98.416  1.00 45.36           C
ATOM   1027  O   GLN C 362      37.051  -9.642  98.430  1.00 44.58           O
ATOM   1028  CB  GLN C 362      37.100 -12.225 100.344  1.00 48.72           C
ATOM   1029  CG  GLN C 362      37.777 -13.523 100.793  1.00 52.79           C
ATOM   1030  CD  GLN C 362      36.957 -14.293 101.832  1.00 57.89           C
ATOM   1031  OE1 GLN C 362      35.945 -14.919 101.502  1.00 61.42           O
ATOM   1032  NE2 GLN C 362      37.404 -14.267 103.091  1.00 59.77           N
ATOM   1033  N   VAL C 363      35.188 -10.838  97.987  1.00 42.55           N
ATOM   1034  CA  VAL C 363      34.344  -9.660  97.646  1.00 39.20           C
ATOM   1035  C   VAL C 363      33.123  -9.590  98.561  1.00 37.41           C
ATOM   1036  O   VAL C 363      32.723 -10.599  99.130  1.00 35.66           O
ATOM   1037  CB  VAL C 363      33.926  -9.589  96.122  1.00 39.51           C
ATOM   1038  CG1 VAL C 363      35.129  -9.371  95.201  1.00 39.01           C
ATOM   1039  CG2 VAL C 363      33.108 -10.822  95.653  1.00 39.55           C
ATOM   1040  N   SER C 364      32.540  -8.394  98.688  1.00 35.54           N
ATOM   1041  CA  SER C 364      31.306  -8.169  99.475  1.00 33.58           C
ATOM   1042  C   SER C 364      30.059  -8.040  98.569  1.00 32.67           C
ATOM   1043  O   SER C 364      29.992  -7.172  97.680  1.00 32.13           O
ATOM   1044  CB  SER C 364      31.415  -6.894 100.328  1.00 33.40           C
ATOM   1045  OG  SER C 364      32.690  -6.787 100.996  1.00 36.31           O
ATOM   1046  N   LEU C 365      29.065  -8.885  98.822  1.00 30.68           N
ATOM   1047  CA  LEU C 365      27.771  -8.745  98.158  1.00 30.00           C
ATOM   1048  C   LEU C 365      26.849  -8.068  99.179  1.00 28.80           C
ATOM   1049  O   LEU C 365      26.770  -8.508 100.309  1.00 27.67           O
ATOM   1050  CB  LEU C 365      27.221 -10.102  97.734  1.00 29.77           C
ATOM   1051  CG  LEU C 365      28.125 -11.011  96.882  1.00 34.56           C
ATOM   1052  CD1 LEU C 365      27.277 -12.083  96.297  1.00 36.00           C
ATOM   1053  CD2 LEU C 365      28.859 -10.313  95.757  1.00 35.93           C
ATOM   1054  N   THR C 366      26.181  -6.987  98.780  1.00 28.09           N
ATOM   1055  CA  THR C 366      25.437  -6.171  99.722  1.00 27.34           C
ATOM   1056  C   THR C 366      23.931  -6.310  99.516  1.00 28.06           C
ATOM   1057  O   THR C 366      23.435  -6.284  98.375  1.00 27.74           O
ATOM   1058  CB  THR C 366      25.854  -4.701  99.631  1.00 26.78           C
ATOM   1059  OG1 THR C 366      27.233  -4.603  99.933  1.00 28.08           O
ATOM   1060  CG2 THR C 366      25.069  -3.817 100.624  1.00 24.37           C
ATOM   1061  N   CYS C 367      23.217  -6.497 100.624  1.00 27.11           N
ATOM   1062  CA  CYS C 367      21.770  -6.412 100.608  1.00 26.44           C
ATOM   1063  C   CYS C 367      21.284  -5.215 101.428  1.00 25.40           C
ATOM   1064  O   CYS C 367      21.386  -5.206 102.680  1.00 25.42           O
ATOM   1065  CB  CYS C 367      21.172  -7.678 101.181  1.00 26.56           C
ATOM   1066  SG  CYS C 367      19.426  -7.879 100.816  1.00 28.91           S
ATOM   1067  N   LEU C 368      20.694  -4.246 100.734  1.00 24.64           N
ATOM   1068  CA  LEU C 368      20.039  -3.121 101.403  1.00 23.67           C
ATOM   1069  C   LEU C 368      18.565  -3.447 101.605  1.00 24.07           C
ATOM   1070  O   LEU C 368      17.840  -3.755 100.641  1.00 24.66           O
ATOM   1071  CB  LEU C 368      20.239  -1.795 100.610  1.00 23.82           C
ATOM   1072  CG  LEU C 368      19.357  -0.571 100.975  1.00 23.47           C
ATOM   1073  CD1 LEU C 368      19.617  -0.155 102.372  1.00 21.01           C
ATOM   1074  CD2 LEU C 368      19.668   0.589 100.056  1.00 23.26           C
ATOM   1075  N   VAL C 369      18.106  -3.379 102.855  1.00 22.69           N
ATOM   1076  CA  VAL C 369      16.693  -3.537 103.147  1.00 21.69           C
ATOM   1077  C   VAL C 369      16.273  -2.245 103.861  1.00 22.41           C
ATOM   1078  O   VAL C 369      16.775  -1.944 104.948  1.00 22.74           O
ATOM   1079  CB  VAL C 369      16.493  -4.780 104.100  1.00 21.14           C
ATOM   1080  CG1 VAL C 369      15.055  -5.083 104.357  1.00 20.04           C
ATOM   1081  CG2 VAL C 369      17.263  -6.053 103.533  1.00 19.60           C
ATOM   1082  N   LYS C 370      15.363  -1.475 103.279  1.00 22.36           N
ATOM   1083  CA  LYS C 370      14.997  -0.199 103.879  1.00 23.33           C
ATOM   1084  C   LYS C 370      13.487  -0.039 103.849  1.00 24.41           C
ATOM   1085  O   LYS C 370      12.745  -0.837 103.191  1.00 24.56           O
ATOM   1086  CB  LYS C 370      15.646   0.956 103.086  1.00 23.09           C
ATOM   1087  CG  LYS C 370      15.256   0.992 101.576  1.00 24.75           C
ATOM   1088  CD  LYS C 370      15.675   2.330 100.903  1.00 26.36           C
ATOM   1089  CE  LYS C 370      14.822   3.472 101.478  1.00 28.55           C
ATOM   1090  NZ  LYS C 370      14.834   4.642 100.612  1.00 31.38           N
ATOM   1091  N   GLY C 371      13.034   1.000 104.541  1.00 24.12           N
ATOM   1092  CA  GLY C 371      11.627   1.367 104.548  1.00 24.01           C
ATOM   1093  C   GLY C 371      10.729   0.529 105.418  1.00 22.84           C
ATOM   1094  O   GLY C 371       9.510   0.661 105.337  1.00 23.02           O
ATOM   1095  N   PHE C 372      11.290  -0.317 106.273  1.00 22.12           N
ATOM   1096  CA  PHE C 372      10.450  -1.272 106.972  1.00 20.68           C
ATOM   1097  C   PHE C 372      10.069  -0.819 108.380  1.00 21.69           C
ATOM   1098  O   PHE C 372      10.752  -0.011 108.977  1.00 20.98           O
ATOM   1099  CB  PHE C 372      11.071  -2.678 106.955  1.00 20.59           C
ATOM   1100  CG  PHE C 372      12.413  -2.821 107.704  1.00 19.98           C
ATOM   1101  CD1 PHE C 372      12.466  -3.244 109.036  1.00 20.67           C
ATOM   1102  CD2 PHE C 372      13.619  -2.659 107.021  1.00 20.33           C
ATOM   1103  CE1 PHE C 372      13.678  -3.442 109.655  1.00 19.64           C
ATOM   1104  CE2 PHE C 372      14.827  -2.848 107.609  1.00 16.62           C
ATOM   1105  CZ  PHE C 372      14.875  -3.234 108.949  1.00 18.90           C
ATOM   1106  N   TYR C 373       8.940  -1.328 108.874  1.00 22.64           N
ATOM   1107  CA  TYR C 373       8.426  -1.036 110.211  1.00 23.82           C
ATOM   1108  C   TYR C 373       7.444  -2.144 110.543  1.00 23.41           C
ATOM   1109  O   TYR C 373       6.704  -2.561 109.674  1.00 24.09           O
ATOM   1110  CB  TYR C 373       7.673   0.330 110.313  1.00 23.30           C
ATOM   1111  CG  TYR C 373       7.474   0.741 111.769  1.00 24.70           C
ATOM   1112  CD1 TYR C 373       8.437   1.508 112.401  1.00 19.45           C
ATOM   1113  CD2 TYR C 373       6.369   0.283 112.536  1.00 24.36           C
ATOM   1114  CE1 TYR C 373       8.320   1.848 113.746  1.00 24.07           C
ATOM   1115  CE2 TYR C 373       6.226   0.627 113.902  1.00 21.85           C
ATOM   1116  CZ  TYR C 373       7.216   1.424 114.484  1.00 25.67           C
ATOM   1117  OH  TYR C 373       7.153   1.807 115.794  1.00 26.99           O
ATOM   1118  N   PRO C 374       7.486  -2.695 111.771  1.00 22.98           N
ATOM   1119  CA  PRO C 374       8.446  -2.513 112.858  1.00 23.10           C
ATOM   1120  C   PRO C 374       9.866  -3.022 112.515  1.00 22.15           C
ATOM   1121  O   PRO C 374      10.082  -3.501 111.385  1.00 21.25           O
ATOM   1122  CB  PRO C 374       7.810  -3.304 114.031  1.00 23.31           C
ATOM   1123  CG  PRO C 374       6.930  -4.309 113.371  1.00 24.83           C
ATOM   1124  CD  PRO C 374       6.426  -3.687 112.110  1.00 23.62           C
ATOM   1125  N   SER C 375      10.820  -2.897 113.451  1.00 21.87           N
ATOM   1126  CA  SER C 375      12.217  -3.223 113.172  1.00 23.12           C
ATOM   1127  C   SER C 375      12.488  -4.719 113.207  1.00 23.19           C
ATOM   1128  O   SER C 375      13.546  -5.157 112.797  1.00 23.84           O
ATOM   1129  CB  SER C 375      13.161  -2.505 114.121  1.00 23.33           C
ATOM   1130  OG  SER C 375      12.967  -3.006 115.415  1.00 26.42           O
ATOM   1131  N   ASP C 376      11.516  -5.496 113.683  1.00 24.04           N
ATOM   1132  CA  ASP C 376      11.611  -6.983 113.728  1.00 24.53           C
ATOM   1133  C   ASP C 376      11.691  -7.533 112.331  1.00 23.29           C
ATOM   1134  O   ASP C 376      10.750  -7.373 111.552  1.00 23.76           O
ATOM   1135  CB  ASP C 376      10.374  -7.588 114.415  1.00 25.19           C
ATOM   1136  CG  ASP C 376      10.213  -7.089 115.821  1.00 30.69           C
ATOM   1137  OD1 ASP C 376       9.073  -6.795 116.239  1.00 36.83           O
ATOM   1138  OD2 ASP C 376      11.260  -6.949 116.521  1.00 35.56           O
ATOM   1139  N   ILE C 377      12.804  -8.196 112.021  1.00 22.62           N
ATOM   1140  CA  ILE C 377      13.087  -8.665 110.663  1.00 21.44           C
ATOM   1141  C   ILE C 377      14.136  -9.793 110.673  1.00 23.57           C
ATOM   1142  O   ILE C 377      14.932  -9.923 111.647  1.00 25.47           O
ATOM   1143  CB  ILE C 377      13.518  -7.448 109.756  1.00 22.31           C
ATOM   1144  CG1 ILE C 377      13.486  -7.828 108.252  1.00 17.08           C
ATOM   1145  CG2 ILE C 377      14.895  -6.906 110.199  1.00 20.94           C
ATOM   1146  CD1 ILE C 377      13.574  -6.603 107.311  1.00 19.00           C
ATOM   1147  N   ALA C 378      14.140 -10.642 109.638  1.00 23.21           N
ATOM   1148  CA  ALA C 378      15.206 -11.635 109.543  1.00 24.56           C
ATOM   1149  C   ALA C 378      15.767 -11.615 108.137  1.00 25.03           C
ATOM   1150  O   ALA C 378      14.992 -11.525 107.192  1.00 25.73           O
ATOM   1151  CB  ALA C 378      14.678 -13.047 109.939  1.00 24.09           C
ATOM   1152  N   VAL C 379      17.104 -11.662 108.009  1.00 24.97           N
ATOM   1153  CA  VAL C 379      17.774 -11.609 106.713  1.00 26.03           C
ATOM   1154  C   VAL C 379      18.767 -12.776 106.557  1.00 27.60           C
ATOM   1155  O   VAL C 379      19.512 -13.100 107.465  1.00 26.94           O
ATOM   1156  CB  VAL C 379      18.500 -10.247 106.524  1.00 24.35           C
ATOM   1157  CG1 VAL C 379      19.109 -10.111 105.094  1.00 25.03           C
ATOM   1158  CG2 VAL C 379      17.549  -9.140 106.800  1.00 21.83           C
ATOM   1159  N   GLU C 380      18.753 -13.424 105.402  1.00 29.56           N
ATOM   1160  CA  GLU C 380      19.602 -14.583 105.206  1.00 32.01           C
ATOM   1161  C   GLU C 380      20.116 -14.573 103.784  1.00 31.87           C
ATOM   1162  O   GLU C 380      19.482 -13.992 102.906  1.00 29.62           O
ATOM   1163  CB  GLU C 380      18.832 -15.890 105.505  1.00 32.15           C
ATOM   1164  CG  GLU C 380      18.429 -16.061 107.009  1.00 35.78           C
ATOM   1165  CD  GLU C 380      17.769 -17.410 107.345  1.00 37.37           C
ATOM   1166  OE1 GLU C 380      17.880 -18.382 106.529  1.00 45.69           O
ATOM   1167  OE2 GLU C 380      17.138 -17.504 108.429  1.00 41.80           O
ATOM   1168  N   TRP C 381      21.265 -15.218 103.565  1.00 32.24           N
ATOM   1169  CA  TRP C 381      21.761 -15.414 102.220  1.00 33.86           C
ATOM   1170  C   TRP C 381      21.870 -16.870 101.890  1.00 35.66           C
ATOM   1171  O   TRP C 381      22.146 -17.709 102.778  1.00 35.27           O
ATOM   1172  CB  TRP C 381      23.151 -14.858 102.078  1.00 31.99           C
ATOM   1173  CG  TRP C 381      23.268 -13.417 102.180  1.00 30.95           C
ATOM   1174  CD1 TRP C 381      23.362 -12.689 103.319  1.00 31.12           C
ATOM   1175  CD2 TRP C 381      23.381 -12.491 101.089  1.00 29.79           C
ATOM   1176  NE1 TRP C 381      23.512 -11.352 103.009  1.00 31.22           N
ATOM   1177  CE2 TRP C 381      23.542 -11.210 101.646  1.00 28.95           C
ATOM   1178  CE3 TRP C 381      23.356 -12.625  99.696  1.00 29.88           C
ATOM   1179  CZ2 TRP C 381      23.686 -10.070 100.864  1.00 29.87           C
ATOM   1180  CZ3 TRP C 381      23.490 -11.475  98.905  1.00 31.68           C
ATOM   1181  CH2 TRP C 381      23.642 -10.222  99.491  1.00 29.53           C
ATOM   1182  N   GLU C 382      21.714 -17.153 100.594  1.00 37.96           N
ATOM   1183  CA  GLU C 382      21.899 -18.473 100.053  1.00 39.81           C
ATOM   1184  C   GLU C 382      22.408 -18.405  98.614  1.00 41.81           C
ATOM   1185  O   GLU C 382      22.487 -17.318  97.986  1.00 40.92           O
ATOM   1186  CB  GLU C 382      20.599 -19.279 100.139  1.00 40.48           C
ATOM   1187  CG  GLU C 382      19.400 -18.563  99.565  1.00 41.60           C
ATOM   1188  CD  GLU C 382      18.200 -19.437  99.486  1.00 43.58           C
ATOM   1189  OE1 GLU C 382      17.435 -19.425 100.483  1.00 42.23           O
ATOM   1190  OE2 GLU C 382      18.028 -20.140  98.440  1.00 44.96           O
ATOM   1191  N   SER C 383      22.771 -19.583  98.118  1.00 44.44           N
ATOM   1192  CA  SER C 383      23.139 -19.821  96.724  1.00 47.24           C
ATOM   1193  C   SER C 383      22.872 -21.316  96.439  1.00 49.49           C
ATOM   1194  O   SER C 383      23.191 -22.152  97.282  1.00 50.62           O
ATOM   1195  CB  SER C 383      24.615 -19.487  96.535  1.00 46.39           C
ATOM   1196  OG  SER C 383      25.012 -19.581  95.189  1.00 46.22           O
ATOM   1197  N   ASN C 384      22.284 -21.653  95.284  1.00 51.93           N
ATOM   1198  CA  ASN C 384      22.014 -23.065  94.890  1.00 53.15           C
ATOM   1199  C   ASN C 384      21.125 -23.762  95.938  1.00 53.71           C
ATOM   1200  O   ASN C 384      21.249 -24.966  96.176  1.00 54.74           O
ATOM   1201  CB  ASN C 384      23.328 -23.853  94.574  1.00 53.71           C
ATOM   1202  CG  ASN C 384      23.105 -25.183  93.720  1.00 55.83           C
ATOM   1203  OD1 ASN C 384      22.704 -26.234  94.245  1.00 60.52           O
ATOM   1204  ND2 ASN C 384      23.444 -25.128  92.423  1.00 58.96           N
ATOM   1205  N   GLY C 385      20.218 -22.994  96.544  1.00 53.43           N
ATOM   1206  CA  GLY C 385      19.294 -23.501  97.562  1.00 53.50           C
ATOM   1207  C   GLY C 385      19.832 -23.570  98.990  1.00 54.19           C
ATOM   1208  O   GLY C 385      19.045 -23.729  99.940  1.00 54.04           O
ATOM   1209  N   GLN C 386      21.157 -23.445  99.148  1.00 53.27           N
ATOM   1210  CA  GLN C 386      21.824 -23.683 100.433  1.00 52.83           C
ATOM   1211  C   GLN C 386      22.271 -22.393 101.102  1.00 51.08           C
ATOM   1212  O   GLN C 386      22.804 -21.502 100.434  1.00 50.28           O
ATOM   1213  CB  GLN C 386      23.046 -24.605 100.277  1.00 53.20           C
ATOM   1214  CG  GLN C 386      22.884 -25.851  99.335  1.00 57.74           C
ATOM   1215  CD  GLN C 386      21.643 -26.729  99.598  1.00 62.01           C
ATOM   1216  OE1 GLN C 386      21.330 -27.097 100.742  1.00 62.30           O
ATOM   1217  NE2 GLN C 386      20.943 -27.081  98.515  1.00 63.61           N
ATOM   1218  N   PRO C 387      22.059 -22.288 102.429  1.00 50.25           N
ATOM   1219  CA  PRO C 387      22.464 -21.089 103.142  1.00 48.80           C
ATOM   1220  C   PRO C 387      23.970 -20.853 103.037  1.00 47.97           C
ATOM   1221  O   PRO C 387      24.745 -21.818 102.992  1.00 48.37           O
ATOM   1222  CB  PRO C 387      22.032 -21.376 104.587  1.00 49.44           C
ATOM   1223  CG  PRO C 387      20.933 -22.417 104.468  1.00 49.89           C
ATOM   1224  CD  PRO C 387      21.401 -23.264 103.322  1.00 50.66           C
ATOM   1225  N   GLU C 388      24.358 -19.587 102.939  1.00 46.36           N
ATOM   1226  CA  GLU C 388      25.756 -19.174 102.911  1.00 46.28           C
ATOM   1227  C   GLU C 388      26.188 -18.909 104.349  1.00 46.02           C
ATOM   1228  O   GLU C 388      25.397 -18.485 105.156  1.00 46.17           O
ATOM   1229  CB  GLU C 388      25.921 -17.928 102.041  1.00 45.92           C
ATOM   1230  CG  GLU C 388      25.790 -18.208 100.548  1.00 45.80           C
ATOM   1231  CD  GLU C 388      27.054 -18.780  99.956  1.00 50.19           C
ATOM   1232  OE1 GLU C 388      28.166 -18.356 100.384  1.00 49.70           O
ATOM   1233  OE2 GLU C 388      26.939 -19.651  99.056  1.00 52.06           O
ATOM   1234  N   ASN C 389      27.425 -19.212 104.687  1.00 46.69           N
ATOM   1235  CA  ASN C 389      27.880 -19.064 106.083  1.00 47.43           C
ATOM   1236  C   ASN C 389      28.325 -17.636 106.445  1.00 45.13           C
ATOM   1237  O   ASN C 389      27.934 -17.074 107.499  1.00 46.47           O
ATOM   1238  CB  ASN C 389      29.024 -20.052 106.356  1.00 48.87           C
ATOM   1239  CG  ASN C 389      28.577 -21.515 106.243  1.00 54.75           C
ATOM   1240  OD1 ASN C 389      29.275 -22.361 105.655  1.00 58.42           O
ATOM   1241  ND2 ASN C 389      27.398 -21.818 106.807  1.00 60.61           N
ATOM   1242  N   ASN C 390      29.083 -17.044 105.530  1.00 41.35           N
ATOM   1243  CA  ASN C 390      29.944 -15.904 105.831  1.00 38.96           C
ATOM   1244  C   ASN C 390      29.291 -14.556 105.545  1.00 35.76           C
ATOM   1245  O   ASN C 390      29.748 -13.808 104.688  1.00 34.54           O
ATOM   1246  CB  ASN C 390      31.270 -16.035 105.063  1.00 39.24           C
ATOM   1247  CG  ASN C 390      32.407 -15.202 105.670  1.00 42.02           C
ATOM   1248  OD1 ASN C 390      32.240 -14.512 106.678  1.00 46.26           O
ATOM   1249  ND2 ASN C 390      33.572 -15.252 105.029  1.00 43.87           N
ATOM   1250  N   TYR C 391      28.224 -14.251 106.279  1.00 33.06           N
ATOM   1251  CA  TYR C 391      27.590 -12.955 106.169  1.00 30.86           C
ATOM   1252  C   TYR C 391      27.398 -12.389 107.553  1.00 30.31           C
ATOM   1253  O   TYR C 391      27.370 -13.135 108.545  1.00 30.34           O
ATOM   1254  CB  TYR C 391      26.263 -12.999 105.368  1.00 30.12           C
ATOM   1255  CG  TYR C 391      25.136 -13.790 106.009  1.00 31.19           C
ATOM   1256  CD1 TYR C 391      24.979 -15.170 105.765  1.00 28.44           C
ATOM   1257  CD2 TYR C 391      24.235 -13.175 106.851  1.00 29.30           C
ATOM   1258  CE1 TYR C 391      23.946 -15.883 106.345  1.00 30.15           C
ATOM   1259  CE2 TYR C 391      23.197 -13.897 107.455  1.00 32.53           C
ATOM   1260  CZ  TYR C 391      23.057 -15.255 107.188  1.00 32.56           C
ATOM   1261  OH  TYR C 391      22.013 -15.965 107.792  1.00 33.96           O
ATOM   1262  N   LYS C 392      27.268 -11.067 107.595  1.00 27.71           N
ATOM   1263  CA  LYS C 392      26.963 -10.316 108.805  1.00 26.55           C
ATOM   1264  C   LYS C 392      25.942  -9.269 108.396  1.00 25.41           C
ATOM   1265  O   LYS C 392      26.009  -8.721 107.296  1.00 25.24           O
ATOM   1266  CB  LYS C 392      28.217  -9.591 109.312  1.00 26.56           C
ATOM   1267  CG  LYS C 392      29.336 -10.450 109.889  1.00 26.17           C
[truncated: 2,898,858 more chars]
