# Supplementary material for: Growing Glycans in Rosetta: Accurate de novo glycan modeling, density fitting, and rational sequon design
Source: PLoS Comput Biol. 2024 Jun 24;20(6):e1011895. doi: 10.1371/journal.pcbi.1011895 (PMC11288642; doi:10.1371/journal.pcbi.1011895)
Supplement: S1 Data — Please see README for a full description of each component. Briefly, these include the following scripts: create_substituted_JD.py—Used to create substituted job description file for rosetta_scripts_jd3; create_symmetry_mates.py—This was used to create symmetry mates with a 12 A radius; density_build_example.xml—An an example of a main job definition file before being substituted for each glycan; density_build_example_substituted.xml—Substituted version; glycan_bm_plots.py—Tools used for plotting all benchmark experiments from Rosetta JSON files.; glycan_conformer_table.txt—The resultant glycan conformer table used in Rosetta and benchmarked against; glycan_tree_relax.xml—Main script used for de novo benchmarking.; glycan_tree_relax_dens.xml—Main script used for density building.; glycan_tree_relax_with_solvation.xml—Script used for running the GTM with explicit waters; glycan_water_mediated_hbonds.xml—Script for calculating water mediated hydrogen bonds; pdb_roots_density_sym.txt—Benchmark glycan list used for create_substituted_JD.py; refine_with_map_dih2.xml—Script used for refining input structures into the rosetta energy function using density. (ZIP) [file pcbi.1011895.s027.zip › supplemental_data/symmetrized_structures/5szr_0001_crys.symm]

symmetry_name 5szr_0001_P_41_21_2
E = 2*VRT_0_0_0_0_base + 1*(VRT_0_0_0_0_base:VRT_5_0_0_0_base) + 1*(VRT_0_0_0_0_base:VRT_7_1_1_0_base) + 2*(VRT_0_0_0_0_base:VRT_0_1_0_0_base) + 2*(VRT_0_0_0_0_base:VRT_1_0_0_0_base) + 2*(VRT_0_0_0_0_base:VRT_1_0_n1_0_base) + 2*(VRT_0_0_0_0_base:VRT_4_0_0_0_base) + 2*(VRT_0_0_0_0_base:VRT_6_0_0_0_base) + 2*(VRT_0_0_0_0_base:VRT_5_0_n1_0_base)
anchor_residue 1
virtual_coordinates_start
xyz VRT_0_0_0_0 1.000000,0.000000,0.000000 0.000000,1.000000,0.000000 34.500998,21.797672,61.874933
xyz VRT_0_0_0_0_base 1.000000,0.000000,0.000000 0.000000,1.000000,0.000000 33.500998,20.797672,60.874933
xyz VRT_5_0_0_0 0.000000,1.000000,0.000000 1.000000,-0.000000,0.000000 21.797672,34.500998,-61.874933
xyz VRT_5_0_0_0_base 0.000000,1.000000,0.000000 1.000000,-0.000000,0.000000 20.797672,33.500998,-60.874933
xyz VRT_7_1_1_0 -0.000000,-1.000000,0.000000 -1.000000,0.000000,0.000000 82.957328,70.254002,114.193067
xyz VRT_7_1_1_0_base -0.000000,-1.000000,0.000000 -1.000000,0.000000,0.000000 83.957328,71.254002,115.193067
xyz VRT_0_1_0_0 1.000000,0.000000,0.000000 0.000000,1.000000,0.000000 139.255998,21.797672,61.874933
xyz VRT_0_1_0_0_base 1.000000,0.000000,0.000000 0.000000,1.000000,0.000000 138.255998,20.797672,60.874933
xyz VRT_0_n1_0_0 1.000000,0.000000,0.000000 0.000000,1.000000,0.000000 -70.254002,21.797672,61.874933
xyz VRT_0_n1_0_0_base 1.000000,0.000000,0.000000 0.000000,1.000000,0.000000 -71.254002,20.797672,60.874933
xyz VRT_1_0_0_0 0.000000,1.000000,0.000000 -1.000000,-0.000000,0.000000 30.579828,86.878498,149.908933
xyz VRT_1_0_0_0_base 0.000000,1.000000,0.000000 -1.000000,-0.000000,0.000000 31.579828,85.878498,148.908933
xyz VRT_3_n1_0_n1 -0.000000,-1.000000,0.000000 1.000000,0.000000,0.000000 -30.579828,17.876502,-26.159067
xyz VRT_3_n1_0_n1_base -0.000000,-1.000000,0.000000 1.000000,0.000000,0.000000 -31.579828,18.876502,-27.159067
xyz VRT_1_0_n1_0 0.000000,1.000000,0.000000 -1.000000,-0.000000,0.000000 30.579828,-17.876502,149.908933
xyz VRT_1_0_n1_0_base 0.000000,1.000000,0.000000 -1.000000,-0.000000,0.000000 31.579828,-18.876502,148.908933
xyz VRT_3_0_0_n1 -0.000000,-1.000000,0.000000 1.000000,0.000000,0.000000 74.175172,17.876502,-26.159067
xyz VRT_3_0_0_n1_base -0.000000,-1.000000,0.000000 1.000000,0.000000,0.000000 73.175172,18.876502,-27.159067
xyz VRT_4_0_0_0 1.000000,0.000000,0.000000 -0.000000,-1.000000,0.000000 86.878498,30.579828,202.227067
xyz VRT_4_0_0_0_base 1.000000,0.000000,0.000000 -0.000000,-1.000000,0.000000 85.878498,31.579828,203.227067
xyz VRT_4_n1_0_0 1.000000,0.000000,0.000000 -0.000000,-1.000000,0.000000 -17.876502,30.579828,202.227067
xyz VRT_4_n1_0_0_base 1.000000,0.000000,0.000000 -0.000000,-1.000000,0.000000 -18.876502,31.579828,203.227067
xyz VRT_6_0_0_0 -1.000000,0.000000,0.000000 0.000000,1.000000,0.000000 17.876502,74.175172,26.159067
xyz VRT_6_0_0_0_base -1.000000,0.000000,0.000000 0.000000,1.000000,0.000000 18.876502,73.175172,27.159067
xyz VRT_6_0_n1_0 -1.000000,0.000000,0.000000 0.000000,1.000000,0.000000 17.876502,-30.579828,26.159067
xyz VRT_6_0_n1_0_base -1.000000,0.000000,0.000000 0.000000,1.000000,0.000000 18.876502,-31.579828,27.159067
xyz VRT_5_0_n1_0 0.000000,1.000000,0.000000 1.000000,-0.000000,0.000000 21.797672,-70.254002,-61.874933
xyz VRT_5_0_n1_0_base 0.000000,1.000000,0.000000 1.000000,-0.000000,0.000000 20.797672,-71.254002,-60.874933
xyz VRT_5_1_0_0 0.000000,1.000000,0.000000 1.000000,-0.000000,0.000000 126.552672,34.500998,-61.874933
xyz VRT_5_1_0_0_base 0.000000,1.000000,0.000000 1.000000,-0.000000,0.000000 125.552672,33.500998,-60.874933
virtual_coordinates_stop
connect_virtual JUMP_0_0_0_0_to_subunit VRT_0_0_0_0_base SUBUNIT
connect_virtual JUMP_5_0_0_0_to_subunit VRT_5_0_0_0_base SUBUNIT
connect_virtual JUMP_7_1_1_0_to_subunit VRT_7_1_1_0_base SUBUNIT
connect_virtual JUMP_0_1_0_0_to_subunit VRT_0_1_0_0_base SUBUNIT
connect_virtual JUMP_0_n1_0_0_to_subunit VRT_0_n1_0_0_base SUBUNIT
connect_virtual JUMP_1_0_0_0_to_subunit VRT_1_0_0_0_base SUBUNIT
connect_virtual JUMP_3_n1_0_n1_to_subunit VRT_3_n1_0_n1_base SUBUNIT
connect_virtual JUMP_1_0_n1_0_to_subunit VRT_1_0_n1_0_base SUBUNIT
connect_virtual JUMP_3_0_0_n1_to_subunit VRT_3_0_0_n1_base SUBUNIT
connect_virtual JUMP_4_0_0_0_to_subunit VRT_4_0_0_0_base SUBUNIT
connect_virtual JUMP_4_n1_0_0_to_subunit VRT_4_n1_0_0_base SUBUNIT
connect_virtual JUMP_6_0_0_0_to_subunit VRT_6_0_0_0_base SUBUNIT
connect_virtual JUMP_6_0_n1_0_to_subunit VRT_6_0_n1_0_base SUBUNIT
connect_virtual JUMP_5_0_n1_0_to_subunit VRT_5_0_n1_0_base SUBUNIT
connect_virtual JUMP_5_1_0_0_to_subunit VRT_5_1_0_0_base SUBUNIT
connect_virtual JUMP_0_0_0_0_to_com VRT_0_0_0_0 VRT_0_0_0_0_base
connect_virtual JUMP_5_0_0_0_to_com VRT_5_0_0_0 VRT_5_0_0_0_base
connect_virtual JUMP_7_1_1_0_to_com VRT_7_1_1_0 VRT_7_1_1_0_base
connect_virtual JUMP_0_1_0_0_to_com VRT_0_1_0_0 VRT_0_1_0_0_base
connect_virtual JUMP_0_n1_0_0_to_com VRT_0_n1_0_0 VRT_0_n1_0_0_base
connect_virtual JUMP_1_0_0_0_to_com VRT_1_0_0_0 VRT_1_0_0_0_base
connect_virtual JUMP_3_n1_0_n1_to_com VRT_3_n1_0_n1 VRT_3_n1_0_n1_base
connect_virtual JUMP_1_0_n1_0_to_com VRT_1_0_n1_0 VRT_1_0_n1_0_base
connect_virtual JUMP_3_0_0_n1_to_com VRT_3_0_0_n1 VRT_3_0_0_n1_base
connect_virtual JUMP_4_0_0_0_to_com VRT_4_0_0_0 VRT_4_0_0_0_base
connect_virtual JUMP_4_n1_0_0_to_com VRT_4_n1_0_0 VRT_4_n1_0_0_base
connect_virtual JUMP_6_0_0_0_to_com VRT_6_0_0_0 VRT_6_0_0_0_base
connect_virtual JUMP_6_0_n1_0_to_com VRT_6_0_n1_0 VRT_6_0_n1_0_base
connect_virtual JUMP_5_0_n1_0_to_com VRT_5_0_n1_0 VRT_5_0_n1_0_base
connect_virtual JUMP_5_1_0_0_to_com VRT_5_1_0_0 VRT_5_1_0_0_base
connect_virtual JUMP_5_0_0_0 VRT_0_0_0_0 VRT_5_0_0_0
connect_virtual JUMP_7_1_1_0 VRT_0_0_0_0 VRT_7_1_1_0
connect_virtual JUMP_0_1_0_0 VRT_0_0_0_0 VRT_0_1_0_0
connect_virtual JUMP_0_n1_0_0 VRT_0_0_0_0 VRT_0_n1_0_0
connect_virtual JUMP_1_0_0_0 VRT_0_0_0_0 VRT_1_0_0_0
connect_virtual JUMP_3_n1_0_n1 VRT_0_0_0_0 VRT_3_n1_0_n1
connect_virtual JUMP_1_0_n1_0 VRT_0_0_0_0 VRT_1_0_n1_0
connect_virtual JUMP_3_0_0_n1 VRT_0_0_0_0 VRT_3_0_0_n1
connect_virtual JUMP_4_0_0_0 VRT_0_0_0_0 VRT_4_0_0_0
connect_virtual JUMP_4_n1_0_0 VRT_0_0_0_0 VRT_4_n1_0_0
connect_virtual JUMP_6_0_0_0 VRT_0_0_0_0 VRT_6_0_0_0
connect_virtual JUMP_6_0_n1_0 VRT_0_0_0_0 VRT_6_0_n1_0
connect_virtual JUMP_5_0_n1_0 VRT_0_0_0_0 VRT_5_0_n1_0
connect_virtual JUMP_5_1_0_0 VRT_0_0_0_0 VRT_5_1_0_0
set_dof JUMP_0_0_0_0_to_com x y z
set_dof JUMP_0_0_0_0_to_subunit angle_x angle_y angle_z
set_jump_group JUMPGROUP1  JUMP_0_0_0_0_to_subunit JUMP_5_0_0_0_to_subunit JUMP_7_1_1_0_to_subunit JUMP_0_1_0_0_to_subunit JUMP_0_n1_0_0_to_subunit JUMP_1_0_0_0_to_subunit JUMP_3_n1_0_n1_to_subunit JUMP_1_0_n1_0_to_subunit JUMP_3_0_0_n1_to_subunit JUMP_4_0_0_0_to_subunit JUMP_4_n1_0_0_to_subunit JUMP_6_0_0_0_to_subunit JUMP_6_0_n1_0_to_subunit JUMP_5_0_n1_0_to_subunit JUMP_5_1_0_0_to_subunit
set_jump_group JUMPGROUP2  JUMP_0_0_0_0_to_com JUMP_5_0_0_0_to_com JUMP_7_1_1_0_to_com JUMP_0_1_0_0_to_com JUMP_0_n1_0_0_to_com JUMP_1_0_0_0_to_com JUMP_3_n1_0_n1_to_com JUMP_1_0_n1_0_to_com JUMP_3_0_0_n1_to_com JUMP_4_0_0_0_to_com JUMP_4_n1_0_0_to_com JUMP_6_0_0_0_to_com JUMP_6_0_n1_0_to_com JUMP_5_0_n1_0_to_com JUMP_5_1_0_0_to_com
