# Supplementary material for: Growing Glycans in Rosetta: Accurate de novo glycan modeling, density fitting, and rational sequon design
Source: PLoS Comput Biol. 2024 Jun 24;20(6):e1011895. doi: 10.1371/journal.pcbi.1011895 (PMC11288642; doi:10.1371/journal.pcbi.1011895)
Supplement: S1 Data — Please see README for a full description of each component. Briefly, these include the following scripts: create_substituted_JD.py—Used to create substituted job description file for rosetta_scripts_jd3; create_symmetry_mates.py—This was used to create symmetry mates with a 12 A radius; density_build_example.xml—An an example of a main job definition file before being substituted for each glycan; density_build_example_substituted.xml—Substituted version; glycan_bm_plots.py—Tools used for plotting all benchmark experiments from Rosetta JSON files.; glycan_conformer_table.txt—The resultant glycan conformer table used in Rosetta and benchmarked against; glycan_tree_relax.xml—Main script used for de novo benchmarking.; glycan_tree_relax_dens.xml—Main script used for density building.; glycan_tree_relax_with_solvation.xml—Script used for running the GTM with explicit waters; glycan_water_mediated_hbonds.xml—Script for calculating water mediated hydrogen bonds; pdb_roots_density_sym.txt—Benchmark glycan list used for create_substituted_JD.py; refine_with_map_dih2.xml—Script used for refining input structures into the rosetta energy function using density. (ZIP) [file pcbi.1011895.s027.zip › supplemental_data/symmetrized_structures/1nxc_crys.symm]

symmetry_name 1nxc_P_21_21_21
E = 2*VRT_0_0_0_0_base + 2*(VRT_0_0_0_0_base:VRT_0_n1_0_0_base) + 2*(VRT_0_0_0_0_base:VRT_2_0_1_0_base) + 2*(VRT_0_0_0_0_base:VRT_3_0_0_0_base) + 2*(VRT_0_0_0_0_base:VRT_2_0_2_0_base)
anchor_residue 1
virtual_coordinates_start
xyz VRT_0_0_0_0 1.000000,0.000000,0.000000 0.000000,1.000000,0.000000 4.939518,70.469490,15.116017
xyz VRT_0_0_0_0_base 1.000000,0.000000,0.000000 0.000000,1.000000,0.000000 3.939518,69.469490,14.116017
xyz VRT_0_n1_0_0 1.000000,0.000000,0.000000 0.000000,1.000000,0.000000 -50.348482,70.469490,15.116017
xyz VRT_0_n1_0_0_base 1.000000,0.000000,0.000000 0.000000,1.000000,0.000000 -51.348482,69.469490,14.116017
xyz VRT_0_1_0_0 1.000000,0.000000,0.000000 0.000000,1.000000,0.000000 60.227518,70.469490,15.116017
xyz VRT_0_1_0_0_base 1.000000,0.000000,0.000000 0.000000,1.000000,0.000000 59.227518,69.469490,14.116017
xyz VRT_2_0_1_0 1.000000,0.000000,0.000000 -0.000000,-1.000000,0.000000 32.583518,37.776510,-15.116017
xyz VRT_2_0_1_0_base 1.000000,0.000000,0.000000 -0.000000,-1.000000,0.000000 31.583518,38.776510,-14.116017
xyz VRT_2_n1_1_0 1.000000,0.000000,0.000000 -0.000000,-1.000000,0.000000 -22.704482,37.776510,-15.116017
xyz VRT_2_n1_1_0_base 1.000000,0.000000,0.000000 -0.000000,-1.000000,0.000000 -23.704482,38.776510,-14.116017
xyz VRT_3_0_0_0 -1.000000,0.000000,0.000000 0.000000,1.000000,0.000000 -4.939518,106.551490,49.669483
xyz VRT_3_0_0_0_base -1.000000,0.000000,0.000000 0.000000,1.000000,0.000000 -3.939518,105.551490,50.669483
xyz VRT_3_0_n1_0 -1.000000,0.000000,0.000000 0.000000,1.000000,0.000000 -4.939518,34.387490,49.669483
xyz VRT_3_0_n1_0_base -1.000000,0.000000,0.000000 0.000000,1.000000,0.000000 -3.939518,33.387490,50.669483
xyz VRT_2_0_2_0 1.000000,0.000000,0.000000 -0.000000,-1.000000,0.000000 32.583518,109.940510,-15.116017
xyz VRT_2_0_2_0_base 1.000000,0.000000,0.000000 -0.000000,-1.000000,0.000000 31.583518,110.940510,-14.116017
xyz VRT_2_n1_2_0 1.000000,0.000000,0.000000 -0.000000,-1.000000,0.000000 -22.704482,109.940510,-15.116017
xyz VRT_2_n1_2_0_base 1.000000,0.000000,0.000000 -0.000000,-1.000000,0.000000 -23.704482,110.940510,-14.116017
virtual_coordinates_stop
connect_virtual JUMP_0_0_0_0_to_subunit VRT_0_0_0_0_base SUBUNIT
connect_virtual JUMP_0_n1_0_0_to_subunit VRT_0_n1_0_0_base SUBUNIT
connect_virtual JUMP_0_1_0_0_to_subunit VRT_0_1_0_0_base SUBUNIT
connect_virtual JUMP_2_0_1_0_to_subunit VRT_2_0_1_0_base SUBUNIT
connect_virtual JUMP_2_n1_1_0_to_subunit VRT_2_n1_1_0_base SUBUNIT
connect_virtual JUMP_3_0_0_0_to_subunit VRT_3_0_0_0_base SUBUNIT
connect_virtual JUMP_3_0_n1_0_to_subunit VRT_3_0_n1_0_base SUBUNIT
connect_virtual JUMP_2_0_2_0_to_subunit VRT_2_0_2_0_base SUBUNIT
connect_virtual JUMP_2_n1_2_0_to_subunit VRT_2_n1_2_0_base SUBUNIT
connect_virtual JUMP_0_0_0_0_to_com VRT_0_0_0_0 VRT_0_0_0_0_base
connect_virtual JUMP_0_n1_0_0_to_com VRT_0_n1_0_0 VRT_0_n1_0_0_base
connect_virtual JUMP_0_1_0_0_to_com VRT_0_1_0_0 VRT_0_1_0_0_base
connect_virtual JUMP_2_0_1_0_to_com VRT_2_0_1_0 VRT_2_0_1_0_base
connect_virtual JUMP_2_n1_1_0_to_com VRT_2_n1_1_0 VRT_2_n1_1_0_base
connect_virtual JUMP_3_0_0_0_to_com VRT_3_0_0_0 VRT_3_0_0_0_base
connect_virtual JUMP_3_0_n1_0_to_com VRT_3_0_n1_0 VRT_3_0_n1_0_base
connect_virtual JUMP_2_0_2_0_to_com VRT_2_0_2_0 VRT_2_0_2_0_base
connect_virtual JUMP_2_n1_2_0_to_com VRT_2_n1_2_0 VRT_2_n1_2_0_base
connect_virtual JUMP_0_n1_0_0 VRT_0_0_0_0 VRT_0_n1_0_0
connect_virtual JUMP_0_1_0_0 VRT_0_0_0_0 VRT_0_1_0_0
connect_virtual JUMP_2_0_1_0 VRT_0_0_0_0 VRT_2_0_1_0
connect_virtual JUMP_2_n1_1_0 VRT_0_0_0_0 VRT_2_n1_1_0
connect_virtual JUMP_3_0_0_0 VRT_0_0_0_0 VRT_3_0_0_0
connect_virtual JUMP_3_0_n1_0 VRT_0_0_0_0 VRT_3_0_n1_0
connect_virtual JUMP_2_0_2_0 VRT_0_0_0_0 VRT_2_0_2_0
connect_virtual JUMP_2_n1_2_0 VRT_0_0_0_0 VRT_2_n1_2_0
set_dof JUMP_0_0_0_0_to_com x y z
set_dof JUMP_0_0_0_0_to_subunit angle_x angle_y angle_z
set_jump_group JUMPGROUP1  JUMP_0_0_0_0_to_subunit JUMP_0_n1_0_0_to_subunit JUMP_0_1_0_0_to_subunit JUMP_2_0_1_0_to_subunit JUMP_2_n1_1_0_to_subunit JUMP_3_0_0_0_to_subunit JUMP_3_0_n1_0_to_subunit JUMP_2_0_2_0_to_subunit JUMP_2_n1_2_0_to_subunit
set_jump_group JUMPGROUP2  JUMP_0_0_0_0_to_com JUMP_0_n1_0_0_to_com JUMP_0_1_0_0_to_com JUMP_2_0_1_0_to_com JUMP_2_n1_1_0_to_com JUMP_3_0_0_0_to_com JUMP_3_0_n1_0_to_com JUMP_2_0_2_0_to_com JUMP_2_n1_2_0_to_com
