# Supplementary material for: Growing Glycans in Rosetta: Accurate de novo glycan modeling, density fitting, and rational sequon design
Source: PLoS Comput Biol. 2024 Jun 24;20(6):e1011895. doi: 10.1371/journal.pcbi.1011895 (PMC11288642; doi:10.1371/journal.pcbi.1011895)
Supplement: S1 Data — Please see README for a full description of each component. Briefly, these include the following scripts: create_substituted_JD.py—Used to create substituted job description file for rosetta_scripts_jd3; create_symmetry_mates.py—This was used to create symmetry mates with a 12 A radius; density_build_example.xml—An an example of a main job definition file before being substituted for each glycan; density_build_example_substituted.xml—Substituted version; glycan_bm_plots.py—Tools used for plotting all benchmark experiments from Rosetta JSON files.; glycan_conformer_table.txt—The resultant glycan conformer table used in Rosetta and benchmarked against; glycan_tree_relax.xml—Main script used for de novo benchmarking.; glycan_tree_relax_dens.xml—Main script used for density building.; glycan_tree_relax_with_solvation.xml—Script used for running the GTM with explicit waters; glycan_water_mediated_hbonds.xml—Script for calculating water mediated hydrogen bonds; pdb_roots_density_sym.txt—Benchmark glycan list used for create_substituted_JD.py; refine_with_map_dih2.xml—Script used for refining input structures into the rosetta energy function using density. (ZIP) [file pcbi.1011895.s027.zip › supplemental_data/symmetrized_structures/1gai_crys.symm]

symmetry_name 1gai_P_21_21_21
E = 2*VRT_0_0_0_0_base + 2*(VRT_0_0_0_0_base:VRT_1_0_0_0_base) + 2*(VRT_0_0_0_0_base:VRT_0_0_0_1_base) + 2*(VRT_0_0_0_0_base:VRT_2_0_0_1_base)
anchor_residue 1
virtual_coordinates_start
xyz VRT_0_0_0_0 1.000000,0.000000,0.000000 0.000000,1.000000,0.000000 40.917079,21.671138,21.497766
xyz VRT_0_0_0_0_base 1.000000,0.000000,0.000000 0.000000,1.000000,0.000000 39.917079,20.671138,20.497766
xyz VRT_1_0_0_0 -1.000000,0.000000,0.000000 -0.000000,-1.000000,0.000000 17.532921,-21.671138,45.697766
xyz VRT_1_0_0_0_base -1.000000,0.000000,0.000000 -0.000000,-1.000000,0.000000 18.532921,-20.671138,44.697766
xyz VRT_1_0_0_n1 -1.000000,0.000000,0.000000 -0.000000,-1.000000,0.000000 17.532921,-21.671138,-2.702234
xyz VRT_1_0_0_n1_base -1.000000,0.000000,0.000000 -0.000000,-1.000000,0.000000 18.532921,-20.671138,-3.702234
xyz VRT_0_0_0_1 1.000000,0.000000,0.000000 0.000000,1.000000,0.000000 40.917079,21.671138,69.897766
xyz VRT_0_0_0_1_base 1.000000,0.000000,0.000000 0.000000,1.000000,0.000000 39.917079,20.671138,68.897766
xyz VRT_0_0_0_n1 1.000000,0.000000,0.000000 0.000000,1.000000,0.000000 40.917079,21.671138,-26.902234
xyz VRT_0_0_0_n1_base 1.000000,0.000000,0.000000 0.000000,1.000000,0.000000 39.917079,20.671138,-27.902234
xyz VRT_2_0_0_1 1.000000,0.000000,0.000000 -0.000000,-1.000000,0.000000 99.367079,30.528862,26.902234
xyz VRT_2_0_0_1_base 1.000000,0.000000,0.000000 -0.000000,-1.000000,0.000000 98.367079,31.528862,27.902234
xyz VRT_2_n1_0_1 1.000000,0.000000,0.000000 -0.000000,-1.000000,0.000000 -17.532921,30.528862,26.902234
xyz VRT_2_n1_0_1_base 1.000000,0.000000,0.000000 -0.000000,-1.000000,0.000000 -18.532921,31.528862,27.902234
virtual_coordinates_stop
connect_virtual JUMP_0_0_0_0_to_subunit VRT_0_0_0_0_base SUBUNIT
connect_virtual JUMP_1_0_0_0_to_subunit VRT_1_0_0_0_base SUBUNIT
connect_virtual JUMP_1_0_0_n1_to_subunit VRT_1_0_0_n1_base SUBUNIT
connect_virtual JUMP_0_0_0_1_to_subunit VRT_0_0_0_1_base SUBUNIT
connect_virtual JUMP_0_0_0_n1_to_subunit VRT_0_0_0_n1_base SUBUNIT
connect_virtual JUMP_2_0_0_1_to_subunit VRT_2_0_0_1_base SUBUNIT
connect_virtual JUMP_2_n1_0_1_to_subunit VRT_2_n1_0_1_base SUBUNIT
connect_virtual JUMP_0_0_0_0_to_com VRT_0_0_0_0 VRT_0_0_0_0_base
connect_virtual JUMP_1_0_0_0_to_com VRT_1_0_0_0 VRT_1_0_0_0_base
connect_virtual JUMP_1_0_0_n1_to_com VRT_1_0_0_n1 VRT_1_0_0_n1_base
connect_virtual JUMP_0_0_0_1_to_com VRT_0_0_0_1 VRT_0_0_0_1_base
connect_virtual JUMP_0_0_0_n1_to_com VRT_0_0_0_n1 VRT_0_0_0_n1_base
connect_virtual JUMP_2_0_0_1_to_com VRT_2_0_0_1 VRT_2_0_0_1_base
connect_virtual JUMP_2_n1_0_1_to_com VRT_2_n1_0_1 VRT_2_n1_0_1_base
connect_virtual JUMP_1_0_0_0 VRT_0_0_0_0 VRT_1_0_0_0
connect_virtual JUMP_1_0_0_n1 VRT_0_0_0_0 VRT_1_0_0_n1
connect_virtual JUMP_0_0_0_1 VRT_0_0_0_0 VRT_0_0_0_1
connect_virtual JUMP_0_0_0_n1 VRT_0_0_0_0 VRT_0_0_0_n1
connect_virtual JUMP_2_0_0_1 VRT_0_0_0_0 VRT_2_0_0_1
connect_virtual JUMP_2_n1_0_1 VRT_0_0_0_0 VRT_2_n1_0_1
set_dof JUMP_0_0_0_0_to_com x y z
set_dof JUMP_0_0_0_0_to_subunit angle_x angle_y angle_z
set_jump_group JUMPGROUP1  JUMP_0_0_0_0_to_subunit JUMP_1_0_0_0_to_subunit JUMP_1_0_0_n1_to_subunit JUMP_0_0_0_1_to_subunit JUMP_0_0_0_n1_to_subunit JUMP_2_0_0_1_to_subunit JUMP_2_n1_0_1_to_subunit
set_jump_group JUMPGROUP2  JUMP_0_0_0_0_to_com JUMP_1_0_0_0_to_com JUMP_1_0_0_n1_to_com JUMP_0_0_0_1_to_com JUMP_0_0_0_n1_to_com JUMP_2_0_0_1_to_com JUMP_2_n1_0_1_to_com
