# Supplementary material for: Growing Glycans in Rosetta: Accurate de novo glycan modeling, density fitting, and rational sequon design
Source: PLoS Comput Biol. 2024 Jun 24;20(6):e1011895. doi: 10.1371/journal.pcbi.1011895 (PMC11288642; doi:10.1371/journal.pcbi.1011895)
Supplement: S1 Data — Please see README for a full description of each component. Briefly, these include the following scripts: create_substituted_JD.py—Used to create substituted job description file for rosetta_scripts_jd3; create_symmetry_mates.py—This was used to create symmetry mates with a 12 A radius; density_build_example.xml—An an example of a main job definition file before being substituted for each glycan; density_build_example_substituted.xml—Substituted version; glycan_bm_plots.py—Tools used for plotting all benchmark experiments from Rosetta JSON files.; glycan_conformer_table.txt—The resultant glycan conformer table used in Rosetta and benchmarked against; glycan_tree_relax.xml—Main script used for de novo benchmarking.; glycan_tree_relax_dens.xml—Main script used for density building.; glycan_tree_relax_with_solvation.xml—Script used for running the GTM with explicit waters; glycan_water_mediated_hbonds.xml—Script for calculating water mediated hydrogen bonds; pdb_roots_density_sym.txt—Benchmark glycan list used for create_substituted_JD.py; refine_with_map_dih2.xml—Script used for refining input structures into the rosetta energy function using density. (ZIP) [file pcbi.1011895.s027.zip › supplemental_data/symmetrized_structures/4f8x_symm.pdb]

ATOM      1  N   ASP A  26      -9.196  -1.865  41.931  1.00 29.39           N
ATOM      2  CA  ASP A  26      -9.302  -1.730  40.441  1.00 27.55           C
ATOM      3  C   ASP A  26      -8.189  -0.881  39.768  1.00 25.72           C
ATOM      4  O   ASP A  26      -7.815   0.198  40.208  1.00 28.38           O
ATOM      5  CB  ASP A  26     -10.716  -1.198  40.033  1.00 28.89           C
ATOM      6  N   ILE A  27      -7.693  -1.413  38.662  1.00 20.72           N
ATOM      7  CA  ILE A  27      -6.820  -0.708  37.738  1.00 17.40           C
ATOM      8  C   ILE A  27      -7.595  -0.551  36.439  1.00 13.20           C
ATOM      9  O   ILE A  27      -8.333  -1.435  36.013  1.00 13.05           O
ATOM     10  CB  ILE A  27      -5.559  -1.555  37.465  1.00 16.52           C
ATOM     11  CG1 ILE A  27      -4.762  -1.745  38.761  1.00 18.13           C
ATOM     12  CG2 ILE A  27      -4.702  -0.944  36.341  1.00 17.13           C
ATOM     13  CD1 ILE A  27      -3.452  -2.600  38.584  1.00 20.50           C
ATOM     14  N   ASP A  28      -7.424   0.603  35.825  1.00 12.19           N
ATOM     15  CA  ASP A  28      -7.968   0.948  34.508  1.00 10.78           C
ATOM     16  C   ASP A  28      -6.783   1.511  33.703  1.00  9.04           C
ATOM     17  O   ASP A  28      -6.335   2.614  33.922  1.00  9.04           O
ATOM     18  CB  ASP A  28      -9.121   1.941  34.661  1.00 10.35           C
ATOM     19  CG  ASP A  28      -9.612   2.512  33.355  1.00 12.05           C
ATOM     20  OD1 ASP A  28      -8.974   2.444  32.309  1.00 11.82           O
ATOM     21  OD2 ASP A  28     -10.688   3.129  33.394  1.00 16.94           O
ATOM     22  N   LEU A  29      -6.247   0.710  32.782  1.00  8.46           N
ATOM     23  CA  LEU A  29      -5.052   1.156  32.030  1.00  8.84           C
ATOM     24  C   LEU A  29      -5.231   2.478  31.312  1.00  8.90           C
ATOM     25  O   LEU A  29      -4.342   3.317  31.330  1.00  7.65           O
ATOM     26  CB  LEU A  29      -4.639   0.093  31.010  1.00  9.26           C
ATOM     27  CG  LEU A  29      -4.233  -1.280  31.614  1.00  9.30           C
ATOM     28  CD1 LEU A  29      -3.814  -2.231  30.460  1.00 10.85           C
ATOM     29  CD2 LEU A  29      -3.098  -1.165  32.664  1.00  9.26           C
ATOM     30  N   ASN A  30      -6.386   2.646  30.656  1.00  8.15           N
ATOM     31  CA  ASN A  30      -6.685   3.882  29.964  1.00  8.16           C
ATOM     32  C   ASN A  30      -6.701   5.079  30.910  1.00  9.19           C
ATOM     33  O   ASN A  30      -6.188   6.114  30.577  1.00  9.65           O
ATOM     34  CB  ASN A  30      -8.043   3.765  29.267  1.00  8.80           C
ATOM     35  CG  ASN A  30      -8.384   4.987  28.486  1.00  9.00           C
ATOM     36  OD1 ASN A  30      -7.725   5.300  27.506  1.00  9.69           O
ATOM     37  ND2 ASN A  30      -9.468   5.659  28.861  1.00  9.50           N
ATOM     38  N   LYS A  31      -7.307   4.920  32.087  1.00  8.94           N
ATOM     39  CA  LYS A  31      -7.333   6.002  33.094  1.00 10.60           C
ATOM     40  C   LYS A  31      -5.917   6.387  33.447  1.00  9.11           C
ATOM     41  O   LYS A  31      -5.565   7.592  33.503  1.00  9.77           O
ATOM     42  CB  LYS A  31      -8.152   5.544  34.317  1.00 11.10           C
ATOM     43  CG  LYS A  31      -8.306   6.539  35.470  1.00 15.47           C
ATOM     44  CD  LYS A  31      -9.214   6.002  36.596  1.00 18.65           C
ATOM     45  N   LEU A  32      -5.046   5.401  33.662  1.00  8.67           N
ATOM     46  CA  LEU A  32      -3.655   5.707  33.978  1.00  8.54           C
ATOM     47  C   LEU A  32      -2.947   6.423  32.830  1.00  9.47           C
ATOM     48  O   LEU A  32      -2.240   7.372  33.032  1.00 10.06           O
ATOM     49  CB  LEU A  32      -2.887   4.428  34.330  1.00  8.14           C
ATOM     50  CG  LEU A  32      -3.398   3.643  35.540  1.00  9.78           C
ATOM     51  CD1 LEU A  32      -2.613   2.338  35.650  1.00 10.46           C
ATOM     52  CD2 LEU A  32      -3.304   4.459  36.822  1.00 13.48           C
ATOM     53  N   ALA A  33      -3.168   5.968  31.591  1.00  8.94           N
ATOM     54  CA  ALA A  33      -2.516   6.567  30.433  1.00  9.73           C
ATOM     55  C   ALA A  33      -2.921   8.053  30.286  1.00  8.82           C
ATOM     56  O   ALA A  33      -2.116   8.922  30.091  1.00  9.90           O
ATOM     57  CB  ALA A  33      -2.877   5.750  29.163  1.00 10.63           C
ATOM     58  N   GLN A  34      -4.209   8.310  30.467  1.00  9.24           N
ATOM     59  CA  GLN A  34      -4.728   9.669  30.343  1.00 10.29           C
ATOM     60  C   GLN A  34      -4.227  10.627  31.426  1.00 13.04           C
ATOM     61  O   GLN A  34      -3.976  11.811  31.131  1.00 13.23           O
ATOM     62  CB  GLN A  34      -6.243   9.645  30.257  1.00 10.85           C
ATOM     63  CG  GLN A  34      -6.727   9.049  28.953  1.00 10.03           C
ATOM     64  CD  GLN A  34      -8.193   9.056  28.797  1.00 12.77           C
ATOM     65  OE1 GLN A  34      -8.951   9.275  29.747  1.00 14.61           O
ATOM     66  NE2 GLN A  34      -8.640   8.871  27.562  1.00 11.70           N
ATOM     67  N   ARG A  35      -3.979  10.088  32.613  1.00 12.21           N
ATOM     68  CA  ARG A  35      -3.472  10.878  33.731  1.00 15.84           C
ATOM     69  C   ARG A  35      -2.041  11.310  33.419  1.00 16.50           C
ATOM     70  O   ARG A  35      -1.560  12.342  33.926  1.00 18.11           O
ATOM     71  CB  ARG A  35      -3.580  10.063  35.037  1.00 16.94           C
ATOM     72  CG  ARG A  35      -3.381  10.869  36.298  1.00 25.54           C
ATOM     73  CD  ARG A  35      -4.264  10.293  37.393  1.00 32.82           C
ATOM     74  NE  ARG A  35      -3.810   8.986  37.850  1.00 37.67           N
ATOM     75  CZ  ARG A  35      -4.589   8.054  38.418  1.00 41.32           C
ATOM     76  NH1 ARG A  35      -5.897   8.240  38.567  1.00 43.88           N
ATOM     77  NH2 ARG A  35      -4.056   6.914  38.834  1.00 42.69           N
ATOM     78  N   ARG A  36      -1.352  10.585  32.536  1.00 16.89           N
ATOM     79  CA  ARG A  36       0.028  10.882  32.210  1.00 18.88           C
ATOM     80  C   ARG A  36       0.294  11.317  30.762  1.00 20.15           C
ATOM     81  O   ARG A  36       1.338  10.951  30.141  1.00 22.19           O
ATOM     82  CB  ARG A  36       0.886   9.665  32.584  1.00 20.64           C
ATOM     83  CG  ARG A  36       2.286  10.057  33.025  1.00 24.25           C
ATOM     84  CD  ARG A  36       2.901   9.124  34.067  1.00 28.10           C
ATOM     85  NE  ARG A  36       4.304   9.491  34.224  1.00 31.50           N
ATOM     86  CZ  ARG A  36       4.840  10.115  35.278  1.00 34.42           C
ATOM     87  NH1 ARG A  36       4.106  10.461  36.338  1.00 34.92           N
ATOM     88  NH2 ARG A  36       6.135  10.389  35.269  1.00 35.24           N
ATOM     89  N   GLY A  37      -0.681  12.012  30.198  1.00 19.47           N
ATOM     90  CA  GLY A  37      -0.473  12.808  28.978  1.00 19.90           C
ATOM     91  C   GLY A  37      -0.857  12.113  27.682  1.00 18.77           C
ATOM     92  O   GLY A  37      -0.773  12.725  26.595  1.00 21.35           O
ATOM     93  N   LYS A  38      -1.282  10.857  27.764  1.00 13.59           N
ATOM     94  CA  LYS A  38      -1.623  10.112  26.569  1.00 11.57           C
ATOM     95  C   LYS A  38      -3.090  10.243  26.189  1.00 10.17           C
ATOM     96  O   LYS A  38      -3.976  10.471  27.025  1.00  9.90           O
ATOM     97  CB  LYS A  38      -1.273   8.630  26.757  1.00 10.33           C
ATOM     98  CG  LYS A  38       0.190   8.324  27.102  1.00 10.04           C
ATOM     99  CD  LYS A  38       1.176   9.077  26.192  1.00 10.22           C
ATOM    100  CE  LYS A  38       2.612   8.692  26.377  1.00 10.56           C
ATOM    101  NZ  LYS A  38       3.502   9.537  25.550  1.00  7.88           N
ATOM    102  N   HIS A  39      -3.389  10.044  24.912  1.00  8.77           N
ATOM    103  CA  HIS A  39      -4.754  10.038  24.457  1.00  8.74           C
ATOM    104  C   HIS A  39      -5.518   8.923  25.098  1.00  9.79           C
ATOM    105  O   HIS A  39      -6.688   9.091  25.409  1.00 10.00           O
ATOM    106  CB  HIS A  39      -4.847   9.899  22.941  1.00  9.06           C
ATOM    107  CG  HIS A  39      -4.288  11.043  22.175  1.00  9.20           C
ATOM    108  ND1 HIS A  39      -4.833  11.483  20.999  1.00 10.94           N
ATOM    109  CD2 HIS A  39      -3.172  11.796  22.378  1.00  9.77           C
ATOM    110  CE1 HIS A  39      -4.115  12.490  20.538  1.00  9.35           C
ATOM    111  NE2 HIS A  39      -3.084  12.678  21.331  1.00 12.34           N
ATOM    112  N   TRP A  40      -4.907   7.740  25.167  1.00  9.14           N
ATOM    113  CA  TRP A  40      -5.640   6.531  25.574  1.00  9.29           C
ATOM    114  C   TRP A  40      -4.670   5.380  25.775  1.00  8.90           C
ATOM    115  O   TRP A  40      -3.521   5.440  25.287  1.00 10.03           O
ATOM    116  CB  TRP A  40      -6.737   6.107  24.565  1.00  9.90           C
ATOM    117  CG  TRP A  40      -6.557   6.606  23.154  1.00  9.31           C
ATOM    118  CD1 TRP A  40      -7.287   7.545  22.528  1.00  8.43           C
ATOM    119  CD2 TRP A  40      -5.573   6.161  22.175  1.00 10.29           C
ATOM    120  NE1 TRP A  40      -6.829   7.766  21.258  1.00 10.07           N
ATOM    121  CE2 TRP A  40      -5.760   6.925  21.032  1.00  9.06           C
ATOM    122  CE3 TRP A  40      -4.516   5.234  22.207  1.00 10.00           C
ATOM    123  CZ2 TRP A  40      -4.958   6.736  19.868  1.00 10.02           C
ATOM    124  CZ3 TRP A  40      -3.716   5.074  21.085  1.00 11.51           C
ATOM    125  CH2 TRP A  40      -3.958   5.787  19.948  1.00  9.95           C
ATOM    126  N   PHE A  41      -5.181   4.331  26.398  1.00  8.25           N
ATOM    127  CA  PHE A  41      -4.658   2.990  26.214  1.00  7.75           C
ATOM    128  C   PHE A  41      -5.728   2.239  25.471  1.00  7.75           C
ATOM    129  O   PHE A  41      -6.896   2.283  25.825  1.00  7.91           O
ATOM    130  CB  PHE A  41      -4.300   2.294  27.530  1.00  8.09           C
ATOM    131  CG  PHE A  41      -3.337   1.132  27.339  1.00  7.53           C
ATOM    132  CD1 PHE A  41      -1.991   1.347  27.345  1.00  7.82           C
ATOM    133  CD2 PHE A  41      -3.804  -0.135  27.081  1.00  8.51           C
ATOM    134  CE1 PHE A  41      -1.103   0.313  27.103  1.00  8.42           C
ATOM    135  CE2 PHE A  41      -2.915  -1.171  26.896  1.00  9.31           C
ATOM    136  CZ  PHE A  41      -1.547  -0.904  26.903  1.00  7.60           C
ATOM    137  N   GLY A  42      -5.335   1.566  24.412  1.00  6.23           N
ATOM    138  CA  GLY A  42      -6.259   0.944  23.488  1.00  6.95           C
ATOM    139  C   GLY A  42      -6.041  -0.565  23.255  1.00  6.40           C
ATOM    140  O   GLY A  42      -5.053  -1.173  23.675  1.00  6.30           O
ATOM    141  N   THR A  43      -7.002  -1.156  22.545  1.00  6.68           N
ATOM    142  CA  THR A  43      -6.921  -2.507  22.069  1.00  6.92           C
ATOM    143  C   THR A  43      -7.626  -2.678  20.734  1.00  6.40           C
ATOM    144  O   THR A  43      -8.690  -2.043  20.498  1.00  7.13           O
ATOM    145  CB  THR A  43      -7.521  -3.527  23.092  1.00  7.00           C
ATOM    146  OG1 THR A  43      -7.218  -4.867  22.677  1.00  6.67           O
ATOM    147  CG2 THR A  43      -9.021  -3.343  23.334  1.00  7.99           C
ATOM    148  N   ALA A  44      -7.095  -3.610  19.928  1.00  6.74           N
ATOM    149  CA  ALA A  44      -7.947  -4.214  18.882  1.00  6.53           C
ATOM    150  C   ALA A  44      -9.036  -5.073  19.516  1.00  5.90           C
ATOM    151  O   ALA A  44      -8.837  -5.682  20.539  1.00  6.22           O
ATOM    152  CB  ALA A  44      -7.172  -5.093  17.905  1.00  7.08           C
ATOM    153  N   ALA A  45     -10.193  -5.140  18.842  1.00  7.13           N
ATOM    154  CA  ALA A  45     -11.218  -6.116  19.193  1.00  7.49           C
ATOM    155  C   ALA A  45     -11.726  -6.687  17.877  1.00  8.35           C
ATOM    156  O   ALA A  45     -11.975  -5.943  16.926  1.00  7.87           O
ATOM    157  CB  ALA A  45     -12.352  -5.502  20.027  1.00  8.13           C
ATOM    158  N   ASP A  46     -11.880  -8.013  17.812  1.00  7.76           N
ATOM    159  CA  ASP A  46     -12.378  -8.706  16.619  1.00  8.23           C
ATOM    160  C   ASP A  46     -13.931  -8.861  16.748  1.00  9.33           C
ATOM    161  O   ASP A  46     -14.481  -9.969  16.841  1.00  9.24           O
ATOM    162  CB  ASP A  46     -11.615 -10.033  16.475  1.00  8.46           C
ATOM    163  CG  ASP A  46     -11.605 -10.559  15.068  1.00  9.74           C
ATOM    164  OD1 ASP A  46     -12.362 -10.032  14.215  1.00 10.64           O
ATOM    165  OD2 ASP A  46     -10.774 -11.490  14.835  1.00 11.86           O
ATOM    166  N   ILE A  47     -14.578  -7.703  16.704  1.00  8.80           N
ATOM    167  CA  ILE A  47     -16.032  -7.521  16.793  1.00 10.04           C
ATOM    168  C   ILE A  47     -16.454  -6.878  15.484  1.00 10.95           C
ATOM    169  O   ILE A  47     -15.893  -5.843  15.077  1.00 10.86           O
ATOM    170  CB  ILE A  47     -16.388  -6.651  18.002  1.00  9.68           C
ATOM    171  CG1 ILE A  47     -16.036  -7.356  19.302  1.00  9.30           C
ATOM    172  CG2 ILE A  47     -17.873  -6.183  17.991  1.00 11.13           C
ATOM    173  CD1 ILE A  47     -16.210  -6.544  20.590  1.00 12.64           C
ATOM    174  N   PRO A  48     -17.480  -7.415  14.813  1.00 12.46           N
ATOM    175  CA  PRO A  48     -18.408  -8.469  15.241  1.00 12.62           C
ATOM    176  C   PRO A  48     -18.091  -9.863  14.743  1.00 13.48           C
ATOM    177  O   PRO A  48     -18.926 -10.770  14.850  1.00 15.08           O
ATOM    178  CB  PRO A  48     -19.726  -7.968  14.627  1.00 12.88           C
ATOM    179  CG  PRO A  48     -19.307  -7.421  13.332  1.00 13.59           C
ATOM    180  CD  PRO A  48     -17.994  -6.732  13.606  1.00 13.30           C
ATOM    181  N   GLY A  49     -16.879 -10.070  14.246  1.00 13.66           N
ATOM    182  CA  GLY A  49     -16.445 -11.303  13.614  1.00 13.48           C
ATOM    183  C   GLY A  49     -16.336 -12.517  14.517  1.00 14.49           C
ATOM    184  O   GLY A  49     -16.486 -13.640  14.039  1.00 16.60           O
ATOM    185  N   THR A  50     -16.067 -12.305  15.790  1.00 12.49           N
ATOM    186  CA  THR A  50     -15.825 -13.397  16.733  1.00 11.20           C
ATOM    187  C   THR A  50     -16.792 -13.356  17.888  1.00 12.10           C
ATOM    188  O   THR A  50     -17.598 -12.412  18.026  1.00 12.18           O
ATOM    189  CB  THR A  50     -14.375 -13.385  17.333  1.00  9.93           C
ATOM    190  OG1 THR A  50     -14.245 -12.298  18.282  1.00 10.44           O
ATOM    191  CG2 THR A  50     -13.292 -13.249  16.249  1.00 11.44           C
ATOM    192  N   ALA A  51     -16.709 -14.388  18.730  1.00 12.31           N
ATOM    193  CA  ALA A  51     -17.525 -14.499  19.930  1.00 11.84           C
ATOM    194  C   ALA A  51     -17.269 -13.426  20.984  1.00 12.30           C
ATOM    195  O   ALA A  51     -17.994 -13.315  21.951  1.00 13.21           O
ATOM    196  CB  ALA A  51     -17.395 -15.914  20.566  1.00 12.72           C
ATOM    197  N   GLU A  52     -16.255 -12.559  20.800  1.00  9.90           N
ATOM    198  CA  GLU A  52     -16.045 -11.436  21.709  1.00 10.37           C
ATOM    199  C   GLU A  52     -17.305 -10.589  21.745  1.00 10.19           C
ATOM    200  O   GLU A  52     -17.597  -9.979  22.756  1.00 11.44           O
ATOM    201  CB  GLU A  52     -14.858 -10.594  21.221  1.00 10.64           C
ATOM    202  CG  GLU A  52     -13.493 -11.241  21.423  1.00 10.66           C
ATOM    203  CD  GLU A  52     -12.387 -10.456  20.773  1.00  9.08           C
ATOM    204  OE1 GLU A  52     -11.211 -10.782  21.184  1.00  9.02           O
ATOM    205  OE2 GLU A  52     -12.626  -9.559  19.935  1.00 10.33           O
ATOM    206  N   THR A  53     -17.984 -10.561  20.601  1.00 11.31           N
ATOM    207  CA  THR A  53     -19.126  -9.690  20.362  1.00 13.05           C
ATOM    208  C   THR A  53     -20.194  -9.887  21.423  1.00 14.19           C
ATOM    209  O   THR A  53     -20.852  -8.899  21.809  1.00 14.85           O
ATOM    210  CB  THR A  53     -19.737  -9.959  18.963  1.00 12.79           C
ATOM    211  OG1 THR A  53     -18.714  -9.888  17.949  1.00 13.19           O
ATOM    212  CG2 THR A  53     -20.836  -8.958  18.642  1.00 15.84           C
ATOM    213  N   THR A  54     -20.298 -11.117  21.927  1.00 15.88           N
ATOM    214  CA  THR A  54     -21.287 -11.482  22.944  1.00 16.50           C
ATOM    215  C   THR A  54     -20.675 -12.150  24.189  1.00 16.65           C
ATOM    216  O   THR A  54     -21.353 -12.849  24.963  1.00 17.27           O
ATOM    217  CB  THR A  54     -22.376 -12.410  22.333  1.00 17.25           C
ATOM    218  OG1 THR A  54     -21.737 -13.565  21.781  1.00 20.10           O
ATOM    219  CG2 THR A  54     -23.183 -11.695  21.252  1.00 20.37           C
ATOM    220  N   ASP A  55     -19.381 -11.938  24.416  1.00 13.96           N
ATOM    221  CA  ASP A  55     -18.697 -12.491  25.540  1.00 13.14           C
ATOM    222  C   ASP A  55     -18.683 -11.463  26.629  1.00 14.71           C
ATOM    223  O   ASP A  55     -17.921 -10.510  26.621  1.00 13.22           O
ATOM    224  CB  ASP A  55     -17.281 -12.880  25.077  1.00 12.85           C
ATOM    225  CG  ASP A  55     -16.419 -13.488  26.173  1.00 13.97           C
ATOM    226  OD1 ASP A  55     -16.686 -13.313  27.382  1.00 11.99           O
ATOM    227  OD2 ASP A  55     -15.414 -14.193  25.825  1.00 13.61           O
ATOM    228  N   ALA A  56     -19.614 -11.605  27.569  1.00 16.08           N
ATOM    229  CA  ALA A  56     -19.802 -10.561  28.540  1.00 16.06           C
ATOM    230  C   ALA A  56     -18.564 -10.302  29.362  1.00 16.31           C
ATOM    231  O   ALA A  56     -18.278  -9.136  29.706  1.00 17.03           O
ATOM    232  CB  ALA A  56     -21.016 -10.909  29.491  1.00 18.04           C
ATOM    233  N   ALA A  57     -17.848 -11.351  29.738  1.00 14.99           N
ATOM    234  CA  ALA A  57     -16.685 -11.210  30.594  1.00 14.13           C
ATOM    235  C   ALA A  57     -15.594 -10.409  29.840  1.00 12.48           C
ATOM    236  O   ALA A  57     -14.937  -9.536  30.399  1.00 12.62           O
ATOM    237  CB  ALA A  57     -16.157 -12.533  31.004  1.00 15.83           C
ATOM    238  N   TYR A  58     -15.398 -10.801  28.591  1.00 12.18           N
ATOM    239  CA  TYR A  58     -14.470 -10.053  27.691  1.00  9.89           C
ATOM    240  C   TYR A  58     -14.876  -8.583  27.607  1.00 11.68           C
ATOM    241  O   TYR A  58     -14.030  -7.678  27.747  1.00 10.51           O
ATOM    242  CB  TYR A  58     -14.456 -10.706  26.285  1.00  9.64           C
ATOM    243  CG  TYR A  58     -13.603  -9.970  25.292  1.00  8.53           C
ATOM    244  CD1 TYR A  58     -14.142  -8.978  24.512  1.00 10.07           C
ATOM    245  CD2 TYR A  58     -12.292 -10.300  25.118  1.00  8.16           C
ATOM    246  CE1 TYR A  58     -13.362  -8.263  23.594  1.00  7.78           C
ATOM    247  CE2 TYR A  58     -11.489  -9.581  24.226  1.00  8.51           C
ATOM    248  CZ  TYR A  58     -12.038  -8.599  23.446  1.00  7.32           C
ATOM    249  OH  TYR A  58     -11.263  -7.886  22.535  1.00  8.18           O
ATOM    250  N   LEU A  59     -16.156  -8.339  27.322  1.00 11.46           N
ATOM    251  CA  LEU A  59     -16.627  -6.983  27.173  1.00 12.23           C
ATOM    252  C   LEU A  59     -16.483  -6.162  28.456  1.00 12.99           C
ATOM    253  O   LEU A  59     -16.249  -4.946  28.380  1.00 13.65           O
ATOM    254  CB  LEU A  59     -18.045  -6.945  26.644  1.00 12.89           C
ATOM    255  CG  LEU A  59     -18.248  -7.490  25.237  1.00 12.03           C
ATOM    256  CD1 LEU A  59     -19.748  -7.859  25.024  1.00 14.71           C
ATOM    257  CD2 LEU A  59     -17.810  -6.486  24.185  1.00 13.63           C
ATOM    258  N   LYS A  60     -16.586  -6.803  29.616  1.00 13.22           N
ATOM    259  CA  LYS A  60     -16.407  -6.080  30.839  1.00 14.81           C
ATOM    260  C   LYS A  60     -14.951  -5.615  31.019  1.00 13.04           C
ATOM    261  O   LYS A  60     -14.693  -4.483  31.410  1.00 13.32           O
ATOM    262  CB  LYS A  60     -16.772  -6.945  32.037  1.00 16.02           C
ATOM    263  CG  LYS A  60     -16.922  -6.110  33.306  1.00 20.69           C
ATOM    264  CD  LYS A  60     -17.596  -6.900  34.413  1.00 23.27           C
ATOM    265  CE  LYS A  60     -17.476  -6.174  35.768  1.00 24.58           C
ATOM    266  NZ  LYS A  60     -18.216  -7.000  36.800  1.00 26.94           N
ATOM    267  N   VAL A  61     -14.001  -6.487  30.713  1.00 11.61           N
ATOM    268  CA  VAL A  61     -12.582  -6.095  30.793  1.00 11.01           C
ATOM    269  C   VAL A  61     -12.274  -4.998  29.741  1.00 11.63           C
ATOM    270  O   VAL A  61     -11.520  -4.065  30.026  1.00 11.55           O
ATOM    271  CB  VAL A  61     -11.679  -7.313  30.554  1.00  9.91           C
ATOM    272  CG1 VAL A  61     -10.180  -6.893  30.422  1.00 12.14           C
ATOM    273  CG2 VAL A  61     -11.861  -8.366  31.683  1.00 12.26           C
ATOM    274  N   LEU A  62     -12.862  -5.126  28.566  1.00 11.13           N
ATOM    275  CA  LEU A  62     -12.711  -4.145  27.478  1.00 10.86           C
ATOM    276  C   LEU A  62     -13.182  -2.763  27.968  1.00 12.87           C
ATOM    277  O   LEU A  62     -12.504  -1.753  27.826  1.00 13.76           O
ATOM    278  CB  LEU A  62     -13.524  -4.573  26.239  1.00 11.74           C
ATOM    279  CG  LEU A  62     -13.562  -3.680  24.971  1.00 14.40           C
ATOM    280  CD1 LEU A  62     -12.147  -3.416  24.437  1.00 13.69           C
ATOM    281  CD2 LEU A  62     -14.425  -4.194  23.806  1.00 16.80           C
ATOM    282  N   LYS A  63     -14.378  -2.701  28.517  1.00 11.84           N
ATOM    283  CA  LYS A  63     -14.880  -1.405  28.996  1.00 13.52           C
ATOM    284  C   LYS A  63     -14.055  -0.836  30.146  1.00 12.52           C
ATOM    285  O   LYS A  63     -13.900   0.377  30.272  1.00 15.02           O
ATOM    286  CB  LYS A  63     -16.326  -1.587  29.417  1.00 14.12           C
ATOM    287  CG  LYS A  63     -17.053  -0.327  29.888  1.00 18.23           C
ATOM    288  CD  LYS A  63     -18.494  -0.633  30.378  1.00 23.72           C
ATOM    289  CE  LYS A  63     -19.188   0.651  30.870  1.00 28.89           C
ATOM    290  NZ  LYS A  63     -20.653   0.387  31.098  1.00 33.80           N
ATOM    291  N   GLN A  64     -13.560  -1.701  31.002  1.00 12.53           N
ATOM    292  CA  GLN A  64     -12.859  -1.317  32.214  1.00 13.08           C
ATOM    293  C   GLN A  64     -11.454  -0.764  31.981  1.00 11.79           C
ATOM    294  O   GLN A  64     -10.928  -0.076  32.852  1.00 13.69           O
ATOM    295  CB  GLN A  64     -12.727  -2.506  33.165  1.00 15.36           C
ATOM    296  CG  GLN A  64     -11.729  -2.348  34.352  1.00 18.89           C
ATOM    297  CD  GLN A  64     -12.146  -1.278  35.343  1.00 22.57           C
ATOM    298  OE1 GLN A  64     -13.345  -0.963  35.445  1.00 25.75           O
ATOM    299  NE2 GLN A  64     -11.173  -0.692  36.056  1.00 20.88           N
ATOM    300  N   ASN A  65     -10.817  -1.101  30.852  1.00 10.44           N
ATOM    301  CA  ASN A  65      -9.425  -0.796  30.708  1.00  9.00           C
ATOM    302  C   ASN A  65      -9.040   0.055  29.498  1.00  9.13           C
ATOM    303  O   ASN A  65      -7.884   0.496  29.466  1.00  9.12           O
ATOM    304  CB  ASN A  65      -8.609  -2.092  30.643  1.00  9.06           C
ATOM    305  CG  ASN A  65      -8.424  -2.725  31.988  1.00  9.79           C
ATOM    306  OD1 ASN A  65      -7.619  -2.283  32.760  1.00  9.83           O
ATOM    307  ND2 ASN A  65      -9.253  -3.750  32.296  1.00 10.37           N
ATOM    308  N   PHE A  66      -9.938   0.296  28.537  1.00  8.85           N
ATOM    309  CA  PHE A  66      -9.507   0.839  27.241  1.00  9.58           C
ATOM    310  C   PHE A  66     -10.309   2.073  26.874  1.00 10.19           C
ATOM    311  O   PHE A  66     -11.522   2.135  27.143  1.00 11.80           O
ATOM    312  CB  PHE A  66      -9.609  -0.248  26.165  1.00  9.37           C
ATOM    313  CG  PHE A  66      -8.763  -1.443  26.460  1.00  8.96           C
ATOM    314  CD1 PHE A  66      -7.381  -1.404  26.260  1.00  8.16           C
ATOM    315  CD2 PHE A  66      -9.313  -2.586  27.013  1.00 10.02           C
ATOM    316  CE1 PHE A  66      -6.589  -2.505  26.539  1.00  9.52           C
ATOM    317  CE2 PHE A  66      -8.512  -3.657  27.368  1.00  9.18           C
ATOM    318  CZ  PHE A  66      -7.152  -3.645  27.113  1.00  8.29           C
ATOM    319  N   GLY A  67      -9.615   3.040  26.301  1.00  8.92           N
ATOM    320  CA  GLY A  67     -10.189   4.291  25.802  1.00  9.03           C
ATOM    321  C   GLY A  67     -10.092   4.436  24.279  1.00  8.60           C
ATOM    322  O   GLY A  67     -10.462   5.476  23.720  1.00 10.16           O
ATOM    323  N   GLU A  68      -9.562   3.414  23.632  1.00  7.61           N
ATOM    324  CA  GLU A  68      -9.468   3.328  22.185  1.00  7.89           C
ATOM    325  C   GLU A  68      -9.695   1.879  21.794  1.00  6.91           C
ATOM    326  O   GLU A  68      -9.315   0.990  22.545  1.00  7.55           O
ATOM    327  CB  GLU A  68      -8.088   3.827  21.706  1.00  7.47           C
ATOM    328  CG  GLU A  68      -7.832   3.763  20.170  1.00  7.57           C
ATOM    329  CD  GLU A  68      -7.615   2.396  19.591  1.00  7.17           C
ATOM    330  OE1 GLU A  68      -7.234   1.470  20.314  1.00  7.22           O
ATOM    331  OE2 GLU A  68      -7.793   2.266  18.317  1.00  7.16           O
ATOM    332  N   ILE A  69     -10.361   1.657  20.659  1.00  6.41           N
ATOM    333  CA  ILE A  69     -10.553   0.348  20.098  1.00  6.58           C
ATOM    334  C   ILE A  69     -10.312   0.398  18.588  1.00  7.29           C
ATOM    335  O   ILE A  69     -10.879   1.227  17.889  1.00  7.33           O
ATOM    336  CB  ILE A  69     -11.960  -0.290  20.433  1.00  7.77           C
ATOM    337  CG1 ILE A  69     -12.265  -0.183  21.913  1.00  9.19           C
ATOM    338  CG2 ILE A  69     -11.948  -1.747  20.007  1.00  8.98           C
ATOM    339  CD1 ILE A  69     -13.689  -0.672  22.252  1.00 10.86           C
ATOM    340  N   THR A  70      -9.429  -0.484  18.109  1.00  7.54           N
ATOM    341  CA  THR A  70      -9.218  -0.668  16.679  1.00  6.68           C
ATOM    342  C   THR A  70     -10.054  -1.858  16.210  1.00  6.37           C
ATOM    343  O   THR A  70     -10.003  -2.938  16.832  1.00  7.47           O
ATOM    344  CB  THR A  70      -7.762  -0.954  16.378  1.00  7.24           C
ATOM    345  OG1 THR A  70      -6.953   0.118  16.893  1.00  7.30           O
ATOM    346  CG2 THR A  70      -7.484  -1.079  14.861  1.00  7.51           C
ATOM    347  N   PRO A  71     -10.777  -1.707  15.072  1.00  6.91           N
ATOM    348  CA  PRO A  71     -11.444  -2.894  14.530  1.00  6.64           C
ATOM    349  C   PRO A  71     -10.405  -3.895  13.971  1.00  7.21           C
ATOM    350  O   PRO A  71      -9.613  -3.538  13.067  1.00  7.24           O
ATOM    351  CB  PRO A  71     -12.327  -2.307  13.425  1.00  6.67           C
ATOM    352  CG  PRO A  71     -11.597  -1.063  12.965  1.00  7.64           C
ATOM    353  CD  PRO A  71     -11.036  -0.513  14.248  1.00  7.62           C
ATOM    354  N   ALA A  72     -10.353  -5.110  14.529  1.00  6.49           N
ATOM    355  CA  ALA A  72      -9.331  -6.074  14.041  1.00  7.11           C
ATOM    356  C   ALA A  72      -9.583  -6.412  12.591  1.00  8.11           C
ATOM    357  O   ALA A  72      -8.652  -6.711  11.871  1.00  9.65           O
ATOM    358  CB  ALA A  72      -9.402  -7.348  14.918  1.00  8.22           C
ATOM    359  N   ASN A  73     -10.852  -6.394  12.177  1.00  8.21           N
ATOM    360  CA  ASN A  73     -11.240  -6.777  10.798  1.00  8.51           C
ATOM    361  C   ASN A  73     -12.360  -5.991  10.130  1.00  8.27           C
ATOM    362  O   ASN A  73     -12.400  -5.932   8.901  1.00  8.26           O
ATOM    363  CB  ASN A  73     -11.618  -8.269  10.740  1.00  8.81           C
ATOM    364  CG  ASN A  73     -10.462  -9.178  10.885  1.00  9.13           C
ATOM    365  OD1 ASN A  73      -9.579  -9.152  10.040  1.00  9.74           O
ATOM    366  ND2 ASN A  73     -10.429  -9.983  11.970  1.00  9.61           N
ATOM    367  N   ALA A  74     -13.272  -5.395  10.906  1.00  9.09           N
ATOM    368  CA  ALA A  74     -14.555  -4.936  10.388  1.00  8.74           C
ATOM    369  C   ALA A  74     -14.507  -3.807   9.371  1.00  9.27           C
ATOM    370  O   ALA A  74     -15.468  -3.596   8.616  1.00  9.55           O
ATOM    371  CB  ALA A  74     -15.467  -4.532  11.544  1.00 10.01           C
ATOM    372  N   MET A  75     -13.391  -3.076   9.285  1.00  8.55           N
ATOM    373  CA  MET A  75     -13.279  -1.976   8.312  1.00  7.73           C
ATOM    374  C   MET A  75     -12.346  -2.304   7.175  1.00  8.95           C
ATOM    375  O   MET A  75     -12.049  -1.442   6.349  1.00  8.78           O
ATOM    376  CB  MET A  75     -12.855  -0.685   9.012  1.00  7.82           C
ATOM    377  CG  MET A  75     -13.910  -0.120   9.988  1.00  8.17           C
ATOM    378  SD  MET A  75     -13.455   1.475  10.611  1.00  7.77           S
ATOM    379  CE  MET A  75     -14.851   1.767  11.705  1.00  9.95           C
ATOM    380  N   LYS A  76     -11.888  -3.542   7.123  1.00  8.30           N
ATOM    381  CA  LYS A  76     -10.997  -3.939   6.050  1.00  8.37           C
ATOM    382  C   LYS A  76     -11.732  -4.030   4.718  1.00  8.81           C
ATOM    383  O   LYS A  76     -12.966  -4.069   4.676  1.00  8.57           O
ATOM    384  CB  LYS A  76     -10.286  -5.232   6.399  1.00  8.48           C
ATOM    385  CG  LYS A  76      -9.167  -5.022   7.446  1.00  8.60           C
ATOM    386  CD  LYS A  76      -8.546  -6.306   7.923  1.00  9.01           C
ATOM    387  CE  LYS A  76      -7.464  -6.052   8.931  1.00  8.75           C
ATOM    388  NZ  LYS A  76      -7.131  -7.337   9.663  1.00  9.44           N
ATOM    389  N   PHE A  77     -10.980  -4.012   3.638  1.00  8.50           N
ATOM    390  CA  PHE A  77     -11.543  -3.926   2.302  1.00  8.35           C
ATOM    391  C   PHE A  77     -12.590  -5.031   2.089  1.00  8.33           C
ATOM    392  O   PHE A  77     -13.694  -4.750   1.601  1.00  9.10           O
ATOM    393  CB  PHE A  77     -10.393  -4.003   1.275  1.00  8.98           C
ATOM    394  CG  PHE A  77     -10.750  -3.534  -0.126  1.00  8.75           C
ATOM    395  CD1 PHE A  77     -11.673  -4.203  -0.910  1.00 10.80           C
ATOM    396  CD2 PHE A  77     -10.053  -2.466  -0.705  1.00  6.86           C
ATOM    397  CE1 PHE A  77     -11.970  -3.766  -2.208  1.00 10.88           C
ATOM    398  CE2 PHE A  77     -10.355  -2.035  -2.002  1.00  7.02           C
ATOM    399  CZ  PHE A  77     -11.296  -2.689  -2.765  1.00 10.67           C
ATOM    400  N   MET A  78     -12.247  -6.282   2.428  1.00  8.88           N
ATOM    401  CA  MET A  78     -13.140  -7.433   2.213  1.00 10.00           C
ATOM    402  C   MET A  78     -14.402  -7.409   3.066  1.00 10.90           C
ATOM    403  O   MET A  78     -15.323  -8.156   2.768  1.00 14.50           O
ATOM    404  CB  MET A  78     -12.399  -8.735   2.445  1.00 10.79           C
ATOM    405  CG  MET A  78     -12.012  -8.953   3.873  1.00 11.56           C
ATOM    406  SD  MET A  78     -11.154 -10.525   4.208  1.00 12.88           S
ATOM    407  CE  MET A  78     -12.538 -11.664   4.202  1.00 14.89           C
ATOM    408  N   TYR A  79     -14.480  -6.530   4.078  1.00  9.99           N
ATOM    409  CA  TYR A  79     -15.719  -6.366   4.866  1.00 10.90           C
ATOM    410  C   TYR A  79     -16.451  -5.071   4.623  1.00 10.67           C
ATOM    411  O   TYR A  79     -17.439  -4.763   5.329  1.00 12.17           O
ATOM    412  CB  TYR A  79     -15.400  -6.509   6.337  1.00 12.49           C
ATOM    413  CG  TYR A  79     -14.890  -7.856   6.690  1.00 13.30           C
ATOM    414  CD1 TYR A  79     -15.758  -8.928   6.723  1.00 17.10           C
ATOM    415  CD2 TYR A  79     -13.550  -8.088   7.006  1.00 13.65           C
ATOM    416  CE1 TYR A  79     -15.332 -10.195   7.057  1.00 20.09           C
ATOM    417  CE2 TYR A  79     -13.119  -9.370   7.345  1.00 17.03           C
ATOM    418  CZ  TYR A  79     -14.029 -10.409   7.367  1.00 20.34           C
ATOM    419  OH  TYR A  79     -13.652 -11.697   7.684  1.00 21.66           O
ATOM    420  N   THR A  80     -15.963  -4.274   3.676  1.00  9.49           N
ATOM    421  CA  THR A  80     -16.576  -2.971   3.342  1.00  9.96           C
ATOM    422  C   THR A  80     -17.030  -2.875   1.886  1.00 10.59           C
ATOM    423  O   THR A  80     -18.089  -2.294   1.594  1.00 11.47           O
ATOM    424  CB  THR A  80     -15.620  -1.798   3.680  1.00 10.11           C
ATOM    425  OG1 THR A  80     -14.336  -2.012   3.077  1.00  9.04           O
ATOM    426  CG2 THR A  80     -15.477  -1.645   5.237  1.00 10.37           C
ATOM    427  N   GLU A  81     -16.269  -3.478   0.972  1.00  9.68           N
ATOM    428  CA  GLU A  81     -16.568  -3.414  -0.465  1.00 10.22           C
ATOM    429  C   GLU A  81     -16.408  -4.803  -1.048  1.00 12.16           C
ATOM    430  O   GLU A  81     -15.382  -5.122  -1.581  1.00 11.69           O
ATOM    431  CB  GLU A  81     -15.650  -2.418  -1.184  1.00  9.70           C
ATOM    432  CG  GLU A  81     -16.091  -2.111  -2.610  1.00  9.05           C
ATOM    433  CD  GLU A  81     -15.168  -1.237  -3.424  1.00  9.96           C
ATOM    434  OE1 GLU A  81     -14.181  -0.681  -2.900  1.00 11.00           O
ATOM    435  OE2 GLU A  81     -15.432  -1.079  -4.647  1.00 10.49           O
ATOM    436  N   THR A  82     -17.449  -5.635  -0.969  1.00 14.50           N
ATOM    437  CA  THR A  82     -17.292  -7.054  -1.302  1.00 17.72           C
ATOM    438  C   THR A  82     -17.506  -7.322  -2.794  1.00 17.89           C
ATOM    439  O   THR A  82     -17.021  -8.329  -3.331  1.00 19.31           O
ATOM    440  CB  THR A  82     -18.237  -7.900  -0.469  1.00 18.07           C
ATOM    441  OG1 THR A  82     -19.554  -7.435  -0.693  1.00 25.24           O
ATOM    442  CG2 THR A  82     -17.949  -7.759   1.048  1.00 19.87           C
ATOM    443  N   GLU A  83     -18.192  -6.423  -3.483  1.00 16.60           N
ATOM    444  CA  GLU A  83     -18.264  -6.436  -4.923  1.00 17.25           C
ATOM    445  C   GLU A  83     -17.913  -5.030  -5.435  1.00 16.33           C
ATOM    446  O   GLU A  83     -17.927  -4.037  -4.651  1.00 16.37           O
ATOM    447  CB  GLU A  83     -19.662  -6.943  -5.381  1.00 17.84           C
ATOM    448  CG  GLU A  83     -20.070  -8.347  -4.852  1.00 21.19           C
ATOM    449  CD AGLU A  83     -19.160  -9.468  -5.335  0.50 21.00           C
ATOM    450  CD BGLU A  83     -20.648  -8.361  -3.422  0.50 21.44           C
ATOM    451  OE1AGLU A  83     -18.488  -9.292  -6.379  0.50 24.35           O
ATOM    452  OE1BGLU A  83     -20.381  -9.343  -2.693  0.50 23.77           O
ATOM    453  OE2AGLU A  83     -19.103 -10.535  -4.662  0.50 26.37           O
ATOM    454  OE2BGLU A  83     -21.379  -7.424  -3.030  0.50 23.59           O
ATOM    455  N   GLN A  84     -17.539  -4.882  -6.686  1.00 15.83           N
ATOM    456  CA  GLN A  84     -17.014  -3.640  -7.145  1.00 15.37           C
ATOM    457  C   GLN A  84     -18.038  -2.517  -7.035  1.00 16.33           C
ATOM    458  O   GLN A  84     -19.155  -2.650  -7.580  1.00 15.50           O
ATOM    459  CB  GLN A  84     -16.482  -3.723  -8.549  1.00 16.52           C
ATOM    460  CG  GLN A  84     -15.838  -2.524  -8.926  1.00 15.37           C
ATOM    461  CD  GLN A  84     -15.053  -2.638 -10.184  1.00 19.70           C
ATOM    462  OE1 GLN A  84     -14.371  -1.695 -10.553  1.00 16.74           O
ATOM    463  NE2 GLN A  84     -15.143  -3.821 -10.856  1.00 22.49           N
ATOM    464  N   ASN A  85     -17.690  -1.472  -6.262  1.00 13.88           N
ATOM    465  CA  ASN A  85     -18.552  -0.333  -5.994  1.00 14.20           C
ATOM    466  C   ASN A  85     -19.834  -0.676  -5.243  1.00 14.05           C
ATOM    467  O   ASN A  85     -20.811   0.117  -5.299  1.00 15.29           O
ATOM    468  CB  ASN A  85     -18.812   0.445  -7.288  1.00 13.89           C
ATOM    469  CG  ASN A  85     -19.316   1.829  -7.031  1.00 13.62           C
ATOM    470  OD1 ASN A  85     -18.790   2.543  -6.181  1.00 13.87           O
ATOM    471  ND2 ASN A  85     -20.389   2.220  -7.743  1.00 12.95           N
ATOM    472  N   VAL A  86     -19.848  -1.801  -4.536  1.00 13.50           N
ATOM    473  CA  VAL A  86     -20.984  -2.222  -3.726  1.00 14.39           C
ATOM    474  C   VAL A  86     -20.463  -2.226  -2.294  1.00 13.95           C
ATOM    475  O   VAL A  86     -19.692  -3.098  -1.919  1.00 14.17           O
ATOM    476  CB  VAL A  86     -21.509  -3.639  -4.102  1.00 16.20           C
ATOM    477  CG1 VAL A  86     -22.673  -3.986  -3.276  1.00 16.67           C
ATOM    478  CG2 VAL A  86     -21.913  -3.666  -5.603  1.00 16.71           C
ATOM    479  N   PHE A  87     -20.923  -1.241  -1.514  1.00 14.28           N
ATOM    480  CA  PHE A  87     -20.478  -1.056  -0.155  1.00 13.12           C
ATOM    481  C   PHE A  87     -21.503  -1.562   0.846  1.00 13.54           C
ATOM    482  O   PHE A  87     -22.698  -1.383   0.679  1.00 15.64           O
ATOM    483  CB  PHE A  87     -20.131   0.398   0.071  1.00 13.23           C
ATOM    484  CG  PHE A  87     -18.962   0.852  -0.762  1.00 12.29           C
ATOM    485  CD1 PHE A  87     -19.152   1.345  -2.048  1.00 12.41           C
ATOM    486  CD2 PHE A  87     -17.647   0.728  -0.305  1.00 11.26           C
ATOM    487  CE1 PHE A  87     -18.063   1.723  -2.827  1.00 10.68           C
ATOM    488  CE2 PHE A  87     -16.593   1.124  -1.111  1.00 12.02           C
ATOM    489  CZ  PHE A  87     -16.801   1.599  -2.355  1.00 11.67           C
ATOM    490  N   ASN A  88     -21.024  -2.284   1.833  1.00 13.18           N
ATOM    491  CA  ASN A  88     -21.834  -2.739   2.917  1.00 13.17           C
ATOM    492  C   ASN A  88     -21.005  -2.499   4.177  1.00 13.05           C
ATOM    493  O   ASN A  88     -20.040  -3.194   4.425  1.00 12.58           O
ATOM    494  CB  ASN A  88     -22.203  -4.182   2.712  1.00 14.45           C
ATOM    495  CG  ASN A  88     -23.032  -4.760   3.846  1.00 19.16           C
ATOM    496  OD1 ASN A  88     -23.289  -4.098   4.874  1.00 18.56           O
ATOM    497  ND2 ASN A  88     -23.472  -6.025   3.656  1.00 25.68           N
ATOM    498  N   PHE A  89     -21.408  -1.506   4.951  1.00 11.76           N
ATOM    499  CA  PHE A  89     -20.679  -1.076   6.151  1.00 11.13           C
ATOM    500  C   PHE A  89     -21.270  -1.658   7.423  1.00 10.90           C
ATOM    501  O   PHE A  89     -20.907  -1.243   8.538  1.00 10.76           O
ATOM    502  CB  PHE A  89     -20.661   0.466   6.183  1.00 10.75           C
ATOM    503  CG  PHE A  89     -19.972   1.098   5.015  1.00  9.01           C
ATOM    504  CD1 PHE A  89     -18.618   0.983   4.860  1.00 10.61           C
ATOM    505  CD2 PHE A  89     -20.684   1.834   4.092  1.00 12.77           C
ATOM    506  CE1 PHE A  89     -17.981   1.566   3.819  1.00 10.92           C
ATOM    507  CE2 PHE A  89     -20.030   2.427   3.036  1.00 12.74           C
ATOM    508  CZ  PHE A  89     -18.695   2.274   2.899  1.00 10.70           C
ATOM    509  N   THR A  90     -22.134  -2.676   7.299  1.00 11.51           N
ATOM    510  CA  THR A  90     -22.792  -3.251   8.474  1.00 13.56           C
ATOM    511  C   THR A  90     -21.806  -3.723   9.549  1.00 13.50           C
ATOM    512  O   THR A  90     -21.989  -3.416  10.715  1.00 13.10           O
ATOM    513  CB  THR A  90     -23.768  -4.370   8.087  1.00 15.11           C
ATOM    514  OG1 THR A  90     -24.847  -3.807   7.328  1.00 17.96           O
ATOM    515  CG2 THR A  90     -24.330  -5.066   9.357  1.00 17.83           C
ATOM    516  N   GLU A  91     -20.750  -4.441   9.153  1.00 12.38           N
ATOM    517  CA  GLU A  91     -19.813  -4.915  10.163  1.00 13.13           C
ATOM    518  C   GLU A  91     -19.126  -3.759  10.883  1.00 10.97           C
ATOM    519  O   GLU A  91     -19.009  -3.768  12.082  1.00 10.33           O
ATOM    520  CB  GLU A  91     -18.802  -5.892   9.561  1.00 15.05           C
ATOM    521  CG  GLU A  91     -19.463  -7.247   9.342  1.00 20.96           C
ATOM    522  CD  GLU A  91     -18.520  -8.423   9.386  1.00 25.28           C
ATOM    523  OE1 GLU A  91     -17.870  -8.650  10.418  1.00 28.31           O
ATOM    524  OE2 GLU A  91     -18.488  -9.165   8.379  1.00 33.16           O
ATOM    525  N   GLY A  92     -18.637  -2.779  10.128  1.00 10.06           N
ATOM    526  CA  GLY A  92     -18.015  -1.615  10.702  1.00 10.31           C
ATOM    527  C   GLY A  92     -18.955  -0.816  11.626  1.00 10.05           C
ATOM    528  O   GLY A  92     -18.540  -0.296  12.665  1.00 10.80           O
ATOM    529  N   GLU A  93     -20.213  -0.678  11.222  1.00 10.19           N
ATOM    530  CA  GLU A  93     -21.202  -0.005  12.086  1.00  9.93           C
ATOM    531  C   GLU A  93     -21.460  -0.784  13.361  1.00 10.92           C
ATOM    532  O   GLU A  93     -21.610  -0.190  14.443  1.00 11.77           O
ATOM    533  CB  GLU A  93     -22.541   0.203  11.316  1.00 10.73           C
ATOM    534  CG  GLU A  93     -22.402   1.157  10.166  1.00 11.35           C
ATOM    535  CD  GLU A  93     -22.246   2.600  10.561  1.00 12.69           C
ATOM    536  OE1 GLU A  93     -22.713   3.006  11.667  1.00 15.87           O
ATOM    537  OE2 GLU A  93     -21.715   3.365   9.743  1.00 17.01           O
ATOM    538  N   GLN A  94     -21.509  -2.098  13.248  1.00 10.26           N
ATOM    539  CA  GLN A  94     -21.675  -2.896  14.451  1.00 12.76           C
ATOM    540  C   GLN A  94     -20.489  -2.718  15.397  1.00 12.42           C
ATOM    541  O   GLN A  94     -20.662  -2.533  16.617  1.00 15.12           O
ATOM    542  CB  GLN A  94     -21.838  -4.346  14.124  1.00 13.52           C
ATOM    543  CG  GLN A  94     -23.141  -4.765  13.465  1.00 17.43           C
ATOM    544  CD  GLN A  94     -23.029  -6.254  13.160  1.00 21.10           C
ATOM    545  OE1 GLN A  94     -23.052  -7.058  14.087  1.00 27.71           O
ATOM    546  NE2 GLN A  94     -22.765  -6.608  11.920  1.00 23.58           N
ATOM    547  N   PHE A  95     -19.270  -2.778  14.839  1.00 10.83           N
ATOM    548  CA  PHE A  95     -18.091  -2.523  15.655  1.00 10.44           C
ATOM    549  C   PHE A  95     -18.161  -1.151  16.323  1.00 10.77           C
ATOM    550  O   PHE A  95     -17.863  -0.990  17.511  1.00 11.33           O
ATOM    551  CB  PHE A  95     -16.859  -2.563  14.751  1.00  9.62           C
ATOM    552  CG  PHE A  95     -15.627  -2.032  15.434  1.00  8.12           C
ATOM    553  CD1 PHE A  95     -15.260  -0.691  15.291  1.00  8.21           C
ATOM    554  CD2 PHE A  95     -14.888  -2.836  16.281  1.00  8.46           C
ATOM    555  CE1 PHE A  95     -14.208  -0.187  15.988  1.00  7.33           C
ATOM    556  CE2 PHE A  95     -13.800  -2.315  16.971  1.00  6.90           C
ATOM    557  CZ  PHE A  95     -13.470  -0.993  16.776  1.00  7.18           C
ATOM    558  N   LEU A  96     -18.446  -0.122  15.528  1.00 10.61           N
ATOM    559  CA  LEU A  96     -18.470   1.239  16.075  1.00 12.00           C
ATOM    560  C   LEU A  96     -19.487   1.447  17.175  1.00 13.48           C
ATOM    561  O   LEU A  96     -19.205   2.156  18.119  1.00 13.40           O
ATOM    562  CB  LEU A  96     -18.715   2.283  14.992  1.00 11.73           C
ATOM    563  CG  LEU A  96     -17.560   2.604  14.072  1.00 12.35           C
ATOM    564  CD1 LEU A  96     -18.023   3.588  12.952  1.00 11.38           C
ATOM    565  CD2 LEU A  96     -16.402   3.282  14.925  1.00 13.83           C
ATOM    566  N   GLU A  97     -20.605   0.783  17.101  1.00 14.81           N
ATOM    567  CA  GLU A  97     -21.560   0.970  18.193  1.00 16.76           C
ATOM    568  C   GLU A  97     -20.960   0.481  19.531  1.00 16.19           C
ATOM    569  O   GLU A  97     -21.072   1.186  20.556  1.00 17.66           O
ATOM    570  CB  GLU A  97     -22.846   0.275  17.884  1.00 17.01           C
ATOM    571  CG  GLU A  97     -23.975   0.676  18.852  1.00 20.79           C
ATOM    572  CD  GLU A  97     -23.871  -0.023  20.201  1.00 25.97           C
ATOM    573  OE1 GLU A  97     -23.360  -1.184  20.240  1.00 28.61           O
ATOM    574  OE2 GLU A  97     -24.259   0.606  21.233  1.00 28.94           O
ATOM    575  N   VAL A  98     -20.269  -0.665  19.509  1.00 14.25           N
ATOM    576  CA  VAL A  98     -19.612  -1.169  20.730  1.00 13.28           C
ATOM    577  C   VAL A  98     -18.573  -0.156  21.209  1.00 12.74           C
ATOM    578  O   VAL A  98     -18.576   0.284  22.361  1.00 11.98           O
ATOM    579  CB  VAL A  98     -18.974  -2.569  20.532  1.00 14.07           C
ATOM    580  CG1 VAL A  98     -18.172  -2.988  21.777  1.00 14.38           C
ATOM    581  CG2 VAL A  98     -20.038  -3.624  20.243  1.00 15.76           C
ATOM    582  N   ALA A  99     -17.666   0.263  20.313  1.00 11.51           N
ATOM    583  CA  ALA A  99     -16.622   1.178  20.696  1.00 11.54           C
ATOM    584  C   ALA A  99     -17.159   2.490  21.235  1.00 11.77           C
ATOM    585  O   ALA A  99     -16.717   2.995  22.274  1.00 11.93           O
ATOM    586  CB  ALA A  99     -15.617   1.428  19.486  1.00 12.93           C
ATOM    587  N   GLU A 100     -18.151   3.038  20.542  1.00 12.20           N
ATOM    588  CA  GLU A 100     -18.725   4.361  20.919  1.00 12.16           C
ATOM    589  C   GLU A 100     -19.570   4.292  22.194  1.00 13.48           C
ATOM    590  O   GLU A 100     -19.481   5.178  23.025  1.00 14.76           O
ATOM    591  CB  GLU A 100     -19.554   4.908  19.765  1.00 11.24           C
ATOM    592  CG  GLU A 100     -18.694   5.282  18.525  1.00 10.30           C
ATOM    593  CD  GLU A 100     -19.489   5.616  17.282  1.00  8.24           C
ATOM    594  OE1 GLU A 100     -20.659   5.217  17.171  1.00  8.83           O
ATOM    595  OE2 GLU A 100     -18.888   6.243  16.366  1.00 10.05           O
ATOM    596  N   ARG A 101     -20.284   3.187  22.344  1.00 13.98           N
ATOM    597  CA  ARG A 101     -21.044   2.976  23.580  1.00 14.80           C
ATOM    598  C   ARG A 101     -20.135   2.989  24.798  1.00 15.34           C
ATOM    599  O   ARG A 101     -20.511   3.490  25.882  1.00 16.76           O
ATOM    600  CB  ARG A 101     -21.824   1.694  23.525  1.00 15.36           C
ATOM    601  CG  ARG A 101     -22.409   1.303  24.870  1.00 19.49           C
ATOM    602  CD  ARG A 101     -23.618   0.427  24.697  1.00 24.04           C
ATOM    603  NE  ARG A 101     -23.449  -0.581  23.659  1.00 25.87           N
ATOM    604  CZ  ARG A 101     -22.864  -1.763  23.832  1.00 26.90           C
ATOM    605  NH1 ARG A 101     -22.351  -2.109  25.012  1.00 27.96           N
ATOM    606  NH2 ARG A 101     -22.794  -2.593  22.801  1.00 27.71           N
ATOM    607  N   PHE A 102     -18.920   2.457  24.631  1.00 14.28           N
ATOM    608  CA  PHE A 102     -17.901   2.469  25.663  1.00 14.98           C
ATOM    609  C   PHE A 102     -17.113   3.772  25.758  1.00 15.51           C
ATOM    610  O   PHE A 102     -16.204   3.858  26.593  1.00 19.47           O
ATOM    611  CB  PHE A 102     -16.905   1.309  25.435  1.00 14.83           C
ATOM    612  CG  PHE A 102     -17.472  -0.059  25.661  1.00 15.55           C
ATOM    613  CD1 PHE A 102     -18.696  -0.237  26.294  1.00 19.11           C
ATOM    614  CD2 PHE A 102     -16.751  -1.195  25.285  1.00 19.15           C
ATOM    615  CE1 PHE A 102     -19.197  -1.504  26.530  1.00 21.43           C
ATOM    616  CE2 PHE A 102     -17.265  -2.468  25.504  1.00 18.95           C
ATOM    617  CZ  PHE A 102     -18.489  -2.619  26.138  1.00 20.24           C
ATOM    618  N   GLY A 103     -17.417   4.752  24.912  1.00 14.90           N
ATOM    619  CA  GLY A 103     -16.720   6.061  24.912  1.00 15.21           C
ATOM    620  C   GLY A 103     -15.304   6.019  24.372  1.00 15.31           C
ATOM    621  O   GLY A 103     -14.468   6.888  24.710  1.00 15.98           O
ATOM    622  N   SER A 104     -15.023   5.026  23.522  1.00 13.11           N
ATOM    623  CA  SER A 104     -13.640   4.863  23.050  1.00 12.35           C
ATOM    624  C   SER A 104     -13.436   5.495  21.693  1.00 11.69           C
ATOM    625  O   SER A 104     -14.293   5.375  20.832  1.00 14.02           O
ATOM    626  CB  SER A 104     -13.276   3.375  22.946  1.00 12.20           C
ATOM    627  OG  SER A 104     -13.006   2.844  24.245  1.00 14.57           O
ATOM    628  N   LYS A 105     -12.300   6.150  21.521  1.00  9.74           N
ATOM    629  CA  LYS A 105     -11.866   6.634  20.228  1.00 10.37           C
ATOM    630  C   LYS A 105     -11.537   5.422  19.344  1.00  8.38           C
ATOM    631  O   LYS A 105     -11.263   4.325  19.841  1.00  9.40           O
ATOM    632  CB  LYS A 105     -10.584   7.470  20.350  1.00 10.90           C
ATOM    633  CG  LYS A 105     -10.637   8.717  21.284  1.00 17.89           C
ATOM    634  CD  LYS A 105     -10.881   9.969  20.529  1.00 21.45           C
ATOM    635  CE  LYS A 105     -10.769  11.221  21.363  1.00 20.84           C
ATOM    636  NZ  LYS A 105      -9.363  11.660  21.608  1.00 21.52           N
ATOM    637  N   VAL A 106     -11.567   5.627  18.034  1.00  7.68           N
ATOM    638  CA  VAL A 106     -11.333   4.564  17.066  1.00  6.97           C
ATOM    639  C   VAL A 106     -10.244   4.921  16.065  1.00  7.18           C
ATOM    640  O   VAL A 106     -10.327   5.921  15.347  1.00  6.83           O
ATOM    641  CB  VAL A 106     -12.637   4.167  16.336  1.00  7.48           C
ATOM    642  CG1 VAL A 106     -12.375   3.077  15.308  1.00  7.89           C
ATOM    643  CG2 VAL A 106     -13.703   3.702  17.353  1.00  8.27           C
ATOM    644  N   ARG A 107      -9.225   4.056  16.018  1.00  5.58           N
ATOM    645  CA  ARG A 107      -8.235   4.061  14.939  1.00  6.64           C
ATOM    646  C   ARG A 107      -8.801   3.208  13.829  1.00  7.38           C
ATOM    647  O   ARG A 107      -8.794   1.973  13.882  1.00  7.59           O
ATOM    648  CB  ARG A 107      -6.907   3.516  15.382  1.00  7.34           C
ATOM    649  CG  ARG A 107      -6.185   4.266  16.514  1.00  6.72           C
ATOM    650  CD  ARG A 107      -4.775   3.746  16.819  1.00  6.54           C
ATOM    651  NE  ARG A 107      -3.819   4.210  15.825  1.00  7.47           N
ATOM    652  CZ  ARG A 107      -3.554   3.649  14.645  1.00  7.95           C
ATOM    653  NH1 ARG A 107      -3.915   2.413  14.340  1.00  6.85           N
ATOM    654  NH2 ARG A 107      -2.853   4.367  13.769  1.00  7.80           N
ATOM    655  N   CYS A 108      -9.364   3.869  12.825  1.00  6.11           N
ATOM    656  CA  CYS A 108      -9.908   3.097  11.708  1.00  6.74           C
ATOM    657  C   CYS A 108      -8.765   2.433  10.951  1.00  6.86           C
ATOM    658  O   CYS A 108      -7.699   3.015  10.747  1.00  7.31           O
ATOM    659  CB  CYS A 108     -10.761   3.992  10.816  1.00  6.18           C
ATOM    660  SG  CYS A 108     -12.236   4.497  11.774  1.00  7.21           S
ATOM    661  N   HIS A 109      -9.004   1.210  10.487  1.00  6.99           N
ATOM    662  CA  HIS A 109      -7.949   0.335  10.000  1.00  6.74           C
ATOM    663  C   HIS A 109      -8.623  -0.648   9.054  1.00  7.09           C
ATOM    664  O   HIS A 109      -9.600  -1.267   9.457  1.00  6.82           O
ATOM    665  CB  HIS A 109      -7.382  -0.412  11.222  1.00  7.33           C
ATOM    666  CG  HIS A 109      -6.352  -1.437  10.898  1.00  6.38           C
ATOM    667  ND1 HIS A 109      -5.017  -1.121  10.754  1.00  6.56           N
ATOM    668  CD2 HIS A 109      -6.457  -2.777  10.705  1.00  8.79           C
ATOM    669  CE1 HIS A 109      -4.359  -2.227  10.426  1.00  8.52           C
ATOM    670  NE2 HIS A 109      -5.192  -3.248  10.401  1.00  8.61           N
ATOM    671  N   ASN A 110      -8.170  -0.862   7.824  1.00  6.67           N
ATOM    672  CA  ASN A 110      -7.167  -0.106   7.101  1.00  6.59           C
ATOM    673  C   ASN A 110      -7.673  -0.012   5.650  1.00  6.63           C
ATOM    674  O   ASN A 110      -8.587  -0.732   5.263  1.00  7.83           O
ATOM    675  CB  ASN A 110      -5.772  -0.747   7.165  1.00  6.62           C
ATOM    676  CG  ASN A 110      -5.682  -2.140   6.509  1.00  7.53           C
ATOM    677  OD1 ASN A 110      -5.234  -3.145   7.166  1.00 10.27           O
ATOM    678  ND2 ASN A 110      -6.011  -2.202   5.267  1.00  7.47           N
ATOM    679  N   LEU A 111      -7.120   0.902   4.850  1.00  7.39           N
ATOM    680  CA  LEU A 111      -7.654   1.111   3.490  1.00  7.03           C
ATOM    681  C   LEU A 111      -6.965   0.257   2.437  1.00  7.82           C
ATOM    682  O   LEU A 111      -7.625  -0.412   1.675  1.00  7.77           O
ATOM    683  CB  LEU A 111      -7.647   2.581   3.085  1.00  7.31           C
ATOM    684  CG  LEU A 111      -8.499   3.482   3.966  1.00  6.53           C
ATOM    685  CD1 LEU A 111      -8.168   4.958   3.784  1.00  8.43           C
ATOM    686  CD2 LEU A 111      -9.985   3.250   3.818  1.00  7.13           C
ATOM    687  N   VAL A 112      -5.647   0.331   2.354  1.00  7.65           N
ATOM    688  CA  VAL A 112      -4.842  -0.277   1.308  1.00  8.42           C
ATOM    689  C   VAL A 112      -3.779  -1.212   1.927  1.00  7.70           C
ATOM    690  O   VAL A 112      -2.855  -0.772   2.626  1.00  7.54           O
ATOM    691  CB  VAL A 112      -4.173   0.806   0.455  1.00  8.15           C
ATOM    692  CG1 VAL A 112      -3.300   0.160  -0.718  1.00 10.23           C
ATOM    693  CG2 VAL A 112      -5.200   1.833  -0.115  1.00  8.40           C
ATOM    694  N   TRP A 113      -3.911  -2.498   1.634  1.00  8.78           N
ATOM    695  CA  TRP A 113      -3.077  -3.565   2.168  1.00  9.09           C
ATOM    696  C   TRP A 113      -3.064  -4.753   1.223  1.00  8.78           C
ATOM    697  O   TRP A 113      -4.012  -4.932   0.456  1.00  9.21           O
ATOM    698  CB  TRP A 113      -3.691  -4.046   3.469  1.00  8.68           C
ATOM    699  CG  TRP A 113      -2.938  -4.965   4.365  1.00  8.53           C
ATOM    700  CD1 TRP A 113      -1.592  -5.101   4.508  1.00  6.33           C
ATOM    701  CD2 TRP A 113      -3.509  -5.860   5.317  1.00  7.05           C
ATOM    702  NE1 TRP A 113      -1.288  -5.999   5.468  1.00  7.33           N
ATOM    703  CE2 TRP A 113      -2.451  -6.474   6.010  1.00  8.04           C
ATOM    704  CE3 TRP A 113      -4.826  -6.186   5.672  1.00  7.60           C
ATOM    705  CZ2 TRP A 113      -2.666  -7.414   7.002  1.00  9.01           C
ATOM    706  CZ3 TRP A 113      -5.052  -7.105   6.650  1.00 10.88           C
ATOM    707  CH2 TRP A 113      -3.989  -7.719   7.323  1.00  9.55           C
ATOM    708  N   ALA A 114      -2.011  -5.570   1.293  1.00  9.16           N
ATOM    709  CA  ALA A 114      -1.899  -6.758   0.440  1.00  9.30           C
ATOM    710  C   ALA A 114      -2.886  -7.832   0.854  1.00 10.01           C
ATOM    711  O   ALA A 114      -3.341  -8.595  -0.007  1.00 10.47           O
ATOM    712  CB  ALA A 114      -0.511  -7.318   0.497  1.00  9.53           C
ATOM    713  N   SER A 115      -3.229  -7.935   2.145  1.00  8.57           N
ATOM    714  CA  SER A 115      -4.111  -8.968   2.640  1.00  9.68           C
ATOM    715  C   SER A 115      -5.549  -8.471   2.769  1.00  9.19           C
ATOM    716  O   SER A 115      -5.826  -7.244   2.834  1.00  8.80           O
ATOM    717  CB  SER A 115      -3.665  -9.478   3.996  1.00 11.11           C
ATOM    718  OG  SER A 115      -2.367 -10.055   3.921  1.00 14.15           O
ATOM    719  N   GLN A 116      -6.458  -9.428   2.842  1.00  9.65           N
ATOM    720  CA  GLN A 116      -7.873  -9.151   3.102  1.00 10.52           C
ATOM    721  C   GLN A 116      -8.489  -8.138   2.109  1.00  9.55           C
ATOM    722  O   GLN A 116      -9.334  -7.299   2.465  1.00  9.28           O
ATOM    723  CB  GLN A 116      -8.031  -8.775   4.565  1.00  9.75           C
ATOM    724  CG  GLN A 116      -7.758  -9.972   5.473  1.00  9.98           C
ATOM    725  CD  GLN A 116      -8.021  -9.732   6.920  1.00  9.55           C
ATOM    726  OE1 GLN A 116      -7.110  -9.357   7.669  1.00 10.48           O
ATOM    727  NE2 GLN A 116      -9.293  -9.896   7.325  1.00 10.53           N
ATOM    728  N   VAL A 117      -8.057  -8.214   0.853  1.00  9.10           N
ATOM    729  CA  VAL A 117      -8.669  -7.517  -0.291  1.00 10.00           C
ATOM    730  C   VAL A 117      -9.757  -8.415  -0.859  1.00 10.03           C
ATOM    731  O   VAL A 117      -9.646  -9.627  -0.854  1.00 11.43           O
ATOM    732  CB  VAL A 117      -7.646  -7.185  -1.344  1.00 10.50           C
ATOM    733  CG1 VAL A 117      -8.268  -6.291  -2.435  1.00 11.68           C
ATOM    734  CG2 VAL A 117      -6.465  -6.423  -0.707  1.00 10.84           C
ATOM    735  N   SER A 118     -10.873  -7.796  -1.267  1.00  9.49           N
ATOM    736  CA  SER A 118     -11.948  -8.549  -1.891  1.00 10.53           C
ATOM    737  C   SER A 118     -11.516  -9.293  -3.144  1.00  9.25           C
ATOM    738  O   SER A 118     -10.619  -8.882  -3.901  1.00  9.42           O
ATOM    739  CB  SER A 118     -13.081  -7.626  -2.253  1.00 10.95           C
ATOM    740  OG  SER A 118     -13.557  -6.979  -1.055  1.00 11.37           O
ATOM    741  N   ASP A 119     -12.238 -10.392  -3.351  1.00 12.37           N
ATOM    742  CA  ASP A 119     -11.973 -11.270  -4.427  1.00 11.61           C
ATOM    743  C   ASP A 119     -12.091 -10.591  -5.776  1.00 11.97           C
ATOM    744  O   ASP A 119     -11.339 -10.884  -6.680  1.00 12.16           O
ATOM    745  CB  ASP A 119     -12.898 -12.493  -4.343  1.00 12.68           C
ATOM    746  CG  ASP A 119     -12.212 -13.656  -3.679  1.00 19.43           C
ATOM    747  OD1 ASP A 119     -11.460 -13.466  -2.690  1.00 26.00           O
ATOM    748  OD2 ASP A 119     -12.326 -14.757  -4.219  1.00 28.80           O
ATOM    749  N   PHE A 120     -12.994  -9.616  -5.903  1.00 10.74           N
ATOM    750  CA  PHE A 120     -13.147  -8.915  -7.188  1.00 11.68           C
ATOM    751  C   PHE A 120     -11.875  -8.212  -7.630  1.00 11.38           C
ATOM    752  O   PHE A 120     -11.597  -8.014  -8.827  1.00 12.24           O
ATOM    753  CB  PHE A 120     -14.395  -8.006  -7.233  1.00 11.92           C
ATOM    754  CG  PHE A 120     -14.185  -6.631  -6.671  1.00 12.42           C
ATOM    755  CD1 PHE A 120     -14.557  -6.330  -5.379  1.00 11.97           C
ATOM    756  CD2 PHE A 120     -13.599  -5.628  -7.459  1.00 12.31           C
ATOM    757  CE1 PHE A 120     -14.351  -5.010  -4.879  1.00 12.10           C
ATOM    758  CE2 PHE A 120     -13.401  -4.357  -6.961  1.00 12.11           C
ATOM    759  CZ  PHE A 120     -13.792  -4.056  -5.680  1.00 10.50           C
ATOM    760  N   VAL A 121     -11.061  -7.793  -6.634  1.00 10.58           N
ATOM    761  CA  VAL A 121      -9.810  -7.127  -6.962  1.00 10.56           C
ATOM    762  C   VAL A 121      -8.742  -8.179  -7.333  1.00 10.68           C
ATOM    763  O   VAL A 121      -8.071  -8.048  -8.361  1.00 11.32           O
ATOM    764  CB  VAL A 121      -9.313  -6.253  -5.786  1.00  9.86           C
ATOM    765  CG1 VAL A 121      -7.993  -5.572  -6.129  1.00 13.09           C
ATOM    766  CG2 VAL A 121     -10.410  -5.241  -5.382  1.00 10.02           C
ATOM    767  N   THR A 122      -8.544  -9.148  -6.460  1.00 11.94           N
ATOM    768  CA  THR A 122      -7.381 -10.026  -6.597  1.00 11.95           C
ATOM    769  C   THR A 122      -7.608 -11.079  -7.648  1.00 14.13           C
ATOM    770  O   THR A 122      -6.640 -11.653  -8.209  1.00 13.85           O
ATOM    771  CB  THR A 122      -7.069 -10.701  -5.295  1.00 12.54           C
ATOM    772  OG1 THR A 122      -8.227 -11.432  -4.853  1.00 14.13           O
ATOM    773  CG2 THR A 122      -6.608  -9.653  -4.224  1.00 12.02           C
ATOM    774  N   SER A 123      -8.855 -11.306  -7.964  1.00 14.64           N
ATOM    775  CA  SER A 123      -9.131 -12.379  -8.911  1.00 16.90           C
ATOM    776  C   SER A 123      -9.616 -11.792 -10.216  1.00 17.57           C
ATOM    777  O   SER A 123     -10.332 -12.435 -10.958  1.00 20.70           O
ATOM    778  CB  SER A 123      -9.984 -13.478  -8.213  1.00 17.11           C
ATOM    779  OG  SER A 123      -9.229 -14.013  -7.042  1.00 21.10           O
ATOM    780  N   LYS A 124      -9.120 -10.598 -10.542  1.00 18.55           N
ATOM    781  CA  LYS A 124      -9.324  -9.942 -11.817  1.00 19.49           C
ATOM    782  C   LYS A 124      -8.020  -9.377 -12.255  1.00 19.81           C
ATOM    783  O   LYS A 124      -7.115  -9.022 -11.481  1.00 19.98           O
ATOM    784  CB  LYS A 124     -10.423  -8.832 -11.747  1.00 20.12           C
ATOM    785  CG  LYS A 124     -11.870  -9.373 -11.590  1.00 22.73           C
ATOM    786  CD  LYS A 124     -13.007  -8.304 -11.497  1.00 24.89           C
ATOM    787  CE  LYS A 124     -13.003  -7.318 -12.702  1.00 27.24           C
ATOM    788  NZ  LYS A 124     -13.421  -7.908 -14.042  1.00 26.45           N
ATOM    789  N   THR A 125      -7.910  -9.265 -13.555  1.00 22.32           N
ATOM    790  CA  THR A 125      -6.746  -8.682 -14.142  1.00 21.40           C
ATOM    791  C   THR A 125      -7.029  -7.154 -14.341  1.00 21.00           C
ATOM    792  O   THR A 125      -8.193  -6.809 -14.691  1.00 23.07           O
ATOM    793  CB  THR A 125      -6.428  -9.395 -15.498  1.00 21.67           C
ATOM    794  OG1 THR A 125      -5.155  -8.939 -15.938  1.00 27.13           O
ATOM    795  CG2 THR A 125      -7.472  -9.095 -16.572  1.00 25.28           C
ATOM    796  N   TRP A 126      -6.012  -6.281 -14.116  1.00 18.81           N
ATOM    797  CA  TRP A 126      -6.169  -4.786 -14.176  1.00 16.56           C
ATOM    798  C   TRP A 126      -5.029  -4.036 -14.864  1.00 16.82           C
ATOM    799  O   TRP A 126      -3.845  -4.337 -14.656  1.00 17.64           O
ATOM    800  CB  TRP A 126      -6.320  -4.099 -12.769  1.00 16.17           C
ATOM    801  CG  TRP A 126      -7.347  -4.718 -11.851  1.00 13.10           C
ATOM    802  CD1 TRP A 126      -7.147  -5.680 -10.921  1.00 12.32           C
ATOM    803  CD2 TRP A 126      -8.745  -4.389 -11.776  1.00 12.38           C
ATOM    804  NE1 TRP A 126      -8.310  -5.997 -10.284  1.00 12.05           N
ATOM    805  CE2 TRP A 126      -9.312  -5.204 -10.783  1.00 11.64           C
ATOM    806  CE3 TRP A 126      -9.564  -3.456 -12.445  1.00 13.63           C
ATOM    807  CZ2 TRP A 126     -10.659  -5.166 -10.451  1.00 12.07           C
ATOM    808  CZ3 TRP A 126     -10.910  -3.397 -12.104  1.00 14.90           C
ATOM    809  CH2 TRP A 126     -11.454  -4.233 -11.127  1.00 13.86           C
ATOM    810  N   THR A 127      -5.352  -2.950 -15.563  1.00 15.00           N
ATOM    811  CA  THR A 127      -4.359  -1.946 -15.876  1.00 15.30           C
ATOM    812  C   THR A 127      -4.077  -1.050 -14.642  1.00 14.89           C
ATOM    813  O   THR A 127      -4.907  -0.994 -13.716  1.00 14.59           O
ATOM    814  CB  THR A 127      -4.773  -0.999 -17.008  1.00 15.48           C
ATOM    815  OG1 THR A 127      -5.923  -0.249 -16.605  1.00 16.94           O
ATOM    816  CG2 THR A 127      -5.069  -1.790 -18.341  1.00 16.19           C
ATOM    817  N   ALA A 128      -2.943  -0.345 -14.622  1.00 15.19           N
ATOM    818  CA  ALA A 128      -2.652   0.604 -13.552  1.00 15.37           C
ATOM    819  C   ALA A 128      -3.768   1.628 -13.452  1.00 15.42           C
ATOM    820  O   ALA A 128      -4.235   1.923 -12.361  1.00 15.62           O
ATOM    821  CB  ALA A 128      -1.328   1.323 -13.819  1.00 15.51           C
ATOM    822  N   LYS A 129      -4.228   2.175 -14.580  1.00 14.42           N
ATOM    823  CA  LYS A 129      -5.290   3.155 -14.581  1.00 14.69           C
ATOM    824  C   LYS A 129      -6.550   2.610 -13.897  1.00 14.55           C
ATOM    825  O   LYS A 129      -7.165   3.293 -13.012  1.00 13.33           O
ATOM    826  CB  LYS A 129      -5.571   3.607 -16.015  1.00 15.62           C
ATOM    827  CG  LYS A 129      -6.699   4.545 -16.212  1.00 19.78           C
ATOM    828  CD  LYS A 129      -6.972   4.674 -17.734  1.00 24.69           C
ATOM    829  CE  LYS A 129      -7.635   5.984 -18.091  1.00 27.87           C
ATOM    830  NZ  LYS A 129      -8.940   6.131 -17.396  1.00 27.19           N
ATOM    831  N   GLU A 130      -6.981   1.423 -14.300  1.00 13.34           N
ATOM    832  CA  GLU A 130      -8.222   0.885 -13.753  1.00 14.15           C
ATOM    833  C   GLU A 130      -8.072   0.593 -12.252  1.00 12.72           C
ATOM    834  O   GLU A 130      -9.002   0.887 -11.481  1.00 11.31           O
ATOM    835  CB  GLU A 130      -8.619  -0.425 -14.405  1.00 15.22           C
ATOM    836  CG  GLU A 130      -8.899  -0.497 -15.881  1.00 21.09           C
ATOM    837  CD  GLU A 130      -9.123  -1.958 -16.295  1.00 24.04           C
ATOM    838  OE1 GLU A 130     -10.314  -2.255 -16.550  1.00 26.37           O
ATOM    839  OE2 GLU A 130      -8.159  -2.802 -16.309  1.00 17.85           O
ATOM    840  N   LEU A 131      -6.970  -0.019 -11.828  1.00 11.99           N
ATOM    841  CA  LEU A 131      -6.851  -0.372 -10.410  1.00 10.98           C
ATOM    842  C   LEU A 131      -6.669   0.873  -9.563  1.00 11.03           C
ATOM    843  O   LEU A 131      -7.166   0.899  -8.431  1.00 10.69           O
ATOM    844  CB  LEU A 131      -5.715  -1.380 -10.158  1.00 11.21           C
ATOM    845  CG  LEU A 131      -5.768  -2.041  -8.751  1.00 12.14           C
ATOM    846  CD1 LEU A 131      -7.012  -2.868  -8.493  1.00 11.95           C
ATOM    847  CD2 LEU A 131      -4.487  -2.872  -8.481  1.00 12.15           C
ATOM    848  N   THR A 132      -6.011   1.892 -10.093  1.00 11.48           N
ATOM    849  CA  THR A 132      -5.947   3.199  -9.412  1.00 11.30           C
ATOM    850  C   THR A 132      -7.357   3.717  -9.109  1.00 11.55           C
ATOM    851  O   THR A 132      -7.638   4.173  -8.016  1.00 10.34           O
ATOM    852  CB  THR A 132      -5.103   4.204 -10.156  1.00 11.50           C
ATOM    853  OG1 THR A 132      -3.798   3.629 -10.331  1.00 12.62           O
ATOM    854  CG2 THR A 132      -4.976   5.457  -9.390  1.00 12.31           C
ATOM    855  N   ALA A 133      -8.256   3.613 -10.071  1.00 10.54           N
ATOM    856  CA  ALA A 133      -9.626   4.055  -9.901  1.00 10.62           C
ATOM    857  C   ALA A 133     -10.355   3.222  -8.879  1.00 10.21           C
ATOM    858  O   ALA A 133     -11.163   3.769  -8.076  1.00  9.58           O
ATOM    859  CB  ALA A 133     -10.384   4.045 -11.260  1.00 11.28           C
ATOM    860  N   VAL A 134     -10.137   1.926  -8.881  1.00 10.04           N
ATOM    861  CA  VAL A 134     -10.729   1.042  -7.869  1.00 10.41           C
ATOM    862  C   VAL A 134     -10.309   1.509  -6.455  1.00 10.51           C
ATOM    863  O   VAL A 134     -11.119   1.632  -5.526  1.00 10.07           O
ATOM    864  CB  VAL A 134     -10.326  -0.441  -8.074  1.00  9.88           C
ATOM    865  CG1 VAL A 134     -10.706  -1.293  -6.840  1.00 10.05           C
ATOM    866  CG2 VAL A 134     -10.993  -1.003  -9.321  1.00 11.01           C
ATOM    867  N   MET A 135      -9.002   1.761  -6.317  1.00  9.90           N
ATOM    868  CA  MET A 135      -8.395   2.150  -5.048  1.00  8.47           C
ATOM    869  C   MET A 135      -8.999   3.496  -4.610  1.00  9.81           C
ATOM    870  O   MET A 135      -9.400   3.652  -3.461  1.00  7.74           O
ATOM    871  CB  MET A 135      -6.855   2.192  -5.179  1.00  8.98           C
ATOM    872  CG  MET A 135      -6.175   2.227  -3.805  1.00  9.10           C
ATOM    873  SD  MET A 135      -4.387   2.487  -3.968  1.00  9.72           S
ATOM    874  CE  MET A 135      -4.309   4.133  -4.585  1.00 11.95           C
ATOM    875  N   LYS A 136      -9.092   4.441  -5.544  1.00  8.79           N
ATOM    876  CA  LYS A 136      -9.577   5.761  -5.257  1.00  8.86           C
ATOM    877  C   LYS A 136     -11.033   5.671  -4.788  1.00  9.12           C
ATOM    878  O   LYS A 136     -11.406   6.294  -3.785  1.00  9.66           O
ATOM    879  CB  LYS A 136      -9.500   6.634  -6.506  1.00 10.06           C
ATOM    880  CG  LYS A 136      -9.928   8.074  -6.254  1.00  9.92           C
ATOM    881  CD  LYS A 136      -9.886   8.943  -7.538  1.00 11.84           C
ATOM    882  CE  LYS A 136     -10.137  10.406  -7.214  1.00 16.99           C
ATOM    883  NZ  LYS A 136      -9.983  11.212  -8.477  1.00 18.66           N
ATOM    884  N   ASN A 137     -11.832   4.930  -5.521  1.00  9.41           N
ATOM    885  CA  ASN A 137     -13.263   4.805  -5.176  1.00  8.96           C
ATOM    886  C   ASN A 137     -13.429   4.146  -3.798  1.00  9.71           C
ATOM    887  O   ASN A 137     -14.237   4.589  -2.961  1.00  9.13           O
ATOM    888  CB  ASN A 137     -14.004   3.975  -6.234  1.00  8.82           C
ATOM    889  CG  ASN A 137     -15.496   3.866  -5.984  1.00 11.13           C
ATOM    890  OD1 ASN A 137     -16.205   4.883  -5.928  1.00 13.41           O
ATOM    891  ND2 ASN A 137     -15.968   2.646  -5.890  1.00 10.54           N
ATOM    892  N   HIS A 138     -12.656   3.109  -3.515  1.00  8.22           N
ATOM    893  CA  HIS A 138     -12.700   2.493  -2.199  1.00  6.85           C
ATOM    894  C   HIS A 138     -12.404   3.463  -1.069  1.00  8.10           C
ATOM    895  O   HIS A 138     -13.082   3.518  -0.054  1.00  8.30           O
ATOM    896  CB  HIS A 138     -11.744   1.285  -2.080  1.00  8.12           C
ATOM    897  CG  HIS A 138     -11.913   0.554  -0.791  1.00  7.00           C
ATOM    898  ND1 HIS A 138     -12.984  -0.287  -0.578  1.00  7.22           N
ATOM    899  CD2 HIS A 138     -11.234   0.613   0.396  1.00  8.47           C
ATOM    900  CE1 HIS A 138     -12.932  -0.753   0.661  1.00  7.46           C
ATOM    901  NE2 HIS A 138     -11.888  -0.215   1.282  1.00  7.51           N
ATOM    902  N   ILE A 139     -11.334   4.219  -1.241  1.00  7.75           N
ATOM    903  CA  ILE A 139     -10.894   5.211  -0.249  1.00  7.50           C
ATOM    904  C   ILE A 139     -11.978   6.252  -0.035  1.00  8.38           C
ATOM    905  O   ILE A 139     -12.405   6.515   1.102  1.00  8.96           O
ATOM    906  CB  ILE A 139      -9.520   5.826  -0.597  1.00  8.17           C
ATOM    907  CG1 ILE A 139      -8.437   4.741  -0.495  1.00  8.17           C
ATOM    908  CG2 ILE A 139      -9.296   7.049   0.287  1.00  9.81           C
ATOM    909  CD1 ILE A 139      -7.081   5.165  -1.041  1.00  9.97           C
ATOM    910  N   PHE A 140     -12.455   6.857  -1.122  1.00  8.62           N
ATOM    911  CA  PHE A 140     -13.415   7.947  -0.971  1.00  8.35           C
ATOM    912  C   PHE A 140     -14.662   7.442  -0.273  1.00  9.04           C
ATOM    913  O   PHE A 140     -15.113   8.081   0.667  1.00  9.75           O
ATOM    914  CB  PHE A 140     -13.784   8.551  -2.347  1.00  9.35           C
ATOM    915  CG  PHE A 140     -12.954   9.719  -2.754  1.00 10.69           C
ATOM    916  CD1 PHE A 140     -13.504  11.005  -2.690  1.00 13.90           C
ATOM    917  CD2 PHE A 140     -11.622   9.574  -3.163  1.00  8.92           C
ATOM    918  CE1 PHE A 140     -12.732  12.100  -3.012  1.00 12.24           C
ATOM    919  CE2 PHE A 140     -10.876  10.633  -3.478  1.00 10.94           C
ATOM    920  CZ  PHE A 140     -11.434  11.902  -3.436  1.00 11.30           C
ATOM    921  N   LYS A 141     -15.241   6.344  -0.725  1.00  8.25           N
ATOM    922  CA  LYS A 141     -16.514   5.883  -0.175  1.00  8.96           C
ATOM    923  C   LYS A 141     -16.347   5.444   1.272  1.00  9.37           C
ATOM    924  O   LYS A 141     -17.209   5.739   2.094  1.00  9.59           O
ATOM    925  CB  LYS A 141     -17.101   4.767  -1.049  1.00  9.49           C
ATOM    926  CG  LYS A 141     -17.430   5.198  -2.470  1.00 14.25           C
ATOM    927  CD  LYS A 141     -18.856   5.536  -2.594  1.00 17.55           C
ATOM    928  CE  LYS A 141     -19.124   6.081  -4.033  1.00 18.17           C
ATOM    929  NZ  LYS A 141     -19.128   5.012  -5.065  1.00 19.34           N
ATOM    930  N   THR A 142     -15.253   4.769   1.600  1.00  8.02           N
ATOM    931  CA  THR A 142     -15.076   4.247   2.932  1.00  8.46           C
ATOM    932  C   THR A 142     -14.777   5.385   3.921  1.00  8.60           C
ATOM    933  O   THR A 142     -15.445   5.492   4.976  1.00  8.44           O
ATOM    934  CB  THR A 142     -13.980   3.177   2.945  1.00  8.07           C
ATOM    935  OG1 THR A 142     -14.338   2.144   2.034  1.00  7.96           O
ATOM    936  CG2 THR A 142     -13.786   2.587   4.349  1.00  8.00           C
ATOM    937  N   VAL A 143     -13.837   6.257   3.573  1.00  8.41           N
ATOM    938  CA  VAL A 143     -13.497   7.375   4.453  1.00  8.63           C
ATOM    939  C   VAL A 143     -14.708   8.292   4.633  1.00  9.52           C
ATOM    940  O   VAL A 143     -14.947   8.803   5.759  1.00  7.66           O
ATOM    941  CB  VAL A 143     -12.250   8.136   3.938  1.00 10.63           C
ATOM    942  CG1 VAL A 143     -12.060   9.457   4.608  1.00 15.19           C
ATOM    943  CG2 VAL A 143     -11.004   7.225   3.997  1.00 10.08           C
ATOM    944  N   GLN A 144     -15.421   8.566   3.557  1.00  9.20           N
ATOM    945  CA  GLN A 144     -16.554   9.517   3.691  1.00  9.15           C
ATOM    946  C   GLN A 144     -17.709   8.873   4.433  1.00  9.13           C
ATOM    947  O   GLN A 144     -18.468   9.584   5.106  1.00 10.16           O
ATOM    948  CB  GLN A 144     -16.980  10.097   2.346  1.00  8.73           C
ATOM    949  CG  GLN A 144     -15.877  11.022   1.748  1.00 10.79           C
ATOM    950  CD  GLN A 144     -16.230  11.621   0.424  1.00  8.89           C
ATOM    951  OE1 GLN A 144     -17.088  11.103  -0.297  1.00 12.84           O
ATOM    952  NE2 GLN A 144     -15.515  12.704   0.044  1.00 10.84           N
ATOM    953  N   HIS A 145     -17.876   7.554   4.312  1.00  8.37           N
ATOM    954  CA  HIS A 145     -18.948   6.900   5.054  1.00  8.81           C
ATOM    955  C   HIS A 145     -18.806   7.080   6.574  1.00  9.17           C
ATOM    956  O   HIS A 145     -19.767   7.430   7.274  1.00 10.09           O
ATOM    957  CB  HIS A 145     -19.056   5.397   4.737  1.00  9.66           C
ATOM    958  CG  HIS A 145     -20.082   4.731   5.582  1.00  9.54           C
ATOM    959  ND1 HIS A 145     -21.420   4.876   5.308  1.00 13.88           N
ATOM    960  CD2 HIS A 145     -19.985   4.041   6.735  1.00 11.61           C
ATOM    961  CE1 HIS A 145     -22.104   4.252   6.248  1.00 12.28           C
ATOM    962  NE2 HIS A 145     -21.272   3.763   7.138  1.00 13.13           N
ATOM    963  N   PHE A 146     -17.636   6.819   7.111  1.00  7.96           N
ATOM    964  CA  PHE A 146     -17.415   6.878   8.551  1.00  7.73           C
ATOM    965  C   PHE A 146     -17.078   8.285   9.035  1.00  7.97           C
ATOM    966  O   PHE A 146     -17.342   8.647  10.204  1.00  8.86           O
ATOM    967  CB  PHE A 146     -16.277   5.889   8.934  1.00  7.30           C
ATOM    968  CG  PHE A 146     -16.650   4.442   8.770  1.00  8.19           C
ATOM    969  CD1 PHE A 146     -17.647   3.873   9.556  1.00 10.37           C
ATOM    970  CD2 PHE A 146     -16.074   3.661   7.770  1.00  8.04           C
ATOM    971  CE1 PHE A 146     -18.058   2.560   9.375  1.00 11.79           C
ATOM    972  CE2 PHE A 146     -16.446   2.334   7.608  1.00 10.07           C
ATOM    973  CZ  PHE A 146     -17.428   1.786   8.419  1.00 10.71           C
ATOM    974  N   GLY A 147     -16.530   9.093   8.143  1.00  8.56           N
ATOM    975  CA  GLY A 147     -16.206  10.466   8.463  1.00  7.83           C
ATOM    976  C   GLY A 147     -15.422  10.618   9.754  1.00  7.86           C
ATOM    977  O   GLY A 147     -14.466   9.872  10.042  1.00  8.10           O
ATOM    978  N   ARG A 148     -15.797  11.617  10.556  1.00  7.84           N
ATOM    979  CA  ARG A 148     -15.105  11.967  11.770  1.00  7.98           C
ATOM    980  C   ARG A 148     -15.309  10.994  12.910  1.00  7.35           C
ATOM    981  O   ARG A 148     -14.739  11.184  13.991  1.00  8.25           O
ATOM    982  CB  ARG A 148     -15.524  13.362  12.205  1.00  8.27           C
ATOM    983  CG  ARG A 148     -14.961  14.486  11.344  1.00 10.90           C
ATOM    984  CD  ARG A 148     -15.526  15.848  11.744  1.00 14.37           C
ATOM    985  NE  ARG A 148     -14.727  16.933  11.147  1.00 16.76           N
ATOM    986  CZ  ARG A 148     -13.733  17.594  11.742  1.00 19.07           C
ATOM    987  NH1 ARG A 148     -13.383  17.348  13.018  1.00 18.59           N
ATOM    988  NH2 ARG A 148     -13.085  18.545  11.054  1.00 21.62           N
ATOM    989  N   ARG A 149     -16.102   9.942  12.718  1.00  6.85           N
ATOM    990  CA  ARG A 149     -16.171   8.877  13.732  1.00  7.27           C
ATOM    991  C   ARG A 149     -14.828   8.150  13.851  1.00  7.35           C
ATOM    992  O   ARG A 149     -14.548   7.518  14.878  1.00  8.15           O
ATOM    993  CB  ARG A 149     -17.310   7.909  13.380  1.00  7.86           C
ATOM    994  CG  ARG A 149     -18.699   8.590  13.551  1.00  8.06           C
ATOM    995  CD  ARG A 149     -19.758   7.747  12.947  1.00  8.74           C
ATOM    996  NE  ARG A 149     -20.147   6.660  13.837  1.00  9.21           N
ATOM    997  CZ  ARG A 149     -20.892   5.612  13.505  1.00 10.81           C
ATOM    998  NH1 ARG A 149     -21.364   5.500  12.269  1.00 13.80           N
ATOM    999  NH2 ARG A 149     -21.210   4.738  14.457  1.00 10.42           N
ATOM   1000  N   CYS A 150     -14.009   8.301  12.814  1.00  7.71           N
ATOM   1001  CA  CYS A 150     -12.618   7.797  12.839  1.00  6.79           C
ATOM   1002  C   CYS A 150     -11.690   8.873  13.422  1.00  6.76           C
ATOM   1003  O   CYS A 150     -11.683   9.986  12.927  1.00  7.98           O
ATOM   1004  CB  CYS A 150     -12.169   7.439  11.437  1.00  7.30           C
ATOM   1005  SG  CYS A 150     -13.022   6.058  10.715  1.00  8.31           S
ATOM   1006  N   TYR A 151     -10.940   8.572  14.461  1.00  7.08           N
ATOM   1007  CA  TYR A 151      -9.873   9.465  14.926  1.00  7.64           C
ATOM   1008  C   TYR A 151      -8.802   9.584  13.851  1.00  6.79           C
ATOM   1009  O   TYR A 151      -8.240  10.668  13.573  1.00  6.78           O
ATOM   1010  CB  TYR A 151      -9.264   8.996  16.273  1.00  7.87           C
ATOM   1011  CG  TYR A 151      -8.031   9.783  16.585  1.00  7.11           C
ATOM   1012  CD1 TYR A 151      -6.776   9.216  16.419  1.00  7.59           C
ATOM   1013  CD2 TYR A 151      -8.123  11.107  16.983  1.00  9.19           C
ATOM   1014  CE1 TYR A 151      -5.600   9.990  16.625  1.00  9.00           C
ATOM   1015  CE2 TYR A 151      -6.999  11.897  17.161  1.00  9.32           C
ATOM   1016  CZ  TYR A 151      -5.768  11.317  17.030  1.00  9.30           C
ATOM   1017  OH  TYR A 151      -4.630  12.079  17.191  1.00 11.35           O
ATOM   1018  N   SER A 152      -8.492   8.441  13.271  1.00  6.14           N
ATOM   1019  CA  SER A 152      -7.443   8.325  12.293  1.00  7.03           C
ATOM   1020  C   SER A 152      -7.774   7.171  11.367  1.00  7.10           C
ATOM   1021  O   SER A 152      -8.648   6.358  11.685  1.00  7.38           O
ATOM   1022  CB  SER A 152      -6.080   8.080  12.932  1.00  7.28           C
ATOM   1023  OG  SER A 152      -6.047   6.882  13.726  1.00  8.13           O
ATOM   1024  N   TRP A 153      -7.068   7.129  10.230  1.00  8.19           N
ATOM   1025  CA  TRP A 153      -7.035   5.970   9.321  1.00  7.37           C
ATOM   1026  C   TRP A 153      -5.625   5.460   9.160  1.00  6.45           C
ATOM   1027  O   TRP A 153      -4.687   6.249   8.940  1.00  7.09           O
ATOM   1028  CB  TRP A 153      -7.520   6.342   7.891  1.00  7.33           C
ATOM   1029  CG  TRP A 153      -9.010   6.223   7.751  1.00  5.80           C
ATOM   1030  CD1 TRP A 153      -9.932   7.206   7.812  1.00  7.52           C
ATOM   1031  CD2 TRP A 153      -9.732   5.000   7.622  1.00  5.72           C
ATOM   1032  NE1 TRP A 153     -11.192   6.681   7.696  1.00  7.52           N
ATOM   1033  CE2 TRP A 153     -11.108   5.328   7.581  1.00  7.72           C
ATOM   1034  CE3 TRP A 153      -9.368   3.664   7.549  1.00  5.84           C
ATOM   1035  CZ2 TRP A 153     -12.099   4.362   7.467  1.00  7.69           C
ATOM   1036  CZ3 TRP A 153     -10.351   2.716   7.427  1.00  8.16           C
ATOM   1037  CH2 TRP A 153     -11.720   3.074   7.384  1.00  7.22           C
ATOM   1038  N   ASP A 154      -5.479   4.151   9.176  1.00  6.33           N
ATOM   1039  CA  ASP A 154      -4.279   3.464   8.649  1.00  5.93           C
ATOM   1040  C   ASP A 154      -4.507   3.328   7.148  1.00  6.45           C
ATOM   1041  O   ASP A 154      -5.227   2.449   6.665  1.00  7.11           O
ATOM   1042  CB  ASP A 154      -4.051   2.130   9.351  1.00  5.88           C
ATOM   1043  CG  ASP A 154      -3.716   2.271  10.818  1.00  6.61           C
ATOM   1044  OD1 ASP A 154      -3.361   3.400  11.267  1.00  7.72           O
ATOM   1045  OD2 ASP A 154      -3.777   1.228  11.527  1.00  7.37           O
ATOM   1046  N   VAL A 155      -3.941   4.297   6.428  1.00  6.52           N
ATOM   1047  CA  VAL A 155      -4.221   4.454   5.008  1.00  7.38           C
ATOM   1048  C   VAL A 155      -3.565   3.333   4.204  1.00  7.48           C
ATOM   1049  O   VAL A 155      -4.206   2.679   3.386  1.00  8.66           O
ATOM   1050  CB  VAL A 155      -3.777   5.857   4.511  1.00  7.04           C
ATOM   1051  CG1 VAL A 155      -4.007   5.999   3.005  1.00  8.12           C
ATOM   1052  CG2 VAL A 155      -4.517   6.948   5.226  1.00  7.86           C
ATOM   1053  N   VAL A 156      -2.256   3.207   4.330  1.00  6.87           N
ATOM   1054  CA  VAL A 156      -1.526   2.095   3.740  1.00  6.57           C
ATOM   1055  C   VAL A 156      -0.901   1.288   4.864  1.00  6.16           C
ATOM   1056  O   VAL A 156      -0.414   1.843   5.846  1.00  6.10           O
ATOM   1057  CB  VAL A 156      -0.429   2.544   2.730  1.00  6.64           C
ATOM   1058  CG1 VAL A 156       0.200   1.334   2.081  1.00  9.44           C
ATOM   1059  CG2 VAL A 156      -1.023   3.439   1.658  1.00  6.98           C
ATOM   1060  N   ASN A 157      -1.007  -0.024   4.741  1.00  6.24           N
ATOM   1061  CA  ASN A 157      -0.587  -0.976   5.758  1.00  6.60           C
ATOM   1062  C   ASN A 157       0.494  -1.861   5.147  1.00  7.08           C
ATOM   1063  O   ASN A 157       0.274  -2.470   4.100  1.00  8.01           O
ATOM   1064  CB  ASN A 157      -1.800  -1.791   6.214  1.00  6.14           C
ATOM   1065  CG  ASN A 157      -1.650  -2.339   7.595  1.00  7.39           C
ATOM   1066  OD1 ASN A 157      -1.568  -1.547   8.541  1.00  9.79           O
ATOM   1067  ND2 ASN A 157      -1.673  -3.677   7.770  1.00  6.93           N
ATOM   1068  N   GLU A 158       1.645  -1.928   5.795  1.00  7.66           N
ATOM   1069  CA  GLU A 158       2.678  -2.969   5.492  1.00  7.92           C
ATOM   1070  C   GLU A 158       3.115  -2.935   4.031  1.00  8.88           C
ATOM   1071  O   GLU A 158       3.057  -3.962   3.330  1.00  9.25           O
ATOM   1072  CB  GLU A 158       2.175  -4.331   5.927  1.00  8.30           C
ATOM   1073  CG  GLU A 158       1.875  -4.411   7.405  1.00  9.01           C
ATOM   1074  CD  GLU A 158       1.275  -5.734   7.888  1.00  8.84           C
ATOM   1075  OE1 GLU A 158       1.111  -6.678   7.077  1.00 10.30           O
ATOM   1076  OE2 GLU A 158       0.995  -5.828   9.104  1.00  8.96           O
ATOM   1077  N   ALA A 159       3.635  -1.776   3.612  1.00  9.33           N
ATOM   1078  CA  ALA A 159       4.044  -1.508   2.233  1.00  9.52           C
ATOM   1079  C   ALA A 159       5.530  -1.805   1.986  1.00  9.67           C
ATOM   1080  O   ALA A 159       5.956  -1.772   0.832  1.00 10.62           O
ATOM   1081  CB  ALA A 159       3.766  -0.057   1.875  1.00 10.05           C
ATOM   1082  N   LEU A 160       6.297  -2.084   3.033  1.00  8.96           N
ATOM   1083  CA  LEU A 160       7.761  -2.238   2.909  1.00  9.41           C
ATOM   1084  C   LEU A 160       8.231  -3.614   3.256  1.00  9.65           C
ATOM   1085  O   LEU A 160       7.761  -4.260   4.182  1.00  9.82           O
ATOM   1086  CB  LEU A 160       8.481  -1.247   3.853  1.00  8.25           C
ATOM   1087  CG  LEU A 160       8.281   0.253   3.613  1.00  9.57           C
ATOM   1088  CD1 LEU A 160       8.718   1.066   4.867  1.00 10.40           C
ATOM   1089  CD2 LEU A 160       9.044   0.715   2.349  1.00 11.60           C
ATOM   1090  N   ASN A 161       9.254  -4.029   2.523  1.00 10.56           N
ATOM   1091  CA  ASN A 161      10.118  -5.126   2.941  1.00 10.48           C
ATOM   1092  C   ASN A 161      11.107  -4.641   3.994  1.00 10.92           C
ATOM   1093  O   ASN A 161      11.316  -3.436   4.133  1.00 11.35           O
ATOM   1094  CB  ASN A 161      10.912  -5.632   1.739  1.00 10.64           C
ATOM   1095  CG  ASN A 161      10.045  -6.280   0.677  1.00 11.13           C
ATOM   1096  OD1 ASN A 161       9.190  -7.115   0.959  1.00 15.04           O
ATOM   1097  ND2 ASN A 161      10.321  -5.932  -0.574  1.00 12.51           N
ATOM   1098  N   GLY A 162      11.745  -5.591   4.686  1.00 12.09           N
ATOM   1099  CA  GLY A 162      12.756  -5.260   5.689  1.00 13.53           C
ATOM   1100  C   GLY A 162      13.932  -4.457   5.161  1.00 13.66           C
ATOM   1101  O   GLY A 162      14.494  -3.634   5.879  1.00 17.00           O
ATOM   1102  N   ASP A 163      14.264  -4.625   3.893  1.00 14.13           N
ATOM   1103  CA  ASP A 163      15.325  -3.839   3.259  1.00 14.53           C
ATOM   1104  C   ASP A 163      14.921  -2.444   2.749  1.00 14.88           C
ATOM   1105  O   ASP A 163      15.730  -1.716   2.147  1.00 16.24           O
ATOM   1106  CB  ASP A 163      16.023  -4.669   2.170  1.00 14.72           C
ATOM   1107  CG  ASP A 163      15.149  -4.895   0.942  1.00 17.59           C
ATOM   1108  OD1 ASP A 163      14.021  -4.364   0.894  1.00 14.45           O
ATOM   1109  OD2 ASP A 163      15.588  -5.579  -0.005  1.00 18.08           O
ATOM   1110  N   GLY A 164      13.671  -2.046   3.027  1.00 13.12           N
ATOM   1111  CA  GLY A 164      13.153  -0.745   2.641  1.00 13.83           C
ATOM   1112  C   GLY A 164      12.587  -0.595   1.248  1.00 13.20           C
ATOM   1113  O   GLY A 164      12.170   0.513   0.855  1.00 15.28           O
ATOM   1114  N   THR A 165      12.601  -1.702   0.481  1.00 13.45           N
ATOM   1115  CA  THR A 165      12.018  -1.728  -0.842  1.00 14.20           C
ATOM   1116  C   THR A 165      10.520  -1.957  -0.651  1.00 13.30           C
ATOM   1117  O   THR A 165      10.086  -2.400   0.426  1.00 13.79           O
ATOM   1118  CB  THR A 165      12.645  -2.843  -1.757  1.00 13.33           C
ATOM   1119  OG1 THR A 165      12.480  -4.151  -1.186  1.00 14.57           O
ATOM   1120  CG2 THR A 165      14.171  -2.581  -1.992  1.00 17.39           C
ATOM   1121  N   PHE A 166       9.746  -1.683  -1.685  1.00 13.36           N
ATOM   1122  CA  PHE A 166       8.292  -1.921  -1.612  1.00 11.98           C
ATOM   1123  C   PHE A 166       7.970  -3.386  -1.647  1.00 12.12           C
ATOM   1124  O   PHE A 166       8.452  -4.138  -2.501  1.00 14.17           O
ATOM   1125  CB  PHE A 166       7.505  -1.199  -2.727  1.00 11.59           C
ATOM   1126  CG  PHE A 166       7.373   0.269  -2.538  1.00 14.06           C
ATOM   1127  CD1 PHE A 166       6.419   0.796  -1.673  1.00 17.85           C
ATOM   1128  CD2 PHE A 166       8.165   1.169  -3.230  1.00 17.08           C
ATOM   1129  CE1 PHE A 166       6.277   2.209  -1.490  1.00 17.75           C
ATOM   1130  CE2 PHE A 166       8.019   2.560  -3.023  1.00 18.85           C
ATOM   1131  CZ  PHE A 166       7.053   3.059  -2.154  1.00 18.51           C
ATOM   1132  N   SER A 167       7.097  -3.813  -0.749  1.00 11.92           N
ATOM   1133  CA  SER A 167       6.687  -5.211  -0.685  1.00 12.02           C
ATOM   1134  C   SER A 167       5.537  -5.467  -1.678  1.00 12.46           C
ATOM   1135  O   SER A 167       4.798  -4.541  -2.116  1.00 12.13           O
ATOM   1136  CB  SER A 167       6.325  -5.620   0.744  1.00 12.64           C
ATOM   1137  OG  SER A 167       5.320  -4.754   1.253  1.00 12.45           O
ATOM   1138  N   SER A 168       5.382  -6.736  -2.021  1.00 13.98           N
ATOM   1139  CA  SER A 168       4.438  -7.155  -3.037  1.00 14.42           C
ATOM   1140  C   SER A 168       3.012  -7.001  -2.515  1.00 12.87           C
ATOM   1141  O   SER A 168       2.730  -7.269  -1.328  1.00 13.22           O
ATOM   1142  CB  SER A 168       4.669  -8.627  -3.401  1.00 14.69           C
ATOM   1143  OG  SER A 168       5.965  -8.820  -3.922  1.00 20.97           O
ATOM   1144  N   SER A 169       2.137  -6.580  -3.417  1.00 13.20           N
ATOM   1145  CA  SER A 169       0.696  -6.528  -3.161  1.00 12.43           C
ATOM   1146  C   SER A 169       0.009  -6.355  -4.496  1.00 12.75           C
ATOM   1147  O   SER A 169       0.599  -5.931  -5.496  1.00 12.37           O
ATOM   1148  CB  SER A 169       0.334  -5.367  -2.214  1.00 12.96           C
ATOM   1149  OG  SER A 169       0.376  -4.121  -2.850  1.00 12.20           O
ATOM   1150  N   VAL A 170      -1.270  -6.630  -4.523  1.00 11.19           N
ATOM   1151  CA  VAL A 170      -2.003  -6.428  -5.776  1.00 11.48           C
ATOM   1152  C   VAL A 170      -1.848  -4.981  -6.249  1.00 11.05           C
ATOM   1153  O   VAL A 170      -1.719  -4.686  -7.426  1.00 11.90           O
ATOM   1154  CB  VAL A 170      -3.495  -6.863  -5.619  1.00  9.90           C
ATOM   1155  CG1 VAL A 170      -4.278  -6.029  -4.545  1.00 11.36           C
ATOM   1156  CG2 VAL A 170      -4.274  -6.787  -6.944  1.00 12.00           C
ATOM   1157  N   TRP A 171      -1.872  -4.037  -5.290  1.00 10.07           N
ATOM   1158  CA  TRP A 171      -1.736  -2.647  -5.548  1.00 10.69           C
ATOM   1159  C   TRP A 171      -0.373  -2.294  -6.132  1.00 11.49           C
ATOM   1160  O   TRP A 171      -0.295  -1.649  -7.152  1.00 11.33           O
ATOM   1161  CB  TRP A 171      -2.038  -1.804  -4.266  1.00 10.82           C
ATOM   1162  CG  TRP A 171      -3.246  -2.256  -3.507  1.00  9.37           C
ATOM   1163  CD1 TRP A 171      -3.263  -2.951  -2.360  1.00  8.95           C
ATOM   1164  CD2 TRP A 171      -4.614  -2.089  -3.901  1.00  9.61           C
ATOM   1165  NE1 TRP A 171      -4.545  -3.234  -1.979  1.00  9.43           N
ATOM   1166  CE2 TRP A 171      -5.398  -2.708  -2.906  1.00  8.04           C
ATOM   1167  CE3 TRP A 171      -5.254  -1.485  -5.009  1.00  7.37           C
ATOM   1168  CZ2 TRP A 171      -6.778  -2.727  -2.960  1.00  9.00           C
ATOM   1169  CZ3 TRP A 171      -6.626  -1.489  -5.052  1.00  8.40           C
ATOM   1170  CH2 TRP A 171      -7.373  -2.108  -4.049  1.00  9.53           C
ATOM   1171  N   TYR A 172       0.685  -2.672  -5.443  1.00 11.99           N
ATOM   1172  CA  TYR A 172       2.044  -2.339  -5.876  1.00 12.72           C
ATOM   1173  C   TYR A 172       2.377  -2.998  -7.203  1.00 12.98           C
ATOM   1174  O   TYR A 172       2.910  -2.353  -8.086  1.00 13.86           O
ATOM   1175  CB  TYR A 172       3.072  -2.735  -4.815  1.00 12.72           C
ATOM   1176  CG  TYR A 172       4.500  -2.436  -5.257  1.00 11.42           C
ATOM   1177  CD1 TYR A 172       4.911  -1.169  -5.510  1.00 10.54           C
ATOM   1178  CD2 TYR A 172       5.344  -3.488  -5.512  1.00 13.37           C
ATOM   1179  CE1 TYR A 172       6.228  -0.917  -5.979  1.00 12.77           C
ATOM   1180  CE2 TYR A 172       6.620  -3.260  -5.929  1.00 13.62           C
ATOM   1181  CZ  TYR A 172       7.029  -1.990  -6.157  1.00 13.28           C
ATOM   1182  OH  TYR A 172       8.315  -1.774  -6.611  1.00 17.24           O
ATOM   1183  N   ASP A 173       2.040  -4.266  -7.315  1.00 13.16           N
ATOM   1184  CA  ASP A 173       2.468  -5.087  -8.486  1.00 13.13           C
ATOM   1185  C   ASP A 173       1.812  -4.561  -9.766  1.00 14.80           C
ATOM   1186  O   ASP A 173       2.387  -4.646 -10.858  1.00 16.33           O
ATOM   1187  CB  ASP A 173       2.121  -6.573  -8.280  1.00 13.79           C
ATOM   1188  CG  ASP A 173       2.902  -7.254  -7.108  1.00 16.00           C
ATOM   1189  OD1 ASP A 173       3.656  -6.612  -6.390  1.00 19.54           O
ATOM   1190  OD2 ASP A 173       2.694  -8.446  -6.891  1.00 23.05           O
ATOM   1191  N   THR A 174       0.621  -3.988  -9.658  1.00 13.86           N
ATOM   1192  CA  THR A 174      -0.104  -3.487 -10.810  1.00 14.58           C
ATOM   1193  C   THR A 174       0.187  -1.998 -11.059  1.00 13.93           C
ATOM   1194  O   THR A 174       0.414  -1.549 -12.189  1.00 15.80           O
ATOM   1195  CB  THR A 174      -1.628  -3.607 -10.543  1.00 14.53           C
ATOM   1196  OG1 THR A 174      -1.957  -4.933 -10.135  1.00 18.71           O
ATOM   1197  CG2 THR A 174      -2.418  -3.147 -11.781  1.00 17.90           C
ATOM   1198  N   ILE A 175       0.125  -1.190 -10.001  1.00 13.53           N
ATOM   1199  CA  ILE A 175       0.205   0.251 -10.110  1.00 13.14           C
ATOM   1200  C   ILE A 175       1.633   0.789 -10.026  1.00 14.16           C
ATOM   1201  O   ILE A 175       1.962   1.845 -10.576  1.00 15.93           O
ATOM   1202  CB  ILE A 175      -0.672   0.942  -9.003  1.00 13.35           C
ATOM   1203  CG1 ILE A 175      -2.129   0.481  -9.143  1.00 13.50           C
ATOM   1204  CG2 ILE A 175      -0.530   2.470  -9.068  1.00 12.27           C
ATOM   1205  CD1 ILE A 175      -3.035   0.861  -7.959  1.00 12.65           C
ATOM   1206  N   GLY A 176       2.468   0.074  -9.314  1.00 14.41           N
ATOM   1207  CA  GLY A 176       3.798   0.549  -9.016  1.00 14.39           C
ATOM   1208  C   GLY A 176       3.806   1.496  -7.813  1.00 14.82           C
ATOM   1209  O   GLY A 176       2.764   1.657  -7.135  1.00 13.78           O
ATOM   1210  N   GLU A 177       4.943   2.152  -7.583  1.00 15.28           N
ATOM   1211  CA  GLU A 177       5.171   2.942  -6.349  1.00 15.77           C
ATOM   1212  C   GLU A 177       4.146   4.047  -6.128  1.00 15.79           C
ATOM   1213  O   GLU A 177       3.849   4.443  -4.982  1.00 13.60           O
ATOM   1214  CB  GLU A 177       6.599   3.527  -6.292  1.00 17.44           C
ATOM   1215  CG  GLU A 177       6.964   4.496  -7.353  1.00 21.34           C
ATOM   1216  CD  GLU A 177       8.359   5.130  -7.147  1.00 30.06           C
ATOM   1217  OE1 GLU A 177       9.082   4.714  -6.209  1.00 31.14           O
ATOM   1218  OE2 GLU A 177       8.711   6.053  -7.937  1.00 37.05           O
ATOM   1219  N   GLU A 178       3.626   4.578  -7.224  1.00 14.89           N
ATOM   1220  CA  GLU A 178       2.656   5.653  -7.128  1.00 15.24           C
ATOM   1221  C   GLU A 178       1.431   5.292  -6.301  1.00 13.71           C
ATOM   1222  O   GLU A 178       0.833   6.195  -5.714  1.00 14.14           O
ATOM   1223  CB  GLU A 178       2.172   6.094  -8.528  1.00 15.52           C
ATOM   1224  CG  GLU A 178       3.142   6.975  -9.254  1.00 20.49           C
ATOM   1225  CD  GLU A 178       3.422   8.235  -8.465  1.00 23.65           C
ATOM   1226  OE1 GLU A 178       4.606   8.495  -8.135  1.00 30.55           O
ATOM   1227  OE2 GLU A 178       2.447   8.942  -8.160  1.00 27.86           O
ATOM   1228  N   TYR A 179       1.095   4.016  -6.204  1.00 13.21           N
ATOM   1229  CA  TYR A 179      -0.091   3.604  -5.429  1.00 11.52           C
ATOM   1230  C   TYR A 179       0.018   4.173  -4.013  1.00 11.87           C
ATOM   1231  O   TYR A 179      -0.976   4.505  -3.389  1.00 10.93           O
ATOM   1232  CB  TYR A 179      -0.275   2.097  -5.393  1.00 11.36           C
ATOM   1233  CG  TYR A 179       0.326   1.399  -4.196  1.00  9.27           C
ATOM   1234  CD1 TYR A 179      -0.435   1.164  -3.043  1.00 10.57           C
ATOM   1235  CD2 TYR A 179       1.643   0.957  -4.181  1.00 10.87           C
ATOM   1236  CE1 TYR A 179       0.091   0.523  -1.954  1.00 10.19           C
ATOM   1237  CE2 TYR A 179       2.173   0.317  -3.071  1.00 10.45           C
ATOM   1238  CZ  TYR A 179       1.385   0.051  -1.982  1.00 10.12           C
ATOM   1239  OH  TYR A 179       1.919  -0.594  -0.912  1.00 10.32           O
ATOM   1240  N   PHE A 180       1.226   4.204  -3.482  1.00 11.28           N
ATOM   1241  CA  PHE A 180       1.404   4.549  -2.064  1.00  9.54           C
ATOM   1242  C   PHE A 180       1.073   6.007  -1.810  1.00 10.32           C
ATOM   1243  O   PHE A 180       0.322   6.370  -0.902  1.00  9.43           O
ATOM   1244  CB  PHE A 180       2.856   4.250  -1.653  1.00  9.93           C
ATOM   1245  CG  PHE A 180       3.153   4.642  -0.262  1.00  9.89           C
ATOM   1246  CD1 PHE A 180       3.594   5.914   0.031  1.00 12.04           C
ATOM   1247  CD2 PHE A 180       2.949   3.741   0.788  1.00 10.09           C
ATOM   1248  CE1 PHE A 180       3.830   6.291   1.338  1.00 11.67           C
ATOM   1249  CE2 PHE A 180       3.160   4.149   2.090  1.00 11.28           C
ATOM   1250  CZ  PHE A 180       3.582   5.414   2.360  1.00 10.62           C
ATOM   1251  N   TYR A 181       1.600   6.881  -2.661  1.00  9.68           N
ATOM   1252  CA  TYR A 181       1.385   8.291  -2.563  1.00  9.41           C
ATOM   1253  C   TYR A 181      -0.081   8.641  -2.878  1.00  9.37           C
ATOM   1254  O   TYR A 181      -0.713   9.450  -2.206  1.00  9.01           O
ATOM   1255  CB  TYR A 181       2.376   9.066  -3.473  1.00 10.25           C
ATOM   1256  CG  TYR A 181       3.781   8.630  -3.173  1.00 11.29           C
ATOM   1257  CD1 TYR A 181       4.380   8.962  -1.991  1.00 10.53           C
ATOM   1258  CD2 TYR A 181       4.478   7.838  -4.024  1.00 13.11           C
ATOM   1259  CE1 TYR A 181       5.652   8.538  -1.670  1.00 11.57           C
ATOM   1260  CE2 TYR A 181       5.758   7.389  -3.715  1.00 14.91           C
ATOM   1261  CZ  TYR A 181       6.326   7.753  -2.523  1.00 14.97           C
ATOM   1262  OH  TYR A 181       7.585   7.340  -2.174  1.00 16.85           O
ATOM   1263  N   LEU A 182      -0.602   8.011  -3.916  1.00  9.94           N
ATOM   1264  CA  LEU A 182      -2.013   8.224  -4.303  1.00  9.35           C
ATOM   1265  C   LEU A 182      -2.985   7.841  -3.197  1.00  8.99           C
ATOM   1266  O   LEU A 182      -3.960   8.524  -3.014  1.00 10.12           O
ATOM   1267  CB  LEU A 182      -2.346   7.512  -5.610  1.00 10.10           C
ATOM   1268  CG  LEU A 182      -1.674   8.082  -6.866  1.00 11.90           C
ATOM   1269  CD1 LEU A 182      -1.973   7.182  -8.057  1.00 14.23           C
ATOM   1270  CD2 LEU A 182      -2.075   9.544  -7.088  1.00 13.07           C
ATOM   1271  N   ALA A 183      -2.704   6.753  -2.472  1.00  9.11           N
ATOM   1272  CA  ALA A 183      -3.590   6.353  -1.369  1.00  7.58           C
ATOM   1273  C   ALA A 183      -3.762   7.468  -0.367  1.00  8.45           C
ATOM   1274  O   ALA A 183      -4.873   7.779   0.054  1.00  7.48           O
ATOM   1275  CB  ALA A 183      -3.106   5.094  -0.712  1.00  7.85           C
ATOM   1276  N   PHE A 184      -2.688   8.070   0.067  1.00  7.55           N
ATOM   1277  CA  PHE A 184      -2.729   9.196   0.981  1.00  7.95           C
ATOM   1278  C   PHE A 184      -3.349  10.438   0.359  1.00  8.19           C
ATOM   1279  O   PHE A 184      -4.134  11.155   1.024  1.00  8.31           O
ATOM   1280  CB  PHE A 184      -1.316   9.496   1.528  1.00  7.64           C
ATOM   1281  CG  PHE A 184      -0.894   8.548   2.612  1.00  7.40           C
ATOM   1282  CD1 PHE A 184      -0.214   7.370   2.322  1.00  8.18           C
ATOM   1283  CD2 PHE A 184      -1.133   8.885   3.933  1.00  8.01           C
ATOM   1284  CE1 PHE A 184       0.160   6.494   3.350  1.00  9.01           C
ATOM   1285  CE2 PHE A 184      -0.783   8.011   4.941  1.00  8.42           C
ATOM   1286  CZ  PHE A 184      -0.138   6.833   4.671  1.00  8.22           C
ATOM   1287  N   LYS A 185      -3.021  10.705  -0.903  1.00  8.65           N
ATOM   1288  CA  LYS A 185      -3.615  11.869  -1.602  1.00  9.71           C
ATOM   1289  C   LYS A 185      -5.139  11.763  -1.635  1.00  8.58           C
ATOM   1290  O   LYS A 185      -5.832  12.716  -1.337  1.00  9.22           O
ATOM   1291  CB  LYS A 185      -3.053  11.945  -3.048  1.00 10.54           C
ATOM   1292  CG  LYS A 185      -3.492  13.140  -3.836  1.00 13.80           C
ATOM   1293  CD  LYS A 185      -2.966  13.122  -5.272  1.00 16.32           C
ATOM   1294  CE  LYS A 185      -3.664  14.268  -6.092  1.00 22.66           C
ATOM   1295  NZ  LYS A 185      -3.617  14.153  -7.591  1.00 29.07           N
ATOM   1296  N   TYR A 186      -5.651  10.581  -1.970  1.00  9.00           N
ATOM   1297  CA  TYR A 186      -7.095  10.320  -2.044  1.00  9.13           C
ATOM   1298  C   TYR A 186      -7.747  10.396  -0.687  1.00  9.09           C
ATOM   1299  O   TYR A 186      -8.834  10.959  -0.580  1.00  9.33           O
ATOM   1300  CB  TYR A 186      -7.362   8.980  -2.693  1.00  9.48           C
ATOM   1301  CG  TYR A 186      -6.893   8.816  -4.129  1.00 10.92           C
ATOM   1302  CD1 TYR A 186      -6.822   9.872  -4.986  1.00 11.68           C
ATOM   1303  CD2 TYR A 186      -6.576   7.555  -4.606  1.00  9.76           C
ATOM   1304  CE1 TYR A 186      -6.396   9.709  -6.342  1.00 12.22           C
ATOM   1305  CE2 TYR A 186      -6.164   7.380  -5.929  1.00 11.57           C
ATOM   1306  CZ  TYR A 186      -6.104   8.474  -6.774  1.00 11.33           C
ATOM   1307  OH  TYR A 186      -5.675   8.237  -8.077  1.00 15.96           O
ATOM   1308  N   ALA A 187      -7.111   9.838   0.340  1.00  8.10           N
ATOM   1309  CA  ALA A 187      -7.671   9.945   1.705  1.00  7.76           C
ATOM   1310  C   ALA A 187      -7.756  11.403   2.146  1.00  8.41           C
ATOM   1311  O   ALA A 187      -8.794  11.848   2.656  1.00  8.90           O
ATOM   1312  CB  ALA A 187      -6.838   9.135   2.693  1.00  8.02           C
ATOM   1313  N   GLN A 188      -6.730  12.172   1.851  1.00  8.67           N
ATOM   1314  CA  GLN A 188      -6.704  13.584   2.200  1.00  9.55           C
ATOM   1315  C   GLN A 188      -7.818  14.342   1.444  1.00 10.00           C
ATOM   1316  O   GLN A 188      -8.539  15.158   2.034  1.00 10.24           O
ATOM   1317  CB  GLN A 188      -5.320  14.152   1.889  1.00 10.26           C
ATOM   1318  CG  GLN A 188      -5.241  15.664   2.008  1.00 13.31           C
ATOM   1319  CD  GLN A 188      -3.864  16.234   1.793  1.00 19.04           C
ATOM   1320  OE1 GLN A 188      -3.016  15.589   1.223  1.00 16.94           O
ATOM   1321  NE2 GLN A 188      -3.644  17.472   2.288  1.00 24.57           N
ATOM   1322  N   GLU A 189      -7.933  14.082   0.146  1.00 10.72           N
ATOM   1323  CA  GLU A 189      -8.933  14.763  -0.691  1.00 10.97           C
ATOM   1324  C   GLU A 189     -10.343  14.370  -0.227  1.00 11.13           C
ATOM   1325  O   GLU A 189     -11.231  15.231  -0.105  1.00 11.27           O
ATOM   1326  CB  GLU A 189      -8.734  14.423  -2.171  1.00 11.94           C
ATOM   1327  CG  GLU A 189      -7.453  14.956  -2.776  1.00 17.49           C
ATOM   1328  CD  GLU A 189      -7.222  14.588  -4.246  1.00 22.82           C
ATOM   1329  OE1 GLU A 189      -7.862  13.637  -4.828  1.00 26.08           O
ATOM   1330  OE2 GLU A 189      -6.331  15.293  -4.806  1.00 24.54           O
ATOM   1331  N   ALA A 190     -10.565  13.075   0.025  1.00 10.12           N
ATOM   1332  CA  ALA A 190     -11.904  12.616   0.432  1.00  9.72           C
ATOM   1333  C   ALA A 190     -12.330  13.274   1.751  1.00 10.90           C
ATOM   1334  O   ALA A 190     -13.478  13.687   1.907  1.00  9.88           O
ATOM   1335  CB  ALA A 190     -11.914  11.106   0.566  1.00  9.99           C
ATOM   1336  N   LEU A 191     -11.409  13.385   2.691  1.00 10.21           N
ATOM   1337  CA  LEU A 191     -11.689  14.035   3.971  1.00 10.48           C
ATOM   1338  C   LEU A 191     -11.903  15.532   3.766  1.00 10.10           C
ATOM   1339  O   LEU A 191     -12.800  16.101   4.399  1.00 10.79           O
ATOM   1340  CB  LEU A 191     -10.523  13.772   4.936  1.00 10.56           C
ATOM   1341  CG  LEU A 191     -10.427  12.361   5.471  1.00 12.73           C
ATOM   1342  CD1 LEU A 191      -9.114  12.191   6.242  1.00 14.11           C
ATOM   1343  CD2 LEU A 191     -11.647  11.973   6.375  1.00 11.27           C
ATOM   1344  N   ALA A 192     -11.094  16.187   2.927  1.00 11.52           N
ATOM   1345  CA  ALA A 192     -11.289  17.627   2.691  1.00 12.11           C
ATOM   1346  C   ALA A 192     -12.675  17.912   2.164  1.00 11.94           C
ATOM   1347  O   ALA A 192     -13.293  18.940   2.552  1.00 13.57           O
ATOM   1348  CB  ALA A 192     -10.227  18.188   1.729  1.00 11.63           C
ATOM   1349  N   GLN A 193     -13.162  17.048   1.282  1.00 12.02           N
ATOM   1350  CA  GLN A 193     -14.447  17.277   0.625  1.00 13.92           C
ATOM   1351  C   GLN A 193     -15.594  17.326   1.622  1.00 14.66           C
ATOM   1352  O   GLN A 193     -16.575  18.042   1.391  1.00 15.52           O
ATOM   1353  CB  GLN A 193     -14.719  16.182  -0.383  1.00 15.11           C
ATOM   1354  CG  GLN A 193     -13.970  16.217  -1.611  1.00 20.20           C
ATOM   1355  CD  GLN A 193     -14.583  15.257  -2.675  1.00 24.36           C
ATOM   1356  OE1 GLN A 193     -15.546  14.433  -2.408  1.00 21.06           O
ATOM   1357  NE2 GLN A 193     -14.035  15.358  -3.882  1.00 28.78           N
ATOM   1358  N   ILE A 194     -15.491  16.592   2.720  1.00 13.82           N
ATOM   1359  CA  ILE A 194     -16.553  16.525   3.719  1.00 14.34           C
ATOM   1360  C   ILE A 194     -16.210  17.318   4.981  1.00 14.28           C
ATOM   1361  O   ILE A 194     -16.865  17.168   5.972  1.00 17.20           O
ATOM   1362  CB  ILE A 194     -16.946  15.056   4.076  1.00 13.97           C
ATOM   1363  CG1 ILE A 194     -15.739  14.286   4.624  1.00 13.47           C
ATOM   1364  CG2 ILE A 194     -17.542  14.378   2.864  1.00 14.48           C
ATOM   1365  CD1 ILE A 194     -16.136  13.070   5.483  1.00 11.94           C
ATOM   1366  N   GLY A 195     -15.182  18.153   4.947  1.00 14.23           N
ATOM   1367  CA  GLY A 195     -14.880  18.981   6.130  1.00 14.75           C
ATOM   1368  C   GLY A 195     -14.366  18.170   7.291  1.00 14.67           C
ATOM   1369  O   GLY A 195     -14.630  18.474   8.478  1.00 16.05           O
ATOM   1370  N   ALA A 196     -13.576  17.150   6.957  1.00 13.49           N
ATOM   1371  CA  ALA A 196     -13.043  16.247   7.996  1.00 12.70           C
ATOM   1372  C   ALA A 196     -11.516  16.226   8.002  1.00 12.15           C
ATOM   1373  O   ALA A 196     -10.891  15.183   8.230  1.00 12.65           O
ATOM   1374  CB  ALA A 196     -13.668  14.856   7.836  1.00 12.55           C
ATOM   1375  N   ASN A 197     -10.882  17.391   7.839  1.00 12.77           N
ATOM   1376  CA  ASN A 197      -9.431  17.444   7.777  1.00 13.54           C
ATOM   1377  C   ASN A 197      -8.719  16.999   9.059  1.00 12.53           C
ATOM   1378  O   ASN A 197      -7.523  16.645   9.016  1.00 13.53           O
ATOM   1379  CB  ASN A 197      -8.914  18.823   7.400  1.00 14.00           C
ATOM   1380  CG  ASN A 197      -9.234  19.214   5.973  1.00 17.67           C
ATOM   1381  OD1 ASN A 197      -9.325  18.381   5.061  1.00 16.54           O
ATOM   1382  ND2 ASN A 197      -9.329  20.498   5.769  1.00 22.45           N
ATOM   1383  N   ASP A 198      -9.463  17.013  10.175  1.00 12.43           N
ATOM   1384  CA  ASP A 198      -8.911  16.649  11.487  1.00 12.17           C
ATOM   1385  C   ASP A 198      -8.752  15.125  11.661  1.00 10.04           C
ATOM   1386  O   ASP A 198      -8.064  14.696  12.579  1.00 10.44           O
ATOM   1387  CB  ASP A 198      -9.822  17.205  12.602  1.00 13.43           C
ATOM   1388  CG  ASP A 198      -9.826  18.723  12.670  1.00 17.28           C
ATOM   1389  OD1 ASP A 198      -8.748  19.313  12.746  1.00 21.16           O
ATOM   1390  OD2 ASP A 198     -10.925  19.328  12.657  1.00 22.84           O
ATOM   1391  N   VAL A 199      -9.313  14.306  10.755  1.00  9.50           N
ATOM   1392  CA  VAL A 199      -9.106  12.859  10.775  1.00  8.17           C
ATOM   1393  C   VAL A 199      -7.672  12.602  10.351  1.00  8.84           C
ATOM   1394  O   VAL A 199      -7.262  13.066   9.266  1.00 10.70           O
ATOM   1395  CB  VAL A 199     -10.070  12.122   9.841  1.00  7.84           C
ATOM   1396  CG1 VAL A 199      -9.709  10.604   9.750  1.00  8.96           C
ATOM   1397  CG2 VAL A 199     -11.537  12.354  10.294  1.00 10.44           C
ATOM   1398  N   LYS A 200      -6.884  11.975  11.214  1.00  8.56           N
ATOM   1399  CA  LYS A 200      -5.448  11.864  10.971  1.00  8.25           C
ATOM   1400  C   LYS A 200      -5.115  10.726  10.053  1.00  9.32           C
ATOM   1401  O   LYS A 200      -5.768   9.688  10.078  1.00  9.73           O
ATOM   1402  CB  LYS A 200      -4.721  11.645  12.298  1.00  9.23           C
ATOM   1403  CG  LYS A 200      -4.987  12.665  13.360  1.00 10.42           C
ATOM   1404  CD  LYS A 200      -4.320  13.974  13.076  1.00 15.66           C
ATOM   1405  CE  LYS A 200      -4.717  15.018  14.104  1.00 19.74           C
ATOM   1406  NZ  LYS A 200      -4.037  16.288  13.775  1.00 21.85           N
ATOM   1407  N   LEU A 201      -4.051  10.894   9.264  1.00  7.48           N
ATOM   1408  CA  LEU A 201      -3.630   9.913   8.270  1.00  7.83           C
ATOM   1409  C   LEU A 201      -2.321   9.270   8.708  1.00  8.09           C
ATOM   1410  O   LEU A 201      -1.324   9.964   8.977  1.00  7.44           O
ATOM   1411  CB  LEU A 201      -3.500  10.564   6.881  1.00  7.25           C
ATOM   1412  CG  LEU A 201      -4.756  11.227   6.326  1.00  7.95           C
ATOM   1413  CD1 LEU A 201      -4.445  11.770   4.931  1.00 10.43           C
ATOM   1414  CD2 LEU A 201      -5.977  10.270   6.296  1.00  7.33           C
ATOM   1415  N   TYR A 202      -2.360   7.948   8.861  1.00  7.61           N
ATOM   1416  CA  TYR A 202      -1.219   7.155   9.316  1.00  6.98           C
ATOM   1417  C   TYR A 202      -0.764   6.136   8.307  1.00  6.95           C
ATOM   1418  O   TYR A 202      -1.561   5.517   7.570  1.00  7.15           O
ATOM   1419  CB  TYR A 202      -1.553   6.377  10.609  1.00  7.31           C
ATOM   1420  CG  TYR A 202      -1.431   7.159  11.872  1.00  6.51           C
ATOM   1421  CD1 TYR A 202      -0.524   6.768  12.860  1.00  7.96           C
ATOM   1422  CD2 TYR A 202      -2.230   8.280  12.134  1.00  6.99           C
ATOM   1423  CE1 TYR A 202      -0.368   7.457  14.034  1.00  8.53           C
ATOM   1424  CE2 TYR A 202      -2.085   8.960  13.305  1.00  7.03           C
ATOM   1425  CZ  TYR A 202      -1.156   8.543  14.275  1.00  7.50           C
ATOM   1426  OH  TYR A 202      -1.067   9.241  15.461  1.00 12.78           O
ATOM   1427  N   TYR A 203       0.561   5.903   8.337  1.00  6.66           N
ATOM   1428  CA  TYR A 203       1.185   4.715   7.752  1.00  6.36           C
ATOM   1429  C   TYR A 203       1.420   3.740   8.896  1.00  6.73           C
ATOM   1430  O   TYR A 203       1.982   4.142   9.893  1.00  7.88           O
ATOM   1431  CB  TYR A 203       2.557   5.059   7.096  1.00  7.08           C
ATOM   1432  CG  TYR A 203       3.222   3.823   6.571  1.00  7.81           C
ATOM   1433  CD1 TYR A 203       4.415   3.356   7.098  1.00  8.40           C
ATOM   1434  CD2 TYR A 203       2.591   3.053   5.604  1.00  7.06           C
ATOM   1435  CE1 TYR A 203       4.964   2.148   6.679  1.00  7.45           C
ATOM   1436  CE2 TYR A 203       3.150   1.888   5.102  1.00  6.93           C
ATOM   1437  CZ  TYR A 203       4.348   1.444   5.656  1.00  7.08           C
ATOM   1438  OH  TYR A 203       4.870   0.246   5.200  1.00  7.79           O
ATOM   1439  N   ASN A 204       1.092   2.462   8.706  1.00  5.98           N
ATOM   1440  CA  ASN A 204       1.184   1.449   9.770  1.00  5.37           C
ATOM   1441  C   ASN A 204       2.000   0.247   9.286  1.00  6.38           C
ATOM   1442  O   ASN A 204       1.801  -0.228   8.173  1.00  7.84           O
ATOM   1443  CB  ASN A 204      -0.245   1.028  10.178  1.00  5.76           C
ATOM   1444  CG  ASN A 204      -0.283   0.127  11.388  1.00  4.72           C
ATOM   1445  OD1 ASN A 204       0.130   0.536  12.471  1.00  7.15           O
ATOM   1446  ND2 ASN A 204      -0.800  -1.108  11.220  1.00  7.41           N
ATOM   1447  N   ASP A 205       2.960  -0.184  10.091  1.00  6.92           N
ATOM   1448  CA  ASP A 205       3.817  -1.307   9.688  1.00  6.45           C
ATOM   1449  C   ASP A 205       4.463  -1.918  10.921  1.00  6.45           C
ATOM   1450  O   ASP A 205       4.534  -1.302  11.971  1.00  5.94           O
ATOM   1451  CB  ASP A 205       4.906  -0.821   8.692  1.00  7.36           C
ATOM   1452  CG  ASP A 205       5.363  -1.889   7.704  1.00  9.24           C
ATOM   1453  OD1 ASP A 205       5.102  -3.094   7.922  1.00  8.45           O
ATOM   1454  OD2 ASP A 205       6.000  -1.518   6.673  1.00  9.40           O
ATOM   1455  N   TYR A 206       5.002  -3.118  10.712  1.00  7.74           N
ATOM   1456  CA  TYR A 206       5.856  -3.825  11.692  1.00  7.95           C
ATOM   1457  C   TYR A 206       7.336  -3.693  11.280  1.00  8.39           C
ATOM   1458  O   TYR A 206       7.651  -3.416  10.140  1.00  8.86           O
ATOM   1459  CB  TYR A 206       5.513  -5.330  11.774  1.00  7.90           C
ATOM   1460  CG  TYR A 206       5.639  -6.088  10.498  1.00 10.51           C
ATOM   1461  CD1 TYR A 206       4.567  -6.227   9.630  1.00 11.16           C
ATOM   1462  CD2 TYR A 206       6.846  -6.675  10.164  1.00  9.34           C
ATOM   1463  CE1 TYR A 206       4.716  -6.980   8.450  1.00 12.89           C
ATOM   1464  CE2 TYR A 206       6.995  -7.383   9.002  1.00 11.49           C
ATOM   1465  CZ  TYR A 206       5.933  -7.483   8.132  1.00 12.99           C
ATOM   1466  OH  TYR A 206       6.043  -8.192   6.931  1.00 18.76           O
ATOM   1467  N   GLY A 207       8.203  -3.886  12.265  1.00  7.92           N
ATOM   1468  CA  GLY A 207       9.639  -3.865  11.983  1.00  9.44           C
ATOM   1469  C   GLY A 207      10.218  -2.487  11.832  1.00  8.89           C
ATOM   1470  O   GLY A 207      11.380  -2.357  11.479  1.00 10.32           O
ATOM   1471  N   ILE A 208       9.434  -1.489  12.184  1.00  8.42           N
ATOM   1472  CA  ILE A 208       9.806  -0.094  12.111  1.00  7.65           C
ATOM   1473  C   ILE A 208       9.903   0.541  13.499  1.00  7.92           C
ATOM   1474  O   ILE A 208       9.904   1.764  13.673  1.00  9.12           O
ATOM   1475  CB  ILE A 208       8.836   0.665  11.225  1.00  7.19           C
ATOM   1476  CG1 ILE A 208       7.411   0.675  11.792  1.00  7.48           C
ATOM   1477  CG2 ILE A 208       8.865   0.128   9.742  1.00  8.86           C
ATOM   1478  CD1 ILE A 208       6.447   1.747  11.143  1.00  8.90           C
ATOM   1479  N   GLU A 209       9.974  -0.299  14.514  1.00  7.49           N
ATOM   1480  CA  GLU A 209       9.995   0.139  15.927  1.00  7.36           C
ATOM   1481  C   GLU A 209      11.401   0.291  16.512  1.00  8.43           C
ATOM   1482  O   GLU A 209      11.562   0.639  17.712  1.00  8.26           O
ATOM   1483  CB  GLU A 209       9.218  -0.846  16.797  1.00  7.75           C
ATOM   1484  CG  GLU A 209       7.878  -1.267  16.229  1.00  7.17           C
ATOM   1485  CD  GLU A 209       7.914  -2.460  15.293  1.00  7.68           C
ATOM   1486  OE1 GLU A 209       9.036  -2.945  14.909  1.00  8.22           O
ATOM   1487  OE2 GLU A 209       6.792  -2.902  14.905  1.00  8.66           O
ATOM   1488  N   ASN A 210      12.428  -0.063  15.711  1.00  9.36           N
ATOM   1489  CA  ASN A 210      13.840   0.018  16.125  1.00 11.03           C
ATOM   1490  C   ASN A 210      14.664   0.552  14.953  1.00 10.11           C
ATOM   1491  O   ASN A 210      14.200   0.607  13.823  1.00  8.63           O
ATOM   1492  CB  ASN A 210      14.338  -1.364  16.582  1.00 11.81           C
ATOM   1493  CG  ASN A 210      14.395  -2.384  15.441  1.00 15.77           C
ATOM   1494  OD1 ASN A 210      13.532  -2.460  14.591  1.00 22.10           O
ATOM   1495  ND2 ASN A 210      15.470  -3.172  15.422  1.00 27.22           N
ATOM   1496  N   PRO A 211      15.915   0.931  15.201  1.00 11.59           N
ATOM   1497  CA  PRO A 211      16.725   1.437  14.115  1.00 12.22           C
ATOM   1498  C   PRO A 211      16.966   0.380  13.049  1.00 12.41           C
ATOM   1499  O   PRO A 211      17.099  -0.799  13.341  1.00 14.69           O
ATOM   1500  CB  PRO A 211      18.023   1.885  14.825  1.00 13.77           C
ATOM   1501  CG  PRO A 211      17.623   2.156  16.221  1.00 12.43           C
ATOM   1502  CD  PRO A 211      16.583   1.043  16.500  1.00 10.89           C
ATOM   1503  N   GLY A 212      17.016   0.806  11.800  1.00 10.85           N
ATOM   1504  CA  GLY A 212      17.333  -0.095  10.749  1.00 12.35           C
ATOM   1505  C   GLY A 212      16.868   0.396   9.427  1.00 10.69           C
ATOM   1506  O   GLY A 212      16.273   1.498   9.318  1.00 10.39           O
ATOM   1507  N   THR A 213      17.098  -0.412   8.394  1.00 11.99           N
ATOM   1508  CA  THR A 213      16.755  -0.000   7.079  1.00 11.06           C
ATOM   1509  C   THR A 213      15.244   0.298   6.884  1.00 11.52           C
ATOM   1510  O   THR A 213      14.853   1.199   6.110  1.00 11.32           O
ATOM   1511  CB  THR A 213      17.251  -0.985   6.016  1.00 12.72           C
ATOM   1512  OG1 THR A 213      16.807  -2.313   6.263  1.00 18.48           O
ATOM   1513  CG2 THR A 213      18.806  -0.996   6.061  1.00 13.71           C
ATOM   1514  N   LYS A 214      14.397  -0.487   7.540  1.00 10.65           N
ATOM   1515  CA  LYS A 214      12.944  -0.335   7.350  1.00  8.64           C
ATOM   1516  C   LYS A 214      12.464   0.985   7.942  1.00  8.61           C
ATOM   1517  O   LYS A 214      11.726   1.735   7.321  1.00  9.46           O
ATOM   1518  CB  LYS A 214      12.191  -1.539   7.952  1.00  9.42           C
ATOM   1519  CG  LYS A 214      10.865  -1.812   7.249  1.00  8.49           C
ATOM   1520  CD  LYS A 214      10.110  -2.976   7.868  1.00 10.06           C
ATOM   1521  CE  LYS A 214       8.868  -3.398   7.091  1.00  9.43           C
ATOM   1522  NZ  LYS A 214       8.204  -4.551   7.748  1.00 10.71           N
ATOM   1523  N   SER A 215      12.909   1.302   9.151  1.00  8.83           N
ATOM   1524  CA  SER A 215      12.592   2.595   9.741  1.00  8.53           C
ATOM   1525  C   SER A 215      13.085   3.796   8.888  1.00  9.09           C
ATOM   1526  O   SER A 215      12.393   4.800   8.687  1.00  9.71           O
ATOM   1527  CB  SER A 215      13.147   2.701  11.163  1.00  9.39           C
ATOM   1528  OG ASER A 215      12.948   4.001  11.638  0.50  3.98           O
ATOM   1529  OG BSER A 215      12.419   1.881  12.071  0.50 14.12           O
ATOM   1530  N   THR A 216      14.305   3.693   8.377  1.00 10.08           N
ATOM   1531  CA  THR A 216      14.837   4.745   7.568  1.00 10.80           C
ATOM   1532  C   THR A 216      13.946   4.938   6.317  1.00 10.06           C
ATOM   1533  O   THR A 216      13.706   6.047   5.839  1.00 10.98           O
ATOM   1534  CB  THR A 216      16.279   4.382   7.211  1.00 11.40           C
ATOM   1535  OG1 THR A 216      17.065   4.408   8.406  1.00 12.06           O
ATOM   1536  CG2 THR A 216      16.894   5.365   6.185  1.00 13.14           C
ATOM   1537  N   ALA A 217      13.504   3.826   5.760  1.00  9.08           N
ATOM   1538  CA  ALA A 217      12.642   3.859   4.593  1.00 10.38           C
ATOM   1539  C   ALA A 217      11.287   4.544   4.888  1.00 10.51           C
ATOM   1540  O   ALA A 217      10.761   5.273   4.025  1.00 10.51           O
ATOM   1541  CB  ALA A 217      12.446   2.445   4.042  1.00 10.33           C
ATOM   1542  N   VAL A 218      10.748   4.341   6.085  1.00  8.90           N
ATOM   1543  CA  VAL A 218       9.540   5.041   6.498  1.00  8.97           C
ATOM   1544  C   VAL A 218       9.775   6.547   6.451  1.00 10.00           C
ATOM   1545  O   VAL A 218       8.945   7.306   5.953  1.00  8.96           O
ATOM   1546  CB  VAL A 218       9.017   4.639   7.907  1.00  9.84           C
ATOM   1547  CG1 VAL A 218       7.823   5.519   8.368  1.00  9.07           C
ATOM   1548  CG2 VAL A 218       8.610   3.162   7.905  1.00 10.52           C
ATOM   1549  N   LEU A 219      10.906   6.986   6.984  1.00  8.91           N
ATOM   1550  CA  LEU A 219      11.190   8.422   6.979  1.00  9.38           C
ATOM   1551  C   LEU A 219      11.282   8.970   5.541  1.00 10.05           C
ATOM   1552  O   LEU A 219      10.831  10.097   5.250  1.00 10.43           O
ATOM   1553  CB  LEU A 219      12.469   8.706   7.757  1.00 10.11           C
ATOM   1554  CG  LEU A 219      12.314   8.517   9.244  1.00 11.13           C
ATOM   1555  CD1 LEU A 219      13.695   8.489   9.929  1.00 14.78           C
ATOM   1556  CD2 LEU A 219      11.403   9.600   9.842  1.00 13.30           C
ATOM   1557  N   GLN A 220      11.859   8.172   4.638  1.00  9.79           N
ATOM   1558  CA  GLN A 220      11.937   8.568   3.223  1.00 10.80           C
ATOM   1559  C   GLN A 220      10.556   8.671   2.562  1.00 11.10           C
ATOM   1560  O   GLN A 220      10.244   9.578   1.796  1.00 11.58           O
ATOM   1561  CB  GLN A 220      12.802   7.562   2.461  1.00 11.54           C
ATOM   1562  CG  GLN A 220      13.074   7.987   1.022  1.00 14.89           C
ATOM   1563  CD  GLN A 220      13.836   9.302   0.932  1.00 18.56           C
ATOM   1564  OE1 GLN A 220      13.347  10.316   0.365  1.00 21.56           O
ATOM   1565  NE2 GLN A 220      15.030   9.318   1.495  1.00 19.26           N
ATOM   1566  N   LEU A 221       9.693   7.706   2.863  1.00  9.64           N
ATOM   1567  CA  LEU A 221       8.317   7.761   2.367  1.00  9.91           C
ATOM   1568  C   LEU A 221       7.604   9.008   2.838  1.00  9.21           C
ATOM   1569  O   LEU A 221       6.872   9.637   2.085  1.00  9.14           O
ATOM   1570  CB  LEU A 221       7.506   6.552   2.789  1.00  9.66           C
ATOM   1571  CG  LEU A 221       7.921   5.185   2.224  1.00 12.09           C
ATOM   1572  CD1 LEU A 221       7.018   4.081   2.851  1.00 14.53           C
ATOM   1573  CD2 LEU A 221       7.852   5.162   0.720  1.00 14.50           C
ATOM   1574  N   VAL A 222       7.817   9.354   4.107  1.00  9.65           N
ATOM   1575  CA  VAL A 222       7.225  10.575   4.679  1.00  9.05           C
ATOM   1576  C   VAL A 222       7.731  11.837   3.944  1.00  9.71           C
ATOM   1577  O   VAL A 222       6.942  12.683   3.562  1.00 10.86           O
ATOM   1578  CB  VAL A 222       7.449  10.609   6.194  1.00  8.42           C
ATOM   1579  CG1 VAL A 222       7.095  11.955   6.819  1.00  9.40           C
ATOM   1580  CG2 VAL A 222       6.643   9.482   6.873  1.00  9.68           C
ATOM   1581  N   SER A 223       9.039  11.928   3.789  1.00 10.89           N
ATOM   1582  CA  SER A 223       9.638  13.010   3.006  1.00 11.35           C
ATOM   1583  C   SER A 223       9.037  13.085   1.610  1.00 11.52           C
ATOM   1584  O   SER A 223       8.658  14.170   1.139  1.00 10.59           O
ATOM   1585  CB  SER A 223      11.144  12.760   2.919  1.00 11.74           C
ATOM   1586  OG  SER A 223      11.815  13.752   2.141  1.00 17.46           O
ATOM   1587  N   ASN A 224       8.916  11.952   0.943  1.00 10.49           N
ATOM   1588  CA  ASN A 224       8.384  11.930  -0.428  1.00 11.06           C
ATOM   1589  C   ASN A 224       6.895  12.350  -0.473  1.00 11.78           C
ATOM   1590  O   ASN A 224       6.467  13.098  -1.388  1.00 11.79           O
ATOM   1591  CB  ASN A 224       8.535  10.539  -1.050  1.00  9.59           C
ATOM   1592  CG  ASN A 224       9.976  10.128  -1.263  1.00 12.33           C
ATOM   1593  OD1 ASN A 224      10.902  10.917  -1.142  1.00 15.11           O
ATOM   1594  ND2 ASN A 224      10.159   8.845  -1.564  1.00 11.57           N
ATOM   1595  N   LEU A 225       6.071  11.883   0.481  1.00  9.93           N
ATOM   1596  CA  LEU A 225       4.700  12.330   0.562  1.00  9.84           C
ATOM   1597  C   LEU A 225       4.619  13.855   0.710  1.00 10.00           C
ATOM   1598  O   LEU A 225       3.879  14.509   0.021  1.00  9.70           O
ATOM   1599  CB  LEU A 225       3.988  11.680   1.754  1.00  9.31           C
ATOM   1600  CG  LEU A 225       3.522  10.235   1.578  1.00  9.82           C
ATOM   1601  CD1 LEU A 225       3.300   9.598   2.945  1.00 10.00           C
ATOM   1602  CD2 LEU A 225       2.233  10.141   0.743  1.00 10.04           C
ATOM   1603  N   ARG A 226       5.413  14.407   1.609  1.00  9.99           N
ATOM   1604  CA  ARG A 226       5.287  15.812   1.976  1.00  9.41           C
ATOM   1605  C   ARG A 226       5.769  16.706   0.852  1.00  9.83           C
ATOM   1606  O   ARG A 226       5.179  17.769   0.633  1.00 11.03           O
ATOM   1607  CB  ARG A 226       5.939  16.103   3.295  1.00  9.83           C
ATOM   1608  CG  ARG A 226       5.147  15.438   4.414  1.00  9.84           C
ATOM   1609  CD  ARG A 226       5.810  15.577   5.718  1.00 10.47           C
ATOM   1610  NE  ARG A 226       4.900  15.214   6.795  1.00  9.82           N
ATOM   1611  CZ  ARG A 226       5.317  14.992   8.038  1.00  9.22           C
ATOM   1612  NH1 ARG A 226       6.589  15.103   8.365  1.00 11.13           N
ATOM   1613  NH2 ARG A 226       4.399  14.688   8.967  1.00 10.40           N
ATOM   1614  N   LYS A 227       6.765  16.249   0.107  1.00 10.61           N
ATOM   1615  CA  LYS A 227       7.199  17.012  -1.082  1.00 12.21           C
ATOM   1616  C   LYS A 227       6.138  17.080  -2.152  1.00 12.33           C
ATOM   1617  O   LYS A 227       6.138  18.004  -3.001  1.00 11.55           O
ATOM   1618  CB  LYS A 227       8.479  16.404  -1.655  1.00 14.63           C
ATOM   1619  CG  LYS A 227       9.655  16.812  -0.781  1.00 20.31           C
ATOM   1620  CD  LYS A 227      11.013  16.395  -1.353  1.00 27.24           C
ATOM   1621  CE  LYS A 227      12.163  16.845  -0.477  1.00 30.74           C
ATOM   1622  NZ  LYS A 227      13.365  16.995  -1.314  1.00 34.49           N
ATOM   1623  N   ARG A 228       5.235  16.113  -2.175  1.00 10.96           N
ATOM   1624  CA  ARG A 228       4.135  16.136  -3.095  1.00 10.55           C
ATOM   1625  C   ARG A 228       2.912  16.907  -2.561  1.00 10.31           C
ATOM   1626  O   ARG A 228       1.857  16.911  -3.206  1.00 12.67           O
ATOM   1627  CB  ARG A 228       3.708  14.695  -3.415  1.00 11.26           C
ATOM   1628  CG  ARG A 228       4.699  13.956  -4.288  1.00 13.09           C
ATOM   1629  CD  ARG A 228       4.452  12.479  -4.120  1.00 18.22           C
ATOM   1630  NE  ARG A 228       5.373  11.637  -4.872  1.00 20.54           N
ATOM   1631  CZ  ARG A 228       5.036  10.834  -5.873  1.00 24.81           C
ATOM   1632  NH1 ARG A 228       3.780  10.689  -6.270  1.00 23.21           N
ATOM   1633  NH2 ARG A 228       6.003  10.127  -6.456  1.00 26.40           N
ATOM   1634  N   GLY A 229       3.058  17.556  -1.422  1.00  9.63           N
ATOM   1635  CA  GLY A 229       1.953  18.310  -0.828  1.00 11.52           C
ATOM   1636  C   GLY A 229       0.888  17.366  -0.272  1.00 12.07           C
ATOM   1637  O   GLY A 229      -0.259  17.782  -0.096  1.00 14.72           O
ATOM   1638  N   ILE A 230       1.263  16.126   0.051  1.00 11.98           N
ATOM   1639  CA  ILE A 230       0.307  15.151   0.616  1.00 10.78           C
ATOM   1640  C   ILE A 230       0.491  15.027   2.135  1.00 12.14           C
ATOM   1641  O   ILE A 230       1.612  14.925   2.631  1.00 13.92           O
ATOM   1642  CB  ILE A 230       0.504  13.782  -0.027  1.00 10.44           C
ATOM   1643  CG1 ILE A 230       0.354  13.841  -1.569  1.00 10.99           C
ATOM   1644  CG2 ILE A 230      -0.505  12.740   0.515  1.00  9.40           C
ATOM   1645  CD1 ILE A 230       0.871  12.616  -2.300  1.00 11.62           C
ATOM   1646  N   ARG A 231      -0.624  15.048   2.877  1.00 12.05           N
ATOM   1647  CA  ARG A 231      -0.589  14.965   4.308  1.00 12.10           C
ATOM   1648  C   ARG A 231      -0.384  13.546   4.808  1.00 10.92           C
ATOM   1649  O   ARG A 231      -1.055  12.590   4.389  1.00 10.51           O
ATOM   1650  CB  ARG A 231      -1.900  15.492   4.859  1.00 12.72           C
ATOM   1651  CG  ARG A 231      -2.054  15.385   6.358  1.00 13.98           C
ATOM   1652  CD  ARG A 231      -3.224  16.288   6.873  1.00 14.72           C
ATOM   1653  NE  ARG A 231      -4.567  15.953   6.353  1.00 15.71           N
ATOM   1654  CZ  ARG A 231      -5.437  15.114   6.942  1.00 14.62           C
ATOM   1655  NH1 ARG A 231      -5.121  14.463   8.046  1.00 12.38           N
ATOM   1656  NH2 ARG A 231      -6.620  14.877   6.418  1.00 14.04           N
ATOM   1657  N   ILE A 232       0.591  13.441   5.696  1.00  9.11           N
ATOM   1658  CA  ILE A 232       0.741  12.255   6.550  1.00  8.43           C
ATOM   1659  C   ILE A 232       0.956  12.783   7.973  1.00  8.77           C
ATOM   1660  O   ILE A 232       1.906  13.536   8.236  1.00 10.35           O
ATOM   1661  CB  ILE A 232       1.773  11.240   6.069  1.00  8.21           C
ATOM   1662  CG1 ILE A 232       1.894  10.111   7.081  1.00  8.54           C
ATOM   1663  CG2 ILE A 232       3.164  11.906   5.864  1.00  8.66           C
ATOM   1664  CD1 ILE A 232       2.625   8.862   6.580  1.00  9.31           C
ATOM   1665  N   ASP A 233       0.067  12.408   8.913  1.00  7.91           N
ATOM   1666  CA  ASP A 233       0.161  12.906  10.299  1.00  8.47           C
ATOM   1667  C   ASP A 233       0.915  12.018  11.254  1.00  8.20           C
ATOM   1668  O   ASP A 233       1.479  12.518  12.263  1.00  8.72           O
ATOM   1669  CB  ASP A 233      -1.233  13.064  10.843  1.00  7.98           C
ATOM   1670  CG  ASP A 233      -2.035  13.999  10.008  1.00  9.79           C
ATOM   1671  OD1 ASP A 233      -1.657  15.215   9.944  1.00 12.17           O
ATOM   1672  OD2 ASP A 233      -3.013  13.540   9.379  1.00  9.03           O
ATOM   1673  N   GLY A 234       0.970  10.726  10.957  1.00  7.82           N
ATOM   1674  CA  GLY A 234       1.525   9.780  11.921  1.00  7.66           C
ATOM   1675  C   GLY A 234       2.008   8.490  11.355  1.00  7.31           C
ATOM   1676  O   GLY A 234       1.690   8.132  10.233  1.00  7.47           O
ATOM   1677  N   VAL A 235       2.802   7.815  12.199  1.00  7.41           N
ATOM   1678  CA  VAL A 235       3.215   6.455  11.952  1.00  7.16           C
ATOM   1679  C   VAL A 235       2.684   5.532  13.045  1.00  7.14           C
ATOM   1680  O   VAL A 235       2.736   5.850  14.250  1.00  7.45           O
ATOM   1681  CB  VAL A 235       4.723   6.307  11.721  1.00  7.78           C
ATOM   1682  CG1 VAL A 235       5.108   6.974  10.410  1.00 11.14           C
ATOM   1683  CG2 VAL A 235       5.539   6.822  12.883  1.00 10.19           C
ATOM   1684  N   GLY A 236       2.272   4.335  12.608  1.00  7.02           N
ATOM   1685  CA  GLY A 236       1.777   3.282  13.495  1.00  6.72           C
ATOM   1686  C   GLY A 236       2.831   2.200  13.580  1.00  6.48           C
ATOM   1687  O   GLY A 236       3.269   1.627  12.563  1.00  7.53           O
ATOM   1688  N   LEU A 237       3.307   1.964  14.804  1.00  5.92           N
ATOM   1689  CA  LEU A 237       4.374   1.015  15.096  1.00  6.98           C
ATOM   1690  C   LEU A 237       3.691  -0.271  15.613  1.00  5.93           C
ATOM   1691  O   LEU A 237       3.315  -0.330  16.758  1.00  6.51           O
ATOM   1692  CB  LEU A 237       5.338   1.591  16.130  1.00  7.73           C
ATOM   1693  CG  LEU A 237       6.447   2.490  15.564  1.00  8.58           C
ATOM   1694  CD1 LEU A 237       5.909   3.608  14.701  1.00  9.65           C
ATOM   1695  CD2 LEU A 237       7.278   3.081  16.718  1.00 10.99           C
ATOM   1696  N   GLU A 238       3.533  -1.266  14.751  1.00  5.89           N
ATOM   1697  CA  GLU A 238       2.739  -2.450  15.158  1.00  6.71           C
ATOM   1698  C   GLU A 238       3.193  -3.043  16.453  1.00  6.22           C
ATOM   1699  O   GLU A 238       2.399  -3.379  17.299  1.00  7.08           O
ATOM   1700  CB  GLU A 238       2.724  -3.527  14.066  1.00  6.58           C
ATOM   1701  CG  GLU A 238       1.861  -3.133  12.859  1.00  6.47           C
ATOM   1702  CD  GLU A 238       1.729  -4.175  11.815  1.00  7.15           C
ATOM   1703  OE1 GLU A 238       1.954  -5.356  12.071  1.00  8.65           O
ATOM   1704  OE2 GLU A 238       1.324  -3.804  10.662  1.00  8.18           O
ATOM   1705  N   SER A 239       4.483  -3.266  16.573  1.00  5.99           N
ATOM   1706  CA  SER A 239       5.050  -3.794  17.801  1.00  6.02           C
ATOM   1707  C   SER A 239       4.566  -5.217  18.125  1.00  7.14           C
ATOM   1708  O   SER A 239       4.245  -5.514  19.273  1.00  6.96           O
ATOM   1709  CB  SER A 239       4.829  -2.838  18.982  1.00  7.43           C
ATOM   1710  OG  SER A 239       5.235  -1.516  18.633  1.00  8.06           O
ATOM   1711  N   HIS A 240       4.570  -6.100  17.113  1.00  7.76           N
ATOM   1712  CA  HIS A 240       4.373  -7.532  17.327  1.00  6.99           C
ATOM   1713  C   HIS A 240       5.712  -8.154  17.697  1.00  8.60           C
ATOM   1714  O   HIS A 240       6.463  -8.680  16.834  1.00  9.42           O
ATOM   1715  CB  HIS A 240       3.796  -8.191  16.084  1.00  7.92           C
ATOM   1716  CG  HIS A 240       2.380  -7.796  15.793  1.00  6.10           C
ATOM   1717  ND1 HIS A 240       1.338  -8.094  16.650  1.00  7.17           N
ATOM   1718  CD2 HIS A 240       1.848  -7.091  14.766  1.00  6.72           C
ATOM   1719  CE1 HIS A 240       0.223  -7.595  16.135  1.00  7.70           C
ATOM   1720  NE2 HIS A 240       0.496  -7.002  14.985  1.00  7.05           N
ATOM   1721  N   PHE A 241       6.018  -8.122  18.984  1.00  6.78           N
ATOM   1722  CA  PHE A 241       7.319  -8.558  19.481  1.00  7.43           C
ATOM   1723  C   PHE A 241       7.302  -9.990  19.954  1.00  7.46           C
ATOM   1724  O   PHE A 241       6.241 -10.626  20.119  1.00  6.78           O
ATOM   1725  CB  PHE A 241       7.799  -7.632  20.602  1.00  7.37           C
ATOM   1726  CG  PHE A 241       8.031  -6.178  20.146  1.00  8.34           C
ATOM   1727  CD1 PHE A 241       8.621  -5.879  18.899  1.00  8.01           C
ATOM   1728  CD2 PHE A 241       7.674  -5.114  20.968  1.00  7.89           C
ATOM   1729  CE1 PHE A 241       8.845  -4.562  18.546  1.00  7.42           C
ATOM   1730  CE2 PHE A 241       7.888  -3.798  20.586  1.00  7.67           C
ATOM   1731  CZ  PHE A 241       8.490  -3.525  19.384  1.00  7.85           C
ATOM   1732  N   ILE A 242       8.501 -10.520  20.166  1.00  8.08           N
ATOM   1733  CA  ILE A 242       8.732 -11.887  20.618  1.00  7.93           C
ATOM   1734  C   ILE A 242       9.346 -11.821  21.985  1.00  7.73           C
ATOM   1735  O   ILE A 242      10.266 -11.069  22.218  1.00  7.20           O
ATOM   1736  CB  ILE A 242       9.643 -12.675  19.667  1.00  8.31           C
ATOM   1737  CG1 ILE A 242       8.900 -12.890  18.366  1.00 11.43           C
ATOM   1738  CG2 ILE A 242      10.024 -14.034  20.258  1.00 10.12           C
ATOM   1739  CD1 ILE A 242       9.877 -13.275  17.164  1.00 16.69           C
ATOM   1740  N   VAL A 243       8.820 -12.597  22.919  1.00  7.34           N
ATOM   1741  CA  VAL A 243       9.342 -12.659  24.295  1.00  7.56           C
ATOM   1742  C   VAL A 243      10.813 -13.032  24.296  1.00  7.84           C
ATOM   1743  O   VAL A 243      11.215 -14.022  23.690  1.00  9.58           O
ATOM   1744  CB  VAL A 243       8.535 -13.643  25.220  1.00  7.17           C
ATOM   1745  CG1 VAL A 243       9.157 -13.680  26.631  1.00  8.08           C
ATOM   1746  CG2 VAL A 243       7.035 -13.251  25.292  1.00  8.95           C
ATOM   1747  N   GLY A 244      11.622 -12.204  24.956  1.00  8.26           N
ATOM   1748  CA  GLY A 244      13.068 -12.412  24.972  1.00  8.31           C
ATOM   1749  C   GLY A 244      13.813 -11.818  23.801  1.00  9.41           C
ATOM   1750  O   GLY A 244      15.060 -11.887  23.817  1.00 10.59           O
ATOM   1751  N   GLU A 245      13.122 -11.347  22.780  1.00  8.53           N
ATOM   1752  CA  GLU A 245      13.739 -10.752  21.591  1.00 10.38           C
ATOM   1753  C   GLU A 245      13.164  -9.352  21.304  1.00  9.43           C
ATOM   1754  O   GLU A 245      13.121  -8.937  20.153  1.00 10.80           O
ATOM   1755  CB  GLU A 245      13.477 -11.661  20.371  1.00 11.72           C
ATOM   1756  CG  GLU A 245      13.993 -13.074  20.553  1.00 15.98           C
ATOM   1757  CD  GLU A 245      13.759 -13.958  19.349  1.00 18.03           C
ATOM   1758  OE1 GLU A 245      13.427 -13.487  18.251  1.00 22.18           O
ATOM   1759  OE2 GLU A 245      13.944 -15.165  19.522  1.00 25.61           O
ATOM   1760  N   THR A 246      12.653  -8.703  22.350  1.00  8.38           N
ATOM   1761  CA  THR A 246      12.014  -7.384  22.235  1.00  8.20           C
ATOM   1762  C   THR A 246      13.087  -6.290  22.178  1.00  8.20           C
ATOM   1763  O   THR A 246      14.004  -6.310  22.993  1.00  8.54           O
ATOM   1764  CB  THR A 246      11.029  -7.174  23.361  1.00  9.19           C
ATOM   1765  OG1 THR A 246       9.957  -8.111  23.183  1.00  8.80           O
ATOM   1766  CG2 THR A 246      10.506  -5.725  23.352  1.00  8.16           C
ATOM   1767  N   PRO A 247      12.977  -5.346  21.219  1.00  8.01           N
ATOM   1768  CA  PRO A 247      13.994  -4.282  21.181  1.00  8.28           C
ATOM   1769  C   PRO A 247      14.024  -3.495  22.490  1.00  8.04           C
ATOM   1770  O   PRO A 247      12.995  -3.363  23.188  1.00  8.41           O
ATOM   1771  CB  PRO A 247      13.526  -3.390  20.049  1.00  8.33           C
ATOM   1772  CG  PRO A 247      12.643  -4.243  19.174  1.00 13.15           C
ATOM   1773  CD  PRO A 247      11.988  -5.207  20.141  1.00  8.68           C
ATOM   1774  N   SER A 248      15.207  -3.026  22.843  1.00  7.87           N
ATOM   1775  CA  SER A 248      15.426  -2.358  24.108  1.00  8.21           C
ATOM   1776  C   SER A 248      14.669  -1.054  24.247  1.00  7.87           C
ATOM   1777  O   SER A 248      14.241  -0.441  23.249  1.00  7.65           O
ATOM   1778  CB  SER A 248      16.910  -2.075  24.242  1.00  9.01           C
ATOM   1779  OG  SER A 248      17.317  -1.043  23.329  1.00 10.96           O
ATOM   1780  N   LEU A 249      14.505  -0.624  25.476  1.00  8.39           N
ATOM   1781  CA  LEU A 249      13.907   0.679  25.758  1.00  8.14           C
ATOM   1782  C   LEU A 249      14.622   1.779  24.968  1.00  8.35           C
ATOM   1783  O   LEU A 249      13.994   2.621  24.313  1.00  8.37           O
ATOM   1784  CB  LEU A 249      13.971   0.965  27.278  1.00  9.43           C
ATOM   1785  CG  LEU A 249      13.504   2.369  27.720  1.00  9.55           C
ATOM   1786  CD1 LEU A 249      12.093   2.780  27.176  1.00 10.47           C
ATOM   1787  CD2 LEU A 249      13.592   2.516  29.204  1.00 10.35           C
ATOM   1788  N   ALA A 250      15.949   1.754  25.045  1.00  8.60           N
ATOM   1789  CA  ALA A 250      16.740   2.806  24.374  1.00  7.65           C
ATOM   1790  C   ALA A 250      16.529   2.814  22.878  1.00  8.56           C
ATOM   1791  O   ALA A 250      16.390   3.894  22.284  1.00  8.23           O
ATOM   1792  CB  ALA A 250      18.209   2.720  24.734  1.00  8.47           C
ATOM   1793  N   ASP A 251      16.498   1.640  22.250  1.00  7.72           N
ATOM   1794  CA  ASP A 251      16.319   1.557  20.804  1.00  8.54           C
ATOM   1795  C   ASP A 251      14.878   1.981  20.441  1.00  8.07           C
ATOM   1796  O   ASP A 251      14.688   2.709  19.471  1.00  7.71           O
ATOM   1797  CB  ASP A 251      16.572   0.147  20.286  1.00  9.25           C
ATOM   1798  CG  ASP A 251      18.027  -0.175  20.061  1.00 12.79           C
ATOM   1799  OD1 ASP A 251      18.828   0.797  19.953  1.00 17.48           O
ATOM   1800  OD2 ASP A 251      18.358  -1.382  19.912  1.00 12.75           O
ATOM   1801  N   GLN A 252      13.880   1.511  21.198  1.00  7.15           N
ATOM   1802  CA  GLN A 252      12.504   1.847  20.869  1.00  7.75           C
ATOM   1803  C   GLN A 252      12.285   3.356  21.060  1.00  7.07           C
ATOM   1804  O   GLN A 252      11.597   4.003  20.254  1.00  8.17           O
ATOM   1805  CB  GLN A 252      11.539   1.042  21.719  1.00  7.31           C
ATOM   1806  CG  GLN A 252      11.454  -0.414  21.357  1.00  7.27           C
ATOM   1807  CD  GLN A 252      10.219  -1.072  21.900  1.00  7.39           C
ATOM   1808  OE1 GLN A 252       9.095  -0.571  21.672  1.00  7.67           O
ATOM   1809  NE2 GLN A 252      10.391  -2.167  22.673  1.00  7.20           N
ATOM   1810  N   LEU A 253      12.846   3.898  22.137  1.00  7.22           N
ATOM   1811  CA  LEU A 253      12.740   5.333  22.396  1.00  7.60           C
ATOM   1812  C   LEU A 253      13.416   6.156  21.306  1.00  7.39           C
ATOM   1813  O   LEU A 253      12.834   7.142  20.778  1.00  8.09           O
ATOM   1814  CB  LEU A 253      13.269   5.706  23.785  1.00  7.32           C
ATOM   1815  CG  LEU A 253      13.233   7.197  24.140  1.00  8.86           C
ATOM   1816  CD1 LEU A 253      11.827   7.817  24.001  1.00 10.78           C
ATOM   1817  CD2 LEU A 253      13.761   7.357  25.567  1.00 10.20           C
ATOM   1818  N   ALA A 254      14.632   5.766  20.941  1.00  7.47           N
ATOM   1819  CA  ALA A 254      15.349   6.484  19.901  1.00  7.76           C
ATOM   1820  C   ALA A 254      14.539   6.526  18.597  1.00  7.79           C
ATOM   1821  O   ALA A 254      14.464   7.549  17.898  1.00  8.75           O
ATOM   1822  CB  ALA A 254      16.683   5.830  19.629  1.00  8.88           C
ATOM   1823  N   THR A 255      13.923   5.395  18.246  1.00  8.42           N
ATOM   1824  CA  THR A 255      13.174   5.317  16.990  1.00  8.35           C
ATOM   1825  C   THR A 255      11.925   6.185  17.026  1.00  8.89           C
ATOM   1826  O   THR A 255      11.594   6.891  16.056  1.00  8.30           O
ATOM   1827  CB  THR A 255      12.887   3.854  16.627  1.00  7.40           C
ATOM   1828  OG1 THR A 255      14.159   3.164  16.516  1.00  9.90           O
ATOM   1829  CG2 THR A 255      12.147   3.734  15.325  1.00 11.93           C
ATOM   1830  N   LYS A 256      11.237   6.191  18.155  1.00  7.06           N
ATOM   1831  CA  LYS A 256      10.063   7.048  18.298  1.00  7.89           C
ATOM   1832  C   LYS A 256      10.493   8.529  18.179  1.00  7.51           C
ATOM   1833  O   LYS A 256       9.792   9.302  17.580  1.00  8.87           O
ATOM   1834  CB  LYS A 256       9.316   6.760  19.607  1.00  8.06           C
ATOM   1835  CG  LYS A 256       8.571   5.418  19.539  1.00  8.82           C
ATOM   1836  CD  LYS A 256       7.869   5.112  20.813  1.00  8.12           C
ATOM   1837  CE  LYS A 256       7.051   3.778  20.707  1.00  7.92           C
ATOM   1838  NZ  LYS A 256       7.898   2.574  20.680  1.00  7.70           N
ATOM   1839  N   GLN A 257      11.572   8.889  18.863  1.00  9.13           N
ATOM   1840  CA  GLN A 257      12.121  10.241  18.735  1.00 10.47           C
ATOM   1841  C   GLN A 257      12.495  10.596  17.328  1.00 10.39           C
ATOM   1842  O   GLN A 257      12.261  11.749  16.946  1.00 11.66           O
ATOM   1843  CB  GLN A 257      13.290  10.448  19.684  1.00 10.59           C
ATOM   1844  CG  GLN A 257      12.748  10.440  21.050  1.00 13.79           C
ATOM   1845  CD  GLN A 257      13.724  10.446  22.180  1.00 19.23           C
ATOM   1846  OE1 GLN A 257      14.803   9.864  22.081  1.00 19.26           O
ATOM   1847  NE2 GLN A 257      13.337  11.124  23.285  1.00 21.93           N
ATOM   1848  N   ALA A 258      13.010   9.678  16.542  1.00  9.31           N
ATOM   1849  CA  ALA A 258      13.321   9.969  15.117  1.00  9.63           C
ATOM   1850  C   ALA A 258      12.037  10.361  14.367  1.00 10.20           C
ATOM   1851  O   ALA A 258      12.007  11.329  13.620  1.00 10.73           O
ATOM   1852  CB  ALA A 258      13.979   8.857  14.447  1.00  9.96           C
ATOM   1853  N   TYR A 259      10.935   9.632  14.600  1.00  9.01           N
ATOM   1854  CA  TYR A 259       9.691   9.968  13.951  1.00  8.50           C
ATOM   1855  C   TYR A 259       9.123  11.307  14.425  1.00  8.27           C
ATOM   1856  O   TYR A 259       8.664  12.112  13.613  1.00  7.72           O
ATOM   1857  CB  TYR A 259       8.657   8.843  14.174  1.00  8.40           C
ATOM   1858  CG  TYR A 259       9.009   7.519  13.539  1.00  6.35           C
ATOM   1859  CD1 TYR A 259       9.467   7.421  12.228  1.00  7.59           C
ATOM   1860  CD2 TYR A 259       8.937   6.354  14.258  1.00  6.15           C
ATOM   1861  CE1 TYR A 259       9.838   6.193  11.684  1.00  9.07           C
ATOM   1862  CE2 TYR A 259       9.253   5.124  13.726  1.00  6.67           C
ATOM   1863  CZ  TYR A 259       9.712   5.032  12.437  1.00  8.50           C
ATOM   1864  OH  TYR A 259      10.093   3.815  11.913  1.00  8.91           O
ATOM   1865  N   ILE A 260       9.143  11.518  15.725  1.00  8.75           N
ATOM   1866  CA  ILE A 260       8.611  12.727  16.344  1.00  8.32           C
ATOM   1867  C   ILE A 260       9.396  13.941  15.869  1.00  8.97           C
ATOM   1868  O   ILE A 260       8.811  14.994  15.556  1.00  9.57           O
ATOM   1869  CB  ILE A 260       8.524  12.620  17.874  1.00  7.82           C
ATOM   1870  CG1 ILE A 260       7.482  11.529  18.229  1.00  8.46           C
ATOM   1871  CG2 ILE A 260       8.156  13.982  18.501  1.00  9.70           C
ATOM   1872  CD1 ILE A 260       7.532  11.068  19.720  1.00 10.99           C
ATOM   1873  N   LYS A 261      10.728  13.785  15.789  1.00 10.00           N
ATOM   1874  CA  LYS A 261      11.578  14.892  15.312  1.00 11.60           C
ATOM   1875  C   LYS A 261      11.306  15.248  13.860  1.00 12.50           C
ATOM   1876  O   LYS A 261      11.454  16.440  13.480  1.00 16.70           O
ATOM   1877  CB  LYS A 261      13.051  14.611  15.605  1.00 11.91           C
ATOM   1878  CG  LYS A 261      14.024  15.685  15.272  1.00 17.28           C
ATOM   1879  CD  LYS A 261      13.668  16.997  15.855  1.00 20.46           C
ATOM   1880  CE  LYS A 261      13.892  17.094  17.329  1.00 18.94           C
ATOM   1881  NZ  LYS A 261      13.480  18.453  17.701  1.00 19.91           N
ATOM   1882  N   ALA A 262      10.834  14.279  13.082  1.00 10.27           N
ATOM   1883  CA  ALA A 262      10.332  14.442  11.724  1.00 10.90           C
ATOM   1884  C   ALA A 262       8.851  14.882  11.659  1.00  9.43           C
ATOM   1885  O   ALA A 262       8.239  14.776  10.608  1.00  9.07           O
ATOM   1886  CB  ALA A 262      10.529  13.133  10.924  1.00 12.23           C
ATOM   1887  N   ASN A 263       8.311  15.378  12.765  1.00  9.40           N
ATOM   1888  CA  ASN A 263       6.967  15.933  12.831  1.00  9.79           C
ATOM   1889  C   ASN A 263       5.883  14.927  12.503  1.00 10.32           C
ATOM   1890  O   ASN A 263       4.896  15.216  11.793  1.00 10.09           O
ATOM   1891  CB  ASN A 263       6.825  17.151  11.892  1.00  9.18           C
ATOM   1892  CG  ASN A 263       5.562  17.895  12.103  1.00 13.02           C
ATOM   1893  OD1 ASN A 263       5.014  17.952  13.198  1.00 12.45           O
ATOM   1894  ND2 ASN A 263       5.072  18.491  11.024  1.00 14.41           N
ATOM   1895  N   LEU A 264       6.101  13.715  12.989  1.00  9.73           N
ATOM   1896  CA  LEU A 264       5.094  12.638  12.988  1.00  8.41           C
ATOM   1897  C   LEU A 264       4.581  12.369  14.410  1.00  8.28           C
ATOM   1898  O   LEU A 264       5.394  12.159  15.318  1.00 10.85           O
ATOM   1899  CB  LEU A 264       5.678  11.366  12.409  1.00  8.68           C
ATOM   1900  CG  LEU A 264       6.082  11.382  10.929  1.00  8.87           C
ATOM   1901  CD1 LEU A 264       7.159  10.386  10.578  1.00 10.43           C
ATOM   1902  CD2 LEU A 264       4.821  11.230   9.964  1.00 10.81           C
ATOM   1903  N   ASP A 265       3.271  12.302  14.570  1.00  7.58           N
ATOM   1904  CA  ASP A 265       2.675  11.646  15.762  1.00  7.57           C
ATOM   1905  C   ASP A 265       3.021  10.144  15.610  1.00  8.04           C
ATOM   1906  O   ASP A 265       3.151   9.601  14.491  1.00  7.74           O
ATOM   1907  CB  ASP A 265       1.172  11.785  15.827  1.00  7.37           C
ATOM   1908  CG  ASP A 265       0.695  13.179  16.170  1.00 10.14           C
ATOM   1909  OD1 ASP A 265       1.537  14.046  16.530  1.00 12.23           O
ATOM   1910  OD2 ASP A 265      -0.501  13.417  16.033  1.00 12.73           O
ATOM   1911  N   VAL A 266       3.190   9.474  16.749  1.00  6.54           N
ATOM   1912  CA  VAL A 266       3.475   8.063  16.801  1.00  7.14           C
ATOM   1913  C   VAL A 266       2.417   7.393  17.663  1.00  7.16           C
ATOM   1914  O   VAL A 266       2.022   7.874  18.733  1.00  7.89           O
ATOM   1915  CB  VAL A 266       4.896   7.821  17.455  1.00  8.53           C
ATOM   1916  CG1 VAL A 266       5.132   6.351  17.750  1.00  9.11           C
ATOM   1917  CG2 VAL A 266       6.006   8.396  16.568  1.00 10.36           C
ATOM   1918  N   ALA A 267       1.911   6.270  17.138  1.00  7.19           N
ATOM   1919  CA  ALA A 267       1.102   5.376  17.993  1.00  6.97           C
ATOM   1920  C   ALA A 267       1.751   4.012  17.963  1.00  6.91           C
ATOM   1921  O   ALA A 267       2.193   3.541  16.908  1.00  7.08           O
ATOM   1922  CB  ALA A 267      -0.356   5.240  17.495  1.00  7.98           C
ATOM   1923  N   VAL A 268       1.782   3.332  19.120  1.00  6.68           N
ATOM   1924  CA  VAL A 268       2.069   1.896  19.147  1.00  6.42           C
ATOM   1925  C   VAL A 268       0.731   1.231  18.881  1.00  5.88           C
ATOM   1926  O   VAL A 268      -0.216   1.508  19.626  1.00  6.90           O
ATOM   1927  CB  VAL A 268       2.655   1.481  20.517  1.00  7.05           C
ATOM   1928  CG1 VAL A 268       2.809  -0.034  20.590  1.00  8.07           C
ATOM   1929  CG2 VAL A 268       4.013   2.149  20.745  1.00  6.91           C
ATOM   1930  N   THR A 269       0.606   0.503  17.767  1.00  5.93           N
ATOM   1931  CA  THR A 269      -0.718   0.181  17.231  1.00  7.16           C
ATOM   1932  C   THR A 269      -1.203  -1.226  17.448  1.00  7.08           C
ATOM   1933  O   THR A 269      -2.417  -1.440  17.415  1.00  7.16           O
ATOM   1934  CB  THR A 269      -0.789   0.501  15.738  1.00  6.17           C
ATOM   1935  OG1 THR A 269       0.324  -0.151  15.094  1.00  6.23           O
ATOM   1936  CG2 THR A 269      -0.685   2.013  15.521  1.00  6.55           C
ATOM   1937  N   GLU A 270      -0.284  -2.185  17.553  1.00  6.14           N
ATOM   1938  CA  GLU A 270      -0.684  -3.613  17.596  1.00  6.33           C
ATOM   1939  C   GLU A 270       0.128  -4.434  18.594  1.00  6.12           C
ATOM   1940  O   GLU A 270       0.507  -5.587  18.342  1.00  7.23           O
ATOM   1941  CB  GLU A 270      -0.655  -4.251  16.216  1.00  5.79           C
ATOM   1942  CG  GLU A 270      -1.264  -3.392  15.122  1.00  6.92           C
ATOM   1943  CD  GLU A 270      -1.402  -4.072  13.792  1.00  5.98           C
ATOM   1944  OE1 GLU A 270      -1.076  -5.285  13.605  1.00  6.78           O
ATOM   1945  OE2 GLU A 270      -1.822  -3.378  12.846  1.00  7.35           O
ATOM   1946  N   LEU A 271       0.449  -3.833  19.732  1.00  6.20           N
ATOM   1947  CA  LEU A 271       1.436  -4.405  20.655  1.00  5.77           C
ATOM   1948  C   LEU A 271       0.978  -5.751  21.180  1.00  6.69           C
ATOM   1949  O   LEU A 271      -0.132  -5.903  21.703  1.00  6.80           O
ATOM   1950  CB  LEU A 271       1.711  -3.451  21.798  1.00  6.59           C
ATOM   1951  CG  LEU A 271       2.654  -3.920  22.916  1.00  5.84           C
ATOM   1952  CD1 LEU A 271       4.117  -4.164  22.412  1.00  8.37           C
ATOM   1953  CD2 LEU A 271       2.673  -2.980  24.046  1.00  7.90           C
ATOM   1954  N   ASP A 272       1.857  -6.730  21.067  1.00  6.32           N
ATOM   1955  CA  ASP A 272       1.751  -7.985  21.800  1.00  6.62           C
ATOM   1956  C   ASP A 272       3.141  -8.586  21.869  1.00  6.87           C
ATOM   1957  O   ASP A 272       4.038  -8.133  21.149  1.00  7.22           O
ATOM   1958  CB  ASP A 272       0.637  -8.922  21.271  1.00  7.17           C
ATOM   1959  CG  ASP A 272       0.716  -9.229  19.791  1.00  7.83           C
ATOM   1960  OD1 ASP A 272       1.821  -9.047  19.157  1.00  6.82           O
ATOM   1961  OD2 ASP A 272      -0.318  -9.654  19.183  1.00  9.27           O
ATOM   1962  N   VAL A 273       3.350  -9.496  22.790  1.00  6.20           N
ATOM   1963  CA  VAL A 273       4.681 -10.051  22.996  1.00  6.62           C
ATOM   1964  C   VAL A 273       4.475 -11.551  23.093  1.00  6.76           C
ATOM   1965  O   VAL A 273       4.047 -12.067  24.139  1.00  7.09           O
ATOM   1966  CB  VAL A 273       5.408  -9.430  24.174  1.00  5.57           C
ATOM   1967  CG1 VAL A 273       6.890  -9.881  24.104  1.00  5.53           C
ATOM   1968  CG2 VAL A 273       5.287  -7.865  24.246  1.00  6.06           C
ATOM   1969  N   ARG A 274       4.748 -12.241  21.981  1.00  7.52           N
ATOM   1970  CA  ARG A 274       4.412 -13.645  21.813  1.00  7.62           C
ATOM   1971  C   ARG A 274       5.569 -14.567  22.173  1.00  7.70           C
ATOM   1972  O   ARG A 274       6.730 -14.266  21.943  1.00  8.06           O
ATOM   1973  CB  ARG A 274       3.886 -13.928  20.376  1.00  8.19           C
ATOM   1974  CG  ARG A 274       4.966 -13.915  19.293  1.00  7.90           C
ATOM   1975  CD  ARG A 274       4.316 -14.048  17.925  1.00  9.37           C
ATOM   1976  NE  ARG A 274       5.295 -14.127  16.834  1.00  9.97           N
ATOM   1977  CZ  ARG A 274       5.779 -13.101  16.179  1.00 11.96           C
ATOM   1978  NH1 ARG A 274       5.394 -11.884  16.440  1.00 12.85           N
ATOM   1979  NH2 ARG A 274       6.694 -13.292  15.214  1.00 16.00           N
ATOM   1980  N   PHE A 275       5.241 -15.716  22.689  1.00  8.82           N
ATOM   1981  CA  PHE A 275       6.243 -16.745  22.973  1.00  7.87           C
ATOM   1982  C   PHE A 275       6.433 -17.601  21.739  1.00  9.04           C
ATOM   1983  O   PHE A 275       5.486 -18.101  21.153  1.00  8.67           O
ATOM   1984  CB  PHE A 275       5.736 -17.649  24.090  1.00  9.23           C
ATOM   1985  CG  PHE A 275       5.667 -16.967  25.446  1.00  6.33           C
ATOM   1986  CD1 PHE A 275       6.761 -16.884  26.254  1.00  7.96           C
ATOM   1987  CD2 PHE A 275       4.493 -16.418  25.897  1.00  7.75           C
ATOM   1988  CE1 PHE A 275       6.736 -16.199  27.472  1.00  8.86           C
ATOM   1989  CE2 PHE A 275       4.448 -15.765  27.093  1.00  6.79           C
ATOM   1990  CZ  PHE A 275       5.564 -15.683  27.920  1.00  7.12           C
ATOM   1991  N   SER A 276       7.697 -17.777  21.343  1.00 10.36           N
ATOM   1992  CA  SER A 276       7.998 -18.665  20.203  1.00  9.89           C
ATOM   1993  C   SER A 276       7.812 -20.151  20.498  1.00 10.72           C
ATOM   1994  O   SER A 276       7.639 -20.963  19.560  1.00 12.67           O
ATOM   1995  CB  SER A 276       9.408 -18.462  19.644  1.00 12.20           C
ATOM   1996  OG ASER A 276      10.344 -18.649  20.623  0.50  7.37           O
ATOM   1997  OG BSER A 276      10.091 -17.316  20.040  0.50 15.45           O
ATOM   1998  N   THR A 277       7.826 -20.498  21.782  1.00  9.74           N
ATOM   1999  CA  THR A 277       7.614 -21.868  22.255  1.00  9.89           C
ATOM   2000  C   THR A 277       6.902 -21.856  23.585  1.00  9.62           C
ATOM   2001  O   THR A 277       7.010 -20.927  24.378  1.00  8.41           O
ATOM   2002  CB  THR A 277       8.988 -22.656  22.402  1.00 11.79           C
ATOM   2003  OG1 THR A 277       8.785 -23.987  22.912  1.00 14.51           O
ATOM   2004  CG2 THR A 277       9.927 -22.007  23.327  1.00 12.38           C
ATOM   2005  N   VAL A 278       6.171 -22.915  23.876  1.00  9.30           N
ATOM   2006  CA  VAL A 278       5.755 -23.186  25.262  1.00  9.23           C
ATOM   2007  C   VAL A 278       7.016 -23.350  26.150  1.00  8.98           C
ATOM   2008  O   VAL A 278       8.067 -23.735  25.660  1.00  8.85           O
ATOM   2009  CB  VAL A 278       4.820 -24.450  25.368  1.00  8.82           C
ATOM   2010  CG1 VAL A 278       3.478 -24.232  24.668  1.00  9.52           C
ATOM   2011  CG2 VAL A 278       5.528 -25.732  24.756  1.00 10.67           C
ATOM   2012  N   PRO A 279       6.917 -23.101  27.451  1.00  9.26           N
ATOM   2013  CA  PRO A 279       5.729 -22.665  28.191  1.00  8.50           C
ATOM   2014  C   PRO A 279       5.483 -21.165  28.140  1.00  9.03           C
ATOM   2015  O   PRO A 279       6.429 -20.349  28.050  1.00  9.78           O
ATOM   2016  CB  PRO A 279       6.071 -23.071  29.627  1.00  9.25           C
ATOM   2017  CG  PRO A 279       7.512 -22.913  29.736  1.00 10.54           C
ATOM   2018  CD  PRO A 279       8.066 -23.285  28.374  1.00  9.02           C
ATOM   2019  N   TYR A 280       4.195 -20.795  28.240  1.00  7.52           N
ATOM   2020  CA  TYR A 280       3.827 -19.396  28.215  1.00  7.01           C
ATOM   2021  C   TYR A 280       3.550 -18.795  29.583  1.00  7.08           C
ATOM   2022  O   TYR A 280       3.417 -17.583  29.724  1.00  8.20           O
ATOM   2023  CB  TYR A 280       2.560 -19.141  27.401  1.00  6.43           C
ATOM   2024  CG  TYR A 280       2.494 -19.802  26.054  1.00  6.09           C
ATOM   2025  CD1 TYR A 280       1.271 -20.228  25.501  1.00  8.54           C
ATOM   2026  CD2 TYR A 280       3.658 -19.975  25.264  1.00  7.50           C
ATOM   2027  CE1 TYR A 280       1.209 -20.819  24.254  1.00  8.27           C
ATOM   2028  CE2 TYR A 280       3.557 -20.584  23.985  1.00  7.76           C
ATOM   2029  CZ  TYR A 280       2.340 -20.986  23.498  1.00  7.80           C
ATOM   2030  OH  TYR A 280       2.190 -21.568  22.292  1.00  9.50           O
ATOM   2031  N   TYR A 281       3.378 -19.616  30.613  1.00  7.32           N
ATOM   2032  CA  TYR A 281       2.741 -19.168  31.854  1.00  7.75           C
ATOM   2033  C   TYR A 281       3.525 -19.454  33.157  1.00  9.67           C
ATOM   2034  O   TYR A 281       3.003 -19.210  34.272  1.00 11.39           O
ATOM   2035  CB  TYR A 281       1.347 -19.760  31.959  1.00  7.05           C
ATOM   2036  CG  TYR A 281       0.485 -19.499  30.738  1.00  6.43           C
ATOM   2037  CD1 TYR A 281       0.007 -18.214  30.448  1.00  8.03           C
ATOM   2038  CD2 TYR A 281       0.115 -20.509  29.897  1.00  7.69           C
ATOM   2039  CE1 TYR A 281      -0.770 -17.964  29.378  1.00  8.42           C
ATOM   2040  CE2 TYR A 281      -0.708 -20.236  28.785  1.00  8.72           C
ATOM   2041  CZ  TYR A 281      -1.153 -18.962  28.545  1.00  9.10           C
ATOM   2042  OH  TYR A 281      -1.977 -18.709  27.434  1.00 10.96           O
ATOM   2043  N   THR A 282       4.782 -19.860  33.017  1.00  9.47           N
ATOM   2044  CA  THR A 282       5.707 -20.028  34.122  1.00 10.81           C
ATOM   2045  C   THR A 282       6.154 -18.666  34.642  1.00  9.81           C
ATOM   2046  O   THR A 282       6.053 -17.644  33.948  1.00  8.44           O
ATOM   2047  CB  THR A 282       7.072 -20.747  33.670  1.00 13.03           C
ATOM   2048  OG1 THR A 282       7.861 -19.877  32.784  1.00 18.55           O
ATOM   2049  CG2 THR A 282       6.829 -21.924  32.993  1.00 14.17           C
ATOM   2050  N   ALA A 283       6.737 -18.640  35.828  1.00  9.46           N
ATOM   2051  CA  ALA A 283       7.203 -17.404  36.420  1.00  9.91           C
ATOM   2052  C   ALA A 283       8.232 -16.688  35.584  1.00  9.36           C
ATOM   2053  O   ALA A 283       8.131 -15.473  35.353  1.00 10.23           O
ATOM   2054  CB  ALA A 283       7.762 -17.657  37.848  1.00 10.69           C
ATOM   2055  N   ALA A 284       9.240 -17.406  35.105  1.00  9.16           N
ATOM   2056  CA  ALA A 284      10.330 -16.745  34.368  1.00  9.22           C
ATOM   2057  C   ALA A 284       9.828 -16.252  33.025  1.00  9.71           C
ATOM   2058  O   ALA A 284      10.188 -15.182  32.545  1.00  9.90           O
ATOM   2059  CB  ALA A 284      11.544 -17.695  34.185  1.00 11.60           C
ATOM   2060  N   ALA A 285       8.970 -17.047  32.399  1.00  8.64           N
ATOM   2061  CA  ALA A 285       8.372 -16.677  31.109  1.00  7.57           C
ATOM   2062  C   ALA A 285       7.563 -15.403  31.276  1.00  7.76           C
ATOM   2063  O   ALA A 285       7.661 -14.466  30.458  1.00  7.79           O
ATOM   2064  CB  ALA A 285       7.430 -17.804  30.538  1.00  7.33           C
ATOM   2065  N   GLN A 286       6.718 -15.369  32.299  1.00  7.52           N
ATOM   2066  CA  GLN A 286       5.885 -14.213  32.486  1.00  7.58           C
ATOM   2067  C   GLN A 286       6.619 -12.951  32.918  1.00  7.93           C
ATOM   2068  O   GLN A 286       6.208 -11.842  32.614  1.00  8.06           O
ATOM   2069  CB  GLN A 286       4.673 -14.506  33.381  1.00  7.49           C
ATOM   2070  CG  GLN A 286       3.739 -15.425  32.742  1.00  7.65           C
ATOM   2071  CD  GLN A 286       2.405 -15.558  33.399  1.00  8.49           C
ATOM   2072  OE1 GLN A 286       2.301 -15.592  34.625  1.00  9.56           O
ATOM   2073  NE2 GLN A 286       1.375 -15.629  32.570  1.00  7.67           N
ATOM   2074  N   LYS A 287       7.722 -13.124  33.638  1.00  7.62           N
ATOM   2075  CA  LYS A 287       8.575 -11.983  34.016  1.00  7.88           C
ATOM   2076  C   LYS A 287       9.217 -11.380  32.769  1.00  7.59           C
ATOM   2077  O   LYS A 287       9.200 -10.168  32.580  1.00  8.08           O
ATOM   2078  CB  LYS A 287       9.651 -12.390  35.033  1.00  8.30           C
ATOM   2079  CG  LYS A 287       9.149 -12.471  36.453  1.00 11.86           C
ATOM   2080  CD  LYS A 287      10.332 -12.829  37.352  1.00 15.67           C
ATOM   2081  CE  LYS A 287       9.905 -13.177  38.748  1.00 22.39           C
ATOM   2082  NZ  LYS A 287      11.099 -13.688  39.525  1.00 24.53           N
ATOM   2083  N   GLN A 288       9.759 -12.223  31.928  1.00  7.50           N
ATOM   2084  CA  GLN A 288      10.363 -11.730  30.682  1.00  6.97           C
ATOM   2085  C   GLN A 288       9.345 -11.005  29.827  1.00  7.76           C
ATOM   2086  O   GLN A 288       9.567  -9.884  29.343  1.00  6.97           O
ATOM   2087  CB  GLN A 288      11.014 -12.844  29.877  1.00  7.80           C
ATOM   2088  CG  GLN A 288      11.755 -12.298  28.607  1.00  8.44           C
ATOM   2089  CD  GLN A 288      12.885 -11.341  28.965  1.00  9.82           C
ATOM   2090  OE1 GLN A 288      12.925 -10.153  28.546  1.00 11.17           O
ATOM   2091  NE2 GLN A 288      13.798 -11.819  29.772  1.00  9.64           N
ATOM   2092  N   GLN A 289       8.179 -11.609  29.664  1.00  7.17           N
ATOM   2093  CA  GLN A 289       7.131 -10.990  28.874  1.00  7.38           C
ATOM   2094  C   GLN A 289       6.702  -9.670  29.492  1.00  6.47           C
ATOM   2095  O   GLN A 289       6.423  -8.719  28.779  1.00  6.45           O
ATOM   2096  CB  GLN A 289       5.955 -11.953  28.771  1.00  7.22           C
ATOM   2097  CG  GLN A 289       4.713 -11.345  28.116  1.00  5.92           C
ATOM   2098  CD  GLN A 289       3.555 -12.278  28.046  1.00  6.36           C
ATOM   2099  OE1 GLN A 289       3.099 -12.793  29.096  1.00  5.97           O
ATOM   2100  NE2 GLN A 289       3.050 -12.517  26.837  1.00  6.94           N
ATOM   2101  N   ALA A 290       6.656  -9.591  30.828  1.00  6.85           N
ATOM   2102  CA  ALA A 290       6.303  -8.348  31.526  1.00  6.60           C
ATOM   2103  C   ALA A 290       7.297  -7.261  31.239  1.00  8.27           C
ATOM   2104  O   ALA A 290       6.923  -6.126  30.953  1.00  9.00           O
ATOM   2105  CB  ALA A 290       6.175  -8.589  33.060  1.00  8.05           C
ATOM   2106  N   GLU A 291       8.571  -7.599  31.292  1.00  7.78           N
ATOM   2107  CA  GLU A 291       9.620  -6.656  30.983  1.00  8.40           C
ATOM   2108  C   GLU A 291       9.555  -6.157  29.523  1.00  7.56           C
ATOM   2109  O   GLU A 291       9.777  -4.958  29.238  1.00  7.50           O
ATOM   2110  CB  GLU A 291      10.990  -7.244  31.226  1.00  9.73           C
ATOM   2111  CG  GLU A 291      12.081  -6.177  31.122  1.00 17.21           C
ATOM   2112  CD  GLU A 291      13.213  -6.392  32.129  1.00 23.06           C
ATOM   2113  OE1 GLU A 291      13.781  -7.519  32.101  1.00 23.04           O
ATOM   2114  OE2 GLU A 291      13.500  -5.409  32.899  1.00 30.55           O
ATOM   2115  N   ASP A 292       9.197  -7.062  28.614  1.00  7.44           N
ATOM   2116  CA  ASP A 292       9.113  -6.736  27.198  1.00  7.59           C
ATOM   2117  C   ASP A 292       7.939  -5.756  26.932  1.00  7.85           C
ATOM   2118  O   ASP A 292       8.081  -4.780  26.158  1.00  7.52           O
ATOM   2119  CB  ASP A 292       9.004  -7.975  26.340  1.00  8.37           C
ATOM   2120  CG  ASP A 292      10.229  -8.872  26.439  1.00 10.19           C
ATOM   2121  OD1 ASP A 292      11.321  -8.379  26.834  1.00  8.37           O
ATOM   2122  OD2 ASP A 292      10.071 -10.077  26.139  1.00  9.78           O
ATOM   2123  N   TYR A 293       6.795  -6.004  27.569  1.00  7.36           N
ATOM   2124  CA  TYR A 293       5.685  -5.070  27.515  1.00  7.03           C
ATOM   2125  C   TYR A 293       6.064  -3.751  28.156  1.00  7.31           C
ATOM   2126  O   TYR A 293       5.724  -2.675  27.639  1.00  7.17           O
ATOM   2127  CB  TYR A 293       4.450  -5.632  28.213  1.00  7.34           C
ATOM   2128  CG  TYR A 293       3.468  -6.372  27.327  1.00  6.93           C
ATOM   2129  CD1 TYR A 293       3.425  -7.764  27.254  1.00  6.67           C
ATOM   2130  CD2 TYR A 293       2.505  -5.671  26.611  1.00  5.46           C
ATOM   2131  CE1 TYR A 293       2.448  -8.426  26.475  1.00  7.36           C
ATOM   2132  CE2 TYR A 293       1.584  -6.298  25.815  1.00  5.37           C
ATOM   2133  CZ  TYR A 293       1.523  -7.695  25.756  1.00  6.21           C
ATOM   2134  OH  TYR A 293       0.533  -8.283  24.996  1.00  5.81           O
ATOM   2135  N   TYR A 294       6.756  -3.834  29.290  1.00  7.91           N
ATOM   2136  CA  TYR A 294       7.136  -2.654  30.058  1.00  7.40           C
ATOM   2137  C   TYR A 294       7.984  -1.700  29.192  1.00  7.38           C
ATOM   2138  O   TYR A 294       7.719  -0.474  29.100  1.00  7.88           O
ATOM   2139  CB  TYR A 294       7.895  -3.022  31.335  1.00  7.65           C
ATOM   2140  CG  TYR A 294       8.246  -1.861  32.181  1.00  7.41           C
ATOM   2141  CD1 TYR A 294       9.419  -1.162  31.962  1.00  8.74           C
ATOM   2142  CD2 TYR A 294       7.411  -1.411  33.173  1.00  7.22           C
ATOM   2143  CE1 TYR A 294       9.744  -0.026  32.751  1.00  9.72           C
ATOM   2144  CE2 TYR A 294       7.731  -0.298  33.973  1.00  8.71           C
ATOM   2145  CZ  TYR A 294       8.889   0.384  33.727  1.00  8.51           C
ATOM   2146  OH  TYR A 294       9.189   1.469  34.510  1.00 10.45           O
ATOM   2147  N   VAL A 295       9.054  -2.215  28.596  1.00  7.56           N
ATOM   2148  CA  VAL A 295       9.971  -1.327  27.850  1.00  7.67           C
ATOM   2149  C   VAL A 295       9.242  -0.742  26.633  1.00  8.10           C
ATOM   2150  O   VAL A 295       9.501   0.401  26.244  1.00  8.05           O
ATOM   2151  CB  VAL A 295      11.357  -1.975  27.399  1.00  9.39           C
ATOM   2152  CG1 VAL A 295      12.129  -2.448  28.644  1.00 10.31           C
ATOM   2153  CG2 VAL A 295      11.218  -3.056  26.396  1.00  9.32           C
ATOM   2154  N   SER A 296       8.305  -1.491  26.030  1.00  7.23           N
ATOM   2155  CA  SER A 296       7.613  -1.007  24.858  1.00  7.12           C
ATOM   2156  C   SER A 296       6.692   0.150  25.261  1.00  7.39           C
ATOM   2157  O   SER A 296       6.664   1.218  24.610  1.00  6.46           O
ATOM   2158  CB  SER A 296       6.825  -2.146  24.207  1.00  6.55           C
ATOM   2159  OG  SER A 296       7.655  -3.258  23.827  1.00  6.98           O
ATOM   2160  N   VAL A 297       5.978  -0.019  26.364  1.00  6.90           N
ATOM   2161  CA  VAL A 297       5.117   1.059  26.858  1.00  7.42           C
ATOM   2162  C   VAL A 297       5.949   2.265  27.330  1.00  7.70           C
ATOM   2163  O   VAL A 297       5.617   3.412  27.024  1.00  8.44           O
ATOM   2164  CB  VAL A 297       4.122   0.549  27.922  1.00  7.00           C
ATOM   2165  CG1 VAL A 297       3.283   1.700  28.488  1.00  8.10           C
ATOM   2166  CG2 VAL A 297       3.210  -0.486  27.282  1.00  7.19           C
ATOM   2167  N   ALA A 298       6.979   1.988  28.124  1.00  6.94           N
ATOM   2168  CA  ALA A 298       7.859   3.055  28.641  1.00  7.60           C
ATOM   2169  C   ALA A 298       8.429   3.855  27.481  1.00  7.53           C
ATOM   2170  O   ALA A 298       8.604   5.054  27.608  1.00  8.02           O
ATOM   2171  CB  ALA A 298       9.013   2.467  29.499  1.00  8.43           C
ATOM   2172  N   SER A 299       8.770   3.214  26.361  1.00  7.11           N
ATOM   2173  CA  SER A 299       9.329   3.967  25.228  1.00  8.40           C
ATOM   2174  C   SER A 299       8.358   4.996  24.718  1.00  7.50           C
ATOM   2175  O   SER A 299       8.757   6.071  24.287  1.00  8.83           O
ATOM   2176  CB  SER A 299       9.807   3.027  24.111  1.00  9.15           C
ATOM   2177  OG  SER A 299       8.713   2.465  23.380  1.00  8.47           O
ATOM   2178  N   CYS A 300       7.060   4.699  24.767  1.00  6.76           N
ATOM   2179  CA  CYS A 300       6.057   5.677  24.388  1.00  7.26           C
ATOM   2180  C   CYS A 300       5.914   6.771  25.444  1.00  8.49           C
ATOM   2181  O   CYS A 300       5.867   7.966  25.125  1.00  7.86           O
ATOM   2182  CB  CYS A 300       4.716   4.986  24.183  1.00  8.15           C
ATOM   2183  SG  CYS A 300       3.373   6.074  23.595  1.00  8.92           S
ATOM   2184  N   MET A 301       5.898   6.381  26.712  1.00  8.05           N
ATOM   2185  CA  MET A 301       5.836   7.408  27.777  1.00  8.23           C
ATOM   2186  C   MET A 301       6.983   8.379  27.692  1.00  8.48           C
ATOM   2187  O   MET A 301       6.785   9.602  27.771  1.00  9.31           O
ATOM   2188  CB  MET A 301       5.813   6.739  29.160  1.00  7.98           C
ATOM   2189  CG  MET A 301       4.733   5.653  29.326  1.00  8.76           C
ATOM   2190  SD  MET A 301       3.056   6.168  28.947  1.00 10.62           S
ATOM   2191  CE  MET A 301       2.756   7.349  30.190  1.00 12.88           C
ATOM   2192  N   ASN A 302       8.177   7.844  27.511  1.00  8.58           N
ATOM   2193  CA  ASN A 302       9.396   8.668  27.562  1.00  8.60           C
ATOM   2194  C   ASN A 302       9.608   9.482  26.296  1.00  8.90           C
ATOM   2195  O   ASN A 302      10.394  10.429  26.291  1.00 10.50           O
ATOM   2196  CB  ASN A 302      10.633   7.822  27.876  1.00  8.38           C
ATOM   2197  CG  ASN A 302      10.579   7.207  29.248  1.00 12.26           C
ATOM   2198  OD1 ASN A 302       9.696   7.570  30.051  1.00 13.03           O
ATOM   2199  ND2 ASN A 302      11.423   6.217  29.479  1.00 13.00           N
ATOM   2200  N   ALA A 303       8.874   9.153  25.235  1.00  8.19           N
ATOM   2201  CA  ALA A 303       8.909   9.933  23.977  1.00  8.33           C
ATOM   2202  C   ALA A 303       8.125  11.231  24.061  1.00  9.53           C
ATOM   2203  O   ALA A 303       8.174  12.057  23.119  1.00 10.36           O
ATOM   2204  CB  ALA A 303       8.425   9.069  22.806  1.00  8.62           C
ATOM   2205  N   GLY A 304       7.324  11.422  25.094  1.00 10.05           N
ATOM   2206  CA  GLY A 304       6.501  12.619  25.210  1.00 10.26           C
ATOM   2207  C   GLY A 304       5.143  12.558  24.526  1.00 10.22           C
ATOM   2208  O   GLY A 304       4.734  11.496  24.045  1.00  9.54           O
ATOM   2209  N   PRO A 305       4.420  13.686  24.521  1.00 10.74           N
ATOM   2210  CA  PRO A 305       3.030  13.673  24.110  1.00 10.91           C
ATOM   2211  C   PRO A 305       2.754  13.279  22.650  1.00 10.40           C
ATOM   2212  O   PRO A 305       1.609  12.905  22.327  1.00 10.97           O
ATOM   2213  CB  PRO A 305       2.585  15.113  24.323  1.00 13.33           C
ATOM   2214  CG  PRO A 305       3.802  15.888  24.653  1.00 14.56           C
ATOM   2215  CD  PRO A 305       4.821  14.959  25.137  1.00 12.26           C
ATOM   2216  N   ARG A 306       3.742  13.386  21.789  1.00 10.00           N
ATOM   2217  CA  ARG A 306       3.507  13.011  20.374  1.00  9.98           C
ATOM   2218  C   ARG A 306       3.569  11.510  20.143  1.00  9.30           C
ATOM   2219  O   ARG A 306       3.183  11.065  19.069  1.00  9.80           O
ATOM   2220  CB  ARG A 306       4.419  13.785  19.448  1.00 11.07           C
ATOM   2221  CG  ARG A 306       3.987  15.230  19.510  1.00 15.53           C
ATOM   2222  CD  ARG A 306       4.434  15.984  18.417  1.00 16.36           C
ATOM   2223  NE  ARG A 306       3.863  15.614  17.138  1.00 12.43           N
ATOM   2224  CZ  ARG A 306       4.273  16.169  16.012  1.00 13.76           C
ATOM   2225  NH1 ARG A 306       5.247  17.104  16.015  1.00 15.96           N
ATOM   2226  NH2 ARG A 306       3.736  15.821  14.898  1.00 12.84           N
ATOM   2227  N   CYS A 307       3.992  10.746  21.159  1.00  7.47           N
ATOM   2228  CA  CYS A 307       3.602   9.315  21.185  1.00  7.42           C
ATOM   2229  C   CYS A 307       2.258   9.278  21.871  1.00  8.02           C
ATOM   2230  O   CYS A 307       2.166   9.415  23.086  1.00  9.68           O
ATOM   2231  CB  CYS A 307       4.588   8.390  21.849  1.00  8.76           C
ATOM   2232  SG  CYS A 307       4.011   6.640  21.690  1.00  8.63           S
ATOM   2233  N   ILE A 308       1.215   9.237  21.048  1.00  8.64           N
ATOM   2234  CA  ILE A 308      -0.117   9.533  21.517  1.00  8.05           C
ATOM   2235  C   ILE A 308      -0.747   8.436  22.394  1.00  8.48           C
ATOM   2236  O   ILE A 308      -1.662   8.703  23.166  1.00  8.69           O
ATOM   2237  CB  ILE A 308      -1.066   9.899  20.342  1.00  8.04           C
ATOM   2238  CG1 ILE A 308      -1.351   8.715  19.434  1.00  8.74           C
ATOM   2239  CG2 ILE A 308      -0.472  11.119  19.555  1.00 11.54           C
ATOM   2240  CD1 ILE A 308      -2.578   9.004  18.437  1.00 10.17           C
ATOM   2241  N   GLY A 309      -0.220   7.218  22.301  1.00  7.96           N
ATOM   2242  CA  GLY A 309      -0.744   6.123  23.086  1.00  8.20           C
ATOM   2243  C   GLY A 309      -0.322   4.794  22.550  1.00  7.35           C
ATOM   2244  O   GLY A 309       0.364   4.702  21.534  1.00  8.73           O
ATOM   2245  N   VAL A 310      -0.758   3.765  23.276  1.00  7.41           N
ATOM   2246  CA  VAL A 310      -0.414   2.389  23.037  1.00  6.63           C
ATOM   2247  C   VAL A 310      -1.725   1.606  22.880  1.00  6.24           C
ATOM   2248  O   VAL A 310      -2.663   1.744  23.720  1.00  6.88           O
ATOM   2249  CB  VAL A 310       0.358   1.778  24.186  1.00  7.14           C
ATOM   2250  CG1 VAL A 310       0.579   0.276  23.981  1.00  8.16           C
ATOM   2251  CG2 VAL A 310       1.713   2.488  24.363  1.00  7.75           C
ATOM   2252  N   VAL A 311      -1.766   0.802  21.797  1.00  6.89           N
ATOM   2253  CA  VAL A 311      -2.859  -0.100  21.502  1.00  5.95           C
ATOM   2254  C   VAL A 311      -2.281  -1.521  21.443  1.00  6.08           C
ATOM   2255  O   VAL A 311      -1.253  -1.711  20.781  1.00  6.55           O
ATOM   2256  CB  VAL A 311      -3.465   0.199  20.119  1.00  6.30           C
ATOM   2257  CG1 VAL A 311      -4.629  -0.726  19.830  1.00  7.27           C
ATOM   2258  CG2 VAL A 311      -3.899   1.690  20.025  1.00  5.90           C
ATOM   2259  N   VAL A 312      -2.835  -2.469  22.188  1.00  6.18           N
ATOM   2260  CA  VAL A 312      -2.435  -3.865  22.082  1.00  6.79           C
ATOM   2261  C   VAL A 312      -3.294  -4.564  21.048  1.00  6.62           C
ATOM   2262  O   VAL A 312      -4.445  -4.130  20.807  1.00  6.16           O
ATOM   2263  CB  VAL A 312      -2.558  -4.589  23.458  1.00  5.70           C
ATOM   2264  CG1 VAL A 312      -1.502  -4.067  24.425  1.00  7.40           C
ATOM   2265  CG2 VAL A 312      -3.963  -4.460  24.052  1.00  7.25           C
ATOM   2266  N   TRP A 313      -2.775  -5.623  20.409  1.00  6.70           N
ATOM   2267  CA  TRP A 313      -3.560  -6.309  19.382  1.00  6.12           C
ATOM   2268  C   TRP A 313      -4.389  -7.404  20.025  1.00  7.06           C
ATOM   2269  O   TRP A 313      -4.189  -8.591  19.894  1.00  6.93           O
ATOM   2270  CB  TRP A 313      -2.714  -6.859  18.238  1.00  6.95           C
ATOM   2271  CG  TRP A 313      -3.542  -7.030  17.017  1.00  5.76           C
ATOM   2272  CD1 TRP A 313      -3.916  -8.237  16.457  1.00  8.63           C
ATOM   2273  CD2 TRP A 313      -4.138  -6.015  16.199  1.00  5.72           C
ATOM   2274  NE1 TRP A 313      -4.722  -8.014  15.364  1.00  9.52           N
ATOM   2275  CE2 TRP A 313      -4.876  -6.661  15.193  1.00  8.65           C
ATOM   2276  CE3 TRP A 313      -4.142  -4.626  16.222  1.00  7.03           C
ATOM   2277  CZ2 TRP A 313      -5.563  -5.956  14.181  1.00  7.72           C
ATOM   2278  CZ3 TRP A 313      -4.836  -3.930  15.229  1.00  8.83           C
ATOM   2279  CH2 TRP A 313      -5.541  -4.609  14.230  1.00  8.67           C
ATOM   2280  N   ASP A 314      -5.440  -6.918  20.659  1.00  6.29           N
ATOM   2281  CA  ASP A 314      -6.303  -7.715  21.552  1.00  6.39           C
ATOM   2282  C   ASP A 314      -5.586  -8.020  22.855  1.00  6.78           C
ATOM   2283  O   ASP A 314      -4.367  -7.854  22.953  1.00  6.03           O
ATOM   2284  CB  ASP A 314      -6.898  -8.945  20.850  1.00  7.10           C
ATOM   2285  CG  ASP A 314      -8.401  -9.166  21.205  1.00  7.34           C
ATOM   2286  OD1 ASP A 314      -8.741  -8.824  22.348  1.00  8.40           O
ATOM   2287  OD2 ASP A 314      -9.146  -9.613  20.325  1.00  8.11           O
ATOM   2288  N   PHE A 315      -6.349  -8.394  23.877  1.00  6.90           N
ATOM   2289  CA  PHE A 315      -5.847  -8.513  25.248  1.00  6.07           C
ATOM   2290  C   PHE A 315      -6.134  -9.845  25.930  1.00  6.44           C
ATOM   2291  O   PHE A 315      -5.791 -10.001  27.086  1.00  7.40           O
ATOM   2292  CB  PHE A 315      -6.427  -7.367  26.106  1.00  6.38           C
ATOM   2293  CG  PHE A 315      -7.939  -7.391  26.246  1.00  8.47           C
ATOM   2294  CD1 PHE A 315      -8.751  -6.667  25.353  1.00  8.63           C
ATOM   2295  CD2 PHE A 315      -8.548  -8.141  27.217  1.00  7.44           C
ATOM   2296  CE1 PHE A 315     -10.133  -6.692  25.453  1.00  7.67           C
ATOM   2297  CE2 PHE A 315      -9.938  -8.161  27.351  1.00  9.13           C
ATOM   2298  CZ  PHE A 315     -10.737  -7.457  26.439  1.00  7.81           C
ATOM   2299  N   ASP A 316      -6.747 -10.764  25.194  1.00  6.49           N
ATOM   2300  CA  ASP A 316      -7.165 -12.075  25.712  1.00  6.45           C
ATOM   2301  C   ASP A 316      -6.572 -13.174  24.843  1.00  7.29           C
ATOM   2302  O   ASP A 316      -6.859 -13.240  23.658  1.00  7.48           O
ATOM   2303  CB  ASP A 316      -8.705 -12.146  25.653  1.00  7.09           C
ATOM   2304  CG  ASP A 316      -9.274 -13.437  26.179  1.00  8.63           C
ATOM   2305  OD1 ASP A 316      -8.614 -14.460  26.290  1.00  8.63           O
ATOM   2306  OD2 ASP A 316     -10.525 -13.442  26.407  1.00 10.39           O
ATOM   2307  N   ASP A 317      -5.707 -14.005  25.440  1.00  7.17           N
ATOM   2308  CA  ASP A 317      -5.019 -15.084  24.691  1.00  7.71           C
ATOM   2309  C   ASP A 317      -6.006 -15.922  23.876  1.00  8.48           C
ATOM   2310  O   ASP A 317      -5.665 -16.382  22.796  1.00  9.48           O
ATOM   2311  CB  ASP A 317      -4.278 -16.015  25.643  1.00  7.26           C
ATOM   2312  CG  ASP A 317      -2.950 -15.441  26.200  1.00  7.87           C
ATOM   2313  OD1 ASP A 317      -2.500 -14.381  25.704  1.00  6.66           O
ATOM   2314  OD2 ASP A 317      -2.381 -16.026  27.158  1.00  7.81           O
ATOM   2315  N   ALA A 318      -7.231 -16.113  24.397  1.00  9.35           N
ATOM   2316  CA  ALA A 318      -8.166 -17.018  23.699  1.00 10.73           C
ATOM   2317  C   ALA A 318      -8.637 -16.520  22.352  1.00 10.17           C
ATOM   2318  O   ALA A 318      -9.199 -17.297  21.580  1.00 11.79           O
ATOM   2319  CB  ALA A 318      -9.353 -17.274  24.527  1.00 10.30           C
ATOM   2320  N   TYR A 319      -8.453 -15.225  22.093  1.00  9.18           N
ATOM   2321  CA  TYR A 319      -8.818 -14.631  20.841  1.00  8.60           C
ATOM   2322  C   TYR A 319      -7.641 -14.100  20.068  1.00  8.41           C
ATOM   2323  O   TYR A 319      -7.806 -13.515  19.008  1.00  8.99           O
ATOM   2324  CB  TYR A 319      -9.814 -13.495  21.068  1.00  8.75           C
ATOM   2325  CG  TYR A 319     -11.113 -13.911  21.710  1.00 10.66           C
ATOM   2326  CD1 TYR A 319     -12.062 -14.580  20.949  1.00 10.90           C
ATOM   2327  CD2 TYR A 319     -11.417 -13.577  23.018  1.00  8.54           C
ATOM   2328  CE1 TYR A 319     -13.307 -14.914  21.498  1.00 11.98           C
ATOM   2329  CE2 TYR A 319     -12.673 -13.922  23.583  1.00  9.73           C
ATOM   2330  CZ  TYR A 319     -13.579 -14.576  22.781  1.00 11.80           C
ATOM   2331  OH  TYR A 319     -14.854 -14.923  23.306  1.00 12.73           O
ATOM   2332  N   SER A 320      -6.437 -14.326  20.550  1.00  7.48           N
ATOM   2333  CA  SER A 320      -5.261 -13.812  19.830  1.00  8.53           C
ATOM   2334  C   SER A 320      -5.064 -14.442  18.468  1.00  8.19           C
ATOM   2335  O   SER A 320      -5.279 -15.628  18.277  1.00  9.08           O
ATOM   2336  CB  SER A 320      -4.029 -14.093  20.676  1.00  7.76           C
ATOM   2337  OG  SER A 320      -2.801 -13.566  20.096  1.00  8.68           O
ATOM   2338  N   TRP A 321      -4.551 -13.637  17.550  1.00  7.33           N
ATOM   2339  CA  TRP A 321      -4.168 -14.059  16.221  1.00  7.66           C
ATOM   2340  C   TRP A 321      -3.004 -15.033  16.234  1.00  9.05           C
ATOM   2341  O   TRP A 321      -2.808 -15.748  15.224  1.00  9.26           O
ATOM   2342  CB  TRP A 321      -3.741 -12.818  15.380  1.00  7.42           C
ATOM   2343  CG  TRP A 321      -2.421 -12.191  15.805  1.00  6.62           C
ATOM   2344  CD1 TRP A 321      -2.204 -11.348  16.813  1.00  8.59           C
ATOM   2345  CD2 TRP A 321      -1.116 -12.375  15.171  1.00  8.85           C
ATOM   2346  NE1 TRP A 321      -0.894 -10.986  16.891  1.00  9.70           N
ATOM   2347  CE2 TRP A 321      -0.206 -11.593  15.878  1.00  9.77           C
ATOM   2348  CE3 TRP A 321      -0.664 -13.113  14.081  1.00 12.77           C
ATOM   2349  CZ2 TRP A 321       1.151 -11.543  15.561  1.00 12.36           C
ATOM   2350  CZ3 TRP A 321       0.671 -13.048  13.738  1.00 15.09           C
ATOM   2351  CH2 TRP A 321       1.575 -12.295  14.499  1.00 14.52           C
ATOM   2352  N   VAL A 322      -2.196 -15.065  17.294  1.00  8.04           N
ATOM   2353  CA  VAL A 322      -0.875 -15.749  17.171  1.00  8.35           C
ATOM   2354  C   VAL A 322      -0.966 -17.243  16.888  1.00  8.87           C
ATOM   2355  O   VAL A 322      -0.293 -17.731  15.955  1.00 10.83           O
ATOM   2356  CB  VAL A 322       0.016 -15.446  18.370  1.00  7.49           C
ATOM   2357  CG1 VAL A 322       1.313 -16.325  18.349  1.00  8.96           C
ATOM   2358  CG2 VAL A 322       0.416 -13.972  18.410  1.00  8.54           C
ATOM   2359  N   PRO A 323      -1.758 -18.022  17.651  1.00  9.88           N
ATOM   2360  CA  PRO A 323      -1.632 -19.477  17.451  1.00 11.67           C
ATOM   2361  C   PRO A 323      -2.023 -19.963  16.080  1.00 14.15           C
ATOM   2362  O   PRO A 323      -1.475 -20.981  15.631  1.00 14.84           O
ATOM   2363  CB  PRO A 323      -2.572 -20.075  18.486  1.00 12.40           C
ATOM   2364  CG  PRO A 323      -2.675 -19.029  19.554  1.00 12.35           C
ATOM   2365  CD  PRO A 323      -2.563 -17.697  18.841  1.00 10.15           C
ATOM   2366  N   SER A 324      -2.960 -19.291  15.430  1.00 14.43           N
ATOM   2367  CA  SER A 324      -3.354 -19.720  14.064  1.00 16.74           C
ATOM   2368  C   SER A 324      -2.332 -19.271  13.014  1.00 17.72           C
ATOM   2369  O   SER A 324      -2.236 -19.862  11.942  1.00 21.50           O
ATOM   2370  CB  SER A 324      -4.787 -19.266  13.731  1.00 17.62           C
ATOM   2371  OG ASER A 324      -5.737 -19.989  14.475  0.50 17.67           O
ATOM   2372  OG BSER A 324      -4.940 -17.878  13.688  0.50 15.00           O
ATOM   2373  N   ALA A 325      -1.541 -18.260  13.319  1.00 14.47           N
ATOM   2374  CA  ALA A 325      -0.487 -17.774  12.431  1.00 14.61           C
ATOM   2375  C   ALA A 325       0.777 -18.605  12.501  1.00 15.03           C
ATOM   2376  O   ALA A 325       1.404 -18.893  11.470  1.00 15.07           O
ATOM   2377  CB  ALA A 325      -0.174 -16.339  12.725  1.00 15.66           C
ATOM   2378  N   PHE A 326       1.151 -19.002  13.707  1.00 12.98           N
ATOM   2379  CA  PHE A 326       2.413 -19.672  13.928  1.00 13.84           C
ATOM   2380  C   PHE A 326       2.200 -20.829  14.879  1.00 13.40           C
ATOM   2381  O   PHE A 326       2.055 -20.630  16.100  1.00 12.75           O
ATOM   2382  CB  PHE A 326       3.408 -18.711  14.556  1.00 13.35           C
ATOM   2383  CG  PHE A 326       3.774 -17.514  13.722  1.00 14.57           C
ATOM   2384  CD1 PHE A 326       4.585 -17.669  12.586  1.00 19.06           C
ATOM   2385  CD2 PHE A 326       3.386 -16.250  14.077  1.00 17.39           C
ATOM   2386  CE1 PHE A 326       4.932 -16.580  11.801  1.00 22.14           C
ATOM   2387  CE2 PHE A 326       3.749 -15.166  13.316  1.00 19.69           C
ATOM   2388  CZ  PHE A 326       4.505 -15.339  12.157  1.00 20.28           C
ATOM   2389  N   ALA A 327       2.245 -22.043  14.339  1.00 13.78           N
ATOM   2390  CA  ALA A 327       2.099 -23.244  15.132  1.00 13.84           C
ATOM   2391  C   ALA A 327       3.067 -23.278  16.324  1.00 12.92           C
ATOM   2392  O   ALA A 327       4.267 -23.088  16.207  1.00 13.55           O
ATOM   2393  CB  ALA A 327       2.295 -24.491  14.244  1.00 14.98           C
ATOM   2394  N   GLY A 328       2.481 -23.478  17.491  1.00 12.71           N
ATOM   2395  CA  GLY A 328       3.241 -23.620  18.720  1.00 11.41           C
ATOM   2396  C   GLY A 328       3.550 -22.304  19.444  1.00 10.81           C
ATOM   2397  O   GLY A 328       4.134 -22.327  20.528  1.00 11.26           O
ATOM   2398  N   GLN A 329       3.246 -21.173  18.821  1.00 10.49           N
ATOM   2399  CA  GLN A 329       3.437 -19.852  19.430  1.00  9.59           C
ATOM   2400  C   GLN A 329       2.133 -19.384  20.039  1.00  8.72           C
ATOM   2401  O   GLN A 329       1.044 -19.810  19.644  1.00 10.83           O
ATOM   2402  CB  GLN A 329       3.881 -18.806  18.402  1.00  8.91           C
ATOM   2403  CG  GLN A 329       5.196 -19.155  17.703  1.00  9.88           C
ATOM   2404  CD  GLN A 329       5.784 -17.997  16.977  1.00 11.51           C
ATOM   2405  OE1 GLN A 329       5.443 -16.863  17.268  1.00 14.25           O
ATOM   2406  NE2 GLN A 329       6.699 -18.259  16.059  1.00 14.02           N
ATOM   2407  N   GLY A 330       2.237 -18.463  20.980  1.00  7.82           N
ATOM   2408  CA  GLY A 330       1.020 -18.030  21.687  1.00  7.17           C
ATOM   2409  C   GLY A 330       1.319 -17.278  22.980  1.00  7.22           C
ATOM   2410  O   GLY A 330       2.424 -16.750  23.177  1.00  7.32           O
ATOM   2411  N   GLY A 331       0.290 -17.170  23.825  1.00  7.48           N
ATOM   2412  CA  GLY A 331       0.374 -16.550  25.124  1.00  6.57           C
ATOM   2413  C   GLY A 331       0.728 -15.092  25.103  1.00  5.87           C
ATOM   2414  O   GLY A 331       1.252 -14.580  26.066  1.00  7.07           O
ATOM   2415  N   ALA A 332       0.415 -14.423  23.995  1.00  5.81           N
ATOM   2416  CA  ALA A 332       0.976 -13.103  23.732  1.00  5.72           C
ATOM   2417  C   ALA A 332       0.341 -11.919  24.450  1.00  5.66           C
ATOM   2418  O   ALA A 332       0.892 -10.803  24.390  1.00  6.82           O
ATOM   2419  CB  ALA A 332       0.978 -12.818  22.205  1.00  7.07           C
ATOM   2420  N   CYS A 333      -0.854 -12.119  25.013  1.00  5.58           N
ATOM   2421  CA  CYS A 333      -1.713 -11.032  25.476  1.00  6.67           C
ATOM   2422  C   CYS A 333      -1.600 -10.741  26.959  1.00  7.08           C
ATOM   2423  O   CYS A 333      -1.051 -11.512  27.710  1.00  7.16           O
ATOM   2424  CB  CYS A 333      -3.187 -11.328  25.120  1.00  8.10           C
ATOM   2425  SG  CYS A 333      -3.459 -11.554  23.389  1.00  7.37           S
ATOM   2426  N   LEU A 334      -2.158  -9.612  27.392  1.00  6.72           N
ATOM   2427  CA  LEU A 334      -2.120  -9.169  28.804  1.00  7.15           C
ATOM   2428  C   LEU A 334      -2.928 -10.042  29.778  1.00  6.40           C
ATOM   2429  O   LEU A 334      -2.593 -10.072  30.985  1.00  7.18           O
ATOM   2430  CB  LEU A 334      -2.601  -7.729  28.916  1.00  5.98           C
ATOM   2431  CG  LEU A 334      -1.687  -6.678  28.267  1.00  7.18           C
ATOM   2432  CD1 LEU A 334      -2.305  -5.290  28.471  1.00  9.93           C
ATOM   2433  CD2 LEU A 334      -0.272  -6.730  28.789  1.00  8.83           C
ATOM   2434  N   PHE A 335      -3.977 -10.658  29.259  1.00  8.13           N
ATOM   2435  CA  PHE A 335      -4.852 -11.560  30.006  1.00  6.90           C
ATOM   2436  C   PHE A 335      -4.806 -12.927  29.357  1.00  8.07           C
ATOM   2437  O   PHE A 335      -4.731 -13.078  28.157  1.00  6.87           O
ATOM   2438  CB  PHE A 335      -6.301 -11.059  29.990  1.00  7.56           C
ATOM   2439  CG  PHE A 335      -6.518  -9.777  30.702  1.00  9.10           C
ATOM   2440  CD1 PHE A 335      -7.134  -9.754  31.946  1.00  9.10           C
ATOM   2441  CD2 PHE A 335      -6.175  -8.558  30.139  1.00  8.51           C
ATOM   2442  CE1 PHE A 335      -7.339  -8.551  32.617  1.00  9.12           C
ATOM   2443  CE2 PHE A 335      -6.416  -7.383  30.802  1.00  8.99           C
ATOM   2444  CZ  PHE A 335      -7.000  -7.374  32.038  1.00  9.65           C
ATOM   2445  N   ASN A 336      -4.914 -13.966  30.194  1.00  7.80           N
ATOM   2446  CA  ASN A 336      -4.930 -15.333  29.689  1.00  7.87           C
ATOM   2447  C   ASN A 336      -6.381 -15.770  29.253  1.00  8.21           C
ATOM   2448  O   ASN A 336      -7.329 -14.913  29.194  1.00  8.52           O
ATOM   2449  CB  ASN A 336      -4.314 -16.269  30.716  1.00  8.15           C
ATOM   2450  CG  ASN A 336      -5.293 -16.627  31.874  1.00  9.43           C
ATOM   2451  OD1 ASN A 336      -6.353 -16.023  31.999  1.00 10.20           O
ATOM   2452  ND2 ASN A 336      -4.924 -17.569  32.749  1.00  8.87           N
ATOM   2453  N   ASN A 337      -6.567 -17.074  28.966  1.00  9.24           N
ATOM   2454  CA  ASN A 337      -7.819 -17.541  28.362  1.00 10.16           C
ATOM   2455  C   ASN A 337      -9.051 -17.362  29.275  1.00 10.17           C
ATOM   2456  O   ASN A 337     -10.181 -17.317  28.769  1.00 10.40           O
ATOM   2457  CB  ASN A 337      -7.726 -19.024  27.985  1.00 10.64           C
ATOM   2458  CG  ASN A 337      -6.709 -19.345  26.931  1.00 15.22           C
ATOM   2459  OD1 ASN A 337      -6.293 -18.479  26.157  1.00 16.32           O
ATOM   2460  ND2 ASN A 337      -6.293 -20.633  26.867  1.00 15.79           N
ATOM   2461  N   THR A 338      -8.825 -17.339  30.590  1.00 10.31           N
ATOM   2462  CA  THR A 338      -9.910 -17.186  31.570  1.00 10.88           C
ATOM   2463  C   THR A 338      -9.929 -15.738  32.103  1.00 10.39           C
ATOM   2464  O   THR A 338     -10.595 -15.401  33.106  1.00 10.33           O
ATOM   2465  CB  THR A 338      -9.836 -18.319  32.670  1.00 13.05           C
ATOM   2466  OG1 THR A 338      -9.580 -19.600  32.034  1.00 15.01           O
ATOM   2467  CG2 THR A 338     -11.154 -18.485  33.425  1.00 15.26           C
ATOM   2468  N   LEU A 339      -9.282 -14.808  31.356  1.00  9.94           N
ATOM   2469  CA  LEU A 339      -9.274 -13.394  31.680  1.00  9.76           C
ATOM   2470  C   LEU A 339      -8.695 -13.095  33.046  1.00  9.24           C
ATOM   2471  O   LEU A 339      -9.116 -12.147  33.715  1.00 10.70           O
ATOM   2472  CB  LEU A 339     -10.663 -12.750  31.476  1.00  9.99           C
ATOM   2473  CG  LEU A 339     -11.071 -12.698  30.000  1.00  9.15           C
ATOM   2474  CD1 LEU A 339     -12.533 -12.392  29.882  1.00 12.50           C
ATOM   2475  CD2 LEU A 339     -10.246 -11.602  29.240  1.00 11.24           C
ATOM   2476  N   GLU A 340      -7.655 -13.847  33.402  1.00  9.16           N
ATOM   2477  CA  GLU A 340      -6.772 -13.446  34.517  1.00  7.68           C
ATOM   2478  C   GLU A 340      -5.642 -12.525  34.040  1.00  8.51           C
ATOM   2479  O   GLU A 340      -4.944 -12.872  33.081  1.00  8.86           O
ATOM   2480  CB  GLU A 340      -6.156 -14.647  35.237  1.00  8.74           C
ATOM   2481  CG  GLU A 340      -5.356 -14.254  36.435  1.00  8.27           C
ATOM   2482  CD  GLU A 340      -4.804 -15.431  37.246  1.00  8.59           C
ATOM   2483  OE1 GLU A 340      -4.374 -15.138  38.384  1.00 13.54           O
ATOM   2484  OE2 GLU A 340      -4.766 -16.595  36.776  1.00  9.43           O
ATOM   2485  N   ALA A 341      -5.491 -11.401  34.678  1.00  9.56           N
ATOM   2486  CA  ALA A 341      -4.431 -10.461  34.344  1.00  9.05           C
ATOM   2487  C   ALA A 341      -3.100 -11.047  34.715  1.00  9.74           C
ATOM   2488  O   ALA A 341      -2.894 -11.481  35.847  1.00 10.54           O
ATOM   2489  CB  ALA A 341      -4.640  -9.140  35.083  1.00  9.52           C
ATOM   2490  N   LYS A 342      -2.170 -10.959  33.762  1.00  7.93           N
ATOM   2491  CA  LYS A 342      -0.825 -11.488  33.908  1.00  7.38           C
ATOM   2492  C   LYS A 342       0.120 -10.465  34.502  1.00  7.64           C
ATOM   2493  O   LYS A 342      -0.219  -9.300  34.577  1.00  7.07           O
ATOM   2494  CB  LYS A 342      -0.290 -11.863  32.520  1.00  6.63           C
ATOM   2495  CG  LYS A 342      -1.101 -12.904  31.771  1.00  6.18           C
ATOM   2496  CD  LYS A 342      -0.472 -13.083  30.372  1.00  8.30           C
ATOM   2497  CE  LYS A 342      -1.241 -14.149  29.564  1.00  7.73           C
ATOM   2498  NZ  LYS A 342      -0.608 -14.312  28.208  1.00  8.22           N
ATOM   2499  N   PRO A 343       1.319 -10.915  34.905  1.00  6.93           N
ATOM   2500  CA  PRO A 343       2.317  -9.917  35.302  1.00  8.08           C
ATOM   2501  C   PRO A 343       2.473  -8.779  34.253  1.00  8.08           C
ATOM   2502  O   PRO A 343       2.618  -7.615  34.624  1.00  8.18           O
ATOM   2503  CB  PRO A 343       3.579 -10.752  35.477  1.00  8.49           C
ATOM   2504  CG  PRO A 343       3.003 -12.121  35.935  1.00  7.43           C
ATOM   2505  CD  PRO A 343       1.815 -12.303  35.052  1.00  7.63           C
ATOM   2506  N   ALA A 344       2.390  -9.104  32.974  1.00  7.80           N
ATOM   2507  CA  ALA A 344       2.509  -8.081  31.930  1.00  7.71           C
ATOM   2508  C   ALA A 344       1.454  -6.968  32.103  1.00  6.96           C
ATOM   2509  O   ALA A 344       1.803  -5.808  31.840  1.00  9.32           O
ATOM   2510  CB  ALA A 344       2.481  -8.681  30.565  1.00  9.35           C
ATOM   2511  N   TYR A 345       0.233  -7.274  32.519  1.00  8.46           N
ATOM   2512  CA  TYR A 345      -0.776  -6.247  32.782  1.00  7.29           C
ATOM   2513  C   TYR A 345      -0.305  -5.249  33.839  1.00  7.19           C
ATOM   2514  O   TYR A 345      -0.388  -4.021  33.657  1.00  7.89           O
ATOM   2515  CB  TYR A 345      -2.103  -6.906  33.179  1.00  7.96           C
ATOM   2516  CG  TYR A 345      -3.198  -5.961  33.581  1.00  7.70           C
ATOM   2517  CD1 TYR A 345      -3.396  -5.658  34.902  1.00  9.67           C
ATOM   2518  CD2 TYR A 345      -4.020  -5.392  32.646  1.00  7.59           C
ATOM   2519  CE1 TYR A 345      -4.419  -4.780  35.279  1.00 10.77           C
ATOM   2520  CE2 TYR A 345      -5.054  -4.521  33.004  1.00  8.86           C
ATOM   2521  CZ  TYR A 345      -5.253  -4.247  34.327  1.00 11.16           C
ATOM   2522  OH  TYR A 345      -6.282  -3.387  34.702  1.00 12.88           O
ATOM   2523  N   TYR A 346       0.190  -5.782  34.953  1.00  7.53           N
ATOM   2524  CA  TYR A 346       0.593  -4.953  36.037  1.00  7.35           C
ATOM   2525  C   TYR A 346       1.848  -4.144  35.688  1.00  7.59           C
ATOM   2526  O   TYR A 346       1.996  -2.982  36.100  1.00  8.72           O
ATOM   2527  CB  TYR A 346       0.781  -5.793  37.302  1.00  7.87           C
ATOM   2528  CG  TYR A 346      -0.525  -6.439  37.718  1.00  7.98           C
ATOM   2529  CD1 TYR A 346      -1.507  -5.709  38.354  1.00 10.82           C
ATOM   2530  CD2 TYR A 346      -0.761  -7.761  37.468  1.00  9.74           C
ATOM   2531  CE1 TYR A 346      -2.700  -6.291  38.684  1.00 11.77           C
ATOM   2532  CE2 TYR A 346      -1.938  -8.347  37.841  1.00 11.56           C
ATOM   2533  CZ  TYR A 346      -2.888  -7.611  38.438  1.00 11.60           C
ATOM   2534  OH  TYR A 346      -4.063  -8.249  38.762  1.00 15.57           O
ATOM   2535  N   ALA A 347       2.733  -4.738  34.890  1.00  8.48           N
ATOM   2536  CA  ALA A 347       3.905  -4.047  34.394  1.00  6.95           C
ATOM   2537  C   ALA A 347       3.520  -2.865  33.476  1.00  6.77           C
ATOM   2538  O   ALA A 347       4.084  -1.771  33.567  1.00  7.82           O
ATOM   2539  CB  ALA A 347       4.825  -5.013  33.642  1.00  8.30           C
ATOM   2540  N   VAL A 348       2.540  -3.058  32.616  1.00  7.38           N
ATOM   2541  CA  VAL A 348       2.046  -1.971  31.765  1.00  7.10           C
ATOM   2542  C   VAL A 348       1.508  -0.837  32.658  1.00  8.20           C
ATOM   2543  O   VAL A 348       1.799   0.318  32.420  1.00  8.49           O
ATOM   2544  CB  VAL A 348       0.988  -2.469  30.768  1.00  7.28           C
ATOM   2545  CG1 VAL A 348       0.178  -1.289  30.168  1.00  7.56           C
ATOM   2546  CG2 VAL A 348       1.675  -3.363  29.676  1.00  8.11           C
ATOM   2547  N   ALA A 349       0.713  -1.191  33.681  1.00  7.88           N
ATOM   2548  CA  ALA A 349       0.202  -0.211  34.632  1.00  7.74           C
ATOM   2549  C   ALA A 349       1.354   0.560  35.280  1.00  8.43           C
ATOM   2550  O   ALA A 349       1.312   1.778  35.360  1.00  8.18           O
ATOM   2551  CB  ALA A 349      -0.693  -0.862  35.691  1.00  8.41           C
ATOM   2552  N   ASP A 350       2.413  -0.127  35.689  1.00  8.03           N
ATOM   2553  CA  ASP A 350       3.582   0.550  36.269  1.00  8.93           C
ATOM   2554  C   ASP A 350       4.168   1.513  35.258  1.00  8.42           C
ATOM   2555  O   ASP A 350       4.415   2.674  35.589  1.00  7.47           O
ATOM   2556  CB  ASP A 350       4.640  -0.473  36.693  1.00  8.38           C
ATOM   2557  CG  ASP A 350       4.275  -1.233  37.952  1.00 11.13           C
ATOM   2558  OD1 ASP A 350       3.499  -0.716  38.783  1.00 12.33           O
ATOM   2559  OD2 ASP A 350       4.764  -2.377  38.101  1.00 11.37           O
ATOM   2560  N   ALA A 351       4.394   1.035  34.025  1.00  8.06           N
ATOM   2561  CA  ALA A 351       4.955   1.907  32.987  1.00  8.56           C
ATOM   2562  C   ALA A 351       4.113   3.153  32.748  1.00  8.48           C
ATOM   2563  O   ALA A 351       4.642   4.280  32.604  1.00  9.55           O
ATOM   2564  CB  ALA A 351       5.199   1.105  31.659  1.00  9.50           C
ATOM   2565  N   LEU A 352       2.806   2.968  32.701  1.00  9.13           N
ATOM   2566  CA  LEU A 352       1.883   4.091  32.437  1.00  8.68           C
ATOM   2567  C   LEU A 352       1.954   5.122  33.549  1.00 11.25           C
ATOM   2568  O   LEU A 352       1.740   6.307  33.294  1.00 14.12           O
ATOM   2569  CB  LEU A 352       0.438   3.623  32.272  1.00  9.69           C
ATOM   2570  CG  LEU A 352       0.163   2.774  31.030  1.00  8.83           C
ATOM   2571  CD1 LEU A 352      -1.245   2.157  31.148  1.00  9.39           C
ATOM   2572  CD2 LEU A 352       0.342   3.555  29.678  1.00  7.44           C
ATOM   2573  N   GLU A 353       2.213   4.689  34.780  1.00  9.55           N
ATOM   2574  CA  GLU A 353       2.408   5.589  35.910  1.00 10.74           C
ATOM   2575  C   GLU A 353       3.835   6.155  36.045  1.00 11.36           C
ATOM   2576  O   GLU A 353       4.118   6.947  36.963  1.00 12.03           O
ATOM   2577  CB  GLU A 353       1.998   4.877  37.197  1.00 10.51           C
ATOM   2578  CG  GLU A 353       0.525   4.496  37.259  1.00 14.33           C
ATOM   2579  CD  GLU A 353       0.083   4.146  38.671  1.00 20.26           C
ATOM   2580  OE1 GLU A 353      -0.426   5.034  39.365  1.00 25.38           O
ATOM   2581  OE2 GLU A 353       0.285   3.014  39.087  1.00 23.83           O
ATOM   2582  N   GLY A 354       4.753   5.745  35.167  1.00 11.75           N
ATOM   2583  CA  GLY A 354       6.145   6.178  35.263  1.00 12.53           C
ATOM   2584  C   GLY A 354       6.884   5.549  36.436  1.00 13.14           C
ATOM   2585  O   GLY A 354       7.896   6.080  36.916  1.00 16.05           O
ATOM   2586  N   LYS A 355       6.410   4.413  36.900  1.00 11.72           N
ATOM   2587  CA  LYS A 355       6.973   3.703  38.072  1.00 10.82           C
ATOM   2588  C   LYS A 355       7.816   2.551  37.561  1.00 11.80           C
ATOM   2589  O   LYS A 355       7.501   1.991  36.506  1.00 10.15           O
ATOM   2590  CB  LYS A 355       5.880   3.121  38.952  1.00 11.41           C
ATOM   2591  CG  LYS A 355       4.944   4.115  39.653  1.00 12.27           C
ATOM   2592  CD  LYS A 355       3.849   3.395  40.369  1.00 17.70           C
ATOM   2593  CE  LYS A 355       2.920   4.316  41.149  1.00 21.15           C
ATOM   2594  NZ  LYS A 355       1.733   3.548  41.685  1.00 22.36           N
ATOM   2595  N   PRO A 356       8.872   2.187  38.311  1.00 11.06           N
ATOM   2596  CA  PRO A 356       9.611   0.961  37.981  1.00 10.83           C
ATOM   2597  C   PRO A 356       8.717  -0.235  37.899  1.00  9.84           C
ATOM   2598  O   PRO A 356       7.647  -0.338  38.570  1.00 10.11           O
ATOM   2599  CB  PRO A 356      10.582   0.790  39.170  1.00 11.07           C
ATOM   2600  CG  PRO A 356      10.613   2.124  39.824  1.00 12.96           C
ATOM   2601  CD  PRO A 356       9.308   2.778  39.588  1.00 11.35           C
ATOM   2602  N   CYS A 357       9.140  -1.193  37.091  1.00  9.84           N
ATOM   2603  CA  CYS A 357       8.398  -2.428  36.997  1.00  9.39           C
ATOM   2604  C   CYS A 357       8.413  -3.243  38.287  1.00 11.22           C
ATOM   2605  O   CYS A 357       9.453  -3.605  38.786  1.00 12.24           O
ATOM   2606  CB  CYS A 357       8.936  -3.293  35.879  1.00 10.79           C
ATOM   2607  SG  CYS A 357       7.943  -4.770  35.679  1.00 10.14           S
ATOM   2608  N   SER A 358       7.234  -3.534  38.840  1.00 10.24           N
ATOM   2609  CA  SER A 358       7.125  -4.196  40.130  1.00 10.75           C
ATOM   2610  C   SER A 358       7.039  -5.722  40.049  1.00 11.30           C
ATOM   2611  O   SER A 358       7.037  -6.387  41.092  1.00 12.44           O
ATOM   2612  CB  SER A 358       5.873  -3.686  40.857  1.00 11.77           C
ATOM   2613  OG  SER A 358       4.650  -4.011  40.190  1.00 12.52           O
ATOM   2614  N   VAL A 359       6.924  -6.268  38.839  1.00 11.37           N
ATOM   2615  CA  VAL A 359       6.620  -7.677  38.579  1.00 12.86           C
ATOM   2616  C   VAL A 359       7.564  -8.312  37.535  1.00 15.20           C
ATOM   2617  O   VAL A 359       7.258  -9.367  36.956  1.00 17.46           O
ATOM   2618  CB  VAL A 359       5.165  -7.846  38.105  1.00 12.60           C
ATOM   2619  CG1 VAL A 359       4.167  -7.480  39.180  1.00 12.89           C
ATOM   2620  CG2 VAL A 359       4.926  -7.034  36.854  1.00 13.26           C
ATOM   2621  N   CYS A 360       8.687  -7.666  37.265  1.00 16.51           N
ATOM   2622  CA  CYS A 360       9.612  -8.086  36.219  1.00 17.40           C
ATOM   2623  C   CYS A 360      10.696  -8.981  36.831  1.00 18.45           C
ATOM   2624  O   CYS A 360      11.601  -9.354  36.097  1.00 20.13           O
ATOM   2625  CB  CYS A 360      10.202  -6.841  35.530  1.00 18.74           C
ATOM   2626  SG  CYS A 360       9.022  -6.006  34.466  1.00 15.70           S
ATOM   2627  OXT CYS A 360      10.648  -9.318  38.020  1.00 20.59           O
TER   
HETATM 2629  C1  NAG A 401      -3.708 -18.355  32.673  1.00  8.71           C
HETATM 2630  C2  NAG A 401      -3.202 -18.554  34.082  1.00  9.56           C
HETATM 2631  C3  NAG A 401      -2.026 -19.546  34.068  1.00  8.33           C
HETATM 2632  C4  NAG A 401      -2.322 -20.801  33.244  1.00  8.06           C
HETATM 2633  C5  NAG A 401      -2.962 -20.509  31.896  1.00  8.20           C
HETATM 2634  C6  NAG A 401      -3.438 -21.690  31.080  1.00  9.47           C
HETATM 2635  C7  NAG A 401      -1.939 -16.442  34.329  1.00 10.97           C
HETATM 2636  C8  NAG A 401      -1.767 -15.238  35.192  1.00 11.84           C
HETATM 2637  N2  NAG A 401      -2.860 -17.320  34.751  1.00  9.79           N
HETATM 2638  O3  NAG A 401      -1.754 -19.877  35.425  1.00  9.67           O
HETATM 2639  O4  NAG A 401      -1.148 -21.564  32.949  1.00  9.17           O
HETATM 2640  O5  NAG A 401      -4.058 -19.594  32.124  1.00  9.50           O
HETATM 2641  O6  NAG A 401      -3.973 -21.342  29.823  1.00 12.44           O
HETATM 2642  O7  NAG A 401      -1.349 -16.589  33.248  1.00  8.64           O
HETATM 2643  C1  NAG A 402      -0.725 -22.576  33.847  1.00 11.06           C
HETATM 2644  C2  NAG A 402       0.168 -23.555  33.088  1.00 10.67           C
HETATM 2645  C3  NAG A 402       0.689 -24.610  34.042  1.00 12.81           C
HETATM 2646  C4  NAG A 402       1.267 -23.981  35.305  1.00 15.17           C
HETATM 2647  C5  NAG A 402       0.373 -22.870  35.897  1.00 15.53           C
HETATM 2648  C6  NAG A 402       0.957 -22.065  37.073  1.00 19.97           C
HETATM 2649  C7  NAG A 402       0.078 -24.393  30.805  1.00 14.07           C
HETATM 2650  C8  NAG A 402      -0.627 -25.223  29.789  1.00 14.11           C
HETATM 2651  N2  NAG A 402      -0.460 -24.251  32.015  1.00 11.57           N
HETATM 2652  O3  NAG A 402       1.685 -25.398  33.358  1.00 14.60           O
HETATM 2653  O4  NAG A 402       1.388 -25.096  36.219  1.00 16.62           O
HETATM 2654  O5  NAG A 402      -0.004 -21.947  34.879  1.00 13.75           O
HETATM 2655  O6 ANAG A 402       2.044 -21.361  36.533  0.50 22.61           O
HETATM 2656  O6 BNAG A 402       0.011 -21.125  37.576  0.50 16.28           O
HETATM 2657  O7  NAG A 402       1.141 -23.763  30.533  1.00 12.92           O
HETATM 2658  C1  BMA A 403       2.690 -25.289  36.795  1.00 21.73           C
HETATM 2659  C2  BMA A 403       2.480 -26.019  38.126  1.00 22.77           C
HETATM 2660  C3  BMA A 403       3.819 -26.306  38.801  1.00 26.57           C
HETATM 2661  C4  BMA A 403       4.774 -26.963  37.801  1.00 25.56           C
HETATM 2662  C5  BMA A 403       4.834 -26.174  36.458  1.00 24.68           C
HETATM 2663  C6  BMA A 403       5.698 -26.906  35.430  1.00 22.41           C
HETATM 2664  O2  BMA A 403       1.667 -27.206  37.945  1.00 20.81           O
HETATM 2665  O3  BMA A 403       3.580 -27.128  39.961  1.00 25.74           O
HETATM 2666  O4  BMA A 403       6.088 -27.095  38.359  1.00 25.22           O
HETATM 2667  O5  BMA A 403       3.490 -26.077  35.937  1.00 21.38           O
HETATM 2668  O6  BMA A 403       5.188 -28.201  35.476  1.00 23.24           O
HETATM 2669  C1  BMA A 404       5.532 -29.223  34.542  0.50 22.97           C
HETATM 2670  C2  BMA A 404       5.969 -29.090  33.092  0.50 21.67           C
HETATM 2671  C3  BMA A 404       4.740 -29.813  32.578  0.50 21.04           C
HETATM 2672  C4  BMA A 404       4.653 -31.194  33.248  0.50 20.78           C
HETATM 2673  C5  BMA A 404       4.787 -31.101  34.785  0.50 21.10           C
HETATM 2674  C6  BMA A 404       4.692 -32.426  35.508  0.50 21.00           C
HETATM 2675  O2  BMA A 404       7.057 -29.943  32.751  0.50 20.54           O
HETATM 2676  O3  BMA A 404       4.717 -29.831  31.164  0.50 20.40           O
HETATM 2677  O4  BMA A 404       3.398 -31.766  32.928  0.50 22.78           O
HETATM 2678  O5  BMA A 404       5.977 -30.406  35.122  0.50 19.01           O
HETATM 2679  O6  BMA A 404       5.620 -33.281  34.893  0.50 24.78           O
HETATM 2680  C1  BMA A 405       4.074 -26.863  41.315  0.50 25.46           C
HETATM 2681  C2  BMA A 405       4.531 -25.445  41.717  0.50 26.29           C
HETATM 2682  C3  BMA A 405       3.447 -24.565  42.327  0.50 27.51           C
HETATM 2683  C4  BMA A 405       2.105 -25.266  42.212  0.50 24.61           C
HETATM 2684  C5  BMA A 405       2.193 -26.642  42.869  0.50 23.48           C
HETATM 2685  C6  BMA A 405       0.865 -27.370  42.828  0.50 21.63           C
HETATM 2686  O2  BMA A 405       5.156 -24.748  40.658  0.50 29.92           O
HETATM 2687  O3  BMA A 405       3.464 -23.279  41.728  0.50 28.35           O
HETATM 2688  O4  BMA A 405       1.133 -24.463  42.850  0.50 23.97           O
HETATM 2689  O5  BMA A 405       3.198 -27.462  42.283  0.50 23.02           O
HETATM 2690  O6  BMA A 405       0.811 -28.397  43.784  0.50 25.75           O
HETATM 2691  C1  NAG A 406     -24.283  -6.738   4.608  0.50 24.83           C
HETATM 2692  C2  NAG A 406     -25.356  -7.651   4.011  0.50 25.84           C
HETATM 2693  C3  NAG A 406     -25.873  -8.688   5.029  0.50 28.22           C
HETATM 2694  C4  NAG A 406     -24.922  -9.006   6.190  0.50 29.14           C
HETATM 2695  C5  NAG A 406     -24.148  -7.783   6.634  0.50 30.03           C
HETATM 2696  C6  NAG A 406     -23.180  -8.107   7.764  0.50 31.51           C
HETATM 2697  C7  NAG A 406     -26.707  -6.525   2.246  0.50 25.50           C
HETATM 2698  C8  NAG A 406     -27.865  -5.619   1.967  0.50 26.44           C
HETATM 2699  N2  NAG A 406     -26.448  -6.803   3.531  0.50 25.19           N
HETATM 2700  O3  NAG A 406     -26.104  -9.914   4.363  0.50 28.09           O
HETATM 2701  O4  NAG A 406     -25.627  -9.538   7.296  0.50 31.72           O
HETATM 2702  O5  NAG A 406     -23.433  -7.402   5.499  0.50 28.48           O
HETATM 2703  O6  NAG A 406     -22.735  -9.433   7.628  0.50 34.32           O
HETATM 2704  O7  NAG A 406     -26.068  -6.971   1.292  0.50 23.61           O
HETATM 2705  O   HOH A 501      -1.084 -15.254  21.660  1.00  7.42           O
HETATM 2706  O   HOH A 502       3.388 -11.682  31.735  1.00  7.68           O
HETATM 2707  O   HOH A 503      13.337  -9.268  25.116  1.00  9.79           O
HETATM 2708  O   HOH A 504      -5.860   4.589  12.232  1.00  7.76           O
HETATM 2709  O   HOH A 505     -10.674  -3.575  10.450  1.00  8.01           O
HETATM 2710  O   HOH A 506       1.899 -15.280  29.554  1.00  7.29           O
HETATM 2711  O   HOH A 507      -2.463 -10.891  20.271  1.00  7.53           O
HETATM 2712  O   HOH A 508       9.869 -16.415  22.923  1.00 11.07           O
HETATM 2713  O   HOH A 509      -2.430  -7.873  24.992  1.00  5.79           O
HETATM 2714  O   HOH A 510      -4.357  -0.068  16.025  1.00  6.48           O
HETATM 2715  O   HOH A 511       3.902 -10.741  18.632  1.00  8.43           O
HETATM 2716  O   HOH A 512      -3.011 -17.077  22.344  1.00 10.14           O
HETATM 2717  O   HOH A 513      -6.298 -18.211  35.096  1.00  8.76           O
HETATM 2718  O   HOH A 514      -5.189 -10.814  18.262  1.00  7.89           O
HETATM 2719  O   HOH A 515       6.503  14.022  22.063  1.00 11.85           O
HETATM 2720  O   HOH A 516      16.249  10.377  11.980  1.00 15.26           O
HETATM 2721  O   HOH A 517      -3.328  -0.986  13.592  1.00  7.47           O
HETATM 2722  O   HOH A 518       9.928   2.444  18.762  1.00  7.90           O
HETATM 2723  O   HOH A 519     -11.073  -0.711   3.864  1.00  8.56           O
HETATM 2724  O   HOH A 520       6.808 -21.234  37.335  1.00 15.43           O
HETATM 2725  O   HOH A 521       2.181 -22.975  28.034  1.00 10.68           O
HETATM 2726  O   HOH A 522      -4.403 -18.899  28.847  1.00 15.85           O
HETATM 2727  O   HOH A 523      16.269   4.811  27.362  1.00 16.03           O
HETATM 2728  O   HOH A 524     -13.368  -6.157  13.740  1.00  9.24           O
HETATM 2729  O   HOH A 525       0.527  -4.077   1.802  1.00 10.05           O
HETATM 2730  O   HOH A 526      15.908   4.739  15.002  1.00 14.49           O
HETATM 2731  O   HOH A 527      -0.001  -2.615  -0.615  1.00  9.57           O
HETATM 2732  O   HOH A 528      11.633  -0.795  35.762  1.00 14.50           O
HETATM 2733  O   HOH A 529       9.922 -20.111  35.966  1.00 11.25           O
HETATM 2734  O   HOH A 530     -13.832   0.543  -6.026  1.00 11.21           O
HETATM 2735  O   HOH A 531      -2.323  11.532  15.546  1.00  9.52           O
HETATM 2736  O   HOH A 532      -7.985 -10.866  18.242  1.00  8.44           O
HETATM 2737  O   HOH A 533      -9.436  13.103  14.404  1.00 14.72           O
HETATM 2738  O   HOH A 534     -12.271  12.851  13.829  1.00 13.18           O
HETATM 2739  O   HOH A 535      -2.273  -8.541  -2.583  1.00 12.37           O
HETATM 2740  O   HOH A 536       8.741 -19.893  26.584  1.00 14.77           O
HETATM 2741  O   HOH A 537      -4.682  -5.970  10.530  1.00 11.94           O
HETATM 2742  O   HOH A 538       5.876  -4.780   5.974  1.00 11.11           O
HETATM 2743  O   HOH A 539      -3.817   6.999  15.409  1.00  9.67           O
HETATM 2744  O   HOH A 540     -12.895   8.022  17.166  1.00  8.86           O
HETATM 2745  O   HOH A 541     -13.303   8.517   7.943  1.00  9.23           O
HETATM 2746  O   HOH A 542      -5.946  -9.701  -0.331  1.00 11.11           O
HETATM 2747  O   HOH A 543       3.804 -15.632  36.890  1.00 13.87           O
HETATM 2748  O   HOH A 544      -8.289  -3.397   4.213  1.00 13.01           O
HETATM 2749  O   HOH A 545      -1.925  -4.739  10.488  1.00  9.33           O
HETATM 2750  O   HOH A 546       6.561  -5.654  14.992  1.00  9.60           O
HETATM 2751  O   HOH A 547     -17.869  -2.773   7.381  1.00 11.00           O
HETATM 2752  O   HOH A 548      -0.599 -12.045  37.408  1.00 15.79           O
HETATM 2753  O   HOH A 549       2.078  15.995   6.419  1.00 12.72           O
HETATM 2754  O   HOH A 550      -6.189 -10.007  13.940  1.00 18.03           O
HETATM 2755  O   HOH A 551       9.319   3.960  33.368  1.00 14.84           O
HETATM 2756  O   HOH A 552      16.262   2.381   4.090  1.00 18.11           O
HETATM 2757  O   HOH A 553       3.344 -22.468  31.405  1.00 11.48           O
HETATM 2758  O   HOH A 554     -11.539 -15.889  26.950  1.00 15.07           O
HETATM 2759  O   HOH A 555      10.619  -8.893  18.928  1.00 11.47           O
HETATM 2760  O   HOH A 556     -14.540  -8.562  13.416  1.00 11.31           O
HETATM 2761  O   HOH A 557       5.524 -24.512  21.403  1.00 12.47           O
HETATM 2762  O   HOH A 558       4.178  -1.888  -1.332  1.00 13.00           O
HETATM 2763  O   HOH A 559      17.014   3.706  11.228  1.00 14.42           O
HETATM 2764  O   HOH A 560      -8.162 -11.096  15.460  1.00 14.72           O
HETATM 2765  O   HOH A 561      -6.682  -2.956   0.661  1.00  9.91           O
HETATM 2766  O   HOH A 562      17.371  -3.587  20.930  1.00 15.92           O
HETATM 2767  O   HOH A 563     -23.958  -0.281   4.413  1.00 18.35           O
HETATM 2768  O   HOH A 564     -21.127 -14.134  27.928  1.00 20.56           O
HETATM 2769  O   HOH A 565       6.090 -14.230  37.031  1.00 15.67           O
HETATM 2770  O   HOH A 566      -1.890 -19.345  23.406  1.00 11.81           O
HETATM 2771  O   HOH A 567       1.299 -10.165  38.555  1.00 16.36           O
HETATM 2772  O   HOH A 568      16.538   8.910  23.433  1.00 15.76           O
HETATM 2773  O   HOH A 569      15.791  -2.011  27.735  1.00 13.62           O
HETATM 2774  O   HOH A 570       6.898   0.009  20.292  1.00 12.38           O
HETATM 2775  O   HOH A 571      11.605   4.659  31.984  1.00 18.20           O
HETATM 2776  O   HOH A 572      -7.363  -5.151   2.355  1.00 11.24           O
HETATM 2777  O   HOH A 573     -20.408  10.217  10.349  1.00 25.91           O
HETATM 2778  O   HOH A 574     -20.154  -5.307   6.327  1.00 16.84           O
HETATM 2779  O   HOH A 575      16.810   6.244  23.862  1.00  9.67           O
HETATM 2780  O   HOH A 576      17.659   0.231  26.999  1.00 13.75           O
HETATM 2781  O   HOH A 577     -11.349   7.521 -10.855  1.00 21.91           O
HETATM 2782  O   HOH A 578      16.663   7.627  11.809  1.00 16.54           O
HETATM 2783  O   HOH A 579      -9.433  22.020   2.958  1.00 17.87           O
HETATM 2784  O   HOH A 580      -7.356   9.689  34.058  1.00 15.12           O
HETATM 2785  O   HOH A 581     -17.760  -7.158  -8.445  1.00 17.24           O
HETATM 2786  O   HOH A 582      -7.472   5.926 -12.847  1.00 16.74           O
HETATM 2787  O   HOH A 583      -2.622   2.020 -17.137  1.00 20.90           O
HETATM 2788  O   HOH A 584      14.271   6.045  28.712  1.00 15.16           O
HETATM 2789  O   HOH A 585     -12.326  10.222 -10.146  1.00 30.35           O
HETATM 2790  O   HOH A 586      -7.795  16.411   4.379  1.00 15.98           O
HETATM 2791  O   HOH A 587      15.198   5.373  12.390  1.00 16.27           O
HETATM 2792  O   HOH A 588      12.383   1.958  35.279  1.00 18.96           O
HETATM 2793  O   HOH A 589       5.276  -6.315   3.730  1.00 15.77           O
HETATM 2794  O   HOH A 590     -12.513   6.111  -8.953  1.00 15.66           O
HETATM 2795  O   HOH A 591      13.811  -0.667  11.191  1.00 12.52           O
HETATM 2796  O   HOH A 592      -1.402   5.202 -10.854  1.00 16.18           O
HETATM 2797  O   HOH A 593      -2.547  -7.349  12.241  1.00 24.40           O
HETATM 2798  O   HOH A 594      -4.528  12.093  -8.461  0.50 13.62           O
HETATM 2799  O   HOH A 595      12.657  -6.223  27.757  1.00 13.77           O
HETATM 2800  O   HOH A 596     -16.484   7.474  16.967  1.00 11.65           O
HETATM 2801  O   HOH A 597       5.974 -11.551  38.053  1.00 15.50           O
HETATM 2802  O   HOH A 598      -7.180  10.391  20.148  1.00 17.56           O
HETATM 2803  O   HOH A 599     -14.957 -16.714  18.256  1.00 14.30           O
HETATM 2804  O   HOH A 600       0.631   3.734 -12.101  1.00 21.45           O
HETATM 2805  O   HOH A 601      -8.369 -11.670  -2.135  1.00 17.90           O
HETATM 2806  O   HOH A 602     -14.469   0.593  -8.736  1.00 17.63           O
HETATM 2807  O   HOH A 603      -2.553 -11.574   6.379  1.00 25.73           O
HETATM 2808  O   HOH A 604       0.043 -22.340  19.968  1.00 18.38           O
HETATM 2809  O   HOH A 605       3.410  11.904  27.165  1.00 16.69           O
HETATM 2810  O   HOH A 606       7.243   4.705  31.804  1.00 14.85           O
HETATM 2811  O   HOH A 607       3.336 -26.296  21.625  1.00 17.56           O
HETATM 2812  O   HOH A 608      -6.927 -20.154  31.979  1.00 17.02           O
HETATM 2813  O   HOH A 609     -14.400 -11.164  -1.492  1.00 20.21           O
HETATM 2814  O   HOH A 610     -21.460   0.099  -9.533  1.00 15.80           O
HETATM 2815  O   HOH A 611       4.013   3.864 -10.114  1.00 20.96           O
HETATM 2816  O   HOH A 612       2.711  -5.448   0.760  1.00 16.25           O
HETATM 2817  O   HOH A 613     -10.719   7.913  24.893  1.00 18.15           O
HETATM 2818  O   HOH A 614      -0.521 -22.924  17.380  1.00 16.79           O
HETATM 2819  O   HOH A 615     -22.870  -3.095  18.132  1.00 23.63           O
HETATM 2820  O   HOH A 616      14.466  -5.536  25.723  1.00 20.01           O
HETATM 2821  O   HOH A 617      -0.500  12.508  24.024  1.00 15.78           O
HETATM 2822  O   HOH A 618     -15.050  -8.830  10.772  1.00 17.77           O
HETATM 2823  O   HOH A 619      -4.870  14.653  17.731  1.00 17.92           O
HETATM 2824  O   HOH A 620     -14.279 -18.120  20.526  1.00 18.41           O
HETATM 2825  O   HOH A 621      -6.698  12.339  33.600  1.00 20.57           O
HETATM 2826  O   HOH A 622     -10.578   3.218 -15.174  1.00 23.69           O
HETATM 2827  O   HOH A 623      -2.817 -22.798  27.906  1.00 18.14           O
HETATM 2828  O   HOH A 624      13.952  -7.403   2.923  1.00 21.59           O
HETATM 2829  O   HOH A 625       7.152   1.502  -9.241  1.00 21.60           O
HETATM 2830  O   HOH A 626      10.210  -6.579   7.490  1.00 21.76           O
HETATM 2831  O   HOH A 627       7.516  -8.590  -0.859  1.00 18.64           O
HETATM 2832  O   HOH A 628       3.492 -25.571  28.705  1.00 23.75           O
HETATM 2833  O   HOH A 629       7.960 -15.848  14.681  1.00 17.92           O
HETATM 2834  O   HOH A 630     -14.813  -9.886  33.122  1.00 21.29           O
HETATM 2835  O   HOH A 631      -0.539   7.422  35.146  1.00 18.11           O
HETATM 2836  O   HOH A 632       5.601 -22.442  13.925  1.00 22.10           O
HETATM 2837  O   HOH A 633       6.345  -7.205  -6.204  1.00 21.68           O
HETATM 2838  O   HOH A 634      -1.747 -16.200  39.093  1.00 25.22           O
HETATM 2839  O   HOH A 635      15.199  -1.137  30.310  1.00 17.51           O
HETATM 2840  O   HOH A 636      12.922  -0.260  31.515  1.00 17.30           O
HETATM 2841  O   HOH A 637       0.627  -2.865 -14.571  1.00 22.78           O
HETATM 2842  O   HOH A 638       0.116 -14.407  38.213  1.00 25.98           O
HETATM 2843  O   HOH A 639      20.011  -1.106  23.141  1.00 21.69           O
HETATM 2844  O   HOH A 640      18.290   5.854  15.981  1.00 20.71           O
HETATM 2845  O   HOH A 641       3.563 -11.473  39.424  1.00 19.38           O
HETATM 2846  O   HOH A 642      -0.395  14.477  21.056  1.00 22.42           O
HETATM 2847  O   HOH A 643     -22.845   2.333  14.441  1.00 17.52           O
HETATM 2848  O   HOH A 644      12.720   8.058  -2.549  1.00 29.91           O
HETATM 2849  O   HOH A 645      -5.288  10.314  -9.646  0.50 10.68           O
HETATM 2850  O   HOH A 646     -11.822   7.092  27.496  1.00 21.31           O
HETATM 2851  O   HOH A 647     -15.383 -17.418  23.068  1.00 23.87           O
HETATM 2852  O   HOH A 648      -5.194 -17.667  16.346  1.00 18.80           O
HETATM 2853  O   HOH A 649     -23.103   0.600  -2.458  1.00 20.49           O
HETATM 2854  O   HOH A 650      -3.124  17.245  10.724  1.00 24.83           O
HETATM 2855  O   HOH A 651     -23.549 -14.966  23.758  1.00 28.08           O
HETATM 2856  O   HOH A 652     -15.394   7.206  19.453  1.00 21.22           O
HETATM 2857  O   HOH A 653      -8.315   7.210 -10.393  1.00 20.65           O
HETATM 2858  O   HOH A 654     -19.206 -14.107  29.673  1.00 23.90           O
HETATM 2859  O   HOH A 655      -6.536   2.835  37.598  1.00 17.82           O
HETATM 2860  O   HOH A 656      12.949   2.297  32.596  1.00 19.36           O
HETATM 2861  O   HOH A 657      15.006  -3.115   8.924  1.00 24.99           O
HETATM 2862  O   HOH A 658      -1.659  14.514  18.367  1.00 20.72           O
HETATM 2863  O   HOH A 659     -12.872 -17.104  16.642  1.00 25.10           O
HETATM 2864  O   HOH A 660      14.032 -14.794  29.670  1.00 22.75           O
HETATM 2865  O   HOH A 661       0.797  -2.388  38.721  1.00 19.96           O
HETATM 2866  O   HOH A 662      -0.168 -23.380  26.539  1.00 16.15           O
HETATM 2867  O   HOH A 663      10.830  12.271   7.113  1.00 25.97           O
HETATM 2868  O   HOH A 664      -7.193 -10.885  36.931  1.00 18.55           O
HETATM 2869  O   HOH A 665      14.287   8.750  28.750  1.00 21.45           O
HETATM 2870  O   HOH A 666      -4.484   2.263  39.580  1.00 23.66           O
HETATM 2871  O   HOH A 667     -17.230   7.580  21.364  1.00 18.08           O
HETATM 2872  O   HOH A 668     -18.049  13.371   9.639  1.00 20.94           O
HETATM 2873  O   HOH A 669      14.120  12.113  12.046  1.00 19.54           O
HETATM 2874  O   HOH A 670     -19.874  -4.766   0.151  1.00 22.19           O
HETATM 2875  O   HOH A 671     -11.026   4.403  31.124  1.00 19.41           O
HETATM 2876  O   HOH A 672      -4.234 -10.972  38.195  1.00 21.40           O
HETATM 2877  O   HOH A 673     -16.906  16.324   8.824  1.00 21.36           O
HETATM 2878  O   HOH A 674      17.447   6.920   9.282  1.00 19.95           O
HETATM 2879  O   HOH A 675       3.530  -1.020  41.378  1.00 27.55           O
HETATM 2880  O   HOH A 676      -7.532  -5.046 -17.873  1.00 28.96           O
HETATM 2881  O   HOH A 677       7.423 -25.396  32.542  1.00 18.86           O
HETATM 2882  O   HOH A 678     -19.689   6.519   1.249  1.00 23.27           O
HETATM 2883  O   HOH A 679     -13.511   0.582  25.995  1.00 18.22           O
HETATM 2884  O   HOH A 680     -11.379 -13.343  13.076  1.00 22.60           O
HETATM 2885  O   HOH A 681       2.790  -6.904   2.947  0.50 18.07           O
HETATM 2886  O   HOH A 682      11.152  -0.620  -3.864  1.00 27.75           O
HETATM 2887  O   HOH A 683      -6.476 -17.593  19.694  1.00 22.88           O
HETATM 2888  O   HOH A 684      15.263   8.362   5.407  1.00 20.63           O
HETATM 2889  O   HOH A 685      16.638  -4.476  27.162  1.00 22.04           O
HETATM 2890  O   HOH A 686     -13.766  15.177  14.607  1.00 18.22           O
HETATM 2891  O   HOH A 687      -9.465   9.083  32.382  1.00 22.62           O
HETATM 2892  O   HOH A 688     -20.238  -6.969  29.576  1.00 22.38           O
HETATM 2893  O   HOH A 689       6.594 -11.265  -2.825  1.00 27.98           O
HETATM 2894  O   HOH A 690      19.225   2.622   7.943  1.00 23.86           O
HETATM 2895  O   HOH A 691      16.887   9.075   7.487  1.00 28.83           O
HETATM 2896  O   HOH A 692      16.447   7.540   2.987  1.00 29.16           O
HETATM 2897  O   HOH A 693       2.524 -14.331  38.999  1.00 20.41           O
HETATM 2898  O   HOH A 694      12.150  -9.438   0.642  1.00 33.78           O
HETATM 2899  O   HOH A 695      14.405  -7.508  29.392  1.00 25.03           O
HETATM 2900  O   HOH A 696      -6.753  17.554  -0.759  1.00 24.27           O
HETATM 2901  O   HOH A 697       8.630 -23.358  36.876  1.00 22.42           O
HETATM 2902  O   HOH A 698       3.621 -18.491  36.997  1.00 27.64           O
HETATM 2903  O   HOH A 699       9.103   5.873  -3.564  1.00 29.07           O
HETATM 2904  O   HOH A 700      -0.968  -0.787 -16.637  1.00 27.52           O
HETATM 2905  O   HOH A 701     -11.235   6.844  32.858  1.00 29.18           O
HETATM 2906  O   HOH A 702       0.923  16.500   8.998  1.00 24.03           O
HETATM 2907  O   HOH A 703      -1.846 -21.671  21.940  1.00 19.42           O
HETATM 2908  O   HOH A 704       0.068  -9.176   3.794  1.00 22.32           O
HETATM 2909  O   HOH A 705     -19.745 -15.152  23.046  1.00 19.93           O
HETATM 2910  O   HOH A 706     -22.080   6.154   3.023  1.00 25.58           O
HETATM 2911  O   HOH A 707     -21.199 -15.586  25.897  1.00 24.07           O
HETATM 2912  O   HOH A 708       0.817 -17.874  35.427  1.00 24.91           O
HETATM 2913  O   HOH A 709       8.134  17.280  16.655  1.00 24.74           O
HETATM 2914  O   HOH A 710     -20.908   7.500   9.853  1.00 22.94           O
HETATM 2915  O   HOH A 711       0.396  -0.135  42.011  1.00 34.52           O
HETATM 2916  O   HOH A 712      -5.079  19.730   6.815  1.00 25.01           O
HETATM 2917  O   HOH A 713      15.137  20.496  17.044  1.00 23.06           O
HETATM 2918  O   HOH A 714      -1.550  19.578  -1.735  1.00 27.40           O
HETATM 2919  O   HOH A 715      -1.029 -22.703  13.561  1.00 25.96           O
HETATM 2920  O   HOH A 716      11.167  -4.259  15.661  1.00 22.40           O
HETATM 2921  O   HOH A 717      18.701  -2.705   9.011  1.00 31.12           O
HETATM 2922  O   HOH A 718      11.107  -8.368   4.362  1.00 28.46           O
HETATM 2923  O   HOH A 719       1.132   0.465  39.016  1.00 25.09           O
HETATM 2924  O   HOH A 720     -17.937   8.903  -1.455  1.00 23.46           O
HETATM 2925  O   HOH A 721     -21.558  -4.784  23.568  1.00 29.07           O
HETATM 2926  O   HOH A 722       9.269   7.897  34.388  1.00 29.44           O
HETATM 2927  O   HOH A 723       3.901  18.162  21.751  1.00 29.50           O
HETATM 2928  O   HOH A 724      16.294  -7.820  21.986  1.00 31.81           O
HETATM 2929  O   HOH A 725     -15.540   7.586  -5.526  1.00 26.89           O
HETATM 2930  O   HOH A 726      10.601   4.159  36.257  1.00 23.93           O
HETATM 2931  O   HOH A 727     -11.115 -12.512   7.734  1.00 32.10           O
HETATM 2932  O   HOH A 728      -9.607  -5.418  34.551  1.00 25.04           O
HETATM 2933  O   HOH A 729       7.800  -7.787   3.361  1.00 29.90           O
HETATM 2934  O   HOH A 730       5.313  -2.716  -9.743  1.00 29.24           O
HETATM 2935  O   HOH A 731     -10.327 -19.783  18.957  1.00 23.05           O
HETATM 2936  O   HOH A 732     -12.280   5.472 -19.063  1.00 23.36           O
HETATM 2937  O   HOH A 733     -12.103  -1.524 -15.053  1.00 25.91           O
HETATM 2938  O   HOH A 734      -7.020 -10.219  11.069  1.00 25.11           O
HETATM 2939  O   HOH A 735     -11.891  21.035   3.794  1.00 23.35           O
HETATM 2940  O   HOH A 736      19.683   4.714  11.833  1.00 26.70           O
HETATM 2941  O   HOH A 737      20.974  -1.754  20.372  1.00 28.60           O
HETATM 2942  O   HOH A 738       8.110  -6.270  -4.433  1.00 25.47           O
HETATM 2943  O   HOH A 739      13.140  17.614  11.659  1.00 24.38           O
HETATM 2944  O   HOH A 740     -13.395   7.996  -6.856  1.00 26.62           O
HETATM 2945  O   HOH A 741       3.484  -9.134   0.595  1.00 26.88           O
HETATM 2946  O   HOH A 742      15.860  -8.438  26.055  1.00 26.87           O
HETATM 2947  O   HOH A 743      17.543   2.604  28.597  1.00 23.72           O
HETATM 2948  O   HOH A 744     -24.848  -2.552  16.474  1.00 31.45           O
HETATM 2949  O   HOH A 745      11.500 -21.014  19.825  1.00 28.45           O
HETATM 2950  O   HOH A 746      15.299   4.758   2.667  1.00 28.10           O
HETATM 2951  O   HOH A 747     -22.278  -6.233  -0.603  1.00 26.73           O
HETATM 2952  O   HOH A 748     -20.700  11.470  12.471  1.00 25.29           O
HETATM 2953  O   HOH A 749     -20.269 -15.541  18.068  1.00 24.80           O
HETATM 2954  O   HOH A 750       7.926   7.304  32.150  1.00 21.02           O
HETATM 2955  O   HOH A 751      -5.304  13.790  24.278  1.00 31.61           O
HETATM 2956  O   HOH A 752      -3.840  -6.568 -11.494  1.00 28.56           O
HETATM 2957  O   HOH A 753     -26.010   2.342  26.625  1.00 33.23           O
HETATM 2958  O   HOH A 754      -3.960 -15.440  12.676  1.00 19.64           O
HETATM 2959  O   HOH A 755      18.194  -4.509   5.085  1.00 28.90           O
HETATM 2960  O   HOH A 756      10.151  -7.563  11.821  1.00 33.26           O
HETATM 2961  O   HOH A 757      -4.025   1.952 -19.476  1.00 25.03           O
HETATM 2962  O   HOH A 758     -15.426  -9.846  -4.210  1.00 18.91           O
HETATM 2963  O   HOH A 759     -19.098  -5.328   2.688  1.00 21.85           O
HETATM 2964  O   HOH A 760       3.665  19.944  14.369  1.00 22.08           O
HETATM 2965  O   HOH A 761      13.029  -4.410  10.553  1.00 24.78           O
HETATM 2966  O   HOH A 762      -5.846 -19.481  21.510  1.00 24.59           O
HETATM 2967  O   HOH A 763     -15.442 -10.686  -9.956  1.00 29.78           O
HETATM 2968  O   HOH A 764      -7.272  12.882  -7.667  1.00 29.08           O
HETATM 2969  O   HOH A 765      -2.385  -0.199 -20.485  1.00 32.58           O
HETATM 2970  O   HOH A 766     -10.821  12.221  25.387  1.00 25.27           O
HETATM 2971  O   HOH A 767      -9.587 -11.794 -14.894  1.00 29.48           O
HETATM 2972  O   HOH A 768      10.230 -17.328  27.960  1.00 23.10           O
HETATM 2973  O   HOH A 769      -5.091 -11.346   7.483  1.00 32.73           O
HETATM 2974  O   HOH A 770      16.998   8.324  16.506  1.00 17.28           O
HETATM 2975  O   HOH A 771      19.645   3.369  20.464  1.00 18.74           O
HETATM 2976  O   HOH A 772     -13.963 -15.547  27.786  1.00 23.73           O
HETATM 2977  O   HOH A 773     -13.266   2.136  32.594  1.00 26.96           O
HETATM 2978  O   HOH A 774     -17.002 -15.622  28.747  1.00 23.57           O
HETATM 2979  O   HOH A 775      -1.404  15.576  14.581  1.00 21.55           O
HETATM 2980  O   HOH A 776      10.414  12.501  21.704  1.00 29.18           O
HETATM 2981  O   HOH A 777       9.203 -18.710  23.834  1.00 21.46           O
HETATM 2982  O   HOH A 778      11.953  13.377  -1.062  1.00 29.96           O
HETATM 2983  O   HOH A 779     -13.554  -0.801 -12.911  0.50 13.13           O
HETATM 2984  O   HOH A 780       0.895 -24.313  21.955  1.00 27.06           O
HETATM 2985  O   HOH A 781     -11.865   0.719 -12.303  0.50 13.71           O
HETATM 2986  O   HOH A 782     -26.238   0.511  11.246  1.00 32.09           O
HETATM 2987  O   HOH A 783      -4.769 -19.289  24.270  1.00 27.62           O
HETATM 2988  O   HOH A 784      13.465 -15.630  23.441  1.00 27.58           O
HETATM 2989  O   HOH A 785     -13.506   2.448 -10.195  1.00 25.82           O
HETATM 2990  O   HOH A 786     -10.543   0.974 -19.409  1.00 24.56           O
HETATM 2991  O   HOH A 787      10.450  -6.091  38.876  1.00 29.19           O
HETATM 2992  O   HOH A 788      -8.312  -2.643 -20.233  1.00 31.44           O
HETATM 2993  O   HOH A 789     -24.366   0.225   7.152  0.50 15.20           O
HETATM 2994  O   HOH A 790      -5.159  -8.589  -9.769  1.00 24.74           O
HETATM 2995  O   HOH A 791      -8.817  10.208  24.212  1.00 25.22           O
HETATM 2996  O   HOH A 792      -4.811 -12.944  39.829  1.00 23.59           O
HETATM 2997  O   HOH A 793       2.871  -5.019  41.837  1.00 29.76           O
HETATM 2998  O   HOH A 794       7.250 -20.546  40.018  1.00 29.66           O
HETATM 2999  O   HOH A 795      12.716  -2.022  33.628  1.00 26.32           O
HETATM 3000  O   HOH A 796      -9.299  14.098  19.556  1.00 30.41           O
HETATM 3001  O   HOH A 797     -21.288   2.889  -4.376  1.00 25.46           O
HETATM 3002  O   HOH A 798     -19.239  -4.281  29.048  1.00 30.60           O
HETATM 3003  O   HOH A 799       4.350  10.440  29.536  1.00 33.41           O
HETATM 3004  O   HOH A 800      -9.704   5.877 -14.555  1.00 25.86           O
HETATM 3005  O   HOH A 801       6.634  18.299  18.429  1.00 33.24           O
HETATM 3006  O   HOH A 802      -5.770  12.510  26.828  1.00 27.40           O
HETATM 3007  O   HOH A 803     -10.564 -15.884  17.925  1.00 27.38           O
HETATM 3008  O   HOH A 804      -1.407  -4.846 -14.991  1.00 33.30           O
HETATM 3009  O   HOH A 805      -4.100 -10.552  -7.507  1.00 27.96           O
HETATM 3010  O   HOH A 806      18.574  -1.823  15.679  1.00 33.01           O
HETATM 3011  O   HOH A 807       5.978   9.085  32.252  1.00 33.99           O
HETATM 3012  O   HOH A 808     -13.627   4.458  26.875  1.00 29.08           O
HETATM 3013  O   HOH A 809      19.104  -4.758  25.811  1.00 35.60           O
HETATM 3014  O   HOH A 810      10.597   2.200  -0.545  1.00 31.02           O
HETATM 3015  O   HOH A 811      15.163  13.785  19.564  1.00 26.39           O
HETATM 3016  O   HOH A 812       1.954  -7.894   4.996  0.50 18.71           O
HETATM 3017  O   HOH A 813     -25.643 -11.205  24.518  1.00 32.88           O
HETATM 3018  O   HOH A 814      -0.854 -25.820  14.727  1.00 28.78           O
HETATM 3019  O   HOH A 815       8.436 -10.802  14.540  1.00 36.98           O
HETATM 3020  O   HOH A 816      13.961  11.045   4.789  1.00 31.49           O
HETATM 3021  O   HOH A 817     -11.854   2.747 -18.040  1.00 30.66           O
HETATM 3022  O   HOH A 818     -11.500 -18.204  20.438  1.00 26.46           O
HETATM 3023  O   HOH A 819     -23.225  -7.441  -5.077  1.00 28.88           O
HETATM 3024  O   HOH A 820       1.576 -17.367   9.311  1.00 33.77           O
HETATM 3025  O   HOH A 821      -0.091  -9.476  12.245  0.50 18.51           O
HETATM 3026  O   HOH A 822      12.103  11.072  28.389  1.00 30.67           O
HETATM 3027  O   HOH A 823       9.866 -18.918  40.458  1.00 26.97           O
HETATM 3028  O   HOH A 824     -17.587  -9.684   3.687  1.00 27.73           O
HETATM 3029  O   HOH A 825     -20.925   5.252  -7.431  1.00 26.84           O
HETATM 3030  O   HOH A 826      -8.943 -17.915  18.382  1.00 28.16           O
HETATM 3031  O   HOH A 827     -23.612   5.819   9.825  1.00 29.95           O
HETATM 3032  O   HOH A 828     -16.351  -3.092  32.987  1.00 29.78           O
HETATM 3033  O   HOH A 829     -11.596  10.514  33.262  1.00 28.71           O
HETATM 3034  O   HOH A 830      -7.816   9.942 -10.288  1.00 30.86           O
HETATM 3035  O   HOH A 831       0.575   9.427  -9.884  1.00 37.49           O
HETATM 3036  O   HOH A 832       0.299  -3.582  40.829  1.00 29.41           O
HETATM 3037  O   HOH A 833      -7.596   0.424 -18.759  1.00 33.71           O
HETATM 3038  O   HOH A 834      11.643   4.644   1.161  1.00 31.95           O
HETATM 3039  O   HOH A 835      -2.867  -9.776  12.315  1.00 33.66           O
HETATM 3040  O   HOH A 836     -14.370  -3.898 -13.701  1.00 34.16           O
HETATM 3041  O   HOH A 837       0.687  -8.221  40.850  1.00 32.11           O
HETATM 3042  O   HOH A 838      20.806   6.333   9.420  0.50 28.58           O
HETATM 3043  O   HOH A 839     -14.547   4.655  -9.954  1.00 30.49           O
HETATM 3044  O   HOH A 840     -12.941   2.585 -13.583  1.00 30.11           O
HETATM 3045  O   HOH A 841       4.308 -25.064  32.139  1.00 31.56           O
HETATM 3046  O   HOH A 842     -14.799   9.201  25.992  1.00 32.72           O
HETATM 3047  O   HOH A 843      16.649  10.667  20.653  1.00 28.26           O
HETATM 3048  O   HOH A 844     -23.827 -11.892  26.082  1.00 29.14           O
HETATM 3049  O   HOH A 845       1.146  17.454  21.733  1.00 29.67           O
HETATM 3050  O   HOH A 846     -25.413   2.217  16.015  1.00 31.36           O
HETATM 3051  O   HOH A 847       6.130 -28.830  26.633  1.00 24.51           O
HETATM 3052  O   HOH A 848       1.590  13.173  -5.997  1.00 31.74           O
HETATM 3053  O   HOH A 849      -1.329  19.361   2.638  1.00 38.59           O
HETATM 3054  O   HOH A 850       3.967 -21.592  11.495  0.50 12.65           O
HETATM 3055  O   HOH A 851     -10.603  -5.790 -14.709  1.00 34.20           O
HETATM 3056  O   HOH A 852       1.331  15.087  13.164  1.00 22.09           O
HETATM 3057  O   HOH A 853       6.258 -26.532  28.014  1.00 32.25           O
HETATM 3058  O   HOH A 854      -8.170  21.911  13.154  1.00 30.89           O
HETATM 3059  O   HOH A 855       0.870  16.719  16.743  1.00 27.18           O
HETATM 3060  O   HOH A 856      -4.405 -21.844  20.739  1.00 29.08           O
HETATM 3061  O   HOH A 857      -0.292  -6.578  11.319  0.50 14.10           O
HETATM 3062  O   HOH A 858       1.716  17.359   3.850  1.00 31.51           O
HETATM 3063  O   HOH A 859       0.912  -8.188  11.391  0.50 19.94           O
HETATM 3064  O   HOH A 860      15.031  -6.087  -2.488  1.00 28.57           O
HETATM 3065  O   HOH A 861     -23.154   0.103  -6.657  1.00 29.45           O
HETATM 3066  O   HOH A 862       2.172 -22.350  11.524  0.50 15.00           O
HETATM 3067  O   HOH A 863      -8.780 -20.108  21.494  1.00 27.34           O
HETATM 3068  O   HOH A 864      -1.666 -10.471   8.681  1.00 27.96           O
HETATM 3069  O   HOH A 865       3.971  -9.381   6.103  1.00 27.95           O
HETATM 3070  O   HOH A 866     -14.277 -11.394  10.253  1.00 26.46           O
TER
ATOM      1  N   ASP B  26      42.034  -1.865  41.931  1.00 29.39           N
ATOM      2  CA  ASP B  26      41.928  -1.730  40.441  1.00 27.55           C
ATOM      3  C   ASP B  26      43.041  -0.881  39.768  1.00 25.72           C
ATOM      4  O   ASP B  26      43.415   0.198  40.208  1.00 28.38           O
ATOM      5  CB  ASP B  26      40.514  -1.198  40.033  1.00 28.89           C
ATOM      6  N   ILE B  27      43.537  -1.413  38.662  1.00 20.72           N
ATOM      7  CA  ILE B  27      44.410  -0.708  37.738  1.00 17.40           C
ATOM      8  C   ILE B  27      43.635  -0.551  36.439  1.00 13.20           C
ATOM      9  O   ILE B  27      42.897  -1.435  36.013  1.00 13.05           O
ATOM     10  CB  ILE B  27      45.671  -1.555  37.465  1.00 16.52           C
ATOM     11  CG1 ILE B  27      46.468  -1.745  38.761  1.00 18.13           C
ATOM     12  CG2 ILE B  27      46.528  -0.944  36.341  1.00 17.13           C
ATOM     13  CD1 ILE B  27      47.778  -2.600  38.584  1.00 20.50           C
ATOM     14  N   ASP B  28      43.806   0.603  35.825  1.00 12.19           N
ATOM     15  CA  ASP B  28      43.262   0.948  34.508  1.00 10.78           C
ATOM     16  C   ASP B  28      44.447   1.511  33.703  1.00  9.04           C
ATOM     17  O   ASP B  28      44.895   2.614  33.922  1.00  9.04           O
ATOM     18  CB  ASP B  28      42.109   1.941  34.661  1.00 10.35           C
ATOM     19  CG  ASP B  28      41.618   2.512  33.355  1.00 12.05           C
ATOM     20  OD1 ASP B  28      42.256   2.444  32.309  1.00 11.82           O
ATOM     21  OD2 ASP B  28      40.542   3.129  33.394  1.00 16.94           O
ATOM     22  N   LEU B  29      44.983   0.710  32.782  1.00  8.46           N
ATOM     23  CA  LEU B  29      46.178   1.156  32.030  1.00  8.84           C
ATOM     24  C   LEU B  29      45.999   2.478  31.312  1.00  8.90           C
ATOM     25  O   LEU B  29      46.888   3.317  31.330  1.00  7.65           O
ATOM     26  CB  LEU B  29      46.591   0.093  31.010  1.00  9.26           C
ATOM     27  CG  LEU B  29      46.997  -1.280  31.614  1.00  9.30           C
ATOM     28  CD1 LEU B  29      47.416  -2.231  30.460  1.00 10.85           C
ATOM     29  CD2 LEU B  29      48.132  -1.165  32.664  1.00  9.26           C
ATOM     30  N   ASN B  30      44.844   2.646  30.656  1.00  8.15           N
ATOM     31  CA  ASN B  30      44.545   3.882  29.964  1.00  8.16           C
ATOM     32  C   ASN B  30      44.529   5.079  30.910  1.00  9.19           C
ATOM     33  O   ASN B  30      45.042   6.114  30.577  1.00  9.65           O
ATOM     34  CB  ASN B  30      43.187   3.765  29.267  1.00  8.80           C
ATOM     35  CG  ASN B  30      42.846   4.987  28.486  1.00  9.00           C
ATOM     36  OD1 ASN B  30      43.505   5.300  27.506  1.00  9.69           O
ATOM     37  ND2 ASN B  30      41.762   5.659  28.861  1.00  9.50           N
ATOM     38  N   LYS B  31      43.923   4.920  32.087  1.00  8.94           N
ATOM     39  CA  LYS B  31      43.897   6.002  33.094  1.00 10.60           C
ATOM     40  C   LYS B  31      45.313   6.387  33.447  1.00  9.11           C
ATOM     41  O   LYS B  31      45.665   7.592  33.503  1.00  9.77           O
ATOM     42  CB  LYS B  31      43.078   5.544  34.317  1.00 11.10           C
ATOM     43  CG  LYS B  31      42.924   6.539  35.470  1.00 15.47           C
ATOM     44  CD  LYS B  31      42.016   6.002  36.596  1.00 18.65           C
ATOM     45  N   LEU B  32      46.184   5.401  33.662  1.00  8.67           N
ATOM     46  CA  LEU B  32      47.575   5.707  33.978  1.00  8.54           C
ATOM     47  C   LEU B  32      48.283   6.423  32.830  1.00  9.47           C
ATOM     48  O   LEU B  32      48.990   7.372  33.032  1.00 10.06           O
ATOM     49  CB  LEU B  32      48.343   4.428  34.330  1.00  8.14           C
ATOM     50  CG  LEU B  32      47.832   3.643  35.540  1.00  9.78           C
ATOM     51  CD1 LEU B  32      48.617   2.338  35.650  1.00 10.46           C
ATOM     52  CD2 LEU B  32      47.926   4.459  36.822  1.00 13.48           C
ATOM     53  N   ALA B  33      48.062   5.968  31.591  1.00  8.94           N
ATOM     54  CA  ALA B  33      48.714   6.567  30.433  1.00  9.73           C
ATOM     55  C   ALA B  33      48.309   8.053  30.286  1.00  8.82           C
ATOM     56  O   ALA B  33      49.114   8.922  30.091  1.00  9.90           O
ATOM     57  CB  ALA B  33      48.353   5.750  29.163  1.00 10.63           C
ATOM     58  N   GLN B  34      47.021   8.310  30.467  1.00  9.24           N
ATOM     59  CA  GLN B  34      46.502   9.669  30.343  1.00 10.29           C
ATOM     60  C   GLN B  34      47.003  10.627  31.426  1.00 13.04           C
ATOM     61  O   GLN B  34      47.254  11.811  31.131  1.00 13.23           O
ATOM     62  CB  GLN B  34      44.987   9.645  30.257  1.00 10.85           C
ATOM     63  CG  GLN B  34      44.503   9.049  28.953  1.00 10.03           C
ATOM     64  CD  GLN B  34      43.037   9.056  28.797  1.00 12.77           C
ATOM     65  OE1 GLN B  34      42.279   9.275  29.747  1.00 14.61           O
ATOM     66  NE2 GLN B  34      42.590   8.871  27.562  1.00 11.70           N
ATOM     67  N   ARG B  35      47.251  10.088  32.613  1.00 12.21           N
ATOM     68  CA  ARG B  35      47.758  10.878  33.731  1.00 15.84           C
ATOM     69  C   ARG B  35      49.189  11.310  33.419  1.00 16.50           C
ATOM     70  O   ARG B  35      49.670  12.342  33.926  1.00 18.11           O
ATOM     71  CB  ARG B  35      47.650  10.063  35.037  1.00 16.94           C
ATOM     72  CG  ARG B  35      47.849  10.869  36.298  1.00 25.54           C
ATOM     73  CD  ARG B  35      46.966  10.293  37.393  1.00 32.82           C
ATOM     74  NE  ARG B  35      47.420   8.986  37.850  1.00 37.67           N
ATOM     75  CZ  ARG B  35      46.641   8.054  38.418  1.00 41.32           C
ATOM     76  NH1 ARG B  35      45.333   8.240  38.567  1.00 43.88           N
ATOM     77  NH2 ARG B  35      47.174   6.914  38.834  1.00 42.69           N
ATOM     78  N   ARG B  36      49.878  10.585  32.536  1.00 16.89           N
ATOM     79  CA  ARG B  36      51.258  10.882  32.210  1.00 18.88           C
ATOM     80  C   ARG B  36      51.524  11.317  30.762  1.00 20.15           C
ATOM     81  O   ARG B  36      52.568  10.951  30.141  1.00 22.19           O
ATOM     82  CB  ARG B  36      52.116   9.665  32.584  1.00 20.64           C
ATOM     83  CG  ARG B  36      53.516  10.057  33.025  1.00 24.25           C
ATOM     84  CD  ARG B  36      54.131   9.124  34.067  1.00 28.10           C
ATOM     85  NE  ARG B  36      55.534   9.491  34.224  1.00 31.50           N
ATOM     86  CZ  ARG B  36      56.070  10.115  35.278  1.00 34.42           C
ATOM     87  NH1 ARG B  36      55.336  10.461  36.338  1.00 34.92           N
ATOM     88  NH2 ARG B  36      57.365  10.389  35.269  1.00 35.24           N
ATOM     89  N   GLY B  37      50.549  12.012  30.198  1.00 19.47           N
ATOM     90  CA  GLY B  37      50.757  12.808  28.978  1.00 19.90           C
ATOM     91  C   GLY B  37      50.373  12.113  27.682  1.00 18.77           C
ATOM     92  O   GLY B  37      50.457  12.725  26.595  1.00 21.35           O
ATOM     93  N   LYS B  38      49.948  10.857  27.764  1.00 13.59           N
ATOM     94  CA  LYS B  38      49.607  10.112  26.569  1.00 11.57           C
ATOM     95  C   LYS B  38      48.140  10.243  26.189  1.00 10.17           C
ATOM     96  O   LYS B  38      47.254  10.471  27.025  1.00  9.90           O
ATOM     97  CB  LYS B  38      49.957   8.630  26.757  1.00 10.33           C
ATOM     98  CG  LYS B  38      51.420   8.324  27.102  1.00 10.04           C
ATOM     99  CD  LYS B  38      52.406   9.077  26.192  1.00 10.22           C
ATOM    100  CE  LYS B  38      53.842   8.692  26.377  1.00 10.56           C
ATOM    101  NZ  LYS B  38      54.732   9.537  25.550  1.00  7.88           N
ATOM    102  N   HIS B  39      47.841  10.044  24.912  1.00  8.77           N
ATOM    103  CA  HIS B  39      46.476  10.038  24.457  1.00  8.74           C
ATOM    104  C   HIS B  39      45.712   8.923  25.098  1.00  9.79           C
ATOM    105  O   HIS B  39      44.542   9.091  25.409  1.00 10.00           O
ATOM    106  CB  HIS B  39      46.383   9.899  22.941  1.00  9.06           C
ATOM    107  CG  HIS B  39      46.942  11.043  22.175  1.00  9.20           C
ATOM    108  ND1 HIS B  39      46.397  11.483  20.999  1.00 10.94           N
ATOM    109  CD2 HIS B  39      48.058  11.796  22.378  1.00  9.77           C
ATOM    110  CE1 HIS B  39      47.115  12.490  20.538  1.00  9.35           C
ATOM    111  NE2 HIS B  39      48.146  12.678  21.331  1.00 12.34           N
ATOM    112  N   TRP B  40      46.323   7.740  25.167  1.00  9.14           N
ATOM    113  CA  TRP B  40      45.590   6.531  25.574  1.00  9.29           C
ATOM    114  C   TRP B  40      46.560   5.380  25.775  1.00  8.90           C
ATOM    115  O   TRP B  40      47.709   5.440  25.287  1.00 10.03           O
ATOM    116  CB  TRP B  40      44.493   6.107  24.565  1.00  9.90           C
ATOM    117  CG  TRP B  40      44.673   6.606  23.154  1.00  9.31           C
ATOM    118  CD1 TRP B  40      43.943   7.545  22.528  1.00  8.43           C
ATOM    119  CD2 TRP B  40      45.657   6.161  22.175  1.00 10.29           C
ATOM    120  NE1 TRP B  40      44.401   7.766  21.258  1.00 10.07           N
ATOM    121  CE2 TRP B  40      45.470   6.925  21.032  1.00  9.06           C
ATOM    122  CE3 TRP B  40      46.714   5.234  22.207  1.00 10.00           C
ATOM    123  CZ2 TRP B  40      46.272   6.736  19.868  1.00 10.02           C
ATOM    124  CZ3 TRP B  40      47.514   5.074  21.085  1.00 11.51           C
ATOM    125  CH2 TRP B  40      47.272   5.787  19.948  1.00  9.95           C
ATOM    126  N   PHE B  41      46.049   4.331  26.398  1.00  8.25           N
ATOM    127  CA  PHE B  41      46.572   2.990  26.214  1.00  7.75           C
ATOM    128  C   PHE B  41      45.502   2.239  25.471  1.00  7.75           C
ATOM    129  O   PHE B  41      44.334   2.283  25.825  1.00  7.91           O
ATOM    130  CB  PHE B  41      46.930   2.294  27.530  1.00  8.09           C
ATOM    131  CG  PHE B  41      47.893   1.132  27.339  1.00  7.53           C
ATOM    132  CD1 PHE B  41      49.239   1.347  27.345  1.00  7.82           C
ATOM    133  CD2 PHE B  41      47.426  -0.135  27.081  1.00  8.51           C
ATOM    134  CE1 PHE B  41      50.127   0.313  27.103  1.00  8.42           C
ATOM    135  CE2 PHE B  41      48.315  -1.171  26.896  1.00  9.31           C
ATOM    136  CZ  PHE B  41      49.683  -0.904  26.903  1.00  7.60           C
ATOM    137  N   GLY B  42      45.895   1.566  24.412  1.00  6.23           N
ATOM    138  CA  GLY B  42      44.971   0.944  23.488  1.00  6.95           C
ATOM    139  C   GLY B  42      45.189  -0.565  23.255  1.00  6.40           C
ATOM    140  O   GLY B  42      46.177  -1.173  23.675  1.00  6.30           O
ATOM    141  N   THR B  43      44.228  -1.156  22.545  1.00  6.68           N
ATOM    142  CA  THR B  43      44.309  -2.507  22.069  1.00  6.92           C
ATOM    143  C   THR B  43      43.604  -2.678  20.734  1.00  6.40           C
ATOM    144  O   THR B  43      42.540  -2.043  20.498  1.00  7.13           O
ATOM    145  CB  THR B  43      43.709  -3.527  23.092  1.00  7.00           C
ATOM    146  OG1 THR B  43      44.012  -4.867  22.677  1.00  6.67           O
ATOM    147  CG2 THR B  43      42.209  -3.343  23.334  1.00  7.99           C
ATOM    148  N   ALA B  44      44.135  -3.610  19.928  1.00  6.74           N
ATOM    149  CA  ALA B  44      43.283  -4.214  18.882  1.00  6.53           C
ATOM    150  C   ALA B  44      42.194  -5.073  19.516  1.00  5.90           C
ATOM    151  O   ALA B  44      42.393  -5.682  20.539  1.00  6.22           O
ATOM    152  CB  ALA B  44      44.058  -5.093  17.905  1.00  7.08           C
ATOM    153  N   ALA B  45      41.037  -5.140  18.842  1.00  7.13           N
ATOM    154  CA  ALA B  45      40.012  -6.116  19.193  1.00  7.49           C
ATOM    155  C   ALA B  45      39.504  -6.687  17.877  1.00  8.35           C
ATOM    156  O   ALA B  45      39.255  -5.943  16.926  1.00  7.87           O
ATOM    157  CB  ALA B  45      38.878  -5.502  20.027  1.00  8.13           C
ATOM    158  N   ASP B  46      39.350  -8.013  17.812  1.00  7.76           N
ATOM    159  CA  ASP B  46      38.852  -8.706  16.619  1.00  8.23           C
ATOM    160  C   ASP B  46      37.299  -8.861  16.748  1.00  9.33           C
ATOM    161  O   ASP B  46      36.749  -9.969  16.841  1.00  9.24           O
ATOM    162  CB  ASP B  46      39.615 -10.033  16.475  1.00  8.46           C
ATOM    163  CG  ASP B  46      39.625 -10.559  15.068  1.00  9.74           C
ATOM    164  OD1 ASP B  46      38.868 -10.032  14.215  1.00 10.64           O
ATOM    165  OD2 ASP B  46      40.456 -11.490  14.835  1.00 11.86           O
ATOM    166  N   ILE B  47      36.652  -7.703  16.704  1.00  8.80           N
ATOM    167  CA  ILE B  47      35.198  -7.521  16.793  1.00 10.04           C
ATOM    168  C   ILE B  47      34.776  -6.878  15.484  1.00 10.95           C
ATOM    169  O   ILE B  47      35.337  -5.843  15.077  1.00 10.86           O
ATOM    170  CB  ILE B  47      34.842  -6.651  18.002  1.00  9.68           C
ATOM    171  CG1 ILE B  47      35.194  -7.356  19.302  1.00  9.30           C
ATOM    172  CG2 ILE B  47      33.357  -6.183  17.991  1.00 11.13           C
ATOM    173  CD1 ILE B  47      35.020  -6.544  20.590  1.00 12.64           C
ATOM    174  N   PRO B  48      33.750  -7.415  14.813  1.00 12.46           N
ATOM    175  CA  PRO B  48      32.822  -8.469  15.241  1.00 12.62           C
ATOM    176  C   PRO B  48      33.139  -9.863  14.743  1.00 13.48           C
ATOM    177  O   PRO B  48      32.304 -10.770  14.850  1.00 15.08           O
ATOM    178  CB  PRO B  48      31.504  -7.968  14.627  1.00 12.88           C
ATOM    179  CG  PRO B  48      31.923  -7.421  13.332  1.00 13.59           C
ATOM    180  CD  PRO B  48      33.236  -6.732  13.606  1.00 13.30           C
ATOM    181  N   GLY B  49      34.351 -10.070  14.246  1.00 13.66           N
ATOM    182  CA  GLY B  49      34.785 -11.303  13.614  1.00 13.48           C
ATOM    183  C   GLY B  49      34.894 -12.517  14.517  1.00 14.49           C
ATOM    184  O   GLY B  49      34.744 -13.640  14.039  1.00 16.60           O
ATOM    185  N   THR B  50      35.163 -12.305  15.790  1.00 12.49           N
ATOM    186  CA  THR B  50      35.405 -13.397  16.733  1.00 11.20           C
ATOM    187  C   THR B  50      34.438 -13.356  17.888  1.00 12.10           C
ATOM    188  O   THR B  50      33.632 -12.412  18.026  1.00 12.18           O
ATOM    189  CB  THR B  50      36.855 -13.385  17.333  1.00  9.93           C
ATOM    190  OG1 THR B  50      36.985 -12.298  18.282  1.00 10.44           O
ATOM    191  CG2 THR B  50      37.938 -13.249  16.249  1.00 11.44           C
ATOM    192  N   ALA B  51      34.521 -14.388  18.730  1.00 12.31           N
ATOM    193  CA  ALA B  51      33.705 -14.499  19.930  1.00 11.84           C
ATOM    194  C   ALA B  51      33.961 -13.426  20.984  1.00 12.30           C
ATOM    195  O   ALA B  51      33.236 -13.315  21.951  1.00 13.21           O
ATOM    196  CB  ALA B  51      33.835 -15.914  20.566  1.00 12.72           C
ATOM    197  N   GLU B  52      34.975 -12.559  20.800  1.00  9.90           N
ATOM    198  CA  GLU B  52      35.185 -11.436  21.709  1.00 10.37           C
ATOM    199  C   GLU B  52      33.925 -10.589  21.745  1.00 10.19           C
ATOM    200  O   GLU B  52      33.633  -9.979  22.756  1.00 11.44           O
ATOM    201  CB  GLU B  52      36.372 -10.594  21.221  1.00 10.64           C
ATOM    202  CG  GLU B  52      37.737 -11.241  21.423  1.00 10.66           C
ATOM    203  CD  GLU B  52      38.843 -10.456  20.773  1.00  9.08           C
ATOM    204  OE1 GLU B  52      40.019 -10.782  21.184  1.00  9.02           O
ATOM    205  OE2 GLU B  52      38.604  -9.559  19.935  1.00 10.33           O
ATOM    206  N   THR B  53      33.246 -10.561  20.601  1.00 11.31           N
ATOM    207  CA  THR B  53      32.104  -9.690  20.362  1.00 13.05           C
ATOM    208  C   THR B  53      31.036  -9.887  21.423  1.00 14.19           C
ATOM    209  O   THR B  53      30.378  -8.899  21.809  1.00 14.85           O
ATOM    210  CB  THR B  53      31.493  -9.959  18.963  1.00 12.79           C
ATOM    211  OG1 THR B  53      32.516  -9.888  17.949  1.00 13.19           O
ATOM    212  CG2 THR B  53      30.394  -8.958  18.642  1.00 15.84           C
ATOM    213  N   THR B  54      30.932 -11.117  21.927  1.00 15.88           N
ATOM    214  CA  THR B  54      29.943 -11.482  22.944  1.00 16.50           C
ATOM    215  C   THR B  54      30.555 -12.150  24.189  1.00 16.65           C
ATOM    216  O   THR B  54      29.877 -12.849  24.963  1.00 17.27           O
ATOM    217  CB  THR B  54      28.854 -12.410  22.333  1.00 17.25           C
ATOM    218  OG1 THR B  54      29.493 -13.565  21.781  1.00 20.10           O
ATOM    219  CG2 THR B  54      28.047 -11.695  21.252  1.00 20.37           C
ATOM    220  N   ASP B  55      31.849 -11.938  24.416  1.00 13.96           N
ATOM    221  CA  ASP B  55      32.533 -12.491  25.540  1.00 13.14           C
ATOM    222  C   ASP B  55      32.547 -11.463  26.629  1.00 14.71           C
ATOM    223  O   ASP B  55      33.309 -10.510  26.621  1.00 13.22           O
ATOM    224  CB  ASP B  55      33.949 -12.880  25.077  1.00 12.85           C
ATOM    225  CG  ASP B  55      34.811 -13.488  26.173  1.00 13.97           C
ATOM    226  OD1 ASP B  55      34.544 -13.313  27.382  1.00 11.99           O
ATOM    227  OD2 ASP B  55      35.816 -14.193  25.825  1.00 13.61           O
ATOM    228  N   ALA B  56      31.616 -11.605  27.569  1.00 16.08           N
ATOM    229  CA  ALA B  56      31.428 -10.561  28.540  1.00 16.06           C
ATOM    230  C   ALA B  56      32.666 -10.302  29.362  1.00 16.31           C
ATOM    231  O   ALA B  56      32.952  -9.136  29.706  1.00 17.03           O
ATOM    232  CB  ALA B  56      30.214 -10.909  29.491  1.00 18.04           C
ATOM    233  N   ALA B  57      33.382 -11.351  29.738  1.00 14.99           N
ATOM    234  CA  ALA B  57      34.545 -11.210  30.594  1.00 14.13           C
ATOM    235  C   ALA B  57      35.636 -10.409  29.840  1.00 12.48           C
ATOM    236  O   ALA B  57      36.293  -9.536  30.399  1.00 12.62           O
ATOM    237  CB  ALA B  57      35.073 -12.533  31.004  1.00 15.83           C
ATOM    238  N   TYR B  58      35.832 -10.801  28.591  1.00 12.18           N
ATOM    239  CA  TYR B  58      36.760 -10.053  27.691  1.00  9.89           C
ATOM    240  C   TYR B  58      36.354  -8.583  27.607  1.00 11.68           C
ATOM    241  O   TYR B  58      37.200  -7.678  27.747  1.00 10.51           O
ATOM    242  CB  TYR B  58      36.774 -10.706  26.285  1.00  9.64           C
ATOM    243  CG  TYR B  58      37.627  -9.970  25.292  1.00  8.53           C
ATOM    244  CD1 TYR B  58      37.088  -8.978  24.512  1.00 10.07           C
ATOM    245  CD2 TYR B  58      38.938 -10.300  25.118  1.00  8.16           C
ATOM    246  CE1 TYR B  58      37.868  -8.263  23.594  1.00  7.78           C
ATOM    247  CE2 TYR B  58      39.741  -9.581  24.226  1.00  8.51           C
ATOM    248  CZ  TYR B  58      39.192  -8.599  23.446  1.00  7.32           C
ATOM    249  OH  TYR B  58      39.967  -7.886  22.535  1.00  8.18           O
ATOM    250  N   LEU B  59      35.074  -8.339  27.322  1.00 11.46           N
ATOM    251  CA  LEU B  59      34.603  -6.983  27.173  1.00 12.23           C
ATOM    252  C   LEU B  59      34.747  -6.162  28.456  1.00 12.99           C
ATOM    253  O   LEU B  59      34.981  -4.946  28.380  1.00 13.65           O
ATOM    254  CB  LEU B  59      33.185  -6.945  26.644  1.00 12.89           C
ATOM    255  CG  LEU B  59      32.982  -7.490  25.237  1.00 12.03           C
ATOM    256  CD1 LEU B  59      31.482  -7.859  25.024  1.00 14.71           C
ATOM    257  CD2 LEU B  59      33.420  -6.486  24.185  1.00 13.63           C
ATOM    258  N   LYS B  60      34.644  -6.803  29.616  1.00 13.22           N
ATOM    259  CA  LYS B  60      34.823  -6.080  30.839  1.00 14.81           C
ATOM    260  C   LYS B  60      36.279  -5.615  31.019  1.00 13.04           C
ATOM    261  O   LYS B  60      36.537  -4.483  31.410  1.00 13.32           O
ATOM    262  CB  LYS B  60      34.458  -6.945  32.037  1.00 16.02           C
ATOM    263  CG  LYS B  60      34.308  -6.110  33.306  1.00 20.69           C
ATOM    264  CD  LYS B  60      33.634  -6.900  34.413  1.00 23.27           C
ATOM    265  CE  LYS B  60      33.754  -6.174  35.768  1.00 24.58           C
ATOM    266  NZ  LYS B  60      33.014  -7.000  36.800  1.00 26.94           N
ATOM    267  N   VAL B  61      37.229  -6.487  30.713  1.00 11.61           N
ATOM    268  CA  VAL B  61      38.648  -6.095  30.793  1.00 11.01           C
ATOM    269  C   VAL B  61      38.956  -4.998  29.741  1.00 11.63           C
ATOM    270  O   VAL B  61      39.710  -4.065  30.026  1.00 11.55           O
ATOM    271  CB  VAL B  61      39.551  -7.313  30.554  1.00  9.91           C
ATOM    272  CG1 VAL B  61      41.050  -6.893  30.422  1.00 12.14           C
ATOM    273  CG2 VAL B  61      39.369  -8.366  31.683  1.00 12.26           C
ATOM    274  N   LEU B  62      38.368  -5.126  28.566  1.00 11.13           N
ATOM    275  CA  LEU B  62      38.519  -4.145  27.478  1.00 10.86           C
ATOM    276  C   LEU B  62      38.048  -2.763  27.968  1.00 12.87           C
ATOM    277  O   LEU B  62      38.726  -1.753  27.826  1.00 13.76           O
ATOM    278  CB  LEU B  62      37.706  -4.573  26.239  1.00 11.74           C
ATOM    279  CG  LEU B  62      37.668  -3.680  24.971  1.00 14.40           C
ATOM    280  CD1 LEU B  62      39.083  -3.416  24.437  1.00 13.69           C
ATOM    281  CD2 LEU B  62      36.805  -4.194  23.806  1.00 16.80           C
ATOM    282  N   LYS B  63      36.852  -2.701  28.517  1.00 11.84           N
ATOM    283  CA  LYS B  63      36.350  -1.405  28.996  1.00 13.52           C
ATOM    284  C   LYS B  63      37.175  -0.836  30.146  1.00 12.52           C
ATOM    285  O   LYS B  63      37.330   0.377  30.272  1.00 15.02           O
ATOM    286  CB  LYS B  63      34.904  -1.587  29.417  1.00 14.12           C
ATOM    287  CG  LYS B  63      34.177  -0.327  29.888  1.00 18.23           C
ATOM    288  CD  LYS B  63      32.736  -0.633  30.378  1.00 23.72           C
ATOM    289  CE  LYS B  63      32.042   0.651  30.870  1.00 28.89           C
ATOM    290  NZ  LYS B  63      30.577   0.387  31.098  1.00 33.80           N
ATOM    291  N   GLN B  64      37.670  -1.701  31.002  1.00 12.53           N
ATOM    292  CA  GLN B  64      38.371  -1.317  32.214  1.00 13.08           C
ATOM    293  C   GLN B  64      39.776  -0.764  31.981  1.00 11.79           C
ATOM    294  O   GLN B  64      40.302  -0.076  32.852  1.00 13.69           O
ATOM    295  CB  GLN B  64      38.503  -2.506  33.165  1.00 15.36           C
ATOM    296  CG  GLN B  64      39.501  -2.348  34.352  1.00 18.89           C
ATOM    297  CD  GLN B  64      39.084  -1.278  35.343  1.00 22.57           C
ATOM    298  OE1 GLN B  64      37.885  -0.963  35.445  1.00 25.75           O
ATOM    299  NE2 GLN B  64      40.057  -0.692  36.056  1.00 20.88           N
ATOM    300  N   ASN B  65      40.413  -1.101  30.852  1.00 10.44           N
ATOM    301  CA  ASN B  65      41.805  -0.796  30.708  1.00  9.00           C
ATOM    302  C   ASN B  65      42.190   0.055  29.498  1.00  9.13           C
ATOM    303  O   ASN B  65      43.346   0.496  29.466  1.00  9.12           O
ATOM    304  CB  ASN B  65      42.621  -2.092  30.643  1.00  9.06           C
ATOM    305  CG  ASN B  65      42.806  -2.725  31.988  1.00  9.79           C
ATOM    306  OD1 ASN B  65      43.611  -2.283  32.760  1.00  9.83           O
ATOM    307  ND2 ASN B  65      41.977  -3.750  32.296  1.00 10.37           N
ATOM    308  N   PHE B  66      41.292   0.296  28.537  1.00  8.85           N
ATOM    309  CA  PHE B  66      41.723   0.839  27.241  1.00  9.58           C
ATOM    310  C   PHE B  66      40.921   2.073  26.874  1.00 10.19           C
ATOM    311  O   PHE B  66      39.708   2.135  27.143  1.00 11.80           O
ATOM    312  CB  PHE B  66      41.621  -0.248  26.165  1.00  9.37           C
ATOM    313  CG  PHE B  66      42.467  -1.443  26.460  1.00  8.96           C
ATOM    314  CD1 PHE B  66      43.849  -1.404  26.260  1.00  8.16           C
ATOM    315  CD2 PHE B  66      41.917  -2.586  27.013  1.00 10.02           C
ATOM    316  CE1 PHE B  66      44.641  -2.505  26.539  1.00  9.52           C
ATOM    317  CE2 PHE B  66      42.718  -3.657  27.368  1.00  9.18           C
ATOM    318  CZ  PHE B  66      44.078  -3.645  27.113  1.00  8.29           C
ATOM    319  N   GLY B  67      41.615   3.040  26.301  1.00  8.92           N
ATOM    320  CA  GLY B  67      41.041   4.291  25.802  1.00  9.03           C
ATOM    321  C   GLY B  67      41.138   4.436  24.279  1.00  8.60           C
ATOM    322  O   GLY B  67      40.768   5.476  23.720  1.00 10.16           O
ATOM    323  N   GLU B  68      41.668   3.414  23.632  1.00  7.61           N
ATOM    324  CA  GLU B  68      41.762   3.328  22.185  1.00  7.89           C
ATOM    325  C   GLU B  68      41.535   1.879  21.794  1.00  6.91           C
ATOM    326  O   GLU B  68      41.915   0.990  22.545  1.00  7.55           O
ATOM    327  CB  GLU B  68      43.142   3.827  21.706  1.00  7.47           C
ATOM    328  CG  GLU B  68      43.398   3.763  20.170  1.00  7.57           C
ATOM    329  CD  GLU B  68      43.615   2.396  19.591  1.00  7.17           C
ATOM    330  OE1 GLU B  68      43.996   1.470  20.314  1.00  7.22           O
ATOM    331  OE2 GLU B  68      43.437   2.266  18.317  1.00  7.16           O
ATOM    332  N   ILE B  69      40.869   1.657  20.659  1.00  6.41           N
ATOM    333  CA  ILE B  69      40.677   0.348  20.098  1.00  6.58           C
ATOM    334  C   ILE B  69      40.918   0.398  18.588  1.00  7.29           C
ATOM    335  O   ILE B  69      40.351   1.227  17.889  1.00  7.33           O
ATOM    336  CB  ILE B  69      39.270  -0.290  20.433  1.00  7.77           C
ATOM    337  CG1 ILE B  69      38.965  -0.183  21.913  1.00  9.19           C
ATOM    338  CG2 ILE B  69      39.282  -1.747  20.007  1.00  8.98           C
ATOM    339  CD1 ILE B  69      37.541  -0.672  22.252  1.00 10.86           C
ATOM    340  N   THR B  70      41.801  -0.484  18.109  1.00  7.54           N
ATOM    341  CA  THR B  70      42.012  -0.668  16.679  1.00  6.68           C
ATOM    342  C   THR B  70      41.176  -1.858  16.210  1.00  6.37           C
ATOM    343  O   THR B  70      41.227  -2.938  16.832  1.00  7.47           O
ATOM    344  CB  THR B  70      43.468  -0.954  16.378  1.00  7.24           C
ATOM    345  OG1 THR B  70      44.277   0.118  16.893  1.00  7.30           O
ATOM    346  CG2 THR B  70      43.746  -1.079  14.861  1.00  7.51           C
ATOM    347  N   PRO B  71      40.453  -1.707  15.072  1.00  6.91           N
ATOM    348  CA  PRO B  71      39.786  -2.894  14.530  1.00  6.64           C
ATOM    349  C   PRO B  71      40.825  -3.895  13.971  1.00  7.21           C
ATOM    350  O   PRO B  71      41.617  -3.538  13.067  1.00  7.24           O
ATOM    351  CB  PRO B  71      38.903  -2.307  13.425  1.00  6.67           C
ATOM    352  CG  PRO B  71      39.633  -1.063  12.965  1.00  7.64           C
ATOM    353  CD  PRO B  71      40.194  -0.513  14.248  1.00  7.62           C
ATOM    354  N   ALA B  72      40.877  -5.110  14.529  1.00  6.49           N
ATOM    355  CA  ALA B  72      41.899  -6.074  14.041  1.00  7.11           C
ATOM    356  C   ALA B  72      41.647  -6.412  12.591  1.00  8.11           C
ATOM    357  O   ALA B  72      42.578  -6.711  11.871  1.00  9.65           O
ATOM    358  CB  ALA B  72      41.828  -7.348  14.918  1.00  8.22           C
ATOM    359  N   ASN B  73      40.378  -6.394  12.177  1.00  8.21           N
ATOM    360  CA  ASN B  73      39.990  -6.777  10.798  1.00  8.51           C
ATOM    361  C   ASN B  73      38.870  -5.991  10.130  1.00  8.27           C
ATOM    362  O   ASN B  73      38.830  -5.932   8.901  1.00  8.26           O
ATOM    363  CB  ASN B  73      39.612  -8.269  10.740  1.00  8.81           C
ATOM    364  CG  ASN B  73      40.768  -9.178  10.885  1.00  9.13           C
ATOM    365  OD1 ASN B  73      41.651  -9.152  10.040  1.00  9.74           O
ATOM    366  ND2 ASN B  73      40.801  -9.983  11.970  1.00  9.61           N
ATOM    367  N   ALA B  74      37.958  -5.395  10.906  1.00  9.09           N
ATOM    368  CA  ALA B  74      36.675  -4.936  10.388  1.00  8.74           C
ATOM    369  C   ALA B  74      36.723  -3.807   9.371  1.00  9.27           C
ATOM    370  O   ALA B  74      35.762  -3.596   8.616  1.00  9.55           O
ATOM    371  CB  ALA B  74      35.763  -4.532  11.544  1.00 10.01           C
ATOM    372  N   MET B  75      37.839  -3.076   9.285  1.00  8.55           N
ATOM    373  CA  MET B  75      37.951  -1.976   8.312  1.00  7.73           C
ATOM    374  C   MET B  75      38.884  -2.304   7.175  1.00  8.95           C
ATOM    375  O   MET B  75      39.181  -1.442   6.349  1.00  8.78           O
ATOM    376  CB  MET B  75      38.375  -0.685   9.012  1.00  7.82           C
ATOM    377  CG  MET B  75      37.320  -0.120   9.988  1.00  8.17           C
ATOM    378  SD  MET B  75      37.775   1.475  10.611  1.00  7.77           S
ATOM    379  CE  MET B  75      36.379   1.767  11.705  1.00  9.95           C
ATOM    380  N   LYS B  76      39.342  -3.542   7.123  1.00  8.30           N
ATOM    381  CA  LYS B  76      40.233  -3.939   6.050  1.00  8.37           C
ATOM    382  C   LYS B  76      39.498  -4.030   4.718  1.00  8.81           C
ATOM    383  O   LYS B  76      38.264  -4.069   4.676  1.00  8.57           O
ATOM    384  CB  LYS B  76      40.944  -5.232   6.399  1.00  8.48           C
ATOM    385  CG  LYS B  76      42.063  -5.022   7.446  1.00  8.60           C
ATOM    386  CD  LYS B  76      42.684  -6.306   7.923  1.00  9.01           C
ATOM    387  CE  LYS B  76      43.766  -6.052   8.931  1.00  8.75           C
ATOM    388  NZ  LYS B  76      44.099  -7.337   9.663  1.00  9.44           N
ATOM    389  N   PHE B  77      40.250  -4.012   3.638  1.00  8.50           N
ATOM    390  CA  PHE B  77      39.687  -3.926   2.302  1.00  8.35           C
ATOM    391  C   PHE B  77      38.640  -5.031   2.089  1.00  8.33           C
ATOM    392  O   PHE B  77      37.536  -4.750   1.601  1.00  9.10           O
ATOM    393  CB  PHE B  77      40.837  -4.003   1.275  1.00  8.98           C
ATOM    394  CG  PHE B  77      40.480  -3.534  -0.126  1.00  8.75           C
ATOM    395  CD1 PHE B  77      39.557  -4.203  -0.910  1.00 10.80           C
ATOM    396  CD2 PHE B  77      41.177  -2.466  -0.705  1.00  6.86           C
ATOM    397  CE1 PHE B  77      39.260  -3.766  -2.208  1.00 10.88           C
ATOM    398  CE2 PHE B  77      40.875  -2.035  -2.002  1.00  7.02           C
ATOM    399  CZ  PHE B  77      39.934  -2.689  -2.765  1.00 10.67           C
ATOM    400  N   MET B  78      38.983  -6.282   2.428  1.00  8.88           N
ATOM    401  CA  MET B  78      38.090  -7.433   2.213  1.00 10.00           C
ATOM    402  C   MET B  78      36.828  -7.409   3.066  1.00 10.90           C
ATOM    403  O   MET B  78      35.907  -8.156   2.768  1.00 14.50           O
ATOM    404  CB  MET B  78      38.831  -8.735   2.445  1.00 10.79           C
ATOM    405  CG  MET B  78      39.218  -8.953   3.873  1.00 11.56           C
ATOM    406  SD  MET B  78      40.076 -10.525   4.208  1.00 12.88           S
ATOM    407  CE  MET B  78      38.692 -11.664   4.202  1.00 14.89           C
ATOM    408  N   TYR B  79      36.750  -6.530   4.078  1.00  9.99           N
ATOM    409  CA  TYR B  79      35.511  -6.366   4.866  1.00 10.90           C
ATOM    410  C   TYR B  79      34.779  -5.071   4.623  1.00 10.67           C
ATOM    411  O   TYR B  79      33.791  -4.763   5.329  1.00 12.17           O
ATOM    412  CB  TYR B  79      35.830  -6.509   6.337  1.00 12.49           C
ATOM    413  CG  TYR B  79      36.340  -7.856   6.690  1.00 13.30           C
ATOM    414  CD1 TYR B  79      35.472  -8.928   6.723  1.00 17.10           C
ATOM    415  CD2 TYR B  79      37.680  -8.088   7.006  1.00 13.65           C
ATOM    416  CE1 TYR B  79      35.898 -10.195   7.057  1.00 20.09           C
ATOM    417  CE2 TYR B  79      38.111  -9.370   7.345  1.00 17.03           C
ATOM    418  CZ  TYR B  79      37.201 -10.409   7.367  1.00 20.34           C
ATOM    419  OH  TYR B  79      37.578 -11.697   7.684  1.00 21.66           O
ATOM    420  N   THR B  80      35.267  -4.274   3.676  1.00  9.49           N
ATOM    421  CA  THR B  80      34.654  -2.971   3.342  1.00  9.96           C
ATOM    422  C   THR B  80      34.200  -2.875   1.886  1.00 10.59           C
ATOM    423  O   THR B  80      33.141  -2.294   1.594  1.00 11.47           O
ATOM    424  CB  THR B  80      35.610  -1.798   3.680  1.00 10.11           C
ATOM    425  OG1 THR B  80      36.894  -2.012   3.077  1.00  9.04           O
ATOM    426  CG2 THR B  80      35.753  -1.645   5.237  1.00 10.37           C
ATOM    427  N   GLU B  81      34.961  -3.478   0.972  1.00  9.68           N
ATOM    428  CA  GLU B  81      34.662  -3.414  -0.465  1.00 10.22           C
ATOM    429  C   GLU B  81      34.822  -4.803  -1.048  1.00 12.16           C
ATOM    430  O   GLU B  81      35.848  -5.122  -1.581  1.00 11.69           O
ATOM    431  CB  GLU B  81      35.580  -2.418  -1.184  1.00  9.70           C
ATOM    432  CG  GLU B  81      35.139  -2.111  -2.610  1.00  9.05           C
ATOM    433  CD  GLU B  81      36.062  -1.237  -3.424  1.00  9.96           C
ATOM    434  OE1 GLU B  81      37.049  -0.681  -2.900  1.00 11.00           O
ATOM    435  OE2 GLU B  81      35.798  -1.079  -4.647  1.00 10.49           O
ATOM    436  N   THR B  82      33.781  -5.635  -0.969  1.00 14.50           N
ATOM    437  CA  THR B  82      33.938  -7.054  -1.302  1.00 17.72           C
ATOM    438  C   THR B  82      33.724  -7.322  -2.794  1.00 17.89           C
ATOM    439  O   THR B  82      34.209  -8.329  -3.331  1.00 19.31           O
ATOM    440  CB  THR B  82      32.993  -7.900  -0.469  1.00 18.07           C
ATOM    441  OG1 THR B  82      31.676  -7.435  -0.693  1.00 25.24           O
ATOM    442  CG2 THR B  82      33.281  -7.759   1.048  1.00 19.87           C
ATOM    443  N   GLU B  83      33.038  -6.423  -3.483  1.00 16.60           N
ATOM    444  CA  GLU B  83      32.966  -6.436  -4.923  1.00 17.25           C
ATOM    445  C   GLU B  83      33.317  -5.030  -5.435  1.00 16.33           C
ATOM    446  O   GLU B  83      33.303  -4.037  -4.651  1.00 16.37           O
ATOM    447  CB  GLU B  83      31.568  -6.943  -5.381  1.00 17.84           C
ATOM    448  CG  GLU B  83      31.160  -8.347  -4.852  1.00 21.19           C
ATOM    449  CD AGLU B  83      32.070  -9.468  -5.335  0.50 21.00           C
ATOM    450  CD BGLU B  83      30.582  -8.361  -3.422  0.50 21.44           C
ATOM    451  OE1AGLU B  83      32.742  -9.292  -6.379  0.50 24.35           O
ATOM    452  OE1BGLU B  83      30.849  -9.343  -2.693  0.50 23.77           O
ATOM    453  OE2AGLU B  83      32.127 -10.535  -4.662  0.50 26.37           O
ATOM    454  OE2BGLU B  83      29.851  -7.424  -3.030  0.50 23.59           O
ATOM    455  N   GLN B  84      33.691  -4.882  -6.686  1.00 15.83           N
ATOM    456  CA  GLN B  84      34.216  -3.640  -7.145  1.00 15.37           C
ATOM    457  C   GLN B  84      33.192  -2.517  -7.035  1.00 16.33           C
ATOM    458  O   GLN B  84      32.075  -2.650  -7.580  1.00 15.50           O
ATOM    459  CB  GLN B  84      34.748  -3.723  -8.549  1.00 16.52           C
ATOM    460  CG  GLN B  84      35.392  -2.524  -8.926  1.00 15.37           C
ATOM    461  CD  GLN B  84      36.177  -2.638 -10.184  1.00 19.70           C
ATOM    462  OE1 GLN B  84      36.859  -1.695 -10.553  1.00 16.74           O
ATOM    463  NE2 GLN B  84      36.087  -3.821 -10.856  1.00 22.49           N
ATOM    464  N   ASN B  85      33.540  -1.472  -6.262  1.00 13.88           N
ATOM    465  CA  ASN B  85      32.678  -0.333  -5.994  1.00 14.20           C
ATOM    466  C   ASN B  85      31.396  -0.676  -5.243  1.00 14.05           C
ATOM    467  O   ASN B  85      30.419   0.117  -5.299  1.00 15.29           O
ATOM    468  CB  ASN B  85      32.418   0.445  -7.288  1.00 13.89           C
ATOM    469  CG  ASN B  85      31.914   1.829  -7.031  1.00 13.62           C
ATOM    470  OD1 ASN B  85      32.440   2.543  -6.181  1.00 13.87           O
ATOM    471  ND2 ASN B  85      30.841   2.220  -7.743  1.00 12.95           N
ATOM    472  N   VAL B  86      31.382  -1.801  -4.536  1.00 13.50           N
ATOM    473  CA  VAL B  86      30.246  -2.222  -3.726  1.00 14.39           C
ATOM    474  C   VAL B  86      30.767  -2.226  -2.294  1.00 13.95           C
ATOM    475  O   VAL B  86      31.538  -3.098  -1.919  1.00 14.17           O
ATOM    476  CB  VAL B  86      29.721  -3.639  -4.102  1.00 16.20           C
ATOM    477  CG1 VAL B  86      28.557  -3.986  -3.276  1.00 16.67           C
ATOM    478  CG2 VAL B  86      29.317  -3.666  -5.603  1.00 16.71           C
ATOM    479  N   PHE B  87      30.307  -1.241  -1.514  1.00 14.28           N
ATOM    480  CA  PHE B  87      30.752  -1.056  -0.155  1.00 13.12           C
ATOM    481  C   PHE B  87      29.727  -1.562   0.846  1.00 13.54           C
ATOM    482  O   PHE B  87      28.532  -1.383   0.679  1.00 15.64           O
ATOM    483  CB  PHE B  87      31.099   0.398   0.071  1.00 13.23           C
ATOM    484  CG  PHE B  87      32.268   0.852  -0.762  1.00 12.29           C
ATOM    485  CD1 PHE B  87      32.078   1.345  -2.048  1.00 12.41           C
ATOM    486  CD2 PHE B  87      33.583   0.728  -0.305  1.00 11.26           C
ATOM    487  CE1 PHE B  87      33.167   1.723  -2.827  1.00 10.68           C
ATOM    488  CE2 PHE B  87      34.637   1.124  -1.111  1.00 12.02           C
ATOM    489  CZ  PHE B  87      34.429   1.599  -2.355  1.00 11.67           C
ATOM    490  N   ASN B  88      30.206  -2.284   1.833  1.00 13.18           N
ATOM    491  CA  ASN B  88      29.396  -2.739   2.917  1.00 13.17           C
ATOM    492  C   ASN B  88      30.225  -2.499   4.177  1.00 13.05           C
ATOM    493  O   ASN B  88      31.190  -3.194   4.425  1.00 12.58           O
ATOM    494  CB  ASN B  88      29.027  -4.182   2.712  1.00 14.45           C
ATOM    495  CG  ASN B  88      28.198  -4.760   3.846  1.00 19.16           C
ATOM    496  OD1 ASN B  88      27.941  -4.098   4.874  1.00 18.56           O
ATOM    497  ND2 ASN B  88      27.758  -6.025   3.656  1.00 25.68           N
ATOM    498  N   PHE B  89      29.822  -1.506   4.951  1.00 11.76           N
ATOM    499  CA  PHE B  89      30.551  -1.076   6.151  1.00 11.13           C
ATOM    500  C   PHE B  89      29.960  -1.658   7.423  1.00 10.90           C
ATOM    501  O   PHE B  89      30.323  -1.243   8.538  1.00 10.76           O
ATOM    502  CB  PHE B  89      30.569   0.466   6.183  1.00 10.75           C
ATOM    503  CG  PHE B  89      31.258   1.098   5.015  1.00  9.01           C
ATOM    504  CD1 PHE B  89      32.612   0.983   4.860  1.00 10.61           C
ATOM    505  CD2 PHE B  89      30.546   1.834   4.092  1.00 12.77           C
ATOM    506  CE1 PHE B  89      33.249   1.566   3.819  1.00 10.92           C
ATOM    507  CE2 PHE B  89      31.200   2.427   3.036  1.00 12.74           C
ATOM    508  CZ  PHE B  89      32.535   2.274   2.899  1.00 10.70           C
ATOM    509  N   THR B  90      29.096  -2.676   7.299  1.00 11.51           N
ATOM    510  CA  THR B  90      28.438  -3.251   8.474  1.00 13.56           C
ATOM    511  C   THR B  90      29.424  -3.723   9.549  1.00 13.50           C
ATOM    512  O   THR B  90      29.241  -3.416  10.715  1.00 13.10           O
ATOM    513  CB  THR B  90      27.462  -4.370   8.087  1.00 15.11           C
ATOM    514  OG1 THR B  90      26.383  -3.807   7.328  1.00 17.96           O
ATOM    515  CG2 THR B  90      26.900  -5.066   9.357  1.00 17.83           C
ATOM    516  N   GLU B  91      30.480  -4.441   9.153  1.00 12.38           N
ATOM    517  CA  GLU B  91      31.417  -4.915  10.163  1.00 13.13           C
ATOM    518  C   GLU B  91      32.104  -3.759  10.883  1.00 10.97           C
ATOM    519  O   GLU B  91      32.221  -3.768  12.082  1.00 10.33           O
ATOM    520  CB  GLU B  91      32.428  -5.892   9.561  1.00 15.05           C
ATOM    521  CG  GLU B  91      31.767  -7.247   9.342  1.00 20.96           C
ATOM    522  CD  GLU B  91      32.710  -8.423   9.386  1.00 25.28           C
ATOM    523  OE1 GLU B  91      33.360  -8.650  10.418  1.00 28.31           O
ATOM    524  OE2 GLU B  91      32.742  -9.165   8.379  1.00 33.16           O
ATOM    525  N   GLY B  92      32.593  -2.779  10.128  1.00 10.06           N
ATOM    526  CA  GLY B  92      33.215  -1.615  10.702  1.00 10.31           C
ATOM    527  C   GLY B  92      32.275  -0.816  11.626  1.00 10.05           C
ATOM    528  O   GLY B  92      32.690  -0.296  12.665  1.00 10.80           O
ATOM    529  N   GLU B  93      31.017  -0.678  11.222  1.00 10.19           N
ATOM    530  CA  GLU B  93      30.028  -0.005  12.086  1.00  9.93           C
ATOM    531  C   GLU B  93      29.770  -0.784  13.361  1.00 10.92           C
ATOM    532  O   GLU B  93      29.620  -0.190  14.443  1.00 11.77           O
ATOM    533  CB  GLU B  93      28.689   0.203  11.316  1.00 10.73           C
ATOM    534  CG  GLU B  93      28.828   1.157  10.166  1.00 11.35           C
ATOM    535  CD  GLU B  93      28.984   2.600  10.561  1.00 12.69           C
ATOM    536  OE1 GLU B  93      28.517   3.006  11.667  1.00 15.87           O
ATOM    537  OE2 GLU B  93      29.515   3.365   9.743  1.00 17.01           O
ATOM    538  N   GLN B  94      29.721  -2.098  13.248  1.00 10.26           N
ATOM    539  CA  GLN B  94      29.555  -2.896  14.451  1.00 12.76           C
ATOM    540  C   GLN B  94      30.741  -2.718  15.397  1.00 12.42           C
ATOM    541  O   GLN B  94      30.568  -2.533  16.617  1.00 15.12           O
ATOM    542  CB  GLN B  94      29.392  -4.346  14.124  1.00 13.52           C
ATOM    543  CG  GLN B  94      28.089  -4.765  13.465  1.00 17.43           C
ATOM    544  CD  GLN B  94      28.201  -6.254  13.160  1.00 21.10           C
ATOM    545  OE1 GLN B  94      28.178  -7.058  14.087  1.00 27.71           O
ATOM    546  NE2 GLN B  94      28.465  -6.608  11.920  1.00 23.58           N
ATOM    547  N   PHE B  95      31.960  -2.778  14.839  1.00 10.83           N
ATOM    548  CA  PHE B  95      33.139  -2.523  15.655  1.00 10.44           C
ATOM    549  C   PHE B  95      33.069  -1.151  16.323  1.00 10.77           C
ATOM    550  O   PHE B  95      33.367  -0.990  17.511  1.00 11.33           O
ATOM    551  CB  PHE B  95      34.371  -2.563  14.751  1.00  9.62           C
ATOM    552  CG  PHE B  95      35.603  -2.032  15.434  1.00  8.12           C
ATOM    553  CD1 PHE B  95      35.970  -0.691  15.291  1.00  8.21           C
ATOM    554  CD2 PHE B  95      36.342  -2.836  16.281  1.00  8.46           C
ATOM    555  CE1 PHE B  95      37.022  -0.187  15.988  1.00  7.33           C
ATOM    556  CE2 PHE B  95      37.430  -2.315  16.971  1.00  6.90           C
ATOM    557  CZ  PHE B  95      37.760  -0.993  16.776  1.00  7.18           C
ATOM    558  N   LEU B  96      32.784  -0.122  15.528  1.00 10.61           N
ATOM    559  CA  LEU B  96      32.760   1.239  16.075  1.00 12.00           C
ATOM    560  C   LEU B  96      31.743   1.447  17.175  1.00 13.48           C
ATOM    561  O   LEU B  96      32.025   2.156  18.119  1.00 13.40           O
ATOM    562  CB  LEU B  96      32.515   2.283  14.992  1.00 11.73           C
ATOM    563  CG  LEU B  96      33.670   2.604  14.072  1.00 12.35           C
ATOM    564  CD1 LEU B  96      33.207   3.588  12.952  1.00 11.38           C
ATOM    565  CD2 LEU B  96      34.828   3.282  14.925  1.00 13.83           C
ATOM    566  N   GLU B  97      30.625   0.783  17.101  1.00 14.81           N
ATOM    567  CA  GLU B  97      29.670   0.970  18.193  1.00 16.76           C
ATOM    568  C   GLU B  97      30.270   0.481  19.531  1.00 16.19           C
ATOM    569  O   GLU B  97      30.158   1.186  20.556  1.00 17.66           O
ATOM    570  CB  GLU B  97      28.384   0.275  17.884  1.00 17.01           C
ATOM    571  CG  GLU B  97      27.255   0.676  18.852  1.00 20.79           C
ATOM    572  CD  GLU B  97      27.359  -0.023  20.201  1.00 25.97           C
ATOM    573  OE1 GLU B  97      27.870  -1.184  20.240  1.00 28.61           O
ATOM    574  OE2 GLU B  97      26.971   0.606  21.233  1.00 28.94           O
ATOM    575  N   VAL B  98      30.961  -0.665  19.509  1.00 14.25           N
ATOM    576  CA  VAL B  98      31.618  -1.169  20.730  1.00 13.28           C
ATOM    577  C   VAL B  98      32.657  -0.156  21.209  1.00 12.74           C
ATOM    578  O   VAL B  98      32.654   0.284  22.361  1.00 11.98           O
ATOM    579  CB  VAL B  98      32.256  -2.569  20.532  1.00 14.07           C
ATOM    580  CG1 VAL B  98      33.058  -2.988  21.777  1.00 14.38           C
ATOM    581  CG2 VAL B  98      31.192  -3.624  20.243  1.00 15.76           C
ATOM    582  N   ALA B  99      33.564   0.263  20.313  1.00 11.51           N
ATOM    583  CA  ALA B  99      34.608   1.178  20.696  1.00 11.54           C
ATOM    584  C   ALA B  99      34.071   2.490  21.235  1.00 11.77           C
ATOM    585  O   ALA B  99      34.513   2.995  22.274  1.00 11.93           O
ATOM    586  CB  ALA B  99      35.613   1.428  19.486  1.00 12.93           C
ATOM    587  N   GLU B 100      33.079   3.038  20.542  1.00 12.20           N
ATOM    588  CA  GLU B 100      32.505   4.361  20.919  1.00 12.16           C
ATOM    589  C   GLU B 100      31.660   4.292  22.194  1.00 13.48           C
ATOM    590  O   GLU B 100      31.749   5.178  23.025  1.00 14.76           O
ATOM    591  CB  GLU B 100      31.676   4.908  19.765  1.00 11.24           C
ATOM    592  CG  GLU B 100      32.536   5.282  18.525  1.00 10.30           C
ATOM    593  CD  GLU B 100      31.741   5.616  17.282  1.00  8.24           C
ATOM    594  OE1 GLU B 100      30.571   5.217  17.171  1.00  8.83           O
ATOM    595  OE2 GLU B 100      32.342   6.243  16.366  1.00 10.05           O
ATOM    596  N   ARG B 101      30.946   3.187  22.344  1.00 13.98           N
ATOM    597  CA  ARG B 101      30.186   2.976  23.580  1.00 14.80           C
ATOM    598  C   ARG B 101      31.095   2.989  24.798  1.00 15.34           C
ATOM    599  O   ARG B 101      30.719   3.490  25.882  1.00 16.76           O
ATOM    600  CB  ARG B 101      29.406   1.694  23.525  1.00 15.36           C
ATOM    601  CG  ARG B 101      28.821   1.303  24.870  1.00 19.49           C
ATOM    602  CD  ARG B 101      27.612   0.427  24.697  1.00 24.04           C
ATOM    603  NE  ARG B 101      27.781  -0.581  23.659  1.00 25.87           N
ATOM    604  CZ  ARG B 101      28.366  -1.763  23.832  1.00 26.90           C
ATOM    605  NH1 ARG B 101      28.879  -2.109  25.012  1.00 27.96           N
ATOM    606  NH2 ARG B 101      28.436  -2.593  22.801  1.00 27.71           N
ATOM    607  N   PHE B 102      32.310   2.457  24.631  1.00 14.28           N
ATOM    608  CA  PHE B 102      33.329   2.469  25.663  1.00 14.98           C
ATOM    609  C   PHE B 102      34.117   3.772  25.758  1.00 15.51           C
ATOM    610  O   PHE B 102      35.026   3.858  26.593  1.00 19.47           O
ATOM    611  CB  PHE B 102      34.325   1.309  25.435  1.00 14.83           C
ATOM    612  CG  PHE B 102      33.758  -0.059  25.661  1.00 15.55           C
ATOM    613  CD1 PHE B 102      32.534  -0.237  26.294  1.00 19.11           C
ATOM    614  CD2 PHE B 102      34.479  -1.195  25.285  1.00 19.15           C
ATOM    615  CE1 PHE B 102      32.033  -1.504  26.530  1.00 21.43           C
ATOM    616  CE2 PHE B 102      33.965  -2.468  25.504  1.00 18.95           C
ATOM    617  CZ  PHE B 102      32.741  -2.619  26.138  1.00 20.24           C
ATOM    618  N   GLY B 103      33.813   4.752  24.912  1.00 14.90           N
ATOM    619  CA  GLY B 103      34.510   6.061  24.912  1.00 15.21           C
ATOM    620  C   GLY B 103      35.926   6.019  24.372  1.00 15.31           C
ATOM    621  O   GLY B 103      36.762   6.888  24.710  1.00 15.98           O
ATOM    622  N   SER B 104      36.207   5.026  23.522  1.00 13.11           N
ATOM    623  CA  SER B 104      37.590   4.863  23.050  1.00 12.35           C
ATOM    624  C   SER B 104      37.794   5.495  21.693  1.00 11.69           C
ATOM    625  O   SER B 104      36.937   5.375  20.832  1.00 14.02           O
ATOM    626  CB  SER B 104      37.954   3.375  22.946  1.00 12.20           C
ATOM    627  OG  SER B 104      38.224   2.844  24.245  1.00 14.57           O
ATOM    628  N   LYS B 105      38.930   6.150  21.521  1.00  9.74           N
ATOM    629  CA  LYS B 105      39.364   6.634  20.228  1.00 10.37           C
ATOM    630  C   LYS B 105      39.693   5.422  19.344  1.00  8.38           C
ATOM    631  O   LYS B 105      39.967   4.325  19.841  1.00  9.40           O
ATOM    632  CB  LYS B 105      40.646   7.470  20.350  1.00 10.90           C
ATOM    633  CG  LYS B 105      40.593   8.717  21.284  1.00 17.89           C
ATOM    634  CD  LYS B 105      40.349   9.969  20.529  1.00 21.45           C
ATOM    635  CE  LYS B 105      40.461  11.221  21.363  1.00 20.84           C
ATOM    636  NZ  LYS B 105      41.867  11.660  21.608  1.00 21.52           N
ATOM    637  N   VAL B 106      39.663   5.627  18.034  1.00  7.68           N
ATOM    638  CA  VAL B 106      39.897   4.564  17.066  1.00  6.97           C
ATOM    639  C   VAL B 106      40.986   4.921  16.065  1.00  7.18           C
ATOM    640  O   VAL B 106      40.903   5.921  15.347  1.00  6.83           O
ATOM    641  CB  VAL B 106      38.593   4.167  16.336  1.00  7.48           C
ATOM    642  CG1 VAL B 106      38.855   3.077  15.308  1.00  7.89           C
ATOM    643  CG2 VAL B 106      37.527   3.702  17.353  1.00  8.27           C
ATOM    644  N   ARG B 107      42.005   4.056  16.018  1.00  5.58           N
ATOM    645  CA  ARG B 107      42.995   4.061  14.939  1.00  6.64           C
ATOM    646  C   ARG B 107      42.429   3.208  13.829  1.00  7.38           C
ATOM    647  O   ARG B 107      42.436   1.973  13.882  1.00  7.59           O
ATOM    648  CB  ARG B 107      44.323   3.516  15.382  1.00  7.34           C
ATOM    649  CG  ARG B 107      45.045   4.266  16.514  1.00  6.72           C
ATOM    650  CD  ARG B 107      46.455   3.746  16.819  1.00  6.54           C
ATOM    651  NE  ARG B 107      47.411   4.210  15.825  1.00  7.47           N
ATOM    652  CZ  ARG B 107      47.676   3.649  14.645  1.00  7.95           C
ATOM    653  NH1 ARG B 107      47.315   2.413  14.340  1.00  6.85           N
ATOM    654  NH2 ARG B 107      48.377   4.367  13.769  1.00  7.80           N
ATOM    655  N   CYS B 108      41.866   3.869  12.825  1.00  6.11           N
ATOM    656  CA  CYS B 108      41.322   3.097  11.708  1.00  6.74           C
ATOM    657  C   CYS B 108      42.465   2.433  10.951  1.00  6.86           C
ATOM    658  O   CYS B 108      43.531   3.015  10.747  1.00  7.31           O
ATOM    659  CB  CYS B 108      40.469   3.992  10.816  1.00  6.18           C
ATOM    660  SG  CYS B 108      38.994   4.497  11.774  1.00  7.21           S
ATOM    661  N   HIS B 109      42.226   1.210  10.487  1.00  6.99           N
ATOM    662  CA  HIS B 109      43.281   0.335  10.000  1.00  6.74           C
ATOM    663  C   HIS B 109      42.607  -0.648   9.054  1.00  7.09           C
ATOM    664  O   HIS B 109      41.630  -1.267   9.457  1.00  6.82           O
ATOM    665  CB  HIS B 109      43.848  -0.412  11.222  1.00  7.33           C
ATOM    666  CG  HIS B 109      44.878  -1.437  10.898  1.00  6.38           C
ATOM    667  ND1 HIS B 109      46.213  -1.121  10.754  1.00  6.56           N
ATOM    668  CD2 HIS B 109      44.773  -2.777  10.705  1.00  8.79           C
ATOM    669  CE1 HIS B 109      46.871  -2.227  10.426  1.00  8.52           C
ATOM    670  NE2 HIS B 109      46.038  -3.248  10.401  1.00  8.61           N
ATOM    671  N   ASN B 110      43.060  -0.862   7.824  1.00  6.67           N
ATOM    672  CA  ASN B 110      44.063  -0.106   7.101  1.00  6.59           C
ATOM    673  C   ASN B 110      43.557  -0.012   5.650  1.00  6.63           C
ATOM    674  O   ASN B 110      42.643  -0.732   5.263  1.00  7.83           O
ATOM    675  CB  ASN B 110      45.458  -0.747   7.165  1.00  6.62           C
ATOM    676  CG  ASN B 110      45.548  -2.140   6.509  1.00  7.53           C
ATOM    677  OD1 ASN B 110      45.996  -3.145   7.166  1.00 10.27           O
ATOM    678  ND2 ASN B 110      45.219  -2.202   5.267  1.00  7.47           N
ATOM    679  N   LEU B 111      44.110   0.902   4.850  1.00  7.39           N
ATOM    680  CA  LEU B 111      43.576   1.111   3.490  1.00  7.03           C
ATOM    681  C   LEU B 111      44.265   0.257   2.437  1.00  7.82           C
ATOM    682  O   LEU B 111      43.605  -0.412   1.675  1.00  7.77           O
ATOM    683  CB  LEU B 111      43.583   2.581   3.085  1.00  7.31           C
ATOM    684  CG  LEU B 111      42.731   3.482   3.966  1.00  6.53           C
ATOM    685  CD1 LEU B 111      43.062   4.958   3.784  1.00  8.43           C
ATOM    686  CD2 LEU B 111      41.245   3.250   3.818  1.00  7.13           C
ATOM    687  N   VAL B 112      45.583   0.331   2.354  1.00  7.65           N
ATOM    688  CA  VAL B 112      46.388  -0.277   1.308  1.00  8.42           C
ATOM    689  C   VAL B 112      47.451  -1.212   1.927  1.00  7.70           C
ATOM    690  O   VAL B 112      48.375  -0.772   2.626  1.00  7.54           O
ATOM    691  CB  VAL B 112      47.057   0.806   0.455  1.00  8.15           C
ATOM    692  CG1 VAL B 112      47.930   0.160  -0.718  1.00 10.23           C
ATOM    693  CG2 VAL B 112      46.030   1.833  -0.115  1.00  8.40           C
ATOM    694  N   TRP B 113      47.319  -2.498   1.634  1.00  8.78           N
ATOM    695  CA  TRP B 113      48.153  -3.565   2.168  1.00  9.09           C
ATOM    696  C   TRP B 113      48.166  -4.753   1.223  1.00  8.78           C
ATOM    697  O   TRP B 113      47.218  -4.932   0.456  1.00  9.21           O
ATOM    698  CB  TRP B 113      47.539  -4.046   3.469  1.00  8.68           C
ATOM    699  CG  TRP B 113      48.292  -4.965   4.365  1.00  8.53           C
ATOM    700  CD1 TRP B 113      49.638  -5.101   4.508  1.00  6.33           C
ATOM    701  CD2 TRP B 113      47.721  -5.860   5.317  1.00  7.05           C
ATOM    702  NE1 TRP B 113      49.942  -5.999   5.468  1.00  7.33           N
ATOM    703  CE2 TRP B 113      48.779  -6.474   6.010  1.00  8.04           C
ATOM    704  CE3 TRP B 113      46.404  -6.186   5.672  1.00  7.60           C
ATOM    705  CZ2 TRP B 113      48.564  -7.414   7.002  1.00  9.01           C
ATOM    706  CZ3 TRP B 113      46.178  -7.105   6.650  1.00 10.88           C
ATOM    707  CH2 TRP B 113      47.241  -7.719   7.323  1.00  9.55           C
ATOM    708  N   ALA B 114      49.219  -5.570   1.293  1.00  9.16           N
ATOM    709  CA  ALA B 114      49.331  -6.758   0.440  1.00  9.30           C
ATOM    710  C   ALA B 114      48.344  -7.832   0.854  1.00 10.01           C
ATOM    711  O   ALA B 114      47.889  -8.595  -0.007  1.00 10.47           O
ATOM    712  CB  ALA B 114      50.719  -7.318   0.497  1.00  9.53           C
ATOM    713  N   SER B 115      48.001  -7.935   2.145  1.00  8.57           N
ATOM    714  CA  SER B 115      47.119  -8.968   2.640  1.00  9.68           C
ATOM    715  C   SER B 115      45.681  -8.471   2.769  1.00  9.19           C
ATOM    716  O   SER B 115      45.404  -7.244   2.834  1.00  8.80           O
ATOM    717  CB  SER B 115      47.565  -9.478   3.996  1.00 11.11           C
ATOM    718  OG  SER B 115      48.863 -10.055   3.921  1.00 14.15           O
ATOM    719  N   GLN B 116      44.772  -9.428   2.842  1.00  9.65           N
ATOM    720  CA  GLN B 116      43.357  -9.151   3.102  1.00 10.52           C
ATOM    721  C   GLN B 116      42.741  -8.138   2.109  1.00  9.55           C
ATOM    722  O   GLN B 116      41.896  -7.299   2.465  1.00  9.28           O
ATOM    723  CB  GLN B 116      43.199  -8.775   4.565  1.00  9.75           C
ATOM    724  CG  GLN B 116      43.472  -9.972   5.473  1.00  9.98           C
ATOM    725  CD  GLN B 116      43.209  -9.732   6.920  1.00  9.55           C
ATOM    726  OE1 GLN B 116      44.120  -9.357   7.669  1.00 10.48           O
ATOM    727  NE2 GLN B 116      41.937  -9.896   7.325  1.00 10.53           N
ATOM    728  N   VAL B 117      43.173  -8.214   0.853  1.00  9.10           N
ATOM    729  CA  VAL B 117      42.561  -7.517  -0.291  1.00 10.00           C
ATOM    730  C   VAL B 117      41.473  -8.415  -0.859  1.00 10.03           C
ATOM    731  O   VAL B 117      41.584  -9.627  -0.854  1.00 11.43           O
ATOM    732  CB  VAL B 117      43.584  -7.185  -1.344  1.00 10.50           C
ATOM    733  CG1 VAL B 117      42.962  -6.291  -2.435  1.00 11.68           C
ATOM    734  CG2 VAL B 117      44.765  -6.423  -0.707  1.00 10.84           C
ATOM    735  N   SER B 118      40.357  -7.796  -1.267  1.00  9.49           N
ATOM    736  CA  SER B 118      39.282  -8.549  -1.891  1.00 10.53           C
ATOM    737  C   SER B 118      39.714  -9.293  -3.144  1.00  9.25           C
ATOM    738  O   SER B 118      40.611  -8.882  -3.901  1.00  9.42           O
ATOM    739  CB  SER B 118      38.149  -7.626  -2.253  1.00 10.95           C
ATOM    740  OG  SER B 118      37.673  -6.979  -1.055  1.00 11.37           O
ATOM    741  N   ASP B 119      38.992 -10.392  -3.351  1.00 12.37           N
ATOM    742  CA  ASP B 119      39.257 -11.270  -4.427  1.00 11.61           C
ATOM    743  C   ASP B 119      39.139 -10.591  -5.776  1.00 11.97           C
ATOM    744  O   ASP B 119      39.891 -10.884  -6.680  1.00 12.16           O
ATOM    745  CB  ASP B 119      38.332 -12.493  -4.343  1.00 12.68           C
ATOM    746  CG  ASP B 119      39.018 -13.656  -3.679  1.00 19.43           C
ATOM    747  OD1 ASP B 119      39.770 -13.466  -2.690  1.00 26.00           O
ATOM    748  OD2 ASP B 119      38.904 -14.757  -4.219  1.00 28.80           O
ATOM    749  N   PHE B 120      38.236  -9.616  -5.903  1.00 10.74           N
ATOM    750  CA  PHE B 120      38.083  -8.915  -7.188  1.00 11.68           C
ATOM    751  C   PHE B 120      39.355  -8.212  -7.630  1.00 11.38           C
ATOM    752  O   PHE B 120      39.633  -8.014  -8.827  1.00 12.24           O
ATOM    753  CB  PHE B 120      36.835  -8.006  -7.233  1.00 11.92           C
ATOM    754  CG  PHE B 120      37.045  -6.631  -6.671  1.00 12.42           C
ATOM    755  CD1 PHE B 120      36.673  -6.330  -5.379  1.00 11.97           C
ATOM    756  CD2 PHE B 120      37.631  -5.628  -7.459  1.00 12.31           C
ATOM    757  CE1 PHE B 120      36.879  -5.010  -4.879  1.00 12.10           C
ATOM    758  CE2 PHE B 120      37.829  -4.357  -6.961  1.00 12.11           C
ATOM    759  CZ  PHE B 120      37.438  -4.056  -5.680  1.00 10.50           C
ATOM    760  N   VAL B 121      40.169  -7.793  -6.634  1.00 10.58           N
ATOM    761  CA  VAL B 121      41.420  -7.127  -6.962  1.00 10.56           C
ATOM    762  C   VAL B 121      42.488  -8.179  -7.333  1.00 10.68           C
ATOM    763  O   VAL B 121      43.159  -8.048  -8.361  1.00 11.32           O
ATOM    764  CB  VAL B 121      41.917  -6.253  -5.786  1.00  9.86           C
ATOM    765  CG1 VAL B 121      43.237  -5.572  -6.129  1.00 13.09           C
ATOM    766  CG2 VAL B 121      40.820  -5.241  -5.382  1.00 10.02           C
ATOM    767  N   THR B 122      42.686  -9.148  -6.460  1.00 11.94           N
ATOM    768  CA  THR B 122      43.849 -10.026  -6.597  1.00 11.95           C
ATOM    769  C   THR B 122      43.622 -11.079  -7.648  1.00 14.13           C
ATOM    770  O   THR B 122      44.590 -11.653  -8.209  1.00 13.85           O
ATOM    771  CB  THR B 122      44.161 -10.701  -5.295  1.00 12.54           C
ATOM    772  OG1 THR B 122      43.003 -11.432  -4.853  1.00 14.13           O
ATOM    773  CG2 THR B 122      44.622  -9.653  -4.224  1.00 12.02           C
ATOM    774  N   SER B 123      42.375 -11.306  -7.964  1.00 14.64           N
ATOM    775  CA  SER B 123      42.099 -12.379  -8.911  1.00 16.90           C
ATOM    776  C   SER B 123      41.614 -11.792 -10.216  1.00 17.57           C
ATOM    777  O   SER B 123      40.898 -12.435 -10.958  1.00 20.70           O
ATOM    778  CB  SER B 123      41.246 -13.478  -8.213  1.00 17.11           C
ATOM    779  OG  SER B 123      42.001 -14.013  -7.042  1.00 21.10           O
ATOM    780  N   LYS B 124      42.110 -10.598 -10.542  1.00 18.55           N
ATOM    781  CA  LYS B 124      41.906  -9.942 -11.817  1.00 19.49           C
ATOM    782  C   LYS B 124      43.210  -9.377 -12.255  1.00 19.81           C
ATOM    783  O   LYS B 124      44.115  -9.022 -11.481  1.00 19.98           O
ATOM    784  CB  LYS B 124      40.807  -8.832 -11.747  1.00 20.12           C
ATOM    785  CG  LYS B 124      39.360  -9.373 -11.590  1.00 22.73           C
ATOM    786  CD  LYS B 124      38.223  -8.304 -11.497  1.00 24.89           C
ATOM    787  CE  LYS B 124      38.227  -7.318 -12.702  1.00 27.24           C
ATOM    788  NZ  LYS B 124      37.809  -7.908 -14.042  1.00 26.45           N
ATOM    789  N   THR B 125      43.320  -9.265 -13.555  1.00 22.32           N
ATOM    790  CA  THR B 125      44.484  -8.682 -14.142  1.00 21.40           C
ATOM    791  C   THR B 125      44.201  -7.154 -14.341  1.00 21.00           C
ATOM    792  O   THR B 125      43.037  -6.809 -14.691  1.00 23.07           O
ATOM    793  CB  THR B 125      44.802  -9.395 -15.498  1.00 21.67           C
ATOM    794  OG1 THR B 125      46.075  -8.939 -15.938  1.00 27.13           O
ATOM    795  CG2 THR B 125      43.758  -9.095 -16.572  1.00 25.28           C
ATOM    796  N   TRP B 126      45.218  -6.281 -14.116  1.00 18.81           N
ATOM    797  CA  TRP B 126      45.061  -4.786 -14.176  1.00 16.56           C
ATOM    798  C   TRP B 126      46.201  -4.036 -14.864  1.00 16.82           C
ATOM    799  O   TRP B 126      47.385  -4.337 -14.656  1.00 17.64           O
ATOM    800  CB  TRP B 126      44.910  -4.099 -12.769  1.00 16.17           C
ATOM    801  CG  TRP B 126      43.883  -4.718 -11.851  1.00 13.10           C
ATOM    802  CD1 TRP B 126      44.083  -5.680 -10.921  1.00 12.32           C
ATOM    803  CD2 TRP B 126      42.485  -4.389 -11.776  1.00 12.38           C
ATOM    804  NE1 TRP B 126      42.920  -5.997 -10.284  1.00 12.05           N
ATOM    805  CE2 TRP B 126      41.918  -5.204 -10.783  1.00 11.64           C
ATOM    806  CE3 TRP B 126      41.666  -3.456 -12.445  1.00 13.63           C
ATOM    807  CZ2 TRP B 126      40.571  -5.166 -10.451  1.00 12.07           C
ATOM    808  CZ3 TRP B 126      40.320  -3.397 -12.104  1.00 14.90           C
ATOM    809  CH2 TRP B 126      39.776  -4.233 -11.127  1.00 13.86           C
ATOM    810  N   THR B 127      45.878  -2.950 -15.563  1.00 15.00           N
ATOM    811  CA  THR B 127      46.871  -1.946 -15.876  1.00 15.30           C
ATOM    812  C   THR B 127      47.153  -1.050 -14.642  1.00 14.89           C
ATOM    813  O   THR B 127      46.323  -0.994 -13.716  1.00 14.59           O
ATOM    814  CB  THR B 127      46.457  -0.999 -17.008  1.00 15.48           C
ATOM    815  OG1 THR B 127      45.307  -0.249 -16.605  1.00 16.94           O
ATOM    816  CG2 THR B 127      46.161  -1.790 -18.341  1.00 16.19           C
ATOM    817  N   ALA B 128      48.287  -0.345 -14.622  1.00 15.19           N
ATOM    818  CA  ALA B 128      48.578   0.604 -13.552  1.00 15.37           C
ATOM    819  C   ALA B 128      47.462   1.628 -13.452  1.00 15.42           C
ATOM    820  O   ALA B 128      46.995   1.923 -12.361  1.00 15.62           O
ATOM    821  CB  ALA B 128      49.902   1.323 -13.819  1.00 15.51           C
ATOM    822  N   LYS B 129      47.002   2.175 -14.580  1.00 14.42           N
ATOM    823  CA  LYS B 129      45.940   3.155 -14.581  1.00 14.69           C
ATOM    824  C   LYS B 129      44.680   2.610 -13.897  1.00 14.55           C
ATOM    825  O   LYS B 129      44.065   3.293 -13.012  1.00 13.33           O
ATOM    826  CB  LYS B 129      45.659   3.607 -16.015  1.00 15.62           C
ATOM    827  CG  LYS B 129      44.531   4.545 -16.212  1.00 19.78           C
ATOM    828  CD  LYS B 129      44.258   4.674 -17.734  1.00 24.69           C
ATOM    829  CE  LYS B 129      43.595   5.984 -18.091  1.00 27.87           C
ATOM    830  NZ  LYS B 129      42.290   6.131 -17.396  1.00 27.19           N
ATOM    831  N   GLU B 130      44.249   1.423 -14.300  1.00 13.34           N
ATOM    832  CA  GLU B 130      43.008   0.885 -13.753  1.00 14.15           C
ATOM    833  C   GLU B 130      43.158   0.593 -12.252  1.00 12.72           C
ATOM    834  O   GLU B 130      42.228   0.887 -11.481  1.00 11.31           O
ATOM    835  CB  GLU B 130      42.611  -0.425 -14.405  1.00 15.22           C
ATOM    836  CG  GLU B 130      42.331  -0.497 -15.881  1.00 21.09           C
ATOM    837  CD  GLU B 130      42.107  -1.958 -16.295  1.00 24.04           C
ATOM    838  OE1 GLU B 130      40.916  -2.255 -16.550  1.00 26.37           O
ATOM    839  OE2 GLU B 130      43.071  -2.802 -16.309  1.00 17.85           O
ATOM    840  N   LEU B 131      44.260  -0.019 -11.828  1.00 11.99           N
ATOM    841  CA  LEU B 131      44.379  -0.372 -10.410  1.00 10.98           C
ATOM    842  C   LEU B 131      44.561   0.873  -9.563  1.00 11.03           C
ATOM    843  O   LEU B 131      44.064   0.899  -8.431  1.00 10.69           O
ATOM    844  CB  LEU B 131      45.515  -1.380 -10.158  1.00 11.21           C
ATOM    845  CG  LEU B 131      45.462  -2.041  -8.751  1.00 12.14           C
ATOM    846  CD1 LEU B 131      44.218  -2.868  -8.493  1.00 11.95           C
ATOM    847  CD2 LEU B 131      46.743  -2.872  -8.481  1.00 12.15           C
ATOM    848  N   THR B 132      45.219   1.892 -10.093  1.00 11.48           N
ATOM    849  CA  THR B 132      45.283   3.199  -9.412  1.00 11.30           C
ATOM    850  C   THR B 132      43.873   3.717  -9.109  1.00 11.55           C
ATOM    851  O   THR B 132      43.592   4.173  -8.016  1.00 10.34           O
ATOM    852  CB  THR B 132      46.127   4.204 -10.156  1.00 11.50           C
ATOM    853  OG1 THR B 132      47.432   3.629 -10.331  1.00 12.62           O
ATOM    854  CG2 THR B 132      46.254   5.457  -9.390  1.00 12.31           C
ATOM    855  N   ALA B 133      42.974   3.613 -10.071  1.00 10.54           N
ATOM    856  CA  ALA B 133      41.604   4.055  -9.901  1.00 10.62           C
ATOM    857  C   ALA B 133      40.875   3.222  -8.879  1.00 10.21           C
ATOM    858  O   ALA B 133      40.067   3.769  -8.076  1.00  9.58           O
ATOM    859  CB  ALA B 133      40.846   4.045 -11.260  1.00 11.28           C
ATOM    860  N   VAL B 134      41.093   1.926  -8.881  1.00 10.04           N
ATOM    861  CA  VAL B 134      40.501   1.042  -7.869  1.00 10.41           C
ATOM    862  C   VAL B 134      40.921   1.509  -6.455  1.00 10.51           C
ATOM    863  O   VAL B 134      40.111   1.632  -5.526  1.00 10.07           O
ATOM    864  CB  VAL B 134      40.904  -0.441  -8.074  1.00  9.88           C
ATOM    865  CG1 VAL B 134      40.524  -1.293  -6.840  1.00 10.05           C
ATOM    866  CG2 VAL B 134      40.237  -1.003  -9.321  1.00 11.01           C
ATOM    867  N   MET B 135      42.228   1.761  -6.317  1.00  9.90           N
ATOM    868  CA  MET B 135      42.835   2.150  -5.048  1.00  8.47           C
ATOM    869  C   MET B 135      42.231   3.496  -4.610  1.00  9.81           C
ATOM    870  O   MET B 135      41.830   3.652  -3.461  1.00  7.74           O
ATOM    871  CB  MET B 135      44.375   2.192  -5.179  1.00  8.98           C
ATOM    872  CG  MET B 135      45.055   2.227  -3.805  1.00  9.10           C
ATOM    873  SD  MET B 135      46.843   2.487  -3.968  1.00  9.72           S
ATOM    874  CE  MET B 135      46.921   4.133  -4.585  1.00 11.95           C
ATOM    875  N   LYS B 136      42.138   4.441  -5.544  1.00  8.79           N
ATOM    876  CA  LYS B 136      41.653   5.761  -5.257  1.00  8.86           C
ATOM    877  C   LYS B 136      40.197   5.671  -4.788  1.00  9.12           C
ATOM    878  O   LYS B 136      39.824   6.294  -3.785  1.00  9.66           O
ATOM    879  CB  LYS B 136      41.730   6.634  -6.506  1.00 10.06           C
ATOM    880  CG  LYS B 136      41.302   8.074  -6.254  1.00  9.92           C
ATOM    881  CD  LYS B 136      41.344   8.943  -7.538  1.00 11.84           C
ATOM    882  CE  LYS B 136      41.093  10.406  -7.214  1.00 16.99           C
ATOM    883  NZ  LYS B 136      41.247  11.212  -8.477  1.00 18.66           N
ATOM    884  N   ASN B 137      39.398   4.930  -5.521  1.00  9.41           N
ATOM    885  CA  ASN B 137      37.967   4.805  -5.176  1.00  8.96           C
ATOM    886  C   ASN B 137      37.801   4.146  -3.798  1.00  9.71           C
ATOM    887  O   ASN B 137      36.993   4.589  -2.961  1.00  9.13           O
ATOM    888  CB  ASN B 137      37.226   3.975  -6.234  1.00  8.82           C
ATOM    889  CG  ASN B 137      35.734   3.866  -5.984  1.00 11.13           C
ATOM    890  OD1 ASN B 137      35.025   4.883  -5.928  1.00 13.41           O
ATOM    891  ND2 ASN B 137      35.262   2.646  -5.890  1.00 10.54           N
ATOM    892  N   HIS B 138      38.574   3.109  -3.515  1.00  8.22           N
ATOM    893  CA  HIS B 138      38.530   2.493  -2.199  1.00  6.85           C
ATOM    894  C   HIS B 138      38.826   3.463  -1.069  1.00  8.10           C
ATOM    895  O   HIS B 138      38.148   3.518  -0.054  1.00  8.30           O
ATOM    896  CB  HIS B 138      39.486   1.285  -2.080  1.00  8.12           C
ATOM    897  CG  HIS B 138      39.317   0.554  -0.791  1.00  7.00           C
ATOM    898  ND1 HIS B 138      38.246  -0.287  -0.578  1.00  7.22           N
ATOM    899  CD2 HIS B 138      39.996   0.613   0.396  1.00  8.47           C
ATOM    900  CE1 HIS B 138      38.298  -0.753   0.661  1.00  7.46           C
ATOM    901  NE2 HIS B 138      39.342  -0.215   1.282  1.00  7.51           N
ATOM    902  N   ILE B 139      39.896   4.219  -1.241  1.00  7.75           N
ATOM    903  CA  ILE B 139      40.336   5.211  -0.249  1.00  7.50           C
ATOM    904  C   ILE B 139      39.252   6.252  -0.035  1.00  8.38           C
ATOM    905  O   ILE B 139      38.825   6.515   1.102  1.00  8.96           O
ATOM    906  CB  ILE B 139      41.710   5.826  -0.597  1.00  8.17           C
ATOM    907  CG1 ILE B 139      42.793   4.741  -0.495  1.00  8.17           C
ATOM    908  CG2 ILE B 139      41.934   7.049   0.287  1.00  9.81           C
ATOM    909  CD1 ILE B 139      44.149   5.165  -1.041  1.00  9.97           C
ATOM    910  N   PHE B 140      38.775   6.857  -1.122  1.00  8.62           N
ATOM    911  CA  PHE B 140      37.815   7.947  -0.971  1.00  8.35           C
ATOM    912  C   PHE B 140      36.568   7.442  -0.273  1.00  9.04           C
ATOM    913  O   PHE B 140      36.117   8.081   0.667  1.00  9.75           O
ATOM    914  CB  PHE B 140      37.446   8.551  -2.347  1.00  9.35           C
ATOM    915  CG  PHE B 140      38.276   9.719  -2.754  1.00 10.69           C
ATOM    916  CD1 PHE B 140      37.726  11.005  -2.690  1.00 13.90           C
ATOM    917  CD2 PHE B 140      39.608   9.574  -3.163  1.00  8.92           C
ATOM    918  CE1 PHE B 140      38.498  12.100  -3.012  1.00 12.24           C
ATOM    919  CE2 PHE B 140      40.354  10.633  -3.478  1.00 10.94           C
ATOM    920  CZ  PHE B 140      39.796  11.902  -3.436  1.00 11.30           C
ATOM    921  N   LYS B 141      35.989   6.344  -0.725  1.00  8.25           N
ATOM    922  CA  LYS B 141      34.716   5.883  -0.175  1.00  8.96           C
ATOM    923  C   LYS B 141      34.883   5.444   1.272  1.00  9.37           C
ATOM    924  O   LYS B 141      34.021   5.739   2.094  1.00  9.59           O
ATOM    925  CB  LYS B 141      34.129   4.767  -1.049  1.00  9.49           C
ATOM    926  CG  LYS B 141      33.800   5.198  -2.470  1.00 14.25           C
ATOM    927  CD  LYS B 141      32.374   5.536  -2.594  1.00 17.55           C
ATOM    928  CE  LYS B 141      32.106   6.081  -4.033  1.00 18.17           C
ATOM    929  NZ  LYS B 141      32.102   5.012  -5.065  1.00 19.34           N
ATOM    930  N   THR B 142      35.977   4.769   1.600  1.00  8.02           N
ATOM    931  CA  THR B 142      36.154   4.247   2.932  1.00  8.46           C
ATOM    932  C   THR B 142      36.453   5.385   3.921  1.00  8.60           C
ATOM    933  O   THR B 142      35.785   5.492   4.976  1.00  8.44           O
ATOM    934  CB  THR B 142      37.250   3.177   2.945  1.00  8.07           C
ATOM    935  OG1 THR B 142      36.892   2.144   2.034  1.00  7.96           O
ATOM    936  CG2 THR B 142      37.444   2.587   4.349  1.00  8.00           C
ATOM    937  N   VAL B 143      37.393   6.257   3.573  1.00  8.41           N
ATOM    938  CA  VAL B 143      37.733   7.375   4.453  1.00  8.63           C
ATOM    939  C   VAL B 143      36.522   8.292   4.633  1.00  9.52           C
ATOM    940  O   VAL B 143      36.283   8.803   5.759  1.00  7.66           O
ATOM    941  CB  VAL B 143      38.980   8.136   3.938  1.00 10.63           C
ATOM    942  CG1 VAL B 143      39.170   9.457   4.608  1.00 15.19           C
ATOM    943  CG2 VAL B 143      40.226   7.225   3.997  1.00 10.08           C
ATOM    944  N   GLN B 144      35.809   8.566   3.557  1.00  9.20           N
ATOM    945  CA  GLN B 144      34.676   9.517   3.691  1.00  9.15           C
ATOM    946  C   GLN B 144      33.521   8.873   4.433  1.00  9.13           C
ATOM    947  O   GLN B 144      32.762   9.584   5.106  1.00 10.16           O
ATOM    948  CB  GLN B 144      34.250  10.097   2.346  1.00  8.73           C
ATOM    949  CG  GLN B 144      35.353  11.022   1.748  1.00 10.79           C
ATOM    950  CD  GLN B 144      35.000  11.621   0.424  1.00  8.89           C
ATOM    951  OE1 GLN B 144      34.142  11.103  -0.297  1.00 12.84           O
ATOM    952  NE2 GLN B 144      35.715  12.704   0.044  1.00 10.84           N
ATOM    953  N   HIS B 145      33.354   7.554   4.312  1.00  8.37           N
ATOM    954  CA  HIS B 145      32.282   6.900   5.054  1.00  8.81           C
ATOM    955  C   HIS B 145      32.424   7.080   6.574  1.00  9.17           C
ATOM    956  O   HIS B 145      31.463   7.430   7.274  1.00 10.09           O
ATOM    957  CB  HIS B 145      32.174   5.397   4.737  1.00  9.66           C
ATOM    958  CG  HIS B 145      31.148   4.731   5.582  1.00  9.54           C
ATOM    959  ND1 HIS B 145      29.810   4.876   5.308  1.00 13.88           N
ATOM    960  CD2 HIS B 145      31.245   4.041   6.735  1.00 11.61           C
ATOM    961  CE1 HIS B 145      29.126   4.252   6.248  1.00 12.28           C
ATOM    962  NE2 HIS B 145      29.958   3.763   7.138  1.00 13.13           N
ATOM    963  N   PHE B 146      33.594   6.819   7.111  1.00  7.96           N
ATOM    964  CA  PHE B 146      33.815   6.878   8.551  1.00  7.73           C
ATOM    965  C   PHE B 146      34.152   8.285   9.035  1.00  7.97           C
ATOM    966  O   PHE B 146      33.888   8.647  10.204  1.00  8.86           O
ATOM    967  CB  PHE B 146      34.953   5.889   8.934  1.00  7.30           C
ATOM    968  CG  PHE B 146      34.580   4.442   8.770  1.00  8.19           C
ATOM    969  CD1 PHE B 146      33.583   3.873   9.556  1.00 10.37           C
ATOM    970  CD2 PHE B 146      35.156   3.661   7.770  1.00  8.04           C
ATOM    971  CE1 PHE B 146      33.172   2.560   9.375  1.00 11.79           C
ATOM    972  CE2 PHE B 146      34.784   2.334   7.608  1.00 10.07           C
ATOM    973  CZ  PHE B 146      33.802   1.786   8.419  1.00 10.71           C
ATOM    974  N   GLY B 147      34.700   9.093   8.143  1.00  8.56           N
ATOM    975  CA  GLY B 147      35.024  10.466   8.463  1.00  7.83           C
ATOM    976  C   GLY B 147      35.808  10.618   9.754  1.00  7.86           C
ATOM    977  O   GLY B 147      36.764   9.872  10.042  1.00  8.10           O
ATOM    978  N   ARG B 148      35.433  11.617  10.556  1.00  7.84           N
ATOM    979  CA  ARG B 148      36.125  11.967  11.770  1.00  7.98           C
ATOM    980  C   ARG B 148      35.921  10.994  12.910  1.00  7.35           C
ATOM    981  O   ARG B 148      36.491  11.184  13.991  1.00  8.25           O
ATOM    982  CB  ARG B 148      35.706  13.362  12.205  1.00  8.27           C
ATOM    983  CG  ARG B 148      36.269  14.486  11.344  1.00 10.90           C
ATOM    984  CD  ARG B 148      35.704  15.848  11.744  1.00 14.37           C
ATOM    985  NE  ARG B 148      36.503  16.933  11.147  1.00 16.76           N
ATOM    986  CZ  ARG B 148      37.497  17.594  11.742  1.00 19.07           C
ATOM    987  NH1 ARG B 148      37.847  17.348  13.018  1.00 18.59           N
ATOM    988  NH2 ARG B 148      38.145  18.545  11.054  1.00 21.62           N
ATOM    989  N   ARG B 149      35.128   9.942  12.718  1.00  6.85           N
ATOM    990  CA  ARG B 149      35.059   8.877  13.732  1.00  7.27           C
ATOM    991  C   ARG B 149      36.402   8.150  13.851  1.00  7.35           C
ATOM    992  O   ARG B 149      36.682   7.518  14.878  1.00  8.15           O
ATOM    993  CB  ARG B 149      33.920   7.909  13.380  1.00  7.86           C
ATOM    994  CG  ARG B 149      32.531   8.590  13.551  1.00  8.06           C
ATOM    995  CD  ARG B 149      31.472   7.747  12.947  1.00  8.74           C
ATOM    996  NE  ARG B 149      31.083   6.660  13.837  1.00  9.21           N
ATOM    997  CZ  ARG B 149      30.338   5.612  13.505  1.00 10.81           C
ATOM    998  NH1 ARG B 149      29.866   5.500  12.269  1.00 13.80           N
ATOM    999  NH2 ARG B 149      30.020   4.738  14.457  1.00 10.42           N
ATOM   1000  N   CYS B 150      37.221   8.301  12.814  1.00  7.71           N
ATOM   1001  CA  CYS B 150      38.612   7.797  12.839  1.00  6.79           C
ATOM   1002  C   CYS B 150      39.540   8.873  13.422  1.00  6.76           C
ATOM   1003  O   CYS B 150      39.547   9.986  12.927  1.00  7.98           O
ATOM   1004  CB  CYS B 150      39.061   7.439  11.437  1.00  7.30           C
ATOM   1005  SG  CYS B 150      38.208   6.058  10.715  1.00  8.31           S
ATOM   1006  N   TYR B 151      40.290   8.572  14.461  1.00  7.08           N
ATOM   1007  CA  TYR B 151      41.357   9.465  14.926  1.00  7.64           C
ATOM   1008  C   TYR B 151      42.428   9.584  13.851  1.00  6.79           C
ATOM   1009  O   TYR B 151      42.990  10.668  13.573  1.00  6.78           O
ATOM   1010  CB  TYR B 151      41.966   8.996  16.273  1.00  7.87           C
ATOM   1011  CG  TYR B 151      43.199   9.783  16.585  1.00  7.11           C
ATOM   1012  CD1 TYR B 151      44.454   9.216  16.419  1.00  7.59           C
ATOM   1013  CD2 TYR B 151      43.107  11.107  16.983  1.00  9.19           C
ATOM   1014  CE1 TYR B 151      45.630   9.990  16.625  1.00  9.00           C
ATOM   1015  CE2 TYR B 151      44.231  11.897  17.161  1.00  9.32           C
ATOM   1016  CZ  TYR B 151      45.462  11.317  17.030  1.00  9.30           C
ATOM   1017  OH  TYR B 151      46.600  12.079  17.191  1.00 11.35           O
ATOM   1018  N   SER B 152      42.738   8.441  13.271  1.00  6.14           N
ATOM   1019  CA  SER B 152      43.787   8.325  12.293  1.00  7.03           C
ATOM   1020  C   SER B 152      43.456   7.171  11.367  1.00  7.10           C
ATOM   1021  O   SER B 152      42.582   6.358  11.685  1.00  7.38           O
ATOM   1022  CB  SER B 152      45.150   8.080  12.932  1.00  7.28           C
ATOM   1023  OG  SER B 152      45.183   6.882  13.726  1.00  8.13           O
ATOM   1024  N   TRP B 153      44.162   7.129  10.230  1.00  8.19           N
ATOM   1025  CA  TRP B 153      44.195   5.970   9.321  1.00  7.37           C
ATOM   1026  C   TRP B 153      45.605   5.460   9.160  1.00  6.45           C
ATOM   1027  O   TRP B 153      46.543   6.249   8.940  1.00  7.09           O
ATOM   1028  CB  TRP B 153      43.710   6.342   7.891  1.00  7.33           C
ATOM   1029  CG  TRP B 153      42.220   6.223   7.751  1.00  5.80           C
ATOM   1030  CD1 TRP B 153      41.298   7.206   7.812  1.00  7.52           C
ATOM   1031  CD2 TRP B 153      41.498   5.000   7.622  1.00  5.72           C
ATOM   1032  NE1 TRP B 153      40.038   6.681   7.696  1.00  7.52           N
ATOM   1033  CE2 TRP B 153      40.122   5.328   7.581  1.00  7.72           C
ATOM   1034  CE3 TRP B 153      41.862   3.664   7.549  1.00  5.84           C
ATOM   1035  CZ2 TRP B 153      39.131   4.362   7.467  1.00  7.69           C
ATOM   1036  CZ3 TRP B 153      40.879   2.716   7.427  1.00  8.16           C
ATOM   1037  CH2 TRP B 153      39.510   3.074   7.384  1.00  7.22           C
ATOM   1038  N   ASP B 154      45.751   4.151   9.176  1.00  6.33           N
ATOM   1039  CA  ASP B 154      46.951   3.464   8.649  1.00  5.93           C
ATOM   1040  C   ASP B 154      46.723   3.328   7.148  1.00  6.45           C
ATOM   1041  O   ASP B 154      46.003   2.449   6.665  1.00  7.11           O
ATOM   1042  CB  ASP B 154      47.179   2.130   9.351  1.00  5.88           C
ATOM   1043  CG  ASP B 154      47.514   2.271  10.818  1.00  6.61           C
ATOM   1044  OD1 ASP B 154      47.869   3.400  11.267  1.00  7.72           O
ATOM   1045  OD2 ASP B 154      47.453   1.228  11.527  1.00  7.37           O
ATOM   1046  N   VAL B 155      47.289   4.297   6.428  1.00  6.52           N
ATOM   1047  CA  VAL B 155      47.009   4.454   5.008  1.00  7.38           C
ATOM   1048  C   VAL B 155      47.665   3.333   4.204  1.00  7.48           C
ATOM   1049  O   VAL B 155      47.024   2.679   3.386  1.00  8.66           O
ATOM   1050  CB  VAL B 155      47.453   5.857   4.511  1.00  7.04           C
ATOM   1051  CG1 VAL B 155      47.223   5.999   3.005  1.00  8.12           C
ATOM   1052  CG2 VAL B 155      46.713   6.948   5.226  1.00  7.86           C
ATOM   1053  N   VAL B 156      48.974   3.207   4.330  1.00  6.87           N
ATOM   1054  CA  VAL B 156      49.704   2.095   3.740  1.00  6.57           C
ATOM   1055  C   VAL B 156      50.329   1.288   4.864  1.00  6.16           C
ATOM   1056  O   VAL B 156      50.816   1.843   5.846  1.00  6.10           O
ATOM   1057  CB  VAL B 156      50.801   2.544   2.730  1.00  6.64           C
ATOM   1058  CG1 VAL B 156      51.430   1.334   2.081  1.00  9.44           C
ATOM   1059  CG2 VAL B 156      50.207   3.439   1.658  1.00  6.98           C
ATOM   1060  N   ASN B 157      50.223  -0.024   4.741  1.00  6.24           N
ATOM   1061  CA  ASN B 157      50.643  -0.976   5.758  1.00  6.60           C
ATOM   1062  C   ASN B 157      51.724  -1.861   5.147  1.00  7.08           C
ATOM   1063  O   ASN B 157      51.504  -2.470   4.100  1.00  8.01           O
ATOM   1064  CB  ASN B 157      49.430  -1.791   6.214  1.00  6.14           C
ATOM   1065  CG  ASN B 157      49.580  -2.339   7.595  1.00  7.39           C
ATOM   1066  OD1 ASN B 157      49.662  -1.547   8.541  1.00  9.79           O
ATOM   1067  ND2 ASN B 157      49.557  -3.677   7.770  1.00  6.93           N
ATOM   1068  N   GLU B 158      52.875  -1.928   5.795  1.00  7.66           N
ATOM   1069  CA  GLU B 158      53.908  -2.969   5.492  1.00  7.92           C
ATOM   1070  C   GLU B 158      54.345  -2.935   4.031  1.00  8.88           C
ATOM   1071  O   GLU B 158      54.287  -3.962   3.330  1.00  9.25           O
ATOM   1072  CB  GLU B 158      53.405  -4.331   5.927  1.00  8.30           C
ATOM   1073  CG  GLU B 158      53.105  -4.411   7.405  1.00  9.01           C
ATOM   1074  CD  GLU B 158      52.505  -5.734   7.888  1.00  8.84           C
ATOM   1075  OE1 GLU B 158      52.341  -6.678   7.077  1.00 10.30           O
ATOM   1076  OE2 GLU B 158      52.225  -5.828   9.104  1.00  8.96           O
ATOM   1077  N   ALA B 159      54.865  -1.776   3.612  1.00  9.33           N
ATOM   1078  CA  ALA B 159      55.274  -1.508   2.233  1.00  9.52           C
ATOM   1079  C   ALA B 159      56.760  -1.805   1.986  1.00  9.67           C
ATOM   1080  O   ALA B 159      57.186  -1.772   0.832  1.00 10.62           O
ATOM   1081  CB  ALA B 159      54.996  -0.057   1.875  1.00 10.05           C
ATOM   1082  N   LEU B 160      57.527  -2.084   3.033  1.00  8.96           N
ATOM   1083  CA  LEU B 160      58.991  -2.238   2.909  1.00  9.41           C
ATOM   1084  C   LEU B 160      59.461  -3.614   3.256  1.00  9.65           C
ATOM   1085  O   LEU B 160      58.991  -4.260   4.182  1.00  9.82           O
ATOM   1086  CB  LEU B 160      59.711  -1.247   3.853  1.00  8.25           C
ATOM   1087  CG  LEU B 160      59.511   0.253   3.613  1.00  9.57           C
ATOM   1088  CD1 LEU B 160      59.948   1.066   4.867  1.00 10.40           C
ATOM   1089  CD2 LEU B 160      60.274   0.715   2.349  1.00 11.60           C
ATOM   1090  N   ASN B 161      60.484  -4.029   2.523  1.00 10.56           N
ATOM   1091  CA  ASN B 161      61.348  -5.126   2.941  1.00 10.48           C
ATOM   1092  C   ASN B 161      62.337  -4.641   3.994  1.00 10.92           C
ATOM   1093  O   ASN B 161      62.546  -3.436   4.133  1.00 11.35           O
ATOM   1094  CB  ASN B 161      62.142  -5.632   1.739  1.00 10.64           C
ATOM   1095  CG  ASN B 161      61.275  -6.280   0.677  1.00 11.13           C
ATOM   1096  OD1 ASN B 161      60.420  -7.115   0.959  1.00 15.04           O
ATOM   1097  ND2 ASN B 161      61.551  -5.932  -0.574  1.00 12.51           N
ATOM   1098  N   GLY B 162      62.975  -5.591   4.686  1.00 12.09           N
ATOM   1099  CA  GLY B 162      63.986  -5.260   5.689  1.00 13.53           C
ATOM   1100  C   GLY B 162      65.162  -4.457   5.161  1.00 13.66           C
ATOM   1101  O   GLY B 162      65.724  -3.634   5.879  1.00 17.00           O
ATOM   1102  N   ASP B 163      65.494  -4.625   3.893  1.00 14.13           N
ATOM   1103  CA  ASP B 163      66.555  -3.839   3.259  1.00 14.53           C
ATOM   1104  C   ASP B 163      66.151  -2.444   2.749  1.00 14.88           C
ATOM   1105  O   ASP B 163      66.960  -1.716   2.147  1.00 16.24           O
ATOM   1106  CB  ASP B 163      67.253  -4.669   2.170  1.00 14.72           C
ATOM   1107  CG  ASP B 163      66.379  -4.895   0.942  1.00 17.59           C
ATOM   1108  OD1 ASP B 163      65.251  -4.364   0.894  1.00 14.45           O
ATOM   1109  OD2 ASP B 163      66.818  -5.579  -0.005  1.00 18.08           O
ATOM   1110  N   GLY B 164      64.901  -2.046   3.027  1.00 13.12           N
ATOM   1111  CA  GLY B 164      64.383  -0.745   2.641  1.00 13.83           C
ATOM   1112  C   GLY B 164      63.817  -0.595   1.248  1.00 13.20           C
ATOM   1113  O   GLY B 164      63.400   0.513   0.855  1.00 15.28           O
ATOM   1114  N   THR B 165      63.831  -1.702   0.481  1.00 13.45           N
ATOM   1115  CA  THR B 165      63.248  -1.728  -0.842  1.00 14.20           C
ATOM   1116  C   THR B 165      61.750  -1.957  -0.651  1.00 13.30           C
ATOM   1117  O   THR B 165      61.316  -2.400   0.426  1.00 13.79           O
ATOM   1118  CB  THR B 165      63.875  -2.843  -1.757  1.00 13.33           C
ATOM   1119  OG1 THR B 165      63.710  -4.151  -1.186  1.00 14.57           O
ATOM   1120  CG2 THR B 165      65.401  -2.581  -1.992  1.00 17.39           C
ATOM   1121  N   PHE B 166      60.976  -1.683  -1.685  1.00 13.36           N
ATOM   1122  CA  PHE B 166      59.522  -1.921  -1.612  1.00 11.98           C
ATOM   1123  C   PHE B 166      59.200  -3.386  -1.647  1.00 12.12           C
ATOM   1124  O   PHE B 166      59.682  -4.138  -2.501  1.00 14.17           O
ATOM   1125  CB  PHE B 166      58.735  -1.199  -2.727  1.00 11.59           C
ATOM   1126  CG  PHE B 166      58.603   0.269  -2.538  1.00 14.06           C
ATOM   1127  CD1 PHE B 166      57.649   0.796  -1.673  1.00 17.85           C
ATOM   1128  CD2 PHE B 166      59.395   1.169  -3.230  1.00 17.08           C
ATOM   1129  CE1 PHE B 166      57.507   2.209  -1.490  1.00 17.75           C
ATOM   1130  CE2 PHE B 166      59.249   2.560  -3.023  1.00 18.85           C
ATOM   1131  CZ  PHE B 166      58.283   3.059  -2.154  1.00 18.51           C
ATOM   1132  N   SER B 167      58.327  -3.813  -0.749  1.00 11.92           N
ATOM   1133  CA  SER B 167      57.917  -5.211  -0.685  1.00 12.02           C
ATOM   1134  C   SER B 167      56.767  -5.467  -1.678  1.00 12.46           C
ATOM   1135  O   SER B 167      56.028  -4.541  -2.116  1.00 12.13           O
ATOM   1136  CB  SER B 167      57.555  -5.620   0.744  1.00 12.64           C
ATOM   1137  OG  SER B 167      56.550  -4.754   1.253  1.00 12.45           O
ATOM   1138  N   SER B 168      56.612  -6.736  -2.021  1.00 13.98           N
ATOM   1139  CA  SER B 168      55.668  -7.155  -3.037  1.00 14.42           C
ATOM   1140  C   SER B 168      54.242  -7.001  -2.515  1.00 12.87           C
ATOM   1141  O   SER B 168      53.960  -7.269  -1.328  1.00 13.22           O
ATOM   1142  CB  SER B 168      55.899  -8.627  -3.401  1.00 14.69           C
ATOM   1143  OG  SER B 168      57.195  -8.820  -3.922  1.00 20.97           O
ATOM   1144  N   SER B 169      53.367  -6.580  -3.417  1.00 13.20           N
ATOM   1145  CA  SER B 169      51.926  -6.528  -3.161  1.00 12.43           C
ATOM   1146  C   SER B 169      51.239  -6.355  -4.496  1.00 12.75           C
ATOM   1147  O   SER B 169      51.829  -5.931  -5.496  1.00 12.37           O
ATOM   1148  CB  SER B 169      51.564  -5.367  -2.214  1.00 12.96           C
ATOM   1149  OG  SER B 169      51.606  -4.121  -2.850  1.00 12.20           O
ATOM   1150  N   VAL B 170      49.960  -6.630  -4.523  1.00 11.19           N
ATOM   1151  CA  VAL B 170      49.227  -6.428  -5.776  1.00 11.48           C
ATOM   1152  C   VAL B 170      49.382  -4.981  -6.249  1.00 11.05           C
ATOM   1153  O   VAL B 170      49.511  -4.686  -7.426  1.00 11.90           O
ATOM   1154  CB  VAL B 170      47.735  -6.863  -5.619  1.00  9.90           C
ATOM   1155  CG1 VAL B 170      46.952  -6.029  -4.545  1.00 11.36           C
ATOM   1156  CG2 VAL B 170      46.956  -6.787  -6.944  1.00 12.00           C
ATOM   1157  N   TRP B 171      49.358  -4.037  -5.290  1.00 10.07           N
ATOM   1158  CA  TRP B 171      49.494  -2.647  -5.548  1.00 10.69           C
ATOM   1159  C   TRP B 171      50.857  -2.294  -6.132  1.00 11.49           C
ATOM   1160  O   TRP B 171      50.935  -1.649  -7.152  1.00 11.33           O
ATOM   1161  CB  TRP B 171      49.192  -1.804  -4.266  1.00 10.82           C
ATOM   1162  CG  TRP B 171      47.984  -2.256  -3.507  1.00  9.37           C
ATOM   1163  CD1 TRP B 171      47.967  -2.951  -2.360  1.00  8.95           C
ATOM   1164  CD2 TRP B 171      46.616  -2.089  -3.901  1.00  9.61           C
ATOM   1165  NE1 TRP B 171      46.685  -3.234  -1.979  1.00  9.43           N
ATOM   1166  CE2 TRP B 171      45.832  -2.708  -2.906  1.00  8.04           C
ATOM   1167  CE3 TRP B 171      45.976  -1.485  -5.009  1.00  7.37           C
ATOM   1168  CZ2 TRP B 171      44.452  -2.727  -2.960  1.00  9.00           C
ATOM   1169  CZ3 TRP B 171      44.604  -1.489  -5.052  1.00  8.40           C
ATOM   1170  CH2 TRP B 171      43.857  -2.108  -4.049  1.00  9.53           C
ATOM   1171  N   TYR B 172      51.915  -2.672  -5.443  1.00 11.99           N
ATOM   1172  CA  TYR B 172      53.274  -2.339  -5.876  1.00 12.72           C
ATOM   1173  C   TYR B 172      53.607  -2.998  -7.203  1.00 12.98           C
ATOM   1174  O   TYR B 172      54.140  -2.353  -8.086  1.00 13.86           O
ATOM   1175  CB  TYR B 172      54.302  -2.735  -4.815  1.00 12.72           C
ATOM   1176  CG  TYR B 172      55.730  -2.436  -5.257  1.00 11.42           C
ATOM   1177  CD1 TYR B 172      56.141  -1.169  -5.510  1.00 10.54           C
ATOM   1178  CD2 TYR B 172      56.574  -3.488  -5.512  1.00 13.37           C
ATOM   1179  CE1 TYR B 172      57.458  -0.917  -5.979  1.00 12.77           C
ATOM   1180  CE2 TYR B 172      57.850  -3.260  -5.929  1.00 13.62           C
ATOM   1181  CZ  TYR B 172      58.259  -1.990  -6.157  1.00 13.28           C
ATOM   1182  OH  TYR B 172      59.545  -1.774  -6.611  1.00 17.24           O
ATOM   1183  N   ASP B 173      53.270  -4.266  -7.315  1.00 13.16           N
ATOM   1184  CA  ASP B 173      53.698  -5.087  -8.486  1.00 13.13           C
ATOM   1185  C   ASP B 173      53.042  -4.561  -9.766  1.00 14.80           C
ATOM   1186  O   ASP B 173      53.617  -4.646 -10.858  1.00 16.33           O
ATOM   1187  CB  ASP B 173      53.351  -6.573  -8.280  1.00 13.79           C
ATOM   1188  CG  ASP B 173      54.132  -7.254  -7.108  1.00 16.00           C
ATOM   1189  OD1 ASP B 173      54.886  -6.612  -6.390  1.00 19.54           O
ATOM   1190  OD2 ASP B 173      53.924  -8.446  -6.891  1.00 23.05           O
ATOM   1191  N   THR B 174      51.851  -3.988  -9.658  1.00 13.86           N
ATOM   1192  CA  THR B 174      51.126  -3.487 -10.810  1.00 14.58           C
ATOM   1193  C   THR B 174      51.417  -1.998 -11.059  1.00 13.93           C
ATOM   1194  O   THR B 174      51.644  -1.549 -12.189  1.00 15.80           O
ATOM   1195  CB  THR B 174      49.602  -3.607 -10.543  1.00 14.53           C
ATOM   1196  OG1 THR B 174      49.273  -4.933 -10.135  1.00 18.71           O
ATOM   1197  CG2 THR B 174      48.812  -3.147 -11.781  1.00 17.90           C
ATOM   1198  N   ILE B 175      51.355  -1.190 -10.001  1.00 13.53           N
ATOM   1199  CA  ILE B 175      51.435   0.251 -10.110  1.00 13.14           C
ATOM   1200  C   ILE B 175      52.863   0.789 -10.026  1.00 14.16           C
ATOM   1201  O   ILE B 175      53.192   1.845 -10.576  1.00 15.93           O
ATOM   1202  CB  ILE B 175      50.558   0.942  -9.003  1.00 13.35           C
ATOM   1203  CG1 ILE B 175      49.101   0.481  -9.143  1.00 13.50           C
ATOM   1204  CG2 ILE B 175      50.700   2.470  -9.068  1.00 12.27           C
ATOM   1205  CD1 ILE B 175      48.195   0.861  -7.959  1.00 12.65           C
ATOM   1206  N   GLY B 176      53.698   0.074  -9.314  1.00 14.41           N
ATOM   1207  CA  GLY B 176      55.028   0.549  -9.016  1.00 14.39           C
ATOM   1208  C   GLY B 176      55.036   1.496  -7.813  1.00 14.82           C
ATOM   1209  O   GLY B 176      53.994   1.657  -7.135  1.00 13.78           O
ATOM   1210  N   GLU B 177      56.173   2.152  -7.583  1.00 15.28           N
ATOM   1211  CA  GLU B 177      56.401   2.942  -6.349  1.00 15.77           C
ATOM   1212  C   GLU B 177      55.376   4.047  -6.128  1.00 15.79           C
ATOM   1213  O   GLU B 177      55.079   4.443  -4.982  1.00 13.60           O
ATOM   1214  CB  GLU B 177      57.829   3.527  -6.292  1.00 17.44           C
ATOM   1215  CG  GLU B 177      58.194   4.496  -7.353  1.00 21.34           C
ATOM   1216  CD  GLU B 177      59.589   5.130  -7.147  1.00 30.06           C
ATOM   1217  OE1 GLU B 177      60.312   4.714  -6.209  1.00 31.14           O
ATOM   1218  OE2 GLU B 177      59.941   6.053  -7.937  1.00 37.05           O
ATOM   1219  N   GLU B 178      54.856   4.578  -7.224  1.00 14.89           N
ATOM   1220  CA  GLU B 178      53.886   5.653  -7.128  1.00 15.24           C
ATOM   1221  C   GLU B 178      52.661   5.292  -6.301  1.00 13.71           C
ATOM   1222  O   GLU B 178      52.063   6.195  -5.714  1.00 14.14           O
ATOM   1223  CB  GLU B 178      53.402   6.094  -8.528  1.00 15.52           C
ATOM   1224  CG  GLU B 178      54.372   6.975  -9.254  1.00 20.49           C
ATOM   1225  CD  GLU B 178      54.652   8.235  -8.465  1.00 23.65           C
ATOM   1226  OE1 GLU B 178      55.836   8.495  -8.135  1.00 30.55           O
ATOM   1227  OE2 GLU B 178      53.677   8.942  -8.160  1.00 27.86           O
ATOM   1228  N   TYR B 179      52.325   4.016  -6.204  1.00 13.21           N
ATOM   1229  CA  TYR B 179      51.139   3.604  -5.429  1.00 11.52           C
ATOM   1230  C   TYR B 179      51.248   4.173  -4.013  1.00 11.87           C
ATOM   1231  O   TYR B 179      50.254   4.505  -3.389  1.00 10.93           O
ATOM   1232  CB  TYR B 179      50.955   2.097  -5.393  1.00 11.36           C
ATOM   1233  CG  TYR B 179      51.556   1.399  -4.196  1.00  9.27           C
ATOM   1234  CD1 TYR B 179      50.795   1.164  -3.043  1.00 10.57           C
ATOM   1235  CD2 TYR B 179      52.873   0.957  -4.181  1.00 10.87           C
ATOM   1236  CE1 TYR B 179      51.321   0.523  -1.954  1.00 10.19           C
ATOM   1237  CE2 TYR B 179      53.403   0.317  -3.071  1.00 10.45           C
ATOM   1238  CZ  TYR B 179      52.615   0.051  -1.982  1.00 10.12           C
ATOM   1239  OH  TYR B 179      53.149  -0.594  -0.912  1.00 10.32           O
ATOM   1240  N   PHE B 180      52.456   4.204  -3.482  1.00 11.28           N
ATOM   1241  CA  PHE B 180      52.634   4.549  -2.064  1.00  9.54           C
ATOM   1242  C   PHE B 180      52.303   6.007  -1.810  1.00 10.32           C
ATOM   1243  O   PHE B 180      51.552   6.370  -0.902  1.00  9.43           O
ATOM   1244  CB  PHE B 180      54.086   4.250  -1.653  1.00  9.93           C
ATOM   1245  CG  PHE B 180      54.383   4.642  -0.262  1.00  9.89           C
ATOM   1246  CD1 PHE B 180      54.824   5.914   0.031  1.00 12.04           C
ATOM   1247  CD2 PHE B 180      54.179   3.741   0.788  1.00 10.09           C
ATOM   1248  CE1 PHE B 180      55.060   6.291   1.338  1.00 11.67           C
ATOM   1249  CE2 PHE B 180      54.390   4.149   2.090  1.00 11.28           C
ATOM   1250  CZ  PHE B 180      54.812   5.414   2.360  1.00 10.62           C
ATOM   1251  N   TYR B 181      52.830   6.881  -2.661  1.00  9.68           N
ATOM   1252  CA  TYR B 181      52.615   8.291  -2.563  1.00  9.41           C
ATOM   1253  C   TYR B 181      51.149   8.641  -2.878  1.00  9.37           C
ATOM   1254  O   TYR B 181      50.517   9.450  -2.206  1.00  9.01           O
ATOM   1255  CB  TYR B 181      53.606   9.066  -3.473  1.00 10.25           C
ATOM   1256  CG  TYR B 181      55.011   8.630  -3.173  1.00 11.29           C
ATOM   1257  CD1 TYR B 181      55.610   8.962  -1.991  1.00 10.53           C
ATOM   1258  CD2 TYR B 181      55.708   7.838  -4.024  1.00 13.11           C
ATOM   1259  CE1 TYR B 181      56.882   8.538  -1.670  1.00 11.57           C
ATOM   1260  CE2 TYR B 181      56.988   7.389  -3.715  1.00 14.91           C
ATOM   1261  CZ  TYR B 181      57.556   7.753  -2.523  1.00 14.97           C
ATOM   1262  OH  TYR B 181      58.815   7.340  -2.174  1.00 16.85           O
ATOM   1263  N   LEU B 182      50.628   8.011  -3.916  1.00  9.94           N
ATOM   1264  CA  LEU B 182      49.217   8.224  -4.303  1.00  9.35           C
ATOM   1265  C   LEU B 182      48.245   7.841  -3.197  1.00  8.99           C
ATOM   1266  O   LEU B 182      47.270   8.524  -3.014  1.00 10.12           O
ATOM   1267  CB  LEU B 182      48.884   7.512  -5.610  1.00 10.10           C
ATOM   1268  CG  LEU B 182      49.556   8.082  -6.866  1.00 11.90           C
ATOM   1269  CD1 LEU B 182      49.257   7.182  -8.057  1.00 14.23           C
ATOM   1270  CD2 LEU B 182      49.155   9.544  -7.088  1.00 13.07           C
ATOM   1271  N   ALA B 183      48.526   6.753  -2.472  1.00  9.11           N
ATOM   1272  CA  ALA B 183      47.640   6.353  -1.369  1.00  7.58           C
ATOM   1273  C   ALA B 183      47.468   7.468  -0.367  1.00  8.45           C
ATOM   1274  O   ALA B 183      46.357   7.779   0.054  1.00  7.48           O
ATOM   1275  CB  ALA B 183      48.124   5.094  -0.712  1.00  7.85           C
ATOM   1276  N   PHE B 184      48.542   8.070   0.067  1.00  7.55           N
ATOM   1277  CA  PHE B 184      48.501   9.196   0.981  1.00  7.95           C
ATOM   1278  C   PHE B 184      47.881  10.438   0.359  1.00  8.19           C
ATOM   1279  O   PHE B 184      47.096  11.155   1.024  1.00  8.31           O
ATOM   1280  CB  PHE B 184      49.914   9.496   1.528  1.00  7.64           C
ATOM   1281  CG  PHE B 184      50.336   8.548   2.612  1.00  7.40           C
ATOM   1282  CD1 PHE B 184      51.016   7.370   2.322  1.00  8.18           C
ATOM   1283  CD2 PHE B 184      50.097   8.885   3.933  1.00  8.01           C
ATOM   1284  CE1 PHE B 184      51.390   6.494   3.350  1.00  9.01           C
ATOM   1285  CE2 PHE B 184      50.447   8.011   4.941  1.00  8.42           C
ATOM   1286  CZ  PHE B 184      51.092   6.833   4.671  1.00  8.22           C
ATOM   1287  N   LYS B 185      48.209  10.705  -0.903  1.00  8.65           N
ATOM   1288  CA  LYS B 185      47.615  11.869  -1.602  1.00  9.71           C
ATOM   1289  C   LYS B 185      46.091  11.763  -1.635  1.00  8.58           C
ATOM   1290  O   LYS B 185      45.398  12.716  -1.337  1.00  9.22           O
ATOM   1291  CB  LYS B 185      48.177  11.945  -3.048  1.00 10.54           C
ATOM   1292  CG  LYS B 185      47.738  13.140  -3.836  1.00 13.80           C
ATOM   1293  CD  LYS B 185      48.264  13.122  -5.272  1.00 16.32           C
ATOM   1294  CE  LYS B 185      47.566  14.268  -6.092  1.00 22.66           C
ATOM   1295  NZ  LYS B 185      47.613  14.153  -7.591  1.00 29.07           N
ATOM   1296  N   TYR B 186      45.579  10.581  -1.970  1.00  9.00           N
ATOM   1297  CA  TYR B 186      44.135  10.320  -2.044  1.00  9.13           C
ATOM   1298  C   TYR B 186      43.483  10.396  -0.687  1.00  9.09           C
ATOM   1299  O   TYR B 186      42.396  10.959  -0.580  1.00  9.33           O
ATOM   1300  CB  TYR B 186      43.868   8.980  -2.693  1.00  9.48           C
ATOM   1301  CG  TYR B 186      44.337   8.816  -4.129  1.00 10.92           C
ATOM   1302  CD1 TYR B 186      44.408   9.872  -4.986  1.00 11.68           C
ATOM   1303  CD2 TYR B 186      44.654   7.555  -4.606  1.00  9.76           C
ATOM   1304  CE1 TYR B 186      44.834   9.709  -6.342  1.00 12.22           C
ATOM   1305  CE2 TYR B 186      45.066   7.380  -5.929  1.00 11.57           C
ATOM   1306  CZ  TYR B 186      45.126   8.474  -6.774  1.00 11.33           C
ATOM   1307  OH  TYR B 186      45.555   8.237  -8.077  1.00 15.96           O
ATOM   1308  N   ALA B 187      44.119   9.838   0.340  1.00  8.10           N
ATOM   1309  CA  ALA B 187      43.559   9.945   1.705  1.00  7.76           C
ATOM   1310  C   ALA B 187      43.474  11.403   2.146  1.00  8.41           C
ATOM   1311  O   ALA B 187      42.436  11.848   2.656  1.00  8.90           O
ATOM   1312  CB  ALA B 187      44.392   9.135   2.693  1.00  8.02           C
ATOM   1313  N   GLN B 188      44.500  12.172   1.851  1.00  8.67           N
ATOM   1314  CA  GLN B 188      44.526  13.584   2.200  1.00  9.55           C
ATOM   1315  C   GLN B 188      43.412  14.342   1.444  1.00 10.00           C
ATOM   1316  O   GLN B 188      42.691  15.158   2.034  1.00 10.24           O
ATOM   1317  CB  GLN B 188      45.910  14.152   1.889  1.00 10.26           C
ATOM   1318  CG  GLN B 188      45.989  15.664   2.008  1.00 13.31           C
ATOM   1319  CD  GLN B 188      47.366  16.234   1.793  1.00 19.04           C
ATOM   1320  OE1 GLN B 188      48.214  15.589   1.223  1.00 16.94           O
ATOM   1321  NE2 GLN B 188      47.586  17.472   2.288  1.00 24.57           N
ATOM   1322  N   GLU B 189      43.297  14.082   0.146  1.00 10.72           N
ATOM   1323  CA  GLU B 189      42.297  14.763  -0.691  1.00 10.97           C
ATOM   1324  C   GLU B 189      40.887  14.370  -0.227  1.00 11.13           C
ATOM   1325  O   GLU B 189      39.999  15.231  -0.105  1.00 11.27           O
ATOM   1326  CB  GLU B 189      42.496  14.423  -2.171  1.00 11.94           C
ATOM   1327  CG  GLU B 189      43.777  14.956  -2.776  1.00 17.49           C
ATOM   1328  CD  GLU B 189      44.008  14.588  -4.246  1.00 22.82           C
ATOM   1329  OE1 GLU B 189      43.368  13.637  -4.828  1.00 26.08           O
ATOM   1330  OE2 GLU B 189      44.899  15.293  -4.806  1.00 24.54           O
ATOM   1331  N   ALA B 190      40.665  13.075   0.025  1.00 10.12           N
ATOM   1332  CA  ALA B 190      39.326  12.616   0.432  1.00  9.72           C
ATOM   1333  C   ALA B 190      38.900  13.274   1.751  1.00 10.90           C
ATOM   1334  O   ALA B 190      37.752  13.687   1.907  1.00  9.88           O
ATOM   1335  CB  ALA B 190      39.316  11.106   0.566  1.00  9.99           C
ATOM   1336  N   LEU B 191      39.821  13.385   2.691  1.00 10.21           N
ATOM   1337  CA  LEU B 191      39.541  14.035   3.971  1.00 10.48           C
ATOM   1338  C   LEU B 191      39.327  15.532   3.766  1.00 10.10           C
ATOM   1339  O   LEU B 191      38.430  16.101   4.399  1.00 10.79           O
ATOM   1340  CB  LEU B 191      40.707  13.772   4.936  1.00 10.56           C
ATOM   1341  CG  LEU B 191      40.803  12.361   5.471  1.00 12.73           C
ATOM   1342  CD1 LEU B 191      42.116  12.191   6.242  1.00 14.11           C
ATOM   1343  CD2 LEU B 191      39.583  11.973   6.375  1.00 11.27           C
ATOM   1344  N   ALA B 192      40.136  16.187   2.927  1.00 11.52           N
ATOM   1345  CA  ALA B 192      39.941  17.627   2.691  1.00 12.11           C
ATOM   1346  C   ALA B 192      38.555  17.912   2.164  1.00 11.94           C
ATOM   1347  O   ALA B 192      37.937  18.940   2.552  1.00 13.57           O
ATOM   1348  CB  ALA B 192      41.003  18.188   1.729  1.00 11.63           C
ATOM   1349  N   GLN B 193      38.068  17.048   1.282  1.00 12.02           N
ATOM   1350  CA  GLN B 193      36.783  17.277   0.625  1.00 13.92           C
ATOM   1351  C   GLN B 193      35.636  17.326   1.622  1.00 14.66           C
ATOM   1352  O   GLN B 193      34.655  18.042   1.391  1.00 15.52           O
ATOM   1353  CB  GLN B 193      36.511  16.182  -0.383  1.00 15.11           C
ATOM   1354  CG  GLN B 193      37.260  16.217  -1.611  1.00 20.20           C
ATOM   1355  CD  GLN B 193      36.647  15.257  -2.675  1.00 24.36           C
ATOM   1356  OE1 GLN B 193      35.684  14.433  -2.408  1.00 21.06           O
ATOM   1357  NE2 GLN B 193      37.195  15.358  -3.882  1.00 28.78           N
ATOM   1358  N   ILE B 194      35.739  16.592   2.720  1.00 13.82           N
ATOM   1359  CA  ILE B 194      34.677  16.525   3.719  1.00 14.34           C
ATOM   1360  C   ILE B 194      35.020  17.318   4.981  1.00 14.28           C
ATOM   1361  O   ILE B 194      34.365  17.168   5.972  1.00 17.20           O
ATOM   1362  CB  ILE B 194      34.284  15.056   4.076  1.00 13.97           C
ATOM   1363  CG1 ILE B 194      35.491  14.286   4.624  1.00 13.47           C
ATOM   1364  CG2 ILE B 194      33.688  14.378   2.864  1.00 14.48           C
ATOM   1365  CD1 ILE B 194      35.094  13.070   5.483  1.00 11.94           C
ATOM   1366  N   GLY B 195      36.048  18.153   4.947  1.00 14.23           N
ATOM   1367  CA  GLY B 195      36.350  18.981   6.130  1.00 14.75           C
ATOM   1368  C   GLY B 195      36.864  18.170   7.291  1.00 14.67           C
ATOM   1369  O   GLY B 195      36.600  18.474   8.478  1.00 16.05           O
ATOM   1370  N   ALA B 196      37.654  17.150   6.957  1.00 13.49           N
ATOM   1371  CA  ALA B 196      38.187  16.247   7.996  1.00 12.70           C
ATOM   1372  C   ALA B 196      39.714  16.226   8.002  1.00 12.15           C
ATOM   1373  O   ALA B 196      40.339  15.183   8.230  1.00 12.65           O
ATOM   1374  CB  ALA B 196      37.562  14.856   7.836  1.00 12.55           C
ATOM   1375  N   ASN B 197      40.348  17.391   7.839  1.00 12.77           N
ATOM   1376  CA  ASN B 197      41.799  17.444   7.777  1.00 13.54           C
ATOM   1377  C   ASN B 197      42.511  16.999   9.059  1.00 12.53           C
ATOM   1378  O   ASN B 197      43.707  16.645   9.016  1.00 13.53           O
ATOM   1379  CB  ASN B 197      42.316  18.823   7.400  1.00 14.00           C
ATOM   1380  CG  ASN B 197      41.996  19.214   5.973  1.00 17.67           C
ATOM   1381  OD1 ASN B 197      41.905  18.381   5.061  1.00 16.54           O
ATOM   1382  ND2 ASN B 197      41.901  20.498   5.769  1.00 22.45           N
ATOM   1383  N   ASP B 198      41.767  17.013  10.175  1.00 12.43           N
ATOM   1384  CA  ASP B 198      42.319  16.649  11.487  1.00 12.17           C
ATOM   1385  C   ASP B 198      42.478  15.125  11.661  1.00 10.04           C
ATOM   1386  O   ASP B 198      43.166  14.696  12.579  1.00 10.44           O
ATOM   1387  CB  ASP B 198      41.408  17.205  12.602  1.00 13.43           C
ATOM   1388  CG  ASP B 198      41.404  18.723  12.670  1.00 17.28           C
ATOM   1389  OD1 ASP B 198      42.482  19.313  12.746  1.00 21.16           O
ATOM   1390  OD2 ASP B 198      40.305  19.328  12.657  1.00 22.84           O
ATOM   1391  N   VAL B 199      41.917  14.306  10.755  1.00  9.50           N
ATOM   1392  CA  VAL B 199      42.124  12.859  10.775  1.00  8.17           C
ATOM   1393  C   VAL B 199      43.558  12.602  10.351  1.00  8.84           C
ATOM   1394  O   VAL B 199      43.968  13.066   9.266  1.00 10.70           O
ATOM   1395  CB  VAL B 199      41.160  12.122   9.841  1.00  7.84           C
ATOM   1396  CG1 VAL B 199      41.521  10.604   9.750  1.00  8.96           C
ATOM   1397  CG2 VAL B 199      39.693  12.354  10.294  1.00 10.44           C
ATOM   1398  N   LYS B 200      44.346  11.975  11.214  1.00  8.56           N
ATOM   1399  CA  LYS B 200      45.782  11.864  10.971  1.00  8.25           C
ATOM   1400  C   LYS B 200      46.115  10.726  10.053  1.00  9.32           C
ATOM   1401  O   LYS B 200      45.462   9.688  10.078  1.00  9.73           O
ATOM   1402  CB  LYS B 200      46.509  11.645  12.298  1.00  9.23           C
ATOM   1403  CG  LYS B 200      46.243  12.665  13.360  1.00 10.42           C
ATOM   1404  CD  LYS B 200      46.910  13.974  13.076  1.00 15.66           C
ATOM   1405  CE  LYS B 200      46.513  15.018  14.104  1.00 19.74           C
ATOM   1406  NZ  LYS B 200      47.193  16.288  13.775  1.00 21.85           N
ATOM   1407  N   LEU B 201      47.179  10.894   9.264  1.00  7.48           N
ATOM   1408  CA  LEU B 201      47.600   9.913   8.270  1.00  7.83           C
ATOM   1409  C   LEU B 201      48.909   9.270   8.708  1.00  8.09           C
ATOM   1410  O   LEU B 201      49.906   9.964   8.977  1.00  7.44           O
ATOM   1411  CB  LEU B 201      47.730  10.564   6.881  1.00  7.25           C
ATOM   1412  CG  LEU B 201      46.474  11.227   6.326  1.00  7.95           C
ATOM   1413  CD1 LEU B 201      46.785  11.770   4.931  1.00 10.43           C
ATOM   1414  CD2 LEU B 201      45.253  10.270   6.296  1.00  7.33           C
ATOM   1415  N   TYR B 202      48.870   7.948   8.861  1.00  7.61           N
ATOM   1416  CA  TYR B 202      50.011   7.155   9.316  1.00  6.98           C
ATOM   1417  C   TYR B 202      50.466   6.136   8.307  1.00  6.95           C
ATOM   1418  O   TYR B 202      49.669   5.517   7.570  1.00  7.15           O
ATOM   1419  CB  TYR B 202      49.677   6.377  10.609  1.00  7.31           C
ATOM   1420  CG  TYR B 202      49.799   7.159  11.872  1.00  6.51           C
ATOM   1421  CD1 TYR B 202      50.706   6.768  12.860  1.00  7.96           C
ATOM   1422  CD2 TYR B 202      49.000   8.280  12.134  1.00  6.99           C
ATOM   1423  CE1 TYR B 202      50.862   7.457  14.034  1.00  8.53           C
ATOM   1424  CE2 TYR B 202      49.145   8.960  13.305  1.00  7.03           C
ATOM   1425  CZ  TYR B 202      50.074   8.543  14.275  1.00  7.50           C
ATOM   1426  OH  TYR B 202      50.163   9.241  15.461  1.00 12.78           O
ATOM   1427  N   TYR B 203      51.791   5.903   8.337  1.00  6.66           N
ATOM   1428  CA  TYR B 203      52.415   4.715   7.752  1.00  6.36           C
ATOM   1429  C   TYR B 203      52.650   3.740   8.896  1.00  6.73           C
ATOM   1430  O   TYR B 203      53.212   4.142   9.893  1.00  7.88           O
ATOM   1431  CB  TYR B 203      53.787   5.059   7.096  1.00  7.08           C
ATOM   1432  CG  TYR B 203      54.452   3.823   6.571  1.00  7.81           C
ATOM   1433  CD1 TYR B 203      55.645   3.356   7.098  1.00  8.40           C
ATOM   1434  CD2 TYR B 203      53.821   3.053   5.604  1.00  7.06           C
ATOM   1435  CE1 TYR B 203      56.194   2.148   6.679  1.00  7.45           C
ATOM   1436  CE2 TYR B 203      54.380   1.888   5.102  1.00  6.93           C
ATOM   1437  CZ  TYR B 203      55.578   1.444   5.656  1.00  7.08           C
ATOM   1438  OH  TYR B 203      56.100   0.246   5.200  1.00  7.79           O
ATOM   1439  N   ASN B 204      52.322   2.462   8.706  1.00  5.98           N
ATOM   1440  CA  ASN B 204      52.414   1.449   9.770  1.00  5.37           C
ATOM   1441  C   ASN B 204      53.230   0.247   9.286  1.00  6.38           C
ATOM   1442  O   ASN B 204      53.031  -0.228   8.173  1.00  7.84           O
ATOM   1443  CB  ASN B 204      50.985   1.028  10.178  1.00  5.76           C
ATOM   1444  CG  ASN B 204      50.947   0.127  11.388  1.00  4.72           C
ATOM   1445  OD1 ASN B 204      51.360   0.536  12.471  1.00  7.15           O
ATOM   1446  ND2 ASN B 204      50.430  -1.108  11.220  1.00  7.41           N
ATOM   1447  N   ASP B 205      54.190  -0.184  10.091  1.00  6.92           N
ATOM   1448  CA  ASP B 205      55.047  -1.307   9.688  1.00  6.45           C
ATOM   1449  C   ASP B 205      55.693  -1.918  10.921  1.00  6.45           C
ATOM   1450  O   ASP B 205      55.764  -1.302  11.971  1.00  5.94           O
ATOM   1451  CB  ASP B 205      56.136  -0.821   8.692  1.00  7.36           C
ATOM   1452  CG  ASP B 205      56.593  -1.889   7.704  1.00  9.24           C
ATOM   1453  OD1 ASP B 205      56.332  -3.094   7.922  1.00  8.45           O
ATOM   1454  OD2 ASP B 205      57.230  -1.518   6.673  1.00  9.40           O
ATOM   1455  N   TYR B 206      56.232  -3.118  10.712  1.00  7.74           N
ATOM   1456  CA  TYR B 206      57.086  -3.825  11.692  1.00  7.95           C
ATOM   1457  C   TYR B 206      58.566  -3.693  11.280  1.00  8.39           C
ATOM   1458  O   TYR B 206      58.881  -3.416  10.140  1.00  8.86           O
ATOM   1459  CB  TYR B 206      56.743  -5.330  11.774  1.00  7.90           C
ATOM   1460  CG  TYR B 206      56.869  -6.088  10.498  1.00 10.51           C
ATOM   1461  CD1 TYR B 206      55.797  -6.227   9.630  1.00 11.16           C
ATOM   1462  CD2 TYR B 206      58.076  -6.675  10.164  1.00  9.34           C
ATOM   1463  CE1 TYR B 206      55.946  -6.980   8.450  1.00 12.89           C
ATOM   1464  CE2 TYR B 206      58.225  -7.383   9.002  1.00 11.49           C
ATOM   1465  CZ  TYR B 206      57.163  -7.483   8.132  1.00 12.99           C
ATOM   1466  OH  TYR B 206      57.273  -8.192   6.931  1.00 18.76           O
ATOM   1467  N   GLY B 207      59.433  -3.886  12.265  1.00  7.92           N
ATOM   1468  CA  GLY B 207      60.869  -3.865  11.983  1.00  9.44           C
ATOM   1469  C   GLY B 207      61.448  -2.487  11.832  1.00  8.89           C
ATOM   1470  O   GLY B 207      62.610  -2.357  11.479  1.00 10.32           O
ATOM   1471  N   ILE B 208      60.664  -1.489  12.184  1.00  8.42           N
ATOM   1472  CA  ILE B 208      61.036  -0.094  12.111  1.00  7.65           C
ATOM   1473  C   ILE B 208      61.133   0.541  13.499  1.00  7.92           C
ATOM   1474  O   ILE B 208      61.134   1.764  13.673  1.00  9.12           O
ATOM   1475  CB  ILE B 208      60.066   0.665  11.225  1.00  7.19           C
ATOM   1476  CG1 ILE B 208      58.641   0.675  11.792  1.00  7.48           C
ATOM   1477  CG2 ILE B 208      60.095   0.128   9.742  1.00  8.86           C
ATOM   1478  CD1 ILE B 208      57.677   1.747  11.143  1.00  8.90           C
ATOM   1479  N   GLU B 209      61.204  -0.299  14.514  1.00  7.49           N
ATOM   1480  CA  GLU B 209      61.225   0.139  15.927  1.00  7.36           C
ATOM   1481  C   GLU B 209      62.631   0.291  16.512  1.00  8.43           C
ATOM   1482  O   GLU B 209      62.792   0.639  17.712  1.00  8.26           O
ATOM   1483  CB  GLU B 209      60.448  -0.846  16.797  1.00  7.75           C
ATOM   1484  CG  GLU B 209      59.108  -1.267  16.229  1.00  7.17           C
ATOM   1485  CD  GLU B 209      59.144  -2.460  15.293  1.00  7.68           C
ATOM   1486  OE1 GLU B 209      60.266  -2.945  14.909  1.00  8.22           O
ATOM   1487  OE2 GLU B 209      58.022  -2.902  14.905  1.00  8.66           O
ATOM   1488  N   ASN B 210      63.658  -0.063  15.711  1.00  9.36           N
ATOM   1489  CA  ASN B 210      65.070   0.018  16.125  1.00 11.03           C
ATOM   1490  C   ASN B 210      65.894   0.552  14.953  1.00 10.11           C
ATOM   1491  O   ASN B 210      65.430   0.607  13.823  1.00  8.63           O
ATOM   1492  CB  ASN B 210      65.568  -1.364  16.582  1.00 11.81           C
ATOM   1493  CG  ASN B 210      65.625  -2.384  15.441  1.00 15.77           C
ATOM   1494  OD1 ASN B 210      64.762  -2.460  14.591  1.00 22.10           O
ATOM   1495  ND2 ASN B 210      66.700  -3.172  15.422  1.00 27.22           N
ATOM   1496  N   PRO B 211      67.145   0.931  15.201  1.00 11.59           N
ATOM   1497  CA  PRO B 211      67.955   1.437  14.115  1.00 12.22           C
ATOM   1498  C   PRO B 211      68.196   0.380  13.049  1.00 12.41           C
ATOM   1499  O   PRO B 211      68.329  -0.799  13.341  1.00 14.69           O
ATOM   1500  CB  PRO B 211      69.253   1.885  14.825  1.00 13.77           C
ATOM   1501  CG  PRO B 211      68.853   2.156  16.221  1.00 12.43           C
ATOM   1502  CD  PRO B 211      67.813   1.043  16.500  1.00 10.89           C
ATOM   1503  N   GLY B 212      68.246   0.806  11.800  1.00 10.85           N
ATOM   1504  CA  GLY B 212      68.563  -0.095  10.749  1.00 12.35           C
ATOM   1505  C   GLY B 212      68.098   0.396   9.427  1.00 10.69           C
ATOM   1506  O   GLY B 212      67.503   1.498   9.318  1.00 10.39           O
ATOM   1507  N   THR B 213      68.328  -0.412   8.394  1.00 11.99           N
ATOM   1508  CA  THR B 213      67.985  -0.000   7.079  1.00 11.06           C
ATOM   1509  C   THR B 213      66.474   0.298   6.884  1.00 11.52           C
ATOM   1510  O   THR B 213      66.083   1.199   6.110  1.00 11.32           O
ATOM   1511  CB  THR B 213      68.481  -0.985   6.016  1.00 12.72           C
ATOM   1512  OG1 THR B 213      68.037  -2.313   6.263  1.00 18.48           O
ATOM   1513  CG2 THR B 213      70.036  -0.996   6.061  1.00 13.71           C
ATOM   1514  N   LYS B 214      65.627  -0.487   7.540  1.00 10.65           N
ATOM   1515  CA  LYS B 214      64.174  -0.335   7.350  1.00  8.64           C
ATOM   1516  C   LYS B 214      63.694   0.985   7.942  1.00  8.61           C
ATOM   1517  O   LYS B 214      62.956   1.735   7.321  1.00  9.46           O
ATOM   1518  CB  LYS B 214      63.421  -1.539   7.952  1.00  9.42           C
ATOM   1519  CG  LYS B 214      62.095  -1.812   7.249  1.00  8.49           C
ATOM   1520  CD  LYS B 214      61.340  -2.976   7.868  1.00 10.06           C
ATOM   1521  CE  LYS B 214      60.098  -3.398   7.091  1.00  9.43           C
ATOM   1522  NZ  LYS B 214      59.434  -4.551   7.748  1.00 10.71           N
ATOM   1523  N   SER B 215      64.139   1.302   9.151  1.00  8.83           N
ATOM   1524  CA  SER B 215      63.822   2.595   9.741  1.00  8.53           C
ATOM   1525  C   SER B 215      64.315   3.796   8.888  1.00  9.09           C
ATOM   1526  O   SER B 215      63.623   4.800   8.687  1.00  9.71           O
ATOM   1527  CB  SER B 215      64.377   2.701  11.163  1.00  9.39           C
ATOM   1528  OG ASER B 215      64.178   4.001  11.638  0.50  3.98           O
ATOM   1529  OG BSER B 215      63.649   1.881  12.071  0.50 14.12           O
ATOM   1530  N   THR B 216      65.535   3.693   8.377  1.00 10.08           N
ATOM   1531  CA  THR B 216      66.067   4.745   7.568  1.00 10.80           C
ATOM   1532  C   THR B 216      65.176   4.938   6.317  1.00 10.06           C
ATOM   1533  O   THR B 216      64.936   6.047   5.839  1.00 10.98           O
ATOM   1534  CB  THR B 216      67.509   4.382   7.211  1.00 11.40           C
ATOM   1535  OG1 THR B 216      68.295   4.408   8.406  1.00 12.06           O
ATOM   1536  CG2 THR B 216      68.124   5.365   6.185  1.00 13.14           C
ATOM   1537  N   ALA B 217      64.734   3.826   5.760  1.00  9.08           N
ATOM   1538  CA  ALA B 217      63.872   3.859   4.593  1.00 10.38           C
ATOM   1539  C   ALA B 217      62.517   4.544   4.888  1.00 10.51           C
ATOM   1540  O   ALA B 217      61.991   5.273   4.025  1.00 10.51           O
ATOM   1541  CB  ALA B 217      63.676   2.445   4.042  1.00 10.33           C
ATOM   1542  N   VAL B 218      61.978   4.341   6.085  1.00  8.90           N
ATOM   1543  CA  VAL B 218      60.770   5.041   6.498  1.00  8.97           C
ATOM   1544  C   VAL B 218      61.005   6.547   6.451  1.00 10.00           C
ATOM   1545  O   VAL B 218      60.175   7.306   5.953  1.00  8.96           O
ATOM   1546  CB  VAL B 218      60.247   4.639   7.907  1.00  9.84           C
ATOM   1547  CG1 VAL B 218      59.053   5.519   8.368  1.00  9.07           C
ATOM   1548  CG2 VAL B 218      59.840   3.162   7.905  1.00 10.52           C
ATOM   1549  N   LEU B 219      62.136   6.986   6.984  1.00  8.91           N
ATOM   1550  CA  LEU B 219      62.420   8.422   6.979  1.00  9.38           C
ATOM   1551  C   LEU B 219      62.512   8.970   5.541  1.00 10.05           C
ATOM   1552  O   LEU B 219      62.061  10.097   5.250  1.00 10.43           O
ATOM   1553  CB  LEU B 219      63.699   8.706   7.757  1.00 10.11           C
ATOM   1554  CG  LEU B 219      63.544   8.517   9.244  1.00 11.13           C
ATOM   1555  CD1 LEU B 219      64.925   8.489   9.929  1.00 14.78           C
ATOM   1556  CD2 LEU B 219      62.633   9.600   9.842  1.00 13.30           C
ATOM   1557  N   GLN B 220      63.089   8.172   4.638  1.00  9.79           N
ATOM   1558  CA  GLN B 220      63.167   8.568   3.223  1.00 10.80           C
ATOM   1559  C   GLN B 220      61.786   8.671   2.562  1.00 11.10           C
ATOM   1560  O   GLN B 220      61.474   9.578   1.796  1.00 11.58           O
ATOM   1561  CB  GLN B 220      64.032   7.562   2.461  1.00 11.54           C
ATOM   1562  CG  GLN B 220      64.304   7.987   1.022  1.00 14.89           C
ATOM   1563  CD  GLN B 220      65.066   9.302   0.932  1.00 18.56           C
ATOM   1564  OE1 GLN B 220      64.577  10.316   0.365  1.00 21.56           O
ATOM   1565  NE2 GLN B 220      66.260   9.318   1.495  1.00 19.26           N
ATOM   1566  N   LEU B 221      60.923   7.706   2.863  1.00  9.64           N
ATOM   1567  CA  LEU B 221      59.547   7.761   2.367  1.00  9.91           C
ATOM   1568  C   LEU B 221      58.834   9.008   2.838  1.00  9.21           C
ATOM   1569  O   LEU B 221      58.102   9.637   2.085  1.00  9.14           O
ATOM   1570  CB  LEU B 221      58.736   6.552   2.789  1.00  9.66           C
ATOM   1571  CG  LEU B 221      59.151   5.185   2.224  1.00 12.09           C
ATOM   1572  CD1 LEU B 221      58.248   4.081   2.851  1.00 14.53           C
ATOM   1573  CD2 LEU B 221      59.082   5.162   0.720  1.00 14.50           C
ATOM   1574  N   VAL B 222      59.047   9.354   4.107  1.00  9.65           N
ATOM   1575  CA  VAL B 222      58.455  10.575   4.679  1.00  9.05           C
ATOM   1576  C   VAL B 222      58.961  11.837   3.944  1.00  9.71           C
ATOM   1577  O   VAL B 222      58.172  12.683   3.562  1.00 10.86           O
ATOM   1578  CB  VAL B 222      58.679  10.609   6.194  1.00  8.42           C
ATOM   1579  CG1 VAL B 222      58.325  11.955   6.819  1.00  9.40           C
ATOM   1580  CG2 VAL B 222      57.873   9.482   6.873  1.00  9.68           C
ATOM   1581  N   SER B 223      60.269  11.928   3.789  1.00 10.89           N
ATOM   1582  CA  SER B 223      60.868  13.010   3.006  1.00 11.35           C
ATOM   1583  C   SER B 223      60.267  13.085   1.610  1.00 11.52           C
ATOM   1584  O   SER B 223      59.888  14.170   1.139  1.00 10.59           O
ATOM   1585  CB  SER B 223      62.374  12.760   2.919  1.00 11.74           C
ATOM   1586  OG  SER B 223      63.045  13.752   2.141  1.00 17.46           O
ATOM   1587  N   ASN B 224      60.146  11.952   0.943  1.00 10.49           N
ATOM   1588  CA  ASN B 224      59.614  11.930  -0.428  1.00 11.06           C
ATOM   1589  C   ASN B 224      58.125  12.350  -0.473  1.00 11.78           C
ATOM   1590  O   ASN B 224      57.697  13.098  -1.388  1.00 11.79           O
ATOM   1591  CB  ASN B 224      59.765  10.539  -1.050  1.00  9.59           C
ATOM   1592  CG  ASN B 224      61.206  10.128  -1.263  1.00 12.33           C
ATOM   1593  OD1 ASN B 224      62.132  10.917  -1.142  1.00 15.11           O
ATOM   1594  ND2 ASN B 224      61.389   8.845  -1.564  1.00 11.57           N
ATOM   1595  N   LEU B 225      57.301  11.883   0.481  1.00  9.93           N
ATOM   1596  CA  LEU B 225      55.930  12.330   0.562  1.00  9.84           C
ATOM   1597  C   LEU B 225      55.849  13.855   0.710  1.00 10.00           C
ATOM   1598  O   LEU B 225      55.109  14.509   0.021  1.00  9.70           O
ATOM   1599  CB  LEU B 225      55.218  11.680   1.754  1.00  9.31           C
ATOM   1600  CG  LEU B 225      54.752  10.235   1.578  1.00  9.82           C
ATOM   1601  CD1 LEU B 225      54.530   9.598   2.945  1.00 10.00           C
ATOM   1602  CD2 LEU B 225      53.463  10.141   0.743  1.00 10.04           C
ATOM   1603  N   ARG B 226      56.643  14.407   1.609  1.00  9.99           N
ATOM   1604  CA  ARG B 226      56.517  15.812   1.976  1.00  9.41           C
ATOM   1605  C   ARG B 226      56.999  16.706   0.852  1.00  9.83           C
ATOM   1606  O   ARG B 226      56.409  17.769   0.633  1.00 11.03           O
ATOM   1607  CB  ARG B 226      57.169  16.103   3.295  1.00  9.83           C
ATOM   1608  CG  ARG B 226      56.377  15.438   4.414  1.00  9.84           C
ATOM   1609  CD  ARG B 226      57.040  15.577   5.718  1.00 10.47           C
ATOM   1610  NE  ARG B 226      56.130  15.214   6.795  1.00  9.82           N
ATOM   1611  CZ  ARG B 226      56.547  14.992   8.038  1.00  9.22           C
ATOM   1612  NH1 ARG B 226      57.819  15.103   8.365  1.00 11.13           N
ATOM   1613  NH2 ARG B 226      55.629  14.688   8.967  1.00 10.40           N
ATOM   1614  N   LYS B 227      57.995  16.249   0.107  1.00 10.61           N
ATOM   1615  CA  LYS B 227      58.429  17.012  -1.082  1.00 12.21           C
ATOM   1616  C   LYS B 227      57.368  17.080  -2.152  1.00 12.33           C
ATOM   1617  O   LYS B 227      57.368  18.004  -3.001  1.00 11.55           O
ATOM   1618  CB  LYS B 227      59.709  16.404  -1.655  1.00 14.63           C
ATOM   1619  CG  LYS B 227      60.885  16.812  -0.781  1.00 20.31           C
ATOM   1620  CD  LYS B 227      62.243  16.395  -1.353  1.00 27.24           C
ATOM   1621  CE  LYS B 227      63.393  16.845  -0.477  1.00 30.74           C
ATOM   1622  NZ  LYS B 227      64.595  16.995  -1.314  1.00 34.49           N
ATOM   1623  N   ARG B 228      56.465  16.113  -2.175  1.00 10.96           N
ATOM   1624  CA  ARG B 228      55.365  16.136  -3.095  1.00 10.55           C
ATOM   1625  C   ARG B 228      54.142  16.907  -2.561  1.00 10.31           C
ATOM   1626  O   ARG B 228      53.087  16.911  -3.206  1.00 12.67           O
ATOM   1627  CB  ARG B 228      54.938  14.695  -3.415  1.00 11.26           C
ATOM   1628  CG  ARG B 228      55.929  13.956  -4.288  1.00 13.09           C
ATOM   1629  CD  ARG B 228      55.682  12.479  -4.120  1.00 18.22           C
ATOM   1630  NE  ARG B 228      56.603  11.637  -4.872  1.00 20.54           N
ATOM   1631  CZ  ARG B 228      56.266  10.834  -5.873  1.00 24.81           C
ATOM   1632  NH1 ARG B 228      55.010  10.689  -6.270  1.00 23.21           N
ATOM   1633  NH2 ARG B 228      57.233  10.127  -6.456  1.00 26.40           N
ATOM   1634  N   GLY B 229      54.288  17.556  -1.422  1.00  9.63           N
ATOM   1635  CA  GLY B 229      53.183  18.310  -0.828  1.00 11.52           C
ATOM   1636  C   GLY B 229      52.118  17.366  -0.272  1.00 12.07           C
ATOM   1637  O   GLY B 229      50.971  17.782  -0.096  1.00 14.72           O
ATOM   1638  N   ILE B 230      52.493  16.126   0.051  1.00 11.98           N
ATOM   1639  CA  ILE B 230      51.537  15.151   0.616  1.00 10.78           C
ATOM   1640  C   ILE B 230      51.721  15.027   2.135  1.00 12.14           C
ATOM   1641  O   ILE B 230      52.842  14.925   2.631  1.00 13.92           O
ATOM   1642  CB  ILE B 230      51.734  13.782  -0.027  1.00 10.44           C
ATOM   1643  CG1 ILE B 230      51.584  13.841  -1.569  1.00 10.99           C
ATOM   1644  CG2 ILE B 230      50.725  12.740   0.515  1.00  9.40           C
ATOM   1645  CD1 ILE B 230      52.101  12.616  -2.300  1.00 11.62           C
ATOM   1646  N   ARG B 231      50.606  15.048   2.877  1.00 12.05           N
ATOM   1647  CA  ARG B 231      50.641  14.965   4.308  1.00 12.10           C
ATOM   1648  C   ARG B 231      50.846  13.546   4.808  1.00 10.92           C
ATOM   1649  O   ARG B 231      50.175  12.590   4.389  1.00 10.51           O
ATOM   1650  CB  ARG B 231      49.330  15.492   4.859  1.00 12.72           C
ATOM   1651  CG  ARG B 231      49.176  15.385   6.358  1.00 13.98           C
ATOM   1652  CD  ARG B 231      48.006  16.288   6.873  1.00 14.72           C
ATOM   1653  NE  ARG B 231      46.663  15.953   6.353  1.00 15.71           N
ATOM   1654  CZ  ARG B 231      45.793  15.114   6.942  1.00 14.62           C
ATOM   1655  NH1 ARG B 231      46.109  14.463   8.046  1.00 12.38           N
ATOM   1656  NH2 ARG B 231      44.610  14.877   6.418  1.00 14.04           N
ATOM   1657  N   ILE B 232      51.821  13.441   5.696  1.00  9.11           N
ATOM   1658  CA  ILE B 232      51.971  12.255   6.550  1.00  8.43           C
ATOM   1659  C   ILE B 232      52.186  12.783   7.973  1.00  8.77           C
ATOM   1660  O   ILE B 232      53.136  13.536   8.236  1.00 10.35           O
ATOM   1661  CB  ILE B 232      53.003  11.240   6.069  1.00  8.21           C
ATOM   1662  CG1 ILE B 232      53.124  10.111   7.081  1.00  8.54           C
ATOM   1663  CG2 ILE B 232      54.394  11.906   5.864  1.00  8.66           C
ATOM   1664  CD1 ILE B 232      53.855   8.862   6.580  1.00  9.31           C
ATOM   1665  N   ASP B 233      51.297  12.408   8.913  1.00  7.91           N
ATOM   1666  CA  ASP B 233      51.391  12.906  10.299  1.00  8.47           C
ATOM   1667  C   ASP B 233      52.145  12.018  11.254  1.00  8.20           C
ATOM   1668  O   ASP B 233      52.709  12.518  12.263  1.00  8.72           O
ATOM   1669  CB  ASP B 233      49.997  13.064  10.843  1.00  7.98           C
ATOM   1670  CG  ASP B 233      49.195  13.999  10.008  1.00  9.79           C
ATOM   1671  OD1 ASP B 233      49.573  15.215   9.944  1.00 12.17           O
ATOM   1672  OD2 ASP B 233      48.217  13.540   9.379  1.00  9.03           O
ATOM   1673  N   GLY B 234      52.200  10.726  10.957  1.00  7.82           N
ATOM   1674  CA  GLY B 234      52.755   9.780  11.921  1.00  7.66           C
ATOM   1675  C   GLY B 234      53.238   8.490  11.355  1.00  7.31           C
ATOM   1676  O   GLY B 234      52.920   8.132  10.233  1.00  7.47           O
ATOM   1677  N   VAL B 235      54.032   7.815  12.199  1.00  7.41           N
ATOM   1678  CA  VAL B 235      54.445   6.455  11.952  1.00  7.16           C
ATOM   1679  C   VAL B 235      53.914   5.532  13.045  1.00  7.14           C
ATOM   1680  O   VAL B 235      53.966   5.850  14.250  1.00  7.45           O
ATOM   1681  CB  VAL B 235      55.953   6.307  11.721  1.00  7.78           C
ATOM   1682  CG1 VAL B 235      56.338   6.974  10.410  1.00 11.14           C
ATOM   1683  CG2 VAL B 235      56.769   6.822  12.883  1.00 10.19           C
ATOM   1684  N   GLY B 236      53.502   4.335  12.608  1.00  7.02           N
ATOM   1685  CA  GLY B 236      53.007   3.282  13.495  1.00  6.72           C
ATOM   1686  C   GLY B 236      54.061   2.200  13.580  1.00  6.48           C
ATOM   1687  O   GLY B 236      54.499   1.627  12.563  1.00  7.53           O
ATOM   1688  N   LEU B 237      54.537   1.964  14.804  1.00  5.92           N
ATOM   1689  CA  LEU B 237      55.604   1.015  15.096  1.00  6.98           C
ATOM   1690  C   LEU B 237      54.921  -0.271  15.613  1.00  5.93           C
ATOM   1691  O   LEU B 237      54.545  -0.330  16.758  1.00  6.51           O
ATOM   1692  CB  LEU B 237      56.568   1.591  16.130  1.00  7.73           C
ATOM   1693  CG  LEU B 237      57.677   2.490  15.564  1.00  8.58           C
ATOM   1694  CD1 LEU B 237      57.139   3.608  14.701  1.00  9.65           C
ATOM   1695  CD2 LEU B 237      58.508   3.081  16.718  1.00 10.99           C
ATOM   1696  N   GLU B 238      54.763  -1.266  14.751  1.00  5.89           N
ATOM   1697  CA  GLU B 238      53.969  -2.450  15.158  1.00  6.71           C
ATOM   1698  C   GLU B 238      54.423  -3.043  16.453  1.00  6.22           C
ATOM   1699  O   GLU B 238      53.629  -3.379  17.299  1.00  7.08           O
ATOM   1700  CB  GLU B 238      53.954  -3.527  14.066  1.00  6.58           C
ATOM   1701  CG  GLU B 238      53.091  -3.133  12.859  1.00  6.47           C
ATOM   1702  CD  GLU B 238      52.959  -4.175  11.815  1.00  7.15           C
ATOM   1703  OE1 GLU B 238      53.184  -5.356  12.071  1.00  8.65           O
ATOM   1704  OE2 GLU B 238      52.554  -3.804  10.662  1.00  8.18           O
ATOM   1705  N   SER B 239      55.713  -3.266  16.573  1.00  5.99           N
ATOM   1706  CA  SER B 239      56.280  -3.794  17.801  1.00  6.02           C
ATOM   1707  C   SER B 239      55.796  -5.217  18.125  1.00  7.14           C
ATOM   1708  O   SER B 239      55.475  -5.514  19.273  1.00  6.96           O
ATOM   1709  CB  SER B 239      56.059  -2.838  18.982  1.00  7.43           C
ATOM   1710  OG  SER B 239      56.465  -1.516  18.633  1.00  8.06           O
ATOM   1711  N   HIS B 240      55.800  -6.100  17.113  1.00  7.76           N
ATOM   1712  CA  HIS B 240      55.603  -7.532  17.327  1.00  6.99           C
ATOM   1713  C   HIS B 240      56.942  -8.154  17.697  1.00  8.60           C
ATOM   1714  O   HIS B 240      57.693  -8.680  16.834  1.00  9.42           O
ATOM   1715  CB  HIS B 240      55.026  -8.191  16.084  1.00  7.92           C
ATOM   1716  CG  HIS B 240      53.610  -7.796  15.793  1.00  6.10           C
ATOM   1717  ND1 HIS B 240      52.568  -8.094  16.650  1.00  7.17           N
ATOM   1718  CD2 HIS B 240      53.078  -7.091  14.766  1.00  6.72           C
ATOM   1719  CE1 HIS B 240      51.453  -7.595  16.135  1.00  7.70           C
ATOM   1720  NE2 HIS B 240      51.726  -7.002  14.985  1.00  7.05           N
ATOM   1721  N   PHE B 241      57.248  -8.122  18.984  1.00  6.78           N
ATOM   1722  CA  PHE B 241      58.549  -8.558  19.481  1.00  7.43           C
ATOM   1723  C   PHE B 241      58.532  -9.990  19.954  1.00  7.46           C
ATOM   1724  O   PHE B 241      57.471 -10.626  20.119  1.00  6.78           O
ATOM   1725  CB  PHE B 241      59.029  -7.632  20.602  1.00  7.37           C
ATOM   1726  CG  PHE B 241      59.261  -6.178  20.146  1.00  8.34           C
ATOM   1727  CD1 PHE B 241      59.851  -5.879  18.899  1.00  8.01           C
ATOM   1728  CD2 PHE B 241      58.904  -5.114  20.968  1.00  7.89           C
ATOM   1729  CE1 PHE B 241      60.075  -4.562  18.546  1.00  7.42           C
ATOM   1730  CE2 PHE B 241      59.118  -3.798  20.586  1.00  7.67           C
ATOM   1731  CZ  PHE B 241      59.720  -3.525  19.384  1.00  7.85           C
ATOM   1732  N   ILE B 242      59.731 -10.520  20.166  1.00  8.08           N
ATOM   1733  CA  ILE B 242      59.962 -11.887  20.618  1.00  7.93           C
ATOM   1734  C   ILE B 242      60.576 -11.821  21.985  1.00  7.73           C
ATOM   1735  O   ILE B 242      61.496 -11.069  22.218  1.00  7.20           O
ATOM   1736  CB  ILE B 242      60.873 -12.675  19.667  1.00  8.31           C
ATOM   1737  CG1 ILE B 242      60.130 -12.890  18.366  1.00 11.43           C
ATOM   1738  CG2 ILE B 242      61.254 -14.034  20.258  1.00 10.12           C
ATOM   1739  CD1 ILE B 242      61.107 -13.275  17.164  1.00 16.69           C
ATOM   1740  N   VAL B 243      60.050 -12.597  22.919  1.00  7.34           N
ATOM   1741  CA  VAL B 243      60.572 -12.659  24.295  1.00  7.56           C
ATOM   1742  C   VAL B 243      62.043 -13.032  24.296  1.00  7.84           C
ATOM   1743  O   VAL B 243      62.445 -14.022  23.690  1.00  9.58           O
ATOM   1744  CB  VAL B 243      59.765 -13.643  25.220  1.00  7.17           C
ATOM   1745  CG1 VAL B 243      60.387 -13.680  26.631  1.00  8.08           C
ATOM   1746  CG2 VAL B 243      58.265 -13.251  25.292  1.00  8.95           C
ATOM   1747  N   GLY B 244      62.852 -12.204  24.956  1.00  8.26           N
ATOM   1748  CA  GLY B 244      64.298 -12.412  24.972  1.00  8.31           C
ATOM   1749  C   GLY B 244      65.043 -11.818  23.801  1.00  9.41           C
ATOM   1750  O   GLY B 244      66.290 -11.887  23.817  1.00 10.59           O
ATOM   1751  N   GLU B 245      64.352 -11.347  22.780  1.00  8.53           N
ATOM   1752  CA  GLU B 245      64.969 -10.752  21.591  1.00 10.38           C
ATOM   1753  C   GLU B 245      64.394  -9.352  21.304  1.00  9.43           C
ATOM   1754  O   GLU B 245      64.351  -8.937  20.153  1.00 10.80           O
ATOM   1755  CB  GLU B 245      64.707 -11.661  20.371  1.00 11.72           C
ATOM   1756  CG  GLU B 245      65.223 -13.074  20.553  1.00 15.98           C
ATOM   1757  CD  GLU B 245      64.989 -13.958  19.349  1.00 18.03           C
ATOM   1758  OE1 GLU B 245      64.657 -13.487  18.251  1.00 22.18           O
ATOM   1759  OE2 GLU B 245      65.174 -15.165  19.522  1.00 25.61           O
ATOM   1760  N   THR B 246      63.883  -8.703  22.350  1.00  8.38           N
ATOM   1761  CA  THR B 246      63.244  -7.384  22.235  1.00  8.20           C
ATOM   1762  C   THR B 246      64.317  -6.290  22.178  1.00  8.20           C
ATOM   1763  O   THR B 246      65.234  -6.310  22.993  1.00  8.54           O
ATOM   1764  CB  THR B 246      62.259  -7.174  23.361  1.00  9.19           C
ATOM   1765  OG1 THR B 246      61.187  -8.111  23.183  1.00  8.80           O
ATOM   1766  CG2 THR B 246      61.736  -5.725  23.352  1.00  8.16           C
ATOM   1767  N   PRO B 247      64.207  -5.346  21.219  1.00  8.01           N
ATOM   1768  CA  PRO B 247      65.224  -4.282  21.181  1.00  8.28           C
ATOM   1769  C   PRO B 247      65.254  -3.495  22.490  1.00  8.04           C
ATOM   1770  O   PRO B 247      64.225  -3.363  23.188  1.00  8.41           O
ATOM   1771  CB  PRO B 247      64.756  -3.390  20.049  1.00  8.33           C
ATOM   1772  CG  PRO B 247      63.873  -4.243  19.174  1.00 13.15           C
ATOM   1773  CD  PRO B 247      63.218  -5.207  20.141  1.00  8.68           C
ATOM   1774  N   SER B 248      66.437  -3.026  22.843  1.00  7.87           N
ATOM   1775  CA  SER B 248      66.656  -2.358  24.108  1.00  8.21           C
ATOM   1776  C   SER B 248      65.899  -1.054  24.247  1.00  7.87           C
ATOM   1777  O   SER B 248      65.471  -0.441  23.249  1.00  7.65           O
ATOM   1778  CB  SER B 248      68.140  -2.075  24.242  1.00  9.01           C
ATOM   1779  OG  SER B 248      68.547  -1.043  23.329  1.00 10.96           O
ATOM   1780  N   LEU B 249      65.735  -0.624  25.476  1.00  8.39           N
ATOM   1781  CA  LEU B 249      65.137   0.679  25.758  1.00  8.14           C
ATOM   1782  C   LEU B 249      65.852   1.779  24.968  1.00  8.35           C
ATOM   1783  O   LEU B 249      65.224   2.621  24.313  1.00  8.37           O
ATOM   1784  CB  LEU B 249      65.201   0.965  27.278  1.00  9.43           C
ATOM   1785  CG  LEU B 249      64.734   2.369  27.720  1.00  9.55           C
ATOM   1786  CD1 LEU B 249      63.323   2.780  27.176  1.00 10.47           C
ATOM   1787  CD2 LEU B 249      64.822   2.516  29.204  1.00 10.35           C
ATOM   1788  N   ALA B 250      67.179   1.754  25.045  1.00  8.60           N
ATOM   1789  CA  ALA B 250      67.970   2.806  24.374  1.00  7.65           C
ATOM   1790  C   ALA B 250      67.759   2.814  22.878  1.00  8.56           C
ATOM   1791  O   ALA B 250      67.620   3.894  22.284  1.00  8.23           O
ATOM   1792  CB  ALA B 250      69.439   2.720  24.734  1.00  8.47           C
ATOM   1793  N   ASP B 251      67.728   1.640  22.250  1.00  7.72           N
ATOM   1794  CA  ASP B 251      67.549   1.557  20.804  1.00  8.54           C
ATOM   1795  C   ASP B 251      66.108   1.981  20.441  1.00  8.07           C
ATOM   1796  O   ASP B 251      65.918   2.709  19.471  1.00  7.71           O
ATOM   1797  CB  ASP B 251      67.802   0.147  20.286  1.00  9.25           C
ATOM   1798  CG  ASP B 251      69.257  -0.175  20.061  1.00 12.79           C
ATOM   1799  OD1 ASP B 251      70.058   0.797  19.953  1.00 17.48           O
ATOM   1800  OD2 ASP B 251      69.588  -1.382  19.912  1.00 12.75           O
ATOM   1801  N   GLN B 252      65.110   1.511  21.198  1.00  7.15           N
ATOM   1802  CA  GLN B 252      63.734   1.847  20.869  1.00  7.75           C
ATOM   1803  C   GLN B 252      63.515   3.356  21.060  1.00  7.07           C
ATOM   1804  O   GLN B 252      62.827   4.003  20.254  1.00  8.17           O
ATOM   1805  CB  GLN B 252      62.769   1.042  21.719  1.00  7.31           C
ATOM   1806  CG  GLN B 252      62.684  -0.414  21.357  1.00  7.27           C
ATOM   1807  CD  GLN B 252      61.449  -1.072  21.900  1.00  7.39           C
ATOM   1808  OE1 GLN B 252      60.325  -0.571  21.672  1.00  7.67           O
ATOM   1809  NE2 GLN B 252      61.621  -2.167  22.673  1.00  7.20           N
ATOM   1810  N   LEU B 253      64.076   3.898  22.137  1.00  7.22           N
ATOM   1811  CA  LEU B 253      63.970   5.333  22.396  1.00  7.60           C
ATOM   1812  C   LEU B 253      64.646   6.156  21.306  1.00  7.39           C
ATOM   1813  O   LEU B 253      64.064   7.142  20.778  1.00  8.09           O
ATOM   1814  CB  LEU B 253      64.499   5.706  23.785  1.00  7.32           C
ATOM   1815  CG  LEU B 253      64.463   7.197  24.140  1.00  8.86           C
ATOM   1816  CD1 LEU B 253      63.057   7.817  24.001  1.00 10.78           C
ATOM   1817  CD2 LEU B 253      64.991   7.357  25.567  1.00 10.20           C
ATOM   1818  N   ALA B 254      65.862   5.766  20.941  1.00  7.47           N
ATOM   1819  CA  ALA B 254      66.579   6.484  19.901  1.00  7.76           C
ATOM   1820  C   ALA B 254      65.769   6.526  18.597  1.00  7.79           C
ATOM   1821  O   ALA B 254      65.694   7.549  17.898  1.00  8.75           O
ATOM   1822  CB  ALA B 254      67.913   5.830  19.629  1.00  8.88           C
ATOM   1823  N   THR B 255      65.153   5.395  18.246  1.00  8.42           N
ATOM   1824  CA  THR B 255      64.404   5.317  16.990  1.00  8.35           C
ATOM   1825  C   THR B 255      63.155   6.185  17.026  1.00  8.89           C
ATOM   1826  O   THR B 255      62.824   6.891  16.056  1.00  8.30           O
ATOM   1827  CB  THR B 255      64.117   3.854  16.627  1.00  7.40           C
ATOM   1828  OG1 THR B 255      65.389   3.164  16.516  1.00  9.90           O
ATOM   1829  CG2 THR B 255      63.377   3.734  15.325  1.00 11.93           C
ATOM   1830  N   LYS B 256      62.467   6.191  18.155  1.00  7.06           N
ATOM   1831  CA  LYS B 256      61.293   7.048  18.298  1.00  7.89           C
ATOM   1832  C   LYS B 256      61.723   8.529  18.179  1.00  7.51           C
ATOM   1833  O   LYS B 256      61.022   9.302  17.580  1.00  8.87           O
ATOM   1834  CB  LYS B 256      60.546   6.760  19.607  1.00  8.06           C
ATOM   1835  CG  LYS B 256      59.801   5.418  19.539  1.00  8.82           C
ATOM   1836  CD  LYS B 256      59.099   5.112  20.813  1.00  8.12           C
ATOM   1837  CE  LYS B 256      58.281   3.778  20.707  1.00  7.92           C
ATOM   1838  NZ  LYS B 256      59.128   2.574  20.680  1.00  7.70           N
ATOM   1839  N   GLN B 257      62.802   8.889  18.863  1.00  9.13           N
ATOM   1840  CA  GLN B 257      63.351  10.241  18.735  1.00 10.47           C
ATOM   1841  C   GLN B 257      63.725  10.596  17.328  1.00 10.39           C
ATOM   1842  O   GLN B 257      63.491  11.749  16.946  1.00 11.66           O
ATOM   1843  CB  GLN B 257      64.520  10.448  19.684  1.00 10.59           C
ATOM   1844  CG  GLN B 257      63.978  10.440  21.050  1.00 13.79           C
ATOM   1845  CD  GLN B 257      64.954  10.446  22.180  1.00 19.23           C
ATOM   1846  OE1 GLN B 257      66.033   9.864  22.081  1.00 19.26           O
ATOM   1847  NE2 GLN B 257      64.567  11.124  23.285  1.00 21.93           N
ATOM   1848  N   ALA B 258      64.240   9.678  16.542  1.00  9.31           N
ATOM   1849  CA  ALA B 258      64.551   9.969  15.117  1.00  9.63           C
ATOM   1850  C   ALA B 258      63.267  10.361  14.367  1.00 10.20           C
ATOM   1851  O   ALA B 258      63.237  11.329  13.620  1.00 10.73           O
ATOM   1852  CB  ALA B 258      65.209   8.857  14.447  1.00  9.96           C
ATOM   1853  N   TYR B 259      62.165   9.632  14.600  1.00  9.01           N
ATOM   1854  CA  TYR B 259      60.921   9.968  13.951  1.00  8.50           C
ATOM   1855  C   TYR B 259      60.353  11.307  14.425  1.00  8.27           C
ATOM   1856  O   TYR B 259      59.894  12.112  13.613  1.00  7.72           O
ATOM   1857  CB  TYR B 259      59.887   8.843  14.174  1.00  8.40           C
ATOM   1858  CG  TYR B 259      60.239   7.519  13.539  1.00  6.35           C
ATOM   1859  CD1 TYR B 259      60.697   7.421  12.228  1.00  7.59           C
ATOM   1860  CD2 TYR B 259      60.167   6.354  14.258  1.00  6.15           C
ATOM   1861  CE1 TYR B 259      61.068   6.193  11.684  1.00  9.07           C
ATOM   1862  CE2 TYR B 259      60.483   5.124  13.726  1.00  6.67           C
ATOM   1863  CZ  TYR B 259      60.942   5.032  12.437  1.00  8.50           C
ATOM   1864  OH  TYR B 259      61.323   3.815  11.913  1.00  8.91           O
ATOM   1865  N   ILE B 260      60.373  11.518  15.725  1.00  8.75           N
ATOM   1866  CA  ILE B 260      59.841  12.727  16.344  1.00  8.32           C
ATOM   1867  C   ILE B 260      60.626  13.941  15.869  1.00  8.97           C
ATOM   1868  O   ILE B 260      60.041  14.994  15.556  1.00  9.57           O
ATOM   1869  CB  ILE B 260      59.754  12.620  17.874  1.00  7.82           C
ATOM   1870  CG1 ILE B 260      58.712  11.529  18.229  1.00  8.46           C
ATOM   1871  CG2 ILE B 260      59.386  13.982  18.501  1.00  9.70           C
ATOM   1872  CD1 ILE B 260      58.762  11.068  19.720  1.00 10.99           C
ATOM   1873  N   LYS B 261      61.958  13.785  15.789  1.00 10.00           N
ATOM   1874  CA  LYS B 261      62.808  14.892  15.312  1.00 11.60           C
ATOM   1875  C   LYS B 261      62.536  15.248  13.860  1.00 12.50           C
ATOM   1876  O   LYS B 261      62.684  16.440  13.480  1.00 16.70           O
ATOM   1877  CB  LYS B 261      64.281  14.611  15.605  1.00 11.91           C
ATOM   1878  CG  LYS B 261      65.254  15.685  15.272  1.00 17.28           C
ATOM   1879  CD  LYS B 261      64.898  16.997  15.855  1.00 20.46           C
ATOM   1880  CE  LYS B 261      65.122  17.094  17.329  1.00 18.94           C
ATOM   1881  NZ  LYS B 261      64.710  18.453  17.701  1.00 19.91           N
ATOM   1882  N   ALA B 262      62.064  14.279  13.082  1.00 10.27           N
ATOM   1883  CA  ALA B 262      61.562  14.442  11.724  1.00 10.90           C
ATOM   1884  C   ALA B 262      60.081  14.882  11.659  1.00  9.43           C
ATOM   1885  O   ALA B 262      59.469  14.776  10.608  1.00  9.07           O
ATOM   1886  CB  ALA B 262      61.759  13.133  10.924  1.00 12.23           C
ATOM   1887  N   ASN B 263      59.541  15.378  12.765  1.00  9.40           N
ATOM   1888  CA  ASN B 263      58.197  15.933  12.831  1.00  9.79           C
ATOM   1889  C   ASN B 263      57.113  14.927  12.503  1.00 10.32           C
ATOM   1890  O   ASN B 263      56.126  15.216  11.793  1.00 10.09           O
ATOM   1891  CB  ASN B 263      58.055  17.151  11.892  1.00  9.18           C
ATOM   1892  CG  ASN B 263      56.792  17.895  12.103  1.00 13.02           C
ATOM   1893  OD1 ASN B 263      56.244  17.952  13.198  1.00 12.45           O
ATOM   1894  ND2 ASN B 263      56.302  18.491  11.024  1.00 14.41           N
ATOM   1895  N   LEU B 264      57.331  13.715  12.989  1.00  9.73           N
ATOM   1896  CA  LEU B 264      56.324  12.638  12.988  1.00  8.41           C
ATOM   1897  C   LEU B 264      55.811  12.369  14.410  1.00  8.28           C
ATOM   1898  O   LEU B 264      56.624  12.159  15.318  1.00 10.85           O
ATOM   1899  CB  LEU B 264      56.908  11.366  12.409  1.00  8.68           C
ATOM   1900  CG  LEU B 264      57.312  11.382  10.929  1.00  8.87           C
ATOM   1901  CD1 LEU B 264      58.389  10.386  10.578  1.00 10.43           C
ATOM   1902  CD2 LEU B 264      56.051  11.230   9.964  1.00 10.81           C
ATOM   1903  N   ASP B 265      54.501  12.302  14.570  1.00  7.58           N
ATOM   1904  CA  ASP B 265      53.905  11.646  15.762  1.00  7.57           C
ATOM   1905  C   ASP B 265      54.251  10.144  15.610  1.00  8.04           C
ATOM   1906  O   ASP B 265      54.381   9.601  14.491  1.00  7.74           O
ATOM   1907  CB  ASP B 265      52.402  11.785  15.827  1.00  7.37           C
ATOM   1908  CG  ASP B 265      51.925  13.179  16.170  1.00 10.14           C
ATOM   1909  OD1 ASP B 265      52.767  14.046  16.530  1.00 12.23           O
ATOM   1910  OD2 ASP B 265      50.729  13.417  16.033  1.00 12.73           O
ATOM   1911  N   VAL B 266      54.420   9.474  16.749  1.00  6.54           N
ATOM   1912  CA  VAL B 266      54.705   8.063  16.801  1.00  7.14           C
ATOM   1913  C   VAL B 266      53.647   7.393  17.663  1.00  7.16           C
ATOM   1914  O   VAL B 266      53.252   7.874  18.733  1.00  7.89           O
ATOM   1915  CB  VAL B 266      56.126   7.821  17.455  1.00  8.53           C
ATOM   1916  CG1 VAL B 266      56.362   6.351  17.750  1.00  9.11           C
ATOM   1917  CG2 VAL B 266      57.236   8.396  16.568  1.00 10.36           C
ATOM   1918  N   ALA B 267      53.141   6.270  17.138  1.00  7.19           N
ATOM   1919  CA  ALA B 267      52.332   5.376  17.993  1.00  6.97           C
ATOM   1920  C   ALA B 267      52.981   4.012  17.963  1.00  6.91           C
ATOM   1921  O   ALA B 267      53.423   3.541  16.908  1.00  7.08           O
ATOM   1922  CB  ALA B 267      50.874   5.240  17.495  1.00  7.98           C
ATOM   1923  N   VAL B 268      53.012   3.332  19.120  1.00  6.68           N
ATOM   1924  CA  VAL B 268      53.299   1.896  19.147  1.00  6.42           C
ATOM   1925  C   VAL B 268      51.961   1.231  18.881  1.00  5.88           C
ATOM   1926  O   VAL B 268      51.014   1.508  19.626  1.00  6.90           O
ATOM   1927  CB  VAL B 268      53.885   1.481  20.517  1.00  7.05           C
ATOM   1928  CG1 VAL B 268      54.039  -0.034  20.590  1.00  8.07           C
ATOM   1929  CG2 VAL B 268      55.243   2.149  20.745  1.00  6.91           C
ATOM   1930  N   THR B 269      51.836   0.503  17.767  1.00  5.93           N
ATOM   1931  CA  THR B 269      50.512   0.181  17.231  1.00  7.16           C
ATOM   1932  C   THR B 269      50.027  -1.226  17.448  1.00  7.08           C
ATOM   1933  O   THR B 269      48.813  -1.440  17.415  1.00  7.16           O
ATOM   1934  CB  THR B 269      50.441   0.501  15.738  1.00  6.17           C
ATOM   1935  OG1 THR B 269      51.554  -0.151  15.094  1.00  6.23           O
ATOM   1936  CG2 THR B 269      50.545   2.013  15.521  1.00  6.55           C
ATOM   1937  N   GLU B 270      50.946  -2.185  17.553  1.00  6.14           N
ATOM   1938  CA  GLU B 270      50.546  -3.613  17.596  1.00  6.33           C
ATOM   1939  C   GLU B 270      51.358  -4.434  18.594  1.00  6.12           C
ATOM   1940  O   GLU B 270      51.737  -5.587  18.342  1.00  7.23           O
ATOM   1941  CB  GLU B 270      50.575  -4.251  16.216  1.00  5.79           C
ATOM   1942  CG  GLU B 270      49.966  -3.392  15.122  1.00  6.92           C
ATOM   1943  CD  GLU B 270      49.828  -4.072  13.792  1.00  5.98           C
ATOM   1944  OE1 GLU B 270      50.154  -5.285  13.605  1.00  6.78           O
ATOM   1945  OE2 GLU B 270      49.408  -3.378  12.846  1.00  7.35           O
ATOM   1946  N   LEU B 271      51.679  -3.833  19.732  1.00  6.20           N
ATOM   1947  CA  LEU B 271      52.666  -4.405  20.655  1.00  5.77           C
ATOM   1948  C   LEU B 271      52.208  -5.751  21.180  1.00  6.69           C
ATOM   1949  O   LEU B 271      51.098  -5.903  21.703  1.00  6.80           O
ATOM   1950  CB  LEU B 271      52.941  -3.451  21.798  1.00  6.59           C
ATOM   1951  CG  LEU B 271      53.884  -3.920  22.916  1.00  5.84           C
ATOM   1952  CD1 LEU B 271      55.347  -4.164  22.412  1.00  8.37           C
ATOM   1953  CD2 LEU B 271      53.903  -2.980  24.046  1.00  7.90           C
ATOM   1954  N   ASP B 272      53.087  -6.730  21.067  1.00  6.32           N
ATOM   1955  CA  ASP B 272      52.981  -7.985  21.800  1.00  6.62           C
ATOM   1956  C   ASP B 272      54.371  -8.586  21.869  1.00  6.87           C
ATOM   1957  O   ASP B 272      55.268  -8.133  21.149  1.00  7.22           O
ATOM   1958  CB  ASP B 272      51.867  -8.922  21.271  1.00  7.17           C
ATOM   1959  CG  ASP B 272      51.946  -9.229  19.791  1.00  7.83           C
ATOM   1960  OD1 ASP B 272      53.051  -9.047  19.157  1.00  6.82           O
ATOM   1961  OD2 ASP B 272      50.912  -9.654  19.183  1.00  9.27           O
ATOM   1962  N   VAL B 273      54.580  -9.496  22.790  1.00  6.20           N
ATOM   1963  CA  VAL B 273      55.911 -10.051  22.996  1.00  6.62           C
ATOM   1964  C   VAL B 273      55.705 -11.551  23.093  1.00  6.76           C
ATOM   1965  O   VAL B 273      55.277 -12.067  24.139  1.00  7.09           O
ATOM   1966  CB  VAL B 273      56.638  -9.430  24.174  1.00  5.57           C
ATOM   1967  CG1 VAL B 273      58.120  -9.881  24.104  1.00  5.53           C
ATOM   1968  CG2 VAL B 273      56.517  -7.865  24.246  1.00  6.06           C
ATOM   1969  N   ARG B 274      55.978 -12.241  21.981  1.00  7.52           N
ATOM   1970  CA  ARG B 274      55.642 -13.645  21.813  1.00  7.62           C
ATOM   1971  C   ARG B 274      56.799 -14.567  22.173  1.00  7.70           C
ATOM   1972  O   ARG B 274      57.960 -14.266  21.943  1.00  8.06           O
ATOM   1973  CB  ARG B 274      55.116 -13.928  20.376  1.00  8.19           C
ATOM   1974  CG  ARG B 274      56.196 -13.915  19.293  1.00  7.90           C
ATOM   1975  CD  ARG B 274      55.546 -14.048  17.925  1.00  9.37           C
ATOM   1976  NE  ARG B 274      56.525 -14.127  16.834  1.00  9.97           N
ATOM   1977  CZ  ARG B 274      57.009 -13.101  16.179  1.00 11.96           C
ATOM   1978  NH1 ARG B 274      56.624 -11.884  16.440  1.00 12.85           N
ATOM   1979  NH2 ARG B 274      57.924 -13.292  15.214  1.00 16.00           N
ATOM   1980  N   PHE B 275      56.471 -15.716  22.689  1.00  8.82           N
ATOM   1981  CA  PHE B 275      57.473 -16.745  22.973  1.00  7.87           C
ATOM   1982  C   PHE B 275      57.663 -17.601  21.739  1.00  9.04           C
ATOM   1983  O   PHE B 275      56.716 -18.101  21.153  1.00  8.67           O
ATOM   1984  CB  PHE B 275      56.966 -17.649  24.090  1.00  9.23           C
ATOM   1985  CG  PHE B 275      56.897 -16.967  25.446  1.00  6.33           C
ATOM   1986  CD1 PHE B 275      57.991 -16.884  26.254  1.00  7.96           C
ATOM   1987  CD2 PHE B 275      55.723 -16.418  25.897  1.00  7.75           C
ATOM   1988  CE1 PHE B 275      57.966 -16.199  27.472  1.00  8.86           C
ATOM   1989  CE2 PHE B 275      55.678 -15.765  27.093  1.00  6.79           C
ATOM   1990  CZ  PHE B 275      56.794 -15.683  27.920  1.00  7.12           C
ATOM   1991  N   SER B 276      58.927 -17.777  21.343  1.00 10.36           N
ATOM   1992  CA  SER B 276      59.228 -18.665  20.203  1.00  9.89           C
ATOM   1993  C   SER B 276      59.042 -20.151  20.498  1.00 10.72           C
ATOM   1994  O   SER B 276      58.869 -20.963  19.560  1.00 12.67           O
[truncated: 2,752,019 more chars]
