# Supplementary material for: Growing Glycans in Rosetta: Accurate de novo glycan modeling, density fitting, and rational sequon design
Source: PLoS Comput Biol. 2024 Jun 24;20(6):e1011895. doi: 10.1371/journal.pcbi.1011895 (PMC11288642; doi:10.1371/journal.pcbi.1011895)
Supplement: S1 Data — Please see README for a full description of each component. Briefly, these include the following scripts: create_substituted_JD.py—Used to create substituted job description file for rosetta_scripts_jd3; create_symmetry_mates.py—This was used to create symmetry mates with a 12 A radius; density_build_example.xml—An an example of a main job definition file before being substituted for each glycan; density_build_example_substituted.xml—Substituted version; glycan_bm_plots.py—Tools used for plotting all benchmark experiments from Rosetta JSON files.; glycan_conformer_table.txt—The resultant glycan conformer table used in Rosetta and benchmarked against; glycan_tree_relax.xml—Main script used for de novo benchmarking.; glycan_tree_relax_dens.xml—Main script used for density building.; glycan_tree_relax_with_solvation.xml—Script used for running the GTM with explicit waters; glycan_water_mediated_hbonds.xml—Script for calculating water mediated hydrogen bonds; pdb_roots_density_sym.txt—Benchmark glycan list used for create_substituted_JD.py; refine_with_map_dih2.xml—Script used for refining input structures into the rosetta energy function using density. (ZIP) [file pcbi.1011895.s027.zip › supplemental_data/symmetrized_structures/3qvr_symm.pdb]

ATOM      1  N   GLY A   3     -55.693 -19.796 -28.767  1.00 27.76           N
ATOM      2  CA  GLY A   3     -54.205 -19.715 -28.666  1.00 25.06           C
ATOM      3  C   GLY A   3     -53.735 -18.366 -28.143  1.00 22.49           C
ATOM      4  O   GLY A   3     -54.476 -17.389 -28.127  1.00 23.01           O
ATOM      5  N   ILE A   4     -52.481 -18.303 -27.714  1.00 20.80           N
ATOM      6  CA  ILE A   4     -51.962 -17.056 -27.182  1.00 19.47           C
ATOM      7  C   ILE A   4     -51.929 -15.909 -28.214  1.00 17.73           C
ATOM      8  O   ILE A   4     -52.258 -14.768 -27.894  1.00 18.21           O
ATOM      9  CB  ILE A   4     -50.564 -17.258 -26.568  1.00 19.13           C
ATOM     10  CG1 ILE A   4     -50.084 -15.934 -25.955  1.00 19.57           C
ATOM     11  CG2 ILE A   4     -49.595 -17.799 -27.616  1.00 20.79           C
ATOM     12  CD1 ILE A   4     -48.853 -16.099 -25.046  1.00 19.64           C
ATOM     13  N   GLU A   5     -51.556 -16.218 -29.449  1.00 17.81           N
ATOM     14  CA  GLU A   5     -51.511 -15.186 -30.486  1.00 20.61           C
ATOM     15  C   GLU A   5     -52.859 -14.473 -30.640  1.00 20.03           C
ATOM     16  O   GLU A   5     -52.928 -13.239 -30.772  1.00 20.64           O
ATOM     17  CB  GLU A   5     -51.111 -15.804 -31.835  1.00 21.08           C
ATOM     18  CG  GLU A   5     -49.705 -16.398 -31.860  1.00 29.43           C
ATOM     19  CD  GLU A   5     -48.641 -15.345 -32.098  1.00 32.71           C
ATOM     20  OE1 GLU A   5     -48.986 -14.140 -32.076  1.00 34.76           O
ATOM     21  OE2 GLU A   5     -47.467 -15.730 -32.311  1.00 38.76           O
ATOM     22  N   ALA A   6     -53.934 -15.253 -30.616  1.00 18.83           N
ATOM     23  CA  ALA A   6     -55.270 -14.676 -30.772  1.00 20.46           C
ATOM     24  C   ALA A   6     -55.677 -13.797 -29.596  1.00 21.05           C
ATOM     25  O   ALA A   6     -56.496 -12.872 -29.736  1.00 20.62           O
ATOM     26  CB  ALA A   6     -56.286 -15.786 -30.957  1.00 23.37           C
ATOM     27  N   SER A   7     -55.093 -14.047 -28.431  1.00 17.63           N
ATOM     28  CA  SER A   7     -55.447 -13.276 -27.246  1.00 16.78           C
ATOM     29  C   SER A   7     -54.795 -11.901 -27.162  1.00 15.46           C
ATOM     30  O   SER A   7     -55.290 -11.014 -26.475  1.00 17.13           O
ATOM     31  CB  SER A   7     -55.085 -14.073 -25.987  1.00 15.93           C
ATOM     32  OG  SER A   7     -53.672 -14.053 -25.776  1.00 18.41           O
ATOM     33  N   LEU A   8     -53.705 -11.711 -27.894  1.00 16.22           N
ATOM     34  CA  LEU A   8     -52.998 -10.431 -27.847  1.00 16.69           C
ATOM     35  C   LEU A   8     -53.773  -9.283 -28.477  1.00 14.96           C
ATOM     36  O   LEU A   8     -54.452  -9.465 -29.515  1.00 17.52           O
ATOM     37  CB  LEU A   8     -51.641 -10.566 -28.542  1.00 18.68           C
ATOM     38  CG  LEU A   8     -50.765 -11.748 -28.102  1.00 20.93           C
ATOM     39  CD1 LEU A   8     -49.592 -11.882 -29.070  1.00 22.74           C
ATOM     40  CD2 LEU A   8     -50.306 -11.538 -26.669  1.00 19.06           C
ATOM     41  N   LEU A   9     -53.715  -8.117 -27.842  1.00 13.27           N
ATOM     42  CA  LEU A   9     -54.384  -6.940 -28.392  1.00 14.45           C
ATOM     43  C   LEU A   9     -53.397  -6.232 -29.316  1.00 15.78           C
ATOM     44  O   LEU A   9     -52.199  -6.144 -28.992  1.00 15.48           O
ATOM     45  CB  LEU A   9     -54.787  -5.981 -27.283  1.00 14.63           C
ATOM     46  CG  LEU A   9     -55.737  -6.542 -26.202  1.00 18.24           C
ATOM     47  CD1 LEU A   9     -56.004  -5.453 -25.167  1.00 18.94           C
ATOM     48  CD2 LEU A   9     -57.041  -7.030 -26.842  1.00 20.62           C
ATOM     49  N   THR A  10     -53.894  -5.716 -30.436  1.00 14.53           N
ATOM     50  CA  THR A  10     -53.053  -4.957 -31.358  1.00 16.73           C
ATOM     51  C   THR A  10     -53.659  -3.588 -31.662  1.00 17.66           C
ATOM     52  O   THR A  10     -52.974  -2.647 -32.051  1.00 17.88           O
ATOM     53  CB  THR A  10     -52.852  -5.728 -32.679  1.00 16.22           C
ATOM     54  OG1 THR A  10     -54.133  -6.108 -33.220  1.00 18.79           O
ATOM     55  CG2 THR A  10     -52.021  -6.972 -32.462  1.00 18.44           C
ATOM     56  N   ASP A  11     -54.969  -3.468 -31.477  1.00 19.22           N
ATOM     57  CA  ASP A  11     -55.681  -2.212 -31.762  1.00 19.20           C
ATOM     58  C   ASP A  11     -55.733  -1.259 -30.565  1.00 20.45           C
ATOM     59  O   ASP A  11     -56.330  -1.575 -29.538  1.00 18.53           O
ATOM     60  CB  ASP A  11     -57.107  -2.548 -32.217  1.00 21.99           C
ATOM     61  CG  ASP A  11     -57.872  -1.340 -32.723  1.00 24.63           C
ATOM     62  OD1 ASP A  11     -57.396  -0.202 -32.583  1.00 23.79           O
ATOM     63  OD2 ASP A  11     -58.982  -1.545 -33.266  1.00 29.90           O
ATOM     64  N   PRO A  12     -55.100  -0.077 -30.670  1.00 19.61           N
ATOM     65  CA  PRO A  12     -55.098   0.904 -29.576  1.00 18.80           C
ATOM     66  C   PRO A  12     -56.486   1.224 -29.021  1.00 20.44           C
ATOM     67  O   PRO A  12     -56.627   1.546 -27.842  1.00 19.87           O
ATOM     68  CB  PRO A  12     -54.458   2.133 -30.226  1.00 20.12           C
ATOM     69  CG  PRO A  12     -53.486   1.519 -31.168  1.00 19.85           C
ATOM     70  CD  PRO A  12     -54.263   0.393 -31.795  1.00 19.64           C
ATOM     71  N   LYS A  13     -57.485   1.168 -29.895  1.00 21.57           N
ATOM     72  CA  LYS A  13     -58.862   1.469 -29.504  1.00 23.36           C
ATOM     73  C   LYS A  13     -59.380   0.471 -28.464  1.00 22.68           C
ATOM     74  O   LYS A  13     -60.367   0.756 -27.780  1.00 24.81           O
ATOM     75  CB  LYS A  13     -59.788   1.421 -30.733  1.00 24.73           C
ATOM     76  CG  LYS A  13     -59.568   2.531 -31.750  1.00 29.97           C
ATOM     77  CD  LYS A  13     -60.681   2.498 -32.807  1.00 34.11           C
ATOM     78  CE  LYS A  13     -60.516   3.567 -33.888  1.00 36.53           C
ATOM     79  NZ  LYS A  13     -59.455   3.224 -34.889  1.00 41.55           N
ATOM     80  N   ASP A  14     -58.734  -0.695 -28.367  1.00 22.56           N
ATOM     81  CA  ASP A  14     -59.138  -1.725 -27.408  1.00 22.33           C
ATOM     82  C   ASP A  14     -58.845  -1.341 -25.967  1.00 21.86           C
ATOM     83  O   ASP A  14     -59.372  -1.973 -25.054  1.00 23.67           O
ATOM     84  CB  ASP A  14     -58.468  -3.066 -27.740  1.00 23.28           C
ATOM     85  CG  ASP A  14     -59.159  -3.798 -28.882  1.00 26.82           C
ATOM     86  OD1 ASP A  14     -60.088  -3.231 -29.505  1.00 27.21           O
ATOM     87  OD2 ASP A  14     -58.775  -4.953 -29.158  1.00 31.75           O
ATOM     88  N   VAL A  15     -57.995  -0.329 -25.746  1.00 21.08           N
ATOM     89  CA  VAL A  15     -57.724   0.113 -24.366  1.00 20.67           C
ATOM     90  C   VAL A  15     -57.754   1.621 -24.196  1.00 16.86           C
ATOM     91  O   VAL A  15     -57.748   2.113 -23.092  1.00 17.53           O
ATOM     92  CB  VAL A  15     -56.346  -0.419 -23.817  1.00 22.20           C
ATOM     93  CG1 VAL A  15     -56.281  -1.920 -23.943  1.00 25.62           C
ATOM     94  CG2 VAL A  15     -55.200   0.251 -24.545  1.00 20.15           C
ATOM     95  N   SER A  16     -57.799   2.358 -25.299  1.00 17.28           N
ATOM     96  CA  SER A  16     -57.804   3.820 -25.210  1.00 17.82           C
ATOM     97  C   SER A  16     -58.893   4.365 -24.281  1.00 17.64           C
ATOM     98  O   SER A  16     -60.070   4.043 -24.416  1.00 17.79           O
ATOM     99  CB  SER A  16     -57.994   4.434 -26.596  1.00 19.02           C
ATOM    100  OG  SER A  16     -58.155   5.851 -26.493  1.00 28.90           O
ATOM    101  N   GLY A  17     -58.500   5.195 -23.334  1.00 16.56           N
ATOM    102  CA  GLY A  17     -59.458   5.776 -22.411  1.00 17.67           C
ATOM    103  C   GLY A  17     -59.944   4.887 -21.282  1.00 17.18           C
ATOM    104  O   GLY A  17     -60.662   5.358 -20.409  1.00 17.94           O
ATOM    105  N   ARG A  18     -59.539   3.614 -21.289  1.00 16.25           N
ATOM    106  CA  ARG A  18     -59.959   2.676 -20.242  1.00 15.74           C
ATOM    107  C   ARG A  18     -59.091   2.769 -18.992  1.00 16.67           C
ATOM    108  O   ARG A  18     -58.026   3.407 -18.991  1.00 16.38           O
ATOM    109  CB  ARG A  18     -59.913   1.262 -20.761  1.00 17.09           C
ATOM    110  CG  ARG A  18     -60.877   1.050 -21.903  1.00 19.73           C
ATOM    111  CD  ARG A  18     -62.240   1.721 -21.583  1.00 27.69           C
ATOM    112  NE  ARG A  18     -63.101   1.659 -22.772  1.00 32.97           N
ATOM    113  CZ  ARG A  18     -64.430   1.802 -22.795  1.00 34.81           C
ATOM    114  NH1 ARG A  18     -65.133   2.032 -21.682  1.00 35.87           N
ATOM    115  NH2 ARG A  18     -65.060   1.686 -23.960  1.00 35.18           N
ATOM    116  N   THR A  19     -59.556   2.133 -17.923  1.00 16.66           N
ATOM    117  CA  THR A  19     -58.831   2.146 -16.676  1.00 16.37           C
ATOM    118  C   THR A  19     -58.617   0.709 -16.221  1.00 16.56           C
ATOM    119  O   THR A  19     -59.534  -0.140 -16.312  1.00 16.28           O
ATOM    120  CB  THR A  19     -59.612   2.878 -15.543  1.00 16.79           C
ATOM    121  OG1 THR A  19     -59.711   4.274 -15.845  1.00 18.50           O
ATOM    122  CG2 THR A  19     -58.901   2.696 -14.205  1.00 16.55           C
ATOM    123  N   VAL A  20     -57.388   0.416 -15.795  1.00 14.85           N
ATOM    124  CA  VAL A  20     -57.044  -0.915 -15.258  1.00 14.43           C
ATOM    125  C   VAL A  20     -56.333  -0.625 -13.943  1.00 13.06           C
ATOM    126  O   VAL A  20     -56.005   0.511 -13.651  1.00 14.73           O
ATOM    127  CB  VAL A  20     -56.107  -1.715 -16.216  1.00 15.65           C
ATOM    128  CG1 VAL A  20     -56.867  -2.096 -17.469  1.00 15.95           C
ATOM    129  CG2 VAL A  20     -54.859  -0.875 -16.558  1.00 16.69           C
ATOM    130  N   ASP A  21     -56.106  -1.642 -13.120  1.00 15.48           N
ATOM    131  CA  ASP A  21     -55.459  -1.393 -11.867  1.00 13.91           C
ATOM    132  C   ASP A  21     -53.972  -1.057 -12.033  1.00 10.76           C
ATOM    133  O   ASP A  21     -53.478  -0.167 -11.385  1.00 11.98           O
ATOM    134  CB  ASP A  21     -55.651  -2.600 -10.933  1.00 16.09           C
ATOM    135  CG  ASP A  21     -57.107  -2.793 -10.546  1.00 21.37           C
ATOM    136  OD1 ASP A  21     -57.750  -1.773 -10.194  1.00 19.35           O
ATOM    137  OD2 ASP A  21     -57.577  -3.945 -10.615  1.00 20.73           O
ATOM    138  N   TYR A  22     -53.293  -1.823 -12.871  1.00 12.61           N
ATOM    139  CA  TYR A  22     -51.875  -1.602 -13.108  1.00 12.23           C
ATOM    140  C   TYR A  22     -51.533  -1.609 -14.583  1.00 10.12           C
ATOM    141  O   TYR A  22     -51.978  -2.452 -15.305  1.00 11.77           O
ATOM    142  CB  TYR A  22     -51.016  -2.689 -12.423  1.00 12.56           C
ATOM    143  CG  TYR A  22     -51.144  -2.706 -10.924  1.00 10.59           C
ATOM    144  CD1 TYR A  22     -52.132  -3.463 -10.299  1.00 14.01           C
ATOM    145  CD2 TYR A  22     -50.301  -1.936 -10.128  1.00 10.90           C
ATOM    146  CE1 TYR A  22     -52.273  -3.450  -8.941  1.00 13.76           C
ATOM    147  CE2 TYR A  22     -50.441  -1.910  -8.722  1.00 11.65           C
ATOM    148  CZ  TYR A  22     -51.455  -2.686  -8.153  1.00 12.60           C
ATOM    149  OH  TYR A  22     -51.664  -2.667  -6.803  1.00 13.57           O
ATOM    150  N   ILE A  23     -50.669  -0.671 -14.983  1.00 11.29           N
ATOM    151  CA  ILE A  23     -50.155  -0.625 -16.345  1.00 10.22           C
ATOM    152  C   ILE A  23     -48.658  -0.938 -16.250  1.00  9.16           C
ATOM    153  O   ILE A  23     -47.981  -0.340 -15.440  1.00 10.60           O
ATOM    154  CB  ILE A  23     -50.319   0.772 -16.970  1.00 10.50           C
ATOM    155  CG1 ILE A  23     -51.805   1.069 -17.225  1.00 12.51           C
ATOM    156  CG2 ILE A  23     -49.559   0.804 -18.331  1.00 11.51           C
ATOM    157  CD1 ILE A  23     -52.061   2.524 -17.455  1.00 10.52           C
ATOM    158  N   ILE A  24     -48.212  -1.876 -17.062  1.00  8.68           N
ATOM    159  CA  ILE A  24     -46.803  -2.228 -17.066  1.00 10.14           C
ATOM    160  C   ILE A  24     -46.270  -1.871 -18.451  1.00  9.22           C
ATOM    161  O   ILE A  24     -46.772  -2.407 -19.463  1.00  8.83           O
ATOM    162  CB  ILE A  24     -46.605  -3.736 -16.805  1.00  9.98           C
ATOM    163  CG1 ILE A  24     -47.006  -4.077 -15.363  1.00 12.27           C
ATOM    164  CG2 ILE A  24     -45.133  -4.134 -17.030  1.00  9.34           C
ATOM    165  CD1 ILE A  24     -47.030  -5.592 -15.086  1.00 13.34           C
ATOM    166  N   ALA A  25     -45.291  -0.957 -18.473  1.00 10.26           N
ATOM    167  CA  ALA A  25     -44.657  -0.530 -19.719  1.00 10.07           C
ATOM    168  C   ALA A  25     -43.460  -1.470 -19.979  1.00  8.54           C
ATOM    169  O   ALA A  25     -42.411  -1.391 -19.301  1.00  9.32           O
ATOM    170  CB  ALA A  25     -44.188   0.912 -19.601  1.00 10.18           C
ATOM    171  N   GLY A  26     -43.623  -2.324 -20.962  1.00  9.02           N
ATOM    172  CA  GLY A  26     -42.579  -3.279 -21.318  1.00  8.80           C
ATOM    173  C   GLY A  26     -42.919  -4.707 -20.925  1.00  9.57           C
ATOM    174  O   GLY A  26     -43.023  -4.968 -19.734  1.00 10.66           O
ATOM    175  N   GLY A  27     -43.083  -5.600 -21.905  1.00  8.93           N
ATOM    176  CA  GLY A  27     -43.407  -6.986 -21.641  1.00 10.11           C
ATOM    177  C   GLY A  27     -42.164  -7.864 -21.739  1.00  7.75           C
ATOM    178  O   GLY A  27     -42.154  -8.860 -22.451  1.00  8.62           O
ATOM    179  N   GLY A  28     -41.121  -7.479 -20.991  1.00  8.69           N
ATOM    180  CA  GLY A  28     -39.859  -8.212 -20.974  1.00  9.73           C
ATOM    181  C   GLY A  28     -39.743  -9.126 -19.753  1.00 10.46           C
ATOM    182  O   GLY A  28     -40.751  -9.555 -19.165  1.00 10.13           O
ATOM    183  N   LEU A  29     -38.518  -9.369 -19.291  1.00  9.61           N
ATOM    184  CA  LEU A  29     -38.301 -10.284 -18.165  1.00  9.50           C
ATOM    185  C   LEU A  29     -39.056  -9.816 -16.933  1.00  7.34           C
ATOM    186  O   LEU A  29     -39.914 -10.547 -16.397  1.00  8.21           O
ATOM    187  CB  LEU A  29     -36.797 -10.342 -17.863  1.00  8.94           C
ATOM    188  CG  LEU A  29     -36.387 -11.424 -16.834  1.00  9.14           C
ATOM    189  CD1 LEU A  29     -34.856 -11.604 -16.918  1.00 10.09           C
ATOM    190  CD2 LEU A  29     -36.747 -11.065 -15.422  1.00  9.25           C
ATOM    191  N   THR A  30     -38.770  -8.609 -16.468  1.00  7.79           N
ATOM    192  CA  THR A  30     -39.396  -8.149 -15.232  1.00  7.62           C
ATOM    193  C   THR A  30     -40.884  -7.785 -15.424  1.00  8.89           C
ATOM    194  O   THR A  30     -41.712  -8.023 -14.501  1.00  9.62           O
ATOM    195  CB  THR A  30     -38.658  -6.953 -14.590  1.00  8.18           C
ATOM    196  OG1 THR A  30     -38.558  -5.858 -15.510  1.00  8.90           O
ATOM    197  CG2 THR A  30     -37.251  -7.338 -14.152  1.00  7.87           C
ATOM    198  N   GLY A  31     -41.227  -7.260 -16.595  1.00  8.99           N
ATOM    199  CA  GLY A  31     -42.608  -6.903 -16.857  1.00  9.65           C
ATOM    200  C   GLY A  31     -43.546  -8.082 -16.853  1.00  9.05           C
ATOM    201  O   GLY A  31     -44.613  -8.019 -16.227  1.00  9.49           O
ATOM    202  N   LEU A  32     -43.187  -9.154 -17.542  1.00  9.45           N
ATOM    203  CA  LEU A  32     -44.057 -10.322 -17.603  1.00  9.57           C
ATOM    204  C   LEU A  32     -44.041 -11.108 -16.294  1.00 10.80           C
ATOM    205  O   LEU A  32     -45.055 -11.684 -15.902  1.00 12.64           O
ATOM    206  CB  LEU A  32     -43.706 -11.226 -18.766  1.00  9.83           C
ATOM    207  CG  LEU A  32     -43.939 -10.587 -20.157  1.00 10.74           C
ATOM    208  CD1 LEU A  32     -43.686 -11.653 -21.229  1.00 11.51           C
ATOM    209  CD2 LEU A  32     -45.372 -10.049 -20.256  1.00 13.16           C
ATOM    210  N   THR A  33     -42.911 -11.154 -15.598  1.00  9.85           N
ATOM    211  CA  THR A  33     -42.883 -11.863 -14.332  1.00  9.95           C
ATOM    212  C   THR A  33     -43.862 -11.147 -13.404  1.00  9.29           C
ATOM    213  O   THR A  33     -44.677 -11.802 -12.707  1.00  9.88           O
ATOM    214  CB  THR A  33     -41.476 -11.837 -13.710  1.00  8.89           C
ATOM    215  OG1 THR A  33     -40.607 -12.555 -14.577  1.00 10.17           O
ATOM    216  CG2 THR A  33     -41.487 -12.553 -12.351  1.00 10.87           C
ATOM    217  N   THR A  34     -43.766  -9.822 -13.321  1.00  8.85           N
ATOM    218  CA  THR A  34     -44.656  -9.011 -12.502  1.00 10.27           C
ATOM    219  C   THR A  34     -46.123  -9.118 -12.924  1.00 11.85           C
ATOM    220  O   THR A  34     -47.012  -9.193 -12.061  1.00 11.46           O
ATOM    221  CB  THR A  34     -44.213  -7.513 -12.516  1.00  8.48           C
ATOM    222  OG1 THR A  34     -42.876  -7.455 -11.999  1.00  8.77           O
ATOM    223  CG2 THR A  34     -45.067  -6.668 -11.595  1.00 10.19           C
ATOM    224  N   ALA A  35     -46.390  -9.129 -14.220  1.00  9.52           N
ATOM    225  CA  ALA A  35     -47.774  -9.248 -14.701  1.00 12.70           C
ATOM    226  C   ALA A  35     -48.371 -10.566 -14.223  1.00 12.59           C
ATOM    227  O   ALA A  35     -49.541 -10.618 -13.796  1.00 14.08           O
ATOM    228  CB  ALA A  35     -47.803  -9.177 -16.228  1.00 12.39           C
ATOM    229  N   ALA A  36     -47.579 -11.628 -14.285  1.00 10.89           N
ATOM    230  CA  ALA A  36     -48.062 -12.951 -13.874  1.00 11.80           C
ATOM    231  C   ALA A  36     -48.337 -12.965 -12.370  1.00 12.04           C
ATOM    232  O   ALA A  36     -49.374 -13.462 -11.910  1.00 12.31           O
ATOM    233  CB  ALA A  36     -47.029 -14.036 -14.221  1.00 10.59           C
ATOM    234  N   ARG A  37     -47.424 -12.411 -11.583  1.00 11.37           N
ATOM    235  CA  ARG A  37     -47.618 -12.436 -10.139  1.00 14.37           C
ATOM    236  C   ARG A  37     -48.822 -11.602  -9.717  1.00 16.65           C
ATOM    237  O   ARG A  37     -49.641 -12.056  -8.902  1.00 15.65           O
ATOM    238  CB  ARG A  37     -46.369 -11.943  -9.403  1.00 16.12           C
ATOM    239  CG  ARG A  37     -46.517 -11.990  -7.884  1.00 19.40           C
ATOM    240  CD  ARG A  37     -46.646 -13.439  -7.367  1.00 23.79           C
ATOM    241  NE  ARG A  37     -46.995 -13.510  -5.944  1.00 25.81           N
ATOM    242  CZ  ARG A  37     -48.237 -13.385  -5.459  1.00 27.28           C
ATOM    243  NH1 ARG A  37     -49.261 -13.177  -6.280  1.00 26.80           N
ATOM    244  NH2 ARG A  37     -48.466 -13.493  -4.138  1.00 28.89           N
ATOM    245  N   LEU A  38     -48.973 -10.411 -10.291  1.00 15.29           N
ATOM    246  CA  LEU A  38     -50.087  -9.553  -9.917  1.00 16.44           C
ATOM    247  C   LEU A  38     -51.442 -10.117 -10.317  1.00 16.26           C
ATOM    248  O   LEU A  38     -52.442  -9.978  -9.549  1.00 18.40           O
ATOM    249  CB  LEU A  38     -49.932  -8.163 -10.536  1.00 13.75           C
ATOM    250  CG  LEU A  38     -48.697  -7.367 -10.071  1.00 15.94           C
ATOM    251  CD1 LEU A  38     -48.721  -5.973 -10.697  1.00 15.67           C
ATOM    252  CD2 LEU A  38     -48.667  -7.252  -8.539  1.00 14.23           C
ATOM    253  N   THR A  39     -51.529 -10.778 -11.462  1.00 15.05           N
ATOM    254  CA  THR A  39     -52.827 -11.294 -11.891  1.00 14.50           C
ATOM    255  C   THR A  39     -53.238 -12.634 -11.249  1.00 17.65           C
ATOM    256  O   THR A  39     -54.239 -13.235 -11.643  1.00 17.36           O
ATOM    257  CB  THR A  39     -52.912 -11.382 -13.414  1.00 15.01           C
ATOM    258  OG1 THR A  39     -51.834 -12.176 -13.944  1.00 13.45           O
ATOM    259  CG2 THR A  39     -52.894  -9.975 -14.004  1.00 14.20           C
ATOM    260  N   GLU A  40     -52.458 -13.097 -10.275  1.00 15.80           N
ATOM    261  CA  GLU A  40     -52.828 -14.318  -9.583  1.00 18.25           C
ATOM    262  C   GLU A  40     -54.088 -13.964  -8.783  1.00 19.96           C
ATOM    263  O   GLU A  40     -54.900 -14.829  -8.470  1.00 22.28           O
ATOM    264  CB  GLU A  40     -51.688 -14.780  -8.673  1.00 17.12           C
ATOM    265  CG  GLU A  40     -50.564 -15.445  -9.481  1.00 20.28           C
ATOM    266  CD  GLU A  40     -49.356 -15.823  -8.642  1.00 22.08           C
ATOM    267  OE1 GLU A  40     -49.475 -15.887  -7.409  1.00 22.17           O
ATOM    268  OE2 GLU A  40     -48.275 -16.090  -9.217  1.00 20.80           O
ATOM    269  N   ASN A  41     -54.244 -12.687  -8.449  1.00 18.43           N
ATOM    270  CA  ASN A  41     -55.443 -12.228  -7.755  1.00 19.37           C
ATOM    271  C   ASN A  41     -56.405 -11.844  -8.883  1.00 21.91           C
ATOM    272  O   ASN A  41     -56.154 -10.888  -9.625  1.00 21.07           O
ATOM    273  CB  ASN A  41     -55.122 -11.001  -6.911  1.00 20.94           C
ATOM    274  CG  ASN A  41     -56.379 -10.401  -6.249  1.00 19.62           C
ATOM    275  OD1 ASN A  41     -57.501 -10.637  -6.708  1.00 25.89           O
ATOM    276  ND2 ASN A  41     -56.182  -9.604  -5.225  1.00 25.54           N
ATOM    277  N   PRO A  42     -57.516 -12.580  -9.040  1.00 20.40           N
ATOM    278  CA  PRO A  42     -58.483 -12.281 -10.099  1.00 23.71           C
ATOM    279  C   PRO A  42     -59.098 -10.878 -10.051  1.00 20.07           C
ATOM    280  O   PRO A  42     -59.601 -10.399 -11.069  1.00 26.60           O
ATOM    281  CB  PRO A  42     -59.533 -13.391  -9.929  1.00 24.37           C
ATOM    282  CG  PRO A  42     -59.474 -13.668  -8.476  1.00 25.45           C
ATOM    283  CD  PRO A  42     -58.002 -13.670  -8.173  1.00 24.99           C
ATOM    284  N   ASN A  43     -59.005 -10.221  -8.897  1.00 24.69           N
ATOM    285  CA  ASN A  43     -59.553  -8.871  -8.692  1.00 24.93           C
ATOM    286  C   ASN A  43     -58.662  -7.794  -9.318  1.00 22.77           C
ATOM    287  O   ASN A  43     -59.098  -6.671  -9.537  1.00 22.46           O
ATOM    288  CB  ASN A  43     -59.648  -8.549  -7.195  1.00 27.48           C
ATOM    289  CG  ASN A  43     -60.575  -9.488  -6.444  1.00 30.48           C
ATOM    290  OD1 ASN A  43     -61.782  -9.528  -6.703  1.00 32.61           O
ATOM    291  ND2 ASN A  43     -60.014 -10.252  -5.509  1.00 33.88           N
ATOM    292  N   ILE A  44     -57.406  -8.147  -9.576  1.00 21.89           N
ATOM    293  CA  ILE A  44     -56.444  -7.200 -10.115  1.00 20.22           C
ATOM    294  C   ILE A  44     -56.298  -7.263 -11.626  1.00 15.93           C
ATOM    295  O   ILE A  44     -55.928  -8.278 -12.178  1.00 17.64           O
ATOM    296  CB  ILE A  44     -55.069  -7.416  -9.447  1.00 19.43           C
ATOM    297  CG1 ILE A  44     -55.189  -7.236  -7.929  1.00 20.21           C
ATOM    298  CG2 ILE A  44     -54.037  -6.425 -10.035  1.00 19.96           C
ATOM    299  CD1 ILE A  44     -53.891  -7.398  -7.171  1.00 19.80           C
ATOM    300  N   SER A  45     -56.609  -6.151 -12.294  1.00 17.19           N
ATOM    301  CA  SER A  45     -56.495  -6.067 -13.747  1.00 15.47           C
ATOM    302  C   SER A  45     -55.137  -5.457 -14.131  1.00 15.51           C
ATOM    303  O   SER A  45     -54.708  -4.458 -13.569  1.00 15.56           O
ATOM    304  CB  SER A  45     -57.631  -5.214 -14.357  1.00 16.30           C
ATOM    305  OG  SER A  45     -57.684  -3.939 -13.745  1.00 19.07           O
ATOM    306  N   VAL A  46     -54.464  -6.119 -15.063  1.00 13.99           N
ATOM    307  CA  VAL A  46     -53.157  -5.629 -15.510  1.00 15.01           C
ATOM    308  C   VAL A  46     -53.134  -5.503 -17.009  1.00 11.32           C
ATOM    309  O   VAL A  46     -53.652  -6.368 -17.707  1.00 13.39           O
ATOM    310  CB  VAL A  46     -52.055  -6.617 -15.093  1.00 13.59           C
ATOM    311  CG1 VAL A  46     -50.738  -6.302 -15.844  1.00 16.49           C
ATOM    312  CG2 VAL A  46     -51.827  -6.527 -13.596  1.00 15.63           C
ATOM    313  N   LEU A  47     -52.555  -4.404 -17.490  1.00 13.48           N
ATOM    314  CA  LEU A  47     -52.344  -4.206 -18.914  1.00 11.91           C
ATOM    315  C   LEU A  47     -50.844  -4.048 -19.129  1.00  9.43           C
ATOM    316  O   LEU A  47     -50.248  -3.139 -18.526  1.00 11.23           O
ATOM    317  CB  LEU A  47     -53.006  -2.935 -19.421  1.00 12.89           C
ATOM    318  CG  LEU A  47     -52.669  -2.570 -20.890  1.00 13.75           C
ATOM    319  CD1 LEU A  47     -53.175  -3.629 -21.837  1.00 13.22           C
ATOM    320  CD2 LEU A  47     -53.272  -1.190 -21.221  1.00 14.36           C
ATOM    321  N   VAL A  48     -50.290  -4.960 -19.928  1.00 10.07           N
ATOM    322  CA  VAL A  48     -48.864  -4.900 -20.302  1.00 10.36           C
ATOM    323  C   VAL A  48     -48.865  -4.245 -21.687  1.00 10.81           C
ATOM    324  O   VAL A  48     -49.631  -4.677 -22.577  1.00 12.39           O
ATOM    325  CB  VAL A  48     -48.291  -6.299 -20.453  1.00  9.72           C
ATOM    326  CG1 VAL A  48     -46.841  -6.227 -21.040  1.00 11.92           C
ATOM    327  CG2 VAL A  48     -48.239  -6.978 -19.085  1.00 10.31           C
ATOM    328  N   ILE A  49     -48.056  -3.201 -21.885  1.00 10.48           N
ATOM    329  CA  ILE A  49     -47.935  -2.599 -23.232  1.00  9.91           C
ATOM    330  C   ILE A  49     -46.457  -2.902 -23.669  1.00  9.35           C
ATOM    331  O   ILE A  49     -45.492  -2.461 -23.002  1.00  9.84           O
ATOM    332  CB  ILE A  49     -48.146  -1.104 -23.176  1.00 10.71           C
ATOM    333  CG1 ILE A  49     -49.583  -0.802 -22.696  1.00 10.78           C
ATOM    334  CG2 ILE A  49     -47.945  -0.493 -24.587  1.00 11.62           C
ATOM    335  CD1 ILE A  49     -49.874   0.655 -22.456  1.00 11.41           C
ATOM    336  N   GLU A  50     -46.321  -3.627 -24.763  1.00  9.77           N
ATOM    337  CA  GLU A  50     -45.019  -4.066 -25.308  1.00  9.42           C
ATOM    338  C   GLU A  50     -44.846  -3.554 -26.735  1.00 10.77           C
ATOM    339  O   GLU A  50     -45.770  -3.642 -27.539  1.00  8.97           O
ATOM    340  CB  GLU A  50     -44.979  -5.593 -25.279  1.00 11.90           C
ATOM    341  CG  GLU A  50     -43.872  -6.266 -26.064  1.00  9.19           C
ATOM    342  CD  GLU A  50     -42.446  -5.802 -25.706  1.00  9.84           C
ATOM    343  OE1 GLU A  50     -42.150  -5.634 -24.490  1.00  9.82           O
ATOM    344  OE2 GLU A  50     -41.634  -5.600 -26.669  1.00  9.38           O
ATOM    345  N   SER A  51     -43.659  -3.052 -27.049  1.00 10.83           N
ATOM    346  CA  SER A  51     -43.399  -2.538 -28.388  1.00 10.60           C
ATOM    347  C   SER A  51     -43.366  -3.659 -29.434  1.00 10.44           C
ATOM    348  O   SER A  51     -43.764  -3.414 -30.593  1.00 13.64           O
ATOM    349  CB  SER A  51     -42.071  -1.741 -28.423  1.00 11.68           C
ATOM    350  OG  SER A  51     -40.992  -2.510 -27.861  1.00 10.91           O
ATOM    351  N   GLY A  52     -42.876  -4.849 -29.067  1.00  9.72           N
ATOM    352  CA  GLY A  52     -42.801  -5.962 -29.993  1.00 11.48           C
ATOM    353  C   GLY A  52     -44.015  -6.856 -29.832  1.00 11.77           C
ATOM    354  O   GLY A  52     -45.038  -6.416 -29.316  1.00 12.84           O
ATOM    355  N   SER A  53     -43.877  -8.107 -30.245  1.00 11.71           N
ATOM    356  CA  SER A  53     -44.961  -9.070 -30.161  1.00 13.41           C
ATOM    357  C   SER A  53     -44.493 -10.443 -29.725  1.00 13.96           C
ATOM    358  O   SER A  53     -43.358 -10.610 -29.270  1.00 12.40           O
ATOM    359  CB  SER A  53     -45.669  -9.159 -31.505  1.00 17.51           C
ATOM    360  OG  SER A  53     -46.918  -9.848 -31.333  1.00 24.56           O
ATOM    361  N   TYR A  54     -45.357 -11.444 -29.852  1.00 13.12           N
ATOM    362  CA  TYR A  54     -45.002 -12.812 -29.425  1.00 12.13           C
ATOM    363  C   TYR A  54     -44.035 -13.451 -30.427  1.00 13.29           C
ATOM    364  O   TYR A  54     -44.289 -13.451 -31.639  1.00 15.41           O
ATOM    365  CB  TYR A  54     -46.264 -13.679 -29.294  1.00 13.85           C
ATOM    366  CG  TYR A  54     -46.058 -15.019 -28.636  1.00 13.87           C
ATOM    367  CD1 TYR A  54     -45.738 -15.109 -27.278  1.00 14.70           C
ATOM    368  CD2 TYR A  54     -46.196 -16.203 -29.366  1.00 15.82           C
ATOM    369  CE1 TYR A  54     -45.563 -16.345 -26.669  1.00 15.12           C
ATOM    370  CE2 TYR A  54     -46.018 -17.435 -28.758  1.00 17.00           C
ATOM    371  CZ  TYR A  54     -45.709 -17.500 -27.417  1.00 16.01           C
ATOM    372  OH  TYR A  54     -45.585 -18.744 -26.811  1.00 21.06           O
ATOM    373  N   GLU A  55     -42.926 -13.993 -29.919  1.00 11.19           N
ATOM    374  CA  GLU A  55     -41.908 -14.589 -30.763  1.00 12.29           C
ATOM    375  C   GLU A  55     -41.516 -15.998 -30.347  1.00 10.01           C
ATOM    376  O   GLU A  55     -40.749 -16.640 -31.069  1.00 11.71           O
ATOM    377  CB  GLU A  55     -40.633 -13.715 -30.724  1.00 11.32           C
ATOM    378  CG  GLU A  55     -40.841 -12.259 -31.087  1.00 12.56           C
ATOM    379  CD  GLU A  55     -41.275 -12.076 -32.527  1.00 12.60           C
ATOM    380  OE1 GLU A  55     -41.147 -13.036 -33.319  1.00 13.89           O
ATOM    381  OE2 GLU A  55     -41.743 -10.953 -32.858  1.00 17.66           O
ATOM    382  N   SER A  56     -42.039 -16.475 -29.212  1.00 12.64           N
ATOM    383  CA  SER A  56     -41.628 -17.770 -28.658  1.00 12.91           C
ATOM    384  C   SER A  56     -41.830 -19.002 -29.518  1.00 14.05           C
ATOM    385  O   SER A  56     -41.145 -20.017 -29.320  1.00 17.01           O
ATOM    386  CB  SER A  56     -42.313 -17.980 -27.316  1.00 13.75           C
ATOM    387  OG  SER A  56     -42.069 -16.887 -26.463  1.00 12.47           O
ATOM    388  N   ASP A  57     -42.779 -18.953 -30.447  1.00 13.77           N
ATOM    389  CA  ASP A  57     -43.055 -20.085 -31.302  1.00 17.76           C
ATOM    390  C   ASP A  57     -42.545 -19.894 -32.722  1.00 16.19           C
ATOM    391  O   ASP A  57     -42.930 -20.659 -33.628  1.00 16.37           O
ATOM    392  CB  ASP A  57     -44.574 -20.296 -31.355  1.00 21.78           C
ATOM    393  CG  ASP A  57     -45.315 -19.024 -31.739  1.00 27.46           C
ATOM    394  OD1 ASP A  57     -44.649 -18.001 -32.103  1.00 31.29           O
ATOM    395  OD2 ASP A  57     -46.573 -19.009 -31.690  1.00 34.77           O
ATOM    396  N   ARG A  58     -41.697 -18.890 -32.936  1.00 14.06           N
ATOM    397  CA  ARG A  58     -41.215 -18.613 -34.295  1.00 12.16           C
ATOM    398  C   ARG A  58     -40.403 -19.725 -34.945  1.00 12.90           C
ATOM    399  O   ARG A  58     -40.534 -19.976 -36.125  1.00 14.78           O
ATOM    400  CB  ARG A  58     -40.376 -17.320 -34.304  1.00 14.56           C
ATOM    401  CG  ARG A  58     -39.786 -16.978 -35.653  1.00 15.36           C
ATOM    402  CD  ARG A  58     -39.057 -15.645 -35.613  1.00 14.67           C
ATOM    403  NE  ARG A  58     -39.966 -14.512 -35.418  1.00 14.42           N
ATOM    404  CZ  ARG A  58     -40.691 -13.959 -36.389  1.00 13.06           C
ATOM    405  NH1 ARG A  58     -40.604 -14.429 -37.628  1.00 13.77           N
ATOM    406  NH2 ARG A  58     -41.499 -12.949 -36.092  1.00 15.24           N
ATOM    407  N   GLY A  59     -39.549 -20.366 -34.162  1.00 12.41           N
ATOM    408  CA  GLY A  59     -38.679 -21.385 -34.703  1.00 12.79           C
ATOM    409  C   GLY A  59     -37.319 -21.317 -34.019  1.00 12.81           C
ATOM    410  O   GLY A  59     -37.149 -20.554 -33.064  1.00 12.38           O
ATOM    411  N   PRO A  60     -36.317 -22.042 -34.534  1.00 14.18           N
ATOM    412  CA  PRO A  60     -34.966 -22.086 -33.965  1.00 14.78           C
ATOM    413  C   PRO A  60     -34.287 -20.761 -33.696  1.00 13.51           C
ATOM    414  O   PRO A  60     -33.565 -20.637 -32.704  1.00 12.69           O
ATOM    415  CB  PRO A  60     -34.181 -22.916 -34.971  1.00 15.65           C
ATOM    416  CG  PRO A  60     -35.228 -23.856 -35.512  1.00 17.53           C
ATOM    417  CD  PRO A  60     -36.435 -22.941 -35.697  1.00 14.45           C
ATOM    418  N   ILE A  61     -34.490 -19.761 -34.559  1.00 12.91           N
ATOM    419  CA  ILE A  61     -33.825 -18.474 -34.368  1.00 10.64           C
ATOM    420  C   ILE A  61     -34.140 -17.910 -32.976  1.00 12.53           C
ATOM    421  O   ILE A  61     -33.354 -17.159 -32.407  1.00 12.49           O
ATOM    422  CB  ILE A  61     -34.193 -17.508 -35.541  1.00 11.51           C
ATOM    423  CG1 ILE A  61     -33.193 -16.358 -35.562  1.00 12.11           C
ATOM    424  CG2 ILE A  61     -35.629 -16.973 -35.386  1.00 12.09           C
ATOM    425  CD1 ILE A  61     -33.280 -15.480 -36.815  1.00 13.33           C
ATOM    426  N   ILE A  62     -35.287 -18.282 -32.401  1.00 11.18           N
ATOM    427  CA  ILE A  62     -35.622 -17.861 -31.043  1.00 10.89           C
ATOM    428  C   ILE A  62     -35.493 -19.029 -30.052  1.00 11.64           C
ATOM    429  O   ILE A  62     -34.886 -18.901 -28.988  1.00 11.83           O
ATOM    430  CB  ILE A  62     -37.096 -17.378 -30.935  1.00 12.24           C
ATOM    431  CG1 ILE A  62     -37.320 -16.153 -31.826  1.00 11.67           C
ATOM    432  CG2 ILE A  62     -37.458 -17.076 -29.457  1.00 12.72           C
ATOM    433  CD1 ILE A  62     -36.525 -14.910 -31.373  1.00 13.49           C
ATOM    434  N   GLU A  63     -36.001 -20.199 -30.446  1.00 11.37           N
ATOM    435  CA  GLU A  63     -36.070 -21.329 -29.506  1.00 11.96           C
ATOM    436  C   GLU A  63     -34.833 -22.141 -29.271  1.00 12.02           C
ATOM    437  O   GLU A  63     -34.766 -22.857 -28.275  1.00 12.84           O
ATOM    438  CB  GLU A  63     -37.228 -22.266 -29.921  1.00 14.11           C
ATOM    439  CG  GLU A  63     -38.574 -21.510 -29.967  1.00 14.56           C
ATOM    440  CD  GLU A  63     -39.721 -22.375 -30.485  1.00 19.58           C
ATOM    441  OE1 GLU A  63     -40.121 -23.297 -29.750  1.00 20.42           O
ATOM    442  OE2 GLU A  63     -40.209 -22.115 -31.604  1.00 17.45           O
ATOM    443  N   ASP A  64     -33.849 -22.041 -30.155  1.00 12.83           N
ATOM    444  CA  ASP A  64     -32.625 -22.833 -30.022  1.00 13.65           C
ATOM    445  C   ASP A  64     -31.521 -21.927 -29.510  1.00 13.21           C
ATOM    446  O   ASP A  64     -31.142 -20.970 -30.201  1.00 12.71           O
ATOM    447  CB  ASP A  64     -32.251 -23.399 -31.392  1.00 12.42           C
ATOM    448  CG  ASP A  64     -31.046 -24.335 -31.342  1.00 15.69           C
ATOM    449  OD1 ASP A  64     -30.349 -24.395 -30.310  1.00 17.55           O
ATOM    450  OD2 ASP A  64     -30.797 -25.007 -32.366  1.00 22.37           O
ATOM    451  N   LEU A  65     -31.036 -22.183 -28.292  1.00 12.51           N
ATOM    452  CA  LEU A  65     -29.982 -21.321 -27.758  1.00 12.40           C
ATOM    453  C   LEU A  65     -28.718 -21.343 -28.609  1.00 12.30           C
ATOM    454  O   LEU A  65     -27.907 -20.398 -28.552  1.00 13.04           O
ATOM    455  CB  LEU A  65     -29.630 -21.717 -26.318  1.00 11.62           C
ATOM    456  CG  LEU A  65     -30.726 -21.613 -25.263  1.00 10.29           C
ATOM    457  CD1 LEU A  65     -30.112 -21.920 -23.884  1.00 11.29           C
ATOM    458  CD2 LEU A  65     -31.334 -20.208 -25.264  1.00 13.71           C
ATOM    459  N   ASN A  66     -28.505 -22.434 -29.348  1.00 11.46           N
ATOM    460  CA  ASN A  66     -27.314 -22.539 -30.176  1.00 12.01           C
ATOM    461  C   ASN A  66     -27.344 -21.602 -31.364  1.00 13.49           C
ATOM    462  O   ASN A  66     -26.336 -21.406 -32.027  1.00 14.20           O
ATOM    463  CB  ASN A  66     -27.124 -24.004 -30.588  1.00 12.35           C
ATOM    464  CG  ASN A  66     -27.015 -24.897 -29.369  1.00 15.65           C
ATOM    465  OD1 ASN A  66     -25.991 -24.879 -28.680  1.00 13.56           O
ATOM    466  ND2 ASN A  66     -28.101 -25.622 -29.047  1.00 14.93           N
ATOM    467  N   ALA A  67     -28.514 -21.043 -31.640  1.00 12.32           N
ATOM    468  CA  ALA A  67     -28.647 -20.079 -32.742  1.00 11.65           C
ATOM    469  C   ALA A  67     -28.390 -18.668 -32.259  1.00 12.11           C
ATOM    470  O   ALA A  67     -28.622 -17.716 -32.959  1.00 11.81           O
ATOM    471  CB  ALA A  67     -30.064 -20.183 -33.354  1.00 14.30           C
ATOM    472  N   TYR A  68     -27.880 -18.548 -31.048  1.00 11.38           N
ATOM    473  CA  TYR A  68     -27.617 -17.263 -30.451  1.00 11.48           C
ATOM    474  C   TYR A  68     -26.937 -16.294 -31.414  1.00 10.16           C
ATOM    475  O   TYR A  68     -25.919 -16.642 -32.058  1.00 12.72           O
ATOM    476  CB  TYR A  68     -26.695 -17.448 -29.222  1.00 12.70           C
ATOM    477  CG  TYR A  68     -26.180 -16.116 -28.682  1.00 14.09           C
ATOM    478  CD1 TYR A  68     -26.966 -15.304 -27.874  1.00 10.68           C
ATOM    479  CD2 TYR A  68     -24.914 -15.645 -29.057  1.00 17.13           C
ATOM    480  CE1 TYR A  68     -26.530 -14.067 -27.428  1.00 12.30           C
ATOM    481  CE2 TYR A  68     -24.460 -14.386 -28.648  1.00 14.98           C
ATOM    482  CZ  TYR A  68     -25.261 -13.603 -27.832  1.00 15.40           C
ATOM    483  OH  TYR A  68     -24.786 -12.366 -27.423  1.00 18.80           O
ATOM    484  N   GLY A  69     -27.484 -15.080 -31.514  1.00  9.66           N
ATOM    485  CA  GLY A  69     -26.889 -14.056 -32.374  1.00 10.02           C
ATOM    486  C   GLY A  69     -27.532 -13.940 -33.740  1.00 10.84           C
ATOM    487  O   GLY A  69     -27.431 -12.890 -34.361  1.00 11.46           O
ATOM    488  N   ASP A  70     -28.156 -15.007 -34.230  1.00  9.69           N
ATOM    489  CA  ASP A  70     -28.776 -14.926 -35.559  1.00 11.13           C
ATOM    490  C   ASP A  70     -29.865 -13.870 -35.624  1.00 11.82           C
ATOM    491  O   ASP A  70     -30.047 -13.214 -36.661  1.00 12.55           O
ATOM    492  CB  ASP A  70     -29.382 -16.276 -35.955  1.00 11.11           C
ATOM    493  CG  ASP A  70     -28.326 -17.355 -36.231  1.00 16.03           C
ATOM    494  OD1 ASP A  70     -27.115 -17.065 -36.193  1.00 15.77           O
ATOM    495  OD2 ASP A  70     -28.707 -18.524 -36.490  1.00 17.50           O
ATOM    496  N   ILE A  71     -30.557 -13.696 -34.501  1.00  9.60           N
ATOM    497  CA  ILE A  71     -31.656 -12.740 -34.400  1.00 10.51           C
ATOM    498  C   ILE A  71     -31.209 -11.259 -34.381  1.00 10.65           C
ATOM    499  O   ILE A  71     -31.993 -10.335 -34.587  1.00 11.44           O
ATOM    500  CB  ILE A  71     -32.476 -13.060 -33.126  1.00  9.83           C
ATOM    501  CG1 ILE A  71     -33.839 -12.367 -33.167  1.00 10.93           C
ATOM    502  CG2 ILE A  71     -31.715 -12.574 -31.891  1.00 11.18           C
ATOM    503  CD1 ILE A  71     -34.780 -12.995 -34.240  1.00 11.46           C
ATOM    504  N   PHE A  72     -29.912 -11.020 -34.175  1.00  9.18           N
ATOM    505  CA  PHE A  72     -29.437  -9.640 -34.084  1.00  9.44           C
ATOM    506  C   PHE A  72     -29.690  -8.876 -35.396  1.00  9.02           C
ATOM    507  O   PHE A  72     -29.525  -9.456 -36.490  1.00 10.25           O
ATOM    508  CB  PHE A  72     -27.940  -9.570 -33.727  1.00  9.67           C
ATOM    509  CG  PHE A  72     -27.600 -10.096 -32.348  1.00  9.62           C
ATOM    510  CD1 PHE A  72     -28.594 -10.412 -31.398  1.00 10.12           C
ATOM    511  CD2 PHE A  72     -26.265 -10.265 -31.997  1.00  9.38           C
ATOM    512  CE1 PHE A  72     -28.248 -10.878 -30.151  1.00 10.48           C
ATOM    513  CE2 PHE A  72     -25.915 -10.739 -30.733  1.00 11.29           C
ATOM    514  CZ  PHE A  72     -26.913 -11.047 -29.806  1.00 11.54           C
ATOM    515  N   GLY A  73     -30.063  -7.597 -35.263  1.00  9.84           N
ATOM    516  CA  GLY A  73     -30.328  -6.769 -36.427  1.00 10.42           C
ATOM    517  C   GLY A  73     -31.732  -6.905 -37.002  1.00 12.46           C
ATOM    518  O   GLY A  73     -32.077  -6.194 -37.928  1.00 13.24           O
ATOM    519  N   SER A  74     -32.528  -7.815 -36.455  1.00 11.29           N
ATOM    520  CA  SER A  74     -33.871  -8.036 -36.953  1.00  8.61           C
ATOM    521  C   SER A  74     -34.846  -7.185 -36.151  1.00  9.94           C
ATOM    522  O   SER A  74     -34.452  -6.390 -35.279  1.00  9.94           O
ATOM    523  CB  SER A  74     -34.257  -9.512 -36.801  1.00 10.11           C
ATOM    524  OG  SER A  74     -34.512  -9.775 -35.394  1.00 10.54           O
ATOM    525  N   SER A  75     -36.140  -7.337 -36.462  1.00  9.73           N
ATOM    526  CA  SER A  75     -37.161  -6.565 -35.731  1.00  9.95           C
ATOM    527  C   SER A  75     -37.287  -7.008 -34.266  1.00 11.12           C
ATOM    528  O   SER A  75     -37.931  -6.340 -33.482  1.00 11.45           O
ATOM    529  CB  SER A  75     -38.525  -6.663 -36.433  1.00 12.96           C
ATOM    530  OG  SER A  75     -38.972  -7.978 -36.387  1.00 14.98           O
ATOM    531  N   VAL A  76     -36.669  -8.134 -33.911  1.00  9.79           N
ATOM    532  CA  VAL A  76     -36.725  -8.611 -32.529  1.00 10.35           C
ATOM    533  C   VAL A  76     -35.534  -8.052 -31.734  1.00 10.28           C
ATOM    534  O   VAL A  76     -35.324  -8.425 -30.587  1.00 10.34           O
ATOM    535  CB  VAL A  76     -36.776 -10.153 -32.500  1.00  9.25           C
ATOM    536  CG1 VAL A  76     -36.851 -10.675 -31.081  1.00 11.29           C
ATOM    537  CG2 VAL A  76     -38.047 -10.642 -33.239  1.00 10.48           C
ATOM    538  N   ASP A  77     -34.748  -7.181 -32.370  1.00  9.73           N
ATOM    539  CA  ASP A  77     -33.582  -6.549 -31.732  1.00  9.40           C
ATOM    540  C   ASP A  77     -33.704  -5.023 -31.844  1.00  9.95           C
ATOM    541  O   ASP A  77     -33.686  -4.477 -32.951  1.00 12.19           O
ATOM    542  CB  ASP A  77     -32.300  -7.034 -32.429  1.00 10.39           C
ATOM    543  CG  ASP A  77     -31.032  -6.331 -31.952  1.00 10.17           C
ATOM    544  OD1 ASP A  77     -31.009  -5.712 -30.884  1.00  9.24           O
ATOM    545  OD2 ASP A  77     -30.056  -6.419 -32.714  1.00 10.65           O
ATOM    546  N   HIS A  78     -33.868  -4.325 -30.725  1.00  9.40           N
ATOM    547  CA  HIS A  78     -33.928  -2.875 -30.751  1.00  9.32           C
ATOM    548  C   HIS A  78     -32.644  -2.235 -31.308  1.00  9.02           C
ATOM    549  O   HIS A  78     -32.685  -1.113 -31.840  1.00 10.88           O
ATOM    550  CB  HIS A  78     -34.165  -2.320 -29.348  1.00  8.84           C
ATOM    551  CG  HIS A  78     -35.579  -2.466 -28.864  1.00  8.90           C
ATOM    552  ND1 HIS A  78     -36.592  -1.633 -29.304  1.00 10.77           N
ATOM    553  CD2 HIS A  78     -36.154  -3.326 -27.980  1.00  8.91           C
ATOM    554  CE1 HIS A  78     -37.727  -1.971 -28.708  1.00 10.34           C
ATOM    555  NE2 HIS A  78     -37.492  -2.991 -27.906  1.00 10.32           N
ATOM    556  N   ALA A  79     -31.499  -2.891 -31.108  1.00  9.63           N
ATOM    557  CA  ALA A  79     -30.230  -2.374 -31.628  1.00  8.98           C
ATOM    558  C   ALA A  79     -30.030  -0.891 -31.316  1.00 10.71           C
ATOM    559  O   ALA A  79     -29.775  -0.052 -32.199  1.00 11.49           O
ATOM    560  CB  ALA A  79     -30.145  -2.640 -33.162  1.00 11.03           C
ATOM    561  N   TYR A  80     -30.106  -0.532 -30.046  1.00  8.93           N
ATOM    562  CA  TYR A  80     -29.966   0.843 -29.665  1.00  9.15           C
ATOM    563  C   TYR A  80     -28.553   1.307 -30.002  1.00  8.88           C
ATOM    564  O   TYR A  80     -27.561   0.624 -29.677  1.00 11.09           O
ATOM    565  CB  TYR A  80     -30.192   1.010 -28.155  1.00  8.61           C
ATOM    566  CG  TYR A  80     -31.572   0.599 -27.682  1.00  9.49           C
ATOM    567  CD1 TYR A  80     -32.735   1.184 -28.205  1.00 10.81           C
ATOM    568  CD2 TYR A  80     -31.713  -0.369 -26.691  1.00  6.85           C
ATOM    569  CE1 TYR A  80     -33.986   0.824 -27.745  1.00 10.29           C
ATOM    570  CE2 TYR A  80     -32.980  -0.752 -26.237  1.00  9.71           C
ATOM    571  CZ  TYR A  80     -34.104  -0.141 -26.777  1.00  9.51           C
ATOM    572  OH  TYR A  80     -35.354  -0.531 -26.323  1.00  9.08           O
ATOM    573  N   GLU A  81     -28.447   2.488 -30.585  1.00  8.90           N
ATOM    574  CA  GLU A  81     -27.130   2.987 -30.922  1.00  9.34           C
ATOM    575  C   GLU A  81     -26.586   3.895 -29.839  1.00  9.08           C
ATOM    576  O   GLU A  81     -27.279   4.749 -29.308  1.00  9.40           O
ATOM    577  CB  GLU A  81     -27.189   3.766 -32.241  1.00 10.70           C
ATOM    578  CG  GLU A  81     -27.565   2.946 -33.430  1.00 15.06           C
ATOM    579  CD  GLU A  81     -27.728   3.799 -34.686  1.00 15.72           C
ATOM    580  OE1 GLU A  81     -26.979   4.781 -34.813  1.00 15.52           O
ATOM    581  OE2 GLU A  81     -28.615   3.445 -35.501  1.00 18.55           O
ATOM    582  N   THR A  82     -25.328   3.695 -29.471  1.00  9.11           N
ATOM    583  CA  THR A  82     -24.694   4.583 -28.501  1.00  8.02           C
ATOM    584  C   THR A  82     -24.270   5.882 -29.171  1.00  9.16           C
ATOM    585  O   THR A  82     -24.389   6.008 -30.391  1.00 10.36           O
ATOM    586  CB  THR A  82     -23.359   3.987 -27.930  1.00  8.09           C
ATOM    587  OG1 THR A  82     -22.338   3.934 -28.955  1.00  9.09           O
ATOM    588  CG2 THR A  82     -23.588   2.576 -27.399  1.00  9.90           C
ATOM    589  N   VAL A  83     -23.784   6.830 -28.378  1.00  9.19           N
ATOM    590  CA  VAL A  83     -23.185   8.059 -28.905  1.00  8.87           C
ATOM    591  C   VAL A  83     -21.831   7.627 -29.547  1.00  8.19           C
ATOM    592  O   VAL A  83     -21.404   6.454 -29.463  1.00 10.02           O
ATOM    593  CB  VAL A  83     -22.855   9.060 -27.766  1.00  9.07           C
ATOM    594  CG1 VAL A  83     -24.146   9.461 -27.034  1.00 11.47           C
ATOM    595  CG2 VAL A  83     -21.841   8.439 -26.785  1.00  8.61           C
ATOM    596  N   GLU A  84     -21.182   8.572 -30.223  1.00 10.27           N
ATOM    597  CA  GLU A  84     -19.837   8.304 -30.735  1.00 10.34           C
ATOM    598  C   GLU A  84     -18.952   8.141 -29.494  1.00  9.54           C
ATOM    599  O   GLU A  84     -18.753   9.104 -28.758  1.00 12.62           O
ATOM    600  CB  GLU A  84     -19.378   9.493 -31.546  1.00 11.47           C
ATOM    601  CG  GLU A  84     -18.009   9.193 -32.243  1.00 14.00           C
ATOM    602  CD  GLU A  84     -17.382  10.425 -32.878  1.00 18.46           C
ATOM    603  OE1 GLU A  84     -18.093  11.431 -33.086  1.00 23.49           O
ATOM    604  OE2 GLU A  84     -16.161  10.383 -33.161  1.00 18.60           O
ATOM    605  N   LEU A  85     -18.493   6.907 -29.255  1.00  8.54           N
ATOM    606  CA  LEU A  85     -17.700   6.618 -28.046  1.00  8.22           C
ATOM    607  C   LEU A  85     -16.367   7.318 -28.052  1.00  9.30           C
ATOM    608  O   LEU A  85     -15.693   7.332 -29.083  1.00 10.21           O
ATOM    609  CB  LEU A  85     -17.508   5.112 -27.904  1.00  8.54           C
ATOM    610  CG  LEU A  85     -18.791   4.259 -27.822  1.00 10.90           C
ATOM    611  CD1 LEU A  85     -18.455   2.802 -27.915  1.00 12.04           C
ATOM    612  CD2 LEU A  85     -19.564   4.575 -26.515  1.00  9.02           C
ATOM    613  N   ALA A  86     -15.973   7.896 -26.918  1.00  9.30           N
ATOM    614  CA  ALA A  86     -14.686   8.579 -26.833  1.00  9.33           C
ATOM    615  C   ALA A  86     -13.513   7.622 -26.926  1.00 10.50           C
ATOM    616  O   ALA A  86     -12.446   8.005 -27.412  1.00 11.18           O
ATOM    617  CB  ALA A  86     -14.615   9.385 -25.550  1.00 10.17           C
ATOM    618  N   THR A  87     -13.694   6.365 -26.556  1.00  8.91           N
ATOM    619  CA  THR A  87     -12.559   5.454 -26.599  1.00  9.46           C
ATOM    620  C   THR A  87     -12.072   5.114 -28.006  1.00 11.18           C
ATOM    621  O   THR A  87     -10.860   4.909 -28.227  1.00 10.32           O
ATOM    622  CB  THR A  87     -12.878   4.141 -25.804  1.00  9.01           C
ATOM    623  OG1 THR A  87     -11.666   3.397 -25.599  1.00 10.26           O
ATOM    624  CG2 THR A  87     -13.864   3.263 -26.562  1.00  9.84           C
ATOM    625  N   ASN A  88     -12.975   5.103 -28.978  1.00 10.03           N
ATOM    626  CA  ASN A  88     -12.579   4.717 -30.325  1.00 10.89           C
ATOM    627  C   ASN A  88     -13.232   5.514 -31.447  1.00 10.74           C
ATOM    628  O   ASN A  88     -13.031   5.191 -32.617  1.00 11.43           O
ATOM    629  CB  ASN A  88     -12.868   3.217 -30.541  1.00 10.80           C
ATOM    630  CG  ASN A  88     -14.328   2.872 -30.348  1.00 10.39           C
ATOM    631  OD1 ASN A  88     -15.182   3.769 -30.266  1.00 11.15           O
ATOM    632  ND2 ASN A  88     -14.633   1.572 -30.277  1.00 13.46           N
ATOM    633  N   ASN A  89     -13.970   6.556 -31.094  1.00 10.64           N
ATOM    634  CA  ASN A  89     -14.690   7.369 -32.081  1.00  9.93           C
ATOM    635  C   ASN A  89     -15.607   6.580 -33.013  1.00 10.91           C
ATOM    636  O   ASN A  89     -15.736   6.892 -34.193  1.00 13.42           O
ATOM    637  CB  ASN A  89     -13.707   8.270 -32.847  1.00 11.13           C
ATOM    638  CG  ASN A  89     -13.277   9.462 -32.027  1.00 12.12           C
ATOM    639  OD1 ASN A  89     -13.808   9.711 -30.940  1.00 13.67           O
ATOM    640  ND2 ASN A  89     -12.316  10.213 -32.538  1.00 13.19           N
ATOM    641  N   GLN A  90     -16.296   5.579 -32.444  1.00 10.48           N
ATOM    642  CA  GLN A  90     -17.233   4.762 -33.181  1.00 10.72           C
ATOM    643  C   GLN A  90     -18.525   4.613 -32.398  1.00 10.02           C
ATOM    644  O   GLN A  90     -18.533   4.772 -31.189  1.00 13.73           O
ATOM    645  CB  GLN A  90     -16.648   3.392 -33.436  1.00 13.33           C
ATOM    646  CG  GLN A  90     -15.470   3.408 -34.415  1.00 19.18           C
ATOM    647  CD  GLN A  90     -14.715   2.107 -34.399  1.00 25.62           C
ATOM    648  OE1 GLN A  90     -15.297   1.018 -34.232  1.00 28.06           O
ATOM    649  NE2 GLN A  90     -13.388   2.204 -34.576  1.00 30.83           N
ATOM    650  N   THR A  91     -19.615   4.370 -33.117  1.00 12.25           N
ATOM    651  CA  THR A  91     -20.920   4.124 -32.537  1.00 11.81           C
ATOM    652  C   THR A  91     -21.003   2.622 -32.298  1.00 12.42           C
ATOM    653  O   THR A  91     -20.555   1.823 -33.150  1.00 15.61           O
ATOM    654  CB  THR A  91     -22.004   4.522 -33.542  1.00 15.23           C
ATOM    655  OG1 THR A  91     -21.999   5.952 -33.627  1.00 19.37           O
ATOM    656  CG2 THR A  91     -23.374   4.013 -33.117  1.00 19.45           C
ATOM    657  N   ALA A  92     -21.553   2.204 -31.161  1.00 10.49           N
ATOM    658  CA  ALA A  92     -21.718   0.772 -30.943  1.00  9.88           C
ATOM    659  C   ALA A  92     -23.222   0.459 -30.878  1.00  8.83           C
ATOM    660  O   ALA A  92     -24.031   1.363 -30.628  1.00 10.24           O
ATOM    661  CB  ALA A  92     -21.031   0.356 -29.625  1.00 11.61           C
ATOM    662  N   LEU A  93     -23.549  -0.805 -31.118  1.00  9.73           N
ATOM    663  CA  LEU A  93     -24.926  -1.261 -31.054  1.00 10.14           C
ATOM    664  C   LEU A  93     -25.190  -2.051 -29.781  1.00  8.99           C
ATOM    665  O   LEU A  93     -24.425  -2.945 -29.393  1.00  9.51           O
ATOM    666  CB  LEU A  93     -25.235  -2.130 -32.258  1.00 11.86           C
ATOM    667  CG  LEU A  93     -25.093  -1.399 -33.607  1.00 15.04           C
ATOM    668  CD1 LEU A  93     -25.161  -2.420 -34.755  1.00 16.68           C
ATOM    669  CD2 LEU A  93     -26.212  -0.366 -33.728  1.00 14.60           C
ATOM    670  N   ILE A  94     -26.294  -1.698 -29.134  1.00  8.47           N
ATOM    671  CA  ILE A  94     -26.713  -2.387 -27.913  1.00  8.13           C
ATOM    672  C   ILE A  94     -27.834  -3.349 -28.289  1.00  8.08           C
ATOM    673  O   ILE A  94     -28.964  -2.926 -28.591  1.00  8.43           O
ATOM    674  CB  ILE A  94     -27.254  -1.378 -26.893  1.00  8.09           C
ATOM    675  CG1 ILE A  94     -26.222  -0.274 -26.583  1.00  8.33           C
ATOM    676  CG2 ILE A  94     -27.620  -2.087 -25.616  1.00  8.56           C
ATOM    677  CD1 ILE A  94     -24.794  -0.767 -26.128  1.00  8.23           C
ATOM    678  N   ARG A  95     -27.512  -4.627 -28.367  1.00  7.44           N
ATOM    679  CA  ARG A  95     -28.502  -5.662 -28.645  1.00  7.95           C
ATOM    680  C   ARG A  95     -29.465  -5.659 -27.452  1.00  9.02           C
ATOM    681  O   ARG A  95     -29.073  -5.601 -26.286  1.00  7.87           O
ATOM    682  CB  ARG A  95     -27.840  -7.016 -28.762  1.00  9.22           C
ATOM    683  CG  ARG A  95     -26.738  -7.061 -29.842  1.00  9.35           C
ATOM    684  CD  ARG A  95     -27.284  -6.695 -31.201  1.00 11.67           C
ATOM    685  NE  ARG A  95     -26.206  -6.617 -32.197  1.00  9.67           N
ATOM    686  CZ  ARG A  95     -26.381  -6.079 -33.396  1.00  9.92           C
ATOM    687  NH1 ARG A  95     -27.570  -5.605 -33.725  1.00 11.18           N
ATOM    688  NH2 ARG A  95     -25.355  -6.003 -34.243  1.00 13.06           N
ATOM    689  N   SER A  96     -30.760  -5.651 -27.755  1.00  7.91           N
ATOM    690  CA  SER A  96     -31.785  -5.657 -26.690  1.00  8.59           C
ATOM    691  C   SER A  96     -33.039  -6.226 -27.306  1.00  8.40           C
ATOM    692  O   SER A  96     -33.479  -5.769 -28.375  1.00  9.08           O
ATOM    693  CB  SER A  96     -31.968  -4.229 -26.227  1.00  9.01           C
ATOM    694  OG  SER A  96     -32.512  -4.161 -24.917  1.00 10.72           O
ATOM    695  N   GLY A  97     -33.645  -7.216 -26.653  1.00  7.61           N
ATOM    696  CA  GLY A  97     -34.797  -7.878 -27.261  1.00  7.46           C
ATOM    697  C   GLY A  97     -36.035  -6.987 -27.376  1.00  8.34           C
ATOM    698  O   GLY A  97     -36.359  -6.188 -26.471  1.00  8.79           O
ATOM    699  N   ASN A  98     -36.697  -7.136 -28.531  1.00  7.94           N
ATOM    700  CA  ASN A  98     -37.936  -6.434 -28.841  1.00  8.56           C
ATOM    701  C   ASN A  98     -39.038  -7.459 -29.084  1.00  7.60           C
ATOM    702  O   ASN A  98     -39.100  -8.055 -30.146  1.00  9.66           O
ATOM    703  CB  ASN A  98     -37.775  -5.578 -30.087  1.00  9.24           C
ATOM    704  CG  ASN A  98     -39.042  -4.844 -30.397  1.00 10.38           C
ATOM    705  OD1 ASN A  98     -39.767  -4.424 -29.495  1.00 10.91           O
ATOM    706  ND2 ASN A  98     -39.346  -4.700 -31.694  1.00 17.69           N
ATOM    707  N   GLY A  99     -39.845  -7.714 -28.047  1.00  9.10           N
ATOM    708  CA  GLY A  99     -40.896  -8.721 -28.145  1.00  8.90           C
ATOM    709  C   GLY A  99     -41.267  -9.183 -26.750  1.00 10.93           C
ATOM    710  O   GLY A  99     -40.600  -8.815 -25.781  1.00 10.19           O
ATOM    711  N   LEU A 100     -42.342  -9.950 -26.623  1.00 10.39           N
ATOM    712  CA  LEU A 100     -42.726 -10.446 -25.302  1.00 10.04           C
ATOM    713  C   LEU A 100     -41.617 -11.373 -24.819  1.00  8.71           C
ATOM    714  O   LEU A 100     -41.305 -12.367 -25.468  1.00  9.85           O
ATOM    715  CB  LEU A 100     -44.085 -11.163 -25.409  1.00  9.14           C
ATOM    716  CG  LEU A 100     -45.213 -10.165 -25.734  1.00  9.12           C
ATOM    717  CD1 LEU A 100     -46.468 -10.935 -26.262  1.00 11.90           C
ATOM    718  CD2 LEU A 100     -45.550  -9.373 -24.505  1.00 11.61           C
ATOM    719  N   GLY A 101     -41.076 -11.053 -23.650  1.00  8.59           N
ATOM    720  CA  GLY A 101     -39.921 -11.784 -23.136  1.00  8.91           C
ATOM    721  C   GLY A 101     -38.682 -10.875 -23.178  1.00  7.67           C
ATOM    722  O   GLY A 101     -37.668 -11.167 -22.494  1.00  8.79           O
ATOM    723  N   GLY A 102     -38.730  -9.786 -23.957  1.00  8.29           N
ATOM    724  CA  GLY A 102     -37.599  -8.874 -23.974  1.00  9.17           C
ATOM    725  C   GLY A 102     -36.299  -9.558 -24.337  1.00  7.48           C
ATOM    726  O   GLY A 102     -36.229 -10.400 -25.224  1.00  8.05           O
ATOM    727  N   SER A 103     -35.234  -9.185 -23.630  1.00  7.30           N
ATOM    728  CA  SER A 103     -33.940  -9.773 -23.936  1.00  7.94           C
ATOM    729  C   SER A 103     -33.792 -11.251 -23.640  1.00  8.12           C
ATOM    730  O   SER A 103     -32.866 -11.882 -24.118  1.00  8.93           O
ATOM    731  CB  SER A 103     -32.832  -8.927 -23.304  1.00  8.78           C
ATOM    732  OG  SER A 103     -32.734  -7.676 -23.970  1.00  8.66           O
ATOM    733  N   THR A 104     -34.766 -11.828 -22.925  1.00  8.75           N
ATOM    734  CA  THR A 104     -34.678 -13.277 -22.732  1.00  9.61           C
ATOM    735  C   THR A 104     -34.975 -14.011 -24.036  1.00  9.04           C
ATOM    736  O   THR A 104     -34.773 -15.188 -24.132  1.00 10.43           O
ATOM    737  CB  THR A 104     -35.629 -13.821 -21.608  1.00  9.29           C
ATOM    738  OG1 THR A 104     -36.998 -13.682 -22.018  1.00  9.09           O
ATOM    739  CG2 THR A 104     -35.426 -13.051 -20.334  1.00  8.79           C
ATOM    740  N   LEU A 105     -35.440 -13.290 -25.056  1.00  8.41           N
ATOM    741  CA  LEU A 105     -35.678 -13.896 -26.353  1.00  9.61           C
ATOM    742  C   LEU A 105     -34.394 -14.026 -27.148  1.00  8.90           C
ATOM    743  O   LEU A 105     -34.331 -14.873 -28.042  1.00 10.00           O
ATOM    744  CB  LEU A 105     -36.642 -13.039 -27.202  1.00  9.83           C
ATOM    745  CG  LEU A 105     -38.110 -12.908 -26.799  1.00 10.79           C
ATOM    746  CD1 LEU A 105     -38.761 -11.840 -27.672  1.00 10.49           C
ATOM    747  CD2 LEU A 105     -38.808 -14.266 -26.977  1.00 12.15           C
ATOM    748  N   VAL A 106     -33.390 -13.218 -26.792  1.00  9.38           N
ATOM    749  CA  VAL A 106     -32.178 -13.157 -27.606  1.00  9.43           C
ATOM    750  C   VAL A 106     -30.899 -13.445 -26.854  1.00  9.27           C
ATOM    751  O   VAL A 106     -29.816 -13.458 -27.459  1.00 10.61           O
ATOM    752  CB  VAL A 106     -32.028 -11.745 -28.244  1.00  8.32           C
ATOM    753  CG1 VAL A 106     -33.360 -11.334 -28.949  1.00 10.36           C
ATOM    754  CG2 VAL A 106     -31.692 -10.682 -27.185  1.00 10.79           C
ATOM    755  N   ASN A 107     -31.008 -13.734 -25.563  1.00  9.06           N
ATOM    756  CA  ASN A 107     -29.802 -13.892 -24.759  1.00  8.18           C
ATOM    757  C   ASN A 107     -29.112 -15.252 -24.821  1.00  7.98           C
ATOM    758  O   ASN A 107     -29.549 -16.187 -25.499  1.00  9.98           O
ATOM    759  CB  ASN A 107     -30.063 -13.451 -23.311  1.00  9.27           C
ATOM    760  CG  ASN A 107     -30.966 -14.383 -22.502  1.00  8.21           C
ATOM    761  OD1 ASN A 107     -31.136 -15.555 -22.790  1.00 10.52           O
ATOM    762  ND2 ASN A 107     -31.524 -13.813 -21.426  1.00  9.64           N
ATOM    763  N   GLY A 108     -27.983 -15.350 -24.113  1.00  9.73           N
ATOM    764  CA  GLY A 108     -27.197 -16.576 -24.143  1.00 10.54           C
ATOM    765  C   GLY A 108     -27.717 -17.707 -23.275  1.00 10.57           C
ATOM    766  O   GLY A 108     -27.173 -18.797 -23.292  1.00 11.83           O
ATOM    767  N   GLY A 109     -28.759 -17.413 -22.508  1.00  9.03           N
ATOM    768  CA  GLY A 109     -29.348 -18.387 -21.620  1.00  9.86           C
ATOM    769  C   GLY A 109     -28.540 -18.826 -20.430  1.00  9.20           C
ATOM    770  O   GLY A 109     -28.969 -19.744 -19.726  1.00 10.31           O
ATOM    771  N   THR A 110     -27.452 -18.147 -20.124  1.00  9.55           N
ATOM    772  CA  THR A 110     -26.581 -18.565 -19.004  1.00  8.30           C
ATOM    773  C   THR A 110     -27.252 -18.258 -17.677  1.00  9.07           C
ATOM    774  O   THR A 110     -27.691 -17.141 -17.429  1.00  9.39           O
ATOM    775  CB  THR A 110     -25.232 -17.865 -19.072  1.00  9.45           C
ATOM    776  OG1 THR A 110     -24.722 -17.990 -20.396  1.00 10.96           O
ATOM    777  CG2 THR A 110     -24.252 -18.545 -18.110  1.00  9.97           C
ATOM    778  N   TRP A 111     -27.267 -19.257 -16.783  1.00  8.86           N
ATOM    779  CA  TRP A 111     -27.986 -19.144 -15.509  1.00  9.88           C
ATOM    780  C   TRP A 111     -27.045 -19.280 -14.322  1.00  9.84           C
ATOM    781  O   TRP A 111     -26.677 -20.404 -13.965  1.00 12.35           O
ATOM    782  CB  TRP A 111     -29.067 -20.234 -15.523  1.00  9.66           C
ATOM    783  CG  TRP A 111     -30.026 -20.290 -14.366  1.00 10.53           C
ATOM    784  CD1 TRP A 111     -30.019 -21.212 -13.353  1.00 10.92           C
ATOM    785  CD2 TRP A 111     -31.178 -19.469 -14.162  1.00 10.33           C
ATOM    786  NE1 TRP A 111     -31.110 -21.019 -12.541  1.00 12.67           N
ATOM    787  CE2 TRP A 111     -31.831 -19.948 -13.013  1.00 10.86           C
ATOM    788  CE3 TRP A 111     -31.727 -18.364 -14.844  1.00 11.01           C
ATOM    789  CZ2 TRP A 111     -33.003 -19.361 -12.525  1.00 12.02           C
ATOM    790  CZ3 TRP A 111     -32.896 -17.786 -14.350  1.00 10.98           C
ATOM    791  CH2 TRP A 111     -33.515 -18.279 -13.213  1.00 11.96           C
ATOM    792  N   THR A 112     -26.614 -18.154 -13.757  1.00  8.87           N
ATOM    793  CA  THR A 112     -25.702 -18.171 -12.597  1.00 10.42           C
ATOM    794  C   THR A 112     -26.070 -17.022 -11.653  1.00 10.24           C
ATOM    795  O   THR A 112     -26.827 -16.108 -12.023  1.00  9.55           O
ATOM    796  CB  THR A 112     -24.197 -17.990 -12.971  1.00  9.35           C
ATOM    797  OG1 THR A 112     -23.950 -16.632 -13.378  1.00 10.97           O
ATOM    798  CG2 THR A 112     -23.802 -18.932 -14.099  1.00  9.59           C
ATOM    799  N   ARG A 113     -25.578 -17.087 -10.418  1.00  9.58           N
ATOM    800  CA  ARG A 113     -25.855 -16.064  -9.430  1.00  8.33           C
ATOM    801  C   ARG A 113     -24.600 -15.344  -8.990  1.00 10.05           C
ATOM    802  O   ARG A 113     -23.505 -15.857  -9.123  1.00 11.32           O
ATOM    803  CB  ARG A 113     -26.551 -16.666  -8.191  1.00  9.22           C
ATOM    804  CG  ARG A 113     -27.922 -17.204  -8.477  1.00 10.40           C
ATOM    805  CD  ARG A 113     -28.656 -17.567  -7.172  1.00  9.86           C
ATOM    806  NE  ARG A 113     -29.994 -18.080  -7.496  1.00 10.48           N
ATOM    807  CZ  ARG A 113     -30.363 -19.364  -7.519  1.00 13.12           C
ATOM    808  NH1 ARG A 113     -29.487 -20.348  -7.204  1.00 14.85           N
ATOM    809  NH2 ARG A 113     -31.591 -19.685  -7.929  1.00 12.92           N
ATOM    810  N   PRO A 114     -24.735 -14.162  -8.387  1.00  8.59           N
ATOM    811  CA  PRO A 114     -23.550 -13.401  -7.953  1.00 10.37           C
ATOM    812  C   PRO A 114     -22.983 -13.861  -6.614  1.00  9.99           C
ATOM    813  O   PRO A 114     -23.367 -14.921  -6.099  1.00 10.55           O
ATOM    814  CB  PRO A 114     -24.047 -11.965  -7.931  1.00 13.29           C
ATOM    815  CG  PRO A 114     -25.499 -12.136  -7.549  1.00 12.58           C
ATOM    816  CD  PRO A 114     -25.969 -13.351  -8.298  1.00  9.64           C
ATOM    817  N   HIS A 115     -22.059 -13.074  -6.089  1.00 11.53           N
ATOM    818  CA  HIS A 115     -21.436 -13.381  -4.793  1.00  9.65           C
ATOM    819  C   HIS A 115     -22.325 -12.819  -3.683  1.00 11.81           C
ATOM    820  O   HIS A 115     -22.887 -11.701  -3.822  1.00 11.19           O
ATOM    821  CB  HIS A 115     -20.051 -12.728  -4.736  1.00 10.99           C
ATOM    822  CG  HIS A 115     -19.220 -13.175  -3.582  1.00 10.68           C
ATOM    823  ND1 HIS A 115     -19.470 -12.786  -2.281  1.00 12.30           N
ATOM    824  CD2 HIS A 115     -18.141 -14.000  -3.534  1.00 11.85           C
ATOM    825  CE1 HIS A 115     -18.574 -13.342  -1.481  1.00 13.04           C
ATOM    826  NE2 HIS A 115     -17.763 -14.084  -2.219  1.00 12.35           N
ATOM    827  N   LYS A 116     -22.487 -13.604  -2.611  1.00 10.24           N
ATOM    828  CA  LYS A 116     -23.275 -13.180  -1.464  1.00 11.68           C
ATOM    829  C   LYS A 116     -22.985 -11.773  -0.991  1.00 12.33           C
ATOM    830  O   LYS A 116     -23.894 -10.991  -0.700  1.00 12.72           O
ATOM    831  CB  LYS A 116     -23.063 -14.155  -0.279  1.00 12.66           C
ATOM    832  CG  LYS A 116     -23.499 -15.556  -0.549  1.00 15.14           C
ATOM    833  CD  LYS A 116     -23.478 -16.404   0.756  1.00 18.12           C
ATOM    834  CE  LYS A 116     -23.828 -17.853   0.454  1.00 23.29           C
ATOM    835  NZ  LYS A 116     -23.818 -18.694   1.700  1.00 27.24           N
ATOM    836  N   ALA A 117     -21.720 -11.392  -0.942  1.00 11.45           N
ATOM    837  CA  ALA A 117     -21.350 -10.075  -0.438  1.00 10.68           C
ATOM    838  C   ALA A 117     -21.835  -8.932  -1.324  1.00 12.53           C
ATOM    839  O   ALA A 117     -22.039  -7.814  -0.845  1.00 12.01           O
ATOM    840  CB  ALA A 117     -19.811  -9.990  -0.261  1.00 10.75           C
ATOM    841  N   GLN A 118     -21.987  -9.211  -2.618  1.00 10.97           N
ATOM    842  CA  GLN A 118     -22.439  -8.180  -3.548  1.00 10.96           C
ATOM    843  C   GLN A 118     -23.889  -7.845  -3.239  1.00 11.07           C
ATOM    844  O   GLN A 118     -24.209  -6.673  -3.092  1.00 10.99           O
ATOM    845  CB  GLN A 118     -22.267  -8.666  -5.000  1.00  9.66           C
ATOM    846  CG  GLN A 118     -20.794  -8.869  -5.315  1.00 11.10           C
ATOM    847  CD  GLN A 118     -20.539  -9.460  -6.682  1.00  9.79           C
ATOM    848  OE1 GLN A 118     -21.246 -10.332  -7.134  1.00  9.03           O
ATOM    849  NE2 GLN A 118     -19.473  -9.000  -7.323  1.00 10.94           N
ATOM    850  N   VAL A 119     -24.748  -8.857  -3.129  1.00 11.03           N
ATOM    851  CA  VAL A 119     -26.158  -8.572  -2.857  1.00 12.01           C
ATOM    852  C   VAL A 119     -26.303  -8.026  -1.438  1.00  9.88           C
ATOM    853  O   VAL A 119     -27.113  -7.126  -1.176  1.00 10.43           O
ATOM    854  CB  VAL A 119     -27.023  -9.824  -3.053  1.00 10.96           C
ATOM    855  CG1 VAL A 119     -28.505  -9.456  -2.925  1.00 12.18           C
ATOM    856  CG2 VAL A 119     -26.788 -10.435  -4.457  1.00 14.47           C
ATOM    857  N   ASP A 120     -25.502  -8.545  -0.496  1.00 10.73           N
ATOM    858  CA  ASP A 120     -25.601  -8.036   0.864  1.00 11.54           C
ATOM    859  C   ASP A 120     -25.325  -6.550   0.904  1.00 11.53           C
ATOM    860  O   ASP A 120     -25.944  -5.811   1.689  1.00 12.16           O
ATOM    861  CB  ASP A 120     -24.612  -8.739   1.825  1.00 11.36           C
ATOM    862  CG  ASP A 120     -25.099 -10.086   2.290  1.00 13.37           C
ATOM    863  OD1 ASP A 120     -26.301 -10.436   2.152  1.00 13.00           O
ATOM    864  OD2 ASP A 120     -24.255 -10.843   2.858  1.00 15.08           O
ATOM    865  N   SER A 121     -24.407  -6.064   0.062  1.00 10.87           N
ATOM    866  CA  SER A 121     -24.102  -4.637   0.090  1.00 11.14           C
ATOM    867  C   SER A 121     -25.262  -3.726  -0.381  1.00 10.06           C
ATOM    868  O   SER A 121     -25.251  -2.521  -0.109  1.00 12.43           O
ATOM    869  CB  SER A 121     -22.816  -4.313  -0.710  1.00 12.51           C
ATOM    870  OG  SER A 121     -23.023  -4.383  -2.114  1.00 14.41           O
ATOM    871  N   TRP A 122     -26.240  -4.294  -1.078  1.00 11.11           N
ATOM    872  CA  TRP A 122     -27.388  -3.482  -1.504  1.00 11.26           C
ATOM    873  C   TRP A 122     -28.124  -3.007  -0.260  1.00 12.17           C
ATOM    874  O   TRP A 122     -28.693  -1.914  -0.259  1.00 12.89           O
ATOM    875  CB  TRP A 122     -28.325  -4.314  -2.358  1.00 10.80           C
ATOM    876  CG  TRP A 122     -27.799  -4.547  -3.783  1.00 10.74           C
ATOM    877  CD1 TRP A 122     -26.536  -4.305  -4.244  1.00 10.16           C
ATOM    878  CD2 TRP A 122     -28.547  -5.053  -4.885  1.00 10.55           C
ATOM    879  NE1 TRP A 122     -26.456  -4.627  -5.586  1.00 11.05           N
ATOM    880  CE2 TRP A 122     -27.668  -5.102  -6.001  1.00 11.35           C
ATOM    881  CE3 TRP A 122     -29.881  -5.464  -5.050  1.00 13.89           C
ATOM    882  CZ2 TRP A 122     -28.074  -5.557  -7.264  1.00 13.20           C
ATOM    883  CZ3 TRP A 122     -30.302  -5.912  -6.314  1.00 17.71           C
ATOM    884  CH2 TRP A 122     -29.391  -5.958  -7.409  1.00 15.77           C
ATOM    885  N   GLU A 123     -28.043  -3.789   0.814  1.00 13.54           N
ATOM    886  CA  GLU A 123     -28.685  -3.419   2.074  1.00 13.68           C
ATOM    887  C   GLU A 123     -27.775  -2.574   2.948  1.00 13.28           C
ATOM    888  O   GLU A 123     -28.193  -1.539   3.459  1.00 14.82           O
ATOM    889  CB  GLU A 123     -29.100  -4.690   2.837  1.00 11.47           C
ATOM    890  CG  GLU A 123     -29.778  -4.401   4.187  1.00 15.03           C
ATOM    891  CD  GLU A 123     -30.427  -5.645   4.780  1.00 16.22           C
ATOM    892  OE1 GLU A 123     -29.741  -6.677   4.907  1.00 19.16           O
ATOM    893  OE2 GLU A 123     -31.616  -5.571   5.143  1.00 22.22           O
ATOM    894  N   THR A 124     -26.520  -3.002   3.094  1.00 13.93           N
ATOM    895  CA  THR A 124     -25.585  -2.306   3.999  1.00 15.71           C
ATOM    896  C   THR A 124     -24.918  -1.043   3.481  1.00 17.32           C
ATOM    897  O   THR A 124     -24.605  -0.141   4.244  1.00 20.27           O
ATOM    898  CB  THR A 124     -24.496  -3.245   4.497  1.00 16.91           C
ATOM    899  OG1 THR A 124     -23.721  -3.693   3.370  1.00 17.56           O
ATOM    900  CG2 THR A 124     -25.116  -4.439   5.199  1.00 19.20           C
ATOM    901  N   VAL A 125     -24.702  -0.968   2.179  1.00 12.87           N
ATOM    902  CA  VAL A 125     -24.081   0.199   1.556  1.00 13.92           C
ATOM    903  C   VAL A 125     -25.119   1.047   0.846  1.00 13.22           C
ATOM    904  O   VAL A 125     -25.072   2.265   0.937  1.00 14.24           O
ATOM    905  CB  VAL A 125     -23.000  -0.233   0.516  1.00 12.85           C
ATOM    906  CG1 VAL A 125     -22.421   0.985  -0.214  1.00 15.98           C
ATOM    907  CG2 VAL A 125     -21.872  -0.964   1.265  1.00 14.31           C
ATOM    908  N   PHE A 126     -26.082   0.415   0.175  1.00 12.47           N
ATOM    909  CA  PHE A 126     -27.070   1.178  -0.594  1.00 13.74           C
ATOM    910  C   PHE A 126     -28.430   1.339   0.099  1.00 15.69           C
ATOM    911  O   PHE A 126     -29.434   1.655  -0.553  1.00 16.63           O
ATOM    912  CB  PHE A 126     -27.196   0.552  -1.982  1.00 13.04           C
ATOM    913  CG  PHE A 126     -25.923   0.673  -2.787  1.00 11.48           C
ATOM    914  CD1 PHE A 126     -25.568   1.892  -3.379  1.00 13.95           C
ATOM    915  CD2 PHE A 126     -25.049  -0.408  -2.876  1.00 12.34           C
ATOM    916  CE1 PHE A 126     -24.361   2.009  -4.045  1.00 13.19           C
ATOM    917  CE2 PHE A 126     -23.828  -0.307  -3.539  1.00 12.15           C
ATOM    918  CZ  PHE A 126     -23.487   0.906  -4.126  1.00 13.17           C
ATOM    919  N   GLY A 127     -28.427   1.093   1.412  1.00 15.05           N
ATOM    920  CA  GLY A 127     -29.599   1.309   2.238  1.00 17.44           C
ATOM    921  C   GLY A 127     -30.913   0.766   1.783  1.00 15.47           C
ATOM    922  O   GLY A 127     -31.952   1.404   2.003  1.00 18.87           O
ATOM    923  N   ASN A 128     -30.911  -0.408   1.181  1.00 13.28           N
ATOM    924  CA  ASN A 128     -32.161  -1.018   0.728  1.00 13.93           C
ATOM    925  C   ASN A 128     -32.520  -2.098   1.732  1.00 13.10           C
ATOM    926  O   ASN A 128     -32.063  -3.232   1.642  1.00 12.70           O
ATOM    927  CB  ASN A 128     -32.006  -1.631  -0.654  1.00 12.01           C
ATOM    928  CG  ASN A 128     -31.758  -0.574  -1.704  1.00 13.98           C
ATOM    929  OD1 ASN A 128     -32.528   0.356  -1.807  1.00 14.15           O
ATOM    930  ND2 ASN A 128     -30.685  -0.704  -2.480  1.00 13.96           N
ATOM    931  N   GLU A 129     -33.336  -1.763   2.707  1.00 13.59           N
ATOM    932  CA  GLU A 129     -33.726  -2.735   3.736  1.00 14.58           C
ATOM    933  C   GLU A 129     -34.352  -3.985   3.124  1.00 13.35           C
ATOM    934  O   GLU A 129     -35.241  -3.904   2.282  1.00 14.35           O
ATOM    935  CB  GLU A 129     -34.720  -2.072   4.698  1.00 18.32           C
ATOM    936  CG  GLU A 129     -35.136  -2.974   5.850  1.00 29.39           C
ATOM    937  CD  GLU A 129     -36.093  -2.301   6.841  1.00 36.67           C
ATOM    938  OE1 GLU A 129     -36.477  -1.116   6.615  1.00 38.68           O
ATOM    939  OE2 GLU A 129     -36.463  -2.970   7.845  1.00 40.37           O
ATOM    940  N   GLY A 130     -33.885  -5.133   3.519  1.00 14.16           N
ATOM    941  CA  GLY A 130     -34.437  -6.368   3.038  1.00 13.13           C
ATOM    942  C   GLY A 130     -33.806  -6.916   1.774  1.00 12.03           C
ATOM    943  O   GLY A 130     -34.076  -8.026   1.392  1.00 12.64           O
ATOM    944  N   TRP A 131     -32.997  -6.094   1.107  1.00 13.88           N
ATOM    945  CA  TRP A 131     -32.325  -6.538  -0.117  1.00 12.37           C
ATOM    946  C   TRP A 131     -30.930  -7.046   0.212  1.00 13.59           C
ATOM    947  O   TRP A 131     -29.960  -6.327   0.123  1.00 14.33           O
ATOM    948  CB  TRP A 131     -32.240  -5.389  -1.138  1.00 11.75           C
ATOM    949  CG  TRP A 131     -33.577  -4.990  -1.728  1.00 12.58           C
ATOM    950  CD1 TRP A 131     -34.490  -4.114  -1.210  1.00 12.07           C
ATOM    951  CD2 TRP A 131     -34.135  -5.475  -2.955  1.00  9.78           C
ATOM    952  NE1 TRP A 131     -35.586  -4.029  -2.056  1.00 11.79           N
ATOM    953  CE2 TRP A 131     -35.386  -4.857  -3.129  1.00 10.65           C
ATOM    954  CE3 TRP A 131     -33.695  -6.389  -3.920  1.00 11.99           C
ATOM    955  CZ2 TRP A 131     -36.203  -5.119  -4.227  1.00 10.44           C
ATOM    956  CZ3 TRP A 131     -34.501  -6.649  -4.990  1.00  9.11           C
ATOM    957  CH2 TRP A 131     -35.753  -6.012  -5.140  1.00 10.81           C
ATOM    958  N   ASN A 132     -30.876  -8.298   0.627  1.00 13.81           N
ATOM    959  CA  ASN A 132     -29.606  -8.955   0.965  1.00 12.82           C
ATOM    960  C   ASN A 132     -29.573 -10.311   0.288  1.00 14.33           C
ATOM    961  O   ASN A 132     -30.567 -10.754  -0.291  1.00 12.24           O
ATOM    962  CB  ASN A 132     -29.451  -9.139   2.494  1.00 14.73           C
ATOM    963  CG  ASN A 132     -30.657  -9.793   3.131  1.00 14.52           C
ATOM    964  OD1 ASN A 132     -31.105 -10.856   2.710  1.00 16.67           O
ATOM    965  ND2 ASN A 132     -31.202  -9.132   4.159  1.00 16.86           N
ATOM    966  N   TRP A 133     -28.431 -10.996   0.329  1.00 13.12           N
ATOM    967  CA  TRP A 133     -28.333 -12.277  -0.324  1.00 12.00           C
ATOM    968  C   TRP A 133     -29.378 -13.287   0.119  1.00 13.10           C
ATOM    969  O   TRP A 133     -30.007 -13.921  -0.697  1.00 12.77           O
ATOM    970  CB  TRP A 133     -26.921 -12.870  -0.106  1.00 13.20           C
ATOM    971  CG  TRP A 133     -26.846 -14.273  -0.564  1.00 14.85           C
ATOM    972  CD1 TRP A 133     -27.035 -15.384   0.206  1.00 13.69           C
ATOM    973  CD2 TRP A 133     -26.670 -14.752  -1.911  1.00 11.80           C
ATOM    974  NE1 TRP A 133     -26.992 -16.511  -0.566  1.00 13.63           N
ATOM    975  CE2 TRP A 133     -26.764 -16.156  -1.871  1.00 11.97           C
ATOM    976  CE3 TRP A 133     -26.443 -14.128  -3.150  1.00 12.47           C
ATOM    977  CZ2 TRP A 133     -26.637 -16.953  -3.012  1.00 12.50           C
ATOM    978  CZ3 TRP A 133     -26.317 -14.912  -4.271  1.00 12.02           C
ATOM    979  CH2 TRP A 133     -26.410 -16.298  -4.213  1.00 12.07           C
ATOM    980  N   ASP A 134     -29.532 -13.468   1.435  1.00 13.93           N
ATOM    981  CA  ASP A 134     -30.523 -14.464   1.897  1.00 13.99           C
ATOM    982  C   ASP A 134     -31.922 -14.282   1.296  1.00 13.28           C
ATOM    983  O   ASP A 134     -32.536 -15.242   0.807  1.00 14.01           O
ATOM    984  CB  ASP A 134     -30.646 -14.426   3.424  1.00 15.15           C
ATOM    985  CG  ASP A 134     -29.435 -15.026   4.123  1.00 19.09           C
ATOM    986  OD1 ASP A 134     -28.619 -15.685   3.439  1.00 19.57           O
ATOM    987  OD2 ASP A 134     -29.317 -14.828   5.351  1.00 23.94           O
ATOM    988  N   ASN A 135     -32.396 -13.040   1.317  1.00 13.19           N
ATOM    989  CA  ASN A 135     -33.736 -12.747   0.801  1.00 14.07           C
ATOM    990  C   ASN A 135     -33.812 -12.824  -0.723  1.00 12.68           C
ATOM    991  O   ASN A 135     -34.724 -13.439  -1.266  1.00 13.34           O
ATOM    992  CB  ASN A 135     -34.181 -11.368   1.275  1.00 13.99           C
ATOM    993  CG  ASN A 135     -34.500 -11.336   2.763  1.00 19.84           C
ATOM    994  OD1 ASN A 135     -34.610 -12.382   3.405  1.00 24.01           O
ATOM    995  ND2 ASN A 135     -34.665 -10.141   3.310  1.00 20.83           N
ATOM    996  N   VAL A 136     -32.840 -12.217  -1.410  1.00 13.54           N
ATOM    997  CA  VAL A 136     -32.882 -12.239  -2.873  1.00 12.74           C
ATOM    998  C   VAL A 136     -32.700 -13.664  -3.391  1.00 12.70           C
ATOM    999  O   VAL A 136     -33.375 -14.090  -4.334  1.00 13.46           O
ATOM   1000  CB  VAL A 136     -31.826 -11.273  -3.453  1.00 12.50           C
ATOM   1001  CG1 VAL A 136     -31.699 -11.441  -4.976  1.00 12.65           C
ATOM   1002  CG2 VAL A 136     -32.207  -9.820  -3.105  1.00 11.57           C
ATOM   1003  N   ALA A 137     -31.778 -14.406  -2.770  1.00 13.93           N
ATOM   1004  CA  ALA A 137     -31.578 -15.799  -3.164  1.00 13.64           C
ATOM   1005  C   ALA A 137     -32.862 -16.625  -2.958  1.00 11.45           C
ATOM   1006  O   ALA A 137     -33.172 -17.482  -3.742  1.00 12.80           O
ATOM   1007  CB  ALA A 137     -30.381 -16.419  -2.384  1.00 13.46           C
ATOM   1008  N   ALA A 138     -33.566 -16.382  -1.858  1.00 12.95           N
ATOM   1009  CA  ALA A 138     -34.800 -17.123  -1.595  1.00 12.24           C
ATOM   1010  C   ALA A 138     -35.795 -16.890  -2.736  1.00 10.45           C
ATOM   1011  O   ALA A 138     -36.382 -17.811  -3.263  1.00 13.13           O
ATOM   1012  CB  ALA A 138     -35.411 -16.671  -0.254  1.00 14.56           C
ATOM   1013  N   TYR A 139     -35.921 -15.634  -3.146  1.00 12.29           N
ATOM   1014  CA  TYR A 139     -36.824 -15.291  -4.258  1.00 10.93           C
ATOM   1015  C   TYR A 139     -36.315 -15.942  -5.561  1.00 11.85           C
ATOM   1016  O   TYR A 139     -37.106 -16.425  -6.372  1.00 11.26           O
ATOM   1017  CB  TYR A 139     -36.881 -13.769  -4.453  1.00 10.77           C
ATOM   1018  CG  TYR A 139     -37.947 -13.098  -3.597  1.00 11.29           C
ATOM   1019  CD1 TYR A 139     -39.306 -13.200  -3.927  1.00 12.51           C
ATOM   1020  CD2 TYR A 139     -37.595 -12.351  -2.487  1.00 10.76           C
ATOM   1021  CE1 TYR A 139     -40.296 -12.531  -3.171  1.00 11.16           C
ATOM   1022  CE2 TYR A 139     -38.584 -11.708  -1.707  1.00 12.72           C
ATOM   1023  CZ  TYR A 139     -39.899 -11.801  -2.079  1.00 12.40           C
ATOM   1024  OH  TYR A 139     -40.829 -11.056  -1.350  1.00 13.86           O
ATOM   1025  N   SER A 140     -34.999 -15.919  -5.769  1.00 10.91           N
ATOM   1026  CA  SER A 140     -34.430 -16.529  -6.966  1.00  9.87           C
ATOM   1027  C   SER A 140     -34.728 -18.033  -7.016  1.00 11.42           C
ATOM   1028  O   SER A 140     -35.105 -18.577  -8.062  1.00 13.37           O
ATOM   1029  CB  SER A 140     -32.926 -16.292  -6.988  1.00 10.08           C
ATOM   1030  OG  SER A 140     -32.331 -16.598  -8.259  1.00 12.13           O
ATOM   1031  N   LEU A 141     -34.568 -18.724  -5.873  1.00 13.22           N
ATOM   1032  CA  LEU A 141     -34.873 -20.152  -5.855  1.00 12.53           C
ATOM   1033  C   LEU A 141     -36.365 -20.384  -6.094  1.00 13.82           C
ATOM   1034  O   LEU A 141     -36.748 -21.350  -6.743  1.00 13.88           O
ATOM   1035  CB  LEU A 141     -34.422 -20.817  -4.535  1.00 13.66           C
ATOM   1036  CG  LEU A 141     -32.962 -21.312  -4.541  1.00 16.91           C
ATOM   1037  CD1 LEU A 141     -31.995 -20.190  -4.309  1.00 14.68           C
ATOM   1038  CD2 LEU A 141     -32.818 -22.337  -3.393  1.00 17.52           C
ATOM   1039  N   GLN A 142     -37.192 -19.470  -5.589  1.00 14.15           N
ATOM   1040  CA  GLN A 142     -38.651 -19.541  -5.766  1.00 16.70           C
ATOM   1041  C   GLN A 142     -38.990 -19.460  -7.260  1.00 15.47           C
ATOM   1042  O   GLN A 142     -39.889 -20.149  -7.763  1.00 17.75           O
ATOM   1043  CB  GLN A 142     -39.284 -18.375  -4.997  1.00 17.85           C
ATOM   1044  CG  GLN A 142     -40.813 -18.303  -5.042  1.00 23.60           C
ATOM   1045  CD  GLN A 142     -41.377 -17.166  -4.186  1.00 27.14           C
ATOM   1046  OE1 GLN A 142     -42.597 -16.932  -4.147  1.00 30.90           O
ATOM   1047  NE2 GLN A 142     -40.487 -16.459  -3.486  1.00 26.50           N
ATOM   1048  N   ALA A 143     -38.285 -18.585  -7.973  1.00 14.58           N
ATOM   1049  CA  ALA A 143     -38.525 -18.412  -9.411  1.00 12.86           C
ATOM   1050  C   ALA A 143     -38.037 -19.595 -10.247  1.00 12.49           C
ATOM   1051  O   ALA A 143     -38.596 -19.903 -11.294  1.00 13.85           O
ATOM   1052  CB  ALA A 143     -37.801 -17.135  -9.886  1.00 13.54           C
ATOM   1053  N   GLU A 144     -37.033 -20.301  -9.721  1.00 13.36           N
ATOM   1054  CA  GLU A 144     -36.347 -21.380 -10.441  1.00 14.42           C
ATOM   1055  C   GLU A 144     -37.002 -22.760 -10.457  1.00 14.55           C
ATOM   1056  O   GLU A 144     -37.561 -23.205  -9.449  1.00 16.64           O
ATOM   1057  CB  GLU A 144     -34.949 -21.488  -9.836  1.00 13.98           C
ATOM   1058  CG  GLU A 144     -34.027 -22.484 -10.487  1.00 12.73           C
ATOM   1059  CD  GLU A 144     -32.675 -22.503  -9.768  1.00 12.31           C
ATOM   1060  OE1 GLU A 144     -32.645 -22.252  -8.527  1.00 12.49           O
ATOM   1061  OE2 GLU A 144     -31.641 -22.772 -10.425  1.00 13.53           O
ATOM   1062  N   ARG A 145     -36.885 -23.439 -11.593  1.00 12.74           N
ATOM   1063  CA  ARG A 145     -37.345 -24.800 -11.771  1.00 13.98           C
ATOM   1064  C   ARG A 145     -36.183 -25.528 -12.458  1.00 14.56           C
ATOM   1065  O   ARG A 145     -36.198 -25.793 -13.667  1.00 13.35           O
ATOM   1066  CB  ARG A 145     -38.600 -24.843 -12.638  1.00 15.27           C
ATOM   1067  CG  ARG A 145     -39.318 -26.177 -12.591  1.00 18.74           C
ATOM   1068  CD  ARG A 145     -40.519 -26.226 -13.525  1.00 21.22           C
ATOM   1069  NE  ARG A 145     -41.315 -27.433 -13.330  1.00 25.61           N
ATOM   1070  CZ  ARG A 145     -42.205 -27.575 -12.349  1.00 28.01           C
ATOM   1071  NH1 ARG A 145     -42.419 -26.584 -11.484  1.00 27.59           N
ATOM   1072  NH2 ARG A 145     -42.869 -28.724 -12.208  1.00 29.35           N
ATOM   1073  N   ALA A 146     -35.169 -25.848 -11.661  1.00 13.86           N
ATOM   1074  CA  ALA A 146     -33.959 -26.492 -12.183  1.00 14.74           C
ATOM   1075  C   ALA A 146     -33.966 -27.999 -12.231  1.00 15.87           C
ATOM   1076  O   ALA A 146     -34.618 -28.647 -11.414  1.00 17.33           O
ATOM   1077  CB  ALA A 146     -32.757 -26.032 -11.389  1.00 16.02           C
ATOM   1078  N   ARG A 147     -33.252 -28.542 -13.213  1.00 16.14           N
ATOM   1079  CA  ARG A 147     -33.107 -29.987 -13.401  1.00 15.18           C
ATOM   1080  C   ARG A 147     -31.647 -30.352 -13.145  1.00 16.51           C
ATOM   1081  O   ARG A 147     -30.739 -29.750 -13.692  1.00 16.68           O
ATOM   1082  CB  ARG A 147     -33.497 -30.377 -14.813  1.00 13.86           C
ATOM   1083  CG  ARG A 147     -34.876 -29.940 -15.236  1.00 15.14           C
ATOM   1084  CD  ARG A 147     -35.220 -30.433 -16.637  1.00 14.09           C
ATOM   1085  NE  ARG A 147     -34.262 -29.969 -17.632  1.00 14.27           N
ATOM   1086  CZ  ARG A 147     -34.277 -28.749 -18.171  1.00 16.39           C
ATOM   1087  NH1 ARG A 147     -35.207 -27.861 -17.817  1.00 12.98           N
ATOM   1088  NH2 ARG A 147     -33.355 -28.429 -19.073  1.00 15.47           N
ATOM   1089  N   ALA A 148     -31.423 -31.362 -12.323  1.00 16.33           N
ATOM   1090  CA  ALA A 148     -30.051 -31.782 -12.020  1.00 15.31           C
ATOM   1091  C   ALA A 148     -29.466 -32.464 -13.274  1.00 15.17           C
ATOM   1092  O   ALA A 148     -30.185 -33.026 -14.111  1.00 15.41           O
ATOM   1093  CB  ALA A 148     -30.068 -32.776 -10.847  1.00 15.70           C
ATOM   1094  N   PRO A 149     -28.142 -32.429 -13.416  1.00 15.95           N
ATOM   1095  CA  PRO A 149     -27.492 -33.055 -14.569  1.00 16.01           C
ATOM   1096  C   PRO A 149     -27.513 -34.600 -14.491  1.00 17.35           C
ATOM   1097  O   PRO A 149     -27.488 -35.184 -13.398  1.00 17.52           O
ATOM   1098  CB  PRO A 149     -26.075 -32.494 -14.494  1.00 16.61           C
ATOM   1099  CG  PRO A 149     -25.851 -32.334 -13.018  1.00 17.20           C
ATOM   1100  CD  PRO A 149     -27.164 -31.738 -12.558  1.00 16.54           C
ATOM   1101  N   ASN A 150     -27.564 -35.245 -15.651  1.00 18.25           N
ATOM   1102  CA  ASN A 150     -27.531 -36.696 -15.693  1.00 16.23           C
ATOM   1103  C   ASN A 150     -26.078 -37.151 -15.740  1.00 18.69           C
ATOM   1104  O   ASN A 150     -25.170 -36.336 -15.691  1.00 16.32           O
ATOM   1105  CB  ASN A 150     -28.330 -37.253 -16.877  1.00 17.19           C
ATOM   1106  CG  ASN A 150     -27.864 -36.715 -18.219  1.00 19.71           C
ATOM   1107  OD1 ASN A 150     -26.690 -36.387 -18.408  1.00 20.16           O
ATOM   1108  ND2 ASN A 150     -28.792 -36.643 -19.171  1.00 19.34           N
ATOM   1109  N   ALA A 151     -25.845 -38.455 -15.798  1.00 17.80           N
ATOM   1110  CA  ALA A 151     -24.478 -38.974 -15.809  1.00 17.24           C
ATOM   1111  C   ALA A 151     -23.610 -38.429 -16.930  1.00 16.87           C
ATOM   1112  O   ALA A 151     -22.432 -38.114 -16.711  1.00 19.04           O
ATOM   1113  CB  ALA A 151     -24.496 -40.524 -15.863  1.00 17.54           C
ATOM   1114  N   LYS A 152     -24.176 -38.335 -18.129  1.00 17.88           N
ATOM   1115  CA  LYS A 152     -23.438 -37.805 -19.289  1.00 15.92           C
ATOM   1116  C   LYS A 152     -23.011 -36.365 -19.012  1.00 17.81           C
ATOM   1117  O   LYS A 152     -21.866 -35.965 -19.251  1.00 15.40           O
ATOM   1118  CB  LYS A 152     -24.323 -37.854 -20.535  1.00 18.18           C
ATOM   1119  CG  LYS A 152     -23.702 -37.187 -21.755  1.00 16.71           C
ATOM   1120  CD  LYS A 152     -24.756 -36.982 -22.859  1.00 19.27           C
ATOM   1121  CE  LYS A 152     -24.146 -36.287 -24.068  1.00 20.12           C
ATOM   1122  NZ  LYS A 152     -25.168 -35.953 -25.106  1.00 18.62           N
ATOM   1123  N   GLN A 153     -23.941 -35.594 -18.472  1.00 15.09           N
ATOM   1124  CA  GLN A 153     -23.653 -34.198 -18.210  1.00 14.93           C
ATOM   1125  C   GLN A 153     -22.680 -34.012 -17.081  1.00 15.27           C
ATOM   1126  O   GLN A 153     -21.841 -33.095 -17.101  1.00 15.70           O
ATOM   1127  CB  GLN A 153     -24.973 -33.479 -17.969  1.00 16.06           C
ATOM   1128  CG  GLN A 153     -25.830 -33.422 -19.261  1.00 13.87           C
ATOM   1129  CD  GLN A 153     -27.334 -33.373 -19.012  1.00 15.08           C
ATOM   1130  OE1 GLN A 153     -27.793 -33.280 -17.871  1.00 15.10           O
ATOM   1131  NE2 GLN A 153     -28.109 -33.440 -20.104  1.00 16.70           N
ATOM   1132  N   ILE A 154     -22.767 -34.891 -16.079  1.00 15.54           N
ATOM   1133  CA  ILE A 154     -21.822 -34.820 -14.965  1.00 15.74           C
ATOM   1134  C   ILE A 154     -20.409 -35.186 -15.471  1.00 15.80           C
ATOM   1135  O   ILE A 154     -19.411 -34.521 -15.130  1.00 15.56           O
ATOM   1136  CB  ILE A 154     -22.236 -35.774 -13.829  1.00 15.35           C
ATOM   1137  CG1 ILE A 154     -23.487 -35.238 -13.136  1.00 17.17           C
ATOM   1138  CG2 ILE A 154     -21.092 -35.888 -12.799  1.00 16.29           C
ATOM   1139  CD1 ILE A 154     -24.136 -36.244 -12.176  1.00 17.36           C
ATOM   1140  N   ALA A 155     -20.339 -36.217 -16.312  1.00 16.46           N
ATOM   1141  CA  ALA A 155     -19.053 -36.655 -16.839  1.00 17.21           C
ATOM   1142  C   ALA A 155     -18.385 -35.555 -17.647  1.00 17.61           C
ATOM   1143  O   ALA A 155     -17.156 -35.512 -17.746  1.00 17.87           O
ATOM   1144  CB  ALA A 155     -19.231 -37.895 -17.694  1.00 18.37           C
ATOM   1145  N   ALA A 156     -19.192 -34.676 -18.233  1.00 16.89           N
ATOM   1146  CA  ALA A 156     -18.685 -33.558 -19.032  1.00 14.77           C
ATOM   1147  C   ALA A 156     -18.030 -32.496 -18.165  1.00 13.96           C
ATOM   1148  O   ALA A 156     -17.138 -31.766 -18.655  1.00 13.80           O
ATOM   1149  CB  ALA A 156     -19.858 -32.926 -19.833  1.00 14.87           C
ATOM   1150  N   GLY A 157     -18.484 -32.377 -16.910  1.00 12.65           N
ATOM   1151  CA  GLY A 157     -17.923 -31.386 -16.020  1.00 14.09           C
ATOM   1152  C   GLY A 157     -18.959 -30.695 -15.128  1.00 13.97           C
ATOM   1153  O   GLY A 157     -18.596 -29.829 -14.338  1.00 13.45           O
ATOM   1154  N   HIS A 158     -20.239 -31.043 -15.274  1.00 13.32           N
ATOM   1155  CA  HIS A 158     -21.268 -30.397 -14.456  1.00 13.18           C
ATOM   1156  C   HIS A 158     -21.229 -30.801 -12.989  1.00 13.88           C
ATOM   1157  O   HIS A 158     -20.864 -31.932 -12.656  1.00 15.74           O
ATOM   1158  CB  HIS A 158     -22.679 -30.722 -14.994  1.00 12.05           C
ATOM   1159  CG  HIS A 158     -23.095 -29.890 -16.171  1.00 12.24           C
ATOM   1160  ND1 HIS A 158     -23.765 -28.688 -16.026  1.00 15.90           N
ATOM   1161  CD2 HIS A 158     -22.971 -30.100 -17.502  1.00 13.53           C
ATOM   1162  CE1 HIS A 158     -24.034 -28.196 -17.220  1.00 12.54           C
ATOM   1163  NE2 HIS A 158     -23.567 -29.028 -18.133  1.00 12.35           N
ATOM   1164  N   TYR A 159     -21.540 -29.854 -12.109  1.00 14.43           N
ATOM   1165  CA  TYR A 159     -21.704 -30.131 -10.677  1.00 14.10           C
ATOM   1166  C   TYR A 159     -22.888 -29.264 -10.249  1.00 14.55           C
ATOM   1167  O   TYR A 159     -22.914 -28.042 -10.458  1.00 13.61           O
ATOM   1168  CB  TYR A 159     -20.490 -29.770  -9.821  1.00 14.28           C
ATOM   1169  CG  TYR A 159     -20.870 -29.787  -8.350  1.00 14.22           C
ATOM   1170  CD1 TYR A 159     -21.201 -30.993  -7.699  1.00 15.58           C
ATOM   1171  CD2 TYR A 159     -20.975 -28.613  -7.636  1.00 13.35           C
ATOM   1172  CE1 TYR A 159     -21.631 -30.984  -6.394  1.00 16.11           C
ATOM   1173  CE2 TYR A 159     -21.407 -28.597  -6.303  1.00 15.02           C
ATOM   1174  CZ  TYR A 159     -21.735 -29.791  -5.705  1.00 15.52           C
ATOM   1175  OH  TYR A 159     -22.204 -29.728  -4.403  1.00 17.88           O
ATOM   1176  N   PHE A 160     -23.846 -29.914  -9.607  1.00 14.32           N
ATOM   1177  CA  PHE A 160     -25.084 -29.290  -9.199  1.00 14.43           C
ATOM   1178  C   PHE A 160     -25.363 -29.546  -7.726  1.00 14.47           C
ATOM   1179  O   PHE A 160     -25.514 -30.718  -7.332  1.00 16.27           O
ATOM   1180  CB  PHE A 160     -26.188 -29.912 -10.087  1.00 14.17           C
ATOM   1181  CG  PHE A 160     -27.576 -29.377  -9.854  1.00 14.49           C
ATOM   1182  CD1 PHE A 160     -28.080 -28.378 -10.685  1.00 14.85           C
ATOM   1183  CD2 PHE A 160     -28.422 -29.936  -8.896  1.00 14.79           C
ATOM   1184  CE1 PHE A 160     -29.428 -27.937 -10.581  1.00 14.71           C
ATOM   1185  CE2 PHE A 160     -29.747 -29.500  -8.795  1.00 17.86           C
ATOM   1186  CZ  PHE A 160     -30.242 -28.505  -9.641  1.00 16.61           C
ATOM   1187  N   ASN A 161     -25.343 -28.500  -6.912  1.00 14.22           N
ATOM   1188  CA  ASN A 161     -25.683 -28.624  -5.494  1.00 15.31           C
ATOM   1189  C   ASN A 161     -27.170 -28.328  -5.339  1.00 16.30           C
ATOM   1190  O   ASN A 161     -27.592 -27.167  -5.407  1.00 14.69           O
ATOM   1191  CB  ASN A 161     -24.828 -27.664  -4.655  1.00 17.10           C
ATOM   1192  CG  ASN A 161     -25.147 -27.725  -3.161  1.00 16.07           C
ATOM   1193  OD1 ASN A 161     -26.196 -28.216  -2.744  1.00 17.56           O
ATOM   1194  ND2 ASN A 161     -24.231 -27.223  -2.358  1.00 18.76           N
ATOM   1195  N   ALA A 162     -27.961 -29.389  -5.139  1.00 16.30           N
ATOM   1196  CA  ALA A 162     -29.406 -29.260  -4.992  1.00 16.92           C
ATOM   1197  C   ALA A 162     -29.892 -28.202  -4.002  1.00 16.55           C
ATOM   1198  O   ALA A 162     -30.939 -27.576  -4.224  1.00 16.47           O
ATOM   1199  CB  ALA A 162     -30.029 -30.623  -4.644  1.00 17.67           C
ATOM   1200  N   SER A 163     -29.122 -27.970  -2.943  1.00 16.15           N
ATOM   1201  CA  SER A 163     -29.459 -26.980  -1.923  1.00 18.93           C
ATOM   1202  C   SER A 163     -29.503 -25.567  -2.459  1.00 17.41           C
ATOM   1203  O   SER A 163     -30.121 -24.687  -1.867  1.00 18.12           O
ATOM   1204  CB  SER A 163     -28.436 -27.005  -0.769  1.00 19.93           C
ATOM   1205  OG  SER A 163     -28.439 -28.286  -0.150  1.00 25.73           O
ATOM   1206  N   CYS A 164     -28.834 -25.358  -3.582  1.00 16.30           N
ATOM   1207  CA  CYS A 164     -28.749 -24.032  -4.176  1.00 16.34           C
ATOM   1208  C   CYS A 164     -29.714 -23.807  -5.316  1.00 16.68           C
ATOM   1209  O   CYS A 164     -29.597 -22.808  -6.032  1.00 16.08           O
ATOM   1210  CB  CYS A 164     -27.327 -23.788  -4.697  1.00 13.99           C
ATOM   1211  SG  CYS A 164     -26.041 -24.082  -3.473  1.00 16.51           S
ATOM   1212  N   HIS A 165     -30.657 -24.719  -5.511  1.00 14.84           N
ATOM   1213  CA  HIS A 165     -31.607 -24.570  -6.603  1.00 13.05           C
ATOM   1214  C   HIS A 165     -33.047 -24.897  -6.259  1.00 16.25           C
ATOM   1215  O   HIS A 165     -33.335 -25.840  -5.513  1.00 17.62           O
ATOM   1216  CB  HIS A 165     -31.188 -25.443  -7.764  1.00 14.39           C
ATOM   1217  CG  HIS A 165     -29.830 -25.123  -8.277  1.00 15.22           C
ATOM   1218  ND1 HIS A 165     -29.591 -24.088  -9.164  1.00 15.12           N
ATOM   1219  CD2 HIS A 165     -28.626 -25.655  -7.977  1.00 17.67           C
ATOM   1220  CE1 HIS A 165     -28.293 -23.998  -9.379  1.00 18.78           C
ATOM   1221  NE2 HIS A 165     -27.686 -24.934  -8.666  1.00 17.02           N
ATOM   1222  N   GLY A 166     -33.954 -24.122  -6.843  1.00 15.38           N
ATOM   1223  CA  GLY A 166     -35.365 -24.375  -6.671  1.00 14.80           C
ATOM   1224  C   GLY A 166     -35.716 -25.390  -7.737  1.00 16.28           C
ATOM   1225  O   GLY A 166     -35.181 -25.363  -8.870  1.00 14.17           O
ATOM   1226  N   VAL A 167     -36.592 -26.332  -7.409  1.00 18.25           N
ATOM   1227  CA  VAL A 167     -36.991 -27.316  -8.389  1.00 20.13           C
ATOM   1228  C   VAL A 167     -38.485 -27.208  -8.638  1.00 18.15           C
ATOM   1229  O   VAL A 167     -38.994 -27.846  -9.527  1.00 22.78           O
ATOM   1230  CB  VAL A 167     -36.670 -28.752  -7.886  1.00 23.26           C
ATOM   1231  CG1 VAL A 167     -35.183 -29.006  -7.957  1.00 23.14           C
ATOM   1232  CG2 VAL A 167     -37.165 -28.916  -6.457  1.00 25.55           C
ATOM   1233  N   ASN A 168     -39.153 -26.375  -7.849  1.00 19.29           N
ATOM   1234  CA  ASN A 168     -40.612 -26.215  -7.905  1.00 23.55           C
ATOM   1235  C   ASN A 168     -41.097 -24.903  -8.491  1.00 22.73           C
ATOM   1236  O   ASN A 168     -42.301 -24.597  -8.432  1.00 21.43           O
ATOM   1237  CB  ASN A 168     -41.203 -26.329  -6.487  1.00 26.46           C
ATOM   1238  CG  ASN A 168     -41.487 -27.751  -6.074  1.00 32.17           C
ATOM   1239  OD1 ASN A 168     -41.305 -28.690  -6.857  1.00 36.06           O
ATOM   1240  ND2 ASN A 168     -41.948 -27.924  -4.829  1.00 35.85           N
ATOM   1241  N   GLY A 169     -40.174 -24.131  -9.055  1.00 19.57           N
ATOM   1242  CA  GLY A 169     -40.530 -22.843  -9.602  1.00 19.28           C
ATOM   1243  C   GLY A 169     -41.137 -22.762 -10.984  1.00 15.53           C
ATOM   1244  O   GLY A 169     -41.769 -23.679 -11.491  1.00 16.81           O
ATOM   1245  N   THR A 170     -40.890 -21.621 -11.614  1.00 15.68           N
ATOM   1246  CA  THR A 170     -41.464 -21.292 -12.918  1.00 15.41           C
ATOM   1247  C   THR A 170     -40.497 -21.318 -14.121  1.00 14.13           C
ATOM   1248  O   THR A 170     -40.830 -21.810 -15.206  1.00 14.62           O
ATOM   1249  CB  THR A 170     -42.102 -19.905 -12.812  1.00 15.87           C
ATOM   1250  OG1 THR A 170     -43.036 -19.896 -11.713  1.00 15.28           O
ATOM   1251  CG2 THR A 170     -42.798 -19.512 -14.115  1.00 14.82           C
ATOM   1252  N   VAL A 171     -39.288 -20.814 -13.907  1.00 13.31           N
ATOM   1253  CA  VAL A 171     -38.310 -20.761 -15.000  1.00 11.40           C
ATOM   1254  C   VAL A 171     -37.564 -22.074 -15.169  1.00 11.81           C
ATOM   1255  O   VAL A 171     -36.777 -22.474 -14.303  1.00 11.29           O
ATOM   1256  CB  VAL A 171     -37.309 -19.625 -14.764  1.00 12.17           C
ATOM   1257  CG1 VAL A 171     -36.295 -19.541 -15.939  1.00 12.57           C
ATOM   1258  CG2 VAL A 171     -38.055 -18.276 -14.644  1.00 13.06           C
ATOM   1259  N   HIS A 172     -37.819 -22.755 -16.283  1.00 11.82           N
ATOM   1260  CA  HIS A 172     -37.187 -24.046 -16.541  1.00 12.23           C
ATOM   1261  C   HIS A 172     -35.707 -23.866 -16.822  1.00 12.64           C
ATOM   1262  O   HIS A 172     -35.319 -23.133 -17.735  1.00 12.26           O
ATOM   1263  CB  HIS A 172     -37.847 -24.774 -17.717  1.00 12.62           C
ATOM   1264  CG  HIS A 172     -39.234 -25.253 -17.426  1.00 14.71           C
ATOM   1265  ND1 HIS A 172     -40.297 -24.402 -17.212  1.00 17.28           N
ATOM   1266  CD2 HIS A 172     -39.718 -26.509 -17.284  1.00 15.45           C
ATOM   1267  CE1 HIS A 172     -41.382 -25.116 -16.941  1.00 16.98           C
ATOM   1268  NE2 HIS A 172     -41.057 -26.397 -16.978  1.00 17.91           N
ATOM   1269  N   ALA A 173     -34.854 -24.538 -16.053  1.00 11.80           N
ATOM   1270  CA  ALA A 173     -33.392 -24.392 -16.246  1.00 12.06           C
ATOM   1271  C   ALA A 173     -32.746 -25.765 -16.088  1.00 12.22           C
ATOM   1272  O   ALA A 173     -33.157 -26.577 -15.242  1.00 13.53           O
ATOM   1273  CB  ALA A 173     -32.803 -23.446 -15.231  1.00 13.18           C
ATOM   1274  N   GLY A 174     -31.743 -26.039 -16.905  1.00 12.74           N
ATOM   1275  CA  GLY A 174     -31.078 -27.328 -16.841  1.00 11.90           C
ATOM   1276  C   GLY A 174     -29.887 -27.298 -17.767  1.00 11.61           C
ATOM   1277  O   GLY A 174     -29.627 -26.285 -18.433  1.00 12.77           O
ATOM   1278  N   PRO A 175     -29.173 -28.411 -17.894  1.00 12.11           N
ATOM   1279  CA  PRO A 175     -28.010 -28.383 -18.778  1.00 13.48           C
ATOM   1280  C   PRO A 175     -28.306 -28.316 -20.275  1.00 12.23           C
ATOM   1281  O   PRO A 175     -29.175 -29.044 -20.784  1.00 14.31           O
ATOM   1282  CB  PRO A 175     -27.261 -29.681 -18.415  1.00 12.66           C
ATOM   1283  CG  PRO A 175     -27.761 -30.013 -16.991  1.00 14.51           C
ATOM   1284  CD  PRO A 175     -29.219 -29.638 -17.073  1.00 13.37           C
ATOM   1285  N   ARG A 176     -27.594 -27.439 -20.996  1.00 11.79           N
ATOM   1286  CA  ARG A 176     -27.733 -27.435 -22.443  1.00 12.54           C
ATOM   1287  C   ARG A 176     -27.147 -28.800 -22.897  1.00 12.58           C
ATOM   1288  O   ARG A 176     -26.078 -29.224 -22.412  1.00 13.12           O
ATOM   1289  CB  ARG A 176     -26.918 -26.306 -23.074  1.00 14.30           C
ATOM   1290  CG  ARG A 176     -27.098 -26.256 -24.579  1.00 13.59           C
ATOM   1291  CD  ARG A 176     -26.229 -25.205 -25.257  1.00 12.39           C
ATOM   1292  NE  ARG A 176     -26.502 -23.869 -24.723  1.00 11.76           N
ATOM   1293  CZ  ARG A 176     -26.200 -22.727 -25.349  1.00 11.68           C
ATOM   1294  NH1 ARG A 176     -25.634 -22.745 -26.562  1.00 11.66           N
ATOM   1295  NH2 ARG A 176     -26.399 -21.567 -24.740  1.00 11.41           N
ATOM   1296  N   ASP A 177     -27.861 -29.506 -23.768  1.00 12.61           N
ATOM   1297  CA  ASP A 177     -27.377 -30.785 -24.275  1.00 14.82           C
ATOM   1298  C   ASP A 177     -27.911 -30.940 -25.692  1.00 14.65           C
ATOM   1299  O   ASP A 177     -29.090 -31.234 -25.893  1.00 17.70           O
ATOM   1300  CB  ASP A 177     -27.856 -31.931 -23.364  1.00 15.76           C
ATOM   1301  CG  ASP A 177     -27.169 -33.246 -23.684  1.00 17.91           C
ATOM   1302  OD1 ASP A 177     -26.652 -33.418 -24.811  1.00 16.38           O
ATOM   1303  OD2 ASP A 177     -27.144 -34.122 -22.797  1.00 19.02           O
ATOM   1304  N   THR A 178     -27.044 -30.740 -26.681  1.00 15.25           N
ATOM   1305  CA  THR A 178     -27.452 -30.835 -28.080  1.00 17.07           C
ATOM   1306  C   THR A 178     -27.565 -32.259 -28.592  1.00 18.36           C
ATOM   1307  O   THR A 178     -27.954 -32.473 -29.739  1.00 18.75           O
ATOM   1308  CB  THR A 178     -26.472 -30.091 -28.985  1.00 17.66           C
ATOM   1309  OG1 THR A 178     -25.172 -30.700 -28.907  1.00 20.12           O
ATOM   1310  CG2 THR A 178     -26.356 -28.622 -28.546  1.00 19.37           C
ATOM   1311  N   GLY A 179     -27.209 -33.234 -27.750  1.00 18.89           N
ATOM   1312  CA  GLY A 179     -27.293 -34.629 -28.171  1.00 19.90           C
ATOM   1313  C   GLY A 179     -25.971 -35.254 -28.559  1.00 20.49           C
ATOM   1314  O   GLY A 179     -25.867 -36.473 -28.593  1.00 23.69           O
ATOM   1315  N   ASP A 180     -24.963 -34.458 -28.874  1.00 19.27           N
ATOM   1316  CA  ASP A 180     -23.695 -35.082 -29.247  1.00 20.89           C
ATOM   1317  C   ASP A 180     -22.775 -35.189 -28.045  1.00 17.41           C
ATOM   1318  O   ASP A 180     -23.163 -34.836 -26.932  1.00 17.15           O
ATOM   1319  CB  ASP A 180     -23.039 -34.330 -30.404  1.00 24.46           C
ATOM   1320  CG  ASP A 180     -22.521 -32.985 -30.015  1.00 26.65           C
ATOM   1321  OD1 ASP A 180     -23.024 -32.412 -29.035  1.00 31.34           O
ATOM   1322  OD2 ASP A 180     -21.601 -32.488 -30.721  1.00 30.35           O
ATOM   1323  N   ASP A 181     -21.576 -35.730 -28.243  1.00 15.31           N
ATOM   1324  CA  ASP A 181     -20.633 -35.861 -27.142  1.00 18.02           C
ATOM   1325  C   ASP A 181     -20.210 -34.502 -26.639  1.00 16.68           C
ATOM   1326  O   ASP A 181     -20.167 -33.540 -27.408  1.00 17.51           O
ATOM   1327  CB  ASP A 181     -19.358 -36.602 -27.583  1.00 21.66           C
ATOM   1328  CG  ASP A 181     -19.634 -37.999 -28.090  1.00 25.58           C
ATOM   1329  OD1 ASP A 181     -20.570 -38.648 -27.577  1.00 28.67           O
ATOM   1330  OD2 ASP A 181     -18.894 -38.440 -28.991  1.00 31.02           O
ATOM   1331  N   TYR A 182     -19.912 -34.427 -25.347  1.00 16.24           N
ATOM   1332  CA  TYR A 182     -19.382 -33.191 -24.775  1.00 15.65           C
ATOM   1333  C   TYR A 182     -17.883 -33.142 -25.070  1.00 16.07           C
ATOM   1334  O   TYR A 182     -17.176 -34.175 -25.006  1.00 17.38           O
ATOM   1335  CB  TYR A 182     -19.621 -33.148 -23.269  1.00 15.45           C
ATOM   1336  CG  TYR A 182     -21.035 -32.723 -22.899  1.00 13.99           C
ATOM   1337  CD1 TYR A 182     -21.406 -31.374 -22.911  1.00 15.34           C
ATOM   1338  CD2 TYR A 182     -22.009 -33.675 -22.573  1.00 13.53           C
ATOM   1339  CE1 TYR A 182     -22.719 -30.982 -22.605  1.00 13.54           C
ATOM   1340  CE2 TYR A 182     -23.311 -33.294 -22.271  1.00 15.00           C
ATOM   1341  CZ  TYR A 182     -23.659 -31.947 -22.290  1.00 16.00           C
ATOM   1342  OH  TYR A 182     -24.965 -31.582 -21.984  1.00 14.25           O
ATOM   1343  N   SER A 183     -17.406 -31.956 -25.422  1.00 13.83           N
ATOM   1344  CA  SER A 183     -15.996 -31.785 -25.704  1.00 14.29           C
ATOM   1345  C   SER A 183     -15.137 -31.938 -24.461  1.00 13.83           C
ATOM   1346  O   SER A 183     -15.499 -31.466 -23.392  1.00 12.77           O
ATOM   1347  CB  SER A 183     -15.762 -30.392 -26.300  1.00 14.18           C
ATOM   1348  OG  SER A 183     -14.369 -30.046 -26.306  1.00 13.63           O
ATOM   1349  N   PRO A 184     -13.985 -32.631 -24.586  1.00 13.33           N
ATOM   1350  CA  PRO A 184     -13.076 -32.804 -23.443  1.00 13.40           C
ATOM   1351  C   PRO A 184     -12.332 -31.482 -23.118  1.00 12.03           C
ATOM   1352  O   PRO A 184     -11.609 -31.361 -22.135  1.00 12.66           O
ATOM   1353  CB  PRO A 184     -12.132 -33.902 -23.935  1.00 15.56           C
ATOM   1354  CG  PRO A 184     -12.077 -33.695 -25.413  1.00 14.54           C
ATOM   1355  CD  PRO A 184     -13.562 -33.462 -25.734  1.00 14.07           C
ATOM   1356  N   ILE A 185     -12.552 -30.465 -23.950  1.00 11.65           N
ATOM   1357  CA  ILE A 185     -11.875 -29.188 -23.707  1.00 12.83           C
ATOM   1358  C   ILE A 185     -12.377 -28.527 -22.407  1.00 10.82           C
ATOM   1359  O   ILE A 185     -11.637 -27.822 -21.745  1.00 12.59           O
ATOM   1360  CB  ILE A 185     -12.066 -28.240 -24.930  1.00 11.91           C
ATOM   1361  CG1 ILE A 185     -11.293 -28.820 -26.103  1.00 13.50           C
ATOM   1362  CG2 ILE A 185     -11.596 -26.847 -24.609  1.00 11.90           C
ATOM   1363  CD1 ILE A 185     -11.480 -28.008 -27.432  1.00 14.92           C
ATOM   1364  N   VAL A 186     -13.646 -28.739 -22.046  1.00 12.97           N
ATOM   1365  CA  VAL A 186     -14.131 -28.132 -20.793  1.00 13.66           C
ATOM   1366  C   VAL A 186     -13.280 -28.650 -19.624  1.00 12.05           C
ATOM   1367  O   VAL A 186     -12.797 -27.883 -18.799  1.00 12.41           O
ATOM   1368  CB  VAL A 186     -15.633 -28.450 -20.558  1.00 14.44           C
ATOM   1369  CG1 VAL A 186     -16.025 -28.098 -19.165  1.00 14.67           C
ATOM   1370  CG2 VAL A 186     -16.487 -27.629 -21.557  1.00 16.46           C
ATOM   1371  N   LYS A 187     -13.136 -29.966 -19.525  1.00 12.93           N
ATOM   1372  CA  LYS A 187     -12.318 -30.496 -18.442  1.00 13.59           C
ATOM   1373  C   LYS A 187     -10.841 -30.136 -18.601  1.00 13.99           C
ATOM   1374  O   LYS A 187     -10.114 -30.071 -17.612  1.00 14.86           O
ATOM   1375  CB  LYS A 187     -12.498 -32.019 -18.331  1.00 16.35           C
ATOM   1376  CG  LYS A 187     -13.758 -32.354 -17.481  1.00 16.90           C
ATOM   1377  CD  LYS A 187     -13.874 -33.830 -17.116  1.00 19.87           C
ATOM   1378  CE  LYS A 187     -14.957 -34.023 -16.052  1.00 21.02           C
ATOM   1379  NZ  LYS A 187     -15.260 -35.482 -15.760  1.00 24.93           N
ATOM   1380  N   ALA A 188     -10.390 -29.932 -19.834  1.00 13.41           N
ATOM   1381  CA  ALA A 188      -8.999 -29.511 -20.048  1.00 13.04           C
ATOM   1382  C   ALA A 188      -8.793 -28.119 -19.451  1.00 13.20           C
ATOM   1383  O   ALA A 188      -7.767 -27.841 -18.836  1.00 12.62           O
ATOM   1384  CB  ALA A 188      -8.666 -29.485 -21.526  1.00 16.26           C
ATOM   1385  N   LEU A 189      -9.794 -27.241 -19.596  1.00 12.86           N
ATOM   1386  CA  LEU A 189      -9.692 -25.900 -19.037  1.00 12.10           C
ATOM   1387  C   LEU A 189      -9.679 -25.980 -17.502  1.00 12.92           C
ATOM   1388  O   LEU A 189      -8.929 -25.250 -16.819  1.00 11.25           O
ATOM   1389  CB  LEU A 189     -10.867 -25.003 -19.490  1.00 11.46           C
ATOM   1390  CG  LEU A 189     -10.942 -23.596 -18.891  1.00 11.15           C
ATOM   1391  CD1 LEU A 189      -9.686 -22.796 -19.266  1.00 12.02           C
ATOM   1392  CD2 LEU A 189     -12.196 -22.903 -19.407  1.00 12.40           C
ATOM   1393  N   MET A 190     -10.524 -26.857 -16.952  1.00 13.56           N
ATOM   1394  CA  MET A 190     -10.528 -27.040 -15.502  1.00 12.89           C
ATOM   1395  C   MET A 190      -9.152 -27.493 -15.013  1.00 13.74           C
ATOM   1396  O   MET A 190      -8.650 -26.969 -14.040  1.00 13.47           O
ATOM   1397  CB  MET A 190     -11.584 -28.054 -15.089  1.00 15.57           C
ATOM   1398  CG  MET A 190     -13.028 -27.567 -15.357  1.00 12.74           C
ATOM   1399  SD  MET A 190     -14.211 -28.845 -14.955  1.00 14.83           S
ATOM   1400  CE  MET A 190     -15.767 -27.934 -15.199  1.00 13.62           C
ATOM   1401  N   SER A 191      -8.560 -28.451 -15.714  1.00 14.39           N
ATOM   1402  CA  SER A 191      -7.226 -28.909 -15.314  1.00 15.49           C
ATOM   1403  C   SER A 191      -6.201 -27.779 -15.423  1.00 15.70           C
ATOM   1404  O   SER A 191      -5.359 -27.609 -14.545  1.00 15.37           O
ATOM   1405  CB  SER A 191      -6.783 -30.040 -16.207  1.00 17.32           C
ATOM   1406  OG  SER A 191      -5.457 -30.408 -15.826  1.00 19.46           O
ATOM   1407  N   ALA A 192      -6.272 -26.988 -16.499  1.00 14.05           N
ATOM   1408  CA  ALA A 192      -5.315 -25.899 -16.685  1.00 11.83           C
ATOM   1409  C   ALA A 192      -5.375 -24.893 -15.545  1.00 12.31           C
ATOM   1410  O   ALA A 192      -4.358 -24.406 -15.095  1.00 15.21           O
ATOM   1411  CB  ALA A 192      -5.590 -25.178 -18.030  1.00 12.52           C
ATOM   1412  N   VAL A 193      -6.581 -24.572 -15.057  1.00 12.70           N
ATOM   1413  CA  VAL A 193      -6.644 -23.607 -13.967  1.00 13.39           C
ATOM   1414  C   VAL A 193      -6.339 -24.277 -12.621  1.00 13.17           C
ATOM   1415  O   VAL A 193      -5.860 -23.630 -11.710  1.00 13.61           O
ATOM   1416  CB  VAL A 193      -8.003 -22.832 -13.931  1.00 12.31           C
ATOM   1417  CG1 VAL A 193      -8.258 -22.200 -15.304  1.00 12.85           C
ATOM   1418  CG2 VAL A 193      -9.105 -23.728 -13.501  1.00 11.90           C
ATOM   1419  N   GLU A 194      -6.583 -25.574 -12.534  1.00 15.47           N
ATOM   1420  CA  GLU A 194      -6.268 -26.284 -11.282  1.00 17.70           C
ATOM   1421  C   GLU A 194      -4.748 -26.276 -11.085  1.00 19.18           C
ATOM   1422  O   GLU A 194      -4.270 -26.210  -9.949  1.00 19.52           O
ATOM   1423  CB  GLU A 194      -6.777 -27.723 -11.332  1.00 20.39           C
ATOM   1424  CG  GLU A 194      -8.232 -27.856 -10.906  1.00 27.28           C
ATOM   1425  CD  GLU A 194      -8.812 -29.225 -11.241  1.00 32.70           C
ATOM   1426  OE1 GLU A 194      -8.107 -30.251 -11.027  1.00 37.03           O
ATOM   1427  OE2 GLU A 194      -9.980 -29.292 -11.712  1.00 35.19           O
ATOM   1428  N   ASP A 195      -3.997 -26.311 -12.188  1.00 18.04           N
ATOM   1429  CA  ASP A 195      -2.527 -26.286 -12.095  1.00 20.49           C
ATOM   1430  C   ASP A 195      -2.081 -24.960 -11.499  1.00 21.37           C
ATOM   1431  O   ASP A 195      -0.979 -24.836 -10.957  1.00 21.09           O
ATOM   1432  CB  ASP A 195      -1.880 -26.434 -13.473  1.00 23.14           C
ATOM   1433  CG  ASP A 195      -2.058 -27.805 -14.069  1.00 24.34           C
ATOM   1434  OD1 ASP A 195      -2.368 -28.762 -13.347  1.00 24.91           O
ATOM   1435  OD2 ASP A 195      -1.874 -27.937 -15.298  1.00 30.86           O
ATOM   1436  N   ARG A 196      -2.946 -23.953 -11.579  1.00 20.42           N
ATOM   1437  CA  ARG A 196      -2.618 -22.632 -11.056  1.00 19.41           C
ATOM   1438  C   ARG A 196      -3.248 -22.377  -9.681  1.00 18.10           C
ATOM   1439  O   ARG A 196      -3.200 -21.257  -9.166  1.00 18.56           O
ATOM   1440  CB  ARG A 196      -3.075 -21.564 -12.077  1.00 23.73           C
ATOM   1441  CG  ARG A 196      -2.501 -21.838 -13.474  1.00 23.75           C
ATOM   1442  CD  ARG A 196      -3.315 -21.162 -14.568  1.00 23.32           C
ATOM   1443  NE  ARG A 196      -3.266 -19.713 -14.478  1.00 21.51           N
ATOM   1444  CZ  ARG A 196      -2.643 -18.942 -15.372  1.00 20.16           C
ATOM   1445  NH1 ARG A 196      -2.005 -19.491 -16.421  1.00 21.45           N
ATOM   1446  NH2 ARG A 196      -2.672 -17.623 -15.214  1.00 21.55           N
ATOM   1447  N   GLY A 197      -3.857 -23.414  -9.111  1.00 18.08           N
ATOM   1448  CA  GLY A 197      -4.477 -23.281  -7.801  1.00 17.21           C
ATOM   1449  C   GLY A 197      -5.879 -22.687  -7.807  1.00 15.46           C
ATOM   1450  O   GLY A 197      -6.390 -22.290  -6.777  1.00 17.68           O
ATOM   1451  N   VAL A 198      -6.487 -22.623  -8.982  1.00 15.78           N
ATOM   1452  CA  VAL A 198      -7.829 -22.061  -9.116  1.00 15.43           C
ATOM   1453  C   VAL A 198      -8.882 -23.151  -8.916  1.00 11.27           C
ATOM   1454  O   VAL A 198      -8.732 -24.266  -9.401  1.00 14.67           O
ATOM   1455  CB  VAL A 198      -8.004 -21.452 -10.540  1.00 14.24           C
ATOM   1456  CG1 VAL A 198      -9.451 -20.893 -10.732  1.00 13.44           C
ATOM   1457  CG2 VAL A 198      -6.971 -20.356 -10.730  1.00 13.55           C
ATOM   1458  N   PRO A 199      -9.967 -22.850  -8.184  1.00 13.57           N
ATOM   1459  CA  PRO A 199     -10.998 -23.871  -7.985  1.00 14.45           C
ATOM   1460  C   PRO A 199     -11.770 -24.202  -9.249  1.00 13.30           C
ATOM   1461  O   PRO A 199     -11.768 -23.444 -10.223  1.00 13.46           O
ATOM   1462  CB  PRO A 199     -11.885 -23.267  -6.880  1.00 14.59           C
ATOM   1463  CG  PRO A 199     -11.699 -21.818  -7.000  1.00 18.30           C
ATOM   1464  CD  PRO A 199     -10.254 -21.624  -7.415  1.00 14.11           C
ATOM   1465  N   THR A 200     -12.418 -25.354  -9.240  1.00 12.25           N
ATOM   1466  CA  THR A 200     -13.233 -25.811 -10.362  1.00 12.76           C
ATOM   1467  C   THR A 200     -14.477 -26.524  -9.860  1.00 13.69           C
ATOM   1468  O   THR A 200     -14.515 -27.052  -8.730  1.00 14.14           O
ATOM   1469  CB  THR A 200     -12.468 -26.777 -11.309  1.00 15.72           C
ATOM   1470  OG1 THR A 200     -12.095 -27.970 -10.594  1.00 17.51           O
ATOM   1471  CG2 THR A 200     -11.222 -26.105 -11.828  1.00 15.17           C
ATOM   1472  N   LYS A 201     -15.509 -26.516 -10.698  1.00 12.90           N
ATOM   1473  CA  LYS A 201     -16.769 -27.181 -10.425  1.00 13.65           C
ATOM   1474  C   LYS A 201     -17.587 -26.641  -9.271  1.00 14.03           C
ATOM   1475  O   LYS A 201     -18.434 -27.363  -8.719  1.00 16.70           O
ATOM   1476  CB  LYS A 201     -16.551 -28.693 -10.238  1.00 15.28           C
ATOM   1477  CG  LYS A 201     -16.110 -29.410 -11.498  1.00 17.70           C
ATOM   1478  CD  LYS A 201     -15.604 -30.815 -11.163  1.00 24.34           C
ATOM   1479  CE  LYS A 201     -15.640 -31.742 -12.335  1.00 28.61           C
ATOM   1480  NZ  LYS A 201     -16.995 -32.411 -12.447  1.00 37.10           N
ATOM   1481  N   LYS A 202     -17.316 -25.421  -8.843  1.00 12.63           N
ATOM   1482  CA  LYS A 202     -18.186 -24.831  -7.819  1.00 13.53           C
ATOM   1483  C   LYS A 202     -19.524 -24.601  -8.533  1.00 14.45           C
ATOM   1484  O   LYS A 202     -19.568 -24.398  -9.763  1.00 14.89           O
ATOM   1485  CB  LYS A 202     -17.684 -23.482  -7.327  1.00 13.83           C
ATOM   1486  CG  LYS A 202     -16.378 -23.554  -6.513  1.00 18.93           C
ATOM   1487  CD  LYS A 202     -15.936 -22.167  -6.045  1.00 22.93           C
ATOM   1488  CE  LYS A 202     -16.484 -21.830  -4.658  1.00 29.63           C
ATOM   1489  NZ  LYS A 202     -15.710 -22.570  -3.596  1.00 28.08           N
ATOM   1490  N   ASP A 203     -20.612 -24.672  -7.785  1.00 12.07           N
ATOM   1491  CA  ASP A 203     -21.947 -24.426  -8.345  1.00 12.62           C
ATOM   1492  C   ASP A 203     -22.116 -22.906  -8.299  1.00 11.84           C
ATOM   1493  O   ASP A 203     -22.183 -22.312  -7.233  1.00 11.69           O
ATOM   1494  CB  ASP A 203     -23.005 -25.149  -7.494  1.00 13.91           C
ATOM   1495  CG  ASP A 203     -24.406 -24.959  -8.045  1.00 15.17           C
ATOM   1496  OD1 ASP A 203     -24.673 -23.869  -8.591  1.00 14.82           O
ATOM   1497  OD2 ASP A 203     -25.219 -25.889  -7.960  1.00 13.72           O
ATOM   1498  N   PHE A 204     -22.153 -22.274  -9.475  1.00 11.28           N
ATOM   1499  CA  PHE A 204     -22.265 -20.840  -9.566  1.00 11.22           C
ATOM   1500  C   PHE A 204     -23.617 -20.246  -9.114  1.00 11.23           C
ATOM   1501  O   PHE A 204     -23.840 -19.028  -9.225  1.00 10.67           O
ATOM   1502  CB  PHE A 204     -21.980 -20.368 -11.000  1.00 10.41           C
ATOM   1503  CG  PHE A 204     -20.572 -20.558 -11.449  1.00 11.85           C
ATOM   1504  CD1 PHE A 204     -19.508 -20.715 -10.523  1.00 12.55           C
ATOM   1505  CD2 PHE A 204     -20.276 -20.517 -12.799  1.00 12.00           C
ATOM   1506  CE1 PHE A 204     -18.173 -20.808 -10.972  1.00 13.29           C
ATOM   1507  CE2 PHE A 204     -18.964 -20.610 -13.239  1.00 11.08           C
ATOM   1508  CZ  PHE A 204     -17.909 -20.751 -12.335  1.00 12.00           C
ATOM   1509  N   GLY A 205     -24.502 -21.094  -8.595  1.00 11.17           N
ATOM   1510  CA  GLY A 205     -25.765 -20.590  -8.069  1.00 12.08           C
ATOM   1511  C   GLY A 205     -25.772 -20.547  -6.541  1.00 11.87           C
ATOM   1512  O   GLY A 205     -26.762 -20.108  -5.946  1.00 12.98           O
ATOM   1513  N   CYS A 206     -24.637 -20.872  -5.908  1.00 10.12           N
ATOM   1514  CA  CYS A 206     -24.547 -20.965  -4.449  1.00 11.57           C
ATOM   1515  C   CYS A 206     -24.057 -19.750  -3.681  1.00 13.47           C
ATOM   1516  O   CYS A 206     -24.136 -19.747  -2.441  1.00 15.59           O
ATOM   1517  CB  CYS A 206     -23.660 -22.173  -4.056  1.00 13.28           C
ATOM   1518  SG  CYS A 206     -24.287 -23.822  -4.563  1.00 15.95           S
ATOM   1519  N   GLY A 207     -23.552 -18.725  -4.372  1.00 10.30           N
ATOM   1520  CA  GLY A 207     -23.093 -17.536  -3.689  1.00 11.96           C
ATOM   1521  C   GLY A 207     -21.602 -17.222  -3.664  1.00  9.00           C
ATOM   1522  O   GLY A 207     -21.212 -16.216  -3.080  1.00 11.03           O
ATOM   1523  N   ASP A 208     -20.784 -18.057  -4.314  1.00 11.82           N
ATOM   1524  CA  ASP A 208     -19.348 -17.788  -4.388  1.00 13.87           C
ATOM   1525  C   ASP A 208     -18.864 -18.216  -5.775  1.00 13.35           C
ATOM   1526  O   ASP A 208     -18.129 -19.198  -5.934  1.00 13.18           O
ATOM   1527  CB  ASP A 208     -18.604 -18.554  -3.289  1.00 14.63           C
ATOM   1528  CG  ASP A 208     -17.114 -18.296  -3.319  1.00 19.19           C
ATOM   1529  OD1 ASP A 208     -16.708 -17.161  -3.675  1.00 16.98           O
ATOM   1530  OD2 ASP A 208     -16.331 -19.221  -2.954  1.00 20.60           O
ATOM   1531  N   PRO A 209     -19.252 -17.459  -6.810  1.00 11.43           N
ATOM   1532  CA  PRO A 209     -18.859 -17.805  -8.182  1.00 11.42           C
ATOM   1533  C   PRO A 209     -17.394 -17.481  -8.448  1.00 11.56           C
ATOM   1534  O   PRO A 209     -17.013 -16.343  -8.677  1.00 10.86           O
ATOM   1535  CB  PRO A 209     -19.829 -16.982  -9.022  1.00 11.17           C
ATOM   1536  CG  PRO A 209     -20.026 -15.770  -8.216  1.00 12.00           C
ATOM   1537  CD  PRO A 209     -20.076 -16.239  -6.751  1.00 12.05           C
ATOM   1538  N   HIS A 210     -16.603 -18.548  -8.474  1.00 10.26           N
ATOM   1539  CA  HIS A 210     -15.138 -18.435  -8.612  1.00  9.62           C
ATOM   1540  C   HIS A 210     -14.598 -19.721  -9.224  1.00 11.27           C
ATOM   1541  O   HIS A 210     -15.018 -20.812  -8.856  1.00 12.31           O
ATOM   1542  CB  HIS A 210     -14.540 -18.193  -7.212  1.00 12.09           C
ATOM   1543  CG  HIS A 210     -13.045 -18.178  -7.172  1.00 13.19           C
ATOM   1544  ND1 HIS A 210     -12.348 -18.437  -6.011  1.00 16.18           N
ATOM   1545  CD2 HIS A 210     -12.113 -17.923  -8.123  1.00 13.90           C
ATOM   1546  CE1 HIS A 210     -11.052 -18.346  -6.248  1.00 16.15           C
ATOM   1547  NE2 HIS A 210     -10.877 -18.031  -7.518  1.00 14.71           N
ATOM   1548  N   GLY A 211     -13.701 -19.574 -10.205  1.00 10.46           N
ATOM   1549  CA  GLY A 211     -13.087 -20.717 -10.850  1.00 10.65           C
ATOM   1550  C   GLY A 211     -13.786 -21.125 -12.121  1.00 11.33           C
ATOM   1551  O   GLY A 211     -14.591 -20.328 -12.655  1.00 10.34           O
ATOM   1552  N   VAL A 212     -13.478 -22.317 -12.635  1.00 10.46           N
ATOM   1553  CA  VAL A 212     -14.069 -22.818 -13.868  1.00 10.29           C
ATOM   1554  C   VAL A 212     -15.135 -23.869 -13.640  1.00 11.35           C
ATOM   1555  O   VAL A 212     -14.878 -24.902 -13.004  1.00 11.42           O
ATOM   1556  CB  VAL A 212     -12.986 -23.405 -14.845  1.00 10.96           C
ATOM   1557  CG1 VAL A 212     -13.636 -24.032 -16.041  1.00 12.68           C
ATOM   1558  CG2 VAL A 212     -12.019 -22.315 -15.276  1.00 10.24           C
ATOM   1559  N   SER A 213     -16.338 -23.590 -14.144  1.00  9.57           N
ATOM   1560  CA  SER A 213     -17.446 -24.539 -14.014  1.00  9.70           C
ATOM   1561  C   SER A 213     -18.356 -24.453 -15.228  1.00 11.25           C
ATOM   1562  O   SER A 213     -18.332 -23.467 -15.989  1.00 12.17           O
ATOM   1563  CB  SER A 213     -18.318 -24.192 -12.792  1.00 11.19           C
ATOM   1564  OG  SER A 213     -17.604 -24.232 -11.567  1.00 10.59           O
ATOM   1565  N   MET A 214     -19.166 -25.489 -15.366  1.00 11.43           N
ATOM   1566  CA  MET A 214     -20.245 -25.514 -16.340  1.00 10.67           C
ATOM   1567  C   MET A 214     -21.422 -24.967 -15.551  1.00 10.84           C
ATOM   1568  O   MET A 214     -21.285 -24.676 -14.369  1.00 11.87           O
ATOM   1569  CB  MET A 214     -20.535 -26.922 -16.854  1.00 11.84           C
ATOM   1570  CG  MET A 214     -19.335 -27.504 -17.641  1.00 11.46           C
ATOM   1571  SD  MET A 214     -19.687 -29.044 -18.465  1.00 12.93           S
ATOM   1572  CE  MET A 214     -20.576 -28.419 -19.928  1.00 13.09           C
ATOM   1573  N   PHE A 215     -22.582 -24.858 -16.189  1.00  9.56           N
ATOM   1574  CA  PHE A 215     -23.733 -24.259 -15.524  1.00  9.67           C
ATOM   1575  C   PHE A 215     -25.045 -24.600 -16.210  1.00 10.22           C
ATOM   1576  O   PHE A 215     -25.067 -25.158 -17.296  1.00 10.33           O
ATOM   1577  CB  PHE A 215     -23.557 -22.724 -15.519  1.00  9.90           C
ATOM   1578  CG  PHE A 215     -22.887 -22.195 -16.761  1.00 11.77           C
ATOM   1579  CD1 PHE A 215     -23.552 -22.219 -17.986  1.00 10.56           C
ATOM   1580  CD2 PHE A 215     -21.568 -21.743 -16.708  1.00 11.15           C
ATOM   1581  CE1 PHE A 215     -22.911 -21.807 -19.158  1.00 12.19           C
ATOM   1582  CE2 PHE A 215     -20.920 -21.331 -17.870  1.00 13.35           C
ATOM   1583  CZ  PHE A 215     -21.596 -21.367 -19.099  1.00 12.51           C
ATOM   1584  N   PRO A 216     -26.180 -24.315 -15.543  1.00 10.26           N
ATOM   1585  CA  PRO A 216     -27.483 -24.602 -16.184  1.00 10.84           C
ATOM   1586  C   PRO A 216     -27.742 -23.493 -17.227  1.00  9.68           C
ATOM   1587  O   PRO A 216     -27.064 -22.451 -17.225  1.00  9.87           O
ATOM   1588  CB  PRO A 216     -28.497 -24.500 -15.027  1.00 11.70           C
ATOM   1589  CG  PRO A 216     -27.635 -24.556 -13.754  1.00 12.70           C
ATOM   1590  CD  PRO A 216     -26.342 -23.869 -14.154  1.00 10.32           C
ATOM   1591  N   ASN A 217     -28.724 -23.750 -18.081  1.00 10.65           N
ATOM   1592  CA  ASN A 217     -29.154 -22.765 -19.068  1.00 11.08           C
ATOM   1593  C   ASN A 217     -30.670 -22.666 -18.932  1.00 12.09           C
ATOM   1594  O   ASN A 217     -31.367 -23.631 -18.462  1.00 12.00           O
ATOM   1595  CB  ASN A 217     -28.848 -23.224 -20.483  1.00  9.87           C
ATOM   1596  CG  ASN A 217     -27.511 -22.722 -21.016  1.00 10.70           C
ATOM   1597  OD1 ASN A 217     -27.255 -22.844 -22.232  1.00 11.67           O
ATOM   1598  ND2 ASN A 217     -26.646 -22.193 -20.133  1.00 11.24           N
ATOM   1599  N   THR A 218     -31.211 -21.544 -19.389  1.00 10.66           N
ATOM   1600  CA  THR A 218     -32.665 -21.338 -19.359  1.00 10.31           C
ATOM   1601  C   THR A 218     -33.304 -21.989 -20.591  1.00 11.84           C
ATOM   1602  O   THR A 218     -33.486 -21.367 -21.640  1.00 11.92           O
ATOM   1603  CB  THR A 218     -33.029 -19.827 -19.331  1.00 11.43           C
ATOM   1604  OG1 THR A 218     -32.370 -19.144 -20.420  1.00 10.22           O
ATOM   1605  CG2 THR A 218     -32.593 -19.224 -18.043  1.00 11.02           C
ATOM   1606  N   LEU A 219     -33.573 -23.281 -20.475  1.00 11.34           N
ATOM   1607  CA  LEU A 219     -34.211 -24.051 -21.510  1.00 11.62           C
ATOM   1608  C   LEU A 219     -34.914 -25.244 -20.888  1.00 12.55           C
ATOM   1609  O   LEU A 219     -34.566 -25.666 -19.773  1.00 13.48           O
ATOM   1610  CB  LEU A 219     -33.227 -24.522 -22.578  1.00 12.54           C
ATOM   1611  CG  LEU A 219     -31.792 -24.943 -22.249  1.00 12.58           C
ATOM   1612  CD1 LEU A 219     -31.786 -26.149 -21.278  1.00 12.98           C
ATOM   1613  CD2 LEU A 219     -31.072 -25.304 -23.537  1.00 11.16           C
ATOM   1614  N   HIS A 220     -35.945 -25.736 -21.576  1.00 12.55           N
ATOM   1615  CA  HIS A 220     -36.651 -26.925 -21.079  1.00 14.93           C
ATOM   1616  C   HIS A 220     -35.801 -28.145 -21.419  1.00 14.65           C
ATOM   1617  O   HIS A 220     -34.809 -28.030 -22.165  1.00 14.44           O
ATOM   1618  CB  HIS A 220     -38.019 -27.025 -21.756  1.00 15.81           C
ATOM   1619  CG  HIS A 220     -38.957 -25.926 -21.355  1.00 15.25           C
ATOM   1620  ND1 HIS A 220     -40.233 -26.168 -20.882  1.00 17.38           N
ATOM   1621  CD2 HIS A 220     -38.801 -24.579 -21.339  1.00 13.97           C
ATOM   1622  CE1 HIS A 220     -40.823 -25.018 -20.598  1.00 15.64           C
ATOM   1623  NE2 HIS A 220     -39.975 -24.036 -20.865  1.00 13.65           N
ATOM   1624  N   GLU A 221     -36.188 -29.324 -20.918  1.00 14.66           N
ATOM   1625  CA  GLU A 221     -35.417 -30.519 -21.211  1.00 16.08           C
ATOM   1626  C   GLU A 221     -35.334 -30.791 -22.703  1.00 15.07           C
ATOM   1627  O   GLU A 221     -34.336 -31.321 -23.206  1.00 15.85           O
ATOM   1628  CB  GLU A 221     -36.016 -31.725 -20.456  1.00 18.84           C
ATOM   1629  CG  GLU A 221     -35.185 -32.988 -20.597  1.00 22.60           C
ATOM   1630  CD  GLU A 221     -35.628 -34.068 -19.636  1.00 29.04           C
ATOM   1631  OE1 GLU A 221     -36.714 -33.919 -19.027  1.00 30.71           O
ATOM   1632  OE2 GLU A 221     -34.890 -35.075 -19.497  1.00 32.49           O
ATOM   1633  N   ASP A 222     -36.373 -30.417 -23.434  1.00 14.86           N
ATOM   1634  CA  ASP A 222     -36.366 -30.624 -24.885  1.00 14.83           C
ATOM   1635  C   ASP A 222     -35.514 -29.578 -25.621  1.00 15.85           C
ATOM   1636  O   ASP A 222     -35.485 -29.538 -26.842  1.00 14.87           O
ATOM   1637  CB  ASP A 222     -37.798 -30.648 -25.453  1.00 16.30           C
ATOM   1638  CG  ASP A 222     -38.543 -29.327 -25.272  1.00 19.39           C
ATOM   1639  OD1 ASP A 222     -37.952 -28.319 -24.823  1.00 17.18           O
ATOM   1640  OD2 ASP A 222     -39.753 -29.302 -25.614  1.00 21.38           O
ATOM   1641  N   GLN A 223     -34.826 -28.756 -24.825  1.00 12.71           N
ATOM   1642  CA  GLN A 223     -33.877 -27.714 -25.280  1.00 13.32           C
ATOM   1643  C   GLN A 223     -34.507 -26.417 -25.834  1.00 13.39           C
ATOM   1644  O   GLN A 223     -33.818 -25.583 -26.446  1.00 13.61           O
ATOM   1645  CB  GLN A 223     -32.885 -28.301 -26.308  1.00 13.86           C
ATOM   1646  CG  GLN A 223     -32.139 -29.535 -25.755  1.00 13.70           C
ATOM   1647  CD  GLN A 223     -31.256 -29.190 -24.549  1.00 14.25           C
ATOM   1648  OE1 GLN A 223     -30.263 -28.483 -24.674  1.00 14.74           O
ATOM   1649  NE2 GLN A 223     -31.635 -29.678 -23.376  1.00 15.11           N
ATOM   1650  N   VAL A 224     -35.813 -26.239 -25.634  1.00 12.79           N
ATOM   1651  CA  VAL A 224     -36.508 -25.021 -26.080  1.00 13.22           C
ATOM   1652  C   VAL A 224     -36.227 -23.920 -25.079  1.00 13.43           C
ATOM   1653  O   VAL A 224     -36.369 -24.111 -23.861  1.00 13.19           O
ATOM   1654  CB  VAL A 224     -38.030 -25.274 -26.147  1.00 14.61           C
ATOM   1655  CG1 VAL A 224     -38.801 -23.962 -26.285  1.00 15.95           C
ATOM   1656  CG2 VAL A 224     -38.340 -26.169 -27.359  1.00 13.96           C
ATOM   1657  N   ARG A 225     -35.783 -22.777 -25.604  1.00 11.11           N
ATOM   1658  CA  ARG A 225     -35.480 -21.607 -24.784  1.00 10.45           C
ATOM   1659  C   ARG A 225     -36.585 -21.235 -23.791  1.00 12.06           C
ATOM   1660  O   ARG A 225     -37.754 -21.077 -24.183  1.00 11.65           O
ATOM   1661  CB  ARG A 225     -35.225 -20.401 -25.700  1.00 10.40           C
ATOM   1662  CG  ARG A 225     -34.990 -19.082 -24.956  1.00  9.29           C
ATOM   1663  CD  ARG A 225     -34.961 -17.897 -25.925  1.00  9.91           C
ATOM   1664  NE  ARG A 225     -33.771 -17.827 -26.768  1.00 10.38           N
ATOM   1665  CZ  ARG A 225     -32.614 -17.289 -26.379  1.00 10.31           C
ATOM   1666  NH1 ARG A 225     -32.471 -16.783 -25.153  1.00 10.51           N
ATOM   1667  NH2 ARG A 225     -31.620 -17.241 -27.249  1.00 11.61           N
ATOM   1668  N   SER A 226     -36.210 -21.072 -22.527  1.00 10.63           N
ATOM   1669  CA  SER A 226     -37.158 -20.669 -21.501  1.00 10.71           C
ATOM   1670  C   SER A 226     -37.262 -19.151 -21.436  1.00 10.35           C
ATOM   1671  O   SER A 226     -36.910 -18.528 -20.414  1.00 11.58           O
ATOM   1672  CB  SER A 226     -36.732 -21.186 -20.123  1.00 11.89           C
ATOM   1673  OG  SER A 226     -36.677 -22.596 -20.121  1.00 12.70           O
ATOM   1674  N   ASP A 227     -37.746 -18.535 -22.520  1.00 10.31           N
ATOM   1675  CA  ASP A 227     -37.862 -17.072 -22.499  1.00 10.52           C
ATOM   1676  C   ASP A 227     -38.988 -16.673 -21.528  1.00 10.00           C
ATOM   1677  O   ASP A 227     -39.876 -17.536 -21.220  1.00 10.49           O
ATOM   1678  CB  ASP A 227     -38.097 -16.523 -23.900  1.00  9.83           C
ATOM   1679  CG  ASP A 227     -39.460 -16.846 -24.446  1.00 10.20           C
ATOM   1680  OD1 ASP A 227     -40.432 -16.213 -23.985  1.00 10.70           O
ATOM   1681  OD2 ASP A 227     -39.540 -17.709 -25.336  1.00 13.60           O
ATOM   1682  N   ALA A 228     -38.951 -15.446 -21.022  1.00  9.29           N
ATOM   1683  CA  ALA A 228     -39.922 -15.019 -20.025  1.00 10.51           C
ATOM   1684  C   ALA A 228     -41.366 -15.083 -20.482  1.00 11.01           C
ATOM   1685  O   ALA A 228     -42.263 -15.280 -19.640  1.00 10.58           O
ATOM   1686  CB  ALA A 228     -39.587 -13.646 -19.508  1.00 10.45           C
ATOM   1687  N   ALA A 229     -41.629 -14.899 -21.768  1.00  9.51           N
ATOM   1688  CA  ALA A 229     -43.029 -15.009 -22.219  1.00 11.66           C
ATOM   1689  C   ALA A 229     -43.445 -16.487 -22.170  1.00 10.68           C
ATOM   1690  O   ALA A 229     -44.551 -16.816 -21.668  1.00 11.50           O
ATOM   1691  CB  ALA A 229     -43.159 -14.449 -23.606  1.00  9.93           C
ATOM   1692  N   ARG A 230     -42.587 -17.403 -22.614  1.00 11.45           N
ATOM   1693  CA  ARG A 230     -42.948 -18.815 -22.558  1.00 11.55           C
ATOM   1694  C   ARG A 230     -43.117 -19.279 -21.102  1.00 13.03           C
ATOM   1695  O   ARG A 230     -44.016 -20.057 -20.788  1.00 12.69           O
ATOM   1696  CB  ARG A 230     -41.852 -19.661 -23.223  1.00 10.94           C
ATOM   1697  CG  ARG A 230     -42.087 -21.174 -23.165  1.00 10.88           C
ATOM   1698  CD  ARG A 230     -41.087 -21.959 -23.999  1.00 13.00           C
ATOM   1699  NE  ARG A 230     -41.200 -21.741 -25.439  1.00 15.33           N
ATOM   1700  CZ  ARG A 230     -42.127 -22.283 -26.222  1.00 16.22           C
ATOM   1701  NH1 ARG A 230     -43.037 -23.093 -25.726  1.00 15.31           N
ATOM   1702  NH2 ARG A 230     -42.165 -21.990 -27.513  1.00 15.83           N
ATOM   1703  N   GLU A 231     -42.328 -18.733 -20.185  1.00 11.57           N
ATOM   1704  CA  GLU A 231     -42.391 -19.214 -18.805  1.00 11.71           C
ATOM   1705  C   GLU A 231     -43.473 -18.548 -17.955  1.00 11.99           C
ATOM   1706  O   GLU A 231     -44.084 -19.206 -17.118  1.00 12.17           O
ATOM   1707  CB  GLU A 231     -41.034 -19.012 -18.100  1.00 11.75           C
ATOM   1708  CG  GLU A 231     -39.830 -19.683 -18.807  1.00 11.24           C
ATOM   1709  CD  GLU A 231     -40.046 -21.155 -19.062  1.00 12.89           C
ATOM   1710  OE1 GLU A 231     -40.442 -21.511 -20.189  1.00 13.42           O
ATOM   1711  OE2 GLU A 231     -39.777 -21.973 -18.135  1.00 14.33           O
ATOM   1712  N   TRP A 232     -43.703 -17.252 -18.145  1.00 11.73           N
ATOM   1713  CA  TRP A 232     -44.645 -16.498 -17.339  1.00 11.30           C
ATOM   1714  C   TRP A 232     -45.941 -16.083 -18.028  1.00 11.12           C
ATOM   1715  O   TRP A 232     -46.934 -15.817 -17.331  1.00 12.68           O
ATOM   1716  CB  TRP A 232     -43.971 -15.238 -16.781  1.00 10.26           C
ATOM   1717  CG  TRP A 232     -42.819 -15.528 -15.866  1.00 11.08           C
ATOM   1718  CD1 TRP A 232     -41.484 -15.589 -16.207  1.00 12.29           C
ATOM   1719  CD2 TRP A 232     -42.897 -15.827 -14.469  1.00 11.56           C
ATOM   1720  NE1 TRP A 232     -40.740 -15.905 -15.098  1.00 11.65           N
ATOM   1721  CE2 TRP A 232     -41.573 -16.051 -14.018  1.00 12.43           C
ATOM   1722  CE3 TRP A 232     -43.961 -15.926 -13.553  1.00 15.22           C
ATOM   1723  CZ2 TRP A 232     -41.275 -16.364 -12.678  1.00 12.25           C
ATOM   1724  CZ3 TRP A 232     -43.664 -16.238 -12.211  1.00 13.23           C
ATOM   1725  CH2 TRP A 232     -42.333 -16.446 -11.799  1.00 13.98           C
ATOM   1726  N   LEU A 233     -45.937 -15.973 -19.356  1.00  9.50           N
ATOM   1727  CA  LEU A 233     -47.161 -15.551 -20.036  1.00 11.04           C
ATOM   1728  C   LEU A 233     -47.923 -16.689 -20.685  1.00 12.35           C
ATOM   1729  O   LEU A 233     -49.162 -16.779 -20.528  1.00 13.35           O
ATOM   1730  CB  LEU A 233     -46.844 -14.461 -21.066  1.00 11.59           C
ATOM   1731  CG  LEU A 233     -48.080 -13.952 -21.844  1.00 10.69           C
ATOM   1732  CD1 LEU A 233     -49.104 -13.292 -20.906  1.00 13.11           C
ATOM   1733  CD2 LEU A 233     -47.572 -12.883 -22.874  1.00 12.34           C
ATOM   1734  N   LEU A 234     -47.229 -17.586 -21.383  1.00 12.60           N
ATOM   1735  CA  LEU A 234     -47.889 -18.717 -22.061  1.00 11.09           C
ATOM   1736  C   LEU A 234     -48.764 -19.574 -21.136  1.00 14.95           C
ATOM   1737  O   LEU A 234     -49.860 -19.957 -21.537  1.00 14.33           O
ATOM   1738  CB  LEU A 234     -46.853 -19.583 -22.797  1.00 12.41           C
ATOM   1739  CG  LEU A 234     -47.442 -20.714 -23.646  1.00 12.97           C
ATOM   1740  CD1 LEU A 234     -48.411 -20.161 -24.705  1.00 15.74           C
ATOM   1741  CD2 LEU A 234     -46.305 -21.454 -24.335  1.00 15.67           C
ATOM   1742  N   PRO A 235     -48.313 -19.877 -19.912  1.00 13.19           N
ATOM   1743  CA  PRO A 235     -49.162 -20.699 -19.042  1.00 15.43           C
ATOM   1744  C   PRO A 235     -50.363 -19.961 -18.498  1.00 15.30           C
ATOM   1745  O   PRO A 235     -51.310 -20.595 -18.009  1.00 17.38           O
ATOM   1746  CB  PRO A 235     -48.216 -21.097 -17.886  1.00 16.19           C
ATOM   1747  CG  PRO A 235     -46.829 -20.943 -18.500  1.00 14.24           C
ATOM   1748  CD  PRO A 235     -46.992 -19.670 -19.305  1.00 13.20           C
ATOM   1749  N   ASN A 236     -50.339 -18.637 -18.586  1.00 15.55           N
ATOM   1750  CA  ASN A 236     -51.356 -17.801 -17.964  1.00 15.28           C
ATOM   1751  C   ASN A 236     -52.158 -16.836 -18.847  1.00 15.38           C
ATOM   1752  O   ASN A 236     -52.933 -16.046 -18.330  1.00 14.72           O
ATOM   1753  CB  ASN A 236     -50.669 -16.981 -16.863  1.00 15.86           C
ATOM   1754  CG  ASN A 236     -49.871 -17.843 -15.912  1.00 19.18           C
ATOM   1755  OD1 ASN A 236     -50.385 -18.796 -15.335  1.00 18.59           O
ATOM   1756  ND2 ASN A 236     -48.585 -17.518 -15.753  1.00 17.94           N
ATOM   1757  N   TYR A 237     -52.004 -16.924 -20.153  1.00 14.44           N
ATOM   1758  CA  TYR A 237     -52.643 -15.955 -21.038  1.00 16.90           C
ATOM   1759  C   TYR A 237     -54.170 -15.975 -21.020  1.00 18.23           C
ATOM   1760  O   TYR A 237     -54.792 -14.993 -21.427  1.00 18.36           O
ATOM   1761  CB  TYR A 237     -52.111 -16.117 -22.471  1.00 17.06           C
ATOM   1762  CG  TYR A 237     -52.727 -17.254 -23.241  1.00 17.76           C
ATOM   1763  CD1 TYR A 237     -53.923 -17.081 -23.954  1.00 20.40           C
ATOM   1764  CD2 TYR A 237     -52.127 -18.510 -23.259  1.00 18.44           C
ATOM   1765  CE1 TYR A 237     -54.495 -18.137 -24.661  1.00 22.52           C
ATOM   1766  CE2 TYR A 237     -52.699 -19.568 -23.969  1.00 21.73           C
ATOM   1767  CZ  TYR A 237     -53.875 -19.372 -24.663  1.00 22.29           C
ATOM   1768  OH  TYR A 237     -54.422 -20.407 -25.380  1.00 28.40           O
ATOM   1769  N   GLN A 238     -54.775 -17.063 -20.548  1.00 16.17           N
ATOM   1770  CA  GLN A 238     -56.240 -17.118 -20.522  1.00 19.13           C
ATOM   1771  C   GLN A 238     -56.852 -16.375 -19.341  1.00 19.90           C
ATOM   1772  O   GLN A 238     -58.087 -16.308 -19.217  1.00 22.69           O
ATOM   1773  CB  GLN A 238     -56.702 -18.568 -20.548  1.00 20.88           C
ATOM   1774  CG  GLN A 238     -56.198 -19.327 -21.772  1.00 28.51           C
ATOM   1775  CD  GLN A 238     -56.584 -20.788 -21.767  1.00 32.07           C
ATOM   1776  OE1 GLN A 238     -57.661 -21.149 -22.220  1.00 38.50           O
ATOM   1777  NE2 GLN A 238     -55.702 -21.640 -21.249  1.00 33.86           N
ATOM   1778  N   ARG A 239     -56.028 -15.821 -18.456  1.00 18.99           N
ATOM   1779  CA  ARG A 239     -56.554 -15.059 -17.337  1.00 18.04           C
ATOM   1780  C   ARG A 239     -57.265 -13.835 -17.890  1.00 20.96           C
ATOM   1781  O   ARG A 239     -56.684 -13.045 -18.617  1.00 19.39           O
ATOM   1782  CB  ARG A 239     -55.450 -14.593 -16.396  1.00 15.65           C
ATOM   1783  CG  ARG A 239     -54.803 -15.701 -15.612  1.00 15.50           C
ATOM   1784  CD  ARG A 239     -53.651 -15.165 -14.776  1.00 15.25           C
ATOM   1785  NE  ARG A 239     -52.994 -16.252 -14.036  1.00 16.36           N
ATOM   1786  CZ  ARG A 239     -51.842 -16.121 -13.375  1.00 15.44           C
ATOM   1787  NH1 ARG A 239     -51.211 -14.949 -13.368  1.00 14.93           N
ATOM   1788  NH2 ARG A 239     -51.326 -17.155 -12.715  1.00 17.15           N
ATOM   1789  N   PRO A 240     -58.555 -13.676 -17.565  1.00 23.06           N
ATOM   1790  CA  PRO A 240     -59.313 -12.523 -18.061  1.00 23.16           C
ATOM   1791  C   PRO A 240     -58.773 -11.175 -17.608  1.00 22.29           C
ATOM   1792  O   PRO A 240     -58.898 -10.178 -18.339  1.00 24.43           O
ATOM   1793  CB  PRO A 240     -60.736 -12.786 -17.526  1.00 25.50           C
ATOM   1794  CG  PRO A 240     -60.486 -13.567 -16.278  1.00 26.05           C
ATOM   1795  CD  PRO A 240     -59.396 -14.544 -16.715  1.00 23.70           C
ATOM   1796  N   ASN A 241     -58.146 -11.151 -16.436  1.00 19.44           N
ATOM   1797  CA  ASN A 241     -57.636  -9.919 -15.864  1.00 18.73           C
ATOM   1798  C   ASN A 241     -56.242  -9.516 -16.377  1.00 16.46           C
ATOM   1799  O   ASN A 241     -55.695  -8.511 -15.945  1.00 16.89           O
ATOM   1800  CB  ASN A 241     -57.629 -10.023 -14.331  1.00 18.82           C
ATOM   1801  CG  ASN A 241     -56.860 -11.244 -13.820  1.00 16.50           C
ATOM   1802  OD1 ASN A 241     -56.864 -12.301 -14.443  1.00 21.07           O
ATOM   1803  ND2 ASN A 241     -56.221 -11.095 -12.687  1.00 16.84           N
ATOM   1804  N   LEU A 242     -55.684 -10.314 -17.278  1.00 15.24           N
ATOM   1805  CA  LEU A 242     -54.361 -10.032 -17.823  1.00 14.59           C
ATOM   1806  C   LEU A 242     -54.480  -9.689 -19.308  1.00 15.06           C
ATOM   1807  O   LEU A 242     -54.791 -10.547 -20.131  1.00 19.16           O
ATOM   1808  CB  LEU A 242     -53.458 -11.250 -17.642  1.00 15.72           C
ATOM   1809  CG  LEU A 242     -52.037 -11.153 -18.229  1.00 19.08           C
ATOM   1810  CD1 LEU A 242     -51.341  -9.912 -17.698  1.00 18.41           C
ATOM   1811  CD2 LEU A 242     -51.269 -12.414 -17.899  1.00 15.34           C
ATOM   1812  N   GLN A 243     -54.208  -8.438 -19.652  1.00 14.10           N
ATOM   1813  CA  GLN A 243     -54.279  -8.013 -21.049  1.00 14.85           C
ATOM   1814  C   GLN A 243     -52.896  -7.590 -21.522  1.00 12.52           C
ATOM   1815  O   GLN A 243     -52.155  -6.953 -20.734  1.00 12.81           O
ATOM   1816  CB  GLN A 243     -55.221  -6.825 -21.200  1.00 16.14           C
ATOM   1817  CG  GLN A 243     -56.705  -7.186 -21.020  1.00 20.52           C
ATOM   1818  CD  GLN A 243     -57.575  -5.962 -21.155  1.00 20.90           C
ATOM   1819  OE1 GLN A 243     -57.360  -4.956 -20.474  1.00 22.25           O
ATOM   1820  NE2 GLN A 243     -58.581  -6.050 -22.022  1.00 25.85           N
ATOM   1821  N   VAL A 244     -52.578  -7.930 -22.775  1.00 11.92           N
ATOM   1822  CA  VAL A 244     -51.278  -7.600 -23.351  1.00 11.77           C
ATOM   1823  C   VAL A 244     -51.460  -6.903 -24.695  1.00 12.67           C
ATOM   1824  O   VAL A 244     -51.957  -7.505 -25.649  1.00 14.95           O
ATOM   1825  CB  VAL A 244     -50.430  -8.870 -23.562  1.00 12.66           C
ATOM   1826  CG1 VAL A 244     -49.064  -8.499 -24.149  1.00 12.65           C
ATOM   1827  CG2 VAL A 244     -50.290  -9.627 -22.265  1.00 13.92           C
ATOM   1828  N   LEU A 245     -51.059  -5.638 -24.767  1.00 13.01           N
ATOM   1829  CA  LEU A 245     -51.133  -4.878 -26.020  1.00 11.51           C
ATOM   1830  C   LEU A 245     -49.728  -4.882 -26.650  1.00 12.44           C
ATOM   1831  O   LEU A 245     -48.751  -4.485 -26.001  1.00 14.09           O
ATOM   1832  CB  LEU A 245     -51.572  -3.446 -25.735  1.00 10.73           C
ATOM   1833  CG  LEU A 245     -51.471  -2.445 -26.891  1.00 13.14           C
ATOM   1834  CD1 LEU A 245     -52.461  -2.807 -28.011  1.00 11.34           C
ATOM   1835  CD2 LEU A 245     -51.782  -1.044 -26.369  1.00 13.00           C
ATOM   1836  N   THR A 246     -49.642  -5.373 -27.869  1.00 11.50           N
ATOM   1837  CA  THR A 246     -48.383  -5.452 -28.584  1.00 12.90           C
ATOM   1838  C   THR A 246     -48.262  -4.381 -29.668  1.00 14.32           C
ATOM   1839  O   THR A 246     -49.246  -3.728 -30.035  1.00 13.41           O
ATOM   1840  CB  THR A 246     -48.228  -6.819 -29.241  1.00 14.55           C
ATOM   1841  OG1 THR A 246     -49.327  -7.031 -30.154  1.00 13.70           O
ATOM   1842  CG2 THR A 246     -48.207  -7.918 -28.193  1.00 13.28           C
ATOM   1843  N   GLY A 247     -47.035  -4.180 -30.143  1.00 11.01           N
ATOM   1844  CA  GLY A 247     -46.766  -3.260 -31.221  1.00 11.40           C
ATOM   1845  C   GLY A 247     -46.894  -1.790 -30.865  1.00 11.34           C
ATOM   1846  O   GLY A 247     -46.980  -0.952 -31.775  1.00 12.44           O
ATOM   1847  N   GLN A 248     -46.879  -1.426 -29.584  1.00 11.64           N
ATOM   1848  CA  GLN A 248     -47.010  -0.026 -29.199  1.00 11.09           C
ATOM   1849  C   GLN A 248     -45.956   0.361 -28.173  1.00 10.44           C
ATOM   1850  O   GLN A 248     -45.595  -0.472 -27.318  1.00 10.83           O
ATOM   1851  CB  GLN A 248     -48.402   0.231 -28.575  1.00 12.04           C
ATOM   1852  CG  GLN A 248     -49.598  -0.057 -29.536  1.00 10.83           C
ATOM   1853  CD  GLN A 248     -49.666   0.901 -30.714  1.00 12.75           C
ATOM   1854  OE1 GLN A 248     -49.469   2.083 -30.563  1.00 14.94           O
ATOM   1855  NE2 GLN A 248     -49.960   0.366 -31.887  1.00 14.76           N
ATOM   1856  N   TYR A 249     -45.503   1.613 -28.233  1.00 10.58           N
ATOM   1857  CA  TYR A 249     -44.531   2.122 -27.281  1.00 10.29           C
ATOM   1858  C   TYR A 249     -45.202   3.004 -26.247  1.00 10.70           C
ATOM   1859  O   TYR A 249     -46.036   3.860 -26.573  1.00 12.31           O
ATOM   1860  CB  TYR A 249     -43.455   2.972 -27.987  1.00 11.70           C
ATOM   1861  CG  TYR A 249     -42.436   2.182 -28.771  1.00 10.81           C
ATOM   1862  CD1 TYR A 249     -42.695   1.770 -30.059  1.00 11.33           C
ATOM   1863  CD2 TYR A 249     -41.202   1.854 -28.203  1.00 12.67           C
ATOM   1864  CE1 TYR A 249     -41.771   1.048 -30.772  1.00 11.72           C
ATOM   1865  CE2 TYR A 249     -40.256   1.134 -28.917  1.00 13.37           C
ATOM   1866  CZ  TYR A 249     -40.543   0.731 -30.181  1.00 12.73           C
ATOM   1867  OH  TYR A 249     -39.640  -0.039 -30.870  1.00 14.45           O
ATOM   1868  N   VAL A 250     -44.828   2.819 -24.983  1.00 11.96           N
ATOM   1869  CA  VAL A 250     -45.293   3.729 -23.959  1.00 11.00           C
ATOM   1870  C   VAL A 250     -44.368   4.956 -24.148  1.00 12.38           C
ATOM   1871  O   VAL A 250     -43.118   4.826 -24.165  1.00 10.45           O
ATOM   1872  CB  VAL A 250     -45.088   3.152 -22.550  1.00 10.62           C
ATOM   1873  CG1 VAL A 250     -45.295   4.205 -21.531  1.00 10.79           C
ATOM   1874  CG2 VAL A 250     -46.074   2.005 -22.363  1.00 10.62           C
ATOM   1875  N   GLY A 251     -44.950   6.137 -24.326  1.00 11.16           N
ATOM   1876  CA  GLY A 251     -44.167   7.335 -24.533  1.00 11.48           C
ATOM   1877  C   GLY A 251     -43.828   8.038 -23.246  1.00 11.36           C
ATOM   1878  O   GLY A 251     -42.684   8.507 -23.046  1.00 12.18           O
ATOM   1879  N   LYS A 252     -44.832   8.213 -22.383  1.00 10.41           N
ATOM   1880  CA  LYS A 252     -44.624   8.898 -21.116  1.00 10.79           C
ATOM   1881  C   LYS A 252     -45.690   8.532 -20.096  1.00 10.33           C
ATOM   1882  O   LYS A 252     -46.721   7.918 -20.447  1.00 13.23           O
ATOM   1883  CB  LYS A 252     -44.615  10.411 -21.318  1.00 12.07           C
ATOM   1884  CG  LYS A 252     -45.993  10.973 -21.751  1.00 14.31           C
ATOM   1885  CD  LYS A 252     -45.901  12.483 -21.991  1.00 14.87           C
ATOM   1886  CE  LYS A 252     -47.284  13.014 -22.376  1.00 15.34           C
ATOM   1887  NZ  LYS A 252     -47.246  14.508 -22.484  1.00 17.67           N
ATOM   1888  N   VAL A 253     -45.400   8.902 -18.856  1.00 10.62           N
ATOM   1889  CA  VAL A 253     -46.316   8.661 -17.739  1.00 11.42           C
ATOM   1890  C   VAL A 253     -47.162   9.921 -17.603  1.00 12.45           C
ATOM   1891  O   VAL A 253     -46.634  11.043 -17.648  1.00 13.63           O
ATOM   1892  CB  VAL A 253     -45.521   8.440 -16.431  1.00 10.82           C
ATOM   1893  CG1 VAL A 253     -46.518   8.266 -15.251  1.00 11.25           C
ATOM   1894  CG2 VAL A 253     -44.623   7.204 -16.536  1.00 11.87           C
ATOM   1895  N   LEU A 254     -48.481   9.730 -17.473  1.00 11.23           N
ATOM   1896  CA  LEU A 254     -49.406  10.829 -17.264  1.00 13.62           C
ATOM   1897  C   LEU A 254     -49.393  11.159 -15.768  1.00 13.32           C
ATOM   1898  O   LEU A 254     -49.566  10.258 -14.949  1.00 13.68           O
ATOM   1899  CB  LEU A 254     -50.807  10.412 -17.690  1.00 14.51           C
ATOM   1900  CG  LEU A 254     -50.949  10.003 -19.160  1.00 16.83           C
ATOM   1901  CD1 LEU A 254     -52.354   9.513 -19.435  1.00 16.57           C
ATOM   1902  CD2 LEU A 254     -50.636  11.179 -20.068  1.00 18.46           C
ATOM   1903  N   LEU A 255     -49.191  12.429 -15.423  1.00 14.45           N
ATOM   1904  CA  LEU A 255     -49.113  12.864 -14.041  1.00 15.53           C
ATOM   1905  C   LEU A 255     -50.175  13.861 -13.663  1.00 17.87           C
ATOM   1906  O   LEU A 255     -50.526  14.739 -14.446  1.00 19.61           O
ATOM   1907  CB  LEU A 255     -47.747  13.514 -13.742  1.00 15.28           C
ATOM   1908  CG  LEU A 255     -46.495  12.636 -13.952  1.00 14.98           C
ATOM   1909  CD1 LEU A 255     -45.251  13.495 -13.785  1.00 16.69           C
ATOM   1910  CD2 LEU A 255     -46.481  11.512 -12.915  1.00 14.81           C
ATOM   1911  N   SER A 256     -50.701  13.722 -12.461  1.00 18.52           N
ATOM   1912  CA  SER A 256     -51.664  14.689 -11.973  1.00 20.67           C
ATOM   1913  C   SER A 256     -50.854  15.465 -10.956  1.00 21.95           C
ATOM   1914  O   SER A 256     -50.135  14.875 -10.137  1.00 21.04           O
ATOM   1915  CB  SER A 256     -52.852  14.017 -11.293  1.00 22.83           C
ATOM   1916  OG  SER A 256     -53.731  15.013 -10.818  1.00 27.35           O
ATOM   1917  N   GLN A 257     -50.909  16.786 -11.040  1.00 22.79           N
ATOM   1918  CA  GLN A 257     -50.186  17.640 -10.103  1.00 23.75           C
ATOM   1919  C   GLN A 257     -51.209  18.483  -9.342  1.00 28.16           C
ATOM   1920  O   GLN A 257     -50.890  19.561  -8.832  1.00 28.27           O
ATOM   1921  CB  GLN A 257     -49.241  18.566 -10.863  1.00 23.97           C
ATOM   1922  CG  GLN A 257     -48.176  17.833 -11.675  1.00 23.30           C
ATOM   1923  CD  GLN A 257     -47.264  18.802 -12.418  1.00 23.17           C
ATOM   1924  OE1 GLN A 257     -46.622  19.670 -11.809  1.00 25.62           O
ATOM   1925  NE2 GLN A 257     -47.209  18.668 -13.722  1.00 22.45           N
ATOM   1926  N   ASN A 258     -52.441  17.986  -9.275  1.00 29.36           N
ATOM   1927  CA  ASN A 258     -53.502  18.714  -8.597  1.00 31.99           C
ATOM   1928  C   ASN A 258     -53.483  18.424  -7.097  1.00 33.41           C
ATOM   1929  O   ASN A 258     -54.143  19.127  -6.310  1.00 32.52           O
ATOM   1930  CB  ASN A 258     -54.855  18.341  -9.198  1.00 32.35           C
ATOM   1931  CG  ASN A 258     -55.967  19.246  -8.709  1.00 32.66           C
ATOM   1932  OD1 ASN A 258     -55.784  20.461  -8.622  1.00 32.73           O
ATOM   1933  ND2 ASN A 258     -57.120  18.665  -8.395  1.00 33.60           N
ATOM   1934  N   GLY A 259     -52.715  17.405  -6.710  1.00 33.36           N
ATOM   1935  CA  GLY A 259     -52.607  17.045  -5.305  1.00 35.48           C
ATOM   1936  C   GLY A 259     -51.299  17.534  -4.715  1.00 35.98           C
ATOM   1937  O   GLY A 259     -50.576  18.303  -5.343  1.00 36.48           O
ATOM   1938  N   THR A 260     -50.989  17.074  -3.508  1.00 36.51           N
ATOM   1939  CA  THR A 260     -49.762  17.476  -2.817  1.00 37.24           C
ATOM   1940  C   THR A 260     -48.504  17.023  -3.567  1.00 35.99           C
ATOM   1941  O   THR A 260     -47.596  17.813  -3.846  1.00 37.57           O
ATOM   1942  CB  THR A 260     -49.722  16.872  -1.397  1.00 38.30           C
ATOM   1943  OG1 THR A 260     -50.891  17.279  -0.671  1.00 40.61           O
ATOM   1944  CG2 THR A 260     -48.483  17.328  -0.655  1.00 39.51           C
ATOM   1945  N   THR A 261     -48.467  15.738  -3.887  1.00 31.35           N
ATOM   1946  CA  THR A 261     -47.326  15.140  -4.569  1.00 27.13           C
ATOM   1947  C   THR A 261     -47.794  14.661  -5.938  1.00 22.26           C
ATOM   1948  O   THR A 261     -48.929  14.217  -6.095  1.00 20.21           O
ATOM   1949  CB  THR A 261     -46.826  13.905  -3.760  1.00 28.76           C
ATOM   1950  OG1 THR A 261     -46.773  14.235  -2.363  1.00 32.44           O
ATOM   1951  CG2 THR A 261     -45.453  13.481  -4.220  1.00 29.64           C
ATOM   1952  N   PRO A 262     -46.944  14.775  -6.965  1.00 19.27           N
ATOM   1953  CA  PRO A 262     -47.380  14.302  -8.278  1.00 16.66           C
ATOM   1954  C   PRO A 262     -47.780  12.826  -8.212  1.00 17.07           C
ATOM   1955  O   PRO A 262     -47.140  12.024  -7.506  1.00 16.24           O
ATOM   1956  CB  PRO A 262     -46.129  14.491  -9.151  1.00 17.18           C
ATOM   1957  CG  PRO A 262     -45.469  15.665  -8.530  1.00 18.07           C
ATOM   1958  CD  PRO A 262     -45.604  15.375  -7.049  1.00 19.97           C
ATOM   1959  N   ARG A 263     -48.820  12.456  -8.944  1.00 15.09           N
ATOM   1960  CA  ARG A 263     -49.279  11.096  -8.968  1.00 14.86           C
ATOM   1961  C   ARG A 263     -49.375  10.557 -10.392  1.00 13.46           C
ATOM   1962  O   ARG A 263     -49.896  11.247 -11.300  1.00 14.73           O
ATOM   1963  CB  ARG A 263     -50.664  10.982  -8.262  1.00 17.37           C
ATOM   1964  CG  ARG A 263     -51.220   9.554  -8.274  1.00 20.81           C
ATOM   1965  CD  ARG A 263     -52.517   9.479  -7.459  1.00 29.23           C
ATOM   1966  NE  ARG A 263     -53.112   8.151  -7.467  1.00 37.37           N
ATOM   1967  CZ  ARG A 263     -52.843   7.192  -6.582  1.00 42.71           C
ATOM   1968  NH1 ARG A 263     -51.970   7.416  -5.596  1.00 44.46           N
ATOM   1969  NH2 ARG A 263     -53.459   6.007  -6.674  1.00 42.84           N
ATOM   1970  N   ALA A 264     -48.865   9.344 -10.604  1.00 14.34           N
ATOM   1971  CA  ALA A 264     -48.945   8.737 -11.912  1.00 14.96           C
ATOM   1972  C   ALA A 264     -50.375   8.225 -12.054  1.00 13.78           C
ATOM   1973  O   ALA A 264     -50.836   7.387 -11.255  1.00 17.25           O
ATOM   1974  CB  ALA A 264     -47.949   7.570 -12.017  1.00 11.79           C
ATOM   1975  N   VAL A 265     -51.089   8.716 -13.061  1.00 12.29           N
ATOM   1976  CA  VAL A 265     -52.488   8.290 -13.254  1.00 13.80           C
ATOM   1977  C   VAL A 265     -52.696   7.420 -14.488  1.00 13.30           C
ATOM   1978  O   VAL A 265     -53.780   6.876 -14.726  1.00 13.02           O
ATOM   1979  CB  VAL A 265     -53.430   9.529 -13.370  1.00 15.67           C
ATOM   1980  CG1 VAL A 265     -53.354  10.352 -12.095  1.00 16.68           C
ATOM   1981  CG2 VAL A 265     -53.033  10.381 -14.568  1.00 16.26           C
ATOM   1982  N   GLY A 266     -51.648   7.256 -15.299  1.00 12.36           N
ATOM   1983  CA  GLY A 266     -51.771   6.453 -16.506  1.00 11.05           C
ATOM   1984  C   GLY A 266     -50.550   6.667 -17.400  1.00 10.14           C
ATOM   1985  O   GLY A 266     -49.541   7.191 -16.924  1.00 11.44           O
ATOM   1986  N   VAL A 267     -50.661   6.249 -18.656  1.00 10.03           N
ATOM   1987  CA  VAL A 267     -49.569   6.439 -19.622  1.00 10.71           C
ATOM   1988  C   VAL A 267     -50.121   6.825 -20.976  1.00 11.64           C
ATOM   1989  O   VAL A 267     -51.286   6.582 -21.300  1.00 11.43           O
ATOM   1990  CB  VAL A 267     -48.711   5.160 -19.858  1.00 11.41           C
ATOM   1991  CG1 VAL A 267     -48.170   4.606 -18.533  1.00 11.08           C
ATOM   1992  CG2 VAL A 267     -49.498   4.120 -20.611  1.00 11.44           C
ATOM   1993  N   GLU A 268     -49.277   7.473 -21.766  1.00 11.85           N
ATOM   1994  CA  GLU A 268     -49.619   7.798 -23.156  1.00 12.32           C
ATOM   1995  C   GLU A 268     -48.819   6.784 -23.968  1.00 12.02           C
ATOM   1996  O   GLU A 268     -47.649   6.523 -23.627  1.00 12.51           O
ATOM   1997  CB  GLU A 268     -49.129   9.186 -23.506  1.00 11.67           C
ATOM   1998  CG  GLU A 268     -49.398   9.585 -24.939  1.00 11.35           C
ATOM   1999  CD  GLU A 268     -48.647  10.808 -25.329  1.00 12.95           C
ATOM   2000  OE1 GLU A 268     -47.508  10.654 -25.865  1.00 14.67           O
ATOM   2001  OE2 GLU A 268     -49.178  11.914 -25.114  1.00 16.31           O
ATOM   2002  N   PHE A 269     -49.389   6.216 -25.017  1.00  9.52           N
ATOM   2003  CA  PHE A 269     -48.684   5.246 -25.845  1.00 11.12           C
ATOM   2004  C   PHE A 269     -49.013   5.470 -27.306  1.00 11.27           C
ATOM   2005  O   PHE A 269     -50.006   6.158 -27.628  1.00 11.98           O
ATOM   2006  CB  PHE A 269     -49.044   3.810 -25.419  1.00 12.25           C
ATOM   2007  CG  PHE A 269     -50.477   3.438 -25.692  1.00 12.03           C
ATOM   2008  CD1 PHE A 269     -51.464   3.706 -24.734  1.00 14.18           C
ATOM   2009  CD2 PHE A 269     -50.837   2.819 -26.884  1.00 12.74           C
ATOM   2010  CE1 PHE A 269     -52.815   3.340 -24.986  1.00 15.06           C
ATOM   2011  CE2 PHE A 269     -52.161   2.454 -27.150  1.00 12.06           C
ATOM   2012  CZ  PHE A 269     -53.148   2.726 -26.175  1.00 14.75           C
ATOM   2013  N   GLY A 270     -48.203   4.891 -28.183  1.00 11.48           N
ATOM   2014  CA  GLY A 270     -48.427   5.030 -29.613  1.00 13.08           C
ATOM   2015  C   GLY A 270     -47.144   4.691 -30.342  1.00 13.01           C
ATOM   2016  O   GLY A 270     -46.213   4.121 -29.744  1.00 13.52           O
ATOM   2017  N   THR A 271     -47.060   5.075 -31.607  1.00 11.62           N
ATOM   2018  CA  THR A 271     -45.856   4.827 -32.391  1.00 13.17           C
ATOM   2019  C   THR A 271     -45.370   6.082 -33.090  1.00 13.91           C
ATOM   2020  O   THR A 271     -44.231   6.096 -33.604  1.00 16.01           O
ATOM   2021  CB  THR A 271     -46.053   3.689 -33.431  1.00 14.32           C
ATOM   2022  OG1 THR A 271     -47.149   4.026 -34.298  1.00 16.75           O
ATOM   2023  CG2 THR A 271     -46.338   2.340 -32.745  1.00 16.30           C
ATOM   2024  N   HIS A 272     -46.190   7.132 -33.090  1.00 12.97           N
ATOM   2025  CA  HIS A 272     -45.776   8.387 -33.717  1.00 14.02           C
ATOM   2026  C   HIS A 272     -46.487   9.588 -33.127  1.00 13.95           C
ATOM   2027  O   HIS A 272     -47.679   9.499 -32.731  1.00 13.99           O
ATOM   2028  CB  HIS A 272     -46.052   8.340 -35.224  1.00 15.28           C
ATOM   2029  CG  HIS A 272     -45.309   9.380 -35.998  1.00 14.51           C
ATOM   2030  ND1 HIS A 272     -45.777  10.666 -36.145  1.00 18.33           N
ATOM   2031  CD2 HIS A 272     -44.112   9.338 -36.638  1.00 13.58           C
ATOM   2032  CE1 HIS A 272     -44.905  11.372 -36.845  1.00 18.94           C
ATOM   2033  NE2 HIS A 272     -43.887  10.590 -37.155  1.00 16.54           N
ATOM   2034  N   LYS A 273     -45.779  10.712 -33.064  1.00 16.41           N
ATOM   2035  CA  LYS A 273     -46.316  11.961 -32.551  1.00 17.97           C
ATOM   2036  C   LYS A 273     -47.599  12.299 -33.311  1.00 17.44           C
ATOM   2037  O   LYS A 273     -47.692  12.072 -34.505  1.00 16.89           O
ATOM   2038  CB  LYS A 273     -45.278  13.076 -32.775  1.00 18.75           C
ATOM   2039  CG  LYS A 273     -45.647  14.432 -32.236  1.00 24.59           C
ATOM   2040  CD  LYS A 273     -44.513  15.452 -32.472  1.00 29.86           C
ATOM   2041  CE  LYS A 273     -44.870  16.847 -31.955  1.00 35.03           C
ATOM   2042  NZ  LYS A 273     -43.774  17.867 -32.176  1.00 40.03           N
ATOM   2043  N   GLY A 274     -48.590  12.799 -32.588  1.00 16.17           N
ATOM   2044  CA  GLY A 274     -49.832  13.175 -33.249  1.00 17.77           C
ATOM   2045  C   GLY A 274     -50.909  12.114 -33.306  1.00 19.04           C
ATOM   2046  O   GLY A 274     -52.053  12.434 -33.646  1.00 20.77           O
ATOM   2047  N   ASN A 275     -50.561  10.856 -33.039  1.00 17.15           N
ATOM   2048  CA  ASN A 275     -51.541   9.787 -33.021  1.00 17.56           C
ATOM   2049  C   ASN A 275     -51.272   8.932 -31.787  1.00 15.74           C
ATOM   2050  O   ASN A 275     -50.872   7.784 -31.880  1.00 17.40           O
ATOM   2051  CB  ASN A 275     -51.447   8.932 -34.284  1.00 17.87           C
ATOM   2052  CG  ASN A 275     -52.491   7.817 -34.310  1.00 18.15           C
ATOM   2053  OD1 ASN A 275     -53.594   7.984 -33.770  1.00 24.65           O
ATOM   2054  ND2 ASN A 275     -52.169   6.694 -34.953  1.00 20.10           N
ATOM   2055  N   THR A 276     -51.468   9.533 -30.635  1.00 16.27           N
ATOM   2056  CA  THR A 276     -51.231   8.836 -29.380  1.00 17.49           C
ATOM   2057  C   THR A 276     -52.540   8.533 -28.675  1.00 17.66           C
ATOM   2058  O   THR A 276     -53.606   9.053 -29.051  1.00 16.16           O
ATOM   2059  CB  THR A 276     -50.333   9.675 -28.439  1.00 17.77           C
ATOM   2060  OG1 THR A 276     -50.977  10.914 -28.125  1.00 18.06           O
ATOM   2061  CG2 THR A 276     -48.994   9.971 -29.124  1.00 20.15           C
ATOM   2062  N   HIS A 277     -52.436   7.720 -27.628  1.00 16.13           N
ATOM   2063  CA  HIS A 277     -53.597   7.282 -26.871  1.00 17.35           C
ATOM   2064  C   HIS A 277     -53.254   7.241 -25.412  1.00 16.08           C
ATOM   2065  O   HIS A 277     -52.076   7.053 -25.063  1.00 13.86           O
ATOM   2066  CB  HIS A 277     -53.964   5.882 -27.356  1.00 22.12           C
ATOM   2067  CG  HIS A 277     -53.692   5.678 -28.825  1.00 25.49           C
ATOM   2068  ND1 HIS A 277     -54.629   5.964 -29.794  1.00 24.10           N
ATOM   2069  CD2 HIS A 277     -52.578   5.258 -29.485  1.00 26.82           C
ATOM   2070  CE1 HIS A 277     -54.112   5.722 -30.988  1.00 28.91           C
ATOM   2071  NE2 HIS A 277     -52.870   5.293 -30.828  1.00 30.04           N
ATOM   2072  N   ASN A 278     -54.255   7.453 -24.551  1.00 14.92           N
ATOM   2073  CA  ASN A 278     -54.051   7.382 -23.109  1.00 14.90           C
ATOM   2074  C   ASN A 278     -54.792   6.194 -22.538  1.00 14.33           C
ATOM   2075  O   ASN A 278     -55.823   5.781 -23.079  1.00 15.45           O
ATOM   2076  CB  ASN A 278     -54.590   8.629 -22.400  1.00 16.71           C
ATOM   2077  CG  ASN A 278     -53.905   9.914 -22.839  1.00 18.07           C
ATOM   2078  OD1 ASN A 278     -52.740   9.916 -23.221  1.00 15.16           O
ATOM   2079  ND2 ASN A 278     -54.630  11.028 -22.762  1.00 21.41           N
ATOM   2080  N   VAL A 279     -54.248   5.612 -21.480  1.00 12.35           N
ATOM   2081  CA  VAL A 279     -54.906   4.518 -20.764  1.00 13.01           C
ATOM   2082  C   VAL A 279     -54.536   4.803 -19.295  1.00 13.64           C
ATOM   2083  O   VAL A 279     -53.409   5.287 -18.970  1.00 13.22           O
ATOM   2084  CB  VAL A 279     -54.478   3.132 -21.267  1.00 14.41           C
ATOM   2085  CG1 VAL A 279     -52.954   2.974 -21.179  1.00 15.80           C
ATOM   2086  CG2 VAL A 279     -55.202   2.040 -20.462  1.00 15.19           C
ATOM   2087  N   TYR A 280     -55.474   4.517 -18.383  1.00 12.11           N
ATOM   2088  CA  TYR A 280     -55.274   4.892 -17.010  1.00 12.48           C
ATOM   2089  C   TYR A 280     -55.119   3.758 -16.016  1.00  8.98           C
ATOM   2090  O   TYR A 280     -55.575   2.658 -16.298  1.00 12.11           O
ATOM   2091  CB  TYR A 280     -56.437   5.810 -16.590  1.00 13.87           C
ATOM   2092  CG  TYR A 280     -56.533   7.014 -17.475  1.00 15.62           C
ATOM   2093  CD1 TYR A 280     -55.792   8.159 -17.193  1.00 17.10           C
ATOM   2094  CD2 TYR A 280     -57.311   6.990 -18.621  1.00 18.98           C
ATOM   2095  CE1 TYR A 280     -55.810   9.268 -18.036  1.00 19.48           C
ATOM   2096  CE2 TYR A 280     -57.343   8.109 -19.478  1.00 20.45           C
ATOM   2097  CZ  TYR A 280     -56.591   9.221 -19.171  1.00 19.02           C
ATOM   2098  OH  TYR A 280     -56.598  10.315 -20.033  1.00 21.85           O
ATOM   2099  N   ALA A 281     -54.424   4.045 -14.911  1.00 12.62           N
ATOM   2100  CA  ALA A 281     -54.191   3.068 -13.874  1.00 13.00           C
ATOM   2101  C   ALA A 281     -54.815   3.536 -12.565  1.00 11.07           C
ATOM   2102  O   ALA A 281     -54.517   4.626 -12.060  1.00 13.79           O
ATOM   2103  CB  ALA A 281     -52.659   2.856 -13.674  1.00 13.27           C
ATOM   2104  N   LYS A 282     -55.647   2.677 -11.977  1.00 13.78           N
ATOM   2105  CA  LYS A 282     -56.284   3.013 -10.707  1.00 15.21           C
ATOM   2106  C   LYS A 282     -55.273   2.938  -9.550  1.00 14.39           C
ATOM   2107  O   LYS A 282     -55.351   3.687  -8.575  1.00 15.49           O
ATOM   2108  CB  LYS A 282     -57.441   2.035 -10.449  1.00 15.69           C
ATOM   2109  CG  LYS A 282     -58.145   2.262  -9.103  1.00 17.96           C
ATOM   2110  CD  LYS A 282     -59.333   1.340  -8.919  1.00 19.51           C
ATOM   2111  CE  LYS A 282     -60.019   1.629  -7.594  1.00 25.18           C
ATOM   2112  NZ  LYS A 282     -61.346   0.960  -7.500  1.00 26.81           N
ATOM   2113  N   HIS A 283     -54.321   2.013  -9.649  1.00 13.12           N
ATOM   2114  CA  HIS A 283     -53.325   1.859  -8.598  1.00 14.31           C
ATOM   2115  C   HIS A 283     -51.953   2.402  -8.977  1.00 12.48           C
ATOM   2116  O   HIS A 283     -51.540   3.423  -8.442  1.00 14.70           O
ATOM   2117  CB  HIS A 283     -53.240   0.387  -8.194  1.00 15.32           C
ATOM   2118  CG  HIS A 283     -54.412  -0.075  -7.368  1.00 17.38           C
ATOM   2119  ND1 HIS A 283     -54.440   0.046  -5.999  1.00 19.64           N
ATOM   2120  CD2 HIS A 283     -55.611  -0.595  -7.732  1.00 19.28           C
ATOM   2121  CE1 HIS A 283     -55.612  -0.375  -5.545  1.00 19.28           C
ATOM   2122  NE2 HIS A 283     -56.340  -0.769  -6.576  1.00 19.59           N
ATOM   2123  N   GLU A 284     -51.268   1.749  -9.921  1.00 13.75           N
ATOM   2124  CA  GLU A 284     -49.911   2.221 -10.256  1.00 12.39           C
ATOM   2125  C   GLU A 284     -49.482   1.971 -11.688  1.00  9.66           C
ATOM   2126  O   GLU A 284     -50.016   1.102 -12.381  1.00 11.15           O
ATOM   2127  CB  GLU A 284     -48.855   1.532  -9.358  1.00 13.33           C
ATOM   2128  CG  GLU A 284     -49.120   1.673  -7.847  1.00 12.41           C
ATOM   2129  CD  GLU A 284     -47.950   1.142  -7.027  1.00 16.68           C
ATOM   2130  OE1 GLU A 284     -46.803   1.590  -7.262  1.00 16.94           O
ATOM   2131  OE2 GLU A 284     -48.175   0.296  -6.144  1.00 16.71           O
ATOM   2132  N   VAL A 285     -48.478   2.753 -12.102  1.00 10.87           N
ATOM   2133  CA  VAL A 285     -47.816   2.598 -13.409  1.00 10.08           C
ATOM   2134  C   VAL A 285     -46.432   2.012 -13.053  1.00  9.40           C
ATOM   2135  O   VAL A 285     -45.740   2.538 -12.165  1.00 10.56           O
ATOM   2136  CB  VAL A 285     -47.646   3.973 -14.091  1.00 11.22           C
ATOM   2137  CG1 VAL A 285     -46.735   3.845 -15.338  1.00 13.05           C
ATOM   2138  CG2 VAL A 285     -49.021   4.499 -14.516  1.00 12.14           C
ATOM   2139  N   LEU A 286     -46.069   0.947 -13.753  1.00  9.85           N
ATOM   2140  CA  LEU A 286     -44.821   0.229 -13.474  1.00  9.70           C
ATOM   2141  C   LEU A 286     -43.992   0.213 -14.760  1.00  9.39           C
ATOM   2142  O   LEU A 286     -44.401  -0.370 -15.772  1.00  9.71           O
ATOM   2143  CB  LEU A 286     -45.135  -1.213 -13.055  1.00 11.22           C
ATOM   2144  CG  LEU A 286     -46.212  -1.373 -11.954  1.00 11.41           C
ATOM   2145  CD1 LEU A 286     -46.517  -2.867 -11.764  1.00 11.40           C
ATOM   2146  CD2 LEU A 286     -45.728  -0.715 -10.669  1.00 11.97           C
ATOM   2147  N   LEU A 287     -42.806   0.814 -14.686  1.00 10.52           N
ATOM   2148  CA  LEU A 287     -41.941   0.869 -15.869  1.00  9.46           C
ATOM   2149  C   LEU A 287     -40.990  -0.312 -15.925  1.00  7.02           C
ATOM   2150  O   LEU A 287     -40.270  -0.585 -14.949  1.00  8.51           O
ATOM   2151  CB  LEU A 287     -41.144   2.163 -15.888  1.00  8.93           C
ATOM   2152  CG  LEU A 287     -41.984   3.453 -15.796  1.00  8.98           C
ATOM   2153  CD1 LEU A 287     -41.104   4.671 -15.968  1.00 10.92           C
ATOM   2154  CD2 LEU A 287     -43.067   3.418 -16.878  1.00  9.08           C
ATOM   2155  N   ALA A 288     -41.025  -1.048 -17.023  1.00  7.75           N
ATOM   2156  CA  ALA A 288     -40.205  -2.252 -17.179  1.00  6.39           C
ATOM   2157  C   ALA A 288     -39.744  -2.351 -18.629  1.00  7.03           C
ATOM   2158  O   ALA A 288     -39.689  -3.426 -19.201  1.00  8.57           O
ATOM   2159  CB  ALA A 288     -41.044  -3.517 -16.827  1.00  8.65           C
ATOM   2160  N   ALA A 289     -39.395  -1.189 -19.196  1.00  8.18           N
ATOM   2161  CA  ALA A 289     -39.017  -1.145 -20.603  1.00  8.50           C
ATOM   2162  C   ALA A 289     -37.539  -1.407 -20.864  1.00  9.54           C
ATOM   2163  O   ALA A 289     -37.092  -1.373 -22.010  1.00  8.89           O
ATOM   2164  CB  ALA A 289     -39.423   0.203 -21.189  1.00  8.89           C
ATOM   2165  N   GLY A 290     -36.794  -1.668 -19.788  1.00  7.84           N
ATOM   2166  CA  GLY A 290     -35.373  -1.965 -19.903  1.00  7.10           C
ATOM   2167  C   GLY A 290     -34.542  -0.785 -19.460  1.00  7.06           C
ATOM   2168  O   GLY A 290     -34.977   0.375 -19.519  1.00  8.04           O
ATOM   2169  N   SER A 291     -33.293  -1.073 -19.064  1.00  7.27           N
ATOM   2170  CA  SER A 291     -32.397  -0.027 -18.558  1.00  8.60           C
ATOM   2171  C   SER A 291     -32.062   1.100 -19.539  1.00  8.15           C
ATOM   2172  O   SER A 291     -31.726   2.196 -19.119  1.00  7.94           O
ATOM   2173  CB  SER A 291     -31.114  -0.645 -18.015  1.00  7.57           C
ATOM   2174  OG  SER A 291     -30.427  -1.326 -19.053  1.00  9.18           O
ATOM   2175  N   ALA A 292     -32.165   0.859 -20.831  1.00  7.76           N
ATOM   2176  CA  ALA A 292     -31.909   1.931 -21.790  1.00  8.01           C
ATOM   2177  C   ALA A 292     -33.150   2.800 -21.993  1.00  9.67           C
ATOM   2178  O   ALA A 292     -33.041   3.886 -22.547  1.00 10.98           O
ATOM   2179  CB  ALA A 292     -31.537   1.293 -23.165  1.00  9.32           C
ATOM   2180  N   VAL A 293     -34.323   2.335 -21.568  1.00  7.85           N
ATOM   2181  CA  VAL A 293     -35.577   3.028 -21.890  1.00  8.50           C
ATOM   2182  C   VAL A 293     -36.399   3.571 -20.721  1.00  7.28           C
ATOM   2183  O   VAL A 293     -36.889   4.686 -20.791  1.00  9.06           O
ATOM   2184  CB  VAL A 293     -36.462   2.082 -22.712  1.00  8.59           C
ATOM   2185  CG1 VAL A 293     -37.749   2.813 -23.157  1.00  9.11           C
ATOM   2186  CG2 VAL A 293     -35.696   1.538 -23.934  1.00 10.02           C
ATOM   2187  N   SER A 294     -36.570   2.811 -19.645  1.00  7.55           N
ATOM   2188  CA  SER A 294     -37.308   3.334 -18.507  1.00  8.00           C
ATOM   2189  C   SER A 294     -36.858   4.719 -18.075  1.00  8.78           C
ATOM   2190  O   SER A 294     -37.697   5.591 -17.801  1.00  9.41           O
ATOM   2191  CB  SER A 294     -37.309   2.307 -17.341  1.00  7.41           C
ATOM   2192  OG  SER A 294     -38.028   1.169 -17.775  1.00  9.03           O
ATOM   2193  N   PRO A 295     -35.542   4.959 -17.993  1.00  7.79           N
ATOM   2194  CA  PRO A 295     -35.158   6.312 -17.604  1.00  7.68           C
ATOM   2195  C   PRO A 295     -35.664   7.353 -18.649  1.00  8.25           C
ATOM   2196  O   PRO A 295     -36.024   8.453 -18.253  1.00  9.11           O
ATOM   2197  CB  PRO A 295     -33.613   6.265 -17.555  1.00  7.67           C
ATOM   2198  CG  PRO A 295     -33.310   5.085 -18.452  1.00  7.66           C
ATOM   2199  CD  PRO A 295     -34.370   4.069 -18.114  1.00  8.30           C
ATOM   2200  N   THR A 296     -35.623   7.022 -19.950  1.00  7.11           N
ATOM   2201  CA  THR A 296     -36.130   7.991 -20.916  1.00  9.54           C
ATOM   2202  C   THR A 296     -37.622   8.239 -20.743  1.00  8.08           C
ATOM   2203  O   THR A 296     -38.057   9.397 -20.885  1.00  9.27           O
ATOM   2204  CB  THR A 296     -35.812   7.580 -22.390  1.00  7.97           C
ATOM   2205  OG1 THR A 296     -36.529   6.401 -22.792  1.00  9.79           O
ATOM   2206  CG2 THR A 296     -34.291   7.344 -22.538  1.00  9.95           C
ATOM   2207  N   ILE A 297     -38.365   7.184 -20.392  1.00  8.78           N
ATOM   2208  CA  ILE A 297     -39.814   7.382 -20.199  1.00  9.39           C
ATOM   2209  C   ILE A 297     -39.995   8.408 -19.061  1.00  9.86           C
ATOM   2210  O   ILE A 297     -40.847   9.327 -19.138  1.00 11.22           O
ATOM   2211  CB  ILE A 297     -40.490   6.065 -19.868  1.00  9.34           C
ATOM   2212  CG1 ILE A 297     -40.461   5.135 -21.098  1.00 10.99           C
ATOM   2213  CG2 ILE A 297     -41.984   6.329 -19.466  1.00  9.30           C
ATOM   2214  CD1 ILE A 297     -40.976   3.732 -20.872  1.00 10.04           C
ATOM   2215  N   LEU A 298     -39.190   8.280 -18.003  1.00  9.33           N
ATOM   2216  CA  LEU A 298     -39.279   9.250 -16.930  1.00  9.15           C
ATOM   2217  C   LEU A 298     -38.979  10.676 -17.425  1.00  9.37           C
ATOM   2218  O   LEU A 298     -39.726  11.631 -17.145  1.00 10.51           O
ATOM   2219  CB  LEU A 298     -38.329   8.881 -15.766  1.00  9.58           C
ATOM   2220  CG  LEU A 298     -38.674   7.605 -14.947  1.00  8.51           C
ATOM   2221  CD1 LEU A 298     -37.623   7.455 -13.815  1.00 10.02           C
ATOM   2222  CD2 LEU A 298     -40.081   7.759 -14.302  1.00 10.53           C
ATOM   2223  N   GLU A 299     -37.869  10.842 -18.146  1.00  9.09           N
ATOM   2224  CA  GLU A 299     -37.523  12.170 -18.648  1.00  8.52           C
ATOM   2225  C   GLU A 299     -38.617  12.769 -19.535  1.00  9.62           C
ATOM   2226  O   GLU A 299     -38.920  13.963 -19.378  1.00  9.29           O
ATOM   2227  CB  GLU A 299     -36.172  12.139 -19.402  1.00  8.13           C
ATOM   2228  CG  GLU A 299     -34.968  11.927 -18.440  1.00  8.90           C
ATOM   2229  CD  GLU A 299     -33.631  11.904 -19.180  1.00 11.36           C
ATOM   2230  OE1 GLU A 299     -33.598  11.395 -20.301  1.00 10.73           O
ATOM   2231  OE2 GLU A 299     -32.644  12.354 -18.582  1.00 11.55           O
ATOM   2232  N   TYR A 300     -39.196  11.960 -20.427  1.00  8.52           N
ATOM   2233  CA  TYR A 300     -40.249  12.476 -21.313  1.00  8.58           C
ATOM   2234  C   TYR A 300     -41.435  12.948 -20.498  1.00 11.30           C
ATOM   2235  O   TYR A 300     -42.212  13.788 -20.995  1.00 12.23           O
ATOM   2236  CB  TYR A 300     -40.727  11.402 -22.284  1.00  9.16           C
ATOM   2237  CG  TYR A 300     -39.708  11.006 -23.356  1.00 10.11           C
ATOM   2238  CD1 TYR A 300     -39.147  11.986 -24.196  1.00 12.02           C
ATOM   2239  CD2 TYR A 300     -39.333   9.678 -23.545  1.00 11.02           C
ATOM   2240  CE1 TYR A 300     -38.238  11.632 -25.195  1.00  9.39           C
ATOM   2241  CE2 TYR A 300     -38.407   9.310 -24.536  1.00 10.54           C
ATOM   2242  CZ  TYR A 300     -37.869  10.314 -25.355  1.00 11.10           C
ATOM   2243  OH  TYR A 300     -36.945   9.990 -26.322  1.00 11.39           O
ATOM   2244  N   SER A 301     -41.580  12.389 -19.289  1.00  9.85           N
ATOM   2245  CA  SER A 301     -42.688  12.703 -18.379  1.00  9.66           C
ATOM   2246  C   SER A 301     -42.420  13.901 -17.495  1.00 10.71           C
ATOM   2247  O   SER A 301     -43.290  14.316 -16.722  1.00 13.32           O
ATOM   2248  CB  SER A 301     -42.983  11.502 -17.470  1.00  9.66           C
ATOM   2249  OG  SER A 301     -43.114  10.306 -18.187  1.00 11.23           O
ATOM   2250  N   GLY A 302     -41.208  14.448 -17.547  1.00 10.86           N
ATOM   2251  CA  GLY A 302     -40.900  15.560 -16.651  1.00 10.55           C
ATOM   2252  C   GLY A 302     -40.211  15.134 -15.351  1.00 10.02           C
ATOM   2253  O   GLY A 302     -40.151  15.914 -14.407  1.00 10.55           O
ATOM   2254  N   ILE A 303     -39.718  13.892 -15.302  1.00 10.97           N
ATOM   2255  CA  ILE A 303     -39.014  13.370 -14.122  1.00  9.95           C
ATOM   2256  C   ILE A 303     -37.558  13.142 -14.540  1.00  9.95           C
ATOM   2257  O   ILE A 303     -37.258  12.211 -15.277  1.00 10.20           O
ATOM   2258  CB  ILE A 303     -39.685  12.075 -13.636  1.00 10.61           C
ATOM   2259  CG1 ILE A 303     -41.148  12.348 -13.251  1.00 11.15           C
ATOM   2260  CG2 ILE A 303     -38.894  11.498 -12.432  1.00 10.97           C
ATOM   2261  CD1 ILE A 303     -41.963  11.081 -13.146  1.00 12.14           C
ATOM   2262  N   GLY A 304     -36.688  14.024 -14.069  1.00 10.29           N
ATOM   2263  CA  GLY A 304     -35.293  13.945 -14.465  1.00 10.55           C
ATOM   2264  C   GLY A 304     -34.594  15.237 -14.101  1.00 11.25           C
ATOM   2265  O   GLY A 304     -35.090  16.053 -13.314  1.00 13.55           O
ATOM   2266  N   MET A 305     -33.433  15.466 -14.698  1.00 10.56           N
ATOM   2267  CA  MET A 305     -32.674  16.659 -14.337  1.00 11.41           C
ATOM   2268  C   MET A 305     -33.070  17.874 -15.132  1.00 13.71           C
ATOM   2269  O   MET A 305     -33.164  17.821 -16.347  1.00 12.61           O
ATOM   2270  CB  MET A 305     -31.154  16.407 -14.521  1.00 15.35           C
ATOM   2271  CG  MET A 305     -30.625  15.397 -13.549  1.00 17.66           C
ATOM   2272  SD  MET A 305     -28.843  15.126 -13.724  1.00 22.21           S
ATOM   2273  CE  MET A 305     -28.186  16.695 -13.279  1.00 21.68           C
ATOM   2274  N   LYS A 306     -33.325  18.967 -14.420  1.00 12.01           N
ATOM   2275  CA  LYS A 306     -33.713  20.218 -15.092  1.00 15.56           C
ATOM   2276  C   LYS A 306     -32.738  20.628 -16.185  1.00 13.60           C
ATOM   2277  O   LYS A 306     -33.172  21.101 -17.242  1.00 15.98           O
ATOM   2278  CB  LYS A 306     -33.838  21.330 -14.051  1.00 17.38           C
ATOM   2279  CG  LYS A 306     -34.341  22.649 -14.605  1.00 19.64           C
ATOM   2280  CD  LYS A 306     -34.636  23.596 -13.460  1.00 26.34           C
ATOM   2281  CE  LYS A 306     -35.093  24.953 -13.991  1.00 27.54           C
ATOM   2282  NZ  LYS A 306     -35.646  25.769 -12.880  1.00 33.90           N
ATOM   2283  N   SER A 307     -31.440  20.410 -15.954  1.00 14.66           N
ATOM   2284  CA  SER A 307     -30.425  20.781 -16.939  1.00 14.23           C
ATOM   2285  C   SER A 307     -30.559  20.005 -18.242  1.00 13.63           C
ATOM   2286  O   SER A 307     -30.070  20.438 -19.297  1.00 14.97           O
ATOM   2287  CB  SER A 307     -29.033  20.573 -16.375  1.00 15.22           C
ATOM   2288  OG  SER A 307     -28.794  19.226 -16.060  1.00 17.35           O
ATOM   2289  N   ILE A 308     -31.223  18.855 -18.176  1.00 12.25           N
ATOM   2290  CA  ILE A 308     -31.470  18.015 -19.343  1.00 11.17           C
ATOM   2291  C   ILE A 308     -32.821  18.353 -19.955  1.00 12.34           C
ATOM   2292  O   ILE A 308     -32.954  18.539 -21.155  1.00 14.30           O
ATOM   2293  CB  ILE A 308     -31.482  16.481 -18.944  1.00 12.39           C
ATOM   2294  CG1 ILE A 308     -30.100  16.045 -18.407  1.00 14.30           C
ATOM   2295  CG2 ILE A 308     -31.937  15.643 -20.106  1.00 11.23           C
ATOM   2296  CD1 ILE A 308     -28.992  16.168 -19.465  1.00 13.93           C
ATOM   2297  N   LEU A 309     -33.832  18.439 -19.103  1.00 11.49           N
ATOM   2298  CA  LEU A 309     -35.190  18.677 -19.566  1.00 13.84           C
ATOM   2299  C   LEU A 309     -35.516  20.068 -20.101  1.00 14.06           C
ATOM   2300  O   LEU A 309     -36.193  20.197 -21.124  1.00 13.31           O
ATOM   2301  CB  LEU A 309     -36.163  18.340 -18.431  1.00 10.50           C
ATOM   2302  CG  LEU A 309     -35.992  16.938 -17.803  1.00 17.33           C
ATOM   2303  CD1 LEU A 309     -37.116  16.703 -16.774  1.00 14.93           C
ATOM   2304  CD2 LEU A 309     -35.993  15.880 -18.859  1.00 18.43           C
ATOM   2305  N   GLU A 310     -35.041  21.092 -19.412  1.00 14.34           N
ATOM   2306  CA  GLU A 310     -35.364  22.474 -19.818  1.00 16.43           C
ATOM   2307  C   GLU A 310     -34.983  22.821 -21.252  1.00 18.86           C
ATOM   2308  O   GLU A 310     -35.791  23.396 -21.992  1.00 17.76           O
ATOM   2309  CB  GLU A 310     -34.729  23.483 -18.860  1.00 19.16           C
ATOM   2310  CG  GLU A 310     -35.034  24.933 -19.242  1.00 23.40           C
ATOM   2311  CD  GLU A 310     -34.555  25.939 -18.217  1.00 27.30           C
ATOM   2312  OE1 GLU A 310     -33.627  26.712 -18.524  1.00 27.83           O
ATOM   2313  OE2 GLU A 310     -35.114  25.965 -17.109  1.00 30.38           O
ATOM   2314  N   PRO A 311     -33.759  22.476 -21.676  1.00 17.74           N
ATOM   2315  CA  PRO A 311     -33.378  22.813 -23.064  1.00 17.98           C
ATOM   2316  C   PRO A 311     -34.224  22.103 -24.118  1.00 18.45           C
ATOM   2317  O   PRO A 311     -34.293  22.527 -25.278  1.00 20.17           O
ATOM   2318  CB  PRO A 311     -31.902  22.394 -23.136  1.00 19.39           C
ATOM   2319  CG  PRO A 311     -31.442  22.529 -21.718  1.00 20.48           C
ATOM   2320  CD  PRO A 311     -32.602  21.943 -20.931  1.00 18.16           C
ATOM   2321  N   LEU A 312     -34.863  21.003 -23.740  1.00 14.41           N
ATOM   2322  CA  LEU A 312     -35.686  20.253 -24.673  1.00 14.41           C
ATOM   2323  C   LEU A 312     -37.145  20.715 -24.671  1.00 15.06           C
ATOM   2324  O   LEU A 312     -37.964  20.193 -25.444  1.00 16.30           O
ATOM   2325  CB  LEU A 312     -35.622  18.756 -24.327  1.00 15.25           C
ATOM   2326  CG  LEU A 312     -34.206  18.172 -24.349  1.00 14.11           C
ATOM   2327  CD1 LEU A 312     -34.225  16.722 -23.893  1.00 14.07           C
ATOM   2328  CD2 LEU A 312     -33.606  18.280 -25.760  1.00 15.23           C
ATOM   2329  N   GLY A 313     -37.459  21.659 -23.789  1.00 16.61           N
ATOM   2330  CA  GLY A 313     -38.816  22.173 -23.712  1.00 18.70           C
ATOM   2331  C   GLY A 313     -39.712  21.403 -22.769  1.00 21.34           C
ATOM   2332  O   GLY A 313     -40.930  21.555 -22.808  1.00 24.54           O
ATOM   2333  N   ILE A 314     -39.123  20.577 -21.911  1.00 17.17           N
ATOM   2334  CA  ILE A 314     -39.912  19.772 -20.978  1.00 14.43           C
ATOM   2335  C   ILE A 314     -39.894  20.387 -19.582  1.00 15.29           C
ATOM   2336  O   ILE A 314     -38.842  20.733 -19.023  1.00 15.15           O
ATOM   2337  CB  ILE A 314     -39.350  18.325 -20.925  1.00 14.02           C
ATOM   2338  CG1 ILE A 314     -39.458  17.685 -22.301  1.00 16.49           C
ATOM   2339  CG2 ILE A 314     -40.084  17.510 -19.868  1.00 15.06           C
ATOM   2340  CD1 ILE A 314     -38.599  16.399 -22.426  1.00 15.03           C
ATOM   2341  N   ASP A 315     -41.070  20.527 -18.994  1.00 15.48           N
ATOM   2342  CA  ASP A 315     -41.165  21.080 -17.663  1.00 16.92           C
ATOM   2343  C   ASP A 315     -40.722  20.023 -16.647  1.00 13.68           C
ATOM   2344  O   ASP A 315     -41.178  18.869 -16.727  1.00 14.50           O
ATOM   2345  CB  ASP A 315     -42.621  21.489 -17.400  1.00 17.44           C
ATOM   2346  CG  ASP A 315     -42.790  22.246 -16.107  1.00 20.88           C
ATOM   2347  OD1 ASP A 315     -42.038  23.233 -15.919  1.00 23.38           O
ATOM   2348  OD2 ASP A 315     -43.677  21.858 -15.306  1.00 20.07           O
ATOM   2349  N   THR A 316     -39.840  20.409 -15.721  1.00 14.16           N
ATOM   2350  CA  THR A 316     -39.348  19.467 -14.713  1.00 14.25           C
ATOM   2351  C   THR A 316     -40.333  19.428 -13.561  1.00 14.30           C
ATOM   2352  O   THR A 316     -40.433  20.390 -12.810  1.00 16.50           O
ATOM   2353  CB  THR A 316     -37.966  19.876 -14.197  1.00 14.27           C
ATOM   2354  OG1 THR A 316     -37.064  19.982 -15.314  1.00 15.05           O
ATOM   2355  CG2 THR A 316     -37.433  18.846 -13.216  1.00 14.93           C
ATOM   2356  N   VAL A 317     -41.058  18.321 -13.442  1.00 12.22           N
ATOM   2357  CA  VAL A 317     -42.051  18.126 -12.383  1.00 13.51           C
ATOM   2358  C   VAL A 317     -41.355  17.610 -11.118  1.00 13.33           C
ATOM   2359  O   VAL A 317     -41.652  18.078  -9.988  1.00 13.13           O
ATOM   2360  CB  VAL A 317     -43.110  17.124 -12.864  1.00 13.58           C
ATOM   2361  CG1 VAL A 317     -44.190  16.937 -11.826  1.00 15.20           C
ATOM   2362  CG2 VAL A 317     -43.733  17.636 -14.186  1.00 14.93           C
ATOM   2363  N   VAL A 318     -40.438  16.653 -11.295  1.00 11.51           N
ATOM   2364  CA  VAL A 318     -39.675  16.129 -10.159  1.00 12.19           C
ATOM   2365  C   VAL A 318     -38.229  16.064 -10.655  1.00 11.36           C
ATOM   2366  O   VAL A 318     -37.954  15.426 -11.686  1.00 12.65           O
ATOM   2367  CB  VAL A 318     -40.148  14.722  -9.749  1.00 12.66           C
ATOM   2368  CG1 VAL A 318     -39.250  14.179  -8.623  1.00 14.80           C
ATOM   2369  CG2 VAL A 318     -41.611  14.790  -9.253  1.00 15.07           C
ATOM   2370  N   ASP A 319     -37.320  16.709  -9.922  1.00 12.91           N
ATOM   2371  CA  ASP A 319     -35.926  16.733 -10.327  1.00 14.17           C
ATOM   2372  C   ASP A 319     -35.158  15.607  -9.643  1.00 13.53           C
ATOM   2373  O   ASP A 319     -35.026  15.577  -8.411  1.00 14.89           O
ATOM   2374  CB  ASP A 319     -35.299  18.082 -10.000  1.00 16.87           C
ATOM   2375  CG  ASP A 319     -33.974  18.296 -10.748  1.00 20.73           C
ATOM   2376  OD1 ASP A 319     -32.996  17.562 -10.486  1.00 27.08           O
ATOM   2377  OD2 ASP A 319     -33.900  19.185 -11.607  1.00 26.29           O
ATOM   2378  N   LEU A 320     -34.654  14.677 -10.452  1.00 12.18           N
ATOM   2379  CA  LEU A 320     -33.913  13.511  -9.955  1.00 11.87           C
ATOM   2380  C   LEU A 320     -32.820  13.218 -10.969  1.00 11.73           C
ATOM   2381  O   LEU A 320     -32.959  13.594 -12.125  1.00 11.61           O
ATOM   2382  CB  LEU A 320     -34.814  12.300  -9.861  1.00 12.25           C
ATOM   2383  CG  LEU A 320     -35.827  12.245  -8.695  1.00 12.66           C
ATOM   2384  CD1 LEU A 320     -36.761  11.074  -8.906  1.00 12.24           C
ATOM   2385  CD2 LEU A 320     -35.056  12.049  -7.354  1.00 14.23           C
ATOM   2386  N   PRO A 321     -31.737  12.551 -10.537  1.00 11.64           N
ATOM   2387  CA  PRO A 321     -30.610  12.224 -11.437  1.00  9.75           C
ATOM   2388  C   PRO A 321     -30.912  10.982 -12.305  1.00 10.65           C
ATOM   2389  O   PRO A 321     -30.184   9.984 -12.324  1.00 10.86           O
ATOM   2390  CB  PRO A 321     -29.448  12.009 -10.459  1.00 11.02           C
ATOM   2391  CG  PRO A 321     -30.143  11.415  -9.220  1.00 10.97           C
ATOM   2392  CD  PRO A 321     -31.409  12.266  -9.115  1.00 12.71           C
ATOM   2393  N   VAL A 322     -32.002  11.072 -13.039  1.00  9.91           N
ATOM   2394  CA  VAL A 322     -32.455   9.995 -13.890  1.00 10.00           C
ATOM   2395  C   VAL A 322     -31.469   9.838 -15.056  1.00  8.77           C
ATOM   2396  O   VAL A 322     -30.984  10.833 -15.632  1.00  9.73           O
ATOM   2397  CB  VAL A 322     -33.859  10.333 -14.458  1.00  9.25           C
ATOM   2398  CG1 VAL A 322     -34.246   9.309 -15.485  1.00  8.77           C
ATOM   2399  CG2 VAL A 322     -34.915  10.363 -13.336  1.00  8.62           C
ATOM   2400  N   GLY A 323     -31.163   8.590 -15.388  1.00  8.60           N
ATOM   2401  CA  GLY A 323     -30.301   8.303 -16.511  1.00  8.78           C
ATOM   2402  C   GLY A 323     -28.818   8.260 -16.198  1.00  8.67           C
ATOM   2403  O   GLY A 323     -28.026   7.860 -17.093  1.00  9.79           O
ATOM   2404  N   LEU A 324     -28.416   8.607 -14.977  1.00  8.92           N
ATOM   2405  CA  LEU A 324     -26.996   8.540 -14.645  1.00  8.29           C
ATOM   2406  C   LEU A 324     -26.710   7.157 -14.040  1.00  7.92           C
ATOM   2407  O   LEU A 324     -27.618   6.323 -13.830  1.00  8.72           O
ATOM   2408  CB  LEU A 324     -26.653   9.626 -13.625  1.00 10.18           C
ATOM   2409  CG  LEU A 324     -27.076  11.068 -13.975  1.00 11.81           C
ATOM   2410  CD1 LEU A 324     -26.488  12.032 -12.949  1.00 13.05           C
ATOM   2411  CD2 LEU A 324     -26.606  11.447 -15.344  1.00 13.12           C
ATOM   2412  N   ASN A 325     -25.433   6.932 -13.760  1.00  8.11           N
ATOM   2413  CA  ASN A 325     -24.971   5.705 -13.122  1.00  7.03           C
ATOM   2414  C   ASN A 325     -25.070   4.451 -14.007  1.00  7.97           C
ATOM   2415  O   ASN A 325     -25.114   3.314 -13.509  1.00  8.53           O
ATOM   2416  CB  ASN A 325     -25.724   5.475 -11.791  1.00  8.06           C
ATOM   2417  CG  ASN A 325     -24.846   4.789 -10.754  1.00 10.14           C
ATOM   2418  OD1 ASN A 325     -23.651   5.033 -10.693  1.00  9.22           O
ATOM   2419  ND2 ASN A 325     -25.445   3.968  -9.900  1.00  9.32           N
ATOM   2420  N   LEU A 326     -25.056   4.644 -15.332  1.00  7.86           N
ATOM   2421  CA  LEU A 326     -25.165   3.529 -16.263  1.00  7.88           C
ATOM   2422  C   LEU A 326     -23.909   2.701 -16.173  1.00  7.68           C
ATOM   2423  O   LEU A 326     -22.777   3.236 -16.261  1.00  8.74           O
ATOM   2424  CB  LEU A 326     -25.354   4.062 -17.697  1.00  7.56           C
ATOM   2425  CG  LEU A 326     -25.272   3.034 -18.819  1.00  8.01           C
ATOM   2426  CD1 LEU A 326     -26.397   2.010 -18.681  1.00 10.71           C
ATOM   2427  CD2 LEU A 326     -25.391   3.797 -20.156  1.00  8.14           C
ATOM   2428  N   GLN A 327     -24.103   1.406 -15.962  1.00  8.02           N
ATOM   2429  CA  GLN A 327     -22.990   0.469 -15.829  1.00  7.41           C
ATOM   2430  C   GLN A 327     -23.132  -0.752 -16.735  1.00  7.70           C
ATOM   2431  O   GLN A 327     -23.958  -1.654 -16.458  1.00  9.07           O
ATOM   2432  CB  GLN A 327     -22.925   0.001 -14.377  1.00  7.71           C
ATOM   2433  CG  GLN A 327     -22.560   1.110 -13.432  1.00  8.15           C
ATOM   2434  CD  GLN A 327     -22.896   0.787 -11.988  1.00 11.31           C
ATOM   2435  OE1 GLN A 327     -22.198   0.021 -11.326  1.00 10.15           O
ATOM   2436  NE2 GLN A 327     -23.988   1.354 -11.501  1.00  9.78           N
ATOM   2437  N   ASP A 328     -22.363  -0.769 -17.834  1.00  7.47           N
ATOM   2438  CA  ASP A 328     -22.315  -1.917 -18.728  1.00  7.56           C
ATOM   2439  C   ASP A 328     -20.834  -2.314 -18.848  1.00  7.73           C
ATOM   2440  O   ASP A 328     -19.951  -1.492 -18.593  1.00  9.33           O
ATOM   2441  CB  ASP A 328     -22.897  -1.627 -20.114  1.00  7.53           C
ATOM   2442  CG  ASP A 328     -23.038  -2.879 -20.954  1.00  7.60           C
ATOM   2443  OD1 ASP A 328     -23.144  -3.976 -20.405  1.00  8.87           O
ATOM   2444  OD2 ASP A 328     -23.077  -2.783 -22.209  1.00  9.45           O
ATOM   2445  N   GLN A 329     -20.617  -3.585 -19.183  1.00  8.93           N
ATOM   2446  CA  GLN A 329     -19.300  -4.169 -19.329  1.00  7.98           C
ATOM   2447  C   GLN A 329     -18.843  -4.194 -20.786  1.00  9.53           C
ATOM   2448  O   GLN A 329     -19.646  -4.077 -21.720  1.00  8.37           O
ATOM   2449  CB  GLN A 329     -19.323  -5.588 -18.765  1.00  8.68           C
ATOM   2450  CG  GLN A 329     -19.777  -5.603 -17.292  1.00  9.66           C
ATOM   2451  CD  GLN A 329     -20.731  -6.744 -16.984  1.00  9.58           C
ATOM   2452  OE1 GLN A 329     -21.442  -7.239 -17.880  1.00  9.58           O
ATOM   2453  NE2 GLN A 329     -20.761  -7.178 -15.697  1.00  8.52           N
ATOM   2454  N   THR A 330     -17.542  -4.357 -20.949  1.00  8.45           N
ATOM   2455  CA  THR A 330     -16.894  -4.458 -22.269  1.00  8.18           C
ATOM   2456  C   THR A 330     -16.499  -5.902 -22.507  1.00  8.42           C
ATOM   2457  O   THR A 330     -15.956  -6.573 -21.600  1.00  9.68           O
ATOM   2458  CB  THR A 330     -15.607  -3.609 -22.332  1.00  8.83           C
ATOM   2459  OG1 THR A 330     -14.730  -4.004 -21.269  1.00  7.55           O
ATOM   2460  CG2 THR A 330     -15.920  -2.159 -22.190  1.00  9.06           C
ATOM   2461  N   THR A 331     -16.715  -6.381 -23.720  1.00  7.95           N
ATOM   2462  CA  THR A 331     -16.372  -7.753 -24.059  1.00  7.07           C
ATOM   2463  C   THR A 331     -15.417  -7.864 -25.236  1.00  8.85           C
ATOM   2464  O   THR A 331     -15.570  -7.150 -26.210  1.00 10.04           O
ATOM   2465  CB  THR A 331     -17.644  -8.550 -24.327  1.00  9.54           C
ATOM   2466  OG1 THR A 331     -18.375  -8.541 -23.094  1.00 11.30           O
ATOM   2467  CG2 THR A 331     -17.338 -10.029 -24.701  1.00  9.44           C
ATOM   2468  N   ALA A 332     -14.412  -8.746 -25.124  1.00  8.74           N
ATOM   2469  CA  ALA A 332     -13.462  -8.983 -26.212  1.00  8.74           C
ATOM   2470  C   ALA A 332     -13.362 -10.497 -26.427  1.00 10.25           C
ATOM   2471  O   ALA A 332     -13.750 -11.285 -25.544  1.00 10.04           O
ATOM   2472  CB  ALA A 332     -12.082  -8.361 -25.894  1.00  8.67           C
ATOM   2473  N   THR A 333     -12.838 -10.924 -27.573  1.00  9.18           N
ATOM   2474  CA  THR A 333     -12.764 -12.322 -27.930  1.00  9.70           C
ATOM   2475  C   THR A 333     -11.371 -12.885 -28.190  1.00 10.07           C
ATOM   2476  O   THR A 333     -10.517 -12.228 -28.765  1.00 11.16           O
ATOM   2477  CB  THR A 333     -13.592 -12.543 -29.220  1.00 11.54           C
ATOM   2478  OG1 THR A 333     -14.966 -12.230 -28.932  1.00 12.91           O
ATOM   2479  CG2 THR A 333     -13.485 -13.972 -29.738  1.00 11.50           C
ATOM   2480  N   VAL A 334     -11.142 -14.114 -27.743  1.00  9.22           N
ATOM   2481  CA  VAL A 334      -9.917 -14.860 -28.078  1.00  9.87           C
ATOM   2482  C   VAL A 334     -10.464 -16.183 -28.602  1.00 10.21           C
ATOM   2483  O   VAL A 334     -11.228 -16.882 -27.911  1.00 10.31           O
ATOM   2484  CB  VAL A 334      -9.022 -15.100 -26.873  1.00 10.61           C
ATOM   2485  CG1 VAL A 334      -7.804 -15.938 -27.284  1.00 11.75           C
ATOM   2486  CG2 VAL A 334      -8.518 -13.770 -26.304  1.00 12.20           C
ATOM   2487  N   ARG A 335     -10.079 -16.543 -29.831  1.00 11.31           N
ATOM   2488  CA  ARG A 335     -10.602 -17.753 -30.465  1.00 10.48           C
ATOM   2489  C   ARG A 335      -9.456 -18.518 -31.107  1.00 11.88           C
ATOM   2490  O   ARG A 335      -8.552 -17.920 -31.689  1.00 11.36           O
ATOM   2491  CB  ARG A 335     -11.638 -17.385 -31.556  1.00 10.60           C
ATOM   2492  CG  ARG A 335     -12.303 -18.553 -32.234  1.00 11.16           C
ATOM   2493  CD  ARG A 335     -13.377 -18.096 -33.189  1.00 12.70           C
ATOM   2494  NE  ARG A 335     -14.460 -17.430 -32.450  1.00 15.04           N
ATOM   2495  CZ  ARG A 335     -15.368 -16.621 -32.992  1.00 21.01           C
ATOM   2496  NH1 ARG A 335     -15.345 -16.355 -34.296  1.00 21.46           N
ATOM   2497  NH2 ARG A 335     -16.295 -16.083 -32.216  1.00 21.38           N
ATOM   2498  N   SER A 336      -9.489 -19.834 -30.972  1.00 11.91           N
ATOM   2499  CA  SER A 336      -8.445 -20.697 -31.549  1.00 12.13           C
ATOM   2500  C   SER A 336      -9.058 -21.908 -32.188  1.00 14.31           C
ATOM   2501  O   SER A 336     -10.131 -22.355 -31.791  1.00 14.00           O
ATOM   2502  CB  SER A 336      -7.462 -21.158 -30.449  1.00 15.04           C
ATOM   2503  OG  SER A 336      -7.057 -20.101 -29.618  1.00 17.48           O
ATOM   2504  N   ARG A 337      -8.344 -22.441 -33.184  1.00 12.71           N
ATOM   2505  CA  ARG A 337      -8.694 -23.663 -33.879  1.00 14.62           C
ATOM   2506  C   ARG A 337      -8.418 -24.804 -32.883  1.00 13.04           C
ATOM   2507  O   ARG A 337      -7.561 -24.655 -32.010  1.00 13.66           O
ATOM   2508  CB  ARG A 337      -7.743 -23.796 -35.074  1.00 18.36           C
ATOM   2509  CG  ARG A 337      -7.938 -24.987 -35.967  1.00 24.96           C
ATOM   2510  CD  ARG A 337      -7.055 -24.861 -37.229  1.00 26.99           C
ATOM   2511  NE  ARG A 337      -7.461 -23.729 -38.078  1.00 27.98           N
ATOM   2512  CZ  ARG A 337      -6.789 -22.578 -38.191  1.00 27.36           C
ATOM   2513  NH1 ARG A 337      -5.653 -22.392 -37.489  1.00 21.09           N
ATOM   2514  NH2 ARG A 337      -7.251 -21.620 -39.020  1.00 22.88           N
ATOM   2515  N   ILE A 338      -9.121 -25.919 -33.028  1.00 16.07           N
ATOM   2516  CA  ILE A 338      -8.858 -27.058 -32.167  1.00 16.66           C
ATOM   2517  C   ILE A 338      -8.658 -28.313 -33.026  1.00 17.84           C
ATOM   2518  O   ILE A 338      -9.035 -28.357 -34.207  1.00 18.34           O
ATOM   2519  CB  ILE A 338     -10.021 -27.320 -31.179  1.00 16.09           C
ATOM   2520  CG1 ILE A 338     -11.302 -27.623 -31.952  1.00 15.12           C
ATOM   2521  CG2 ILE A 338     -10.155 -26.161 -30.209  1.00 14.15           C
ATOM   2522  CD1 ILE A 338     -12.415 -28.221 -31.072  1.00 15.48           C
ATOM   2523  N   THR A 339      -8.078 -29.339 -32.415  1.00 18.90           N
ATOM   2524  CA  THR A 339      -7.853 -30.623 -33.089  1.00 19.72           C
ATOM   2525  C   THR A 339      -9.167 -31.416 -33.103  1.00 19.80           C
ATOM   2526  O   THR A 339     -10.075 -31.099 -32.318  1.00 18.46           O
ATOM   2527  CB  THR A 339      -6.793 -31.423 -32.347  1.00 20.72           C
ATOM   2528  OG1 THR A 339      -7.227 -31.668 -31.017  1.00 19.49           O
ATOM   2529  CG2 THR A 339      -5.485 -30.652 -32.284  1.00 20.19           C
ATOM   2530  N   SER A 340      -9.305 -32.437 -33.951  1.00 19.63           N
ATOM   2531  CA  SER A 340     -10.569 -33.169 -33.920  1.00 20.92           C
ATOM   2532  C   SER A 340     -10.764 -33.876 -32.613  1.00 19.18           C
ATOM   2533  O   SER A 340     -11.877 -34.253 -32.272  1.00 20.81           O
ATOM   2534  CB  SER A 340     -10.713 -34.176 -35.057  1.00 27.09           C
ATOM   2535  OG  SER A 340      -9.496 -34.790 -35.299  1.00 30.60           O
ATOM   2536  N   ALA A 341      -9.682 -34.104 -31.892  1.00 19.40           N
ATOM   2537  CA  ALA A 341      -9.824 -34.772 -30.608  1.00 18.66           C
ATOM   2538  C   ALA A 341     -10.674 -33.913 -29.671  1.00 17.65           C
ATOM   2539  O   ALA A 341     -11.314 -34.426 -28.771  1.00 17.36           O
ATOM   2540  CB  ALA A 341      -8.466 -35.011 -29.989  1.00 18.11           C
ATOM   2541  N   GLY A 342     -10.686 -32.605 -29.910  1.00 15.35           N
ATOM   2542  CA  GLY A 342     -11.459 -31.699 -29.062  1.00 15.14           C
ATOM   2543  C   GLY A 342     -12.894 -31.490 -29.480  1.00 15.73           C
ATOM   2544  O   GLY A 342     -13.591 -30.690 -28.888  1.00 15.37           O
ATOM   2545  N   ALA A 343     -13.346 -32.246 -30.469  1.00 15.42           N
ATOM   2546  CA  ALA A 343     -14.719 -32.109 -30.967  1.00 15.82           C
ATOM   2547  C   ALA A 343     -15.763 -32.346 -29.865  1.00 16.11           C
ATOM   2548  O   ALA A 343     -15.526 -33.069 -28.891  1.00 15.92           O
ATOM   2549  CB  ALA A 343     -14.958 -33.070 -32.121  1.00 18.22           C
ATOM   2550  N   GLY A 344     -16.932 -31.731 -30.041  1.00 15.35           N
ATOM   2551  CA  GLY A 344     -18.004 -31.906 -29.084  1.00 13.76           C
ATOM   2552  C   GLY A 344     -18.626 -30.604 -28.617  1.00 14.27           C
ATOM   2553  O   GLY A 344     -18.091 -29.538 -28.855  1.00 14.58           O
ATOM   2554  N   GLN A 345     -19.761 -30.712 -27.948  1.00 12.84           N
ATOM   2555  CA  GLN A 345     -20.464 -29.542 -27.430  1.00 11.40           C
ATOM   2556  C   GLN A 345     -19.959 -29.144 -26.053  1.00 11.90           C
ATOM   2557  O   GLN A 345     -19.255 -29.896 -25.387  1.00 13.48           O
ATOM   2558  CB  GLN A 345     -21.966 -29.869 -27.308  1.00 14.88           C
ATOM   2559  CG  GLN A 345     -22.249 -30.951 -26.257  1.00 13.79           C
ATOM   2560  CD  GLN A 345     -23.712 -31.121 -25.932  1.00 15.36           C
ATOM   2561  OE1 GLN A 345     -24.438 -30.123 -25.713  1.00 14.62           O
ATOM   2562  NE2 GLN A 345     -24.168 -32.384 -25.877  1.00 14.72           N
ATOM   2563  N   GLY A 346     -20.394 -27.984 -25.575  1.00 12.40           N
ATOM   2564  CA  GLY A 346     -20.032 -27.559 -24.233  1.00 10.93           C
ATOM   2565  C   GLY A 346     -19.616 -26.110 -24.019  1.00 11.08           C
ATOM   2566  O   GLY A 346     -18.883 -25.543 -24.825  1.00 11.16           O
ATOM   2567  N   GLN A 347     -20.143 -25.523 -22.947  1.00 10.28           N
ATOM   2568  CA  GLN A 347     -19.749 -24.186 -22.540  1.00  9.91           C
ATOM   2569  C   GLN A 347     -19.287 -24.248 -21.083  1.00 11.44           C
ATOM   2570  O   GLN A 347     -19.752 -25.126 -20.306  1.00 11.01           O
ATOM   2571  CB  GLN A 347     -20.931 -23.229 -22.595  1.00 11.66           C
ATOM   2572  CG  GLN A 347     -21.633 -23.123 -23.925  1.00 10.57           C
ATOM   2573  CD  GLN A 347     -22.760 -22.091 -23.867  1.00 11.37           C
ATOM   2574  OE1 GLN A 347     -23.634 -22.170 -22.984  1.00 12.46           O
ATOM   2575  NE2 GLN A 347     -22.732 -21.111 -24.778  1.00 12.65           N
ATOM   2576  N   ALA A 348     -18.418 -23.319 -20.706  1.00 10.82           N
ATOM   2577  CA  ALA A 348     -17.990 -23.212 -19.325  1.00 11.22           C
ATOM   2578  C   ALA A 348     -17.538 -21.801 -19.127  1.00  9.77           C
ATOM   2579  O   ALA A 348     -17.439 -21.052 -20.097  1.00 12.17           O
ATOM   2580  CB  ALA A 348     -16.822 -24.220 -19.043  1.00 12.87           C
ATOM   2581  N   ALA A 349     -17.274 -21.406 -17.896  1.00  9.81           N
ATOM   2582  CA  ALA A 349     -16.771 -20.055 -17.667  1.00  9.62           C
ATOM   2583  C   ALA A 349     -15.823 -20.010 -16.479  1.00 11.26           C
ATOM   2584  O   ALA A 349     -16.008 -20.758 -15.499  1.00  9.27           O
ATOM   2585  CB  ALA A 349     -17.933 -19.063 -17.450  1.00  9.62           C
ATOM   2586  N   TRP A 350     -14.791 -19.178 -16.597  1.00 11.52           N
ATOM   2587  CA  TRP A 350     -13.878 -18.949 -15.525  1.00 10.21           C
ATOM   2588  C   TRP A 350     -14.274 -17.609 -14.896  1.00 10.37           C
ATOM   2589  O   TRP A 350     -14.204 -16.561 -15.556  1.00 10.40           O
ATOM   2590  CB  TRP A 350     -12.450 -18.868 -16.076  1.00 10.37           C
ATOM   2591  CG  TRP A 350     -11.377 -18.669 -14.991  1.00 11.00           C
ATOM   2592  CD1 TRP A 350     -11.562 -18.439 -13.651  1.00 11.35           C
ATOM   2593  CD2 TRP A 350      -9.961 -18.619 -15.211  1.00 10.05           C
ATOM   2594  NE1 TRP A 350     -10.337 -18.249 -13.024  1.00 10.94           N
ATOM   2595  CE2 TRP A 350      -9.344 -18.355 -13.965  1.00 11.67           C
ATOM   2596  CE3 TRP A 350      -9.153 -18.771 -16.353  1.00 10.64           C
ATOM   2597  CZ2 TRP A 350      -7.943 -18.241 -13.828  1.00 11.59           C
ATOM   2598  CZ3 TRP A 350      -7.750 -18.664 -16.224  1.00 13.73           C
ATOM   2599  CH2 TRP A 350      -7.165 -18.399 -14.962  1.00 13.45           C
ATOM   2600  N   PHE A 351     -14.777 -17.641 -13.667  1.00 10.13           N
ATOM   2601  CA  PHE A 351     -15.055 -16.431 -12.917  1.00  9.43           C
ATOM   2602  C   PHE A 351     -13.749 -16.220 -12.162  1.00 11.27           C
ATOM   2603  O   PHE A 351     -13.426 -16.922 -11.174  1.00 11.08           O
ATOM   2604  CB  PHE A 351     -16.247 -16.620 -11.984  1.00  9.19           C
ATOM   2605  CG  PHE A 351     -17.559 -16.323 -12.671  1.00  9.05           C
ATOM   2606  CD1 PHE A 351     -18.210 -17.318 -13.352  1.00 11.97           C
ATOM   2607  CD2 PHE A 351     -18.102 -15.047 -12.663  1.00 10.94           C
ATOM   2608  CE1 PHE A 351     -19.447 -17.050 -14.035  1.00 11.78           C
ATOM   2609  CE2 PHE A 351     -19.298 -14.764 -13.323  1.00 12.14           C
ATOM   2610  CZ  PHE A 351     -19.978 -15.768 -14.009  1.00 11.45           C
ATOM   2611  N   ALA A 352     -12.961 -15.295 -12.683  1.00  9.22           N
ATOM   2612  CA  ALA A 352     -11.600 -15.039 -12.213  1.00 10.14           C
ATOM   2613  C   ALA A 352     -11.519 -13.862 -11.268  1.00  9.49           C
ATOM   2614  O   ALA A 352     -12.043 -12.783 -11.516  1.00 11.13           O
ATOM   2615  CB  ALA A 352     -10.699 -14.800 -13.431  1.00 10.71           C
ATOM   2616  N   THR A 353     -10.809 -14.045 -10.164  1.00 11.66           N
ATOM   2617  CA  THR A 353     -10.677 -12.994  -9.185  1.00  9.42           C
ATOM   2618  C   THR A 353      -9.766 -11.909  -9.732  1.00  8.87           C
ATOM   2619  O   THR A 353      -9.135 -12.047 -10.813  1.00  8.71           O
ATOM   2620  CB  THR A 353     -10.017 -13.549  -7.899  1.00 11.17           C
ATOM   2621  OG1 THR A 353      -8.738 -14.104  -8.257  1.00 11.80           O
ATOM   2622  CG2 THR A 353     -10.906 -14.620  -7.262  1.00 11.87           C
ATOM   2623  N   PHE A 354      -9.672 -10.823  -8.986  1.00  8.90           N
ATOM   2624  CA  PHE A 354      -8.809  -9.700  -9.377  1.00  9.72           C
ATOM   2625  C   PHE A 354      -7.348 -10.161  -9.588  1.00 10.50           C
ATOM   2626  O   PHE A 354      -6.721  -9.837 -10.598  1.00 11.13           O
ATOM   2627  CB  PHE A 354      -8.911  -8.642  -8.276  1.00  9.18           C
ATOM   2628  CG  PHE A 354      -8.346  -7.299  -8.618  1.00 10.10           C
ATOM   2629  CD1 PHE A 354      -9.160  -6.303  -9.175  1.00 10.50           C
ATOM   2630  CD2 PHE A 354      -7.030  -6.976  -8.288  1.00 11.84           C
ATOM   2631  CE1 PHE A 354      -8.663  -4.998  -9.380  1.00 12.54           C
ATOM   2632  CE2 PHE A 354      -6.549  -5.683  -8.489  1.00 11.03           C
ATOM   2633  CZ  PHE A 354      -7.358  -4.695  -9.030  1.00 12.35           C
ATOM   2634  N   ASN A 355      -6.814 -10.934  -8.642  1.00 11.36           N
ATOM   2635  CA  ASN A 355      -5.429 -11.373  -8.771  1.00 11.12           C
ATOM   2636  C   ASN A 355      -5.232 -12.429  -9.845  1.00 11.68           C
ATOM   2637  O   ASN A 355      -4.200 -12.456 -10.500  1.00 12.90           O
ATOM   2638  CB  ASN A 355      -4.884 -11.854  -7.431  1.00 12.29           C
ATOM   2639  CG  ASN A 355      -4.709 -10.729  -6.441  1.00 11.99           C
ATOM   2640  OD1 ASN A 355      -5.087  -9.580  -6.685  1.00 14.62           O
ATOM   2641  ND2 ASN A 355      -4.130 -11.063  -5.295  1.00 16.36           N
ATOM   2642  N   GLU A 356      -6.235 -13.260 -10.072  1.00 10.63           N
ATOM   2643  CA  GLU A 356      -6.147 -14.232 -11.158  1.00 10.82           C
ATOM   2644  C   GLU A 356      -6.129 -13.469 -12.500  1.00 11.05           C
ATOM   2645  O   GLU A 356      -5.435 -13.835 -13.453  1.00 11.50           O
ATOM   2646  CB  GLU A 356      -7.355 -15.183 -11.139  1.00 10.61           C
ATOM   2647  CG  GLU A 356      -7.228 -16.258 -10.044  1.00 13.92           C
ATOM   2648  CD  GLU A 356      -8.531 -16.937  -9.663  1.00 15.70           C
ATOM   2649  OE1 GLU A 356      -9.571 -16.759 -10.359  1.00 12.14           O
ATOM   2650  OE2 GLU A 356      -8.554 -17.694  -8.649  1.00 15.87           O
ATOM   2651  N   THR A 357      -6.909 -12.405 -12.569  1.00 12.01           N
ATOM   2652  CA  THR A 357      -7.018 -11.587 -13.776  1.00 10.35           C
ATOM   2653  C   THR A 357      -5.722 -10.852 -14.084  1.00 11.96           C
ATOM   2654  O   THR A 357      -5.212 -10.908 -15.218  1.00 11.17           O
ATOM   2655  CB  THR A 357      -8.175 -10.549 -13.628  1.00 10.47           C
ATOM   2656  OG1 THR A 357      -9.414 -11.246 -13.484  1.00 10.51           O
ATOM   2657  CG2 THR A 357      -8.241  -9.637 -14.857  1.00  9.91           C
ATOM   2658  N   PHE A 358      -5.178 -10.179 -13.072  1.00 10.37           N
ATOM   2659  CA  PHE A 358      -3.962  -9.381 -13.257  1.00 11.20           C
ATOM   2660  C   PHE A 358      -2.628 -10.101 -13.157  1.00 13.10           C
ATOM   2661  O   PHE A 358      -1.624  -9.577 -13.629  1.00 13.96           O
ATOM   2662  CB  PHE A 358      -3.975  -8.219 -12.290  1.00  9.87           C
ATOM   2663  CG  PHE A 358      -4.883  -7.097 -12.723  1.00 11.01           C
ATOM   2664  CD1 PHE A 358      -4.586  -6.348 -13.876  1.00 10.08           C
ATOM   2665  CD2 PHE A 358      -6.030  -6.778 -11.993  1.00 10.21           C
ATOM   2666  CE1 PHE A 358      -5.402  -5.302 -14.301  1.00 11.46           C
ATOM   2667  CE2 PHE A 358      -6.859  -5.718 -12.422  1.00 10.38           C
ATOM   2668  CZ  PHE A 358      -6.534  -4.975 -13.584  1.00 12.03           C
ATOM   2669  N   GLY A 359      -2.604 -11.264 -12.530  1.00 13.66           N
ATOM   2670  CA  GLY A 359      -1.358 -12.010 -12.437  1.00 15.69           C
ATOM   2671  C   GLY A 359      -0.251 -11.226 -11.754  1.00 15.86           C
ATOM   2672  O   GLY A 359      -0.434 -10.679 -10.677  1.00 14.20           O
ATOM   2673  N   ASP A 360       0.913 -11.127 -12.390  1.00 18.00           N
ATOM   2674  CA  ASP A 360       1.998 -10.407 -11.733  1.00 19.80           C
ATOM   2675  C   ASP A 360       1.833  -8.900 -11.763  1.00 19.76           C
ATOM   2676  O   ASP A 360       2.691  -8.173 -11.267  1.00 17.78           O
ATOM   2677  CB  ASP A 360       3.369 -10.831 -12.294  1.00 24.34           C
ATOM   2678  CG  ASP A 360       3.483 -10.616 -13.770  1.00 28.10           C
ATOM   2679  OD1 ASP A 360       2.585  -9.976 -14.362  1.00 32.74           O
ATOM   2680  OD2 ASP A 360       4.488 -11.085 -14.357  1.00 32.49           O
ATOM   2681  N   TYR A 361       0.749  -8.408 -12.366  1.00 16.90           N
ATOM   2682  CA  TYR A 361       0.495  -6.970 -12.355  1.00 15.92           C
ATOM   2683  C   TYR A 361      -0.453  -6.665 -11.176  1.00 13.47           C
ATOM   2684  O   TYR A 361      -0.863  -5.520 -10.969  1.00 13.21           O
ATOM   2685  CB  TYR A 361      -0.154  -6.524 -13.678  1.00 16.46           C
ATOM   2686  CG  TYR A 361      -0.080  -5.022 -13.918  1.00 18.18           C
ATOM   2687  CD1 TYR A 361       1.131  -4.412 -14.259  1.00 19.27           C
ATOM   2688  CD2 TYR A 361      -1.211  -4.203 -13.780  1.00 20.49           C
ATOM   2689  CE1 TYR A 361       1.219  -3.024 -14.458  1.00 23.47           C
ATOM   2690  CE2 TYR A 361      -1.122  -2.811 -13.977  1.00 22.45           C
ATOM   2691  CZ  TYR A 361       0.094  -2.243 -14.315  1.00 24.28           C
ATOM   2692  OH  TYR A 361       0.187  -0.882 -14.510  1.00 28.48           O
ATOM   2693  N   SER A 362      -0.772  -7.696 -10.397  1.00 12.60           N
ATOM   2694  CA  SER A 362      -1.704  -7.541  -9.261  1.00 13.06           C
ATOM   2695  C   SER A 362      -1.310  -6.451  -8.297  1.00 13.90           C
ATOM   2696  O   SER A 362      -2.142  -5.651  -7.892  1.00 14.34           O
ATOM   2697  CB  SER A 362      -1.872  -8.864  -8.511  1.00 15.16           C
ATOM   2698  OG  SER A 362      -2.592  -9.802  -9.292  1.00 14.64           O
ATOM   2699  N   GLU A 363      -0.037  -6.394  -7.910  1.00 15.08           N
ATOM   2700  CA  GLU A 363       0.377  -5.348  -6.977  1.00 15.99           C
ATOM   2701  C   GLU A 363       0.107  -3.949  -7.502  1.00 14.69           C
ATOM   2702  O   GLU A 363      -0.430  -3.087  -6.773  1.00 14.21           O
ATOM   2703  CB  GLU A 363       1.877  -5.471  -6.634  1.00 19.44           C
ATOM   2704  CG  GLU A 363       2.219  -6.564  -5.645  1.00 26.92           C
ATOM   2705  CD  GLU A 363       3.698  -6.569  -5.267  1.00 29.30           C
ATOM   2706  OE1 GLU A 363       4.466  -5.761  -5.842  1.00 30.77           O
ATOM   2707  OE2 GLU A 363       4.084  -7.378  -4.403  1.00 33.10           O
ATOM   2708  N   LYS A 364       0.499  -3.717  -8.758  1.00 13.54           N
ATOM   2709  CA  LYS A 364       0.329  -2.406  -9.373  1.00 13.00           C
ATOM   2710  C   LYS A 364      -1.159  -2.055  -9.559  1.00 12.95           C
ATOM   2711  O   LYS A 364      -1.545  -0.910  -9.346  1.00 12.68           O
ATOM   2712  CB  LYS A 364       1.062  -2.346 -10.711  1.00 17.84           C
ATOM   2713  CG  LYS A 364       2.600  -2.186 -10.520  1.00 23.26           C
ATOM   2714  CD  LYS A 364       3.404  -3.131 -11.369  1.00 26.69           C
ATOM   2715  CE  LYS A 364       4.914  -2.976 -11.052  1.00 27.67           C
ATOM   2716  NZ  LYS A 364       5.710  -4.208 -11.425  1.00 29.78           N
ATOM   2717  N   ALA A 365      -1.973  -3.050  -9.923  1.00 13.53           N
ATOM   2718  CA  ALA A 365      -3.406  -2.818 -10.097  1.00 12.27           C
ATOM   2719  C   ALA A 365      -4.032  -2.499  -8.728  1.00 13.47           C
ATOM   2720  O   ALA A 365      -4.915  -1.645  -8.617  1.00 12.77           O
ATOM   2721  CB  ALA A 365      -4.050  -4.047 -10.700  1.00 11.96           C
ATOM   2722  N   HIS A 366      -3.586  -3.190  -7.681  1.00 12.49           N
ATOM   2723  CA  HIS A 366      -4.098  -2.916  -6.342  1.00 13.65           C
ATOM   2724  C   HIS A 366      -3.695  -1.532  -5.890  1.00 13.23           C
ATOM   2725  O   HIS A 366      -4.422  -0.848  -5.141  1.00 14.20           O
ATOM   2726  CB  HIS A 366      -3.585  -3.966  -5.354  1.00 12.33           C
ATOM   2727  CG  HIS A 366      -4.444  -5.194  -5.297  1.00 11.73           C
ATOM   2728  ND1 HIS A 366      -5.661  -5.215  -4.649  1.00 13.19           N
ATOM   2729  CD2 HIS A 366      -4.275  -6.431  -5.825  1.00 12.25           C
ATOM   2730  CE1 HIS A 366      -6.200  -6.414  -4.781  1.00 13.85           C
ATOM   2731  NE2 HIS A 366      -5.380  -7.171  -5.491  1.00 13.81           N
ATOM   2732  N   GLU A 367      -2.511  -1.087  -6.300  1.00 13.83           N
ATOM   2733  CA  GLU A 367      -2.096   0.254  -5.905  1.00 13.71           C
ATOM   2734  C   GLU A 367      -3.032   1.313  -6.512  1.00 15.13           C
ATOM   2735  O   GLU A 367      -3.323   2.310  -5.868  1.00 12.87           O
ATOM   2736  CB  GLU A 367      -0.611   0.469  -6.300  1.00 16.35           C
ATOM   2737  CG  GLU A 367       0.336  -0.312  -5.378  1.00 26.20           C
ATOM   2738  CD  GLU A 367       1.780  -0.328  -5.882  1.00 32.32           C
ATOM   2739  OE1 GLU A 367       2.196   0.711  -6.442  1.00 36.10           O
ATOM   2740  OE2 GLU A 367       2.470  -1.371  -5.708  1.00 35.74           O
ATOM   2741  N   LEU A 368      -3.479   1.088  -7.756  1.00 13.25           N
ATOM   2742  CA  LEU A 368      -4.416   2.027  -8.377  1.00 13.09           C
ATOM   2743  C   LEU A 368      -5.735   1.989  -7.617  1.00 12.53           C
ATOM   2744  O   LEU A 368      -6.290   3.009  -7.286  1.00 12.00           O
ATOM   2745  CB  LEU A 368      -4.667   1.661  -9.843  1.00 14.76           C
ATOM   2746  CG  LEU A 368      -3.464   1.802 -10.785  1.00 14.62           C
ATOM   2747  CD1 LEU A 368      -3.841   1.204 -12.168  1.00 15.81           C
ATOM   2748  CD2 LEU A 368      -3.056   3.261 -10.913  1.00 16.82           C
ATOM   2749  N   LEU A 369      -6.206   0.780  -7.352  1.00 11.73           N
ATOM   2750  CA  LEU A 369      -7.472   0.581  -6.635  1.00 12.91           C
ATOM   2751  C   LEU A 369      -7.421   1.255  -5.266  1.00 14.25           C
ATOM   2752  O   LEU A 369      -8.404   1.786  -4.761  1.00 15.34           O
ATOM   2753  CB  LEU A 369      -7.736  -0.918  -6.497  1.00 13.72           C
ATOM   2754  CG  LEU A 369      -9.019  -1.392  -5.840  1.00 13.71           C
ATOM   2755  CD1 LEU A 369     -10.242  -0.910  -6.703  1.00 14.64           C
ATOM   2756  CD2 LEU A 369      -8.986  -2.882  -5.734  1.00 14.64           C
ATOM   2757  N   ASN A 370      -6.244   1.255  -4.651  1.00 14.83           N
ATOM   2758  CA  ASN A 370      -6.075   1.860  -3.337  1.00 16.36           C
ATOM   2759  C   ASN A 370      -5.965   3.350  -3.308  1.00 15.56           C
ATOM   2760  O   ASN A 370      -6.416   3.989  -2.325  1.00 17.60           O
ATOM   2761  CB  ASN A 370      -4.811   1.312  -2.636  1.00 15.94           C
ATOM   2762  CG  ASN A 370      -4.950  -0.126  -2.209  1.00 18.05           C
ATOM   2763  OD1 ASN A 370      -6.062  -0.641  -2.018  1.00 21.21           O
ATOM   2764  ND2 ASN A 370      -3.803  -0.802  -2.054  1.00 19.29           N
ATOM   2765  N   THR A 371      -5.405   3.932  -4.366  1.00 14.79           N
ATOM   2766  CA  THR A 371      -5.105   5.360  -4.362  1.00 13.65           C
ATOM   2767  C   THR A 371      -5.848   6.307  -5.309  1.00 15.96           C
ATOM   2768  O   THR A 371      -5.821   7.510  -5.121  1.00 13.77           O
ATOM   2769  CB  THR A 371      -3.594   5.572  -4.716  1.00 16.70           C
ATOM   2770  OG1 THR A 371      -3.344   5.083  -6.066  1.00 14.50           O
ATOM   2771  CG2 THR A 371      -2.719   4.788  -3.739  1.00 15.91           C
ATOM   2772  N   LYS A 372      -6.520   5.772  -6.321  1.00 12.88           N
ATOM   2773  CA  LYS A 372      -7.148   6.634  -7.322  1.00 12.24           C
ATOM   2774  C   LYS A 372      -8.668   6.805  -7.258  1.00 11.97           C
ATOM   2775  O   LYS A 372      -9.229   7.495  -8.126  1.00 11.89           O
ATOM   2776  CB  LYS A 372      -6.834   6.107  -8.717  1.00 12.62           C
ATOM   2777  CG  LYS A 372      -5.331   6.007  -9.027  1.00 17.46           C
ATOM   2778  CD  LYS A 372      -4.758   7.365  -9.292  1.00 23.19           C
ATOM   2779  CE  LYS A 372      -3.439   7.280 -10.033  1.00 30.55           C
ATOM   2780  NZ  LYS A 372      -2.975   8.639 -10.462  1.00 32.60           N
ATOM   2781  N   LEU A 373      -9.318   6.273  -6.234  1.00 10.78           N
ATOM   2782  CA  LEU A 373     -10.788   6.309  -6.197  1.00 11.08           C
ATOM   2783  C   LEU A 373     -11.390   7.700  -6.226  1.00 11.37           C
ATOM   2784  O   LEU A 373     -12.376   7.943  -6.950  1.00 10.11           O
ATOM   2785  CB  LEU A 373     -11.291   5.503  -5.015  1.00 10.85           C
ATOM   2786  CG  LEU A 373     -10.839   4.042  -4.955  1.00 10.15           C
ATOM   2787  CD1 LEU A 373     -11.626   3.309  -3.827  1.00 11.16           C
ATOM   2788  CD2 LEU A 373     -11.101   3.351  -6.319  1.00 12.35           C
ATOM   2789  N   GLU A 374     -10.824   8.645  -5.480  1.00 11.77           N
ATOM   2790  CA  GLU A 374     -11.405   9.979  -5.490  1.00 13.16           C
ATOM   2791  C   GLU A 374     -11.194  10.640  -6.849  1.00 12.08           C
ATOM   2792  O   GLU A 374     -12.123  11.268  -7.367  1.00 12.23           O
ATOM   2793  CB  GLU A 374     -10.813  10.846  -4.357  1.00 13.78           C
ATOM   2794  CG  GLU A 374     -11.233  12.305  -4.371  1.00 15.59           C
ATOM   2795  CD  GLU A 374     -12.702  12.493  -4.248  1.00 16.99           C
ATOM   2796  OE1 GLU A 374     -13.413  11.544  -3.837  1.00 19.30           O
ATOM   2797  OE2 GLU A 374     -13.164  13.640  -4.544  1.00 19.17           O
ATOM   2798  N   GLN A 375      -9.985  10.508  -7.411  1.00 11.88           N
ATOM   2799  CA  GLN A 375      -9.681  11.090  -8.711  1.00 13.47           C
ATOM   2800  C   GLN A 375     -10.640  10.513  -9.766  1.00 12.19           C
ATOM   2801  O   GLN A 375     -11.182  11.261 -10.570  1.00 12.64           O
ATOM   2802  CB  GLN A 375      -8.252  10.741  -9.097  1.00 15.85           C
ATOM   2803  CG  GLN A 375      -7.838  11.307 -10.474  1.00 22.30           C
ATOM   2804  CD  GLN A 375      -6.421  10.870 -10.884  1.00 24.74           C
ATOM   2805  OE1 GLN A 375      -5.509  10.820 -10.057  1.00 26.07           O
ATOM   2806  NE2 GLN A 375      -6.240  10.569 -12.173  1.00 28.61           N
ATOM   2807  N   TRP A 376     -10.819   9.194  -9.747  1.00 11.21           N
ATOM   2808  CA  TRP A 376     -11.725   8.555 -10.718  1.00  9.93           C
ATOM   2809  C   TRP A 376     -13.150   9.041 -10.576  1.00 10.09           C
ATOM   2810  O   TRP A 376     -13.847   9.258 -11.581  1.00  9.76           O
ATOM   2811  CB  TRP A 376     -11.686   7.037 -10.564  1.00  9.53           C
ATOM   2812  CG  TRP A 376     -10.360   6.433 -11.007  1.00 10.69           C
ATOM   2813  CD1 TRP A 376      -9.412   7.011 -11.824  1.00 10.75           C
ATOM   2814  CD2 TRP A 376      -9.878   5.124 -10.683  1.00 10.26           C
ATOM   2815  NE1 TRP A 376      -8.367   6.123 -12.014  1.00 11.98           N
ATOM   2816  CE2 TRP A 376      -8.630   4.964 -11.322  1.00 10.63           C
ATOM   2817  CE3 TRP A 376     -10.380   4.068  -9.910  1.00 11.01           C
ATOM   2818  CZ2 TRP A 376      -7.876   3.788 -11.195  1.00 10.85           C
ATOM   2819  CZ3 TRP A 376      -9.636   2.914  -9.787  1.00 11.39           C
ATOM   2820  CH2 TRP A 376      -8.394   2.781 -10.423  1.00 10.77           C
ATOM   2821  N   ALA A 377     -13.593   9.217  -9.333  1.00 10.02           N
ATOM   2822  CA  ALA A 377     -14.969   9.655  -9.109  1.00 10.00           C
ATOM   2823  C   ALA A 377     -15.163  11.073  -9.619  1.00 11.84           C
ATOM   2824  O   ALA A 377     -16.170  11.397 -10.252  1.00 11.08           O
ATOM   2825  CB  ALA A 377     -15.303   9.568  -7.621  1.00 10.19           C
ATOM   2826  N   GLU A 378     -14.203  11.943  -9.350  1.00 10.57           N
ATOM   2827  CA  GLU A 378     -14.298  13.317  -9.838  1.00 11.41           C
ATOM   2828  C   GLU A 378     -14.354  13.322 -11.359  1.00 10.69           C
ATOM   2829  O   GLU A 378     -15.147  14.059 -11.971  1.00 11.51           O
ATOM   2830  CB  GLU A 378     -13.066  14.141  -9.394  1.00 13.33           C
ATOM   2831  CG  GLU A 378     -13.019  14.344  -7.882  1.00 15.55           C
ATOM   2832  CD  GLU A 378     -11.762  15.049  -7.423  1.00 19.38           C
ATOM   2833  OE1 GLU A 378     -10.681  14.762  -7.965  1.00 25.03           O
ATOM   2834  OE2 GLU A 378     -11.849  15.874  -6.494  1.00 26.52           O
ATOM   2835  N   GLU A 379     -13.510  12.502 -11.987  1.00 11.03           N
ATOM   2836  CA  GLU A 379     -13.443  12.468 -13.452  1.00 10.77           C
ATOM   2837  C   GLU A 379     -14.739  11.936 -14.050  1.00 10.71           C
ATOM   2838  O   GLU A 379     -15.212  12.467 -15.060  1.00 11.59           O
ATOM   2839  CB  GLU A 379     -12.233  11.622 -13.909  1.00 12.32           C
ATOM   2840  CG  GLU A 379     -10.901  12.295 -13.562  1.00 12.77           C
ATOM   2841  CD  GLU A 379      -9.717  11.376 -13.647  1.00 19.39           C
ATOM   2842  OE1 GLU A 379      -9.897  10.158 -13.716  1.00 17.36           O
ATOM   2843  OE2 GLU A 379      -8.581  11.899 -13.630  1.00 21.30           O
ATOM   2844  N   ALA A 380     -15.312  10.905 -13.433  1.00  9.51           N
ATOM   2845  CA  ALA A 380     -16.559  10.364 -13.976  1.00 10.38           C
ATOM   2846  C   ALA A 380     -17.710  11.382 -13.835  1.00  9.83           C
ATOM   2847  O   ALA A 380     -18.570  11.514 -14.718  1.00 11.01           O
ATOM   2848  CB  ALA A 380     -16.926   9.065 -13.276  1.00 10.19           C
ATOM   2849  N   VAL A 381     -17.766  12.069 -12.703  1.00 10.18           N
ATOM   2850  CA  VAL A 381     -18.788  13.089 -12.510  1.00  9.95           C
ATOM   2851  C   VAL A 381     -18.609  14.200 -13.549  1.00 11.56           C
ATOM   2852  O   VAL A 381     -19.597  14.689 -14.125  1.00 12.14           O
ATOM   2853  CB  VAL A 381     -18.713  13.646 -11.049  1.00 10.16           C
ATOM   2854  CG1 VAL A 381     -19.470  14.947 -10.932  1.00 11.69           C
ATOM   2855  CG2 VAL A 381     -19.280  12.583 -10.075  1.00 12.37           C
ATOM   2856  N   ALA A 382     -17.361  14.577 -13.845  1.00  9.44           N
ATOM   2857  CA  ALA A 382     -17.131  15.660 -14.812  1.00 12.42           C
ATOM   2858  C   ALA A 382     -17.594  15.242 -16.194  1.00 10.75           C
ATOM   2859  O   ALA A 382     -17.959  16.080 -17.008  1.00 13.29           O
ATOM   2860  CB  ALA A 382     -15.631  16.019 -14.813  1.00 12.48           C
ATOM   2861  N   ARG A 383     -17.577  13.933 -16.454  1.00 11.13           N
ATOM   2862  CA  ARG A 383     -18.027  13.410 -17.748  1.00  8.94           C
ATOM   2863  C   ARG A 383     -19.543  13.244 -17.775  1.00 10.31           C
ATOM   2864  O   ARG A 383     -20.069  12.806 -18.788  1.00 10.23           O
ATOM   2865  CB  ARG A 383     -17.340  12.053 -18.060  1.00  8.86           C
ATOM   2866  CG  ARG A 383     -15.866  12.174 -18.413  1.00 10.09           C
ATOM   2867  CD  ARG A 383     -15.338  10.841 -18.930  1.00 11.17           C
ATOM   2868  NE  ARG A 383     -15.412   9.791 -17.923  1.00 11.36           N
ATOM   2869  CZ  ARG A 383     -14.403   9.443 -17.115  1.00 10.86           C
ATOM   2870  NH1 ARG A 383     -13.227  10.068 -17.215  1.00 12.10           N
ATOM   2871  NH2 ARG A 383     -14.557   8.493 -16.209  1.00 12.68           N
ATOM   2872  N   GLY A 384     -20.226  13.526 -16.666  1.00 10.25           N
ATOM   2873  CA  GLY A 384     -21.671  13.367 -16.652  1.00 10.00           C
ATOM   2874  C   GLY A 384     -22.204  11.964 -16.393  1.00  9.90           C
ATOM   2875  O   GLY A 384     -23.398  11.700 -16.651  1.00 11.00           O
ATOM   2876  N   GLY A 385     -21.341  11.065 -15.915  1.00  9.03           N
ATOM   2877  CA  GLY A 385     -21.774   9.708 -15.622  1.00 11.31           C
ATOM   2878  C   GLY A 385     -22.451   9.631 -14.268  1.00 10.16           C
ATOM   2879  O   GLY A 385     -23.062   8.613 -13.952  1.00  9.33           O
ATOM   2880  N   PHE A 386     -22.315  10.684 -13.467  1.00  8.85           N
ATOM   2881  CA  PHE A 386     -22.905  10.710 -12.126  1.00  7.99           C
ATOM   2882  C   PHE A 386     -22.881  12.139 -11.661  1.00 10.67           C
ATOM   2883  O   PHE A 386     -22.142  12.929 -12.206  1.00 11.37           O
ATOM   2884  CB  PHE A 386     -22.115   9.777 -11.162  1.00  9.70           C
ATOM   2885  CG  PHE A 386     -22.929   9.293 -10.011  1.00  9.52           C
ATOM   2886  CD1 PHE A 386     -23.961   8.381 -10.227  1.00 12.04           C
ATOM   2887  CD2 PHE A 386     -22.681   9.744  -8.712  1.00 10.70           C
ATOM   2888  CE1 PHE A 386     -24.737   7.921  -9.157  1.00 12.48           C
ATOM   2889  CE2 PHE A 386     -23.463   9.284  -7.634  1.00 11.46           C
ATOM   2890  CZ  PHE A 386     -24.476   8.383  -7.861  1.00 13.12           C
ATOM   2891  N   HIS A 387     -23.691  12.503 -10.674  1.00 11.22           N
ATOM   2892  CA  HIS A 387     -23.720  13.905 -10.250  1.00 11.74           C
ATOM   2893  C   HIS A 387     -23.075  14.231  -8.902  1.00 13.74           C
ATOM   2894  O   HIS A 387     -22.650  15.356  -8.698  1.00 18.14           O
ATOM   2895  CB  HIS A 387     -25.174  14.362 -10.227  1.00 17.60           C
ATOM   2896  CG  HIS A 387     -25.340  15.848 -10.179  1.00 21.88           C
ATOM   2897  ND1 HIS A 387     -25.661  16.526  -9.023  1.00 26.55           N
ATOM   2898  CD2 HIS A 387     -25.220  16.786 -11.146  1.00 24.04           C
ATOM   2899  CE1 HIS A 387     -25.734  17.823  -9.280  1.00 25.10           C
ATOM   2900  NE2 HIS A 387     -25.471  18.008 -10.561  1.00 28.41           N
ATOM   2901  N   ASN A 388     -22.986  13.248  -8.015  1.00 13.19           N
ATOM   2902  CA  ASN A 388     -22.465  13.453  -6.668  1.00 13.34           C
ATOM   2903  C   ASN A 388     -21.183  12.640  -6.457  1.00 11.70           C
ATOM   2904  O   ASN A 388     -21.198  11.406  -6.357  1.00 11.48           O
ATOM   2905  CB  ASN A 388     -23.545  13.070  -5.664  1.00 11.93           C
ATOM   2906  CG  ASN A 388     -23.113  13.229  -4.226  1.00 14.63           C
ATOM   2907  OD1 ASN A 388     -21.926  13.258  -3.897  1.00 13.86           O
ATOM   2908  ND2 ASN A 388     -24.098  13.321  -3.348  1.00 13.75           N
ATOM   2909  N   THR A 389     -20.063  13.363  -6.422  1.00 12.45           N
ATOM   2910  CA  THR A 389     -18.749  12.722  -6.279  1.00 12.48           C
ATOM   2911  C   THR A 389     -18.592  11.863  -5.042  1.00 11.15           C
ATOM   2912  O   THR A 389     -18.063  10.756  -5.121  1.00 11.08           O
ATOM   2913  CB  THR A 389     -17.616  13.777  -6.303  1.00 13.18           C
ATOM   2914  OG1 THR A 389     -17.745  14.568  -7.498  1.00 17.17           O
ATOM   2915  CG2 THR A 389     -16.245  13.115  -6.290  1.00 14.11           C
ATOM   2916  N   THR A 390     -19.045  12.362  -3.891  1.00 11.74           N
ATOM   2917  CA  THR A 390     -18.909  11.597  -2.645  1.00 13.48           C
ATOM   2918  C   THR A 390     -19.682  10.311  -2.732  1.00 10.91           C
ATOM   2919  O   THR A 390     -19.206   9.240  -2.294  1.00 11.22           O
ATOM   2920  CB  THR A 390     -19.433  12.378  -1.431  1.00 14.54           C
ATOM   2921  OG1 THR A 390     -18.812  13.674  -1.403  1.00 17.12           O
ATOM   2922  CG2 THR A 390     -19.128  11.642  -0.150  1.00 16.11           C
ATOM   2923  N   ALA A 391     -20.887  10.401  -3.305  1.00 10.06           N
ATOM   2924  CA  ALA A 391     -21.728   9.208  -3.448  1.00  9.75           C
ATOM   2925  C   ALA A 391     -21.117   8.191  -4.411  1.00  9.47           C
ATOM   2926  O   ALA A 391     -21.208   7.000  -4.191  1.00 10.10           O
ATOM   2927  CB  ALA A 391     -23.096   9.625  -3.917  1.00 10.94           C
ATOM   2928  N   LEU A 392     -20.441   8.679  -5.458  1.00  8.52           N
ATOM   2929  CA  LEU A 392     -19.802   7.760  -6.384  1.00  9.16           C
ATOM   2930  C   LEU A 392     -18.597   7.119  -5.710  1.00  9.41           C
ATOM   2931  O   LEU A 392     -18.320   5.926  -5.883  1.00 10.14           O
ATOM   2932  CB  LEU A 392     -19.357   8.472  -7.664  1.00  9.31           C
ATOM   2933  CG  LEU A 392     -18.652   7.584  -8.714  1.00 10.24           C
ATOM   2934  CD1 LEU A 392     -19.545   6.351  -9.010  1.00  9.87           C
ATOM   2935  CD2 LEU A 392     -18.388   8.395  -9.987  1.00 10.22           C
ATOM   2936  N   LEU A 393     -17.889   7.907  -4.910  1.00  9.60           N
ATOM   2937  CA  LEU A 393     -16.749   7.363  -4.173  1.00  9.42           C
ATOM   2938  C   LEU A 393     -17.176   6.203  -3.281  1.00  8.90           C
ATOM   2939  O   LEU A 393     -16.478   5.214  -3.148  1.00 10.04           O
ATOM   2940  CB  LEU A 393     -16.118   8.466  -3.306  1.00  8.54           C
ATOM   2941  CG  LEU A 393     -14.984   7.968  -2.398  1.00  9.01           C
ATOM   2942  CD1 LEU A 393     -13.821   7.350  -3.173  1.00 11.77           C
ATOM   2943  CD2 LEU A 393     -14.520   9.190  -1.553  1.00 11.84           C
ATOM   2944  N   ILE A 394     -18.347   6.318  -2.679  1.00 10.72           N
ATOM   2945  CA  ILE A 394     -18.863   5.217  -1.857  1.00 11.44           C
ATOM   2946  C   ILE A 394     -19.061   3.947  -2.690  1.00 10.86           C
ATOM   2947  O   ILE A 394     -18.776   2.835  -2.243  1.00 10.65           O
ATOM   2948  CB  ILE A 394     -20.179   5.624  -1.190  1.00 11.73           C
ATOM   2949  CG1 ILE A 394     -19.891   6.731  -0.152  1.00 15.07           C
ATOM   2950  CG2 ILE A 394     -20.821   4.430  -0.520  1.00 11.69           C
ATOM   2951  CD1 ILE A 394     -21.131   7.394   0.426  1.00 17.20           C
ATOM   2952  N   GLN A 395     -19.557   4.094  -3.919  1.00  9.48           N
ATOM   2953  CA  GLN A 395     -19.696   2.918  -4.792  1.00 11.39           C
ATOM   2954  C   GLN A 395     -18.324   2.303  -5.060  1.00 10.24           C
ATOM   2955  O   GLN A 395     -18.154   1.076  -5.081  1.00  9.56           O
ATOM   2956  CB  GLN A 395     -20.290   3.307  -6.160  1.00  9.14           C
ATOM   2957  CG  GLN A 395     -21.749   3.746  -6.159  1.00  8.48           C
ATOM   2958  CD  GLN A 395     -22.175   4.044  -7.585  1.00 11.24           C
ATOM   2959  OE1 GLN A 395     -21.810   3.294  -8.507  1.00 10.40           O
ATOM   2960  NE2 GLN A 395     -22.919   5.126  -7.784  1.00 11.02           N
ATOM   2961  N   TYR A 396     -17.344   3.164  -5.320  1.00 10.73           N
ATOM   2962  CA  TYR A 396     -15.998   2.679  -5.618  1.00 11.46           C
ATOM   2963  C   TYR A 396     -15.358   1.974  -4.427  1.00 10.28           C
ATOM   2964  O   TYR A 396     -14.698   0.943  -4.582  1.00 10.34           O
ATOM   2965  CB  TYR A 396     -15.091   3.826  -6.072  1.00  9.86           C
ATOM   2966  CG  TYR A 396     -15.397   4.405  -7.437  1.00 10.59           C
ATOM   2967  CD1 TYR A 396     -16.283   3.783  -8.315  1.00 11.39           C
ATOM   2968  CD2 TYR A 396     -14.744   5.548  -7.864  1.00 10.18           C
ATOM   2969  CE1 TYR A 396     -16.496   4.282  -9.617  1.00 11.15           C
ATOM   2970  CE2 TYR A 396     -14.960   6.087  -9.165  1.00  9.18           C
ATOM   2971  CZ  TYR A 396     -15.828   5.427 -10.018  1.00  9.08           C
ATOM   2972  OH  TYR A 396     -15.982   5.944 -11.286  1.00 10.41           O
ATOM   2973  N   GLU A 397     -15.581   2.504  -3.228  1.00 11.67           N
ATOM   2974  CA  GLU A 397     -15.032   1.849  -2.035  1.00 10.57           C
ATOM   2975  C   GLU A 397     -15.742   0.541  -1.777  1.00 10.47           C
ATOM   2976  O   GLU A 397     -15.161  -0.375  -1.252  1.00 10.52           O
ATOM   2977  CB  GLU A 397     -15.148   2.785  -0.839  1.00 11.03           C
ATOM   2978  CG  GLU A 397     -14.186   3.966  -1.013  1.00 14.76           C
ATOM   2979  CD  GLU A 397     -14.350   5.038   0.012  1.00 20.12           C
ATOM   2980  OE1 GLU A 397     -15.455   5.143   0.576  1.00 22.86           O
ATOM   2981  OE2 GLU A 397     -13.367   5.791   0.220  1.00 19.98           O
ATOM   2982  N   ASN A 398     -17.000   0.427  -2.184  1.00  9.10           N
ATOM   2983  CA  ASN A 398     -17.750  -0.805  -2.033  1.00  8.70           C
ATOM   2984  C   ASN A 398     -17.110  -1.871  -2.961  1.00  9.09           C
ATOM   2985  O   ASN A 398     -16.915  -3.032  -2.572  1.00 10.33           O
ATOM   2986  CB  ASN A 398     -19.214  -0.560  -2.420  1.00 10.45           C
ATOM   2987  CG  ASN A 398     -20.069  -1.831  -2.338  1.00 11.35           C
ATOM   2988  OD1 ASN A 398     -20.024  -2.577  -1.333  1.00 12.92           O
ATOM   2989  ND2 ASN A 398     -20.856  -2.088  -3.389  1.00 12.89           N
ATOM   2990  N   TYR A 399     -16.801  -1.468  -4.199  1.00  9.71           N
ATOM   2991  CA  TYR A 399     -16.158  -2.386  -5.130  1.00  9.38           C
ATOM   2992  C   TYR A 399     -14.794  -2.803  -4.574  1.00  8.70           C
ATOM   2993  O   TYR A 399     -14.428  -3.973  -4.629  1.00  9.52           O
ATOM   2994  CB  TYR A 399     -15.972  -1.729  -6.520  1.00  9.48           C
ATOM   2995  CG  TYR A 399     -17.181  -1.833  -7.427  1.00  9.79           C
ATOM   2996  CD1 TYR A 399     -18.415  -2.259  -6.942  1.00  9.27           C
ATOM   2997  CD2 TYR A 399     -17.075  -1.540  -8.782  1.00 12.43           C
ATOM   2998  CE1 TYR A 399     -19.521  -2.392  -7.790  1.00 10.44           C
ATOM   2999  CE2 TYR A 399     -18.180  -1.672  -9.636  1.00 11.15           C
ATOM   3000  CZ  TYR A 399     -19.380  -2.098  -9.126  1.00  9.68           C
ATOM   3001  OH  TYR A 399     -20.481  -2.276  -9.953  1.00 10.82           O
ATOM   3002  N   ARG A 400     -14.068  -1.845  -4.023  1.00  9.78           N
ATOM   3003  CA  ARG A 400     -12.762  -2.168  -3.457  1.00 11.20           C
ATOM   3004  C   ARG A 400     -12.940  -3.186  -2.314  1.00 10.90           C
ATOM   3005  O   ARG A 400     -12.176  -4.177  -2.214  1.00 10.42           O
ATOM   3006  CB  ARG A 400     -12.060  -0.917  -2.974  1.00 11.86           C
ATOM   3007  CG  ARG A 400     -10.734  -1.246  -2.265  1.00 13.21           C
ATOM   3008  CD  ARG A 400      -9.933  -0.005  -1.918  1.00 16.37           C
ATOM   3009  NE  ARG A 400      -8.749  -0.356  -1.122  1.00 20.54           N
ATOM   3010  CZ  ARG A 400      -8.786  -0.700   0.169  1.00 23.10           C
ATOM   3011  NH1 ARG A 400      -9.943  -0.731   0.846  1.00 20.03           N
ATOM   3012  NH2 ARG A 400      -7.665  -1.047   0.778  1.00 25.03           N
ATOM   3013  N  AASP A 401     -13.942  -2.958  -1.476  0.50 11.02           N
ATOM   3014  N  BASP A 401     -13.976  -2.979  -1.493  0.50  9.74           N
ATOM   3015  CA AASP A 401     -14.207  -3.892  -0.395  0.50 12.11           C
ATOM   3016  CA BASP A 401     -14.263  -3.892  -0.392  0.50 10.17           C
ATOM   3017  C  AASP A 401     -14.569  -5.288  -0.929  0.50 10.26           C
ATOM   3018  C  BASP A 401     -14.522  -5.283  -0.952  0.50 11.58           C
ATOM   3019  O  AASP A 401     -14.144  -6.299  -0.378  0.50 10.58           O
ATOM   3020  O  BASP A 401     -14.056  -6.291  -0.421  0.50 12.00           O
ATOM   3021  CB AASP A 401     -15.458  -3.366   0.418  0.50 10.38           C
ATOM   3022  CB BASP A 401     -15.388  -3.394   0.443  0.50 14.97           C
ATOM   3023  CG AASP A 401     -15.784  -4.236   1.608  0.50 12.38           C
ATOM   3024  CG BASP A 401     -15.072  -2.131   1.178  0.50 19.17           C
ATOM   3025  OD1AASP A 401     -14.982  -4.241   2.566  0.50 16.13           O
ATOM   3026  OD1BASP A 401     -13.900  -1.795   1.274  0.50 24.35           O
ATOM   3027  OD2AASP A 401     -16.833  -4.909   1.575  0.50 14.46           O
ATOM   3028  OD2BASP A 401     -15.971  -1.457   1.691  0.50 22.84           O
ATOM   3029  N   TRP A 402     -15.356  -5.352  -1.998  1.00  9.78           N
ATOM   3030  CA  TRP A 402     -15.660  -6.633  -2.587  1.00 10.10           C
ATOM   3031  C   TRP A 402     -14.378  -7.370  -3.024  1.00  9.49           C
ATOM   3032  O   TRP A 402     -14.247  -8.605  -2.832  1.00 12.73           O
ATOM   3033  CB  TRP A 402     -16.521  -6.458  -3.836  1.00 10.00           C
ATOM   3034  CG  TRP A 402     -17.938  -6.022  -3.624  1.00 10.64           C
ATOM   3035  CD1 TRP A 402     -18.598  -5.796  -2.440  1.00 10.39           C
ATOM   3036  CD2 TRP A 402     -18.888  -5.785  -4.668  1.00  9.14           C
ATOM   3037  NE1 TRP A 402     -19.915  -5.425  -2.692  1.00 11.16           N
ATOM   3038  CE2 TRP A 402     -20.111  -5.420  -4.055  1.00 10.58           C
ATOM   3039  CE3 TRP A 402     -18.829  -5.852  -6.068  1.00 10.52           C
ATOM   3040  CZ2 TRP A 402     -21.268  -5.128  -4.806  1.00 11.95           C
ATOM   3041  CZ3 TRP A 402     -20.000  -5.557  -6.805  1.00 10.57           C
ATOM   3042  CH2 TRP A 402     -21.189  -5.205  -6.165  1.00 12.09           C
ATOM   3043  N   ILE A 403     -13.471  -6.610  -3.651  1.00  9.74           N
ATOM   3044  CA  ILE A 403     -12.254  -7.193  -4.166  1.00 11.45           C
ATOM   3045  C   ILE A 403     -11.256  -7.571  -3.074  1.00  9.80           C
ATOM   3046  O   ILE A 403     -10.750  -8.704  -3.058  1.00 13.40           O
ATOM   3047  CB  ILE A 403     -11.599  -6.204  -5.154  1.00 11.72           C
ATOM   3048  CG1 ILE A 403     -12.510  -6.062  -6.401  1.00 10.97           C
ATOM   3049  CG2 ILE A 403     -10.205  -6.708  -5.597  1.00 13.96           C
ATOM   3050  CD1 ILE A 403     -12.167  -4.862  -7.288  1.00 11.84           C
ATOM   3051  N   VAL A 404     -11.020  -6.652  -2.138  1.00 11.25           N
ATOM   3052  CA  VAL A 404      -9.981  -6.908  -1.133  1.00 12.40           C
ATOM   3053  C   VAL A 404     -10.441  -7.657   0.073  1.00 13.99           C
ATOM   3054  O   VAL A 404      -9.637  -8.370   0.686  1.00 16.47           O
ATOM   3055  CB  VAL A 404      -9.259  -5.594  -0.722  1.00 11.89           C
ATOM   3056  CG1 VAL A 404      -8.850  -4.805  -1.961  1.00 16.13           C
ATOM   3057  CG2 VAL A 404     -10.140  -4.781   0.208  1.00 16.79           C
ATOM   3058  N   ASN A 405     -11.717  -7.573   0.425  1.00 13.23           N
ATOM   3059  CA  ASN A 405     -12.200  -8.303   1.605  1.00 14.29           C
ATOM   3060  C   ASN A 405     -13.028  -9.540   1.339  1.00 15.37           C
ATOM   3061  O   ASN A 405     -13.269 -10.375   2.237  1.00 17.85           O
ATOM   3062  CB  ASN A 405     -12.958  -7.350   2.521  1.00 15.68           C
ATOM   3063  CG  ASN A 405     -12.039  -6.305   3.137  1.00 18.67           C
ATOM   3064  OD1 ASN A 405     -10.930  -6.625   3.588  1.00 20.14           O
ATOM   3065  ND2 ASN A 405     -12.489  -5.060   3.179  1.00 22.54           N
ATOM   3066  N   HIS A 406     -13.524  -9.662   0.113  1.00 13.67           N
ATOM   3067  CA  HIS A 406     -14.303 -10.831  -0.240  1.00 11.64           C
ATOM   3068  C   HIS A 406     -13.792 -11.620  -1.449  1.00 10.78           C
ATOM   3069  O   HIS A 406     -14.330 -12.646  -1.786  1.00 14.01           O
ATOM   3070  CB  HIS A 406     -15.771 -10.433  -0.446  1.00 13.68           C
ATOM   3071  CG  HIS A 406     -16.413  -9.881   0.780  1.00 14.82           C
ATOM   3072  ND1 HIS A 406     -16.865 -10.698   1.797  1.00 17.78           N
ATOM   3073  CD2 HIS A 406     -16.610  -8.608   1.194  1.00 16.43           C
ATOM   3074  CE1 HIS A 406     -17.311  -9.946   2.786  1.00 17.06           C
ATOM   3075  NE2 HIS A 406     -17.165  -8.677   2.449  1.00 18.87           N
ATOM   3076  N   ASN A 407     -12.767 -11.079  -2.099  1.00 11.03           N
ATOM   3077  CA  ASN A 407     -12.141 -11.694  -3.261  1.00 11.56           C
ATOM   3078  C   ASN A 407     -13.172 -12.140  -4.297  1.00 10.44           C
ATOM   3079  O   ASN A 407     -13.105 -13.275  -4.810  1.00 11.40           O
ATOM   3080  CB  ASN A 407     -11.279 -12.887  -2.806  1.00 12.89           C
ATOM   3081  CG  ASN A 407     -10.265 -13.300  -3.848  1.00 15.49           C
ATOM   3082  OD1 ASN A 407      -9.732 -14.441  -3.824  1.00 17.95           O
ATOM   3083  ND2 ASN A 407      -9.964 -12.375  -4.765  1.00 10.88           N
ATOM   3084  N   VAL A 408     -14.119 -11.243  -4.620  1.00 11.56           N
ATOM   3085  CA  VAL A 408     -15.141 -11.617  -5.605  1.00  9.88           C
ATOM   3086  C   VAL A 408     -14.552 -11.692  -7.005  1.00  9.89           C
ATOM   3087  O   VAL A 408     -13.508 -11.094  -7.289  1.00 10.66           O
ATOM   3088  CB  VAL A 408     -16.313 -10.601  -5.657  1.00 10.69           C
ATOM   3089  CG1 VAL A 408     -16.917 -10.450  -4.243  1.00 10.48           C
ATOM   3090  CG2 VAL A 408     -15.854  -9.275  -6.219  1.00 11.09           C
ATOM   3091  N   ALA A 409     -15.229 -12.444  -7.873  1.00  9.48           N
ATOM   3092  CA  ALA A 409     -14.803 -12.547  -9.280  1.00  9.13           C
ATOM   3093  C   ALA A 409     -14.820 -11.154  -9.901  1.00 10.73           C
ATOM   3094  O   ALA A 409     -15.777 -10.387  -9.734  1.00  9.92           O
ATOM   3095  CB  ALA A 409     -15.704 -13.491 -10.041  1.00 10.71           C
ATOM   3096  N   TYR A 410     -13.744 -10.844 -10.612  1.00 10.00           N
ATOM   3097  CA  TYR A 410     -13.546  -9.550 -11.225  1.00  9.96           C
ATOM   3098  C   TYR A 410     -13.746  -9.607 -12.735  1.00  8.14           C
ATOM   3099  O   TYR A 410     -14.125  -8.614 -13.353  1.00  8.91           O
ATOM   3100  CB  TYR A 410     -12.141  -9.081 -10.865  1.00  9.66           C
ATOM   3101  CG  TYR A 410     -11.720  -7.780 -11.508  1.00  8.82           C
ATOM   3102  CD1 TYR A 410     -12.339  -6.582 -11.184  1.00  9.52           C
ATOM   3103  CD2 TYR A 410     -10.691  -7.757 -12.443  1.00  9.60           C
ATOM   3104  CE1 TYR A 410     -11.941  -5.358 -11.793  1.00  9.69           C
ATOM   3105  CE2 TYR A 410     -10.294  -6.577 -13.026  1.00  9.32           C
ATOM   3106  CZ  TYR A 410     -10.907  -5.380 -12.714  1.00  9.19           C
ATOM   3107  OH  TYR A 410     -10.477  -4.186 -13.316  1.00 10.66           O
ATOM   3108  N   SER A 411     -13.431 -10.737 -13.342  1.00  8.09           N
ATOM   3109  CA  SER A 411     -13.642 -10.917 -14.779  1.00  7.74           C
ATOM   3110  C   SER A 411     -14.250 -12.286 -15.049  1.00  8.68           C
ATOM   3111  O   SER A 411     -14.203 -13.202 -14.202  1.00 10.06           O
ATOM   3112  CB  SER A 411     -12.317 -10.730 -15.558  1.00  7.77           C
ATOM   3113  OG  SER A 411     -11.379 -11.806 -15.324  1.00  9.67           O
ATOM   3114  N   GLU A 412     -14.904 -12.400 -16.204  1.00  8.29           N
ATOM   3115  CA  GLU A 412     -15.477 -13.642 -16.651  1.00  8.33           C
ATOM   3116  C   GLU A 412     -14.904 -14.012 -18.004  1.00  8.34           C
ATOM   3117  O   GLU A 412     -14.933 -13.191 -18.941  1.00  8.79           O
ATOM   3118  CB  GLU A 412     -17.003 -13.524 -16.748  1.00  8.52           C
ATOM   3119  CG  GLU A 412     -17.668 -14.847 -17.055  1.00 10.15           C
ATOM   3120  CD  GLU A 412     -19.194 -14.823 -17.077  1.00  7.86           C
ATOM   3121  OE1 GLU A 412     -19.802 -13.880 -16.529  1.00  9.39           O
ATOM   3122  OE2 GLU A 412     -19.747 -15.794 -17.658  1.00  9.78           O
ATOM   3123  N   LEU A 413     -14.418 -15.243 -18.113  1.00  9.18           N
ATOM   3124  CA  LEU A 413     -13.845 -15.740 -19.362  1.00  8.04           C
ATOM   3125  C   LEU A 413     -14.800 -16.852 -19.749  1.00  8.51           C
ATOM   3126  O   LEU A 413     -14.796 -17.963 -19.167  1.00 10.02           O
ATOM   3127  CB  LEU A 413     -12.398 -16.285 -19.173  1.00  8.84           C
ATOM   3128  CG  LEU A 413     -11.282 -15.224 -19.065  1.00  8.54           C
ATOM   3129  CD1 LEU A 413     -11.445 -14.306 -17.854  1.00 10.11           C
ATOM   3130  CD2 LEU A 413      -9.940 -15.928 -19.035  1.00 11.59           C
ATOM   3131  N   PHE A 414     -15.629 -16.584 -20.753  1.00  8.24           N
ATOM   3132  CA  PHE A 414     -16.690 -17.525 -21.149  1.00  8.81           C
ATOM   3133  C   PHE A 414     -16.273 -18.360 -22.343  1.00 10.21           C
ATOM   3134  O   PHE A 414     -16.011 -17.786 -23.401  1.00  9.80           O
ATOM   3135  CB  PHE A 414     -17.975 -16.729 -21.486  1.00  8.50           C
ATOM   3136  CG  PHE A 414     -19.195 -17.563 -21.671  1.00  9.33           C
ATOM   3137  CD1 PHE A 414     -19.392 -18.274 -22.839  1.00 11.24           C
ATOM   3138  CD2 PHE A 414     -20.149 -17.637 -20.649  1.00  8.82           C
ATOM   3139  CE1 PHE A 414     -20.535 -19.066 -23.003  1.00 11.45           C
ATOM   3140  CE2 PHE A 414     -21.283 -18.420 -20.804  1.00 10.05           C
ATOM   3141  CZ  PHE A 414     -21.495 -19.141 -21.969  1.00 11.22           C
ATOM   3142  N   LEU A 415     -16.215 -19.678 -22.162  1.00  9.61           N
ATOM   3143  CA  LEU A 415     -15.785 -20.609 -23.189  1.00 10.24           C
ATOM   3144  C   LEU A 415     -16.891 -21.301 -23.972  1.00 10.40           C
ATOM   3145  O   LEU A 415     -17.796 -21.885 -23.360  1.00  9.55           O
ATOM   3146  CB  LEU A 415     -14.944 -21.730 -22.547  1.00 11.94           C
ATOM   3147  CG  LEU A 415     -14.540 -22.862 -23.510  1.00 13.99           C
ATOM   3148  CD1 LEU A 415     -13.424 -22.381 -24.443  1.00 14.29           C
ATOM   3149  CD2 LEU A 415     -14.084 -24.083 -22.679  1.00 14.77           C
ATOM   3150  N   ASP A 416     -16.826 -21.198 -25.300  1.00 10.34           N
ATOM   3151  CA  ASP A 416     -17.684 -21.947 -26.177  1.00 11.09           C
ATOM   3152  C   ASP A 416     -16.744 -22.922 -26.894  1.00 10.53           C
ATOM   3153  O   ASP A 416     -15.578 -22.601 -27.200  1.00 12.08           O
ATOM   3154  CB  ASP A 416     -18.339 -21.048 -27.221  1.00 10.95           C
ATOM   3155  CG  ASP A 416     -19.601 -20.414 -26.710  1.00 13.92           C
ATOM   3156  OD1 ASP A 416     -20.584 -21.151 -26.528  1.00 15.27           O
ATOM   3157  OD2 ASP A 416     -19.620 -19.185 -26.496  1.00 14.07           O
ATOM   3158  N   THR A 417     -17.238 -24.113 -27.164  1.00 11.78           N
ATOM   3159  CA  THR A 417     -16.471 -25.125 -27.891  1.00 12.50           C
ATOM   3160  C   THR A 417     -17.214 -25.422 -29.201  1.00 13.39           C
ATOM   3161  O   THR A 417     -17.229 -24.559 -30.089  1.00 14.16           O
ATOM   3162  CB  THR A 417     -16.230 -26.415 -27.026  1.00 12.43           C
ATOM   3163  OG1 THR A 417     -17.469 -27.011 -26.609  1.00 13.89           O
ATOM   3164  CG2 THR A 417     -15.396 -26.081 -25.828  1.00 14.60           C
ATOM   3165  N   ALA A 418     -17.843 -26.580 -29.333  1.00 13.59           N
ATOM   3166  CA  ALA A 418     -18.563 -26.913 -30.541  1.00 13.98           C
ATOM   3167  C   ALA A 418     -17.788 -26.683 -31.823  1.00 14.79           C
ATOM   3168  O   ALA A 418     -18.312 -26.086 -32.795  1.00 16.38           O
ATOM   3169  CB  ALA A 418     -19.931 -26.169 -30.570  1.00 15.67           C
ATOM   3170  N   GLY A 419     -16.528 -27.108 -31.827  1.00 14.85           N
ATOM   3171  CA  GLY A 419     -15.726 -26.980 -33.042  1.00 15.20           C
ATOM   3172  C   GLY A 419     -14.535 -26.044 -33.001  1.00 16.39           C
ATOM   3173  O   GLY A 419     -13.671 -26.072 -33.904  1.00 16.86           O
ATOM   3174  N   VAL A 420     -14.475 -25.212 -31.971  1.00 13.66           N
ATOM   3175  CA  VAL A 420     -13.390 -24.257 -31.773  1.00 12.15           C
ATOM   3176  C   VAL A 420     -13.214 -24.125 -30.262  1.00 12.96           C
ATOM   3177  O   VAL A 420     -13.898 -24.796 -29.488  1.00 13.30           O
ATOM   3178  CB  VAL A 420     -13.731 -22.835 -32.343  1.00 12.40           C
ATOM   3179  CG1 VAL A 420     -13.912 -22.900 -33.867  1.00 15.90           C
ATOM   3180  CG2 VAL A 420     -15.019 -22.279 -31.678  1.00 13.19           C
ATOM   3181  N   ALA A 421     -12.285 -23.280 -29.841  1.00 12.45           N
ATOM   3182  CA  ALA A 421     -12.117 -22.973 -28.414  1.00 13.63           C
ATOM   3183  C   ALA A 421     -12.238 -21.446 -28.460  1.00 12.97           C
ATOM   3184  O   ALA A 421     -11.309 -20.726 -28.841  1.00 12.37           O
ATOM   3185  CB  ALA A 421     -10.735 -23.396 -27.908  1.00 15.41           C
ATOM   3186  N   SER A 422     -13.398 -20.940 -28.077  1.00 12.07           N
ATOM   3187  CA  SER A 422     -13.637 -19.506 -28.192  1.00 12.21           C
ATOM   3188  C   SER A 422     -14.040 -18.867 -26.866  1.00 11.01           C
ATOM   3189  O   SER A 422     -14.965 -19.337 -26.181  1.00 13.44           O
ATOM   3190  CB  SER A 422     -14.724 -19.258 -29.246  1.00 13.01           C
ATOM   3191  OG  SER A 422     -14.772 -17.878 -29.600  1.00 12.29           O
ATOM   3192  N   PHE A 423     -13.305 -17.846 -26.481  1.00  9.23           N
ATOM   3193  CA  PHE A 423     -13.581 -17.091 -25.262  1.00 10.25           C
ATOM   3194  C   PHE A 423     -14.105 -15.693 -25.502  1.00 10.69           C
ATOM   3195  O   PHE A 423     -13.500 -14.941 -26.276  1.00  9.83           O
ATOM   3196  CB  PHE A 423     -12.294 -16.888 -24.443  1.00 11.44           C
ATOM   3197  CG  PHE A 423     -11.873 -18.089 -23.651  1.00 10.78           C
ATOM   3198  CD1 PHE A 423     -12.515 -18.413 -22.474  1.00 11.60           C
ATOM   3199  CD2 PHE A 423     -10.771 -18.864 -24.057  1.00 12.26           C
ATOM   3200  CE1 PHE A 423     -12.056 -19.499 -21.687  1.00 12.74           C
ATOM   3201  CE2 PHE A 423     -10.308 -19.941 -23.285  1.00 13.89           C
ATOM   3202  CZ  PHE A 423     -10.956 -20.254 -22.088  1.00 12.83           C
ATOM   3203  N   ASP A 424     -15.234 -15.377 -24.864  1.00  9.18           N
ATOM   3204  CA  ASP A 424     -15.730 -14.004 -24.833  1.00  8.86           C
ATOM   3205  C   ASP A 424     -15.367 -13.638 -23.396  1.00  8.85           C
ATOM   3206  O   ASP A 424     -15.736 -14.382 -22.460  1.00  9.97           O
ATOM   3207  CB  ASP A 424     -17.235 -13.977 -25.079  1.00 10.93           C
ATOM   3208  CG  ASP A 424     -17.569 -13.806 -26.567  1.00 15.77           C
ATOM   3209  OD1 ASP A 424     -16.662 -13.873 -27.428  1.00 13.79           O
ATOM   3210  OD2 ASP A 424     -18.758 -13.596 -26.894  1.00 19.92           O
ATOM   3211  N   VAL A 425     -14.720 -12.485 -23.232  1.00  7.60           N
ATOM   3212  CA  VAL A 425     -14.143 -12.092 -21.952  1.00  8.24           C
ATOM   3213  C   VAL A 425     -14.568 -10.728 -21.543  1.00  8.48           C
ATOM   3214  O   VAL A 425     -14.524  -9.800 -22.342  1.00  8.28           O
ATOM   3215  CB  VAL A 425     -12.599 -12.075 -22.078  1.00 10.32           C
ATOM   3216  CG1 VAL A 425     -11.962 -11.659 -20.718  1.00  8.93           C
ATOM   3217  CG2 VAL A 425     -12.083 -13.425 -22.569  1.00 10.82           C
ATOM   3218  N   TRP A 426     -14.982 -10.569 -20.287  1.00  7.94           N
ATOM   3219  CA  TRP A 426     -15.362  -9.253 -19.820  1.00  7.19           C
ATOM   3220  C   TRP A 426     -15.000  -8.957 -18.388  1.00  7.34           C
ATOM   3221  O   TRP A 426     -15.101  -9.849 -17.531  1.00  9.45           O
ATOM   3222  CB  TRP A 426     -16.878  -8.977 -20.053  1.00  8.23           C
ATOM   3223  CG  TRP A 426     -17.864  -9.913 -19.442  1.00  7.57           C
ATOM   3224  CD1 TRP A 426     -18.550  -9.749 -18.253  1.00  7.93           C
ATOM   3225  CD2 TRP A 426     -18.343 -11.106 -20.029  1.00  6.63           C
ATOM   3226  NE1 TRP A 426     -19.448 -10.778 -18.085  1.00  8.04           N
ATOM   3227  CE2 TRP A 426     -19.339 -11.632 -19.156  1.00  8.28           C
ATOM   3228  CE3 TRP A 426     -18.036 -11.800 -21.217  1.00  9.36           C
ATOM   3229  CZ2 TRP A 426     -20.026 -12.814 -19.444  1.00  9.17           C
ATOM   3230  CZ3 TRP A 426     -18.723 -12.973 -21.503  1.00  9.54           C
ATOM   3231  CH2 TRP A 426     -19.712 -13.470 -20.615  1.00 10.50           C
ATOM   3232  N   ASP A 427     -14.579  -7.715 -18.144  1.00  8.77           N
ATOM   3233  CA  ASP A 427     -14.315  -7.188 -16.799  1.00  9.02           C
ATOM   3234  C   ASP A 427     -15.742  -7.001 -16.231  1.00  9.22           C
ATOM   3235  O   ASP A 427     -16.559  -6.238 -16.763  1.00  8.74           O
ATOM   3236  CB  ASP A 427     -13.570  -5.866 -16.965  1.00  9.09           C
ATOM   3237  CG  ASP A 427     -13.402  -5.068 -15.691  1.00 11.03           C
ATOM   3238  OD1 ASP A 427     -14.130  -5.284 -14.696  1.00 10.80           O
ATOM   3239  OD2 ASP A 427     -12.521  -4.153 -15.714  1.00 12.72           O
ATOM   3240  N   LEU A 428     -16.048  -7.745 -15.170  1.00  8.86           N
ATOM   3241  CA  LEU A 428     -17.382  -7.725 -14.558  1.00  7.38           C
ATOM   3242  C   LEU A 428     -17.719  -6.470 -13.767  1.00  8.17           C
ATOM   3243  O   LEU A 428     -18.918  -6.146 -13.610  1.00 10.19           O
ATOM   3244  CB  LEU A 428     -17.491  -8.920 -13.593  1.00  8.21           C
ATOM   3245  CG  LEU A 428     -17.584 -10.305 -14.204  1.00  8.59           C
ATOM   3246  CD1 LEU A 428     -17.204 -11.342 -13.135  1.00  8.37           C
ATOM   3247  CD2 LEU A 428     -19.012 -10.544 -14.728  1.00  9.63           C
ATOM   3248  N   LEU A 429     -16.699  -5.775 -13.254  1.00  8.55           N
ATOM   3249  CA  LEU A 429     -16.908  -4.647 -12.355  1.00  8.66           C
ATOM   3250  C   LEU A 429     -16.279  -3.350 -12.867  1.00  8.53           C
ATOM   3251  O   LEU A 429     -15.223  -2.863 -12.391  1.00  9.31           O
ATOM   3252  CB  LEU A 429     -16.306  -4.968 -10.964  1.00 10.38           C
ATOM   3253  CG  LEU A 429     -16.811  -6.285 -10.354  1.00 11.07           C
ATOM   3254  CD1 LEU A 429     -16.075  -6.549  -9.037  1.00 11.71           C
ATOM   3255  CD2 LEU A 429     -18.333  -6.216 -10.104  1.00 12.47           C
ATOM   3256  N   PRO A 430     -16.936  -2.734 -13.840  1.00  9.13           N
ATOM   3257  CA  PRO A 430     -16.385  -1.485 -14.363  1.00  9.42           C
ATOM   3258  C   PRO A 430     -16.569  -0.315 -13.389  1.00  8.71           C
ATOM   3259  O   PRO A 430     -17.609  -0.188 -12.681  1.00  9.32           O
ATOM   3260  CB  PRO A 430     -17.168  -1.266 -15.664  1.00  8.02           C
ATOM   3261  CG  PRO A 430     -18.472  -1.962 -15.437  1.00 12.00           C
ATOM   3262  CD  PRO A 430     -18.073  -3.222 -14.645  1.00  9.60           C
ATOM   3263  N   PHE A 431     -15.554   0.533 -13.321  1.00  8.07           N
ATOM   3264  CA  PHE A 431     -15.598   1.740 -12.526  1.00  8.71           C
ATOM   3265  C   PHE A 431     -16.145   2.909 -13.343  1.00  9.04           C
ATOM   3266  O   PHE A 431     -16.638   3.873 -12.793  1.00  8.72           O
ATOM   3267  CB  PHE A 431     -14.202   2.049 -11.935  1.00  7.72           C
ATOM   3268  CG  PHE A 431     -13.824   1.159 -10.785  1.00  8.13           C
ATOM   3269  CD1 PHE A 431     -13.564  -0.189 -10.983  1.00  8.19           C
ATOM   3270  CD2 PHE A 431     -13.765   1.673  -9.500  1.00  9.64           C
ATOM   3271  CE1 PHE A 431     -13.246  -1.043  -9.896  1.00 10.23           C
ATOM   3272  CE2 PHE A 431     -13.450   0.832  -8.411  1.00 10.00           C
ATOM   3273  CZ  PHE A 431     -13.193  -0.515  -8.607  1.00  9.33           C
ATOM   3274  N   THR A 432     -16.090   2.831 -14.666  1.00  9.57           N
ATOM   3275  CA  THR A 432     -16.674   3.904 -15.449  1.00  8.44           C
ATOM   3276  C   THR A 432     -18.195   4.009 -15.153  1.00  7.66           C
ATOM   3277  O   THR A 432     -18.853   3.006 -14.761  1.00  9.20           O
ATOM   3278  CB  THR A 432     -16.457   3.662 -16.972  1.00  8.40           C
ATOM   3279  OG1 THR A 432     -16.554   4.933 -17.636  1.00  8.69           O
ATOM   3280  CG2 THR A 432     -17.503   2.678 -17.534  1.00 10.27           C
ATOM   3281  N   ARG A 433     -18.710   5.238 -15.271  1.00  7.77           N
ATOM   3282  CA  ARG A 433     -20.146   5.435 -15.109  1.00  8.08           C
ATOM   3283  C   ARG A 433     -20.594   6.234 -16.313  1.00  8.05           C
ATOM   3284  O   ARG A 433     -19.958   7.229 -16.663  1.00  9.30           O
ATOM   3285  CB  ARG A 433     -20.491   6.199 -13.833  1.00  9.20           C
ATOM   3286  CG  ARG A 433     -20.155   5.419 -12.533  1.00  9.13           C
ATOM   3287  CD  ARG A 433     -21.107   4.202 -12.411  1.00  8.93           C
ATOM   3288  NE  ARG A 433     -20.829   3.454 -11.173  1.00  8.83           N
ATOM   3289  CZ  ARG A 433     -19.930   2.470 -11.086  1.00 10.16           C
ATOM   3290  NH1 ARG A 433     -19.215   2.075 -12.152  1.00  9.29           N
ATOM   3291  NH2 ARG A 433     -19.714   1.884  -9.922  1.00 11.11           N
ATOM   3292  N   GLY A 434     -21.669   5.787 -16.962  1.00  8.62           N
ATOM   3293  CA  GLY A 434     -22.197   6.480 -18.125  1.00  8.40           C
ATOM   3294  C   GLY A 434     -23.572   7.064 -17.866  1.00  8.86           C
ATOM   3295  O   GLY A 434     -24.035   7.164 -16.711  1.00  8.25           O
ATOM   3296  N   TYR A 435     -24.226   7.455 -18.960  1.00  7.66           N
ATOM   3297  CA  TYR A 435     -25.563   8.017 -18.824  1.00  8.33           C
ATOM   3298  C   TYR A 435     -26.391   7.717 -20.051  1.00  9.04           C
ATOM   3299  O   TYR A 435     -25.868   7.312 -21.083  1.00  7.75           O
ATOM   3300  CB  TYR A 435     -25.455   9.550 -18.674  1.00  9.37           C
ATOM   3301  CG  TYR A 435     -24.915  10.251 -19.901  1.00  8.63           C
ATOM   3302  CD1 TYR A 435     -25.735  10.465 -21.014  1.00  9.06           C
ATOM   3303  CD2 TYR A 435     -23.591  10.675 -19.970  1.00  8.38           C
ATOM   3304  CE1 TYR A 435     -25.241  11.074 -22.148  1.00 12.25           C
ATOM   3305  CE2 TYR A 435     -23.075  11.300 -21.115  1.00 10.48           C
ATOM   3306  CZ  TYR A 435     -23.899  11.486 -22.200  1.00  9.77           C
ATOM   3307  OH  TYR A 435     -23.387  12.047 -23.377  1.00 15.43           O
ATOM   3308  N   VAL A 436     -27.704   7.903 -19.902  1.00  8.74           N
ATOM   3309  CA  VAL A 436     -28.625   7.900 -21.033  1.00  8.04           C
ATOM   3310  C   VAL A 436     -29.550   9.077 -20.807  1.00  8.81           C
ATOM   3311  O   VAL A 436     -30.052   9.244 -19.700  1.00  8.28           O
ATOM   3312  CB  VAL A 436     -29.413   6.595 -21.186  1.00  8.63           C
ATOM   3313  CG1 VAL A 436     -30.222   6.233 -19.915  1.00  9.16           C
ATOM   3314  CG2 VAL A 436     -30.334   6.706 -22.392  1.00  8.67           C
ATOM   3315  N   HIS A 437     -29.719   9.931 -21.837  1.00  8.69           N
ATOM   3316  CA  HIS A 437     -30.610  11.068 -21.734  1.00  9.15           C
ATOM   3317  C   HIS A 437     -31.312  11.249 -23.049  1.00 11.18           C
ATOM   3318  O   HIS A 437     -30.720  11.042 -24.125  1.00  9.09           O
ATOM   3319  CB  HIS A 437     -29.876  12.373 -21.443  1.00  9.58           C
ATOM   3320  CG  HIS A 437     -29.254  12.434 -20.093  1.00  8.75           C
ATOM   3321  ND1 HIS A 437     -29.983  12.281 -18.929  1.00  9.53           N
ATOM   3322  CD2 HIS A 437     -27.976  12.664 -19.717  1.00 10.82           C
ATOM   3323  CE1 HIS A 437     -29.174  12.407 -17.894  1.00  9.85           C
ATOM   3324  NE2 HIS A 437     -27.950  12.632 -18.344  1.00 10.61           N
ATOM   3325  N   ILE A 438     -32.563  11.675 -22.958  1.00  9.73           N
ATOM   3326  CA  ILE A 438     -33.322  11.984 -24.169  1.00  9.65           C
ATOM   3327  C   ILE A 438     -32.691  13.242 -24.814  1.00  8.65           C
ATOM   3328  O   ILE A 438     -32.054  14.077 -24.153  1.00  9.73           O
ATOM   3329  CB  ILE A 438     -34.793  12.262 -23.829  1.00  8.90           C
ATOM   3330  CG1 ILE A 438     -34.897  13.418 -22.849  1.00 10.27           C
ATOM   3331  CG2 ILE A 438     -35.429  10.972 -23.257  1.00  8.05           C
ATOM   3332  CD1 ILE A 438     -36.403  13.859 -22.644  1.00 11.06           C
ATOM   3333  N   LEU A 439     -32.886  13.356 -26.127  1.00 10.35           N
ATOM   3334  CA  LEU A 439     -32.344  14.488 -26.890  1.00  9.36           C
ATOM   3335  C   LEU A 439     -33.449  15.252 -27.586  1.00 11.10           C
ATOM   3336  O   LEU A 439     -33.157  16.198 -28.350  1.00 12.75           O
ATOM   3337  CB  LEU A 439     -31.352  14.013 -27.979  1.00 10.15           C
ATOM   3338  CG  LEU A 439     -30.042  13.452 -27.423  1.00 10.62           C
ATOM   3339  CD1 LEU A 439     -29.264  12.801 -28.579  1.00 10.78           C
ATOM   3340  CD2 LEU A 439     -29.229  14.530 -26.759  1.00 10.61           C
ATOM   3341  N   ASP A 440     -34.710  14.867 -27.327  1.00 10.88           N
ATOM   3342  CA  ASP A 440     -35.887  15.513 -27.942  1.00 12.90           C
ATOM   3343  C   ASP A 440     -37.060  15.314 -27.000  1.00 13.07           C
ATOM   3344  O   ASP A 440     -37.042  14.372 -26.202  1.00 13.68           O
ATOM   3345  CB  ASP A 440     -36.191  14.844 -29.293  1.00 13.62           C
ATOM   3346  CG  ASP A 440     -37.069  15.685 -30.175  1.00 16.21           C
ATOM   3347  OD1 ASP A 440     -36.521  16.549 -30.903  1.00 17.13           O
ATOM   3348  OD2 ASP A 440     -38.302  15.484 -30.147  1.00 14.63           O
ATOM   3349  N   LYS A 441     -38.079  16.171 -27.120  1.00 13.97           N
ATOM   3350  CA  LYS A 441     -39.280  16.126 -26.290  1.00 16.16           C
ATOM   3351  C   LYS A 441     -40.245  15.008 -26.749  1.00 14.10           C
ATOM   3352  O   LYS A 441     -41.054  14.512 -25.940  1.00 13.48           O
ATOM   3353  CB  LYS A 441     -39.983  17.500 -26.413  1.00 20.53           C
ATOM   3354  CG  LYS A 441     -41.256  17.726 -25.634  1.00 27.69           C
ATOM   3355  CD  LYS A 441     -41.710  19.183 -25.872  1.00 27.38           C
ATOM   3356  CE  LYS A 441     -43.095  19.486 -25.252  1.00 30.13           C
ATOM   3357  NZ  LYS A 441     -43.056  19.755 -23.780  1.00 32.03           N
ATOM   3358  N   ASP A 442     -40.152  14.587 -28.010  1.00 11.79           N
ATOM   3359  CA  ASP A 442     -41.076  13.603 -28.568  1.00 12.28           C
ATOM   3360  C   ASP A 442     -40.617  12.174 -28.310  1.00 12.01           C
ATOM   3361  O   ASP A 442     -39.678  11.692 -28.908  1.00 11.09           O
ATOM   3362  CB  ASP A 442     -41.208  13.844 -30.092  1.00 11.36           C
ATOM   3363  CG  ASP A 442     -42.031  12.796 -30.773  1.00 11.73           C
ATOM   3364  OD1 ASP A 442     -42.857  12.117 -30.084  1.00 13.21           O
ATOM   3365  OD2 ASP A 442     -41.875  12.620 -32.009  1.00 13.42           O
ATOM   3366  N   PRO A 443     -41.334  11.428 -27.446  1.00 10.62           N
ATOM   3367  CA  PRO A 443     -40.920  10.050 -27.167  1.00 11.77           C
ATOM   3368  C   PRO A 443     -40.844   9.156 -28.396  1.00 11.39           C
ATOM   3369  O   PRO A 443     -39.994   8.253 -28.490  1.00 11.34           O
ATOM   3370  CB  PRO A 443     -42.019   9.523 -26.224  1.00 12.34           C
ATOM   3371  CG  PRO A 443     -42.638  10.754 -25.652  1.00 10.56           C
ATOM   3372  CD  PRO A 443     -42.607  11.764 -26.779  1.00 11.57           C
ATOM   3373  N   TYR A 444     -41.740   9.374 -29.357  1.00 11.46           N
ATOM   3374  CA  TYR A 444     -41.819   8.488 -30.504  1.00 11.10           C
ATOM   3375  C   TYR A 444     -40.727   8.722 -31.556  1.00 10.57           C
ATOM   3376  O   TYR A 444     -40.598   7.949 -32.481  1.00 13.08           O
ATOM   3377  CB  TYR A 444     -43.240   8.570 -31.107  1.00 11.43           C
ATOM   3378  CG  TYR A 444     -44.269   8.425 -30.023  1.00 10.21           C
ATOM   3379  CD1 TYR A 444     -44.456   7.170 -29.381  1.00 12.40           C
ATOM   3380  CD2 TYR A 444     -44.928   9.545 -29.518  1.00  9.05           C
ATOM   3381  CE1 TYR A 444     -45.276   7.066 -28.244  1.00 12.85           C
ATOM   3382  CE2 TYR A 444     -45.746   9.436 -28.380  1.00 10.65           C
ATOM   3383  CZ  TYR A 444     -45.896   8.208 -27.764  1.00 12.03           C
ATOM   3384  OH  TYR A 444     -46.665   8.156 -26.618  1.00 11.26           O
ATOM   3385  N   LEU A 445     -39.956   9.788 -31.365  1.00 10.69           N
ATOM   3386  CA  LEU A 445     -38.814  10.024 -32.249  1.00  9.85           C
ATOM   3387  C   LEU A 445     -37.636   9.116 -31.837  1.00 10.82           C
ATOM   3388  O   LEU A 445     -36.739   8.834 -32.646  1.00  9.26           O
ATOM   3389  CB  LEU A 445     -38.425  11.495 -32.207  1.00  9.10           C
ATOM   3390  CG  LEU A 445     -37.252  11.876 -33.143  1.00 10.92           C
ATOM   3391  CD1 LEU A 445     -37.648  11.610 -34.626  1.00 11.92           C
ATOM   3392  CD2 LEU A 445     -36.891  13.309 -32.982  1.00 10.49           C
ATOM   3393  N   HIS A 446     -37.667   8.609 -30.603  1.00 10.41           N
ATOM   3394  CA  HIS A 446     -36.604   7.727 -30.103  1.00 10.82           C
ATOM   3395  C   HIS A 446     -35.222   8.293 -30.358  1.00  9.91           C
ATOM   3396  O   HIS A 446     -34.340   7.559 -30.835  1.00 10.55           O
ATOM   3397  CB  HIS A 446     -36.731   6.363 -30.746  1.00 13.12           C
ATOM   3398  CG  HIS A 446     -38.057   5.705 -30.504  1.00 12.68           C
ATOM   3399  ND1 HIS A 446     -38.368   5.040 -29.334  1.00 16.06           N
ATOM   3400  CD2 HIS A 446     -39.167   5.632 -31.280  1.00 15.19           C
ATOM   3401  CE1 HIS A 446     -39.612   4.587 -29.400  1.00 16.77           C
ATOM   3402  NE2 HIS A 446     -40.120   4.931 -30.572  1.00 14.88           N
ATOM   3403  N   HIS A 447     -35.051   9.574 -30.018  1.00  9.00           N
ATOM   3404  CA  HIS A 447     -33.783  10.319 -30.219  1.00  9.12           C
ATOM   3405  C   HIS A 447     -33.169  10.522 -28.831  1.00  8.90           C
ATOM   3406  O   HIS A 447     -33.618  11.320 -28.056  1.00  9.24           O
ATOM   3407  CB  HIS A 447     -34.112  11.649 -30.916  1.00  9.33           C
ATOM   3408  CG  HIS A 447     -32.911  12.491 -31.260  1.00 11.91           C
ATOM   3409  ND1 HIS A 447     -31.744  11.963 -31.779  1.00 12.37           N
ATOM   3410  CD2 HIS A 447     -32.715  13.828 -31.170  1.00 12.19           C
ATOM   3411  CE1 HIS A 447     -30.881  12.940 -31.997  1.00 12.35           C
ATOM   3412  NE2 HIS A 447     -31.439  14.082 -31.639  1.00 12.24           N
ATOM   3413  N   PHE A 448     -32.109   9.774 -28.539  1.00  9.49           N
ATOM   3414  CA  PHE A 448     -31.499   9.807 -27.204  1.00  9.43           C
ATOM   3415  C   PHE A 448     -30.000   9.591 -27.302  1.00  9.49           C
ATOM   3416  O   PHE A 448     -29.482   9.110 -28.340  1.00 11.33           O
ATOM   3417  CB  PHE A 448     -32.125   8.676 -26.360  1.00 10.21           C
ATOM   3418  CG  PHE A 448     -31.975   7.335 -26.993  1.00 13.22           C
ATOM   3419  CD1 PHE A 448     -30.773   6.629 -26.885  1.00 13.00           C
ATOM   3420  CD2 PHE A 448     -32.996   6.804 -27.754  1.00 12.41           C
ATOM   3421  CE1 PHE A 448     -30.597   5.404 -27.541  1.00 13.73           C
ATOM   3422  CE2 PHE A 448     -32.838   5.594 -28.401  1.00 14.89           C
ATOM   3423  CZ  PHE A 448     -31.627   4.884 -28.298  1.00 14.65           C
ATOM   3424  N   ALA A 449     -29.326   9.946 -26.216  1.00  8.85           N
ATOM   3425  CA  ALA A 449     -27.867   9.801 -26.117  1.00  9.13           C
ATOM   3426  C   ALA A 449     -27.578   8.747 -25.052  1.00  7.79           C
ATOM   3427  O   ALA A 449     -27.815   8.975 -23.883  1.00  9.21           O
ATOM   3428  CB  ALA A 449     -27.225  11.099 -25.721  1.00 10.11           C
ATOM   3429  N   TYR A 450     -27.135   7.581 -25.493  1.00  7.06           N
ATOM   3430  CA  TYR A 450     -26.835   6.440 -24.598  1.00  8.31           C
ATOM   3431  C   TYR A 450     -25.295   6.305 -24.655  1.00  8.65           C
ATOM   3432  O   TYR A 450     -24.722   5.909 -25.684  1.00  7.97           O
ATOM   3433  CB  TYR A 450     -27.533   5.194 -25.152  1.00  8.75           C
ATOM   3434  CG  TYR A 450     -27.352   3.951 -24.284  1.00  8.37           C
ATOM   3435  CD1 TYR A 450     -26.281   3.096 -24.478  1.00  7.19           C
ATOM   3436  CD2 TYR A 450     -28.276   3.620 -23.290  1.00  8.12           C
ATOM   3437  CE1 TYR A 450     -26.144   1.947 -23.713  1.00  9.45           C
ATOM   3438  CE2 TYR A 450     -28.158   2.484 -22.532  1.00  9.41           C
ATOM   3439  CZ  TYR A 450     -27.097   1.656 -22.734  1.00  7.83           C
ATOM   3440  OH  TYR A 450     -26.930   0.534 -21.937  1.00  8.44           O
ATOM   3441  N   ASP A 451     -24.661   6.629 -23.521  1.00  7.84           N
ATOM   3442  CA  ASP A 451     -23.203   6.681 -23.457  1.00  8.04           C
ATOM   3443  C   ASP A 451     -22.637   5.916 -22.254  1.00  7.26           C
ATOM   3444  O   ASP A 451     -22.507   6.475 -21.177  1.00  7.76           O
ATOM   3445  CB  ASP A 451     -22.746   8.149 -23.374  1.00  9.82           C
ATOM   3446  CG  ASP A 451     -21.231   8.284 -23.424  1.00 10.09           C
ATOM   3447  OD1 ASP A 451     -20.582   7.260 -23.675  1.00  9.50           O
ATOM   3448  OD2 ASP A 451     -20.721   9.404 -23.211  1.00 12.83           O
ATOM   3449  N   PRO A 452     -22.271   4.640 -22.445  1.00  8.69           N
ATOM   3450  CA  PRO A 452     -21.707   3.837 -21.345  1.00  7.28           C
ATOM   3451  C   PRO A 452     -20.305   4.248 -20.927  1.00  7.19           C
ATOM   3452  O   PRO A 452     -19.817   3.766 -19.907  1.00  8.21           O
ATOM   3453  CB  PRO A 452     -21.739   2.400 -21.861  1.00  8.07           C
ATOM   3454  CG  PRO A 452     -22.844   2.447 -22.955  1.00 10.73           C
ATOM   3455  CD  PRO A 452     -22.587   3.808 -23.625  1.00  9.29           C
ATOM   3456  N   GLN A 453     -19.646   5.093 -21.713  1.00  6.88           N
ATOM   3457  CA  GLN A 453     -18.309   5.581 -21.400  1.00  7.32           C
ATOM   3458  C   GLN A 453     -17.294   4.457 -21.213  1.00  8.47           C
ATOM   3459  O   GLN A 453     -16.452   4.502 -20.313  1.00  8.20           O
ATOM   3460  CB  GLN A 453     -18.364   6.505 -20.164  1.00  7.56           C
ATOM   3461  CG  GLN A 453     -19.212   7.750 -20.501  1.00  8.83           C
ATOM   3462  CD  GLN A 453     -19.101   8.899 -19.493  1.00  8.64           C
ATOM   3463  OE1 GLN A 453     -18.143   8.986 -18.675  1.00  9.35           O
ATOM   3464  NE2 GLN A 453     -20.082   9.803 -19.541  1.00 10.36           N
ATOM   3465  N   TYR A 454     -17.409   3.442 -22.066  1.00  8.10           N
ATOM   3466  CA  TYR A 454     -16.511   2.282 -22.027  1.00  8.87           C
ATOM   3467  C   TYR A 454     -15.061   2.735 -22.068  1.00  7.42           C
ATOM   3468  O   TYR A 454     -14.656   3.592 -22.888  1.00  9.48           O
ATOM   3469  CB  TYR A 454     -16.745   1.372 -23.224  1.00  7.01           C
ATOM   3470  CG  TYR A 454     -18.164   0.824 -23.310  1.00  7.60           C
ATOM   3471  CD1 TYR A 454     -18.667  -0.073 -22.365  1.00  7.51           C
ATOM   3472  CD2 TYR A 454     -18.976   1.162 -24.375  1.00  8.99           C
ATOM   3473  CE1 TYR A 454     -19.937  -0.630 -22.491  1.00  7.96           C
ATOM   3474  CE2 TYR A 454     -20.280   0.605 -24.515  1.00  7.63           C
ATOM   3475  CZ  TYR A 454     -20.738  -0.286 -23.567  1.00  8.77           C
ATOM   3476  OH  TYR A 454     -21.986  -0.837 -23.713  1.00  9.76           O
ATOM   3477  N   PHE A 455     -14.258   2.148 -21.186  1.00  8.69           N
ATOM   3478  CA  PHE A 455     -12.811   2.392 -21.119  1.00  9.67           C
ATOM   3479  C   PHE A 455     -12.378   3.798 -20.785  1.00 10.10           C
ATOM   3480  O   PHE A 455     -11.209   4.144 -20.962  1.00 11.01           O
ATOM   3481  CB  PHE A 455     -12.091   1.944 -22.413  1.00  7.92           C
ATOM   3482  CG  PHE A 455     -12.258   0.494 -22.728  1.00  7.99           C
ATOM   3483  CD1 PHE A 455     -12.117  -0.512 -21.748  1.00  7.38           C
ATOM   3484  CD2 PHE A 455     -12.542   0.111 -24.042  1.00 10.29           C
ATOM   3485  CE1 PHE A 455     -12.256  -1.831 -22.070  1.00  9.02           C
ATOM   3486  CE2 PHE A 455     -12.691  -1.252 -24.385  1.00 11.06           C
ATOM   3487  CZ  PHE A 455     -12.546  -2.242 -23.382  1.00 11.12           C
ATOM   3488  N   LEU A 456     -13.286   4.612 -20.279  1.00  8.71           N
ATOM   3489  CA  LEU A 456     -12.909   5.956 -19.872  1.00  9.62           C
ATOM   3490  C   LEU A 456     -12.365   5.977 -18.445  1.00  9.90           C
ATOM   3491  O   LEU A 456     -11.990   7.020 -17.944  1.00 11.01           O
ATOM   3492  CB  LEU A 456     -14.046   6.983 -20.089  1.00 10.76           C
ATOM   3493  CG  LEU A 456     -14.491   7.098 -21.568  1.00 11.22           C
ATOM   3494  CD1 LEU A 456     -15.314   8.326 -21.739  1.00 11.45           C
ATOM   3495  CD2 LEU A 456     -13.272   7.148 -22.520  1.00 11.89           C
ATOM   3496  N   ASN A 457     -12.358   4.819 -17.805  1.00  9.68           N
ATOM   3497  CA  ASN A 457     -11.720   4.676 -16.503  1.00 10.22           C
ATOM   3498  C   ASN A 457     -10.526   3.760 -16.804  1.00  9.77           C
ATOM   3499  O   ASN A 457     -10.672   2.676 -17.421  1.00 10.38           O
ATOM   3500  CB  ASN A 457     -12.653   4.018 -15.477  1.00  8.88           C
ATOM   3501  CG  ASN A 457     -11.930   3.678 -14.213  1.00  8.59           C
ATOM   3502  OD1 ASN A 457     -11.263   2.628 -14.140  1.00  9.72           O
ATOM   3503  ND2 ASN A 457     -12.042   4.560 -13.212  1.00 10.33           N
ATOM   3504  N   GLU A 458      -9.349   4.150 -16.294  1.00  9.64           N
ATOM   3505  CA  GLU A 458      -8.116   3.412 -16.615  1.00  9.93           C
ATOM   3506  C   GLU A 458      -8.058   1.988 -16.076  1.00  9.58           C
ATOM   3507  O   GLU A 458      -7.480   1.099 -16.721  1.00 11.78           O
ATOM   3508  CB  GLU A 458      -6.895   4.220 -16.163  1.00 14.32           C
ATOM   3509  CG  GLU A 458      -6.751   4.336 -14.671  1.00 16.57           C
ATOM   3510  CD  GLU A 458      -5.498   5.127 -14.272  1.00 21.77           C
ATOM   3511  OE1 GLU A 458      -4.542   5.160 -15.093  1.00 26.27           O
ATOM   3512  OE2 GLU A 458      -5.458   5.716 -13.174  1.00 18.09           O
ATOM   3513  N   LEU A 459      -8.646   1.732 -14.910  1.00 10.27           N
ATOM   3514  CA  LEU A 459      -8.625   0.365 -14.402  1.00  9.84           C
ATOM   3515  C   LEU A 459      -9.511  -0.571 -15.250  1.00 10.20           C
ATOM   3516  O   LEU A 459      -9.224  -1.728 -15.412  1.00  9.90           O
ATOM   3517  CB  LEU A 459      -9.091   0.342 -12.925  1.00 12.29           C
ATOM   3518  CG  LEU A 459      -9.040  -1.039 -12.249  1.00 11.95           C
ATOM   3519  CD1 LEU A 459      -7.571  -1.496 -12.140  1.00 16.20           C
ATOM   3520  CD2 LEU A 459      -9.653  -0.923 -10.837  1.00 13.00           C
ATOM   3521  N   ASP A 460     -10.572  -0.030 -15.847  1.00  7.84           N
ATOM   3522  CA  ASP A 460     -11.442  -0.864 -16.681  1.00  8.46           C
ATOM   3523  C   ASP A 460     -10.686  -1.309 -17.934  1.00  8.37           C
ATOM   3524  O   ASP A 460     -10.849  -2.436 -18.390  1.00  9.31           O
ATOM   3525  CB  ASP A 460     -12.696  -0.106 -17.160  1.00  8.34           C
ATOM   3526  CG  ASP A 460     -13.631   0.301 -16.011  1.00  7.81           C
ATOM   3527  OD1 ASP A 460     -13.409  -0.085 -14.838  1.00  8.84           O
ATOM   3528  OD2 ASP A 460     -14.606   1.038 -16.293  1.00  9.84           O
ATOM   3529  N   LEU A 461      -9.875  -0.395 -18.481  1.00  7.39           N
ATOM   3530  CA  LEU A 461      -9.062  -0.749 -19.644  1.00  8.33           C
ATOM   3531  C   LEU A 461      -7.987  -1.785 -19.269  1.00  7.35           C
ATOM   3532  O   LEU A 461      -7.841  -2.789 -19.965  1.00  8.01           O
ATOM   3533  CB  LEU A 461      -8.423   0.509 -20.219  1.00  9.87           C
ATOM   3534  CG  LEU A 461      -7.593   0.261 -21.479  1.00 11.31           C
ATOM   3535  CD1 LEU A 461      -8.363  -0.484 -22.566  1.00 13.76           C
ATOM   3536  CD2 LEU A 461      -7.106   1.619 -21.986  1.00 18.29           C
ATOM   3537  N   LEU A 462      -7.274  -1.536 -18.165  1.00  8.50           N
ATOM   3538  CA  LEU A 462      -6.257  -2.486 -17.719  1.00 10.73           C
ATOM   3539  C   LEU A 462      -6.842  -3.849 -17.389  1.00  8.55           C
ATOM   3540  O   LEU A 462      -6.297  -4.871 -17.778  1.00  9.70           O
ATOM   3541  CB  LEU A 462      -5.541  -1.938 -16.480  1.00 11.38           C
ATOM   3542  CG  LEU A 462      -4.587  -0.792 -16.790  1.00 13.85           C
ATOM   3543  CD1 LEU A 462      -4.291   0.022 -15.549  1.00 15.31           C
ATOM   3544  CD2 LEU A 462      -3.310  -1.329 -17.417  1.00 15.41           C
ATOM   3545  N   GLY A 463      -7.978  -3.876 -16.689  1.00  9.84           N
ATOM   3546  CA  GLY A 463      -8.622  -5.119 -16.290  1.00  9.84           C
ATOM   3547  C   GLY A 463      -9.123  -5.910 -17.480  1.00  9.05           C
ATOM   3548  O   GLY A 463      -8.960  -7.124 -17.545  1.00  9.33           O
ATOM   3549  N   GLN A 464      -9.731  -5.213 -18.443  1.00  9.00           N
ATOM   3550  CA  GLN A 464     -10.198  -5.894 -19.655  1.00  9.37           C
ATOM   3551  C   GLN A 464      -9.019  -6.468 -20.434  1.00  7.74           C
ATOM   3552  O   GLN A 464      -9.062  -7.589 -20.919  1.00  9.05           O
ATOM   3553  CB  GLN A 464     -10.942  -4.909 -20.569  1.00  9.82           C
ATOM   3554  CG  GLN A 464     -11.532  -5.578 -21.799  1.00  9.95           C
ATOM   3555  CD  GLN A 464     -12.541  -6.648 -21.445  1.00  7.96           C
ATOM   3556  OE1 GLN A 464     -13.315  -6.485 -20.483  1.00  9.19           O
ATOM   3557  NE2 GLN A 464     -12.572  -7.720 -22.215  1.00  8.38           N
ATOM   3558  N   ALA A 465      -7.967  -5.667 -20.540  1.00  9.29           N
ATOM   3559  CA  ALA A 465      -6.758  -6.095 -21.277  1.00 10.68           C
ATOM   3560  C   ALA A 465      -6.135  -7.321 -20.585  1.00  9.12           C
ATOM   3561  O   ALA A 465      -5.810  -8.316 -21.226  1.00  9.22           O
ATOM   3562  CB  ALA A 465      -5.729  -4.979 -21.344  1.00 10.50           C
ATOM   3563  N   ALA A 466      -6.059  -7.270 -19.259  1.00  9.84           N
ATOM   3564  CA  ALA A 466      -5.468  -8.385 -18.520  1.00 10.59           C
ATOM   3565  C   ALA A 466      -6.290  -9.666 -18.622  1.00 10.07           C
ATOM   3566  O   ALA A 466      -5.770 -10.770 -18.826  1.00 10.20           O
ATOM   3567  CB  ALA A 466      -5.287  -7.975 -17.058  1.00 10.12           C
ATOM   3568  N   ALA A 467      -7.607  -9.508 -18.529  1.00 10.99           N
ATOM   3569  CA  ALA A 467      -8.467 -10.661 -18.613  1.00  9.91           C
ATOM   3570  C   ALA A 467      -8.450 -11.318 -19.999  1.00  9.58           C
ATOM   3571  O   ALA A 467      -8.515 -12.515 -20.146  1.00  8.49           O
ATOM   3572  CB  ALA A 467      -9.936 -10.265 -18.251  1.00  8.76           C
ATOM   3573  N   THR A 468      -8.380 -10.498 -21.039  1.00 10.50           N
ATOM   3574  CA  THR A 468      -8.419 -11.032 -22.394  1.00  9.76           C
ATOM   3575  C   THR A 468      -7.055 -11.680 -22.671  1.00  9.64           C
ATOM   3576  O   THR A 468      -6.999 -12.749 -23.285  1.00 10.74           O
ATOM   3577  CB  THR A 468      -8.753  -9.927 -23.408  1.00  8.93           C
ATOM   3578  OG1 THR A 468      -9.943  -9.230 -22.975  1.00 10.01           O
ATOM   3579  CG2 THR A 468      -9.072 -10.558 -24.762  1.00  9.66           C
ATOM   3580  N   GLN A 469      -5.976 -11.053 -22.189  1.00 11.17           N
ATOM   3581  CA  GLN A 469      -4.655 -11.657 -22.342  1.00 11.02           C
ATOM   3582  C   GLN A 469      -4.632 -13.030 -21.630  1.00 12.05           C
ATOM   3583  O   GLN A 469      -4.037 -13.980 -22.131  1.00 11.44           O
ATOM   3584  CB  GLN A 469      -3.628 -10.740 -21.717  1.00 11.37           C
ATOM   3585  CG  GLN A 469      -2.195 -11.317 -21.759  1.00 13.41           C
ATOM   3586  CD  GLN A 469      -1.171 -10.432 -21.088  1.00 15.82           C
ATOM   3587  OE1 GLN A 469      -1.376  -9.961 -19.964  1.00 18.13           O
ATOM   3588  NE2 GLN A 469      -0.038 -10.200 -21.783  1.00 19.86           N
ATOM   3589  N   LEU A 470      -5.327 -13.121 -20.493  1.00 11.35           N
ATOM   3590  CA  LEU A 470      -5.398 -14.370 -19.724  1.00 10.87           C
ATOM   3591  C   LEU A 470      -6.099 -15.449 -20.516  1.00 12.05           C
ATOM   3592  O   LEU A 470      -5.708 -16.612 -20.482  1.00 11.02           O
ATOM   3593  CB  LEU A 470      -6.128 -14.123 -18.397  1.00 10.45           C
ATOM   3594  CG  LEU A 470      -6.381 -15.360 -17.529  1.00 11.83           C
ATOM   3595  CD1 LEU A 470      -5.072 -16.028 -17.100  1.00 13.41           C
ATOM   3596  CD2 LEU A 470      -7.157 -14.923 -16.275  1.00 11.27           C
ATOM   3597  N   ALA A 471      -7.141 -15.078 -21.262  1.00  9.83           N
ATOM   3598  CA  ALA A 471      -7.834 -16.085 -22.045  1.00 10.25           C
ATOM   3599  C   ALA A 471      -6.894 -16.689 -23.114  1.00  9.54           C
ATOM   3600  O   ALA A 471      -6.956 -17.865 -23.420  1.00 11.14           O
ATOM   3601  CB  ALA A 471      -9.105 -15.461 -22.703  1.00 11.65           C
ATOM   3602  N   ARG A 472      -6.072 -15.844 -23.723  1.00 10.18           N
ATOM   3603  CA  ARG A 472      -5.115 -16.316 -24.707  1.00  9.67           C
ATOM   3604  C   ARG A 472      -4.095 -17.233 -23.976  1.00 12.94           C
ATOM   3605  O   ARG A 472      -3.792 -18.328 -24.439  1.00 12.46           O
ATOM   3606  CB  ARG A 472      -4.371 -15.149 -25.353  1.00 12.19           C
ATOM   3607  CG  ARG A 472      -3.131 -15.638 -26.154  1.00  9.72           C
ATOM   3608  CD  ARG A 472      -2.368 -14.411 -26.684  1.00 12.08           C
ATOM   3609  NE  ARG A 472      -2.941 -13.925 -27.948  1.00 10.65           N
ATOM   3610  CZ  ARG A 472      -2.502 -12.816 -28.563  1.00 10.84           C
ATOM   3611  NH1 ARG A 472      -1.538 -12.045 -28.020  1.00 12.34           N
ATOM   3612  NH2 ARG A 472      -2.938 -12.532 -29.797  1.00 10.21           N
ATOM   3613  N   ASN A 473      -3.668 -16.790 -22.802  1.00 12.14           N
ATOM   3614  CA  ASN A 473      -2.694 -17.574 -22.059  1.00 14.64           C
ATOM   3615  C   ASN A 473      -3.237 -18.963 -21.726  1.00 12.38           C
ATOM   3616  O   ASN A 473      -2.600 -19.986 -21.985  1.00 12.51           O
ATOM   3617  CB  ASN A 473      -2.302 -16.862 -20.770  1.00 14.22           C
ATOM   3618  CG  ASN A 473      -1.367 -17.680 -19.913  1.00 20.40           C
ATOM   3619  OD1 ASN A 473      -1.770 -18.607 -19.215  1.00 20.22           O
ATOM   3620  ND2 ASN A 473      -0.091 -17.321 -19.955  1.00 22.75           N
ATOM   3621  N   ILE A 474      -4.448 -19.019 -21.168  1.00 11.23           N
ATOM   3622  CA  ILE A 474      -5.000 -20.302 -20.748  1.00 12.85           C
ATOM   3623  C   ILE A 474      -5.392 -21.221 -21.904  1.00 13.61           C
ATOM   3624  O   ILE A 474      -5.433 -22.434 -21.760  1.00 15.50           O
ATOM   3625  CB  ILE A 474      -6.182 -20.054 -19.746  1.00 11.52           C
ATOM   3626  CG1 ILE A 474      -6.299 -21.238 -18.761  1.00 11.42           C
ATOM   3627  CG2 ILE A 474      -7.511 -19.870 -20.508  1.00 12.92           C
ATOM   3628  CD1 ILE A 474      -5.190 -21.257 -17.729  1.00 12.14           C
ATOM   3629  N   SER A 475      -5.655 -20.650 -23.076  1.00 13.02           N
ATOM   3630  CA  SER A 475      -6.006 -21.446 -24.245  1.00 13.39           C
ATOM   3631  C   SER A 475      -4.842 -22.293 -24.724  1.00 13.30           C
ATOM   3632  O   SER A 475      -5.032 -23.209 -25.510  1.00 13.64           O
ATOM   3633  CB  SER A 475      -6.430 -20.546 -25.406  1.00 13.85           C
ATOM   3634  OG  SER A 475      -7.630 -19.808 -25.119  1.00 14.52           O
ATOM   3635  N   ASN A 476      -3.642 -21.960 -24.248  1.00 15.61           N
ATOM   3636  CA  ASN A 476      -2.444 -22.718 -24.636  1.00 17.34           C
ATOM   3637  C   ASN A 476      -1.582 -23.005 -23.394  1.00 17.94           C
ATOM   3638  O   ASN A 476      -0.345 -22.944 -23.447  1.00 19.08           O
ATOM   3639  CB  ASN A 476      -1.652 -21.916 -25.670  1.00 18.65           C
ATOM   3640  CG  ASN A 476      -0.766 -22.793 -26.539  1.00 21.34           C
ATOM   3641  OD1 ASN A 476      -0.885 -24.027 -26.545  1.00 19.28           O
ATOM   3642  ND2 ASN A 476       0.123 -22.154 -27.300  1.00 23.25           N
ATOM   3643  N  ASER A 477      -2.260 -23.298 -22.286  0.50 17.47           N
ATOM   3644  N  BSER A 477      -2.235 -23.303 -22.278  0.50 17.91           N
ATOM   3645  CA ASER A 477      -1.616 -23.585 -20.999  0.50 18.17           C
ATOM   3646  CA BSER A 477      -1.551 -23.586 -21.008  0.50 19.09           C
ATOM   3647  C  ASER A 477      -2.042 -24.946 -20.472  0.50 18.42           C
ATOM   3648  C  BSER A 477      -2.009 -24.935 -20.485  0.50 18.94           C
ATOM   3649  O  ASER A 477      -3.214 -25.329 -20.623  0.50 16.62           O
ATOM   3650  O  BSER A 477      -3.175 -25.303 -20.655  0.50 17.27           O
ATOM   3651  CB ASER A 477      -2.005 -22.528 -19.949  0.50 19.32           C
ATOM   3652  CB BSER A 477      -1.894 -22.506 -19.958  0.50 20.87           C
ATOM   3653  OG ASER A 477      -1.256 -21.348 -20.088  0.50 17.50           O
ATOM   3654  OG BSER A 477      -1.330 -22.794 -18.685  0.50 22.83           O
ATOM   3655  N   GLY A 478      -1.097 -25.674 -19.867  1.00 18.72           N
ATOM   3656  CA  GLY A 478      -1.435 -26.973 -19.302  1.00 18.85           C
ATOM   3657  C   GLY A 478      -2.168 -27.918 -20.233  1.00 17.65           C
ATOM   3658  O   GLY A 478      -1.766 -28.137 -21.367  1.00 20.26           O
ATOM   3659  N   ALA A 479      -3.247 -28.491 -19.730  1.00 17.47           N
ATOM   3660  CA  ALA A 479      -4.040 -29.449 -20.471  1.00 15.85           C
ATOM   3661  C   ALA A 479      -4.667 -28.920 -21.755  1.00 17.90           C
ATOM   3662  O   ALA A 479      -5.076 -29.720 -22.607  1.00 16.32           O
ATOM   3663  CB  ALA A 479      -5.156 -29.992 -19.550  1.00 16.27           C
ATOM   3664  N   MET A 480      -4.769 -27.591 -21.857  1.00 19.19           N
ATOM   3665  CA  MET A 480      -5.370 -26.947 -23.040  1.00 18.84           C
ATOM   3666  C   MET A 480      -4.429 -27.000 -24.229  1.00 20.89           C
ATOM   3667  O   MET A 480      -4.880 -26.917 -25.346  1.00 20.17           O
ATOM   3668  CB  MET A 480      -5.699 -25.477 -22.748  1.00 18.69           C
ATOM   3669  CG  MET A 480      -6.905 -25.265 -21.776  1.00 17.71           C
ATOM   3670  SD  MET A 480      -8.515 -25.708 -22.489  1.00 16.11           S
ATOM   3671  CE  MET A 480      -8.769 -24.284 -23.608  1.00 16.64           C
ATOM   3672  N   GLN A 481      -3.118 -27.120 -23.976  1.00 20.78           N
ATOM   3673  CA  GLN A 481      -2.126 -27.180 -25.053  1.00 21.15           C
ATOM   3674  C   GLN A 481      -2.420 -28.286 -26.048  1.00 21.64           C
ATOM   3675  O   GLN A 481      -2.222 -28.113 -27.249  1.00 21.29           O
ATOM   3676  CB  GLN A 481      -0.725 -27.411 -24.493  1.00 21.34           C
ATOM   3677  CG  GLN A 481      -0.141 -26.238 -23.747  1.00 26.00           C
ATOM   3678  CD  GLN A 481       1.189 -26.601 -23.071  1.00 31.32           C
ATOM   3679  OE1 GLN A 481       2.252 -26.518 -23.678  1.00 36.33           O
ATOM   3680  NE2 GLN A 481       1.120 -27.029 -21.809  1.00 35.30           N
ATOM   3681  N   THR A 482      -2.868 -29.425 -25.537  1.00 22.13           N
ATOM   3682  CA  THR A 482      -3.186 -30.599 -26.386  1.00 22.38           C
ATOM   3683  C   THR A 482      -4.136 -30.319 -27.556  1.00 22.80           C
ATOM   3684  O   THR A 482      -3.950 -30.803 -28.671  1.00 23.57           O
ATOM   3685  CB  THR A 482      -3.896 -31.699 -25.539  1.00 25.21           C
ATOM   3686  OG1 THR A 482      -3.154 -31.923 -24.333  1.00 30.17           O
ATOM   3687  CG2 THR A 482      -4.026 -32.985 -26.333  1.00 28.75           C
ATOM   3688  N   TYR A 483      -5.174 -29.546 -27.272  1.00 20.39           N
ATOM   3689  CA  TYR A 483      -6.220 -29.233 -28.248  1.00 19.81           C
ATOM   3690  C   TYR A 483      -5.983 -27.998 -29.102  1.00 18.46           C
ATOM   3691  O   TYR A 483      -6.696 -27.785 -30.098  1.00 20.07           O
ATOM   3692  CB  TYR A 483      -7.544 -29.097 -27.480  1.00 17.94           C
ATOM   3693  CG  TYR A 483      -7.906 -30.375 -26.746  1.00 18.38           C
ATOM   3694  CD1 TYR A 483      -8.460 -31.458 -27.432  1.00 17.77           C
ATOM   3695  CD2 TYR A 483      -7.673 -30.519 -25.371  1.00 19.24           C
ATOM   3696  CE1 TYR A 483      -8.780 -32.643 -26.780  1.00 16.23           C
ATOM   3697  CE2 TYR A 483      -7.991 -31.711 -24.718  1.00 17.74           C
ATOM   3698  CZ  TYR A 483      -8.540 -32.765 -25.417  1.00 17.76           C
ATOM   3699  OH  TYR A 483      -8.856 -33.968 -24.802  1.00 19.68           O
ATOM   3700  N   PHE A 484      -4.981 -27.208 -28.741  1.00 17.68           N
ATOM   3701  CA  PHE A 484      -4.675 -25.964 -29.448  1.00 17.47           C
ATOM   3702  C   PHE A 484      -4.170 -26.199 -30.870  1.00 18.81           C
ATOM   3703  O   PHE A 484      -3.151 -26.881 -31.075  1.00 20.82           O
ATOM   3704  CB  PHE A 484      -3.625 -25.174 -28.660  1.00 17.92           C
ATOM   3705  CG  PHE A 484      -3.338 -23.809 -29.218  1.00 18.02           C
ATOM   3706  CD1 PHE A 484      -4.221 -22.754 -29.012  1.00 16.00           C
ATOM   3707  CD2 PHE A 484      -2.173 -23.580 -29.942  1.00 19.06           C
ATOM   3708  CE1 PHE A 484      -3.942 -21.480 -29.518  1.00 16.36           C
ATOM   3709  CE2 PHE A 484      -1.883 -22.337 -30.451  1.00 18.32           C
ATOM   3710  CZ  PHE A 484      -2.767 -21.274 -30.240  1.00 17.95           C
ATOM   3711  N   ALA A 485      -4.841 -25.606 -31.859  1.00 15.77           N
ATOM   3712  CA  ALA A 485      -4.431 -25.768 -33.254  1.00 14.94           C
ATOM   3713  C   ALA A 485      -4.281 -24.403 -33.940  1.00 15.80           C
ATOM   3714  O   ALA A 485      -4.552 -24.279 -35.137  1.00 17.94           O
ATOM   3715  CB  ALA A 485      -5.436 -26.627 -33.981  1.00 16.26           C
ATOM   3716  N   GLY A 486      -3.854 -23.400 -33.175  1.00 16.30           N
ATOM   3717  CA  GLY A 486      -3.629 -22.079 -33.732  1.00 14.74           C
ATOM   3718  C   GLY A 486      -4.708 -21.037 -33.428  1.00 12.88           C
ATOM   3719  O   GLY A 486      -5.908 -21.294 -33.580  1.00 15.23           O
ATOM   3720  N   GLU A 487      -4.257 -19.853 -33.033  1.00 12.06           N
ATOM   3721  CA  GLU A 487      -5.197 -18.760 -32.720  1.00 13.32           C
ATOM   3722  C   GLU A 487      -5.726 -18.115 -34.009  1.00 13.79           C
ATOM   3723  O   GLU A 487      -4.985 -17.981 -35.009  1.00 13.01           O
ATOM   3724  CB  GLU A 487      -4.510 -17.711 -31.897  1.00 12.36           C
ATOM   3725  CG  GLU A 487      -5.455 -16.546 -31.476  1.00 12.59           C
ATOM   3726  CD  GLU A 487      -4.728 -15.496 -30.651  1.00 12.86           C
ATOM   3727  OE1 GLU A 487      -4.550 -15.726 -29.445  1.00 12.63           O
ATOM   3728  OE2 GLU A 487      -4.283 -14.450 -31.198  1.00 12.99           O
ATOM   3729  N   THR A 488      -7.007 -17.750 -34.011  1.00 12.93           N
ATOM   3730  CA  THR A 488      -7.610 -17.090 -35.174  1.00 13.32           C
ATOM   3731  C   THR A 488      -8.063 -15.658 -34.817  1.00 12.75           C
ATOM   3732  O   THR A 488      -8.180 -14.806 -35.710  1.00 13.03           O
ATOM   3733  CB  THR A 488      -8.788 -17.877 -35.728  1.00 13.30           C
ATOM   3734  OG1 THR A 488      -9.779 -18.004 -34.702  1.00 14.62           O
ATOM   3735  CG2 THR A 488      -8.302 -19.244 -36.209  1.00 13.72           C
ATOM   3736  N   ILE A 489      -8.311 -15.388 -33.528  1.00 11.57           N
ATOM   3737  CA  ILE A 489      -8.695 -14.057 -33.068  1.00 11.78           C
ATOM   3738  C   ILE A 489      -8.028 -13.846 -31.707  1.00 11.81           C
ATOM   3739  O   ILE A 489      -8.187 -14.703 -30.826  1.00 12.18           O
ATOM   3740  CB  ILE A 489     -10.220 -13.916 -32.836  1.00 11.81           C
ATOM   3741  CG1 ILE A 489     -11.001 -14.221 -34.115  1.00 12.04           C
ATOM   3742  CG2 ILE A 489     -10.521 -12.464 -32.397  1.00 14.90           C
ATOM   3743  CD1 ILE A 489     -12.540 -14.196 -33.884  1.00 13.32           C
ATOM   3744  N   PRO A 490      -7.225 -12.790 -31.533  1.00 11.56           N
ATOM   3745  CA  PRO A 490      -6.849 -11.742 -32.501  1.00 11.22           C
ATOM   3746  C   PRO A 490      -6.130 -12.261 -33.752  1.00 11.56           C
ATOM   3747  O   PRO A 490      -6.222 -11.636 -34.806  1.00 11.66           O
ATOM   3748  CB  PRO A 490      -5.897 -10.858 -31.720  1.00 12.08           C
ATOM   3749  CG  PRO A 490      -6.346 -11.046 -30.264  1.00 10.37           C
ATOM   3750  CD  PRO A 490      -6.677 -12.508 -30.189  1.00 11.83           C
ATOM   3751  N   GLY A 491      -5.406 -13.369 -33.626  1.00 10.81           N
ATOM   3752  CA  GLY A 491      -4.678 -13.883 -34.768  1.00 12.46           C
ATOM   3753  C   GLY A 491      -3.670 -12.856 -35.270  1.00 14.00           C
ATOM   3754  O   GLY A 491      -2.915 -12.271 -34.484  1.00 12.68           O
ATOM   3755  N   ASP A 492      -3.666 -12.636 -36.584  1.00 13.00           N
ATOM   3756  CA  ASP A 492      -2.794 -11.644 -37.215  1.00 15.96           C
ATOM   3757  C   ASP A 492      -2.973 -10.239 -36.706  1.00 15.61           C
ATOM   3758  O   ASP A 492      -2.116  -9.408 -36.933  1.00 16.11           O
ATOM   3759  CB  ASP A 492      -3.018 -11.576 -38.738  1.00 19.06           C
ATOM   3760  CG  ASP A 492      -2.688 -12.859 -39.444  1.00 24.01           C
ATOM   3761  OD1 ASP A 492      -1.990 -13.715 -38.861  1.00 27.57           O
ATOM   3762  OD2 ASP A 492      -3.136 -12.992 -40.607  1.00 25.43           O
ATOM   3763  N   ASN A 493      -4.076  -9.957 -36.010  1.00 11.69           N
ATOM   3764  CA  ASN A 493      -4.362  -8.601 -35.543  1.00 11.01           C
ATOM   3765  C   ASN A 493      -3.641  -8.173 -34.278  1.00 11.25           C
ATOM   3766  O   ASN A 493      -3.642  -6.983 -33.902  1.00 12.79           O
ATOM   3767  CB  ASN A 493      -5.876  -8.418 -35.376  1.00 11.50           C
ATOM   3768  CG  ASN A 493      -6.617  -8.514 -36.692  1.00 12.62           C
ATOM   3769  OD1 ASN A 493      -7.769  -8.985 -36.752  1.00 15.51           O
ATOM   3770  ND2 ASN A 493      -5.979  -8.058 -37.748  1.00 11.92           N
ATOM   3771  N   LEU A 494      -3.035  -9.132 -33.582  1.00 11.11           N
ATOM   3772  CA  LEU A 494      -2.232  -8.782 -32.396  1.00 11.93           C
ATOM   3773  C   LEU A 494      -1.173  -9.865 -32.169  1.00 11.62           C
ATOM   3774  O   LEU A 494      -1.502 -11.029 -32.040  1.00 12.16           O
ATOM   3775  CB  LEU A 494      -3.103  -8.648 -31.132  1.00  9.53           C
ATOM   3776  CG  LEU A 494      -2.352  -8.261 -29.849  1.00 11.20           C
ATOM   3777  CD1 LEU A 494      -1.775  -6.858 -29.986  1.00 13.44           C
ATOM   3778  CD2 LEU A 494      -3.307  -8.301 -28.628  1.00 11.85           C
ATOM   3779  N   ALA A 495       0.100  -9.468 -32.167  1.00 13.32           N
ATOM   3780  CA  ALA A 495       1.218 -10.390 -31.975  1.00 13.57           C
ATOM   3781  C   ALA A 495       0.885 -11.331 -30.828  1.00 12.03           C
ATOM   3782  O   ALA A 495       0.394 -10.890 -29.778  1.00 12.45           O
ATOM   3783  CB  ALA A 495       2.461  -9.602 -31.639  1.00 15.26           C
ATOM   3784  N   TYR A 496       1.159 -12.613 -31.044  1.00 12.06           N
ATOM   3785  CA  TYR A 496       0.843 -13.629 -30.051  1.00 13.22           C
ATOM   3786  C   TYR A 496       1.507 -13.434 -28.690  1.00 13.47           C
ATOM   3787  O   TYR A 496       0.965 -13.863 -27.681  1.00 14.03           O
ATOM   3788  CB  TYR A 496       1.187 -15.012 -30.607  1.00 14.44           C
ATOM   3789  CG  TYR A 496       0.636 -16.148 -29.739  1.00 14.05           C
ATOM   3790  CD1 TYR A 496      -0.712 -16.469 -29.750  1.00 15.00           C
ATOM   3791  CD2 TYR A 496       1.483 -16.867 -28.897  1.00 14.28           C
ATOM   3792  CE1 TYR A 496      -1.223 -17.493 -28.943  1.00 14.45           C
ATOM   3793  CE2 TYR A 496       1.002 -17.886 -28.076  1.00 15.54           C
ATOM   3794  CZ  TYR A 496      -0.343 -18.184 -28.114  1.00 14.37           C
ATOM   3795  OH  TYR A 496      -0.837 -19.177 -27.321  1.00 15.79           O
ATOM   3796  N   ASP A 497       2.681 -12.810 -28.670  1.00 15.13           N
ATOM   3797  CA  ASP A 497       3.388 -12.588 -27.415  1.00 16.45           C
ATOM   3798  C   ASP A 497       3.186 -11.186 -26.866  1.00 15.75           C
ATOM   3799  O   ASP A 497       3.941 -10.711 -26.018  1.00 16.84           O
ATOM   3800  CB  ASP A 497       4.894 -12.893 -27.561  1.00 18.93           C
ATOM   3801  CG  ASP A 497       5.578 -11.949 -28.511  1.00 23.84           C
ATOM   3802  OD1 ASP A 497       4.947 -10.940 -28.949  1.00 24.13           O
ATOM   3803  OD2 ASP A 497       6.760 -12.206 -28.835  1.00 27.85           O
ATOM   3804  N   ALA A 498       2.124 -10.520 -27.328  1.00 13.95           N
ATOM   3805  CA  ALA A 498       1.840  -9.168 -26.859  1.00 12.57           C
ATOM   3806  C   ALA A 498       1.772  -9.036 -25.324  1.00 11.77           C
ATOM   3807  O   ALA A 498       1.172  -9.877 -24.662  1.00 13.17           O
ATOM   3808  CB  ALA A 498       0.501  -8.693 -27.445  1.00 12.92           C
ATOM   3809  N   ASP A 499       2.355  -7.980 -24.775  1.00 11.65           N
ATOM   3810  CA  ASP A 499       2.298  -7.762 -23.353  1.00 13.04           C
ATOM   3811  C   ASP A 499       1.042  -6.986 -22.949  1.00 13.54           C
ATOM   3812  O   ASP A 499       0.198  -6.633 -23.803  1.00 13.27           O
ATOM   3813  CB  ASP A 499       3.584  -7.075 -22.833  1.00 16.29           C
ATOM   3814  CG  ASP A 499       3.839  -5.725 -23.452  1.00 20.78           C
ATOM   3815  OD1 ASP A 499       2.914  -5.082 -23.963  1.00 17.15           O
ATOM   3816  OD2 ASP A 499       4.995  -5.266 -23.417  1.00 20.85           O
ATOM   3817  N   LEU A 500       0.899  -6.705 -21.664  1.00 14.56           N
ATOM   3818  CA  LEU A 500      -0.285  -5.969 -21.191  1.00 13.31           C
ATOM   3819  C   LEU A 500      -0.487  -4.611 -21.857  1.00 14.38           C
ATOM   3820  O   LEU A 500      -1.623  -4.275 -22.242  1.00 13.48           O
ATOM   3821  CB  LEU A 500      -0.246  -5.813 -19.670  1.00 14.37           C
ATOM   3822  CG  LEU A 500      -1.488  -5.220 -18.999  1.00 12.69           C
ATOM   3823  CD1 LEU A 500      -2.718  -6.129 -19.319  1.00 16.16           C
ATOM   3824  CD2 LEU A 500      -1.261  -5.161 -17.489  1.00 17.94           C
ATOM   3825  N  ASER A 501       0.584  -3.837 -22.023  0.50 12.92           N
ATOM   3826  N  BSER A 501       0.606  -3.851 -22.029  0.50 13.68           N
ATOM   3827  CA ASER A 501       0.461  -2.534 -22.655  0.50 13.85           C
ATOM   3828  CA BSER A 501       0.528  -2.536 -22.655  0.50 15.36           C
ATOM   3829  C  ASER A 501      -0.085  -2.668 -24.072  0.50 13.30           C
ATOM   3830  C  BSER A 501      -0.030  -2.648 -24.070  0.50 14.27           C
ATOM   3831  O  ASER A 501      -0.961  -1.907 -24.490  0.50 12.15           O
ATOM   3832  O  BSER A 501      -0.879  -1.859 -24.477  0.50 13.70           O
ATOM   3833  CB ASER A 501       1.823  -1.831 -22.696  0.50 15.31           C
ATOM   3834  CB BSER A 501       1.914  -1.860 -22.688  0.50 17.55           C
ATOM   3835  OG ASER A 501       2.288  -1.547 -21.393  0.50 14.81           O
ATOM   3836  OG BSER A 501       2.832  -2.568 -23.508  0.50 20.98           O
ATOM   3837  N   ALA A 502       0.415  -3.652 -24.806  1.00 12.19           N
ATOM   3838  CA  ALA A 502      -0.029  -3.839 -26.176  1.00 13.92           C
ATOM   3839  C   ALA A 502      -1.507  -4.204 -26.190  1.00 12.59           C
ATOM   3840  O   ALA A 502      -2.280  -3.752 -27.045  1.00 12.15           O
ATOM   3841  CB  ALA A 502       0.803  -4.932 -26.872  1.00 12.56           C
ATOM   3842  N   TRP A 503      -1.918  -5.037 -25.247  1.00 11.53           N
ATOM   3843  CA  TRP A 503      -3.343  -5.390 -25.197  1.00  9.71           C
ATOM   3844  C   TRP A 503      -4.184  -4.132 -24.894  1.00 11.58           C
ATOM   3845  O   TRP A 503      -5.288  -3.981 -25.449  1.00  9.38           O
ATOM   3846  CB  TRP A 503      -3.592  -6.456 -24.123  1.00 10.75           C
ATOM   3847  CG  TRP A 503      -3.408  -7.868 -24.608  1.00 10.52           C
ATOM   3848  CD1 TRP A 503      -2.295  -8.691 -24.446  1.00 10.78           C
ATOM   3849  CD2 TRP A 503      -4.376  -8.661 -25.321  1.00  9.56           C
ATOM   3850  NE1 TRP A 503      -2.535  -9.912 -25.017  1.00 11.19           N
ATOM   3851  CE2 TRP A 503      -3.803  -9.933 -25.555  1.00  8.41           C
ATOM   3852  CE3 TRP A 503      -5.689  -8.418 -25.783  1.00 10.08           C
ATOM   3853  CZ2 TRP A 503      -4.495 -10.957 -26.224  1.00 10.98           C
ATOM   3854  CZ3 TRP A 503      -6.346  -9.434 -26.440  1.00 10.13           C
ATOM   3855  CH2 TRP A 503      -5.764 -10.675 -26.656  1.00  9.48           C
ATOM   3856  N  ATHR A 504      -3.719  -3.233 -24.027  0.50 10.30           N
ATOM   3857  N  BTHR A 504      -3.684  -3.232 -24.044  0.50 11.19           N
ATOM   3858  CA ATHR A 504      -4.516  -2.046 -23.742  0.50 10.29           C
ATOM   3859  CA BTHR A 504      -4.454  -2.039 -23.733  0.50 11.41           C
ATOM   3860  C  ATHR A 504      -4.666  -1.164 -24.967  0.50 10.93           C
ATOM   3861  C  BTHR A 504      -4.631  -1.150 -24.944  0.50 11.89           C
ATOM   3862  O  ATHR A 504      -5.651  -0.430 -25.080  0.50 10.13           O
ATOM   3863  O  BTHR A 504      -5.604  -0.407 -25.033  0.50 11.48           O
ATOM   3864  CB ATHR A 504      -3.956  -1.177 -22.596  0.50 11.37           C
ATOM   3865  CB BTHR A 504      -3.853  -1.179 -22.587  0.50 13.86           C
ATOM   3866  OG1ATHR A 504      -2.700  -0.610 -22.981  0.50 11.77           O
ATOM   3867  OG1BTHR A 504      -2.600  -0.623 -22.992  0.50 14.75           O
ATOM   3868  CG2ATHR A 504      -3.768  -2.019 -21.317  0.50 11.61           C
ATOM   3869  CG2BTHR A 504      -3.662  -2.023 -21.319  0.50 14.17           C
ATOM   3870  N   GLU A 505      -3.703  -1.223 -25.883  1.00 11.22           N
ATOM   3871  CA  GLU A 505      -3.792  -0.394 -27.090  1.00 10.82           C
ATOM   3872  C   GLU A 505      -4.727  -1.057 -28.112  1.00 10.64           C
ATOM   3873  O   GLU A 505      -5.378  -0.359 -28.892  1.00 11.98           O
ATOM   3874  CB  GLU A 505      -2.410  -0.188 -27.690  1.00 14.34           C
ATOM   3875  CG  GLU A 505      -1.514   0.637 -26.764  1.00 22.53           C
ATOM   3876  CD  GLU A 505      -0.109   0.797 -27.299  1.00 30.87           C
ATOM   3877  OE1 GLU A 505       0.297  -0.027 -28.161  1.00 34.90           O
ATOM   3878  OE2 GLU A 505       0.596   1.735 -26.837  1.00 34.72           O
ATOM   3879  N   TYR A 506      -4.816  -2.383 -28.083  1.00  9.64           N
ATOM   3880  CA  TYR A 506      -5.646  -3.158 -28.997  1.00  8.92           C
ATOM   3881  C   TYR A 506      -7.127  -3.214 -28.629  1.00  9.57           C
ATOM   3882  O   TYR A 506      -8.007  -3.087 -29.497  1.00  9.71           O
ATOM   3883  CB  TYR A 506      -5.062  -4.581 -29.074  1.00 10.34           C
ATOM   3884  CG  TYR A 506      -5.921  -5.629 -29.726  1.00  8.98           C
ATOM   3885  CD1 TYR A 506      -6.875  -6.316 -28.966  1.00 10.25           C
ATOM   3886  CD2 TYR A 506      -5.786  -5.968 -31.083  1.00 10.87           C
ATOM   3887  CE1 TYR A 506      -7.682  -7.303 -29.522  1.00 10.24           C
ATOM   3888  CE2 TYR A 506      -6.576  -6.968 -31.654  1.00  9.89           C
ATOM   3889  CZ  TYR A 506      -7.524  -7.628 -30.862  1.00 10.11           C
ATOM   3890  OH  TYR A 506      -8.287  -8.611 -31.427  1.00 12.29           O
ATOM   3891  N   ILE A 507      -7.398  -3.364 -27.339  1.00 10.24           N
ATOM   3892  CA  ILE A 507      -8.783  -3.572 -26.896  1.00 10.87           C
ATOM   3893  C   ILE A 507      -9.826  -2.512 -27.279  1.00 11.07           C
ATOM   3894  O   ILE A 507     -10.941  -2.878 -27.645  1.00  9.41           O
ATOM   3895  CB  ILE A 507      -8.777  -3.819 -25.337  1.00 11.60           C
ATOM   3896  CG1 ILE A 507      -8.252  -5.222 -25.063  1.00 10.26           C
ATOM   3897  CG2 ILE A 507     -10.130  -3.605 -24.725  1.00 14.40           C
ATOM   3898  CD1 ILE A 507      -9.089  -6.354 -25.543  1.00 13.41           C
ATOM   3899  N   PRO A 508      -9.496  -1.210 -27.251  1.00  9.79           N
ATOM   3900  CA  PRO A 508     -10.529  -0.230 -27.610  1.00  8.97           C
ATOM   3901  C   PRO A 508     -11.083  -0.376 -29.029  1.00 10.66           C
ATOM   3902  O   PRO A 508     -12.166   0.101 -29.354  1.00 10.68           O
ATOM   3903  CB  PRO A 508      -9.831   1.112 -27.437  1.00 10.70           C
ATOM   3904  CG  PRO A 508      -8.805   0.821 -26.325  1.00  9.07           C
ATOM   3905  CD  PRO A 508      -8.275  -0.539 -26.754  1.00 10.43           C
ATOM   3906  N   TYR A 509     -10.314  -1.015 -29.883  1.00 10.35           N
ATOM   3907  CA  TYR A 509     -10.686  -1.219 -31.267  1.00  9.78           C
ATOM   3908  C   TYR A 509     -11.171  -2.606 -31.592  1.00  8.91           C
ATOM   3909  O   TYR A 509     -11.460  -2.914 -32.746  1.00  9.90           O
ATOM   3910  CB  TYR A 509      -9.467  -0.851 -32.154  1.00 10.04           C
ATOM   3911  CG  TYR A 509      -9.092   0.595 -31.983  1.00 10.06           C
ATOM   3912  CD1 TYR A 509      -9.808   1.606 -32.626  1.00  9.73           C
ATOM   3913  CD2 TYR A 509      -8.078   0.959 -31.098  1.00 11.80           C
ATOM   3914  CE1 TYR A 509      -9.530   2.937 -32.401  1.00 13.09           C
ATOM   3915  CE2 TYR A 509      -7.800   2.293 -30.850  1.00 14.48           C
ATOM   3916  CZ  TYR A 509      -8.534   3.278 -31.505  1.00 12.99           C
ATOM   3917  OH  TYR A 509      -8.298   4.610 -31.217  1.00 17.48           O
ATOM   3918  N   HIS A 510     -11.307  -3.440 -30.564  1.00  8.84           N
ATOM   3919  CA  HIS A 510     -11.750  -4.810 -30.729  1.00  9.09           C
ATOM   3920  C   HIS A 510     -12.603  -5.276 -29.552  1.00  9.74           C
ATOM   3921  O   HIS A 510     -12.276  -6.253 -28.888  1.00 10.34           O
ATOM   3922  CB  HIS A 510     -10.562  -5.777 -30.907  1.00 11.16           C
ATOM   3923  CG  HIS A 510      -9.636  -5.392 -32.023  1.00  9.41           C
ATOM   3924  ND1 HIS A 510      -8.648  -4.428 -31.886  1.00  9.89           N
ATOM   3925  CD2 HIS A 510      -9.578  -5.820 -33.303  1.00  8.74           C
ATOM   3926  CE1 HIS A 510      -8.020  -4.284 -33.040  1.00 12.48           C
ATOM   3927  NE2 HIS A 510      -8.561  -5.113 -33.912  1.00 11.33           N
ATOM   3928  N   PHE A 511     -13.664  -4.544 -29.272  1.00  9.43           N
ATOM   3929  CA  PHE A 511     -14.550  -4.942 -28.190  1.00  8.19           C
ATOM   3930  C   PHE A 511     -15.974  -4.662 -28.587  1.00  9.99           C
ATOM   3931  O   PHE A 511     -16.272  -3.952 -29.554  1.00  9.63           O
ATOM   3932  CB  PHE A 511     -14.231  -4.181 -26.897  1.00  8.10           C
ATOM   3933  CG  PHE A 511     -14.872  -2.810 -26.805  1.00  9.02           C
ATOM   3934  CD1 PHE A 511     -14.321  -1.736 -27.493  1.00  8.54           C
ATOM   3935  CD2 PHE A 511     -16.033  -2.603 -26.066  1.00  9.41           C
ATOM   3936  CE1 PHE A 511     -14.899  -0.480 -27.451  1.00  9.63           C
ATOM   3937  CE2 PHE A 511     -16.625  -1.355 -26.013  1.00 11.01           C
ATOM   3938  CZ  PHE A 511     -16.059  -0.278 -26.704  1.00 11.35           C
ATOM   3939  N   ARG A 512     -16.876  -5.236 -27.809  1.00  9.34           N
ATOM   3940  CA  ARG A 512     -18.316  -4.964 -28.011  1.00  9.36           C
ATOM   3941  C   ARG A 512     -18.939  -4.763 -26.650  1.00  9.69           C
ATOM   3942  O   ARG A 512     -18.351  -5.148 -25.640  1.00  9.35           O
ATOM   3943  CB  ARG A 512     -19.022  -6.166 -28.650  1.00 10.05           C
ATOM   3944  CG  ARG A 512     -19.008  -7.433 -27.772  1.00 10.31           C
ATOM   3945  CD  ARG A 512     -19.983  -8.510 -28.333  1.00 11.40           C
ATOM   3946  NE  ARG A 512     -19.889  -9.798 -27.666  1.00 13.42           N
ATOM   3947  CZ  ARG A 512     -20.553 -10.115 -26.555  1.00 13.77           C
ATOM   3948  NH1 ARG A 512     -21.360  -9.211 -25.982  1.00 13.56           N
ATOM   3949  NH2 ARG A 512     -20.482 -11.353 -26.040  1.00 13.84           N
ATOM   3950  N   PRO A 513     -20.097  -4.095 -26.582  1.00  7.89           N
ATOM   3951  CA  PRO A 513     -20.807  -3.907 -25.308  1.00  7.60           C
ATOM   3952  C   PRO A 513     -21.207  -5.330 -24.873  1.00  7.88           C
ATOM   3953  O   PRO A 513     -21.441  -6.227 -25.709  1.00  7.72           O
ATOM   3954  CB  PRO A 513     -22.079  -3.169 -25.738  1.00  8.93           C
ATOM   3955  CG  PRO A 513     -21.551  -2.320 -26.914  1.00 10.12           C
ATOM   3956  CD  PRO A 513     -20.722  -3.306 -27.672  1.00  8.96           C
ATOM   3957  N   ASN A 514     -21.338  -5.530 -23.558  1.00  7.82           N
ATOM   3958  CA  ASN A 514     -21.772  -6.823 -23.072  1.00  8.20           C
ATOM   3959  C   ASN A 514     -23.323  -6.918 -22.967  1.00  9.22           C
ATOM   3960  O   ASN A 514     -23.889  -8.021 -22.749  1.00  9.13           O
ATOM   3961  CB  ASN A 514     -21.134  -7.142 -21.713  1.00  9.63           C
ATOM   3962  CG  ASN A 514     -21.091  -8.620 -21.430  1.00 10.58           C
ATOM   3963  OD1 ASN A 514     -20.921  -9.445 -22.339  1.00 10.08           O
ATOM   3964  ND2 ASN A 514     -21.211  -8.981 -20.126  1.00  9.66           N
ATOM   3965  N   TYR A 515     -23.978  -5.758 -23.047  1.00  9.60           N
ATOM   3966  CA  TYR A 515     -25.458  -5.699 -23.014  1.00  9.46           C
ATOM   3967  C   TYR A 515     -26.023  -6.111 -21.660  1.00 10.24           C
ATOM   3968  O   TYR A 515     -27.096  -6.741 -21.608  1.00 10.69           O
ATOM   3969  CB  TYR A 515     -26.120  -6.596 -24.109  1.00 10.07           C
ATOM   3970  CG  TYR A 515     -25.348  -6.665 -25.433  1.00  9.23           C
ATOM   3971  CD1 TYR A 515     -25.048  -5.512 -26.176  1.00  9.05           C
ATOM   3972  CD2 TYR A 515     -24.918  -7.893 -25.928  1.00  8.99           C
ATOM   3973  CE1 TYR A 515     -24.339  -5.603 -27.377  1.00 10.58           C
ATOM   3974  CE2 TYR A 515     -24.190  -7.992 -27.118  1.00 10.28           C
ATOM   3975  CZ  TYR A 515     -23.916  -6.843 -27.828  1.00 10.59           C
ATOM   3976  OH  TYR A 515     -23.188  -6.940 -28.998  1.00 11.37           O
ATOM   3977  N   HIS A 516     -25.282  -5.810 -20.582  1.00  8.92           N
ATOM   3978  CA  HIS A 516     -25.748  -6.107 -19.220  1.00  9.46           C
ATOM   3979  C   HIS A 516     -25.962  -4.762 -18.504  1.00  9.82           C
ATOM   3980  O   HIS A 516     -25.747  -4.630 -17.297  1.00  9.63           O
ATOM   3981  CB  HIS A 516     -24.705  -6.883 -18.403  1.00 11.38           C
ATOM   3982  CG  HIS A 516     -24.481  -8.293 -18.841  1.00 13.24           C
ATOM   3983  ND1 HIS A 516     -23.799  -9.199 -18.053  1.00 11.35           N
ATOM   3984  CD2 HIS A 516     -24.761  -8.937 -19.999  1.00 14.10           C
ATOM   3985  CE1 HIS A 516     -23.656 -10.334 -18.716  1.00 12.73           C
ATOM   3986  NE2 HIS A 516     -24.231 -10.204 -19.899  1.00 13.75           N
ATOM   3987  N   GLY A 517     -26.397  -3.749 -19.247  1.00  8.79           N
ATOM   3988  CA  GLY A 517     -26.513  -2.436 -18.649  1.00  9.37           C
ATOM   3989  C   GLY A 517     -27.484  -2.261 -17.485  1.00  8.86           C
ATOM   3990  O   GLY A 517     -28.637  -2.681 -17.604  1.00  9.31           O
ATOM   3991  N   VAL A 518     -26.997  -1.714 -16.369  1.00  6.76           N
ATOM   3992  CA  VAL A 518     -27.878  -1.460 -15.222  1.00  7.25           C
ATOM   3993  C   VAL A 518     -27.622  -0.091 -14.643  1.00  7.38           C
ATOM   3994  O   VAL A 518     -26.678   0.579 -15.031  1.00  8.57           O
ATOM   3995  CB  VAL A 518     -27.630  -2.476 -14.063  1.00  7.45           C
ATOM   3996  CG1 VAL A 518     -27.778  -3.891 -14.580  1.00  9.40           C
ATOM   3997  CG2 VAL A 518     -26.228  -2.263 -13.464  1.00 10.09           C
ATOM   3998  N   GLY A 519     -28.523   0.354 -13.758  1.00  7.08           N
ATOM   3999  CA  GLY A 519     -28.265   1.523 -12.941  1.00  7.65           C
ATOM   4000  C   GLY A 519     -28.843   2.847 -13.284  1.00  6.88           C
ATOM   4001  O   GLY A 519     -28.622   3.778 -12.532  1.00  7.99           O
ATOM   4002  N   THR A 520     -29.506   2.949 -14.428  1.00  7.16           N
ATOM   4003  CA  THR A 520     -30.049   4.222 -14.892  1.00  8.51           C
ATOM   4004  C   THR A 520     -31.179   4.823 -14.057  1.00  8.13           C
ATOM   4005  O   THR A 520     -31.515   5.960 -14.254  1.00  9.40           O
ATOM   4006  CB  THR A 520     -30.488   4.089 -16.335  1.00  9.76           C
ATOM   4007  OG1 THR A 520     -31.341   2.937 -16.457  1.00  9.05           O
ATOM   4008  CG2 THR A 520     -29.240   3.888 -17.230  1.00 10.62           C
ATOM   4009  N   CYS A 521     -31.795   3.998 -13.197  1.00  8.84           N
ATOM   4010  CA  CYS A 521     -32.814   4.458 -12.222  1.00  8.77           C
ATOM   4011  C   CYS A 521     -32.434   3.741 -10.919  1.00  9.03           C
ATOM   4012  O   CYS A 521     -33.220   2.987 -10.351  1.00  9.80           O
ATOM   4013  CB  CYS A 521     -34.217   4.047 -12.651  1.00  9.27           C
ATOM   4014  SG  CYS A 521     -34.820   4.872 -14.158  1.00 10.20           S
ATOM   4015  N   SER A 522     -31.230   4.016 -10.423  1.00  9.74           N
ATOM   4016  CA  SER A 522     -30.677   3.249  -9.310  1.00  8.53           C
ATOM   4017  C   SER A 522     -31.538   3.224  -8.046  1.00  8.91           C
ATOM   4018  O   SER A 522     -32.031   4.276  -7.544  1.00  9.23           O
ATOM   4019  CB  SER A 522     -29.295   3.820  -8.977  1.00  9.93           C
ATOM   4020  OG  SER A 522     -28.284   3.342  -9.886  1.00  9.05           O
ATOM   4021  N   MET A 523     -31.643   2.011  -7.515  1.00  8.84           N
ATOM   4022  CA  MET A 523     -32.312   1.777  -6.253  1.00  9.58           C
ATOM   4023  C   MET A 523     -31.271   1.992  -5.144  1.00  9.60           C
ATOM   4024  O   MET A 523     -30.455   1.121  -4.809  1.00  9.64           O
ATOM   4025  CB  MET A 523     -32.855   0.362  -6.210  1.00  9.96           C
ATOM   4026  CG  MET A 523     -33.600   0.055  -4.863  1.00 10.67           C
ATOM   4027  SD  MET A 523     -34.484  -1.509  -4.910  1.00 11.75           S
ATOM   4028  CE  MET A 523     -33.146  -2.693  -5.103  1.00 12.71           C
ATOM   4029  N   MET A 524     -31.323   3.182  -4.583  1.00  9.43           N
ATOM   4030  CA  MET A 524     -30.486   3.584  -3.457  1.00 11.25           C
ATOM   4031  C   MET A 524     -31.068   4.898  -2.933  1.00 10.48           C
ATOM   4032  O   MET A 524     -31.893   5.541  -3.596  1.00 10.38           O
ATOM   4033  CB  MET A 524     -29.014   3.712  -3.865  1.00 11.87           C
ATOM   4034  CG  MET A 524     -28.755   4.748  -4.943  1.00  9.71           C
ATOM   4035  SD  MET A 524     -27.012   4.496  -5.504  1.00 13.78           S
ATOM   4036  CE  MET A 524     -26.924   5.693  -6.868  1.00 10.52           C
ATOM   4037  N   PRO A 525     -30.666   5.325  -1.732  1.00 11.99           N
ATOM   4038  CA  PRO A 525     -31.210   6.572  -1.171  1.00 12.95           C
ATOM   4039  C   PRO A 525     -31.050   7.750  -2.091  1.00 12.50           C
ATOM   4040  O   PRO A 525     -30.063   7.847  -2.845  1.00 11.95           O
ATOM   4041  CB  PRO A 525     -30.398   6.753   0.118  1.00 12.90           C
ATOM   4042  CG  PRO A 525     -30.124   5.325   0.526  1.00 13.69           C
ATOM   4043  CD  PRO A 525     -29.728   4.691  -0.790  1.00 13.36           C
ATOM   4044  N   LYS A 526     -31.997   8.675  -2.013  1.00 12.97           N
ATOM   4045  CA  LYS A 526     -31.960   9.889  -2.815  1.00 13.32           C
ATOM   4046  C   LYS A 526     -30.653  10.611  -2.567  1.00 14.36           C
ATOM   4047  O   LYS A 526     -30.018  11.117  -3.507  1.00 13.19           O
ATOM   4048  CB  LYS A 526     -33.183  10.768  -2.458  1.00 14.51           C
ATOM   4049  CG  LYS A 526     -33.420  11.955  -3.372  1.00 17.98           C
ATOM   4050  CD  LYS A 526     -34.773  12.601  -3.037  1.00 21.47           C
ATOM   4051  CE  LYS A 526     -35.042  13.829  -3.873  1.00 26.21           C
ATOM   4052  NZ  LYS A 526     -34.160  14.949  -3.499  1.00 33.20           N
ATOM   4053  N   GLU A 527     -30.215  10.633  -1.313  1.00 15.34           N
ATOM   4054  CA  GLU A 527     -28.972  11.312  -0.956  1.00 17.78           C
ATOM   4055  C   GLU A 527     -27.743  10.669  -1.597  1.00 19.26           C
ATOM   4056  O   GLU A 527     -26.688  11.328  -1.696  1.00 24.86           O
ATOM   4057  CB  GLU A 527     -28.783  11.336   0.573  1.00 22.84           C
ATOM   4058  CG  GLU A 527     -28.938   9.987   1.267  1.00 27.48           C
ATOM   4059  CD  GLU A 527     -30.334   9.800   1.878  1.00 33.24           C
ATOM   4060  OE1 GLU A 527     -31.380  10.106   1.213  1.00 29.07           O
ATOM   4061  OE2 GLU A 527     -30.395   9.334   3.048  1.00 36.92           O
ATOM   4062  N   MET A 528     -27.839   9.397  -1.997  1.00 14.20           N
ATOM   4063  CA  MET A 528     -26.710   8.728  -2.656  1.00 15.20           C
ATOM   4064  C   MET A 528     -26.816   8.826  -4.179  1.00 14.24           C
ATOM   4065  O   MET A 528     -26.009   8.196  -4.873  1.00 13.10           O
ATOM   4066  CB  MET A 528     -26.652   7.248  -2.268  1.00 15.95           C
ATOM   4067  CG  MET A 528     -26.119   7.008  -0.870  1.00 21.84           C
ATOM   4068  SD  MET A 528     -25.958   5.240  -0.591  1.00 22.23           S
ATOM   4069  CE  MET A 528     -24.358   4.923  -1.409  1.00 23.14           C
ATOM   4070  N   GLY A 529     -27.793   9.599  -4.682  1.00 12.65           N
ATOM   4071  CA  GLY A 529     -28.018   9.740  -6.118  1.00 14.08           C
ATOM   4072  C   GLY A 529     -29.051   8.751  -6.654  1.00 11.61           C
ATOM   4073  O   GLY A 529     -29.151   8.527  -7.856  1.00 11.83           O
ATOM   4074  N   GLY A 530     -29.864   8.194  -5.763  1.00  9.57           N
ATOM   4075  CA  GLY A 530     -30.868   7.241  -6.193  1.00 10.18           C
ATOM   4076  C   GLY A 530     -32.097   7.826  -6.880  1.00 10.19           C
ATOM   4077  O   GLY A 530     -32.390   9.024  -6.757  1.00 11.47           O
ATOM   4078  N   VAL A 531     -32.791   6.961  -7.619  1.00  9.37           N
ATOM   4079  CA  VAL A 531     -34.021   7.351  -8.314  1.00 10.27           C
ATOM   4080  C   VAL A 531     -35.233   6.615  -7.688  1.00  9.34           C
ATOM   4081  O   VAL A 531     -36.351   7.128  -7.708  1.00 10.82           O
ATOM   4082  CB  VAL A 531     -33.891   7.010  -9.806  1.00  9.04           C
ATOM   4083  CG1 VAL A 531     -35.217   7.251 -10.537  1.00 10.91           C
ATOM   4084  CG2 VAL A 531     -32.809   7.868 -10.415  1.00 10.54           C
ATOM   4085  N   VAL A 532     -35.026   5.425  -7.145  1.00  8.63           N
ATOM   4086  CA  VAL A 532     -36.131   4.657  -6.526  1.00  8.48           C
ATOM   4087  C   VAL A 532     -35.757   4.132  -5.137  1.00  9.97           C
ATOM   4088  O   VAL A 532     -34.591   3.929  -4.834  1.00 10.90           O
ATOM   4089  CB  VAL A 532     -36.613   3.437  -7.376  1.00 10.02           C
ATOM   4090  CG1 VAL A 532     -37.064   3.933  -8.770  1.00  9.91           C
ATOM   4091  CG2 VAL A 532     -35.532   2.356  -7.485  1.00  9.14           C
ATOM   4092  N   ASP A 533     -36.770   3.976  -4.282  1.00 10.69           N
ATOM   4093  CA  ASP A 533     -36.556   3.469  -2.931  1.00  9.79           C
ATOM   4094  C   ASP A 533     -36.487   1.946  -2.932  1.00 12.40           C
ATOM   4095  O   ASP A 533     -36.501   1.328  -3.991  1.00 10.12           O
ATOM   4096  CB  ASP A 533     -37.647   4.005  -1.968  1.00 12.18           C
ATOM   4097  CG  ASP A 533     -39.036   3.504  -2.291  1.00 10.09           C
ATOM   4098  OD1 ASP A 533     -39.261   2.496  -2.962  1.00 10.59           O
ATOM   4099  OD2 ASP A 533     -39.981   4.150  -1.776  1.00 16.62           O
ATOM   4100  N   ASN A 534     -36.450   1.334  -1.741  1.00 10.71           N
ATOM   4101  CA  ASN A 534     -36.315  -0.098  -1.637  1.00 10.85           C
ATOM   4102  C   ASN A 534     -37.568  -0.892  -1.981  1.00 10.84           C
ATOM   4103  O   ASN A 534     -37.585  -2.103  -1.834  1.00 12.97           O
ATOM   4104  CB  ASN A 534     -35.794  -0.464  -0.242  1.00 12.27           C
ATOM   4105  CG  ASN A 534     -36.903  -0.499   0.812  1.00 15.72           C
ATOM   4106  OD1 ASN A 534     -37.816   0.334   0.805  1.00 17.75           O
ATOM   4107  ND2 ASN A 534     -36.807  -1.457   1.740  1.00 15.88           N
ATOM   4108  N   ALA A 535     -38.603  -0.192  -2.460  1.00 11.54           N
ATOM   4109  CA  ALA A 535     -39.811  -0.830  -2.958  1.00 11.22           C
ATOM   4110  C   ALA A 535     -39.946  -0.469  -4.432  1.00 12.02           C
ATOM   4111  O   ALA A 535     -41.003  -0.647  -5.043  1.00 11.16           O
ATOM   4112  CB  ALA A 535     -41.040  -0.344  -2.136  1.00 12.46           C
ATOM   4113  N   ALA A 536     -38.858   0.084  -4.987  1.00 10.11           N
ATOM   4114  CA  ALA A 536     -38.792   0.480  -6.407  1.00  9.84           C
ATOM   4115  C   ALA A 536     -39.668   1.673  -6.763  1.00  9.44           C
ATOM   4116  O   ALA A 536     -39.939   1.922  -7.941  1.00  9.89           O
ATOM   4117  CB  ALA A 536     -39.134  -0.703  -7.303  1.00  9.74           C
ATOM   4118  N   ARG A 537     -40.081   2.456  -5.762  1.00  9.76           N
ATOM   4119  CA  ARG A 537     -40.936   3.625  -6.009  1.00  9.74           C
ATOM   4120  C   ARG A 537     -40.090   4.848  -6.335  1.00  8.69           C
ATOM   4121  O   ARG A 537     -39.119   5.156  -5.659  1.00 10.36           O
ATOM   4122  CB  ARG A 537     -41.813   3.893  -4.776  1.00 11.69           C
ATOM   4123  CG  ARG A 537     -42.785   2.795  -4.487  1.00 15.50           C
ATOM   4124  CD  ARG A 537     -43.557   3.039  -3.197  1.00 17.09           C
ATOM   4125  NE  ARG A 537     -42.661   3.050  -2.045  1.00 19.61           N
ATOM   4126  CZ  ARG A 537     -43.050   2.783  -0.798  1.00 24.66           C
ATOM   4127  NH1 ARG A 537     -44.329   2.492  -0.547  1.00 27.68           N
ATOM   4128  NH2 ARG A 537     -42.155   2.781   0.182  1.00 25.74           N
ATOM   4129  N   VAL A 538     -40.456   5.536  -7.415  1.00  8.75           N
ATOM   4130  CA  VAL A 538     -39.738   6.728  -7.808  1.00  9.63           C
ATOM   4131  C   VAL A 538     -39.927   7.803  -6.736  1.00 11.07           C
ATOM   4132  O   VAL A 538     -41.070   8.103  -6.327  1.00 11.95           O
ATOM   4133  CB  VAL A 538     -40.268   7.270  -9.158  1.00  9.49           C
ATOM   4134  CG1 VAL A 538     -39.607   8.620  -9.508  1.00 12.30           C
ATOM   4135  CG2 VAL A 538     -40.046   6.237 -10.263  1.00  9.29           C
ATOM   4136  N   TYR A 539     -38.823   8.366  -6.277  1.00 10.84           N
ATOM   4137  CA  TYR A 539     -38.879   9.406  -5.261  1.00 11.39           C
ATOM   4138  C   TYR A 539     -39.728  10.611  -5.659  1.00 13.04           C
ATOM   4139  O   TYR A 539     -39.578  11.143  -6.756  1.00 13.10           O
ATOM   4140  CB  TYR A 539     -37.459   9.909  -4.916  1.00 12.81           C
ATOM   4141  CG  TYR A 539     -36.595   8.883  -4.211  1.00 13.16           C
ATOM   4142  CD1 TYR A 539     -36.934   8.408  -2.939  1.00 12.70           C
ATOM   4143  CD2 TYR A 539     -35.441   8.371  -4.818  1.00 10.40           C
ATOM   4144  CE1 TYR A 539     -36.161   7.464  -2.311  1.00 11.17           C
ATOM   4145  CE2 TYR A 539     -34.666   7.413  -4.180  1.00 10.79           C
ATOM   4146  CZ  TYR A 539     -35.034   6.962  -2.937  1.00 13.42           C
ATOM   4147  OH  TYR A 539     -34.324   5.943  -2.329  1.00 11.23           O
ATOM   4148  N   GLY A 540     -40.591  11.071  -4.752  1.00 12.12           N
ATOM   4149  CA  GLY A 540     -41.390  12.248  -5.035  1.00 13.36           C
ATOM   4150  C   GLY A 540     -42.587  12.053  -5.951  1.00 13.54           C
ATOM   4151  O   GLY A 540     -43.213  13.060  -6.323  1.00 16.04           O
ATOM   4152  N   VAL A 541     -42.892  10.817  -6.349  1.00 13.01           N
ATOM   4153  CA  VAL A 541     -44.050  10.552  -7.200  1.00 14.23           C
ATOM   4154  C   VAL A 541     -44.859   9.394  -6.606  1.00 13.81           C
ATOM   4155  O   VAL A 541     -44.295   8.361  -6.188  1.00 15.83           O
ATOM   4156  CB  VAL A 541     -43.615  10.137  -8.631  1.00 12.71           C
ATOM   4157  CG1 VAL A 541     -44.841   9.886  -9.505  1.00 14.19           C
ATOM   4158  CG2 VAL A 541     -42.707  11.189  -9.233  1.00 12.39           C
ATOM   4159  N   GLN A 542     -46.172   9.555  -6.571  1.00 13.14           N
ATOM   4160  CA  GLN A 542     -47.045   8.520  -6.054  1.00 13.80           C
ATOM   4161  C   GLN A 542     -47.481   7.592  -7.186  1.00 12.38           C
ATOM   4162  O   GLN A 542     -47.688   8.048  -8.309  1.00 13.92           O
ATOM   4163  CB  GLN A 542     -48.291   9.167  -5.419  1.00 17.38           C
ATOM   4164  CG  GLN A 542     -47.989  10.118  -4.263  1.00 21.81           C
ATOM   4165  CD  GLN A 542     -49.257  10.788  -3.726  1.00 26.98           C
ATOM   4166  OE1 GLN A 542     -49.661  10.545  -2.596  1.00 33.18           O
ATOM   4167  NE2 GLN A 542     -49.884  11.631  -4.543  1.00 28.50           N
ATOM   4168  N   GLY A 543     -47.597   6.302  -6.903  1.00 12.45           N
ATOM   4169  CA  GLY A 543     -48.092   5.344  -7.862  1.00 10.74           C
ATOM   4170  C   GLY A 543     -47.235   5.087  -9.076  1.00 11.21           C
ATOM   4171  O   GLY A 543     -47.769   4.674 -10.092  1.00 11.56           O
ATOM   4172  N   LEU A 544     -45.911   5.211  -8.902  1.00 10.48           N
ATOM   4173  CA  LEU A 544     -44.985   4.993 -10.013  1.00 11.00           C
ATOM   4174  C   LEU A 544     -43.743   4.233  -9.551  1.00  9.90           C
ATOM   4175  O   LEU A 544     -43.070   4.624  -8.611  1.00  9.74           O
ATOM   4176  CB  LEU A 544     -44.551   6.339 -10.598  1.00 11.64           C
ATOM   4177  CG  LEU A 544     -43.543   6.302 -11.789  1.00 10.03           C
ATOM   4178  CD1 LEU A 544     -44.149   5.599 -12.991  1.00 10.99           C
ATOM   4179  CD2 LEU A 544     -43.090   7.684 -12.134  1.00  9.62           C
ATOM   4180  N   ARG A 545     -43.461   3.149 -10.244  1.00 10.20           N
ATOM   4181  CA  ARG A 545     -42.274   2.369  -9.922  1.00 10.31           C
ATOM   4182  C   ARG A 545     -41.480   2.042 -11.189  1.00 10.51           C
ATOM   4183  O   ARG A 545     -42.051   2.035 -12.290  1.00 10.86           O
ATOM   4184  CB  ARG A 545     -42.652   1.039  -9.249  1.00 11.64           C
ATOM   4185  CG  ARG A 545     -43.576   1.189  -8.041  1.00  9.87           C
ATOM   4186  CD  ARG A 545     -43.640  -0.055  -7.171  1.00 11.59           C
ATOM   4187  NE  ARG A 545     -44.820   0.036  -6.289  1.00 11.77           N
ATOM   4188  CZ  ARG A 545     -44.856  -0.318  -5.002  1.00 11.42           C
ATOM   4189  NH1 ARG A 545     -43.768  -0.804  -4.377  1.00 11.42           N
ATOM   4190  NH2 ARG A 545     -46.012  -0.194  -4.341  1.00 11.95           N
ATOM   4191  N   VAL A 546     -40.195   1.723 -10.998  1.00  9.74           N
ATOM   4192  CA  VAL A 546     -39.338   1.254 -12.091  1.00 10.29           C
ATOM   4193  C   VAL A 546     -38.924  -0.111 -11.538  1.00  7.87           C
ATOM   4194  O   VAL A 546     -38.374  -0.188 -10.432  1.00  8.47           O
ATOM   4195  CB  VAL A 546     -38.125   2.140 -12.322  1.00  9.42           C
ATOM   4196  CG1 VAL A 546     -37.329   1.545 -13.540  1.00  8.25           C
ATOM   4197  CG2 VAL A 546     -38.537   3.559 -12.690  1.00  9.90           C
ATOM   4198  N   ILE A 547     -39.163  -1.169 -12.300  1.00  8.53           N
ATOM   4199  CA  ILE A 547     -38.949  -2.518 -11.776  1.00  8.12           C
ATOM   4200  C   ILE A 547     -37.999  -3.415 -12.529  1.00  9.01           C
ATOM   4201  O   ILE A 547     -37.922  -4.623 -12.262  1.00  9.96           O
ATOM   4202  CB  ILE A 547     -40.332  -3.244 -11.674  1.00 10.24           C
ATOM   4203  CG1 ILE A 547     -40.904  -3.501 -13.078  1.00  8.42           C
ATOM   4204  CG2 ILE A 547     -41.304  -2.371 -10.895  1.00 11.75           C
ATOM   4205  CD1 ILE A 547     -42.196  -4.321 -13.090  1.00 10.72           C
ATOM   4206  N   ASP A 548     -37.218  -2.814 -13.427  1.00  8.30           N
ATOM   4207  CA  ASP A 548     -36.370  -3.582 -14.342  1.00  7.95           C
ATOM   4208  C   ASP A 548     -34.878  -3.374 -14.091  1.00  7.90           C
ATOM   4209  O   ASP A 548     -34.489  -2.872 -13.032  1.00  8.52           O
ATOM   4210  CB  ASP A 548     -36.782  -3.182 -15.781  1.00  7.79           C
ATOM   4211  CG  ASP A 548     -36.549  -1.707 -16.051  1.00  8.43           C
ATOM   4212  OD1 ASP A 548     -35.831  -1.008 -15.293  1.00  8.38           O
ATOM   4213  OD2 ASP A 548     -37.116  -1.219 -17.061  1.00  9.65           O
ATOM   4214  N   GLY A 549     -34.065  -3.739 -15.090  1.00  8.73           N
ATOM   4215  CA  GLY A 549     -32.614  -3.622 -14.988  1.00  9.03           C
ATOM   4216  C   GLY A 549     -32.099  -2.205 -14.784  1.00  8.66           C
ATOM   4217  O   GLY A 549     -30.904  -1.993 -14.568  1.00  8.47           O
ATOM   4218  N   SER A 550     -32.965  -1.193 -14.881  1.00  6.67           N
ATOM   4219  CA  SER A 550     -32.552   0.164 -14.547  1.00  7.05           C
ATOM   4220  C   SER A 550     -32.200   0.314 -13.068  1.00  7.22           C
ATOM   4221  O   SER A 550     -31.411   1.191 -12.727  1.00  8.06           O
ATOM   4222  CB  SER A 550     -33.691   1.202 -14.802  1.00  7.41           C
ATOM   4223  OG  SER A 550     -34.305   1.066 -16.064  1.00  7.95           O
ATOM   4224  N   ILE A 551     -32.780  -0.520 -12.185  1.00  7.81           N
ATOM   4225  CA  ILE A 551     -32.623  -0.246 -10.756  1.00  9.40           C
ATOM   4226  C   ILE A 551     -31.446  -0.828  -9.985  1.00  8.70           C
ATOM   4227  O   ILE A 551     -31.045  -0.230  -9.013  1.00  9.04           O
ATOM   4228  CB  ILE A 551     -33.949  -0.522  -9.968  1.00  8.51           C
ATOM   4229  CG1 ILE A 551     -34.165  -2.018  -9.760  1.00  9.78           C
ATOM   4230  CG2 ILE A 551     -35.101   0.070 -10.754  1.00  9.03           C
ATOM   4231  CD1 ILE A 551     -35.405  -2.310  -8.869  1.00 12.81           C
ATOM   4232  N   PRO A 552     -30.851  -1.958 -10.409  1.00  7.04           N
ATOM   4233  CA  PRO A 552     -29.694  -2.449  -9.605  1.00  7.48           C
ATOM   4234  C   PRO A 552     -28.658  -1.348  -9.511  1.00  8.26           C
ATOM   4235  O   PRO A 552     -28.298  -0.769 -10.515  1.00 10.14           O
ATOM   4236  CB  PRO A 552     -29.190  -3.621 -10.420  1.00  9.21           C
ATOM   4237  CG  PRO A 552     -30.437  -4.175 -11.049  1.00  8.26           C
ATOM   4238  CD  PRO A 552     -31.215  -2.911 -11.472  1.00  9.47           C
ATOM   4239  N   PRO A 553     -28.189  -1.000  -8.307  1.00 10.25           N
ATOM   4240  CA  PRO A 553     -27.208   0.070  -8.165  1.00 10.54           C
ATOM   4241  C   PRO A 553     -25.761  -0.314  -8.498  1.00  9.35           C
ATOM   4242  O   PRO A 553     -24.883   0.567  -8.622  1.00 11.60           O
ATOM   4243  CB  PRO A 553     -27.365   0.504  -6.692  1.00 11.05           C
ATOM   4244  CG  PRO A 553     -27.763  -0.792  -6.022  1.00 11.60           C
ATOM   4245  CD  PRO A 553     -28.719  -1.439  -7.005  1.00 10.00           C
ATOM   4246  N   THR A 554     -25.528  -1.608  -8.647  1.00 10.01           N
ATOM   4247  CA  THR A 554     -24.192  -2.107  -8.942  1.00  9.94           C
ATOM   4248  C   THR A 554     -24.269  -3.190  -9.979  1.00  8.70           C
ATOM   4249  O   THR A 554     -25.330  -3.720 -10.285  1.00  8.78           O
ATOM   4250  CB  THR A 554     -23.508  -2.794  -7.683  1.00  8.85           C
ATOM   4251  OG1 THR A 554     -24.206  -4.001  -7.398  1.00  9.70           O
ATOM   4252  CG2 THR A 554     -23.631  -1.876  -6.431  1.00 11.82           C
ATOM   4253  N   GLN A 555     -23.111  -3.505 -10.552  1.00  9.46           N
ATOM   4254  CA  GLN A 555     -23.009  -4.682 -11.382  1.00  9.58           C
ATOM   4255  C   GLN A 555     -22.832  -5.850 -10.386  1.00  9.62           C
ATOM   4256  O   GLN A 555     -22.820  -5.670  -9.162  1.00 10.38           O
ATOM   4257  CB  GLN A 555     -21.773  -4.622 -12.302  1.00  9.60           C
ATOM   4258  CG  GLN A 555     -22.125  -4.064 -13.709  1.00  9.81           C
ATOM   4259  CD  GLN A 555     -23.058  -4.979 -14.422  1.00 10.55           C
ATOM   4260  OE1 GLN A 555     -23.256  -6.144 -14.028  1.00 10.58           O
ATOM   4261  NE2 GLN A 555     -23.621  -4.480 -15.520  1.00 10.35           N
ATOM   4262  N  AMET A 556     -22.749  -7.054 -10.918  0.50  8.35           N
ATOM   4263  N  BMET A 556     -22.679  -7.043 -10.930  0.50 11.62           N
ATOM   4264  CA AMET A 556     -22.603  -8.232 -10.082  0.50  9.50           C
ATOM   4265  CA BMET A 556     -22.519  -8.216 -10.095  0.50 14.81           C
ATOM   4266  C  AMET A 556     -21.774  -9.256 -10.830  0.50 10.33           C
ATOM   4267  C  BMET A 556     -21.706  -9.237 -10.840  0.50 13.72           C
ATOM   4268  O  AMET A 556     -21.719  -9.215 -12.055  0.25  6.09           O
ATOM   4269  O  BMET A 556     -21.619  -9.199 -12.062  0.50  9.03           O
ATOM   4270  CB AMET A 556     -23.983  -8.808  -9.762  0.50 10.29           C
ATOM   4271  CB BMET A 556     -23.881  -8.807  -9.748  0.50 20.47           C
ATOM   4272  CG AMET A 556     -24.782  -9.194 -10.965  0.50  6.03           C
ATOM   4273  CG BMET A 556     -24.735  -7.905  -8.879  0.50 26.69           C
ATOM   4274  SD AMET A 556     -26.552  -9.387 -10.603  0.50 12.54           S
ATOM   4275  SD BMET A 556     -26.309  -8.663  -8.436  0.50 36.74           S
ATOM   4276  CE AMET A 556     -27.056  -7.767 -10.554  0.50  5.16           C
ATOM   4277  CE BMET A 556     -27.189  -8.467  -9.961  0.50 30.04           C
ATOM   4278  N   SER A 557     -21.126 -10.168 -10.102  1.00 11.16           N
ATOM   4279  CA  SER A 557     -20.293 -11.183 -10.728  1.00  9.01           C
ATOM   4280  C   SER A 557     -21.113 -12.363 -11.150  1.00  9.19           C
ATOM   4281  O   SER A 557     -20.984 -13.475 -10.625  1.00 10.35           O
ATOM   4282  CB  SER A 557     -19.161 -11.587  -9.777  1.00  9.75           C
ATOM   4283  OG  SER A 557     -18.395 -10.422  -9.467  1.00 12.77           O
ATOM   4284  N   SER A 558     -21.988 -12.128 -12.127  1.00  9.17           N
ATOM   4285  CA  SER A 558     -22.865 -13.189 -12.594  1.00  9.93           C
ATOM   4286  C   SER A 558     -23.640 -12.755 -13.811  1.00 10.68           C
ATOM   4287  O   SER A 558     -23.504 -11.628 -14.272  1.00 10.70           O
ATOM   4288  CB  SER A 558     -23.895 -13.572 -11.535  1.00 15.03           C
ATOM   4289  OG  SER A 558     -24.862 -12.566 -11.386  1.00 16.86           O
ATOM   4290  N   HIS A 559     -24.411 -13.679 -14.340  1.00 10.13           N
ATOM   4291  CA  HIS A 559     -25.351 -13.377 -15.394  1.00 10.55           C
ATOM   4292  C   HIS A 559     -26.568 -12.907 -14.567  1.00 10.64           C
ATOM   4293  O   HIS A 559     -26.854 -13.458 -13.481  1.00 10.25           O
ATOM   4294  CB  HIS A 559     -25.567 -14.627 -16.215  1.00 10.62           C
ATOM   4295  CG  HIS A 559     -24.380 -14.925 -17.071  1.00 10.20           C
ATOM   4296  ND1 HIS A 559     -24.224 -14.388 -18.330  1.00 12.45           N
ATOM   4297  CD2 HIS A 559     -23.228 -15.583 -16.789  1.00  9.43           C
ATOM   4298  CE1 HIS A 559     -23.028 -14.721 -18.794  1.00 12.79           C
ATOM   4299  NE2 HIS A 559     -22.408 -15.443 -17.878  1.00 10.83           N
ATOM   4300  N   VAL A 560     -27.316 -11.946 -15.110  1.00 10.15           N
ATOM   4301  CA  VAL A 560     -28.352 -11.292 -14.306  1.00  9.51           C
ATOM   4302  C   VAL A 560     -29.742 -11.885 -14.219  1.00  9.73           C
ATOM   4303  O   VAL A 560     -30.474 -11.501 -13.312  1.00  9.34           O
ATOM   4304  CB  VAL A 560     -28.460  -9.803 -14.713  1.00 10.36           C
ATOM   4305  CG1 VAL A 560     -27.121  -9.081 -14.528  1.00 12.80           C
ATOM   4306  CG2 VAL A 560     -28.945  -9.677 -16.168  1.00 12.71           C
ATOM   4307  N   MET A 561     -30.114 -12.815 -15.089  1.00  8.08           N
ATOM   4308  CA  MET A 561     -31.495 -13.334 -15.025  1.00  8.84           C
ATOM   4309  C   MET A 561     -31.899 -13.892 -13.653  1.00 10.38           C
ATOM   4310  O   MET A 561     -33.001 -13.638 -13.185  1.00 10.73           O
ATOM   4311  CB  MET A 561     -31.731 -14.433 -16.046  1.00  8.84           C
ATOM   4312  CG  MET A 561     -31.956 -13.919 -17.499  1.00  9.85           C
ATOM   4313  SD  MET A 561     -32.449 -15.223 -18.600  1.00 10.21           S
ATOM   4314  CE  MET A 561     -30.903 -16.047 -18.901  1.00  9.81           C
ATOM   4315  N   THR A 562     -31.023 -14.655 -13.010  1.00 10.02           N
ATOM   4316  CA  THR A 562     -31.367 -15.215 -11.712  1.00 10.42           C
ATOM   4317  C   THR A 562     -31.739 -14.135 -10.710  1.00 11.05           C
ATOM   4318  O   THR A 562     -32.608 -14.363  -9.835  1.00 11.93           O
ATOM   4319  CB  THR A 562     -30.192 -15.979 -11.097  1.00 10.95           C
ATOM   4320  OG1 THR A 562     -29.050 -15.104 -10.994  1.00 10.62           O
ATOM   4321  CG2 THR A 562     -29.872 -17.187 -11.922  1.00 10.91           C
ATOM   4322  N   VAL A 563     -31.109 -12.965 -10.815  1.00  8.69           N
ATOM   4323  CA  VAL A 563     -31.361 -11.860  -9.909  1.00  9.64           C
ATOM   4324  C   VAL A 563     -32.563 -11.036 -10.366  1.00  9.90           C
ATOM   4325  O   VAL A 563     -33.360 -10.551  -9.541  1.00  9.51           O
ATOM   4326  CB  VAL A 563     -30.105 -10.933  -9.786  1.00 10.14           C
ATOM   4327  CG1 VAL A 563     -30.395  -9.684  -8.953  1.00 10.43           C
ATOM   4328  CG2 VAL A 563     -28.977 -11.729  -9.122  1.00 12.82           C
ATOM   4329  N   PHE A 564     -32.694 -10.827 -11.675  1.00  9.73           N
ATOM   4330  CA  PHE A 564     -33.835 -10.033 -12.141  1.00  8.73           C
ATOM   4331  C   PHE A 564     -35.178 -10.735 -11.916  1.00  9.23           C
ATOM   4332  O   PHE A 564     -36.179 -10.050 -11.601  1.00  9.02           O
ATOM   4333  CB  PHE A 564     -33.628  -9.667 -13.622  1.00  9.60           C
ATOM   4334  CG  PHE A 564     -32.553  -8.629 -13.854  1.00  9.28           C
ATOM   4335  CD1 PHE A 564     -31.668  -8.247 -12.855  1.00 10.84           C
ATOM   4336  CD2 PHE A 564     -32.432  -8.031 -15.111  1.00 10.25           C
ATOM   4337  CE1 PHE A 564     -30.691  -7.284 -13.116  1.00 10.22           C
ATOM   4338  CE2 PHE A 564     -31.422  -7.051 -15.373  1.00  9.32           C
ATOM   4339  CZ  PHE A 564     -30.572  -6.695 -14.377  1.00  9.25           C
ATOM   4340  N   TYR A 565     -35.223 -12.048 -12.110  1.00  8.63           N
ATOM   4341  CA  TYR A 565     -36.479 -12.757 -11.808  1.00  9.13           C
ATOM   4342  C   TYR A 565     -36.834 -12.598 -10.308  1.00 10.46           C
ATOM   4343  O   TYR A 565     -37.984 -12.355  -9.931  1.00 10.02           O
ATOM   4344  CB  TYR A 565     -36.412 -14.253 -12.180  1.00 10.71           C
ATOM   4345  CG  TYR A 565     -36.583 -14.515 -13.657  1.00  8.82           C
ATOM   4346  CD1 TYR A 565     -37.788 -14.183 -14.317  1.00  9.36           C
ATOM   4347  CD2 TYR A 565     -35.579 -15.098 -14.398  1.00 10.31           C
ATOM   4348  CE1 TYR A 565     -37.961 -14.412 -15.662  1.00  9.93           C
ATOM   4349  CE2 TYR A 565     -35.747 -15.362 -15.766  1.00 10.59           C
ATOM   4350  CZ  TYR A 565     -36.930 -15.017 -16.393  1.00  9.17           C
ATOM   4351  OH  TYR A 565     -37.120 -15.270 -17.727  1.00 10.81           O
ATOM   4352  N   ALA A 566     -35.828 -12.748  -9.453  1.00 10.31           N
ATOM   4353  CA  ALA A 566     -36.016 -12.586  -8.005  1.00 10.12           C
ATOM   4354  C   ALA A 566     -36.482 -11.169  -7.678  1.00 11.20           C
ATOM   4355  O   ALA A 566     -37.400 -10.972  -6.871  1.00 10.73           O
ATOM   4356  CB  ALA A 566     -34.702 -12.845  -7.292  1.00 10.26           C
ATOM   4357  N   MET A 567     -35.848 -10.188  -8.312  1.00 10.34           N
ATOM   4358  CA  MET A 567     -36.151  -8.777  -8.105  1.00 10.22           C
ATOM   4359  C   MET A 567     -37.601  -8.476  -8.475  1.00  9.41           C
ATOM   4360  O   MET A 567     -38.307  -7.775  -7.710  1.00  9.78           O
ATOM   4361  CB  MET A 567     -35.170  -7.942  -8.961  1.00 12.10           C
ATOM   4362  CG  MET A 567     -35.267  -6.458  -8.875  1.00 12.14           C
ATOM   4363  SD  MET A 567     -33.981  -5.785  -9.966  1.00 14.22           S
ATOM   4364  CE  MET A 567     -34.711  -5.992 -11.595  1.00 13.28           C
ATOM   4365  N   ALA A 568     -38.050  -9.032  -9.599  1.00  9.30           N
ATOM   4366  CA  ALA A 568     -39.423  -8.803 -10.021  1.00 10.11           C
ATOM   4367  C   ALA A 568     -40.408  -9.415  -9.000  1.00 10.65           C
ATOM   4368  O   ALA A 568     -41.401  -8.781  -8.644  1.00  9.35           O
ATOM   4369  CB  ALA A 568     -39.668  -9.401 -11.411  1.00  9.65           C
ATOM   4370  N   LEU A 569     -40.130 -10.628  -8.532  1.00 10.52           N
ATOM   4371  CA  LEU A 569     -41.012 -11.265  -7.554  1.00 10.70           C
ATOM   4372  C   LEU A 569     -41.046 -10.480  -6.244  1.00 11.80           C
ATOM   4373  O   LEU A 569     -42.113 -10.354  -5.609  1.00 11.28           O
ATOM   4374  CB  LEU A 569     -40.557 -12.702  -7.297  1.00 11.20           C
ATOM   4375  CG  LEU A 569     -40.779 -13.638  -8.498  1.00 13.46           C
ATOM   4376  CD1 LEU A 569     -40.324 -15.059  -8.138  1.00 17.48           C
ATOM   4377  CD2 LEU A 569     -42.245 -13.684  -8.919  1.00 15.16           C
ATOM   4378  N   LYS A 570     -39.896  -9.950  -5.824  1.00 10.42           N
ATOM   4379  CA  LYS A 570     -39.854  -9.200  -4.565  1.00  9.52           C
ATOM   4380  C   LYS A 570     -40.634  -7.891  -4.666  1.00 11.78           C
ATOM   4381  O   LYS A 570     -41.396  -7.522  -3.761  1.00 10.83           O
ATOM   4382  CB  LYS A 570     -38.396  -8.954  -4.130  1.00 10.11           C
ATOM   4383  CG  LYS A 570     -38.285  -8.138  -2.871  1.00 10.45           C
ATOM   4384  CD  LYS A 570     -36.851  -8.152  -2.348  1.00 12.26           C
ATOM   4385  CE  LYS A 570     -36.664  -7.269  -1.135  1.00 12.72           C
ATOM   4386  NZ  LYS A 570     -37.655  -7.632   0.024  1.00 15.73           N
ATOM   4387  N   ILE A 571     -40.457  -7.199  -5.784  1.00  9.58           N
ATOM   4388  CA  ILE A 571     -41.174  -5.944  -5.985  1.00 10.43           C
ATOM   4389  C   ILE A 571     -42.684  -6.241  -6.118  1.00 10.87           C
ATOM   4390  O   ILE A 571     -43.510  -5.479  -5.604  1.00 11.61           O
ATOM   4391  CB  ILE A 571     -40.595  -5.220  -7.241  1.00  9.27           C
ATOM   4392  CG1 ILE A 571     -39.198  -4.706  -6.937  1.00  9.50           C
ATOM   4393  CG2 ILE A 571     -41.466  -3.993  -7.632  1.00 10.56           C
ATOM   4394  CD1 ILE A 571     -38.416  -4.314  -8.202  1.00 11.59           C
ATOM   4395  N   SER A 572     -43.037  -7.326  -6.800  1.00  9.69           N
ATOM   4396  CA  SER A 572     -44.438  -7.728  -6.919  1.00  9.91           C
ATOM   4397  C   SER A 572     -45.060  -7.856  -5.530  1.00 12.38           C
ATOM   4398  O   SER A 572     -46.212  -7.415  -5.314  1.00 12.00           O
ATOM   4399  CB  SER A 572     -44.553  -9.061  -7.652  1.00 10.81           C
ATOM   4400  OG  SER A 572     -44.256  -8.885  -9.028  1.00 13.00           O
ATOM   4401  N   ASP A 573     -44.322  -8.449  -4.590  1.00 11.10           N
ATOM   4402  CA  ASP A 573     -44.867  -8.587  -3.224  1.00  9.78           C
ATOM   4403  C   ASP A 573     -45.077  -7.221  -2.596  1.00 11.58           C
ATOM   4404  O   ASP A 573     -46.095  -6.982  -1.914  1.00 11.48           O
ATOM   4405  CB  ASP A 573     -43.929  -9.448  -2.352  1.00  9.80           C
ATOM   4406  CG  ASP A 573     -44.072 -10.925  -2.637  1.00 11.59           C
ATOM   4407  OD1 ASP A 573     -45.051 -11.356  -3.260  1.00 12.77           O
ATOM   4408  OD2 ASP A 573     -43.216 -11.702  -2.178  1.00 12.39           O
ATOM   4409  N   ALA A 574     -44.143  -6.294  -2.797  1.00 11.46           N
ATOM   4410  CA  ALA A 574     -44.276  -4.957  -2.236  1.00 10.38           C
ATOM   4411  C   ALA A 574     -45.509  -4.259  -2.838  1.00 10.92           C
ATOM   4412  O   ALA A 574     -46.252  -3.535  -2.122  1.00 11.19           O
ATOM   4413  CB  ALA A 574     -42.989  -4.130  -2.525  1.00 10.65           C
ATOM   4414  N   ILE A 575     -45.709  -4.465  -4.135  1.00 10.20           N
ATOM   4415  CA  ILE A 575     -46.851  -3.884  -4.828  1.00 12.40           C
ATOM   4416  C   ILE A 575     -48.147  -4.455  -4.203  1.00 13.27           C
ATOM   4417  O   ILE A 575     -49.094  -3.695  -3.898  1.00 12.45           O
ATOM   4418  CB  ILE A 575     -46.799  -4.184  -6.356  1.00 10.01           C
ATOM   4419  CG1 ILE A 575     -45.681  -3.360  -6.991  1.00 11.69           C
ATOM   4420  CG2 ILE A 575     -48.141  -3.766  -7.015  1.00 11.44           C
ATOM   4421  CD1 ILE A 575     -45.248  -3.877  -8.326  1.00 11.50           C
ATOM   4422  N   LEU A 576     -48.178  -5.764  -3.996  1.00 11.31           N
ATOM   4423  CA  LEU A 576     -49.367  -6.402  -3.404  1.00 12.37           C
ATOM   4424  C   LEU A 576     -49.605  -5.938  -1.971  1.00 12.85           C
ATOM   4425  O   LEU A 576     -50.770  -5.838  -1.552  1.00 12.25           O
ATOM   4426  CB  LEU A 576     -49.216  -7.915  -3.485  1.00 13.90           C
ATOM   4427  CG  LEU A 576     -49.324  -8.468  -4.927  1.00 15.70           C
ATOM   4428  CD1 LEU A 576     -48.998  -9.965  -4.938  1.00 19.42           C
ATOM   4429  CD2 LEU A 576     -50.726  -8.222  -5.500  1.00 18.82           C
ATOM   4430  N   GLU A 577     -48.548  -5.643  -1.215  1.00 12.51           N
ATOM   4431  CA  GLU A 577     -48.749  -5.139   0.135  1.00 14.83           C
ATOM   4432  C   GLU A 577     -49.401  -3.763   0.081  1.00 14.47           C
ATOM   4433  O   GLU A 577     -50.293  -3.446   0.896  1.00 14.72           O
ATOM   4434  CB  GLU A 577     -47.409  -5.078   0.904  1.00 15.31           C
ATOM   4435  CG  GLU A 577     -46.928  -6.444   1.401  1.00 17.46           C
ATOM   4436  CD  GLU A 577     -45.776  -6.355   2.408  1.00 23.74           C
ATOM   4437  OE1 GLU A 577     -45.625  -5.339   3.115  1.00 27.09           O
ATOM   4438  OE2 GLU A 577     -45.022  -7.320   2.526  1.00 27.43           O
ATOM   4439  N   ASP A 578     -48.989  -2.942  -0.884  1.00 13.87           N
ATOM   4440  CA  ASP A 578     -49.574  -1.616  -1.003  1.00 15.23           C
ATOM   4441  C   ASP A 578     -50.990  -1.671  -1.534  1.00 14.37           C
ATOM   4442  O   ASP A 578     -51.796  -0.819  -1.163  1.00 16.45           O
ATOM   4443  CB  ASP A 578     -48.708  -0.736  -1.894  1.00 17.75           C
ATOM   4444  CG  ASP A 578     -47.534  -0.152  -1.148  1.00 25.27           C
ATOM   4445  OD1 ASP A 578     -47.470  -0.334   0.098  1.00 28.27           O
ATOM   4446  OD2 ASP A 578     -46.690   0.519  -1.777  1.00 28.39           O
ATOM   4447  N   TYR A 579     -51.287  -2.652  -2.393  1.00 13.54           N
ATOM   4448  CA  TYR A 579     -52.626  -2.817  -2.941  1.00 13.69           C
ATOM   4449  C   TYR A 579     -53.592  -2.931  -1.755  1.00 16.92           C
ATOM   4450  O   TYR A 579     -54.664  -2.323  -1.735  1.00 18.65           O
ATOM   4451  CB  TYR A 579     -52.678  -4.073  -3.798  1.00 14.21           C
ATOM   4452  CG  TYR A 579     -54.056  -4.459  -4.280  1.00 14.43           C
ATOM   4453  CD1 TYR A 579     -54.643  -3.818  -5.374  1.00 14.35           C
ATOM   4454  CD2 TYR A 579     -54.760  -5.497  -3.660  1.00 15.59           C
ATOM   4455  CE1 TYR A 579     -55.904  -4.212  -5.857  1.00 16.49           C
ATOM   4456  CE2 TYR A 579     -56.035  -5.907  -4.140  1.00 14.02           C
ATOM   4457  CZ  TYR A 579     -56.576  -5.263  -5.218  1.00 16.61           C
ATOM   4458  OH  TYR A 579     -57.817  -5.670  -5.671  1.00 19.51           O
ATOM   4459  N   ALA A 580     -53.189  -3.687  -0.744  1.00 14.61           N
ATOM   4460  CA  ALA A 580     -54.022  -3.879   0.440  1.00 18.61           C
ATOM   4461  C   ALA A 580     -54.135  -2.608   1.282  1.00 23.14           C
ATOM   4462  O   ALA A 580     -55.130  -2.421   2.005  1.00 24.41           O
ATOM   4463  CB  ALA A 580     -53.443  -5.016   1.254  1.00 15.62           C
ATOM   4464  N   SER A 581     -53.134  -1.733   1.195  1.00 23.52           N
ATOM   4465  CA  SER A 581     -53.137  -0.480   1.951  1.00 29.10           C
ATOM   4466  C   SER A 581     -53.873   0.630   1.204  1.00 30.33           C
ATOM   4467  O   SER A 581     -54.086   1.722   1.750  1.00 32.39           O
ATOM   4468  CB  SER A 581     -51.698  -0.015   2.207  1.00 28.22           C
ATOM   4469  OG  SER A 581     -50.899  -1.071   2.724  1.00 34.06           O
ATOM   4470  N   MET A 582     -54.234   0.362  -0.049  1.00 33.23           N
ATOM   4471  CA  MET A 582     -54.925   1.357  -0.888  1.00 34.87           C
ATOM   4472  C   MET A 582     -56.368   0.984  -1.245  1.00 35.56           C
ATOM   4473  O   MET A 582     -56.835   1.259  -2.355  1.00 35.65           O
ATOM   4474  CB  MET A 582     -54.138   1.593  -2.181  1.00 35.90           C
ATOM   4475  CG  MET A 582     -52.790   2.278  -1.986  1.00 39.40           C
ATOM   4476  SD  MET A 582     -51.904   2.497  -3.579  1.00 43.91           S
ATOM   4477  CE  MET A 582     -50.501   3.521  -3.055  1.00 43.68           C
ATOM   4478  N   GLN A 583     -57.079   0.363  -0.308  1.00 35.83           N
ATOM   4479  CA  GLN A 583     -58.465  -0.034  -0.554  1.00 37.00           C
ATOM   4480  C   GLN A 583     -59.466   0.978   0.014  1.00 37.73           C
ATOM   4481  O   GLN A 583     -60.681   0.818  -0.261  1.00 39.00           O
ATOM   4482  CB  GLN A 583     -58.736  -1.415   0.048  1.00 34.95           C
ATOM   4483  CG  GLN A 583     -57.991  -2.536  -0.649  1.00 36.56           C
ATOM   4484  CD  GLN A 583     -58.392  -2.678  -2.111  1.00 38.26           C
ATOM   4485  OE1 GLN A 583     -59.561  -2.928  -2.429  1.00 40.00           O
ATOM   4486  NE2 GLN A 583     -57.415  -2.516  -3.014  1.00 36.17           N
ATOM   4487  OXT GLN A 583     -59.028   1.905   0.733  1.00 38.65           O
TER   
HETATM 4489  C1  NAG A 601     -11.830  11.372 -31.851  1.00 14.33           C
HETATM 4490  C2  NAG A 601     -10.369  11.171 -31.447  1.00 12.42           C
HETATM 4491  C3  NAG A 601      -9.851  12.448 -30.798  1.00 14.50           C
HETATM 4492  C4  NAG A 601     -10.061  13.655 -31.714  1.00 14.19           C
HETATM 4493  C5  NAG A 601     -11.528  13.709 -32.164  1.00 15.39           C
HETATM 4494  C6  NAG A 601     -11.747  14.778 -33.233  1.00 16.95           C
HETATM 4495  C7  NAG A 601      -9.787   8.833 -30.985  1.00 14.87           C
HETATM 4496  C8  NAG A 601      -9.777   7.725 -29.965  1.00 14.81           C
HETATM 4497  N2  NAG A 601     -10.278  10.005 -30.574  1.00 12.42           N
HETATM 4498  O3  NAG A 601      -8.495  12.282 -30.446  1.00 14.36           O
HETATM 4499  O4  NAG A 601      -9.779  14.804 -30.949  1.00 13.88           O
HETATM 4500  O5  NAG A 601     -11.947  12.479 -32.721  1.00 14.45           O
HETATM 4501  O6  NAG A 601     -13.127  14.821 -33.549  1.00 20.71           O
HETATM 4502  O7  NAG A 601      -9.352   8.612 -32.131  1.00 15.48           O
HETATM 4503  C1  NAG A 602      -8.856  15.690 -31.613  1.00 15.25           C
HETATM 4504  C2  NAG A 602      -8.803  16.981 -30.811  1.00 17.91           C
HETATM 4505  C3  NAG A 602      -7.823  17.953 -31.469  1.00 16.28           C
HETATM 4506  C4  NAG A 602      -6.473  17.299 -31.780  1.00 14.84           C
HETATM 4507  C5  NAG A 602      -6.650  15.935 -32.441  1.00 13.62           C
HETATM 4508  C6  NAG A 602      -5.333  15.174 -32.529  1.00 14.98           C
HETATM 4509  C7  NAG A 602     -10.952  18.080 -31.575  1.00 21.66           C
HETATM 4510  C8  NAG A 602     -12.272  18.576 -31.061  1.00 25.10           C
HETATM 4511  N2  NAG A 602     -10.138  17.549 -30.639  1.00 18.34           N
HETATM 4512  O3  NAG A 602      -7.655  19.076 -30.630  1.00 16.70           O
HETATM 4513  O4  NAG A 602      -5.800  18.111 -32.720  1.00 16.36           O
HETATM 4514  O5  NAG A 602      -7.571  15.137 -31.714  1.00 14.50           O
HETATM 4515  O6  NAG A 602      -5.525  13.976 -33.250  1.00 14.23           O
HETATM 4516  O7  NAG A 602     -10.712  18.192 -32.788  1.00 20.72           O
HETATM 4517  C1  BMA A 613      -4.613  18.732 -32.201  1.00 20.52           C
HETATM 4518  C2  BMA A 613      -3.681  18.976 -33.388  1.00 19.89           C
HETATM 4519  C3  BMA A 613      -2.413  19.714 -32.936  1.00 20.25           C
HETATM 4520  C4  BMA A 613      -2.770  20.950 -32.107  1.00 22.88           C
HETATM 4521  C5  BMA A 613      -3.772  20.631 -30.996  1.00 24.28           C
HETATM 4522  C6  BMA A 613      -4.201  21.904 -30.272  1.00 24.23           C
HETATM 4523  O2  BMA A 613      -4.377  19.734 -34.394  1.00 17.19           O
HETATM 4524  O3  BMA A 613      -1.664  20.121 -34.094  1.00 21.07           O
HETATM 4525  O4  BMA A 613      -1.579  21.491 -31.525  1.00 26.71           O
HETATM 4526  O5  BMA A 613      -4.923  19.973 -31.557  1.00 21.72           O
HETATM 4527  O6  BMA A 613      -4.928  21.559 -29.088  1.00 30.19           O
HETATM 4528  C1  MAN A 615      -0.486  19.313 -34.335  1.00 20.49           C
HETATM 4529  C2  MAN A 615       0.485  20.115 -35.217  1.00 20.34           C
HETATM 4530  C3  MAN A 615      -0.212  20.355 -36.563  1.00 21.24           C
HETATM 4531  C4  MAN A 615      -0.641  19.029 -37.206  1.00 22.78           C
HETATM 4532  C5  MAN A 615      -1.479  18.224 -36.196  1.00 23.14           C
HETATM 4533  C6  MAN A 615      -2.010  16.869 -36.673  1.00 24.93           C
HETATM 4534  O2  MAN A 615       1.700  19.425 -35.484  1.00 22.95           O
HETATM 4535  O3  MAN A 615       0.616  21.109 -37.432  1.00 20.13           O
HETATM 4536  O4  MAN A 615      -1.390  19.305 -38.370  1.00 19.09           O
HETATM 4537  O5  MAN A 615      -0.761  18.077 -34.971  1.00 22.05           O
HETATM 4538  O6  MAN A 615      -0.969  15.970 -36.991  1.00 26.01           O
HETATM 4539  C1  MAN A 616       2.666  19.413 -34.406  1.00 44.12           C
HETATM 4540  C2  MAN A 616       4.093  19.381 -34.976  1.00 44.01           C
HETATM 4541  C3  MAN A 616       4.412  18.024 -35.609  1.00 44.66           C
HETATM 4542  C4  MAN A 616       4.064  16.867 -34.677  1.00 45.55           C
HETATM 4543  C5  MAN A 616       2.649  17.033 -34.111  1.00 45.66           C
HETATM 4544  C6  MAN A 616       2.334  15.956 -33.078  1.00 45.64           C
HETATM 4545  O2  MAN A 616       5.040  19.630 -33.953  1.00 46.13           O
HETATM 4546  O3  MAN A 616       5.782  17.935 -35.923  1.00 43.92           O
HETATM 4547  O4  MAN A 616       4.201  15.658 -35.394  1.00 46.07           O
HETATM 4548  O5  MAN A 616       2.486  18.319 -33.517  1.00 44.21           O
HETATM 4549  O6  MAN A 616       0.944  15.965 -32.840  1.00 47.14           O
HETATM 4550  C1  NAG A 603     -24.388 -27.185  -0.933  1.00 22.43           C
HETATM 4551  C2  NAG A 603     -23.094 -27.441  -0.160  1.00 22.54           C
HETATM 4552  C3  NAG A 603     -23.359 -27.281   1.335  1.00 24.56           C
HETATM 4553  C4  NAG A 603     -24.005 -25.929   1.635  1.00 26.28           C
HETATM 4554  C5  NAG A 603     -25.234 -25.701   0.746  1.00 26.01           C
HETATM 4555  C6  NAG A 603     -25.816 -24.294   0.862  1.00 27.28           C
HETATM 4556  C7  NAG A 603     -21.405 -28.957  -1.112  1.00 26.05           C
HETATM 4557  C8  NAG A 603     -21.017 -30.391  -1.328  1.00 27.60           C
HETATM 4558  N2  NAG A 603     -22.556 -28.759  -0.459  1.00 25.11           N
HETATM 4559  O3  NAG A 603     -22.136 -27.384   2.028  1.00 26.64           O
HETATM 4560  O4  NAG A 603     -24.377 -25.883   2.995  1.00 27.79           O
HETATM 4561  O5  NAG A 603     -24.886 -25.900  -0.607  1.00 21.87           O
HETATM 4562  O6  NAG A 603     -24.905 -23.353   0.329  1.00 28.91           O
HETATM 4563  O7  NAG A 603     -20.673 -28.056  -1.539  1.00 27.14           O
HETATM 4564  C1  NAG A 604      -3.893 -10.103  -4.264  1.00 15.27           C
HETATM 4565  C2  NAG A 604      -3.964 -10.738  -2.875  1.00 16.27           C
HETATM 4566  C3  NAG A 604      -3.678  -9.665  -1.830  1.00 16.09           C
HETATM 4567  C4  NAG A 604      -2.312  -9.065  -2.125  1.00 18.27           C
HETATM 4568  C5  NAG A 604      -2.314  -8.501  -3.547  1.00 18.75           C
HETATM 4569  C6  NAG A 604      -0.993  -7.823  -3.897  1.00 23.01           C
HETATM 4570  C7  NAG A 604      -5.451 -12.682  -2.828  1.00 22.99           C
HETATM 4571  C8  NAG A 604      -6.839 -13.179  -2.554  1.00 23.70           C
HETATM 4572  N2  NAG A 604      -5.252 -11.376  -2.647  1.00 16.45           N
HETATM 4573  O3  NAG A 604      -3.712 -10.240  -0.538  1.00 17.09           O
HETATM 4574  O4  NAG A 604      -2.040  -8.024  -1.231  1.00 19.87           O
HETATM 4575  O5  NAG A 604      -2.608  -9.547  -4.461  1.00 15.66           O
HETATM 4576  O6  NAG A 604       0.040  -8.781  -3.927  1.00 28.18           O
HETATM 4577  O7  NAG A 604      -4.569 -13.471  -3.193  1.00 25.06           O
HETATM 4578  C1  NAG A 605     -23.839  13.414  -1.937  1.00 12.93           C
HETATM 4579  C2  NAG A 605     -24.970  14.033  -1.102  1.00 16.99           C
HETATM 4580  C3  NAG A 605     -24.696  13.886   0.391  1.00 14.83           C
HETATM 4581  C4  NAG A 605     -24.323  12.451   0.770  1.00 13.80           C
HETATM 4582  C5  NAG A 605     -23.231  11.945  -0.173  1.00 15.19           C
HETATM 4583  C6  NAG A 605     -22.882  10.479   0.060  1.00 13.86           C
HETATM 4584  C7  NAG A 605     -26.263  16.058  -1.609  1.00 24.63           C
HETATM 4585  C8  NAG A 605     -26.186  17.524  -1.907  1.00 25.75           C
HETATM 4586  N2  NAG A 605     -25.091  15.445  -1.408  1.00 20.09           N
HETATM 4587  O3  NAG A 605     -25.826  14.355   1.111  1.00 17.78           O
HETATM 4588  O4  NAG A 605     -23.837  12.372   2.103  1.00 15.83           O
HETATM 4589  O5  NAG A 605     -23.628  12.077  -1.525  1.00 14.14           O
HETATM 4590  O6  NAG A 605     -24.021   9.668  -0.172  1.00 15.87           O
HETATM 4591  O7  NAG A 605     -27.353  15.485  -1.563  1.00 27.08           O
HETATM 4592  PA  FAD A 600     -36.038  -6.552 -21.054  1.00  8.05           P
HETATM 4593  O1A FAD A 600     -35.083  -6.014 -22.101  1.00  8.86           O
HETATM 4594  O2A FAD A 600     -36.096  -7.934 -20.850  1.00  9.13           O
HETATM 4595  O5B FAD A 600     -37.481  -6.070 -21.406  1.00  8.88           O
HETATM 4596  C5B FAD A 600     -37.883  -4.731 -21.697  1.00  8.81           C
HETATM 4597  C4B FAD A 600     -39.035  -4.820 -22.679  1.00  8.21           C
HETATM 4598  O4B FAD A 600     -39.480  -3.448 -22.926  1.00  7.97           O
HETATM 4599  C3B FAD A 600     -38.699  -5.401 -24.086  1.00  8.99           C
HETATM 4600  O3B FAD A 600     -39.507  -6.506 -24.406  1.00  9.60           O
HETATM 4601  C2B FAD A 600     -38.816  -4.191 -25.033  1.00  9.29           C
HETATM 4602  O2B FAD A 600     -39.164  -4.512 -26.361  1.00  9.89           O
HETATM 4603  C1B FAD A 600     -39.898  -3.377 -24.367  1.00  9.24           C
HETATM 4604  N9A FAD A 600     -39.889  -1.958 -24.601  1.00  7.26           N
HETATM 4605  C8A FAD A 600     -38.838  -1.107 -24.896  1.00  7.12           C
HETATM 4606  N7A FAD A 600     -39.192   0.155 -24.994  1.00  7.50           N
HETATM 4607  C5A FAD A 600     -40.550   0.151 -24.748  1.00  9.08           C
HETATM 4608  C6A FAD A 600     -41.543   1.234 -24.679  1.00  9.69           C
HETATM 4609  N6A FAD A 600     -41.316   2.520 -24.806  1.00 10.47           N
HETATM 4610  N1A FAD A 600     -42.841   0.772 -24.422  1.00 10.09           N
HETATM 4611  C2A FAD A 600     -43.169  -0.519 -24.253  1.00  9.67           C
HETATM 4612  N3A FAD A 600     -42.301  -1.565 -24.277  1.00  9.47           N
HETATM 4613  C4A FAD A 600     -41.017  -1.158 -24.540  1.00  8.01           C
HETATM 4614  N1  FAD A 600     -28.799 -12.623 -18.860  1.00  9.46           N
HETATM 4615  C2  FAD A 600     -28.470 -13.784 -18.296  1.00  9.58           C
HETATM 4616  O2  FAD A 600     -28.781 -14.074 -17.162  1.00  9.15           O
HETATM 4617  N3  FAD A 600     -27.720 -14.771 -19.006  1.00  7.82           N
HETATM 4618  C4  FAD A 600     -27.271 -14.537 -20.302  1.00  9.78           C
HETATM 4619  O4  FAD A 600     -26.638 -15.396 -20.909  1.00 10.10           O
HETATM 4620  C4X FAD A 600     -27.613 -13.277 -20.903  1.00  8.34           C
HETATM 4621  N5  FAD A 600     -27.180 -13.008 -22.157  1.00 10.52           N
HETATM 4622  C5X FAD A 600     -27.608 -11.806 -22.733  1.00  9.80           C
HETATM 4623  C6  FAD A 600     -27.252 -11.559 -24.111  1.00  9.71           C
HETATM 4624  C7  FAD A 600     -27.744 -10.432 -24.751  1.00  9.49           C
HETATM 4625  C7M FAD A 600     -27.419 -10.214 -26.199  1.00  8.97           C
HETATM 4626  C8  FAD A 600     -28.595  -9.472 -24.060  1.00 10.18           C
HETATM 4627  C8M FAD A 600     -29.135  -8.264 -24.785  1.00  9.54           C
HETATM 4628  C9  FAD A 600     -28.928  -9.696 -22.706  1.00  9.48           C
HETATM 4629  C9A FAD A 600     -28.413 -10.840 -22.046  1.00  9.66           C
HETATM 4630  N10 FAD A 600     -28.769 -11.153 -20.696  1.00  9.09           N
HETATM 4631  C10 FAD A 600     -28.393 -12.311 -20.125  1.00  8.28           C
HETATM 4632  C1' FAD A 600     -29.505 -10.107 -19.953  1.00  8.88           C
HETATM 4633  C2' FAD A 600     -30.977 -10.287 -19.701  1.00  9.11           C
HETATM 4634  O2' FAD A 600     -31.608 -10.880 -20.859  1.00  8.08           O
HETATM 4635  C3' FAD A 600     -31.525  -8.885 -19.414  1.00  9.52           C
HETATM 4636  O3' FAD A 600     -30.780  -8.297 -18.365  1.00 11.77           O
HETATM 4637  C4' FAD A 600     -32.993  -8.938 -19.008  1.00  8.76           C
HETATM 4638  O4' FAD A 600     -33.837  -9.521 -20.011  1.00  9.35           O
HETATM 4639  C5' FAD A 600     -33.393  -7.530 -18.717  1.00  9.41           C
HETATM 4640  O5' FAD A 600     -34.821  -7.575 -18.234  1.00  7.48           O
HETATM 4641  P   FAD A 600     -35.627  -6.272 -18.189  1.00  7.74           P
HETATM 4642  O1P FAD A 600     -37.036  -6.637 -17.668  1.00  8.36           O
HETATM 4643  O2P FAD A 600     -34.946  -5.197 -17.482  1.00  7.82           O
HETATM 4644  O3P FAD A 600     -35.686  -5.763 -19.710  1.00  8.19           O
HETATM 4645 CL    CL A 701     -38.460 -29.385 -18.753  1.00 20.43          CL
HETATM 4646  O   HOH A1001     -17.842   7.530 -24.416  1.00  7.95           O
HETATM 4647  O   HOH A1002     -22.270 -25.953 -26.925  1.00  9.51           O
HETATM 4648  O   HOH A1003      -7.261  22.115 -27.699  1.00 35.35           O
HETATM 4649  O   HOH A1004     -17.643 -30.421 -32.689  1.00 23.27           O
HETATM 4650  O   HOH A1005     -10.139   4.687 -23.617  1.00 12.42           O
HETATM 4651  O   HOH A1006     -52.907  10.613 -26.099  1.00 29.11           O
HETATM 4652  O   HOH A1007     -27.215   7.295 -28.365  1.00  9.01           O
HETATM 4653  O   HOH A1008     -29.521  -6.453 -20.244  1.00  9.43           O
HETATM 4654  O   HOH A1009     -30.486  -2.015 -23.677  1.00 10.57           O
HETATM 4655  O   HOH A1010     -29.414  -4.640 -23.706  1.00  8.30           O
HETATM 4656  O   HOH A1011     -15.836   5.366 -24.808  1.00  8.51           O
HETATM 4657  O   HOH A1012     -26.185 -11.550 -18.004  1.00  7.07           O
HETATM 4658  O   HOH A1013     -18.939 -27.380 -13.188  1.00 13.21           O
HETATM 4659  O   HOH A1014     -39.794  16.535 -32.286  1.00 22.01           O
HETATM 4660  O   HOH A1015     -25.697 -28.272 -13.701  1.00 11.43           O
HETATM 4661  O   HOH A1016     -29.149  -1.061 -21.485  1.00  9.68           O
HETATM 4662  O   HOH A1017     -21.279   1.955 -18.315  1.00  9.99           O
HETATM 4663  O   HOH A1018     -23.268  -8.718 -15.197  1.00 11.52           O
HETATM 4664  O   HOH A1019     -31.337 -18.287 -29.873  1.00 15.43           O
HETATM 4665  O   HOH A1020     -20.192  -1.400 -12.467  1.00 10.35           O
HETATM 4666  O   HOH A1021     -22.815 -26.792 -22.428  1.00 12.73           O
HETATM 4667  O   HOH A1022     -54.205  -9.897 -24.037  1.00 19.39           O
HETATM 4668  O   HOH A1023     -20.183 -25.020  -4.921  1.00 17.02           O
HETATM 4669  O   HOH A1024     -15.202   0.649 -19.039  1.00 10.23           O
HETATM 4670  O   HOH A1025     -29.769 -14.608 -29.977  1.00 11.53           O
HETATM 4671  O   HOH A1026     -39.678  -6.172 -18.753  1.00  9.47           O
HETATM 4672  O   HOH A1027     -35.173  -4.833 -24.500  1.00  8.41           O
HETATM 4673  O   HOH A1028     -30.316  -4.791 -17.963  1.00 11.63           O
HETATM 4674  O   HOH A1029     -35.484  -2.068 -24.106  1.00 11.63           O
HETATM 4675  O   HOH A1030     -32.762  -3.847 -18.658  1.00  7.94           O
HETATM 4676  O   HOH A1031     -20.965  -2.740 -31.365  1.00 24.07           O
HETATM 4677  O   HOH A1032     -13.782  -2.920 -18.830  1.00 11.10           O
HETATM 4678  O   HOH A1033     -41.382  -8.656 -31.632  1.00  9.92           O
HETATM 4679  O   HOH A1034     -32.210  13.262 -16.128  1.00 10.58           O
HETATM 4680  O   HOH A1035     -36.278 -19.911 -37.167  1.00 14.74           O
HETATM 4681  O   HOH A1036     -57.034   8.301 -25.662  1.00 16.05           O
HETATM 4682  O   HOH A1037     -22.275 -25.344 -19.115  1.00 11.17           O
HETATM 4683  O   HOH A1038     -26.509 -21.663 -11.411  1.00 23.33           O
HETATM 4684  O   HOH A1039     -22.783  -4.724 -30.404  1.00 13.78           O
HETATM 4685  O   HOH A1040     -22.438 -23.693 -11.958  1.00 16.37           O
HETATM 4686  O   HOH A1041     -31.251  -6.047 -22.342  1.00  8.55           O
HETATM 4687  O   HOH A1042     -37.009   7.384 -26.856  1.00 17.43           O
HETATM 4688  O   HOH A1043     -42.472   7.768  -3.872  1.00 16.37           O
HETATM 4689  O   HOH A1044     -12.707  -2.506 -13.627  1.00  9.83           O
HETATM 4690  O   HOH A1045     -15.460 -23.359 -10.014  1.00 12.37           O
HETATM 4691  O   HOH A1046     -51.440  18.324 -13.884  1.00 17.91           O
HETATM 4692  O   HOH A1047     -24.422 -28.194 -20.554  1.00 12.76           O
HETATM 4693  O   HOH A1048      -6.771 -32.345 -35.871  1.00 30.73           O
HETATM 4694  O   HOH A1049      -9.156   6.958 -15.732  1.00 13.70           O
HETATM 4695  O   HOH A1050     -29.545   6.181 -11.408  1.00 12.32           O
HETATM 4696  O   HOH A1051     -31.355 -24.764 -27.182  1.00 16.39           O
HETATM 4697  O   HOH A1052     -50.034  -1.272  -5.232  1.00 16.03           O
HETATM 4698  O   HOH A1053     -43.211  17.832 -18.153  1.00 17.38           O
HETATM 4699  O   HOH A1054     -50.309  -2.508 -32.195  1.00 14.82           O
HETATM 4700  O   HOH A1055     -25.714 -25.665 -19.822  1.00 12.91           O
HETATM 4701  O   HOH A1056     -17.503 -17.588 -25.958  1.00 13.68           O
HETATM 4702  O   HOH A1057     -33.129  -4.267 -21.361  1.00  7.98           O
HETATM 4703  O   HOH A1058     -11.047 -10.357  -6.482  1.00 10.18           O
HETATM 4704  O   HOH A1059      -8.867   5.134 -19.643  1.00 17.06           O
HETATM 4705  O   HOH A1060     -31.429   7.905 -30.606  1.00 11.55           O
HETATM 4706  O   HOH A1061      -9.941  -9.771 -29.830  1.00 15.44           O
HETATM 4707  O   HOH A1062     -56.280   7.084 -13.178  1.00 26.07           O
HETATM 4708  O   HOH A1063     -22.495 -27.366 -13.585  1.00 13.28           O
HETATM 4709  O   HOH A1064     -27.720 -12.416   3.476  1.00 16.38           O
HETATM 4710  O   HOH A1065     -24.075 -24.389 -21.441  1.00 12.60           O
HETATM 4711  O   HOH A1066     -35.402 -16.624 -19.129  1.00 12.71           O
HETATM 4712  O   HOH A1067     -49.581   6.168 -35.995  1.00 16.89           O
HETATM 4713  O   HOH A1068     -33.012  -1.693 -22.394  1.00  9.11           O
HETATM 4714  O   HOH A1069       2.474  -8.428 -19.700  1.00 19.37           O
HETATM 4715  O   HOH A1070     -25.398  13.351 -17.616  1.00 12.97           O
HETATM 4716  O   HOH A1071     -27.640  -3.383 -21.916  1.00  8.81           O
HETATM 4717  O   HOH A1072     -30.871 -15.968 -32.752  1.00 10.70           O
HETATM 4718  O   HOH A1073      -7.612   4.199 -24.696  1.00 16.37           O
HETATM 4719  O   HOH A1074     -32.724 -15.456 -30.214  1.00 13.33           O
HETATM 4720  O   HOH A1075      -0.596 -12.006 -25.149  1.00 13.32           O
HETATM 4721  O   HOH A1076     -34.282  -5.055 -38.831  1.00 22.39           O
HETATM 4722  O   HOH A1077     -21.756 -11.904 -16.636  1.00 11.03           O
HETATM 4723  O   HOH A1078     -28.442 -15.688 -14.570  1.00  9.40           O
HETATM 4724  O   HOH A1079     -33.386   2.918  -2.335  1.00 13.25           O
HETATM 4725  O   HOH A1080     -19.419 -22.363  -3.728  1.00 17.80           O
HETATM 4726  O   HOH A1081     -19.018   3.992 -35.997  1.00 18.81           O
HETATM 4727  O   HOH A1082     -20.320 -36.861 -23.812  1.00 19.68           O
HETATM 4728  O   HOH A1083     -46.129   3.619  -5.371  1.00 20.49           O
HETATM 4729  O   HOH A1084     -44.313   5.683  -6.398  1.00 15.86           O
HETATM 4730  O   HOH A1085     -25.357  15.507 -15.889  1.00 32.07           O
HETATM 4731  O   HOH A1086     -20.351 -23.801 -27.496  1.00 14.85           O
HETATM 4732  O   HOH A1087     -17.089   7.292 -16.550  1.00  9.63           O
HETATM 4733  O   HOH A1088     -23.738 -27.581 -24.869  1.00 14.43           O
HETATM 4734  O   HOH A1089     -42.553 -14.110 -27.130  1.00 11.54           O
HETATM 4735  O   HOH A1090     -10.558  -2.563 -35.248  1.00 15.44           O
HETATM 4736  O   HOH A1091     -21.822 -17.760 -26.345  1.00 18.81           O
HETATM 4737  O   HOH A1092     -26.903 -32.001  -4.581  1.00 34.40           O
HETATM 4738  O   HOH A1093      -7.757 -11.464  -5.944  1.00 12.66           O
HETATM 4739  O   HOH A1094      -7.813   9.603  -5.589  1.00 16.15           O
HETATM 4740  O   HOH A1095     -22.495  11.227 -30.642  1.00 17.68           O
HETATM 4741  O   HOH A1096     -36.900  11.366 -28.772  1.00 10.06           O
HETATM 4742  O   HOH A1097     -37.449   1.306 -27.056  1.00 13.49           O
HETATM 4743  O   HOH A1098     -25.621  -1.675 -22.695  1.00 11.04           O
HETATM 4744  O   HOH A1099     -12.376  -8.833 -29.580  1.00 13.18           O
HETATM 4745  O   HOH A1100     -37.105 -27.507 -15.725  1.00 14.51           O
HETATM 4746  O   HOH A1101     -39.046 -20.139 -26.461  1.00 14.23           O
HETATM 4747  O   HOH A1102      -8.567 -12.198 -36.472  1.00 15.32           O
HETATM 4748  O   HOH A1103     -17.223  -1.250 -19.102  1.00 11.25           O
HETATM 4749  O   HOH A1104     -30.374 -33.209 -16.911  1.00 16.01           O
HETATM 4750  O   HOH A1105     -23.296 -10.392 -24.016  1.00 15.19           O
HETATM 4751  O   HOH A1106     -42.888 -10.823 -37.639  1.00 14.45           O
HETATM 4752  O   HOH A1107     -22.060 -16.243 -11.412  1.00 11.81           O
HETATM 4753  O   HOH A1108     -21.831   0.269  -8.236  1.00 12.13           O
HETATM 4754  O   HOH A1109       0.784  -6.582 -32.743  1.00 19.28           O
HETATM 4755  O   HOH A1110     -15.239 -31.919 -20.670  1.00 17.63           O
HETATM 4756  O   HOH A1111      -7.366   8.345 -14.102  1.00 26.21           O
HETATM 4757  O   HOH A1112     -11.499   8.570 -15.139  1.00 14.60           O
HETATM 4758  O   HOH A1113     -19.932 -16.478  -0.586  1.00 21.95           O
HETATM 4759  O   HOH A1114     -30.929  17.793 -28.326  1.00 21.40           O
HETATM 4760  O   HOH A1115     -56.736  -5.788 -30.801  1.00 18.92           O
HETATM 4761  O   HOH A1116     -16.286  -3.900 -18.232  1.00 11.30           O
HETATM 4762  O   HOH A1117      -8.573   5.450 -26.974  1.00 19.65           O
HETATM 4763  O   HOH A1118     -15.547 -28.674 -29.678  1.00 14.54           O
HETATM 4764  O   HOH A1119     -45.588 -24.114 -27.107  1.00 47.81           O
HETATM 4765  O   HOH A1120     -33.433 -16.726 -21.399  1.00 13.79           O
HETATM 4766  O   HOH A1121      -1.294   0.996  -2.296  1.00 25.60           O
HETATM 4767  O   HOH A1122     -30.148   0.784 -34.721  1.00 20.68           O
HETATM 4768  O   HOH A1123     -29.337   6.235 -30.878  1.00 15.52           O
HETATM 4769  O   HOH A1124      -1.705 -14.061 -32.559  1.00 15.00           O
HETATM 4770  O   HOH A1125     -23.994 -16.377 -22.544  1.00 18.60           O
HETATM 4771  O   HOH A1126     -13.461   7.172 -13.566  1.00 19.13           O
HETATM 4772  O   HOH A1127      -5.630   2.362 -25.273  1.00 15.91           O
HETATM 4773  O   HOH A1128      -9.040  -9.247 -34.122  1.00 17.09           O
HETATM 4774  O   HOH A1129      -5.253 -18.193 -28.477  1.00 13.03           O
HETATM 4775  O   HOH A1130     -28.697 -27.739 -14.291  1.00 13.65           O
HETATM 4776  O   HOH A1131     -58.417   9.120 -23.027  1.00 26.92           O
HETATM 4777  O   HOH A1132      -3.071 -11.162 -18.057  1.00 16.04           O
HETATM 4778  O   HOH A1133     -29.556 -27.020 -26.951  1.00 16.60           O
HETATM 4779  O   HOH A1134     -42.366  15.480  -5.569  1.00 20.34           O
HETATM 4780  O   HOH A1135     -20.852 -20.646  -5.662  1.00 18.06           O
HETATM 4781  O   HOH A1136     -14.944 -15.377  -5.231  1.00 17.34           O
HETATM 4782  O   HOH A1137     -45.053  13.293 -28.909  1.00 16.15           O
HETATM 4783  O   HOH A1138     -32.848   8.705 -19.645  1.00 15.10           O
HETATM 4784  O   HOH A1139     -20.796 -26.443 -11.266  1.00 13.19           O
HETATM 4785  O   HOH A1140     -56.585  -5.907 -17.993  1.00 20.49           O
HETATM 4786  O   HOH A1141     -23.847   6.093  -5.166  1.00 12.67           O
HETATM 4787  O   HOH A1142     -39.169   3.780 -26.198  1.00 13.72           O
HETATM 4788  O   HOH A1143     -31.191   9.537 -32.641  1.00 14.70           O
HETATM 4789  O   HOH A1144     -31.454 -30.340 -20.087  1.00 18.29           O
HETATM 4790  O   HOH A1145     -46.081  13.767 -17.755  1.00 22.50           O
HETATM 4791  O   HOH A1146      -6.966  11.847 -32.642  1.00 16.98           O
HETATM 4792  O   HOH A1147     -17.078 -14.364  -6.791  1.00 13.31           O
HETATM 4793  O   HOH A1148     -58.738  -4.228  -7.854  1.00 28.16           O
HETATM 4794  O   HOH A1149     -34.040   8.532   0.140  1.00 16.53           O
HETATM 4795  O   HOH A1150     -26.615 -39.823 -19.103  1.00 22.90           O
HETATM 4796  O   HOH A1151     -25.294  13.734 -24.810  1.00 16.90           O
HETATM 4797  O   HOH A1152     -43.710 -24.243 -23.153  1.00 19.73           O
HETATM 4798  O   HOH A1153     -41.150 -26.818 -25.201  1.00 28.10           O
HETATM 4799  O   HOH A1154     -40.894   6.613 -24.266  1.00 12.66           O
HETATM 4800  O   HOH A1155     -36.288   0.299 -31.255  1.00 22.46           O
HETATM 4801  O   HOH A1156     -55.029  12.286 -28.818  1.00 55.58           O
HETATM 4802  O   HOH A1157      -7.847  -9.078  -4.148  1.00 22.22           O
HETATM 4803  O   HOH A1158     -30.732   3.811 -31.857  1.00 15.81           O
HETATM 4804  O   HOH A1159     -11.942 -13.387   1.240  1.00 40.30           O
HETATM 4805  O   HOH A1160     -20.682  -0.165  -5.572  1.00 10.86           O
HETATM 4806  O   HOH A1161     -30.226  20.008 -13.131  1.00 18.48           O
HETATM 4807  O   HOH A1162     -44.647 -22.716 -21.050  1.00 14.94           O
HETATM 4808  O   HOH A1163     -14.257  -2.054 -31.112  1.00 19.87           O
HETATM 4809  O   HOH A1164     -23.334 -17.609  -6.887  1.00 12.38           O
HETATM 4810  O   HOH A1165     -37.498  -5.176   1.488  1.00 20.24           O
HETATM 4811  O   HOH A1166     -23.417 -31.936  -3.568  1.00 35.23           O
HETATM 4812  O   HOH A1167     -22.618  -6.157   3.543  1.00 23.65           O
HETATM 4813  O   HOH A1168     -25.119 -20.281 -21.873  1.00 11.12           O
HETATM 4814  O   HOH A1169     -15.744  -7.798 -30.451  1.00 38.03           O
HETATM 4815  O   HOH A1170     -43.446 -23.527 -18.858  1.00 22.77           O
HETATM 4816  O   HOH A1171      -3.382 -19.366 -26.894  1.00 13.54           O
HETATM 4817  O   HOH A1172     -28.388   8.609 -10.553  1.00 13.40           O
HETATM 4818  O   HOH A1173       0.132   3.832  -8.678  1.00 35.33           O
HETATM 4819  O   HOH A1174      -1.413 -14.875 -15.317  1.00 34.99           O
HETATM 4820  O   HOH A1175     -50.850   3.903 -32.157  1.00 18.48           O
HETATM 4821  O   HOH A1176       3.146  -4.169 -20.609  1.00 20.72           O
HETATM 4822  O   HOH A1177      -6.196  -2.991  -3.159  1.00 24.55           O
HETATM 4823  O   HOH A1178     -11.523  10.472 -28.076  1.00 19.54           O
HETATM 4824  O   HOH A1179     -25.962 -19.450 -26.505  1.00 16.91           O
HETATM 4825  O   HOH A1180     -44.174 -25.587 -15.231  1.00 52.28           O
HETATM 4826  O   HOH A1181     -28.270 -36.493 -22.238  1.00 21.99           O
HETATM 4827  O   HOH A1182     -45.814  20.352 -15.585  1.00 20.69           O
HETATM 4828  O   HOH A1183     -49.253   6.140 -33.052  1.00 16.05           O
HETATM 4829  O   HOH A1184     -16.404 -16.564 -28.123  1.00 16.85           O
HETATM 4830  O   HOH A1185     -24.771 -26.459 -11.778  1.00 16.41           O
HETATM 4831  O   HOH A1186     -58.880  -1.614  -6.054  1.00 32.03           O
HETATM 4832  O   HOH A1187     -10.031 -33.387 -20.698  1.00 19.14           O
HETATM 4833  O   HOH A1188     -23.906 -32.747  -9.517  1.00 23.10           O
HETATM 4834  O   HOH A1189     -35.749   2.630   0.744  1.00 25.82           O
HETATM 4835  O   HOH A1190     -52.475   0.014 -35.713  0.50 43.55           O
HETATM 4836  O   HOH A1191     -27.707 -11.440 -37.085  1.00 19.38           O
HETATM 4837  O   HOH A1192     -34.670 -25.713 -29.425  1.00 19.81           O
HETATM 4838  O   HOH A1193     -31.063 -33.191 -20.410  1.00 18.35           O
HETATM 4839  O   HOH A1194     -27.580 -39.036 -21.600  1.00 25.55           O
HETATM 4840  O   HOH A1195      -8.817 -19.638 -27.740  1.00 15.92           O
HETATM 4841  O   HOH A1196     -56.739  -4.330   3.332  1.00 16.90           O
HETATM 4842  O   HOH A1197     -21.224 -29.838 -30.824  1.00 23.61           O
HETATM 4843  O   HOH A1198      -7.348  -5.349 -36.421  1.00 15.81           O
HETATM 4844  O   HOH A1199     -24.708 -13.455   3.429  1.00 30.91           O
HETATM 4845  O   HOH A1200     -23.947 -12.645 -21.330  1.00 18.34           O
HETATM 4846  O   HOH A1201     -30.717  18.274 -22.806  1.00 16.35           O
HETATM 4847  O   HOH A1202     -48.563 -16.596 -12.028  1.00 19.39           O
HETATM 4848  O   HOH A1203     -30.493 -28.522 -29.269  1.00 20.90           O
HETATM 4849  O   HOH A1204      -2.058 -24.308 -16.676  1.00 19.24           O
HETATM 4850  O   HOH A1205     -52.196   0.185  -4.637  1.00 27.79           O
HETATM 4851  O   HOH A1206     -19.153  13.044 -21.362  1.00 18.62           O
HETATM 4852  O   HOH A1207     -28.838  19.502 -21.593  1.00 18.95           O
HETATM 4853  O   HOH A1208       0.816 -17.293 -17.788  1.00 28.58           O
HETATM 4854  O   HOH A1209     -57.575 -14.596 -13.210  1.00 25.40           O
HETATM 4855  O   HOH A1210     -32.820 -32.390 -17.998  1.00 19.08           O
HETATM 4856  O   HOH A1211     -46.154 -19.296 -15.200  1.00 21.64           O
HETATM 4857  O   HOH A1212     -11.345 -25.569 -35.052  1.00 19.22           O
HETATM 4858  O   HOH A1213     -13.436  14.107 -16.602  1.00 17.63           O
HETATM 4859  O   HOH A1214     -23.264   3.803   2.399  1.00 24.61           O
HETATM 4860  O   HOH A1215     -25.158  13.473 -27.669  1.00 21.99           O
HETATM 4861  O   HOH A1216     -61.288   5.152 -17.787  1.00 21.22           O
HETATM 4862  O   HOH A1217     -32.665  -4.197 -35.541  1.00 22.15           O
HETATM 4863  O   HOH A1218     -39.434   6.581 -26.572  1.00 20.24           O
HETATM 4864  O   HOH A1219     -43.214 -21.917 -16.634  1.00 14.72           O
HETATM 4865  O   HOH A1220       4.221  -6.499 -26.666  1.00 20.37           O
HETATM 4866  O   HOH A1221     -29.940  15.735 -23.473  1.00 17.71           O
HETATM 4867  O   HOH A1222     -31.324 -19.172 -36.667  1.00 22.56           O
HETATM 4868  O   HOH A1223     -31.062  11.354  -6.050  1.00 14.84           O
HETATM 4869  O   HOH A1224     -39.177 -30.429 -22.342  1.00 21.85           O
HETATM 4870  O   HOH A1225     -39.205  -3.665  -0.362  1.00 24.10           O
HETATM 4871  O   HOH A1226     -53.897 -19.563 -19.263  1.00 20.71           O
HETATM 4872  O   HOH A1227     -17.966 -26.580  -4.475  1.00 28.64           O
HETATM 4873  O   HOH A1228     -15.886  16.519 -10.979  1.00 17.53           O
HETATM 4874  O   HOH A1229     -38.171  18.063  -7.387  1.00 20.47           O
HETATM 4875  O   HOH A1230     -27.758 -35.750 -10.827  1.00 22.35           O
HETATM 4876  O   HOH A1231     -43.627  16.065 -20.157  1.00 16.79           O
HETATM 4877  O   HOH A1232      -8.099 -32.575 -18.772  1.00 20.87           O
HETATM 4878  O   HOH A1233     -57.510  -9.531  -2.150  1.00 24.09           O
HETATM 4879  O   HOH A1234     -18.615 -22.375 -30.947  1.00 22.52           O
HETATM 4880  O   HOH A1235     -24.004 -18.406 -24.659  1.00 17.16           O
HETATM 4881  O   HOH A1236      -7.316 -15.023  -5.933  1.00 16.21           O
HETATM 4882  O   HOH A1237     -47.252   5.804  -4.011  1.00 31.05           O
HETATM 4883  O   HOH A1238     -13.585 -18.963  -3.559  1.00 27.18           O
HETATM 4884  O   HOH A1239      -7.390  14.206 -28.530  1.00 27.63           O
HETATM 4885  O   HOH A1240     -23.899 -12.686 -25.011  1.00 21.91           O
HETATM 4886  O   HOH A1241     -53.418 -12.479 -21.332  1.00 20.99           O
HETATM 4887  O   HOH A1242     -18.880   1.868   0.538  1.00 18.56           O
HETATM 4888  O   HOH A1243     -22.709  17.008  -2.075  1.00 24.91           O
HETATM 4889  O   HOH A1244     -49.572 -20.983 -14.113  1.00 37.70           O
HETATM 4890  O   HOH A1245     -20.920  -6.843   1.422  1.00 23.21           O
HETATM 4891  O   HOH A1246     -21.232 -12.133 -23.220  1.00 18.61           O
HETATM 4892  O   HOH A1247     -35.579 -27.977 -29.149  1.00 31.90           O
HETATM 4893  O   HOH A1248     -49.990  20.948 -13.396  1.00 27.94           O
HETATM 4894  O   HOH A1249      -9.192   6.211 -33.139  1.00 18.67           O
HETATM 4895  O   HOH A1250     -13.951  -9.198 -31.586  1.00 34.43           O
HETATM 4896  O   HOH A1251     -16.218  16.663  -8.184  1.00 23.56           O
HETATM 4897  O   HOH A1252     -32.134 -18.407 -39.202  1.00 31.21           O
HETATM 4898  O   HOH A1253     -26.463  18.336 -17.352  1.00 36.24           O
HETATM 4899  O   HOH A1254     -10.926 -16.432  -1.823  1.00 43.09           O
HETATM 4900  O   HOH A1255       5.303  -3.372 -14.440  1.00 29.98           O
HETATM 4901  O   HOH A1256     -14.896  12.496 -34.322  1.00 22.26           O
HETATM 4902  O   HOH A1257     -33.639 -33.199 -11.595  1.00 34.80           O
HETATM 4903  O   HOH A1258     -46.985 -18.627 -12.810  1.00 31.89           O
HETATM 4904  O   HOH A1259       1.352 -15.478 -25.523  1.00 25.91           O
HETATM 4905  O   HOH A1260     -36.281  10.190   0.239  1.00 29.53           O
HETATM 4906  O   HOH A1261     -37.347  21.815 -17.061  1.00 28.37           O
HETATM 4907  O   HOH A1262     -56.726 -10.841 -22.936  1.00 26.24           O
HETATM 4908  O   HOH A1263     -19.711 -33.247 -10.537  1.00 23.02           O
HETATM 4909  O   HOH A1264     -27.451  14.412 -23.122  1.00 23.39           O
HETATM 4910  O   HOH A1265      -3.180 -13.037 -15.519  1.00 21.72           O
HETATM 4911  O   HOH A1266       0.138   1.156  -9.922  1.00 23.54           O
HETATM 4912  O   HOH A1267     -12.129  12.465 -18.430  1.00 23.42           O
HETATM 4913  O   HOH A1268     -46.313 -20.850 -28.285  1.00 27.77           O
HETATM 4914  O   HOH A1269     -53.972  -9.758  -3.848  1.00 32.83           O
HETATM 4915  O   HOH A1270     -13.457  17.796 -11.569  1.00 25.60           O
HETATM 4916  O   HOH A1271      -1.153  -3.234 -29.635  1.00 20.19           O
HETATM 4917  O   HOH A1272     -48.637  14.051 -26.586  1.00 39.72           O
HETATM 4918  O   HOH A1273     -25.340  11.697 -29.636  1.00 28.30           O
HETATM 4919  O   HOH A1274      -7.095 -34.779 -33.356  1.00 20.67           O
HETATM 4920  O   HOH A1275     -30.104  16.446 -31.815  1.00 26.45           O
HETATM 4921  O   HOH A1276     -36.498  -3.476 -33.422  1.00 21.98           O
HETATM 4922  O   HOH A1277     -26.619 -33.511  -9.407  1.00 22.20           O
HETATM 4923  O   HOH A1278     -44.241   9.864  -2.928  1.00 40.18           O
HETATM 4924  O   HOH A1279     -24.266 -21.095 -28.650  1.00 35.71           O
HETATM 4925  O   HOH A1280     -14.407 -35.482 -28.715  1.00 30.57           O
HETATM 4926  O   HOH A1281     -43.505  20.894 -20.800  1.00 32.20           O
HETATM 4927  O   HOH A1282     -13.981  17.063 -34.830  1.00 20.28           O
HETATM 4928  O   HOH A1283      -2.522 -13.602  -4.927  1.00 22.14           O
HETATM 4929  O   HOH A1284     -45.033  14.625 -24.480  1.00 27.53           O
HETATM 4930  O   HOH A1285     -15.414 -15.138  -1.091  1.00 29.16           O
HETATM 4931  O   HOH A1286     -47.486  -0.002 -35.712  0.50 26.94           O
HETATM 4932  O   HOH A1287     -46.140   4.075 -36.769  1.00 30.78           O
HETATM 4933  O   HOH A1288     -44.691  -1.048  -1.560  1.00 17.31           O
HETATM 4934  O   HOH A1289     -31.920 -17.762   1.341  1.00 23.08           O
HETATM 4935  O   HOH A1290       1.901  -8.472  -8.376  1.00 30.08           O
HETATM 4936  O   HOH A1291       2.182 -13.401 -33.632  1.00 23.44           O
HETATM 4937  O   HOH A1292     -12.011  15.710 -12.548  1.00 29.15           O
HETATM 4938  O   HOH A1293     -47.537 -23.303 -21.080  1.00 24.02           O
HETATM 4939  O   HOH A1294     -17.126  11.181 -21.857  1.00 18.84           O
HETATM 4940  O   HOH A1295     -21.589 -10.669   3.023  1.00 24.54           O
HETATM 4941  O   HOH A1296     -50.903 -22.335 -22.546  1.00 37.19           O
HETATM 4942  O   HOH A1297     -16.683 -13.260   1.456  1.00 29.60           O
HETATM 4943  O   HOH A1298     -29.629  17.920 -26.016  1.00 30.00           O
HETATM 4944  O   HOH A1299     -19.989 -12.749   2.335  1.00 26.84           O
HETATM 4945  O   HOH A1300     -42.067 -19.324  -9.243  1.00 20.85           O
HETATM 4946  O   HOH A1301      -6.730   5.161 -28.971  1.00 25.97           O
HETATM 4947  O   HOH A1302     -22.720 -11.507 -28.922  1.00 18.36           O
HETATM 4948  O   HOH A1303     -45.855  -1.356 -34.085  1.00 32.94           O
HETATM 4949  O   HOH A1304       2.524  -5.788  -9.963  1.00 23.45           O
HETATM 4950  O   HOH A1305     -26.890  13.028  -4.389  1.00 24.11           O
HETATM 4951  O   HOH A1306     -28.489  14.708   1.514  1.00 30.06           O
HETATM 4952  O   HOH A1307     -33.508  -0.788 -34.770  1.00 40.49           O
HETATM 4953  O   HOH A1308     -21.938  15.731 -13.675  1.00 29.27           O
HETATM 4954  O   HOH A1309     -35.482   5.434 -25.299  1.00 17.26           O
HETATM 4955  O   HOH A1310     -11.704  -0.415 -35.575  0.50 13.08           O
HETATM 4956  O   HOH A1311     -46.204  15.440 -20.003  1.00 23.84           O
HETATM 4957  O   HOH A1312     -38.564 -23.716  -6.638  1.00 23.74           O
HETATM 4958  O   HOH A1313       5.965  -8.927 -25.745  1.00 27.53           O
HETATM 4959  O   HOH A1314     -37.261  18.798 -27.819  1.00 21.73           O
HETATM 4960  O   HOH A1315     -53.027 -19.582 -14.818  1.00 36.09           O
HETATM 4961  O   HOH A1316     -18.032 -19.749 -31.044  1.00 26.99           O
HETATM 4962  O   HOH A1317     -40.872   9.240  -2.246  1.00 36.53           O
HETATM 4963  O   HOH A1318     -52.052   2.625 -34.210  1.00 48.94           O
HETATM 4964  O   HOH A1319     -24.737 -15.573 -34.801  1.00 45.75           O
HETATM 4965  O   HOH A1320     -53.865 -18.316 -31.418  1.00 27.12           O
HETATM 4966  O   HOH A1321     -16.728 -19.453 -33.797  1.00 49.16           O
HETATM 4967  O   HOH A1322     -20.148 -36.858 -21.081  1.00 23.69           O
HETATM 4968  O   HOH A1323     -26.420  18.423 -20.477  1.00 35.19           O
HETATM 4969  O   HOH A1324     -38.573 -29.483 -14.639  1.00 33.64           O
HETATM 4970  O   HOH A1325     -40.438  -1.329 -33.025  1.00 24.00           O
HETATM 4971  O   HOH A1326     -26.920  16.987 -26.044  1.00 40.23           O
HETATM 4972  O   HOH A1327     -25.914  15.915 -21.375  1.00 26.46           O
HETATM 4973  O   HOH A1328     -43.861 -12.537  -5.594  1.00 22.78           O
HETATM 4974  O   HOH A1329     -48.155  -6.494 -32.862  1.00 25.83           O
HETATM 4975  O   HOH A1330     -18.045  -1.729 -29.830  1.00 34.50           O
HETATM 4976  O   HOH A1331     -11.972  18.922 -34.925  1.00 22.83           O
HETATM 4977  O   HOH A1332     -34.243   6.060   1.244  1.00 26.05           O
HETATM 4978  O   HOH A1333     -21.955 -17.902   3.516  1.00 51.13           O
HETATM 4979  O   HOH A1334     -38.783  19.546 -29.941  1.00 32.45           O
HETATM 4980  O   HOH A1335     -43.171  25.418 -15.254  1.00 20.60           O
HETATM 4981  O   HOH A1336     -37.566 -10.024   1.453  1.00 21.42           O
HETATM 4982  O   HOH A1337     -42.307   4.547 -32.010  1.00 23.97           O
HETATM 4983  O   HOH A1338     -36.669  15.791  -6.205  1.00 23.43           O
HETATM 4984  O   HOH A1339     -33.198   2.954 -31.237  1.00 39.98           O
HETATM 4985  O   HOH A1340     -62.425   1.404 -17.984  1.00 24.49           O
HETATM 4986  O   HOH A1341     -13.759  10.747 -36.088  1.00 24.03           O
HETATM 4987  O   HOH A1342     -36.583 -20.133  -1.790  1.00 28.78           O
HETATM 4988  O   HOH A1343     -32.851   4.963 -24.927  1.00 29.86           O
HETATM 4989  O   HOH A1344       4.606 -13.122 -31.186  1.00 29.11           O
HETATM 4990  O   HOH A1345     -16.903  13.991 -35.647  1.00 41.17           O
HETATM 4991  O   HOH A1346      -1.585  -8.903 -16.313  1.00 30.93           O
HETATM 4992  O   HOH A1347     -17.377 -24.574 -35.328  1.00 43.23           O
HETATM 4993  O   HOH A1348     -45.857  12.694 -26.349  1.00 19.52           O
HETATM 4994  O   HOH A1349     -20.863  12.242 -23.533  1.00 26.32           O
HETATM 4995  O   HOH A1350      -8.505   8.063 -26.342  1.00 43.93           O
HETATM 4996  O   HOH A1351     -23.633 -26.137 -29.385  1.00 24.21           O
HETATM 4997  O   HOH A1352     -12.727   0.082   0.373  1.00 18.88           O
HETATM 4998  O   HOH A1353     -28.869  22.869 -19.505  1.00 28.04           O
HETATM 4999  O   HOH A1354     -42.361  14.814 -23.609  1.00 18.71           O
HETATM 5000  O   HOH A1355     -49.351   9.037 -37.203  1.00 36.40           O
HETATM 5001  O   HOH A1356     -31.221  14.042  -6.042  1.00 24.92           O
HETATM 5002  O   HOH A1357     -24.918 -19.084 -32.642  1.00 27.23           O
HETATM 5003  O   HOH A1358     -53.185  15.180 -15.989  1.00 36.67           O
HETATM 5004  O   HOH A1359     -22.763  16.685  -4.933  1.00 26.83           O
HETATM 5005  O   HOH A1360     -46.937   3.234  -2.780  1.00 31.47           O
HETATM 5006  O   HOH A1361      -5.109 -32.362 -21.831  1.00 27.98           O
HETATM 5007  O   HOH A1362     -20.166  16.300  -6.155  1.00 33.80           O
HETATM 5008  O   HOH A1363     -24.273  14.893 -19.936  1.00 43.28           O
HETATM 5009  O   HOH A1364     -50.952 -20.881 -27.604  1.00 31.03           O
HETATM 5010  O   HOH A1365     -43.554  17.420 -22.613  1.00 28.07           O
HETATM 5011  O   HOH A1366     -31.605   1.829   5.177  1.00 37.95           O
HETATM 5012  O   HOH A1367     -37.996 -25.965  -4.690  1.00 35.77           O
HETATM 5013  O   HOH A1368     -20.638   2.436   2.600  1.00 26.30           O
HETATM 5014  O   HOH A1369      -5.514   2.647 -28.030  1.00 32.30           O
HETATM 5015  O   HOH A1370      -8.535   7.373 -18.344  1.00 27.71           O
HETATM 5016  O   HOH A1371     -34.976  19.947 -29.213  1.00 45.69           O
HETATM 5017  O   HOH A1372     -36.536   4.021 -27.297  1.00 21.62           O
HETATM 5018  O   HOH A1373     -26.290   9.287 -30.015  1.00 27.56           O
HETATM 5019  O   HOH A1374      -5.993  -6.890  -1.744  1.00 21.58           O
HETATM 5020  O   HOH A1375     -22.249  -5.921 -33.231  1.00 52.57           O
HETATM 5021  O   HOH A1376     -30.770 -33.237 -25.643  1.00 36.03           O
HETATM 5022  O   HOH A1377     -31.596  10.290   6.026  1.00 33.03           O
HETATM 5023  O   HOH A1378     -12.059 -21.689  -3.316  1.00 48.02           O
HETATM 5024  O   HOH A1379     -10.769   9.059 -19.375  1.00 23.22           O
HETATM 5025  O   HOH A1380     -21.118 -39.512 -14.801  1.00 28.47           O
HETATM 5026  O   HOH A1381      -5.253 -32.871 -29.536  1.00 32.08           O
HETATM 5027  O   HOH A1382       1.552  -2.589 -17.836  1.00 42.79           O
HETATM 5028  O   HOH A1383     -52.656  -7.937  -2.073  1.00 18.83           O
HETATM 5029  O   HOH A1384     -27.077   3.972   2.288  1.00 27.00           O
HETATM 5030  O   HOH A1385     -44.944   6.809  -2.828  1.00 34.58           O
HETATM 5031  O   HOH A1386     -28.874  15.066  -7.744  1.00 29.64           O
HETATM 5032  O   HOH A1387     -17.626 -29.689  -7.193  1.00 33.45           O
HETATM 5033  O   HOH A1388     -47.682  13.494 -29.826  1.00 20.98           O
HETATM 5034  O   HOH A1389      -0.595 -23.793 -33.965  1.00 37.42           O
HETATM 5035  O   HOH A1390     -56.609   0.033   2.353  1.00 30.76           O
HETATM 5036  O   HOH A1391     -56.776   7.025 -28.756  1.00 30.01           O
HETATM 5037  O   HOH A1392     -48.766  14.465 -17.375  1.00 25.94           O
HETATM 5038  O   HOH A1393     -59.343  -6.911  -3.698  1.00 25.18           O
HETATM 5039  O   HOH A1394     -54.830   9.472 -31.631  1.00 27.26           O
HETATM 5040  O   HOH A1395     -18.313  -0.117 -33.052  1.00 40.69           O
HETATM 5041  O   HOH A1396     -30.759  -0.952   4.846  1.00 33.75           O
HETATM 5042  O   HOH A1397     -22.386 -23.807  -1.207  1.00 27.97           O
HETATM 5043  O   HOH A1398     -15.209 -30.337 -34.290  1.00 40.02           O
HETATM 5044  O   HOH A1399       0.736 -13.823 -23.493  1.00 29.21           O
HETATM 5045  O   HOH A1400     -40.145  -8.933   0.298  1.00 36.08           O
HETATM 5046  O   HOH A1401     -38.519  -2.022   4.061  1.00 35.67           O
HETATM 5047  O   HOH A1402     -12.725 -30.600 -33.544  1.00 36.53           O
HETATM 5048  O   HOH A1403      -3.506 -15.847 -13.024  1.00 27.10           O
HETATM 5049  O   HOH A1404     -34.615 -20.732  -0.171  1.00 27.10           O
HETATM 5050  O   HOH A1405      -6.134 -18.450  -7.487  1.00 25.19           O
HETATM 5051  O   HOH A1406      -1.806  24.388 -32.878  1.00 50.15           O
HETATM 5052  O   HOH A1407     -57.962 -19.992 -30.367  1.00 47.50           O
HETATM 5053  O   HOH A1408     -62.940   5.261 -24.658  1.00 54.63           O
HETATM 5054  O   HOH A1409     -11.241   5.089 -34.729  1.00 22.13           O
HETATM 5055  O   HOH A1410     -57.373 -10.018 -29.332  1.00 33.64           O
HETATM 5056  O   HOH A1411     -30.638 -22.442 -36.215  1.00 42.50           O
HETATM 5057  O   HOH A1412     -23.532 -28.655 -30.336  1.00 30.63           O
HETATM 5058  O   HOH A1413     -21.779 -26.108  -2.969  1.00 20.77           O
HETATM 5059  O   HOH A1414     -13.473  21.581 -34.294  1.00 36.00           O
HETATM 5060  O   HOH A1415     -37.214 -29.449 -11.810  1.00 26.25           O
HETATM 5061  O   HOH A1416     -57.040 -17.083 -27.412  1.00 27.34           O
HETATM 5062  O   HOH A1417     -18.627 -28.728  -3.234  1.00 31.47           O
HETATM 5063  O   HOH A1418     -23.629  -7.797 -31.962  1.00 32.13           O
HETATM 5064  O   HOH A1419      -8.194 -17.571  -4.675  1.00 39.06           O
[truncated: 4,960,141 more chars]
