# Supplementary material for: Growing Glycans in Rosetta: Accurate de novo glycan modeling, density fitting, and rational sequon design
Source: PLoS Comput Biol. 2024 Jun 24;20(6):e1011895. doi: 10.1371/journal.pcbi.1011895 (PMC11288642; doi:10.1371/journal.pcbi.1011895)
Supplement: S1 Data — Please see README for a full description of each component. Briefly, these include the following scripts: create_substituted_JD.py—Used to create substituted job description file for rosetta_scripts_jd3; create_symmetry_mates.py—This was used to create symmetry mates with a 12 A radius; density_build_example.xml—An an example of a main job definition file before being substituted for each glycan; density_build_example_substituted.xml—Substituted version; glycan_bm_plots.py—Tools used for plotting all benchmark experiments from Rosetta JSON files.; glycan_conformer_table.txt—The resultant glycan conformer table used in Rosetta and benchmarked against; glycan_tree_relax.xml—Main script used for de novo benchmarking.; glycan_tree_relax_dens.xml—Main script used for density building.; glycan_tree_relax_with_solvation.xml—Script used for running the GTM with explicit waters; glycan_water_mediated_hbonds.xml—Script for calculating water mediated hydrogen bonds; pdb_roots_density_sym.txt—Benchmark glycan list used for create_substituted_JD.py; refine_with_map_dih2.xml—Script used for refining input structures into the rosetta energy function using density. (ZIP) [file pcbi.1011895.s027.zip › supplemental_data/symmetrized_structures/5t3x_symm.pdb]

ATOM      1  N   VAL B 518     -16.651 -21.775 136.790  1.00432.56           N  
ATOM      2  CA  VAL B 518     -17.558 -21.699 135.652  1.00393.83           C  
ATOM      3  C   VAL B 518     -17.043 -20.695 134.624  1.00352.69           C  
ATOM      4  O   VAL B 518     -16.751 -19.545 134.954  1.00344.32           O  
ATOM      5  CB  VAL B 518     -18.987 -21.342 136.104  1.00390.45           C  
ATOM      6  CG1 VAL B 518     -19.654 -22.548 136.745  1.00422.71           C  
ATOM      7  CG2 VAL B 518     -18.964 -20.172 137.079  1.00399.17           C  
ATOM      8  N   PHE B 519     -16.916 -21.142 133.376  1.00387.91           N  
ATOM      9  CA  PHE B 519     -16.459 -20.298 132.276  1.00347.77           C  
ATOM     10  C   PHE B 519     -17.540 -20.275 131.203  1.00311.10           C  
ATOM     11  O   PHE B 519     -17.789 -21.291 130.545  1.00307.69           O  
ATOM     12  CB  PHE B 519     -15.132 -20.807 131.716  1.00351.62           C  
ATOM     13  CG  PHE B 519     -14.088 -21.053 132.767  1.00391.23           C  
ATOM     14  CD1 PHE B 519     -13.500 -19.994 133.438  1.00393.57           C  
ATOM     15  CD2 PHE B 519     -13.695 -22.342 133.086  1.00426.46           C  
ATOM     16  CE1 PHE B 519     -12.542 -20.216 134.408  1.00430.53           C  
ATOM     17  CE2 PHE B 519     -12.735 -22.570 134.055  1.00463.34           C  
ATOM     18  CZ  PHE B 519     -12.158 -21.505 134.716  1.00465.47           C  
ATOM     19  N   LEU B 520     -18.179 -19.119 131.030  1.00383.29           N  
ATOM     20  CA  LEU B 520     -19.217 -18.938 130.024  1.00347.45           C  
ATOM     21  C   LEU B 520     -18.700 -18.308 128.738  1.00305.75           C  
ATOM     22  O   LEU B 520     -19.482 -18.116 127.802  1.00272.77           O  
ATOM     23  CB  LEU B 520     -20.360 -18.090 130.590  1.00341.60           C  
ATOM     24  CG  LEU B 520     -21.242 -18.791 131.624  1.00375.39           C  
ATOM     25  CD1 LEU B 520     -22.387 -17.888 132.054  1.00365.36           C  
ATOM     26  CD2 LEU B 520     -21.768 -20.108 131.070  1.00378.78           C  
ATOM     27  N   GLY B 521     -17.417 -17.979 128.671  1.00341.30           N  
ATOM     28  CA  GLY B 521     -16.845 -17.435 127.460  1.00303.53           C  
ATOM     29  C   GLY B 521     -16.957 -15.928 127.366  1.00276.83           C  
ATOM     30  O   GLY B 521     -17.300 -15.217 128.316  1.00287.63           O  
ATOM     31  N   PHE B 522     -16.654 -15.438 126.167  1.00272.39           N  
ATOM     32  CA  PHE B 522     -16.644 -14.006 125.909  1.00258.12           C  
ATOM     33  C   PHE B 522     -18.070 -13.469 125.838  1.00248.64           C  
ATOM     34  O   PHE B 522     -18.928 -14.049 125.166  1.00242.74           O  
ATOM     35  CB  PHE B 522     -15.900 -13.724 124.604  1.00241.68           C  
ATOM     36  CG  PHE B 522     -15.275 -12.362 124.536  1.00232.44           C  
ATOM     37  CD1 PHE B 522     -16.021 -11.261 124.161  1.00222.20           C  
ATOM     38  CD2 PHE B 522     -13.933 -12.187 124.828  1.00238.81           C  
ATOM     39  CE1 PHE B 522     -15.448 -10.007 124.092  1.00218.30           C  
ATOM     40  CE2 PHE B 522     -13.353 -10.936 124.755  1.00230.41           C  
ATOM     41  CZ  PHE B 522     -14.112  -9.844 124.390  1.00220.28           C  
ATOM     42  N   LEU B 523     -18.319 -12.362 126.543  1.00281.18           N  
ATOM     43  CA  LEU B 523     -19.610 -11.667 126.526  1.00263.64           C  
ATOM     44  C   LEU B 523     -20.756 -12.552 127.010  1.00283.18           C  
ATOM     45  O   LEU B 523     -21.908 -12.360 126.615  1.00265.32           O  
ATOM     46  CB  LEU B 523     -19.929 -11.112 125.135  1.00226.36           C  
ATOM     47  CG  LEU B 523     -19.115  -9.909 124.660  1.00209.61           C  
ATOM     48  CD1 LEU B 523     -19.521  -9.534 123.247  1.00192.00           C  
ATOM     49  CD2 LEU B 523     -19.281  -8.731 125.607  1.00211.34           C  
ATOM     50  N   GLY B 524     -20.462 -13.513 127.886  1.00254.05           N  
ATOM     51  CA  GLY B 524     -21.492 -14.449 128.307  1.00258.77           C  
ATOM     52  C   GLY B 524     -22.546 -13.821 129.199  1.00258.82           C  
ATOM     53  O   GLY B 524     -23.729 -14.160 129.110  1.00257.32           O  
ATOM     54  N   ALA B 525     -22.139 -12.894 130.060  1.00273.62           N  
ATOM     55  CA  ALA B 525     -23.003 -12.329 131.088  1.00282.47           C  
ATOM     56  C   ALA B 525     -23.705 -11.046 130.653  1.00255.06           C  
ATOM     57  O   ALA B 525     -24.311 -10.377 131.496  1.00257.07           O  
ATOM     58  CB  ALA B 525     -22.199 -12.080 132.363  1.00321.46           C  
ATOM     59  N   ALA B 526     -23.601 -10.671 129.377  1.00286.16           N  
ATOM     60  CA  ALA B 526     -24.199  -9.445 128.853  1.00260.92           C  
ATOM     61  C   ALA B 526     -25.648  -9.260 129.280  1.00260.90           C  
ATOM     62  O   ALA B 526     -25.966  -8.333 130.032  1.00260.33           O  
ATOM     63  CB  ALA B 526     -24.106  -9.426 127.329  1.00234.31           C  
ATOM     64  N   GLY B 527     -26.533 -10.132 128.799  1.00259.82           N  
ATOM     65  CA  GLY B 527     -27.919 -10.066 129.216  1.00260.92           C  
ATOM     66  C   GLY B 527     -28.124 -10.357 130.686  1.00303.82           C  
ATOM     67  O   GLY B 527     -29.165  -9.996 131.242  1.00309.19           O  
ATOM     68  N   SER B 528     -27.163 -11.014 131.327  1.00250.62           N  
ATOM     69  CA  SER B 528     -27.235 -11.191 132.765  1.00269.09           C  
ATOM     70  C   SER B 528     -27.050  -9.848 133.463  1.00266.29           C  
ATOM     71  O   SER B 528     -26.520  -8.887 132.898  1.00252.61           O  
ATOM     72  CB  SER B 528     -26.179 -12.186 133.245  1.00286.07           C  
ATOM     73  OG  SER B 528     -26.311 -13.429 132.579  1.00286.42           O  
ATOM     74  N   THR B 529     -27.510  -9.788 134.708  1.00247.22           N  
ATOM     75  CA  THR B 529     -27.401  -8.564 135.483  1.00247.73           C  
ATOM     76  C   THR B 529     -25.936  -8.215 135.718  1.00251.76           C  
ATOM     77  O   THR B 529     -25.058  -9.082 135.708  1.00269.31           O  
ATOM     78  CB  THR B 529     -28.136  -8.718 136.811  1.00285.58           C  
ATOM     79  OG1 THR B 529     -27.433  -9.651 137.642  1.00324.63           O  
ATOM     80  CG2 THR B 529     -29.544  -9.234 136.567  1.00280.76           C  
ATOM     81  N   MET B 530     -25.676  -6.920 135.913  1.00249.36           N  
ATOM     82  CA  MET B 530     -24.301  -6.450 136.053  1.00251.06           C  
ATOM     83  C   MET B 530     -23.596  -7.111 137.227  1.00268.42           C  
ATOM     84  O   MET B 530     -22.420  -7.479 137.123  1.00273.50           O  
ATOM     85  CB  MET B 530     -24.281  -4.939 136.223  1.00241.91           C  
ATOM     86  CG  MET B 530     -24.845  -4.194 135.057  1.00226.41           C  
ATOM     87  SD  MET B 530     -24.584  -2.453 135.337  1.00223.29           S  
ATOM     88  CE  MET B 530     -25.625  -2.242 136.762  1.00229.24           C  
ATOM     89  N   GLY B 531     -24.287  -7.243 138.361  1.00242.02           N  
ATOM     90  CA  GLY B 531     -23.700  -7.940 139.493  1.00287.68           C  
ATOM     91  C   GLY B 531     -23.237  -9.336 139.132  1.00302.47           C  
ATOM     92  O   GLY B 531     -22.204  -9.805 139.614  1.00325.59           O  
ATOM     93  N   ALA B 532     -23.991 -10.014 138.268  1.00264.26           N  
ATOM     94  CA  ALA B 532     -23.576 -11.303 137.736  1.00270.91           C  
ATOM     95  C   ALA B 532     -22.572 -11.175 136.600  1.00259.32           C  
ATOM     96  O   ALA B 532     -21.937 -12.172 136.242  1.00267.08           O  
ATOM     97  CB  ALA B 532     -24.798 -12.088 137.255  1.00264.96           C  
ATOM     98  N   ALA B 533     -22.413  -9.982 136.029  1.00274.15           N  
ATOM     99  CA  ALA B 533     -21.524  -9.781 134.895  1.00261.95           C  
ATOM    100  C   ALA B 533     -20.109  -9.390 135.295  1.00269.01           C  
ATOM    101  O   ALA B 533     -19.224  -9.358 134.432  1.00262.86           O  
ATOM    102  CB  ALA B 533     -22.104  -8.717 133.960  1.00239.16           C  
ATOM    103  N   SER B 534     -19.871  -9.096 136.570  1.00246.02           N  
ATOM    104  CA  SER B 534     -18.538  -8.757 137.047  1.00255.38           C  
ATOM    105  C   SER B 534     -17.640  -9.975 137.219  1.00275.69           C  
ATOM    106  O   SER B 534     -16.474  -9.816 137.587  1.00283.16           O  
ATOM    107  CB  SER B 534     -18.629  -7.987 138.367  1.00269.16           C  
ATOM    108  OG  SER B 534     -19.244  -6.724 138.177  1.00249.85           O  
ATOM    109  N   MET B 535     -18.155 -11.185 137.008  1.00251.90           N  
ATOM    110  CA  MET B 535     -17.334 -12.381 137.127  1.00272.14           C  
ATOM    111  C   MET B 535     -16.585 -12.732 135.847  1.00256.29           C  
ATOM    112  O   MET B 535     -15.658 -13.548 135.895  1.00270.23           O  
ATOM    113  CB  MET B 535     -18.199 -13.571 137.553  1.00297.80           C  
ATOM    114  CG  MET B 535     -18.833 -13.404 138.922  1.00304.48           C  
ATOM    115  SD  MET B 535     -17.603 -13.247 140.231  1.00315.51           S  
ATOM    116  CE  MET B 535     -16.813 -14.853 140.145  1.00344.42           C  
ATOM    117  N   THR B 536     -16.969 -12.156 134.711  1.00284.41           N  
ATOM    118  CA  THR B 536     -16.345 -12.452 133.428  1.00273.14           C  
ATOM    119  C   THR B 536     -15.296 -11.430 133.009  1.00261.23           C  
ATOM    120  O   THR B 536     -14.777 -11.526 131.893  1.00249.49           O  
ATOM    121  CB  THR B 536     -17.411 -12.563 132.335  1.00258.32           C  
ATOM    122  OG1 THR B 536     -18.154 -11.340 132.264  1.00253.44           O  
ATOM    123  CG2 THR B 536     -18.359 -13.713 132.635  1.00266.99           C  
ATOM    124  N   LEU B 537     -14.989 -10.446 133.861  1.00273.42           N  
ATOM    125  CA  LEU B 537     -14.111  -9.350 133.457  1.00261.80           C  
ATOM    126  C   LEU B 537     -12.766  -9.847 132.942  1.00264.52           C  
ATOM    127  O   LEU B 537     -12.204  -9.259 132.012  1.00250.24           O  
ATOM    128  CB  LEU B 537     -13.910  -8.390 134.629  1.00268.61           C  
ATOM    129  CG  LEU B 537     -15.197  -7.915 135.305  1.00268.12           C  
ATOM    130  CD1 LEU B 537     -14.906  -7.405 136.701  1.00278.55           C  
ATOM    131  CD2 LEU B 537     -15.885  -6.842 134.480  1.00245.80           C  
ATOM    132  N   THR B 538     -12.238 -10.928 133.520  1.00255.65           N  
ATOM    133  CA  THR B 538     -10.975 -11.488 133.056  1.00258.86           C  
ATOM    134  C   THR B 538     -11.106 -12.202 131.719  1.00241.38           C  
ATOM    135  O   THR B 538     -10.082 -12.516 131.105  1.00238.65           O  
ATOM    136  CB  THR B 538     -10.412 -12.464 134.088  1.00300.72           C  
ATOM    137  OG1 THR B 538      -9.059 -12.792 133.748  1.00306.15           O  
ATOM    138  CG2 THR B 538     -11.238 -13.738 134.100  1.00314.65           C  
ATOM    139  N   VAL B 539     -12.328 -12.473 131.264  1.00274.01           N  
ATOM    140  CA  VAL B 539     -12.559 -13.125 129.980  1.00263.75           C  
ATOM    141  C   VAL B 539     -12.598 -12.059 128.895  1.00243.63           C  
ATOM    142  O   VAL B 539     -11.776 -12.064 127.972  1.00234.53           O  
ATOM    143  CB  VAL B 539     -13.859 -13.949 129.989  1.00267.92           C  
ATOM    144  CG1 VAL B 539     -13.997 -14.718 128.688  1.00259.09           C  
ATOM    145  CG2 VAL B 539     -13.893 -14.889 131.186  1.00289.51           C  
ATOM    146  N   GLN B 540     -13.568 -11.149 128.997  1.00253.30           N  
ATOM    147  CA  GLN B 540     -13.737 -10.093 128.007  1.00231.58           C  
ATOM    148  C   GLN B 540     -12.515  -9.191 127.872  1.00226.10           C  
ATOM    149  O   GLN B 540     -12.325  -8.593 126.808  1.00215.56           O  
ATOM    150  CB  GLN B 540     -14.973  -9.271 128.361  1.00225.40           C  
ATOM    151  CG  GLN B 540     -16.222 -10.115 128.424  1.00224.36           C  
ATOM    152  CD  GLN B 540     -17.396  -9.373 128.996  1.00238.15           C  
ATOM    153  OE1 GLN B 540     -17.262  -8.249 129.466  1.00241.36           O  
ATOM    154  NE2 GLN B 540     -18.561 -10.000 128.962  1.00246.43           N  
ATOM    155  N   ALA B 541     -11.687  -9.067 128.914  1.00232.43           N  
ATOM    156  CA  ALA B 541     -10.444  -8.313 128.805  1.00229.64           C  
ATOM    157  C   ALA B 541      -9.267  -9.150 128.319  1.00233.70           C  
ATOM    158  O   ALA B 541      -8.244  -8.578 127.926  1.00228.06           O  
ATOM    159  CB  ALA B 541     -10.079  -7.681 130.154  1.00239.07           C  
ATOM    160  N   ARG B 542      -9.376 -10.481 128.343  1.00239.05           N  
ATOM    161  CA  ARG B 542      -8.271 -11.325 127.899  1.00244.32           C  
ATOM    162  C   ARG B 542      -8.226 -11.449 126.381  1.00219.16           C  
ATOM    163  O   ARG B 542      -7.149 -11.359 125.781  1.00214.03           O  
ATOM    164  CB  ARG B 542      -8.373 -12.708 128.540  1.00269.38           C  
ATOM    165  CG  ARG B 542      -7.370 -13.721 128.007  1.00274.21           C  
ATOM    166  CD  ARG B 542      -7.286 -14.959 128.893  1.00313.41           C  
ATOM    167  NE  ARG B 542      -8.588 -15.581 129.120  1.00315.77           N  
ATOM    168  CZ  ARG B 542      -9.276 -15.485 130.253  1.00339.64           C  
ATOM    169  NH1 ARG B 542      -8.786 -14.791 131.272  1.00363.30           N  
ATOM    170  NH2 ARG B 542     -10.453 -16.084 130.370  1.00340.09           N  
ATOM    171  N   ASN B 543      -9.375 -11.656 125.745  1.00281.54           N  
ATOM    172  CA  ASN B 543      -9.447 -11.755 124.294  1.00251.71           C  
ATOM    173  C   ASN B 543      -9.693 -10.408 123.630  1.00225.62           C  
ATOM    174  O   ASN B 543      -9.855 -10.356 122.406  1.00203.36           O  
ATOM    175  CB  ASN B 543     -10.544 -12.742 123.881  1.00251.02           C  
ATOM    176  CG  ASN B 543     -10.431 -14.073 124.598  1.00281.12           C  
ATOM    177  OD1 ASN B 543     -11.339 -14.479 125.324  1.00300.76           O  
ATOM    178  ND2 ASN B 543      -9.314 -14.762 124.395  1.00294.24           N  
ATOM    179  N   LEU B 544      -9.733  -9.324 124.409  1.00270.35           N  
ATOM    180  CA  LEU B 544      -9.977  -8.006 123.834  1.00250.18           C  
ATOM    181  C   LEU B 544      -8.832  -7.565 122.933  1.00238.89           C  
ATOM    182  O   LEU B 544      -9.059  -6.842 121.957  1.00220.57           O  
ATOM    183  CB  LEU B 544     -10.206  -6.984 124.948  1.00256.79           C  
ATOM    184  CG  LEU B 544     -10.854  -5.661 124.537  1.00237.75           C  
ATOM    185  CD1 LEU B 544     -12.204  -5.910 123.884  1.00225.14           C  
ATOM    186  CD2 LEU B 544     -11.003  -4.743 125.738  1.00247.77           C  
ATOM    187  N   LEU B 545      -7.599  -7.958 123.253  1.00275.57           N  
ATOM    188  CA  LEU B 545      -6.468  -7.710 122.370  1.00265.87           C  
ATOM    189  C   LEU B 545      -6.164  -8.880 121.442  1.00264.92           C  
ATOM    190  O   LEU B 545      -5.387  -8.709 120.496  1.00251.92           O  
ATOM    191  CB  LEU B 545      -5.222  -7.372 123.194  1.00279.60           C  
ATOM    192  CG  LEU B 545      -4.237  -6.404 122.536  1.00265.66           C  
ATOM    193  CD1 LEU B 545      -4.940  -5.103 122.186  1.00247.18           C  
ATOM    194  CD2 LEU B 545      -3.049  -6.146 123.446  1.00281.52           C  
ATOM    195  N   SER B 546      -6.773 -10.047 121.677  1.00316.12           N  
ATOM    196  CA  SER B 546      -6.548 -11.252 120.871  1.00314.80           C  
ATOM    197  C   SER B 546      -5.059 -11.524 120.658  1.00316.67           C  
ATOM    198  O   SER B 546      -4.614 -11.847 119.555  1.00289.71           O  
ATOM    199  CB  SER B 546      -7.281 -11.162 119.531  1.00276.61           C  
ATOM    200  OG  SER B 546      -8.676 -11.349 119.700  1.00281.31           O  
ATOM    201  N   GLY B 547      -4.283 -11.395 121.730  1.00311.86           N  
ATOM    202  CA  GLY B 547      -2.853 -11.636 121.669  1.00319.49           C  
ATOM    203  C   GLY B 547      -2.102 -10.641 120.805  1.00285.66           C  
ATOM    204  O   GLY B 547      -1.243 -11.021 120.009  1.00274.14           O  
ATOM    205  N   THR B 569       0.228  -5.150  96.964  1.00163.84           N  
ATOM    206  CA  THR B 569      -0.712  -6.261  96.876  1.00168.58           C  
ATOM    207  C   THR B 569      -2.125  -5.818  97.247  1.00166.49           C  
ATOM    208  O   THR B 569      -2.310  -4.883  98.026  1.00170.07           O  
ATOM    209  CB  THR B 569      -0.289  -7.429  97.786  1.00191.48           C  
ATOM    210  OG1 THR B 569      -0.264  -6.990  99.150  1.00205.59           O  
ATOM    211  CG2 THR B 569       1.093  -7.933  97.395  1.00199.60           C  
ATOM    212  N   VAL B 570      -3.120  -6.499  96.682  1.00194.01           N  
ATOM    213  CA  VAL B 570      -4.520  -6.174  96.905  1.00190.58           C  
ATOM    214  C   VAL B 570      -5.185  -7.355  97.599  1.00208.07           C  
ATOM    215  O   VAL B 570      -4.715  -8.494  97.527  1.00219.72           O  
ATOM    216  CB  VAL B 570      -5.253  -5.824  95.591  1.00167.78           C  
ATOM    217  CG1 VAL B 570      -6.503  -4.998  95.872  1.00165.42           C  
ATOM    218  CG2 VAL B 570      -4.321  -5.083  94.644  1.00164.40           C  
ATOM    219  N   TRP B 571      -6.275  -7.053  98.314  1.00175.40           N  
ATOM    220  CA  TRP B 571      -7.083  -8.020  99.054  1.00192.74           C  
ATOM    221  C   TRP B 571      -6.336  -8.554 100.272  1.00226.16           C  
ATOM    222  O   TRP B 571      -6.940  -9.164 101.161  1.00249.40           O  
ATOM    223  CB  TRP B 571      -7.521  -9.169  98.143  1.00190.48           C  
ATOM    224  CG  TRP B 571      -8.494 -10.110  98.768  1.00208.06           C  
ATOM    225  CD1 TRP B 571      -9.510  -9.799  99.624  1.00221.97           C  
ATOM    226  CD2 TRP B 571      -8.538 -11.528  98.591  1.00220.58           C  
ATOM    227  NE1 TRP B 571     -10.188 -10.938  99.986  1.00242.37           N  
ATOM    228  CE2 TRP B 571      -9.609 -12.013  99.365  1.00242.06           C  
ATOM    229  CE3 TRP B 571      -7.775 -12.434  97.852  1.00215.92           C  
ATOM    230  CZ2 TRP B 571      -9.936 -13.364  99.417  1.00259.04           C  
ATOM    231  CZ3 TRP B 571      -8.098 -13.768  97.911  1.00232.71           C  
ATOM    232  CH2 TRP B 571      -9.170 -14.223  98.683  1.00254.10           C  
ATOM    233  N   GLY B 572      -5.022  -8.320 100.328  1.00176.27           N  
ATOM    234  CA  GLY B 572      -4.293  -8.485 101.569  1.00186.80           C  
ATOM    235  C   GLY B 572      -4.372  -7.273 102.466  1.00214.68           C  
ATOM    236  O   GLY B 572      -4.181  -7.394 103.680  1.00244.22           O  
ATOM    237  N   ILE B 573      -4.650  -6.105 101.883  1.00167.12           N  
ATOM    238  CA  ILE B 573      -4.926  -4.907 102.665  1.00178.37           C  
ATOM    239  C   ILE B 573      -6.231  -5.061 103.433  1.00195.11           C  
ATOM    240  O   ILE B 573      -6.423  -4.433 104.482  1.00227.80           O  
ATOM    241  CB  ILE B 573      -4.955  -3.682 101.731  1.00170.89           C  
ATOM    242  CG1 ILE B 573      -3.665  -3.609 100.910  1.00185.89           C  
ATOM    243  CG2 ILE B 573      -5.168  -2.397 102.517  1.00163.80           C  
ATOM    244  CD1 ILE B 573      -3.659  -2.503  99.877  1.00172.09           C  
ATOM    245  N   LYS B 574      -7.138  -5.907 102.935  1.00174.94           N  
ATOM    246  CA  LYS B 574      -8.453  -6.067 103.550  1.00182.11           C  
ATOM    247  C   LYS B 574      -8.339  -6.490 105.010  1.00213.97           C  
ATOM    248  O   LYS B 574      -9.000  -5.923 105.887  1.00243.90           O  
ATOM    249  CB  LYS B 574      -9.269  -7.089 102.755  1.00174.74           C  
ATOM    250  CG  LYS B 574     -10.708  -7.260 103.217  1.00181.28           C  
ATOM    251  CD  LYS B 574     -11.610  -6.176 102.647  1.00176.94           C  
ATOM    252  CE  LYS B 574     -13.072  -6.449 102.966  1.00181.99           C  
ATOM    253  NZ  LYS B 574     -13.977  -5.462 102.315  1.00178.78           N  
ATOM    254  N   GLN B 575      -7.499  -7.487 105.290  1.00213.48           N  
ATOM    255  CA  GLN B 575      -7.387  -8.028 106.639  1.00244.66           C  
ATOM    256  C   GLN B 575      -6.516  -7.183 107.561  1.00275.27           C  
ATOM    257  O   GLN B 575      -6.675  -7.267 108.784  1.00310.70           O  
ATOM    258  CB  GLN B 575      -6.837  -9.458 106.582  1.00232.82           C  
ATOM    259  CG  GLN B 575      -5.602  -9.629 105.704  1.00210.12           C  
ATOM    260  CD  GLN B 575      -4.327  -9.159 106.378  1.00232.77           C  
ATOM    261  OE1 GLN B 575      -4.195  -9.225 107.600  1.00264.44           O  
ATOM    262  NE2 GLN B 575      -3.381  -8.673 105.582  1.00217.39           N  
ATOM    263  N   LEU B 576      -5.608  -6.374 107.013  1.00163.72           N  
ATOM    264  CA  LEU B 576      -4.593  -5.735 107.842  1.00163.18           C  
ATOM    265  C   LEU B 576      -5.151  -4.552 108.628  1.00162.13           C  
ATOM    266  O   LEU B 576      -4.863  -4.409 109.821  1.00162.00           O  
ATOM    267  CB  LEU B 576      -3.415  -5.297 106.974  1.00163.08           C  
ATOM    268  CG  LEU B 576      -2.067  -5.200 107.689  1.00163.31           C  
ATOM    269  CD1 LEU B 576      -0.943  -5.595 106.748  1.00164.11           C  
ATOM    270  CD2 LEU B 576      -1.844  -3.798 108.232  1.00162.38           C  
ATOM    271  N   GLN B 577      -5.944  -3.695 107.981  1.00202.03           N  
ATOM    272  CA  GLN B 577      -6.460  -2.508 108.653  1.00231.58           C  
ATOM    273  C   GLN B 577      -7.470  -2.846 109.745  1.00261.98           C  
ATOM    274  O   GLN B 577      -7.744  -2.000 110.603  1.00299.21           O  
ATOM    275  CB  GLN B 577      -7.091  -1.564 107.626  1.00212.41           C  
ATOM    276  CG  GLN B 577      -7.336  -0.148 108.129  1.00245.54           C  
ATOM    277  CD  GLN B 577      -7.973   0.743 107.080  1.00224.54           C  
ATOM    278  OE1 GLN B 577      -8.291   0.296 105.978  1.00191.20           O  
ATOM    279  NE2 GLN B 577      -8.162   2.013 107.419  1.00250.46           N  
ATOM    280  N   ALA B 578      -8.017  -4.063 109.741  1.00221.79           N  
ATOM    281  CA  ALA B 578      -9.042  -4.422 110.717  1.00249.18           C  
ATOM    282  C   ALA B 578      -8.452  -4.583 112.113  1.00287.51           C  
ATOM    283  O   ALA B 578      -8.978  -4.033 113.088  1.00326.27           O  
ATOM    284  CB  ALA B 578      -9.751  -5.704 110.282  1.00220.90           C  
ATOM    285  N   ARG B 579      -7.357  -5.335 112.230  1.00256.58           N  
ATOM    286  CA  ARG B 579      -6.779  -5.645 113.533  1.00291.39           C  
ATOM    287  C   ARG B 579      -6.074  -4.458 114.180  1.00324.32           C  
ATOM    288  O   ARG B 579      -5.626  -4.584 115.326  1.00357.53           O  
ATOM    289  CB  ARG B 579      -5.813  -6.827 113.406  1.00269.99           C  
ATOM    290  CG  ARG B 579      -4.763  -6.685 112.317  1.00237.41           C  
ATOM    291  CD  ARG B 579      -4.011  -7.996 112.135  1.00214.18           C  
ATOM    292  NE  ARG B 579      -2.878  -7.871 111.224  1.00199.33           N  
ATOM    293  CZ  ARG B 579      -2.061  -8.873 110.912  1.00185.72           C  
ATOM    294  NH1 ARG B 579      -2.253 -10.075 111.438  1.00185.47           N  
ATOM    295  NH2 ARG B 579      -1.051  -8.673 110.076  1.00173.81           N  
ATOM    296  N   VAL B 580      -5.960  -3.324 113.490  1.00195.43           N  
ATOM    297  CA  VAL B 580      -5.314  -2.155 114.079  1.00215.10           C  
ATOM    298  C   VAL B 580      -6.231  -1.476 115.090  1.00243.77           C  
ATOM    299  O   VAL B 580      -5.773  -0.986 116.129  1.00271.54           O  
ATOM    300  CB  VAL B 580      -4.879  -1.181 112.969  1.00196.95           C  
ATOM    301  CG1 VAL B 580      -4.101  -0.014 113.560  1.00219.57           C  
ATOM    302  CG2 VAL B 580      -4.055  -1.908 111.918  1.00182.96           C  
ATOM    303  N   LEU B 581      -7.536  -1.441 114.811  1.00208.68           N  
ATOM    304  CA  LEU B 581      -8.490  -0.726 115.653  1.00243.41           C  
ATOM    305  C   LEU B 581      -8.628  -1.329 117.047  1.00278.18           C  
ATOM    306  O   LEU B 581      -9.204  -0.681 117.928  1.00314.64           O  
ATOM    307  CB  LEU B 581      -9.856  -0.687 114.961  1.00221.16           C  
ATOM    308  CG  LEU B 581     -10.899   0.315 115.462  1.00247.78           C  
ATOM    309  CD1 LEU B 581     -10.318   1.718 115.497  1.00260.63           C  
ATOM    310  CD2 LEU B 581     -12.140   0.273 114.586  1.00219.38           C  
ATOM    311  N   ALA B 582      -8.112  -2.539 117.272  1.00214.68           N  
ATOM    312  CA  ALA B 582      -8.232  -3.162 118.586  1.00247.41           C  
ATOM    313  C   ALA B 582      -7.335  -2.474 119.608  1.00289.16           C  
ATOM    314  O   ALA B 582      -7.782  -2.135 120.710  1.00329.04           O  
ATOM    315  CB  ALA B 582      -7.902  -4.651 118.493  1.00224.18           C  
ATOM    316  N   VAL B 583      -6.064  -2.259 119.261  1.00208.77           N  
ATOM    317  CA  VAL B 583      -5.131  -1.669 120.216  1.00216.22           C  
ATOM    318  C   VAL B 583      -5.473  -0.209 120.480  1.00220.67           C  
ATOM    319  O   VAL B 583      -5.205   0.309 121.570  1.00230.02           O  
ATOM    320  CB  VAL B 583      -3.679  -1.835 119.728  1.00211.32           C  
ATOM    321  CG1 VAL B 583      -3.399  -3.289 119.388  1.00207.11           C  
ATOM    322  CG2 VAL B 583      -3.401  -0.939 118.530  1.00205.40           C  
ATOM    323  N   GLU B 584      -6.067   0.480 119.502  1.00244.15           N  
ATOM    324  CA  GLU B 584      -6.535   1.840 119.747  1.00267.87           C  
ATOM    325  C   GLU B 584      -7.701   1.837 120.726  1.00301.09           C  
ATOM    326  O   GLU B 584      -7.738   2.637 121.666  1.00341.62           O  
ATOM    327  CB  GLU B 584      -6.935   2.511 118.433  1.00232.23           C  
ATOM    328  CG  GLU B 584      -5.948   3.563 117.949  1.00225.47           C  
ATOM    329  CD  GLU B 584      -6.521   4.445 116.854  1.00207.24           C  
ATOM    330  OE1 GLU B 584      -7.626   4.140 116.358  1.00191.02           O  
ATOM    331  OE2 GLU B 584      -5.868   5.447 116.492  1.00210.10           O  
ATOM    332  N   ARG B 585      -8.660   0.932 120.521  1.00210.27           N  
ATOM    333  CA  ARG B 585      -9.762   0.796 121.465  1.00240.96           C  
ATOM    334  C   ARG B 585      -9.279   0.279 122.813  1.00280.29           C  
ATOM    335  O   ARG B 585      -9.827   0.656 123.855  1.00322.64           O  
ATOM    336  CB  ARG B 585     -10.828  -0.133 120.886  1.00211.12           C  
ATOM    337  CG  ARG B 585     -12.084  -0.232 121.724  1.00239.78           C  
ATOM    338  CD  ARG B 585     -13.218  -0.867 120.944  1.00207.44           C  
ATOM    339  NE  ARG B 585     -14.511  -0.446 121.469  1.00233.55           N  
ATOM    340  CZ  ARG B 585     -15.116   0.688 121.130  1.00241.44           C  
ATOM    341  NH1 ARG B 585     -14.547   1.514 120.262  1.00225.02           N  
ATOM    342  NH2 ARG B 585     -16.291   0.996 121.661  1.00266.65           N  
ATOM    343  N   TYR B 586      -8.252  -0.571 122.813  1.00185.94           N  
ATOM    344  CA  TYR B 586      -7.718  -1.098 124.065  1.00221.58           C  
ATOM    345  C   TYR B 586      -6.943  -0.030 124.828  1.00261.34           C  
ATOM    346  O   TYR B 586      -7.170   0.178 126.026  1.00308.06           O  
ATOM    347  CB  TYR B 586      -6.837  -2.315 123.779  1.00196.75           C  
ATOM    348  CG  TYR B 586      -5.893  -2.681 124.901  1.00229.78           C  
ATOM    349  CD1 TYR B 586      -6.348  -3.347 126.031  1.00262.91           C  
ATOM    350  CD2 TYR B 586      -4.541  -2.371 124.824  1.00228.28           C  
ATOM    351  CE1 TYR B 586      -5.485  -3.686 127.057  1.00294.91           C  
ATOM    352  CE2 TYR B 586      -3.671  -2.706 125.844  1.00259.15           C  
ATOM    353  CZ  TYR B 586      -4.148  -3.363 126.958  1.00293.12           C  
ATOM    354  OH  TYR B 586      -3.284  -3.698 127.975  1.00326.09           O  
ATOM    355  N   LEU B 587      -6.023   0.663 124.151  1.00219.04           N  
ATOM    356  CA  LEU B 587      -5.187   1.642 124.840  1.00245.40           C  
ATOM    357  C   LEU B 587      -5.961   2.905 125.197  1.00268.11           C  
ATOM    358  O   LEU B 587      -5.598   3.595 126.157  1.00307.79           O  
ATOM    359  CB  LEU B 587      -3.963   1.986 123.992  1.00225.18           C  
ATOM    360  CG  LEU B 587      -2.855   0.929 123.958  1.00214.76           C  
ATOM    361  CD1 LEU B 587      -1.701   1.382 123.077  1.00196.58           C  
ATOM    362  CD2 LEU B 587      -2.365   0.619 125.364  1.00249.23           C  
ATOM    363  N   ARG B 588      -7.014   3.233 124.442  1.00214.84           N  
ATOM    364  CA  ARG B 588      -7.864   4.357 124.826  1.00246.62           C  
ATOM    365  C   ARG B 588      -8.497   4.111 126.188  1.00294.06           C  
ATOM    366  O   ARG B 588      -8.560   5.018 127.027  1.00337.64           O  
ATOM    367  CB  ARG B 588      -8.937   4.598 123.764  1.00214.44           C  
ATOM    368  CG  ARG B 588      -9.856   5.784 124.039  1.00244.45           C  
ATOM    369  CD  ARG B 588     -11.164   5.347 124.685  1.00264.05           C  
ATOM    370  NE  ARG B 588     -11.851   4.330 123.894  1.00222.56           N  
ATOM    371  CZ  ARG B 588     -12.958   3.704 124.282  1.00230.78           C  
ATOM    372  NH1 ARG B 588     -13.507   3.988 125.456  1.00279.39           N  
ATOM    373  NH2 ARG B 588     -13.516   2.792 123.498  1.00194.72           N  
ATOM    374  N   ASP B 589      -8.975   2.888 126.424  1.00227.14           N  
ATOM    375  CA  ASP B 589      -9.435   2.519 127.758  1.00241.27           C  
ATOM    376  C   ASP B 589      -8.287   2.579 128.757  1.00264.06           C  
ATOM    377  O   ASP B 589      -8.434   3.127 129.854  1.00296.71           O  
ATOM    378  CB  ASP B 589     -10.057   1.123 127.731  1.00237.90           C  
ATOM    379  CG  ASP B 589     -11.230   1.028 126.778  1.00229.33           C  
ATOM    380  OD1 ASP B 589     -11.995   2.009 126.674  1.00232.33           O  
ATOM    381  OD2 ASP B 589     -11.384  -0.027 126.130  1.00219.78           O  
ATOM    382  N   GLN B 590      -7.128   2.028 128.383  1.00251.11           N  
ATOM    383  CA  GLN B 590      -5.946   2.121 129.235  1.00281.07           C  
ATOM    384  C   GLN B 590      -5.580   3.574 129.508  1.00312.59           C  
ATOM    385  O   GLN B 590      -5.130   3.914 130.609  1.00357.27           O  
ATOM    386  CB  GLN B 590      -4.771   1.388 128.588  1.00243.89           C  
ATOM    387  CG  GLN B 590      -4.976  -0.109 128.429  1.00215.45           C  
ATOM    388  CD  GLN B 590      -4.920  -0.849 129.750  1.00250.92           C  
ATOM    389  OE1 GLN B 590      -3.921  -0.787 130.467  1.00278.23           O  
ATOM    390  NE2 GLN B 590      -5.997  -1.551 130.082  1.00252.41           N  
ATOM    391  N   GLN B 591      -5.762   4.445 128.514  1.00238.33           N  
ATOM    392  CA  GLN B 591      -5.559   5.871 128.738  1.00257.10           C  
ATOM    393  C   GLN B 591      -6.592   6.416 129.714  1.00293.13           C  
ATOM    394  O   GLN B 591      -6.243   7.083 130.696  1.00339.80           O  
ATOM    395  CB  GLN B 591      -5.621   6.629 127.413  1.00231.25           C  
ATOM    396  CG  GLN B 591      -5.373   8.120 127.551  1.00248.13           C  
ATOM    397  CD  GLN B 591      -5.568   8.864 126.249  1.00223.56           C  
ATOM    398  OE1 GLN B 591      -6.428   8.511 125.441  1.00201.64           O  
ATOM    399  NE2 GLN B 591      -4.765   9.899 126.034  1.00227.41           N  
ATOM    400  N   LEU B 592      -7.872   6.139 129.461  1.00223.16           N  
ATOM    401  CA  LEU B 592      -8.915   6.557 130.390  1.00230.15           C  
ATOM    402  C   LEU B 592      -8.711   5.919 131.758  1.00258.75           C  
ATOM    403  O   LEU B 592      -8.741   6.604 132.785  1.00299.16           O  
ATOM    404  CB  LEU B 592     -10.293   6.208 129.823  1.00226.50           C  
ATOM    405  CG  LEU B 592     -10.688   6.931 128.533  1.00221.30           C  
ATOM    406  CD1 LEU B 592     -12.104   6.564 128.118  1.00220.14           C  
ATOM    407  CD2 LEU B 592     -10.547   8.438 128.689  1.00223.44           C  
ATOM    408  N   LEU B 593      -8.483   4.604 131.787  1.00249.08           N  
ATOM    409  CA  LEU B 593      -8.224   3.923 133.054  1.00285.44           C  
ATOM    410  C   LEU B 593      -6.994   4.493 133.746  1.00317.42           C  
ATOM    411  O   LEU B 593      -6.946   4.555 134.978  1.00367.76           O  
ATOM    412  CB  LEU B 593      -8.043   2.427 132.815  1.00252.20           C  
ATOM    413  CG  LEU B 593      -8.770   1.464 133.752  1.00274.08           C  
ATOM    414  CD1 LEU B 593     -10.262   1.745 133.735  1.00286.24           C  
ATOM    415  CD2 LEU B 593      -8.489   0.025 133.350  1.00233.56           C  
ATOM    416  N   GLY B 594      -5.996   4.913 132.967  1.00242.47           N  
ATOM    417  CA  GLY B 594      -4.789   5.506 133.493  1.00269.54           C  
ATOM    418  C   GLY B 594      -4.967   6.904 134.039  1.00312.30           C  
ATOM    419  O   GLY B 594      -4.516   7.196 135.153  1.00358.70           O  
ATOM    420  N   ILE B 595      -5.623   7.786 133.277  1.00257.11           N  
ATOM    421  CA  ILE B 595      -5.847   9.154 133.740  1.00295.36           C  
ATOM    422  C   ILE B 595      -6.820   9.201 134.909  1.00345.30           C  
ATOM    423  O   ILE B 595      -6.838  10.184 135.657  1.00388.70           O  
ATOM    424  CB  ILE B 595      -6.344  10.047 132.588  1.00267.02           C  
ATOM    425  CG1 ILE B 595      -7.703   9.563 132.081  1.00246.59           C  
ATOM    426  CG2 ILE B 595      -5.329  10.071 131.456  1.00226.17           C  
ATOM    427  CD1 ILE B 595      -8.262  10.379 130.929  1.00218.04           C  
ATOM    428  N   TRP B 596      -7.634   8.165 135.086  1.00281.65           N  
ATOM    429  CA  TRP B 596      -8.481   8.058 136.262  1.00334.68           C  
ATOM    430  C   TRP B 596      -7.680   7.394 137.378  1.00367.14           C  
ATOM    431  O   TRP B 596      -6.475   7.161 137.251  1.00350.88           O  
ATOM    432  CB  TRP B 596      -9.758   7.286 135.940  1.00316.61           C  
ATOM    433  CG  TRP B 596     -10.495   7.828 134.763  1.00281.63           C  
ATOM    434  CD1 TRP B 596     -10.410   9.090 134.251  1.00282.65           C  
ATOM    435  CD2 TRP B 596     -11.412   7.117 133.927  1.00240.34           C  
ATOM    436  NE1 TRP B 596     -11.228   9.213 133.155  1.00245.02           N  
ATOM    437  CE2 TRP B 596     -11.852   8.014 132.933  1.00218.36           C  
ATOM    438  CE3 TRP B 596     -11.905   5.809 133.921  1.00220.21           C  
ATOM    439  CZ2 TRP B 596     -12.762   7.646 131.947  1.00183.40           C  
ATOM    440  CZ3 TRP B 596     -12.810   5.446 132.942  1.00188.01           C  
ATOM    441  CH2 TRP B 596     -13.228   6.360 131.969  1.00182.60           C  
ATOM    442  N   GLY B 597      -8.343   7.063 138.478  1.00311.58           N  
ATOM    443  CA  GLY B 597      -7.642   6.522 139.622  1.00345.26           C  
ATOM    444  C   GLY B 597      -7.479   5.020 139.574  1.00312.93           C  
ATOM    445  O   GLY B 597      -7.295   4.383 140.615  1.00343.42           O  
ATOM    446  N   CYS B 598      -7.539   4.432 138.376  1.00366.19           N  
ATOM    447  CA  CYS B 598      -7.587   2.988 138.273  1.00332.29           C  
ATOM    448  C   CYS B 598      -6.288   2.462 137.694  1.00297.79           C  
ATOM    449  O   CYS B 598      -5.392   2.053 138.459  1.00326.25           O  
ATOM    450  CB  CYS B 598      -8.797   2.589 137.418  1.00289.92           C  
ATOM    451  SG  CYS B 598     -10.272   3.546 137.766  1.00327.70           S  
ATOM    452  N   SER B 599      -6.129   2.428 136.370  1.00362.92           N  
ATOM    453  CA  SER B 599      -4.995   1.814 135.683  1.00322.63           C  
ATOM    454  C   SER B 599      -4.880   0.329 136.028  1.00321.15           C  
ATOM    455  O   SER B 599      -4.187  -0.425 135.336  1.00278.27           O  
ATOM    456  CB  SER B 599      -3.690   2.543 136.007  1.00341.36           C  
ATOM    457  OG  SER B 599      -2.631   2.067 135.193  1.00299.09           O  
ATOM    458  N   GLY B 600      -5.561  -0.105 137.085  1.00315.09           N  
ATOM    459  CA  GLY B 600      -5.670  -1.514 137.393  1.00316.69           C  
ATOM    460  C   GLY B 600      -6.843  -2.122 136.644  1.00294.38           C  
ATOM    461  O   GLY B 600      -7.896  -1.503 136.496  1.00305.65           O  
ATOM    462  N   LYS B 601      -6.650  -3.348 136.185  1.00386.47           N  
ATOM    463  CA  LYS B 601      -7.618  -3.926 135.274  1.00347.37           C  
ATOM    464  C   LYS B 601      -8.801  -4.539 136.019  1.00376.53           C  
ATOM    465  O   LYS B 601      -8.718  -4.912 137.193  1.00427.00           O  
ATOM    466  CB  LYS B 601      -6.940  -4.949 134.367  1.00287.48           C  
ATOM    467  CG  LYS B 601      -5.904  -4.291 133.469  1.00255.50           C  
ATOM    468  CD  LYS B 601      -5.318  -5.231 132.438  1.00201.54           C  
ATOM    469  CE  LYS B 601      -4.277  -4.500 131.600  1.00181.34           C  
ATOM    470  NZ  LYS B 601      -3.544  -5.407 130.678  1.00168.02           N  
ATOM    471  N   LEU B 602      -9.924  -4.597 135.302  1.00298.65           N  
ATOM    472  CA  LEU B 602     -11.149  -5.333 135.606  1.00315.33           C  
ATOM    473  C   LEU B 602     -12.062  -4.686 136.646  1.00369.83           C  
ATOM    474  O   LEU B 602     -13.271  -4.920 136.605  1.00364.24           O  
ATOM    475  CB  LEU B 602     -10.815  -6.759 136.073  1.00327.79           C  
ATOM    476  CG  LEU B 602      -9.763  -7.594 135.334  1.00276.35           C  
ATOM    477  CD1 LEU B 602      -9.624  -8.971 135.969  1.00287.16           C  
ATOM    478  CD2 LEU B 602     -10.086  -7.706 133.857  1.00216.44           C  
ATOM    479  N   ILE B 603     -11.551  -3.808 137.510  1.00249.76           N  
ATOM    480  CA  ILE B 603     -12.379  -3.178 138.540  1.00299.78           C  
ATOM    481  C   ILE B 603     -11.706  -1.889 138.979  1.00335.54           C  
ATOM    482  O   ILE B 603     -10.510  -1.689 138.759  1.00329.37           O  
ATOM    483  CB  ILE B 603     -12.625  -4.106 139.760  1.00343.40           C  
ATOM    484  CG1 ILE B 603     -11.346  -4.841 140.156  1.00358.87           C  
ATOM    485  CG2 ILE B 603     -13.812  -5.048 139.542  1.00316.56           C  
ATOM    486  CD1 ILE B 603     -10.551  -4.132 141.234  1.00419.17           C  
ATOM    487  N   CYS B 604     -12.477  -1.025 139.641  1.00281.42           N  
ATOM    488  CA  CYS B 604     -12.003   0.261 140.138  1.00316.97           C  
ATOM    489  C   CYS B 604     -13.142   0.968 140.864  1.00361.67           C  
ATOM    490  O   CYS B 604     -14.317   0.631 140.691  1.00345.09           O  
ATOM    491  CB  CYS B 604     -11.490   1.144 139.005  1.00273.05           C  
ATOM    492  SG  CYS B 604     -10.868   2.737 139.520  1.00306.06           S  
ATOM    493  N   CYS B 605     -12.773   1.960 141.673  1.00250.41           N  
ATOM    494  CA  CYS B 605     -13.704   2.866 142.332  1.00297.21           C  
ATOM    495  C   CYS B 605     -13.163   4.285 142.198  1.00307.94           C  
ATOM    496  O   CYS B 605     -12.133   4.515 141.564  1.00280.15           O  
ATOM    497  CB  CYS B 605     -13.915   2.486 143.803  1.00360.38           C  
ATOM    498  SG  CYS B 605     -14.540   0.806 144.064  1.00354.49           S  
ATOM    499  N   THR B 606     -13.855   5.248 142.802  1.00299.94           N  
ATOM    500  CA  THR B 606     -13.452   6.643 142.684  1.00311.58           C  
ATOM    501  C   THR B 606     -13.966   7.421 143.886  1.00378.89           C  
ATOM    502  O   THR B 606     -14.849   6.963 144.616  1.00404.11           O  
ATOM    503  CB  THR B 606     -13.976   7.280 141.392  1.00262.10           C  
ATOM    504  OG1 THR B 606     -15.229   6.680 141.055  1.00216.80           O  
ATOM    505  CG2 THR B 606     -12.996   7.101 140.235  1.00244.66           C  
ATOM    506  N   ASN B 607     -13.399   8.611 144.073  1.00280.28           N  
ATOM    507  CA  ASN B 607     -13.857   9.562 145.076  1.00311.93           C  
ATOM    508  C   ASN B 607     -14.919  10.509 144.536  1.00307.31           C  
ATOM    509  O   ASN B 607     -15.278  11.474 145.218  1.00331.66           O  
ATOM    510  CB  ASN B 607     -12.681  10.372 145.628  1.00331.93           C  
ATOM    511  CG  ASN B 607     -11.465   9.517 145.907  1.00331.56           C  
ATOM    512  OD1 ASN B 607     -11.193   8.555 145.192  1.00304.58           O  
ATOM    513  ND2 ASN B 607     -10.721   9.867 146.950  1.00362.49           N  
ATOM    514  N   VAL B 608     -15.390  10.287 143.315  1.00309.32           N  
ATOM    515  CA  VAL B 608     -16.437  11.108 142.717  1.00297.84           C  
ATOM    516  C   VAL B 608     -17.785  10.535 143.146  1.00317.35           C  
ATOM    517  O   VAL B 608     -18.038   9.343 142.911  1.00290.91           O  
ATOM    518  CB  VAL B 608     -16.319  11.142 141.190  1.00236.22           C  
ATOM    519  CG1 VAL B 608     -17.336  12.108 140.599  1.00228.34           C  
ATOM    520  CG2 VAL B 608     -14.901  11.497 140.778  1.00224.44           C  
ATOM    521  N   PRO B 609     -18.656  11.323 143.769  1.00281.05           N  
ATOM    522  CA  PRO B 609     -19.958  10.798 144.187  1.00295.87           C  
ATOM    523  C   PRO B 609     -20.880  10.586 142.997  1.00274.54           C  
ATOM    524  O   PRO B 609     -20.665  11.108 141.901  1.00260.55           O  
ATOM    525  CB  PRO B 609     -20.495  11.890 145.116  1.00350.38           C  
ATOM    526  CG  PRO B 609     -19.858  13.141 144.608  1.00337.62           C  
ATOM    527  CD  PRO B 609     -18.486  12.741 144.130  1.00303.84           C  
ATOM    528  N   TRP B 610     -21.927   9.800 143.231  1.00411.97           N  
ATOM    529  CA  TRP B 610     -22.935   9.540 142.212  1.00372.30           C  
ATOM    530  C   TRP B 610     -24.068  10.542 142.389  1.00406.24           C  
ATOM    531  O   TRP B 610     -24.809  10.490 143.376  1.00454.20           O  
ATOM    532  CB  TRP B 610     -23.453   8.108 142.303  1.00362.61           C  
ATOM    533  CG  TRP B 610     -24.431   7.752 141.223  1.00315.74           C  
ATOM    534  CD1 TRP B 610     -25.787   7.893 141.263  1.00329.57           C  
ATOM    535  CD2 TRP B 610     -24.124   7.195 139.941  1.00248.35           C  
ATOM    536  NE1 TRP B 610     -26.343   7.456 140.085  1.00273.71           N  
ATOM    537  CE2 TRP B 610     -25.342   7.020 139.258  1.00232.05           C  
ATOM    538  CE3 TRP B 610     -22.938   6.816 139.310  1.00222.99           C  
ATOM    539  CZ2 TRP B 610     -25.404   6.491 137.970  1.00205.01           C  
ATOM    540  CZ3 TRP B 610     -22.999   6.296 138.033  1.00198.70           C  
ATOM    541  CH2 TRP B 610     -24.223   6.138 137.376  1.00195.08           C  
ATOM    542  N   ASN B 611     -24.191  11.456 141.433  1.00256.01           N  
ATOM    543  CA  ASN B 611     -25.315  12.377 141.404  1.00281.79           C  
ATOM    544  C   ASN B 611     -26.610  11.592 141.253  1.00308.41           C  
ATOM    545  O   ASN B 611     -26.739  10.758 140.352  1.00307.66           O  
ATOM    546  CB  ASN B 611     -25.134  13.348 140.239  1.00286.15           C  
ATOM    547  CG  ASN B 611     -25.976  14.596 140.354  1.00317.91           C  
ATOM    548  OD1 ASN B 611     -26.873  14.699 141.191  1.00356.28           O  
ATOM    549  ND2 ASN B 611     -25.683  15.564 139.487  1.00339.07           N  
ATOM    550  N   SER B 612     -27.568  11.845 142.148  1.00276.00           N  
ATOM    551  CA  SER B 612     -28.867  11.195 142.022  1.00299.68           C  
ATOM    552  C   SER B 612     -29.547  11.545 140.708  1.00330.72           C  
ATOM    553  O   SER B 612     -30.401  10.784 140.241  1.00351.18           O  
ATOM    554  CB  SER B 612     -29.768  11.567 143.201  1.00336.27           C  
ATOM    555  OG  SER B 612     -29.357  10.901 144.383  1.00316.45           O  
ATOM    556  N   SER B 613     -29.179  12.671 140.092  1.00299.91           N  
ATOM    557  CA  SER B 613     -29.642  12.967 138.744  1.00314.84           C  
ATOM    558  C   SER B 613     -29.148  11.948 137.729  1.00301.11           C  
ATOM    559  O   SER B 613     -29.677  11.905 136.614  1.00315.35           O  
ATOM    560  CB  SER B 613     -29.195  14.366 138.321  1.00315.70           C  
ATOM    561  OG  SER B 613     -27.830  14.367 137.942  1.00288.39           O  
ATOM    562  N   TRP B 614     -28.155  11.130 138.080  1.00321.12           N  
ATOM    563  CA  TRP B 614     -27.729  10.038 137.212  1.00306.69           C  
ATOM    564  C   TRP B 614     -28.498   8.802 137.655  1.00314.87           C  
ATOM    565  O   TRP B 614     -28.165   8.187 138.672  1.00298.80           O  
ATOM    566  CB  TRP B 614     -26.224   9.808 137.319  1.00274.46           C  
ATOM    567  CG  TRP B 614     -25.364  11.044 137.288  1.00264.43           C  
ATOM    568  CD1 TRP B 614     -25.689  12.260 136.769  1.00279.90           C  
ATOM    569  CD2 TRP B 614     -24.033  11.176 137.809  1.00239.11           C  
ATOM    570  NE1 TRP B 614     -24.643  13.138 136.919  1.00263.56           N  
ATOM    571  CE2 TRP B 614     -23.613  12.496 137.554  1.00238.12           C  
ATOM    572  CE3 TRP B 614     -23.157  10.305 138.462  1.00226.93           C  
ATOM    573  CZ2 TRP B 614     -22.361  12.970 137.941  1.00226.40           C  
ATOM    574  CZ3 TRP B 614     -21.914  10.778 138.842  1.00221.63           C  
ATOM    575  CH2 TRP B 614     -21.526  12.095 138.577  1.00221.42           C  
ATOM    576  N   SER B 615     -29.507   8.419 136.865  1.00274.58           N  
ATOM    577  CA  SER B 615     -30.287   7.201 137.072  1.00290.78           C  
ATOM    578  C   SER B 615     -30.571   6.926 138.542  1.00289.39           C  
ATOM    579  O   SER B 615     -29.992   5.993 139.108  1.00262.65           O  
ATOM    580  CB  SER B 615     -29.574   5.998 136.456  1.00272.70           C  
ATOM    581  OG  SER B 615     -30.309   4.806 136.678  1.00279.37           O  
ATOM    582  N   ASN B 616     -31.431   7.716 139.183  1.00277.10           N  
ATOM    583  CA  ASN B 616     -31.616   7.538 140.616  1.00281.54           C  
ATOM    584  C   ASN B 616     -32.277   6.191 140.865  1.00288.61           C  
ATOM    585  O   ASN B 616     -33.414   5.954 140.444  1.00328.13           O  
ATOM    586  CB  ASN B 616     -32.456   8.674 141.201  1.00325.45           C  
ATOM    587  CG  ASN B 616     -33.749   8.904 140.439  1.00372.53           C  
ATOM    588  OD1 ASN B 616     -34.797   8.366 140.795  1.00401.21           O  
ATOM    589  ND2 ASN B 616     -33.681   9.713 139.388  1.00390.06           N  
ATOM    590  N   ARG B 617     -31.569   5.322 141.578  1.00286.10           N  
ATOM    591  CA  ARG B 617     -31.975   3.940 141.769  1.00287.74           C  
ATOM    592  C   ARG B 617     -31.301   3.419 143.027  1.00264.47           C  
ATOM    593  O   ARG B 617     -30.247   3.916 143.431  1.00245.10           O  
ATOM    594  CB  ARG B 617     -31.585   3.057 140.576  1.00272.54           C  
ATOM    595  CG  ARG B 617     -32.237   3.370 139.230  1.00292.66           C  
ATOM    596  CD  ARG B 617     -33.655   2.842 139.169  1.00330.40           C  
ATOM    597  NE  ARG B 617     -34.222   2.941 137.828  1.00352.87           N  
ATOM    598  CZ  ARG B 617     -35.374   2.389 137.465  1.00378.34           C  
ATOM    599  NH1 ARG B 617     -36.082   1.693 138.344  1.00390.45           N  
ATOM    600  NH2 ARG B 617     -35.817   2.527 136.223  1.00399.15           N  
ATOM    601  N   ASN B 618     -31.905   2.397 143.622  1.00312.18           N  
ATOM    602  CA  ASN B 618     -31.270   1.684 144.716  1.00288.58           C  
ATOM    603  C   ASN B 618     -30.206   0.734 144.177  1.00239.31           C  
ATOM    604  O   ASN B 618     -30.186   0.393 142.991  1.00231.61           O  
ATOM    605  CB  ASN B 618     -32.306   0.925 145.544  1.00322.55           C  
ATOM    606  CG  ASN B 618     -33.194   1.850 146.351  1.00340.51           C  
ATOM    607  OD1 ASN B 618     -32.739   2.867 146.874  1.00315.45           O  
ATOM    608  ND2 ASN B 618     -34.472   1.504 146.452  1.00384.58           N  
ATOM    609  N   LEU B 619     -29.301   0.324 145.070  1.00319.36           N  
ATOM    610  CA  LEU B 619     -28.217  -0.573 144.681  1.00271.00           C  
ATOM    611  C   LEU B 619     -28.752  -1.857 144.057  1.00275.15           C  
ATOM    612  O   LEU B 619     -28.157  -2.394 143.114  1.00247.36           O  
ATOM    613  CB  LEU B 619     -27.345  -0.885 145.900  1.00243.18           C  
ATOM    614  CG  LEU B 619     -25.866  -1.213 145.679  1.00205.35           C  
ATOM    615  CD1 LEU B 619     -25.663  -2.650 145.218  1.00201.47           C  
ATOM    616  CD2 LEU B 619     -25.266  -0.235 144.685  1.00200.99           C  
ATOM    617  N   SER B 620     -29.877  -2.364 144.565  1.00236.71           N  
ATOM    618  CA  SER B 620     -30.467  -3.574 144.003  1.00243.25           C  
ATOM    619  C   SER B 620     -31.210  -3.299 142.702  1.00270.47           C  
ATOM    620  O   SER B 620     -31.312  -4.190 141.852  1.00264.77           O  
ATOM    621  CB  SER B 620     -31.408  -4.222 145.018  1.00272.27           C  
ATOM    622  OG  SER B 620     -31.957  -5.422 144.505  1.00269.92           O  
ATOM    623  N   GLU B 621     -31.726  -2.080 142.524  1.00244.50           N  
ATOM    624  CA  GLU B 621     -32.385  -1.701 141.280  1.00261.33           C  
ATOM    625  C   GLU B 621     -31.406  -1.554 140.124  1.00247.15           C  
ATOM    626  O   GLU B 621     -31.840  -1.332 138.989  1.00258.86           O  
ATOM    627  CB  GLU B 621     -33.150  -0.389 141.466  1.00279.15           C  
ATOM    628  CG  GLU B 621     -34.091  -0.373 142.657  1.00295.43           C  
ATOM    629  CD  GLU B 621     -34.694   0.997 142.903  1.00310.06           C  
ATOM    630  OE1 GLU B 621     -34.636   1.846 141.990  1.00313.25           O  
ATOM    631  OE2 GLU B 621     -35.222   1.228 144.011  1.00318.37           O  
ATOM    632  N   ILE B 622     -30.107  -1.669 140.389  1.00245.54           N  
ATOM    633  CA  ILE B 622     -29.067  -1.386 139.410  1.00241.95           C  
ATOM    634  C   ILE B 622     -28.317  -2.666 139.071  1.00238.29           C  
ATOM    635  O   ILE B 622     -28.438  -3.199 137.963  1.00237.71           O  
ATOM    636  CB  ILE B 622     -28.117  -0.302 139.948  1.00240.24           C  
ATOM    637  CG1 ILE B 622     -28.872   1.011 140.111  1.00243.95           C  
ATOM    638  CG2 ILE B 622     -26.937  -0.100 139.035  1.00236.23           C  
ATOM    639  CD1 ILE B 622     -28.067   2.098 140.761  1.00242.87           C  
ATOM    640  N   TRP B 623     -27.540  -3.174 140.028  1.00246.81           N  
ATOM    641  CA  TRP B 623     -26.729  -4.356 139.768  1.00241.73           C  
ATOM    642  C   TRP B 623     -27.591  -5.605 139.667  1.00243.84           C  
ATOM    643  O   TRP B 623     -27.408  -6.427 138.763  1.00240.82           O  
ATOM    644  CB  TRP B 623     -25.681  -4.514 140.865  1.00238.26           C  
ATOM    645  CG  TRP B 623     -24.869  -3.288 141.042  1.00236.88           C  
ATOM    646  CD1 TRP B 623     -25.162  -2.218 141.834  1.00240.29           C  
ATOM    647  CD2 TRP B 623     -23.630  -2.985 140.399  1.00233.06           C  
ATOM    648  NE1 TRP B 623     -24.176  -1.269 141.730  1.00237.40           N  
ATOM    649  CE2 TRP B 623     -23.223  -1.717 140.854  1.00233.48           C  
ATOM    650  CE3 TRP B 623     -22.821  -3.666 139.485  1.00229.32           C  
ATOM    651  CZ2 TRP B 623     -22.044  -1.118 140.430  1.00230.33           C  
ATOM    652  CZ3 TRP B 623     -21.653  -3.068 139.063  1.00226.17           C  
ATOM    653  CH2 TRP B 623     -21.276  -1.807 139.534  1.00226.72           C  
ATOM    654  N   ASP B 624     -28.531  -5.769 140.595  1.00253.87           N  
ATOM    655  CA  ASP B 624     -29.349  -6.974 140.623  1.00271.61           C  
ATOM    656  C   ASP B 624     -30.502  -6.921 139.628  1.00314.65           C  
ATOM    657  O   ASP B 624     -30.889  -7.960 139.084  1.00330.50           O  
ATOM    658  CB  ASP B 624     -29.874  -7.208 142.039  1.00288.12           C  
ATOM    659  CG  ASP B 624     -28.779  -7.112 143.087  1.00248.69           C  
ATOM    660  OD1 ASP B 624     -27.614  -7.425 142.762  1.00203.23           O  
ATOM    661  OD2 ASP B 624     -29.082  -6.719 144.233  1.00263.48           O  
ATOM    662  N   ASN B 625     -31.083  -5.744 139.399  1.00230.87           N  
ATOM    663  CA  ASN B 625     -32.265  -5.620 138.554  1.00273.14           C  
ATOM    664  C   ASN B 625     -31.974  -5.180 137.124  1.00264.68           C  
ATOM    665  O   ASN B 625     -32.906  -5.122 136.315  1.00298.64           O  
ATOM    666  CB  ASN B 625     -33.264  -4.646 139.188  1.00323.12           C  
ATOM    667  CG  ASN B 625     -33.893  -5.196 140.451  1.00350.05           C  
ATOM    668  OD1 ASN B 625     -34.102  -4.470 141.423  1.00347.98           O  
ATOM    669  ND2 ASN B 625     -34.194  -6.489 140.446  1.00375.74           N  
ATOM    670  N   MET B 626     -30.724  -4.875 136.777  1.00262.11           N  
ATOM    671  CA  MET B 626     -30.440  -4.329 135.457  1.00259.21           C  
ATOM    672  C   MET B 626     -29.211  -4.983 134.846  1.00243.94           C  
ATOM    673  O   MET B 626     -28.194  -5.178 135.518  1.00239.25           O  
ATOM    674  CB  MET B 626     -30.236  -2.808 135.503  1.00258.06           C  
ATOM    675  CG  MET B 626     -31.496  -2.013 135.792  1.00281.15           C  
ATOM    676  SD  MET B 626     -31.188  -0.238 135.840  1.00279.40           S  
ATOM    677  CE  MET B 626     -32.842   0.388 136.109  1.00317.85           C  
ATOM    678  N   THR B 627     -29.324  -5.316 133.565  1.00318.48           N  
ATOM    679  CA  THR B 627     -28.218  -5.804 132.761  1.00271.39           C  
ATOM    680  C   THR B 627     -27.316  -4.646 132.343  1.00252.93           C  
ATOM    681  O   THR B 627     -27.727  -3.483 132.326  1.00277.67           O  
ATOM    682  CB  THR B 627     -28.743  -6.526 131.522  1.00286.94           C  
ATOM    683  OG1 THR B 627     -28.870  -5.589 130.446  1.00301.34           O  
ATOM    684  CG2 THR B 627     -30.111  -7.119 131.811  1.00322.75           C  
ATOM    685  N   TRP B 628     -26.066  -4.978 132.004  1.00354.15           N  
ATOM    686  CA  TRP B 628     -25.142  -3.958 131.516  1.00333.06           C  
ATOM    687  C   TRP B 628     -25.670  -3.274 130.262  1.00364.88           C  
ATOM    688  O   TRP B 628     -25.371  -2.098 130.024  1.00378.59           O  
ATOM    689  CB  TRP B 628     -23.768  -4.568 131.243  1.00276.35           C  
ATOM    690  CG  TRP B 628     -22.823  -4.470 132.402  1.00253.00           C  
ATOM    691  CD1 TRP B 628     -22.314  -5.502 133.129  1.00237.78           C  
ATOM    692  CD2 TRP B 628     -22.282  -3.271 132.977  1.00246.68           C  
ATOM    693  NE1 TRP B 628     -21.486  -5.028 134.116  1.00222.20           N  
ATOM    694  CE2 TRP B 628     -21.451  -3.660 134.046  1.00227.32           C  
ATOM    695  CE3 TRP B 628     -22.422  -1.908 132.694  1.00255.55           C  
ATOM    696  CZ2 TRP B 628     -20.759  -2.737 134.830  1.00216.75           C  
ATOM    697  CZ3 TRP B 628     -21.733  -0.994 133.473  1.00244.91           C  
ATOM    698  CH2 TRP B 628     -20.913  -1.413 134.528  1.00225.76           C  
ATOM    699  N   LEU B 629     -26.454  -3.988 129.453  1.00249.17           N  
ATOM    700  CA  LEU B 629     -27.064  -3.375 128.279  1.00268.42           C  
ATOM    701  C   LEU B 629     -28.122  -2.357 128.688  1.00318.50           C  
ATOM    702  O   LEU B 629     -28.099  -1.205 128.241  1.00332.25           O  
ATOM    703  CB  LEU B 629     -27.672  -4.456 127.385  1.00279.49           C  
ATOM    704  CG  LEU B 629     -26.897  -5.773 127.282  1.00254.84           C  
ATOM    705  CD1 LEU B 629     -27.704  -6.809 126.514  1.00271.37           C  
ATOM    706  CD2 LEU B 629     -25.536  -5.562 126.635  1.00237.13           C  
ATOM    707  N   GLN B 630     -29.058  -2.771 129.546  1.00243.74           N  
ATOM    708  CA  GLN B 630     -30.081  -1.855 130.039  1.00279.32           C  
ATOM    709  C   GLN B 630     -29.474  -0.736 130.874  1.00264.84           C  
ATOM    710  O   GLN B 630     -29.994   0.386 130.883  1.00288.84           O  
ATOM    711  CB  GLN B 630     -31.115  -2.630 130.858  1.00299.07           C  
ATOM    712  CG  GLN B 630     -32.191  -1.773 131.505  1.00334.36           C  
ATOM    713  CD  GLN B 630     -33.016  -2.543 132.519  1.00350.13           C  
ATOM    714  OE1 GLN B 630     -32.720  -3.697 132.828  1.00324.53           O  
ATOM    715  NE2 GLN B 630     -34.055  -1.905 133.044  1.00408.70           N  
ATOM    716  N   TRP B 631     -28.370  -1.013 131.567  1.00280.69           N  
ATOM    717  CA  TRP B 631     -27.779  -0.024 132.461  1.00271.80           C  
ATOM    718  C   TRP B 631     -27.022   1.052 131.693  1.00263.77           C  
ATOM    719  O   TRP B 631     -27.362   2.238 131.770  1.00273.96           O  
ATOM    720  CB  TRP B 631     -26.848  -0.701 133.461  1.00253.73           C  
ATOM    721  CG  TRP B 631     -26.164   0.289 134.320  1.00245.63           C  
ATOM    722  CD1 TRP B 631     -24.842   0.623 134.301  1.00229.27           C  
ATOM    723  CD2 TRP B 631     -26.774   1.114 135.312  1.00253.80           C  
ATOM    724  NE1 TRP B 631     -24.589   1.592 135.237  1.00226.69           N  
ATOM    725  CE2 TRP B 631     -25.761   1.907 135.874  1.00241.55           C  
ATOM    726  CE3 TRP B 631     -28.080   1.250 135.789  1.00271.02           C  
ATOM    727  CZ2 TRP B 631     -26.013   2.829 136.878  1.00245.27           C  
ATOM    728  CZ3 TRP B 631     -28.328   2.165 136.791  1.00275.15           C  
ATOM    729  CH2 TRP B 631     -27.299   2.942 137.326  1.00261.42           C  
ATOM    730  N   ASP B 632     -25.969   0.655 130.970  1.00303.81           N  
ATOM    731  CA  ASP B 632     -25.184   1.608 130.193  1.00286.30           C  
ATOM    732  C   ASP B 632     -26.055   2.419 129.245  1.00330.44           C  
ATOM    733  O   ASP B 632     -25.655   3.512 128.827  1.00327.34           O  
ATOM    734  CB  ASP B 632     -24.093   0.869 129.411  1.00240.33           C  
ATOM    735  CG  ASP B 632     -22.983   1.790 128.945  1.00210.79           C  
ATOM    736  OD1 ASP B 632     -22.004   1.970 129.700  1.00196.01           O  
ATOM    737  OD2 ASP B 632     -23.087   2.332 127.825  1.00223.19           O  
ATOM    738  N   LYS B 633     -27.234   1.899 128.893  1.00247.09           N  
ATOM    739  CA  LYS B 633     -28.226   2.696 128.182  1.00248.64           C  
ATOM    740  C   LYS B 633     -28.602   3.944 128.972  1.00253.01           C  
ATOM    741  O   LYS B 633     -28.708   5.039 128.406  1.00257.73           O  
ATOM    742  CB  LYS B 633     -29.464   1.843 127.904  1.00260.05           C  
ATOM    743  CG  LYS B 633     -30.585   2.569 127.189  1.00276.77           C  
ATOM    744  CD  LYS B 633     -30.181   2.943 125.775  1.00272.44           C  
ATOM    745  CE  LYS B 633     -31.389   3.364 124.959  1.00292.29           C  
ATOM    746  NZ  LYS B 633     -32.394   2.268 124.873  1.00303.80           N  
ATOM    747  N   GLU B 634     -28.800   3.802 130.286  1.00258.87           N  
ATOM    748  CA  GLU B 634     -29.187   4.942 131.112  1.00269.30           C  
ATOM    749  C   GLU B 634     -28.015   5.883 131.371  1.00252.68           C  
ATOM    750  O   GLU B 634     -28.189   7.107 131.370  1.00261.75           O  
ATOM    751  CB  GLU B 634     -29.769   4.457 132.442  1.00273.28           C  
ATOM    752  CG  GLU B 634     -31.149   3.826 132.346  1.00295.14           C  
ATOM    753  CD  GLU B 634     -31.733   3.493 133.708  1.00302.21           C  
ATOM    754  OE1 GLU B 634     -30.982   3.526 134.705  1.00286.52           O  
ATOM    755  OE2 GLU B 634     -32.945   3.201 133.781  1.00323.67           O  
ATOM    756  N   ILE B 635     -26.815   5.336 131.591  1.00291.92           N  
ATOM    757  CA  ILE B 635     -25.687   6.140 132.061  1.00266.22           C  
ATOM    758  C   ILE B 635     -24.884   6.765 130.931  1.00254.51           C  
ATOM    759  O   ILE B 635     -24.061   7.656 131.192  1.00238.15           O  
ATOM    760  CB  ILE B 635     -24.786   5.279 132.967  1.00241.26           C  
ATOM    761  CG1 ILE B 635     -25.658   4.555 133.978  1.00250.79           C  
ATOM    762  CG2 ILE B 635     -23.781   6.129 133.736  1.00230.58           C  
ATOM    763  CD1 ILE B 635     -26.520   5.494 134.792  1.00273.89           C  
ATOM    764  N   SER B 636     -25.126   6.367 129.679  1.00253.45           N  
ATOM    765  CA  SER B 636     -24.449   6.999 128.552  1.00247.18           C  
ATOM    766  C   SER B 636     -24.645   8.508 128.549  1.00260.51           C  
ATOM    767  O   SER B 636     -23.875   9.228 127.904  1.00249.14           O  
ATOM    768  CB  SER B 636     -24.954   6.399 127.239  1.00261.96           C  
ATOM    769  OG  SER B 636     -26.354   6.579 127.111  1.00290.24           O  
ATOM    770  N   ASN B 637     -25.658   8.993 129.264  1.00260.77           N  
ATOM    771  CA  ASN B 637     -25.893  10.409 129.498  1.00274.00           C  
ATOM    772  C   ASN B 637     -24.685  11.107 130.110  1.00249.86           C  
ATOM    773  O   ASN B 637     -24.029  11.926 129.459  1.00240.41           O  
ATOM    774  CB  ASN B 637     -27.114  10.569 130.408  1.00312.73           C  
ATOM    775  CG  ASN B 637     -28.383  10.794 129.629  1.00362.46           C  
ATOM    776  OD1 ASN B 637     -28.798   9.951 128.832  1.00368.49           O  
ATOM    777  ND2 ASN B 637     -29.012  11.939 129.859  1.00428.86           N  
ATOM    778  N   TYR B 638     -24.384  10.775 131.361  1.00271.46           N  
ATOM    779  CA  TYR B 638     -23.424  11.502 132.178  1.00240.46           C  
ATOM    780  C   TYR B 638     -22.024  10.906 132.148  1.00196.99           C  
ATOM    781  O   TYR B 638     -21.177  11.331 132.940  1.00195.71           O  
ATOM    782  CB  TYR B 638     -23.926  11.573 133.619  1.00256.14           C  
ATOM    783  CG  TYR B 638     -25.387  11.935 133.725  1.00312.67           C  
ATOM    784  CD1 TYR B 638     -26.358  10.950 133.845  1.00330.63           C  
ATOM    785  CD2 TYR B 638     -25.798  13.262 133.708  1.00355.26           C  
ATOM    786  CE1 TYR B 638     -27.696  11.274 133.944  1.00382.56           C  
ATOM    787  CE2 TYR B 638     -27.133  13.596 133.811  1.00415.81           C  
ATOM    788  CZ  TYR B 638     -28.078  12.597 133.928  1.00432.76           C  
ATOM    789  OH  TYR B 638     -29.412  12.919 134.028  1.00499.79           O  
ATOM    790  N   THR B 639     -21.773   9.918 131.282  1.00323.63           N  
ATOM    791  CA  THR B 639     -20.498   9.203 131.285  1.00269.91           C  
ATOM    792  C   THR B 639     -19.311  10.161 131.293  1.00237.93           C  
ATOM    793  O   THR B 639     -18.451  10.096 132.177  1.00205.94           O  
ATOM    794  CB  THR B 639     -20.416   8.271 130.073  1.00267.44           C  
ATOM    795  OG1 THR B 639     -20.977   8.922 128.925  1.00320.98           O  
ATOM    796  CG2 THR B 639     -21.153   6.967 130.338  1.00268.34           C  
ATOM    797  N   GLN B 640     -19.255  11.074 130.321  1.00295.11           N  
ATOM    798  CA  GLN B 640     -18.128  11.999 130.273  1.00268.44           C  
ATOM    799  C   GLN B 640     -18.175  13.001 131.419  1.00273.80           C  
ATOM    800  O   GLN B 640     -17.124  13.404 131.930  1.00238.48           O  
ATOM    801  CB  GLN B 640     -18.088  12.725 128.930  1.00303.53           C  
ATOM    802  CG  GLN B 640     -16.837  13.572 128.734  1.00281.81           C  
ATOM    803  CD  GLN B 640     -15.556  12.783 128.948  1.00229.39           C  
ATOM    804  OE1 GLN B 640     -15.450  11.624 128.546  1.00212.11           O  
ATOM    805  NE2 GLN B 640     -14.575  13.411 129.588  1.00206.70           N  
ATOM    806  N   ILE B 641     -19.375  13.416 131.830  1.00216.43           N  
ATOM    807  CA  ILE B 641     -19.505  14.226 133.037  1.00218.30           C  
ATOM    808  C   ILE B 641     -18.901  13.490 134.223  1.00216.25           C  
ATOM    809  O   ILE B 641     -18.194  14.080 135.048  1.00215.10           O  
ATOM    810  CB  ILE B 641     -20.981  14.583 133.282  1.00223.19           C  
ATOM    811  CG1 ILE B 641     -21.582  15.224 132.031  1.00225.12           C  
ATOM    812  CG2 ILE B 641     -21.115  15.506 134.483  1.00225.22           C  
ATOM    813  CD1 ILE B 641     -23.087  15.163 131.982  1.00229.46           C  
ATOM    814  N   ILE B 642     -19.163  12.186 134.320  1.00225.60           N  
ATOM    815  CA  ILE B 642     -18.493  11.359 135.318  1.00223.95           C  
ATOM    816  C   ILE B 642     -16.995  11.316 135.045  1.00221.88           C  
ATOM    817  O   ILE B 642     -16.175  11.545 135.942  1.00220.54           O  
ATOM    818  CB  ILE B 642     -19.100   9.946 135.333  1.00224.16           C  
ATOM    819  CG1 ILE B 642     -20.554   9.996 135.806  1.00227.27           C  
ATOM    820  CG2 ILE B 642     -18.255   9.017 136.189  1.00222.25           C  
ATOM    821  CD1 ILE B 642     -21.313   8.707 135.603  1.00227.87           C  
ATOM    822  N   TYR B 643     -16.622  11.035 133.792  1.00305.04           N  
ATOM    823  CA  TYR B 643     -15.214  10.853 133.445  1.00252.78           C  
ATOM    824  C   TYR B 643     -14.395  12.099 133.754  1.00239.01           C  
ATOM    825  O   TYR B 643     -13.233  11.998 134.165  1.00197.57           O  
ATOM    826  CB  TYR B 643     -15.076  10.486 131.967  1.00243.92           C  
ATOM    827  CG  TYR B 643     -15.695   9.161 131.579  1.00250.86           C  
ATOM    828  CD1 TYR B 643     -16.035   8.218 132.540  1.00253.97           C  
ATOM    829  CD2 TYR B 643     -15.936   8.852 130.246  1.00254.32           C  
ATOM    830  CE1 TYR B 643     -16.600   7.007 132.184  1.00260.67           C  
ATOM    831  CE2 TYR B 643     -16.500   7.643 129.882  1.00260.95           C  
ATOM    832  CZ  TYR B 643     -16.829   6.724 130.855  1.00264.12           C  
ATOM    833  OH  TYR B 643     -17.391   5.519 130.499  1.00271.07           O  
ATOM    834  N   GLY B 644     -14.981  13.282 133.557  1.00247.19           N  
ATOM    835  CA  GLY B 644     -14.247  14.512 133.807  1.00239.65           C  
ATOM    836  C   GLY B 644     -13.741  14.614 135.233  1.00228.86           C  
ATOM    837  O   GLY B 644     -12.628  15.083 135.475  1.00223.86           O  
ATOM    838  N   LEU B 645     -14.545  14.164 136.196  1.00214.76           N  
ATOM    839  CA  LEU B 645     -14.098  14.198 137.581  1.00213.74           C  
ATOM    840  C   LEU B 645     -13.103  13.082 137.876  1.00211.71           C  
ATOM    841  O   LEU B 645     -12.249  13.232 138.756  1.00210.33           O  
ATOM    842  CB  LEU B 645     -15.293  14.111 138.528  1.00215.11           C  
ATOM    843  CG  LEU B 645     -16.192  15.334 138.743  1.00216.91           C  
ATOM    844  CD1 LEU B 645     -15.373  16.606 138.896  1.00216.33           C  
ATOM    845  CD2 LEU B 645     -17.219  15.486 137.636  1.00218.75           C  
ATOM    846  N   LEU B 646     -13.191  11.961 137.155  1.00242.40           N  
ATOM    847  CA  LEU B 646     -12.254  10.865 137.389  1.00218.89           C  
ATOM    848  C   LEU B 646     -10.844  11.240 136.949  1.00217.47           C  
ATOM    849  O   LEU B 646      -9.867  10.940 137.644  1.00216.15           O  
ATOM    850  CB  LEU B 646     -12.710   9.604 136.655  1.00219.05           C  
ATOM    851  CG  LEU B 646     -14.192   9.244 136.582  1.00247.10           C  
ATOM    852  CD1 LEU B 646     -14.375   7.920 135.856  1.00242.41           C  
ATOM    853  CD2 LEU B 646     -14.814   9.194 137.958  1.00271.22           C  
ATOM    854  N   GLU B 647     -10.720  11.885 135.789  1.00261.67           N  
ATOM    855  CA  GLU B 647      -9.409  12.233 135.255  1.00221.15           C  
ATOM    856  C   GLU B 647      -8.832  13.483 135.906  1.00232.44           C  
ATOM    857  O   GLU B 647      -7.613  13.579 136.081  1.00197.29           O  
ATOM    858  CB  GLU B 647      -9.504  12.424 133.740  1.00228.27           C  
ATOM    859  CG  GLU B 647     -10.556  13.440 133.322  1.00277.07           C  
ATOM    860  CD  GLU B 647     -11.180  13.115 131.982  1.00292.60           C  
ATOM    861  OE1 GLU B 647     -11.766  14.026 131.363  1.00331.86           O  
ATOM    862  OE2 GLU B 647     -11.087  11.947 131.551  1.00265.95           O  
ATOM    863  N   GLU B 648      -9.686  14.435 136.277  1.00228.89           N  
ATOM    864  CA  GLU B 648      -9.255  15.737 136.774  1.00224.88           C  
ATOM    865  C   GLU B 648      -9.418  15.858 138.283  1.00227.51           C  
ATOM    866  O   GLU B 648      -8.429  16.037 138.994  1.00223.00           O  
ATOM    867  CB  GLU B 648     -10.029  16.843 136.048  1.00261.86           C  
ATOM    868  CG  GLU B 648      -9.817  16.827 134.545  1.00288.10           C  
ATOM    869  CD  GLU B 648     -10.758  17.750 133.808  1.00334.34           C  
ATOM    870  OE1 GLU B 648     -11.901  17.927 134.275  1.00343.86           O  
ATOM    871  OE2 GLU B 648     -10.351  18.302 132.764  1.00361.27           O  
ATOM    872  N   SER B 649     -10.649  15.775 138.798  1.00262.61           N  
ATOM    873  CA  SER B 649     -10.846  15.896 140.239  1.00263.84           C  
ATOM    874  C   SER B 649     -10.123  14.807 141.019  1.00222.93           C  
ATOM    875  O   SER B 649      -9.940  14.953 142.231  1.00209.75           O  
ATOM    876  CB  SER B 649     -12.334  15.856 140.586  1.00309.03           C  
ATOM    877  OG  SER B 649     -12.823  14.526 140.558  1.00303.38           O  
ATOM    878  N   GLN B 650      -9.715  13.719 140.365  1.00269.33           N  
ATOM    879  CA  GLN B 650      -9.018  12.668 141.091  1.00239.46           C  
ATOM    880  C   GLN B 650      -7.519  12.684 140.825  1.00231.72           C  
ATOM    881  O   GLN B 650      -6.755  13.230 141.624  1.00230.25           O  
ATOM    882  CB  GLN B 650      -9.598  11.300 140.728  1.00239.22           C  
ATOM    883  CG  GLN B 650     -11.085  11.171 141.002  1.00275.06           C  
ATOM    884  CD  GLN B 650     -11.421  11.374 142.464  1.00276.62           C  
ATOM    885  OE1 GLN B 650     -12.485  11.889 142.804  1.00308.71           O  
ATOM    886  NE2 GLN B 650     -10.510  10.968 143.341  1.00247.33           N  
ATOM    887  N   ASN B 651      -7.087  12.151 139.681  1.00276.09           N  
ATOM    888  CA  ASN B 651      -5.660  11.927 139.484  1.00276.19           C  
ATOM    889  C   ASN B 651      -4.907  13.185 139.089  1.00273.05           C  
ATOM    890  O   ASN B 651      -3.675  13.203 139.171  1.00273.56           O  
ATOM    891  CB  ASN B 651      -5.432  10.832 138.447  1.00275.71           C  
ATOM    892  CG  ASN B 651      -5.684   9.459 139.011  1.00279.20           C  
ATOM    893  OD1 ASN B 651      -6.481   9.301 139.935  1.00280.93           O  
ATOM    894  ND2 ASN B 651      -4.992   8.459 138.480  1.00280.30           N  
ATOM    895  N   GLN B 652      -5.605  14.230 138.657  1.00252.13           N  
ATOM    896  CA  GLN B 652      -4.949  15.525 138.563  1.00252.10           C  
ATOM    897  C   GLN B 652      -4.849  16.186 139.930  1.00252.57           C  
ATOM    898  O   GLN B 652      -3.937  16.985 140.168  1.00252.64           O  
ATOM    899  CB  GLN B 652      -5.694  16.424 137.579  1.00251.78           C  
ATOM    900  CG  GLN B 652      -5.020  17.754 137.340  1.00251.69           C  
ATOM    901  CD  GLN B 652      -3.518  17.615 137.207  1.00251.61           C  
ATOM    902  OE1 GLN B 652      -2.762  18.206 137.974  1.00251.87           O  
ATOM    903  NE2 GLN B 652      -3.078  16.828 136.236  1.00251.27           N  
ATOM    904  N   GLN B 653      -5.758  15.842 140.843  1.00267.59           N  
ATOM    905  CA  GLN B 653      -5.785  16.409 142.186  1.00269.77           C  
ATOM    906  C   GLN B 653      -5.145  15.480 143.214  1.00274.03           C  
ATOM    907  O   GLN B 653      -4.139  15.839 143.833  1.00275.32           O  
ATOM    908  CB  GLN B 653      -7.230  16.739 142.582  1.00269.64           C  
ATOM    909  CG  GLN B 653      -7.368  17.351 143.964  1.00272.55           C  
ATOM    910  CD  GLN B 653      -8.805  17.692 144.307  1.00272.77           C  
ATOM    911  OE1 GLN B 653      -9.680  17.684 143.441  1.00270.63           O  
ATOM    912  NE2 GLN B 653      -9.055  17.991 145.576  1.00275.40           N  
ATOM    913  N   GLU B 654      -5.720  14.288 143.411  1.00262.29           N  
ATOM    914  CA  GLU B 654      -5.241  13.389 144.460  1.00262.64           C  
ATOM    915  C   GLU B 654      -3.785  12.994 144.252  1.00262.54           C  
ATOM    916  O   GLU B 654      -3.072  12.725 145.226  1.00262.86           O  
ATOM    917  CB  GLU B 654      -6.120  12.137 144.529  1.00262.68           C  
ATOM    918  CG  GLU B 654      -5.745  11.056 143.520  1.00262.31           C  
ATOM    919  CD  GLU B 654      -6.778   9.958 143.420  1.00262.30           C  
ATOM    920  OE1 GLU B 654      -6.390   8.803 143.147  1.00262.19           O  
ATOM    921  OE2 GLU B 654      -7.977  10.247 143.615  1.00262.39           O  
ATOM    922  N   LYS B 655      -3.323  12.950 143.001  1.00288.33           N  
ATOM    923  CA  LYS B 655      -1.932  12.600 142.750  1.00294.45           C  
ATOM    924  C   LYS B 655      -0.993  13.779 142.974  1.00296.02           C  
ATOM    925  O   LYS B 655       0.179  13.573 143.307  1.00303.50           O  
ATOM    926  CB  LYS B 655      -1.778  12.045 141.335  1.00290.56           C  
ATOM    927  CG  LYS B 655      -2.130  10.571 141.215  1.00293.62           C  
ATOM    928  CD  LYS B 655      -1.709  10.011 139.870  1.00290.23           C  
ATOM    929  CE  LYS B 655      -1.884   8.503 139.825  1.00293.81           C  
ATOM    930  NZ  LYS B 655      -1.443   7.932 138.524  1.00289.84           N  
ATOM    931  N   ASN B 656      -1.474  15.012 142.787  1.00315.18           N  
ATOM    932  CA  ASN B 656      -0.707  16.172 143.233  1.00317.31           C  
ATOM    933  C   ASN B 656      -0.582  16.186 144.751  1.00324.43           C  
ATOM    934  O   ASN B 656       0.428  16.659 145.284  1.00329.91           O  
ATOM    935  CB  ASN B 656      -1.361  17.463 142.722  1.00308.53           C  
ATOM    936  CG  ASN B 656      -0.432  18.679 142.782  1.00309.66           C  
ATOM    937  OD1 ASN B 656       0.486  18.752 143.602  1.00311.15           O  
ATOM    938  ND2 ASN B 656      -0.692  19.656 141.914  1.00309.11           N  
ATOM    939  N   GLU B 657      -1.578  15.649 145.460  1.00291.57           N  
ATOM    940  CA  GLU B 657      -1.482  15.561 146.912  1.00295.27           C  
ATOM    941  C   GLU B 657      -0.320  14.674 147.341  1.00298.09           C  
ATOM    942  O   GLU B 657       0.228  14.860 148.432  1.00300.58           O  
ATOM    943  CB  GLU B 657      -2.797  15.041 147.496  1.00297.27           C  
ATOM    944  CG  GLU B 657      -4.006  15.893 147.153  1.00297.38           C  
ATOM    945  CD  GLU B 657      -5.306  15.286 147.645  1.00294.36           C  
ATOM    946  OE1 GLU B 657      -5.308  14.088 147.998  1.00294.17           O  
ATOM    947  OE2 GLU B 657      -6.325  16.006 147.683  1.00292.23           O  
ATOM    948  N   GLN B 658       0.071  13.713 146.498  1.00292.58           N  
ATOM    949  CA  GLN B 658       1.185  12.827 146.822  1.00301.82           C  
ATOM    950  C   GLN B 658       2.469  13.612 147.072  1.00305.99           C  
ATOM    951  O   GLN B 658       3.003  13.615 148.186  1.00314.60           O  
ATOM    952  CB  GLN B 658       1.388  11.806 145.700  1.00300.40           C  
ATOM    953  CG  GLN B 658       0.766  10.444 145.968  1.00308.92           C  
ATOM    954  CD  GLN B 658       0.897   9.502 144.785  1.00305.92           C  
ATOM    955  OE1 GLN B 658       0.270   9.704 143.745  1.00297.46           O  
ATOM    956  NE2 GLN B 658       1.716   8.467 144.938  1.00312.99           N  
ATOM    957  N   ASP B 659       2.980  14.283 146.034  1.00327.55           N  
ATOM    958  CA  ASP B 659       4.272  14.958 146.136  1.00331.28           C  
ATOM    959  C   ASP B 659       4.293  15.970 147.275  1.00334.48           C  
ATOM    960  O   ASP B 659       5.299  16.094 147.984  1.00342.37           O  
ATOM    961  CB  ASP B 659       4.613  15.643 144.813  1.00323.41           C  
ATOM    962  CG  ASP B 659       5.789  16.592 144.936  1.00325.77           C  
ATOM    963  OD1 ASP B 659       6.944  16.129 144.832  1.00331.15           O  
ATOM    964  OD2 ASP B 659       5.558  17.804 145.139  1.00322.35           O  
ATOM    965  N   LEU B 660       3.198  16.712 147.458  1.00311.73           N  
ATOM    966  CA  LEU B 660       3.133  17.669 148.557  1.00313.22           C  
ATOM    967  C   LEU B 660       3.254  16.964 149.902  1.00320.03           C  
ATOM    968  O   LEU B 660       3.873  17.491 150.835  1.00322.80           O  
ATOM    969  CB  LEU B 660       1.835  18.476 148.478  1.00308.95           C  
ATOM    970  CG  LEU B 660       1.881  19.798 147.704  1.00302.88           C  
ATOM    971  CD1 LEU B 660       2.443  19.612 146.302  1.00299.48           C  
ATOM    972  CD2 LEU B 660       0.496  20.421 147.648  1.00298.82           C  
ATOM    973  N   LEU B 661       2.670  15.769 150.019  1.00308.65           N  
ATOM    974  CA  LEU B 661       2.875  14.938 151.197  1.00318.47           C  
ATOM    975  C   LEU B 661       4.185  14.163 151.154  1.00326.69           C  
ATOM    976  O   LEU B 661       4.692  13.779 152.212  1.00335.53           O  
ATOM    977  CB  LEU B 661       1.715  13.950 151.359  1.00317.72           C  
ATOM    978  CG  LEU B 661       0.321  14.538 151.586  1.00310.23           C  
ATOM    979  CD1 LEU B 661      -0.707  13.426 151.714  1.00310.60           C  
ATOM    980  CD2 LEU B 661       0.307  15.441 152.808  1.00312.06           C  
ATOM    981  N   ALA B 662       4.731  13.905 149.963  1.00323.97           N  
ATOM    982  CA  ALA B 662       5.933  13.093 149.819  1.00331.37           C  
ATOM    983  C   ALA B 662       7.212  13.911 149.714  1.00333.88           C  
ATOM    984  O   ALA B 662       8.293  13.325 149.599  1.00340.39           O  
ATOM    985  CB  ALA B 662       5.813  12.177 148.596  1.00327.52           C  
ATOM    986  N   LEU B 663       7.128  15.242 149.743  1.00332.80           N  
ATOM    987  CA  LEU B 663       8.348  16.038 149.689  1.00335.16           C  
ATOM    988  C   LEU B 663       9.068  16.048 151.033  1.00345.78           C  
ATOM    989  O   LEU B 663      10.302  16.044 151.077  1.00350.89           O  
ATOM    990  CB  LEU B 663       8.037  17.464 149.221  1.00326.56           C  
ATOM    991  CG  LEU B 663       6.874  18.268 149.814  1.00322.66           C  
ATOM    992  CD1 LEU B 663       7.234  18.914 151.145  1.00329.76           C  
ATOM    993  CD2 LEU B 663       6.412  19.324 148.818  1.00311.49           C  
ATOM    994  N   ASP B 664       8.324  16.038 152.134  1.00323.37           N  
ATOM    995  CA  ASP B 664       8.934  16.081 153.458  1.00333.47           C  
ATOM    996  C   ASP B 664       9.571  14.737 153.810  1.00342.75           C  
ATOM    997  O   ASP B 664       9.738  14.402 154.983  1.00350.20           O  
ATOM    998  CB  ASP B 664       7.897  16.481 154.513  1.00333.55           C  
ATOM    999  CG  ASP B 664       6.729  15.514 154.584  1.00328.26           C  
ATOM   1000  OD1 ASP B 664       6.699  14.558 153.784  1.00333.14           O  
ATOM   1001  OD2 ASP B 664       5.835  15.717 155.433  1.00319.36           O  
ATOM   1003  N   ASN G  33     -24.817   6.541 150.389  1.00422.92           N  
ATOM   1004  CA  ASN G  33     -24.572   7.470 149.293  1.00380.19           C  
ATOM   1005  C   ASN G  33     -23.709   6.831 148.214  1.00327.44           C  
ATOM   1006  O   ASN G  33     -22.614   6.339 148.485  1.00320.42           O  
ATOM   1007  CB  ASN G  33     -23.913   8.749 149.809  1.00398.18           C  
ATOM   1008  CG  ASN G  33     -24.844   9.569 150.675  1.00395.35           C  
ATOM   1009  OD1 ASN G  33     -26.061   9.541 150.496  1.00410.55           O  
ATOM   1010  ND2 ASN G  33     -24.276  10.306 151.622  1.00379.20           N  
ATOM   1011  N   LEU G  34     -24.217   6.846 146.988  1.00359.37           N  
ATOM   1012  CA  LEU G  34     -23.551   6.186 145.879  1.00311.40           C  
ATOM   1013  C   LEU G  34     -22.411   7.037 145.331  1.00274.81           C  
ATOM   1014  O   LEU G  34     -22.404   8.266 145.449  1.00278.30           O  
ATOM   1015  CB  LEU G  34     -24.558   5.877 144.772  1.00294.86           C  
ATOM   1016  CG  LEU G  34     -25.731   4.973 145.155  1.00331.86           C  
ATOM   1017  CD1 LEU G  34     -26.738   4.884 144.018  1.00315.57           C  
ATOM   1018  CD2 LEU G  34     -25.237   3.588 145.546  1.00343.32           C  
ATOM   1019  N   TRP G  35     -21.440   6.359 144.722  1.00291.68           N  
ATOM   1020  CA  TRP G  35     -20.311   6.999 144.058  1.00259.91           C  
ATOM   1021  C   TRP G  35     -20.255   6.485 142.629  1.00239.14           C  
ATOM   1022  O   TRP G  35     -21.183   5.810 142.185  1.00239.89           O  
ATOM   1023  CB  TRP G  35     -19.003   6.709 144.795  1.00257.20           C  
ATOM   1024  CG  TRP G  35     -19.029   7.116 146.231  1.00298.77           C  
ATOM   1025  CD1 TRP G  35     -19.653   6.466 147.255  1.00341.47           C  
ATOM   1026  CD2 TRP G  35     -18.398   8.263 146.810  1.00304.79           C  
ATOM   1027  NE1 TRP G  35     -19.454   7.140 148.435  1.00373.65           N  
ATOM   1028  CE2 TRP G  35     -18.686   8.247 148.188  1.00351.59           C  
ATOM   1029  CE3 TRP G  35     -17.618   9.302 146.297  1.00276.75           C  
ATOM   1030  CZ2 TRP G  35     -18.222   9.230 149.059  1.00377.07           C  
ATOM   1031  CZ3 TRP G  35     -17.162  10.278 147.163  1.00302.25           C  
ATOM   1032  CH2 TRP G  35     -17.464  10.235 148.527  1.00350.68           C  
ATOM   1033  N   VAL G  36     -19.206   6.811 141.885  1.00269.40           N  
ATOM   1034  CA  VAL G  36     -18.981   6.219 140.572  1.00247.84           C  
ATOM   1035  C   VAL G  36     -17.849   5.211 140.691  1.00245.22           C  
ATOM   1036  O   VAL G  36     -16.886   5.426 141.436  1.00247.04           O  
ATOM   1037  CB  VAL G  36     -18.675   7.282 139.499  1.00241.54           C  
ATOM   1038  CG1 VAL G  36     -19.897   8.109 139.228  1.00243.12           C  
ATOM   1039  CG2 VAL G  36     -17.569   8.176 139.944  1.00241.29           C  
ATOM   1040  N   THR G  37     -17.980   4.096 139.977  1.00287.58           N  
ATOM   1041  CA  THR G  37     -16.993   3.026 140.023  1.00274.59           C  
ATOM   1042  C   THR G  37     -16.770   2.495 138.617  1.00234.49           C  
ATOM   1043  O   THR G  37     -17.729   2.139 137.925  1.00233.28           O  
ATOM   1044  CB  THR G  37     -17.444   1.897 140.956  1.00307.20           C  
ATOM   1045  OG1 THR G  37     -18.813   1.570 140.686  1.00320.18           O  
ATOM   1046  CG2 THR G  37     -17.309   2.322 142.407  1.00344.86           C  
ATOM   1047  N   VAL G  38     -15.510   2.441 138.202  1.00309.31           N  
ATOM   1048  CA  VAL G  38     -15.148   2.023 136.853  1.00270.93           C  
ATOM   1049  C   VAL G  38     -14.896   0.523 136.844  1.00270.47           C  
ATOM   1050  O   VAL G  38     -14.266  -0.025 137.756  1.00290.70           O  
ATOM   1051  CB  VAL G  38     -13.913   2.796 136.354  1.00243.53           C  
ATOM   1052  CG1 VAL G  38     -13.660   2.498 134.884  1.00205.52           C  
ATOM   1053  CG2 VAL G  38     -14.095   4.287 136.580  1.00252.90           C  
ATOM   1054  N   TYR G  39     -15.394  -0.147 135.807  1.00238.59           N  
ATOM   1055  CA  TYR G  39     -15.190  -1.578 135.624  1.00236.17           C  
ATOM   1056  C   TYR G  39     -14.725  -1.811 134.195  1.00213.50           C  
ATOM   1057  O   TYR G  39     -15.413  -1.422 133.246  1.00211.81           O  
ATOM   1058  CB  TYR G  39     -16.470  -2.366 135.916  1.00258.63           C  
ATOM   1059  CG  TYR G  39     -17.002  -2.187 137.317  1.00301.87           C  
ATOM   1060  CD1 TYR G  39     -17.728  -1.057 137.663  1.00319.59           C  
ATOM   1061  CD2 TYR G  39     -16.788  -3.153 138.292  1.00327.13           C  
ATOM   1062  CE1 TYR G  39     -18.212  -0.886 138.936  1.00360.92           C  
ATOM   1063  CE2 TYR G  39     -17.275  -2.991 139.573  1.00368.84           C  
ATOM   1064  CZ  TYR G  39     -17.987  -1.855 139.889  1.00385.50           C  
ATOM   1065  OH  TYR G  39     -18.478  -1.683 141.162  1.00428.81           O  
ATOM   1066  N   TYR G  40     -13.560  -2.431 134.046  1.00310.48           N  
ATOM   1067  CA  TYR G  40     -12.973  -2.695 132.741  1.00274.93           C  
ATOM   1068  C   TYR G  40     -13.325  -4.105 132.288  1.00274.20           C  
ATOM   1069  O   TYR G  40     -13.278  -5.054 133.076  1.00290.88           O  
ATOM   1070  CB  TYR G  40     -11.455  -2.513 132.783  1.00262.11           C  
ATOM   1071  CG  TYR G  40     -10.756  -2.866 131.493  1.00228.48           C  
ATOM   1072  CD1 TYR G  40     -10.991  -2.141 130.332  1.00209.53           C  
ATOM   1073  CD2 TYR G  40      -9.855  -3.919 131.437  1.00224.37           C  
ATOM   1074  CE1 TYR G  40     -10.353  -2.461 129.150  1.00199.84           C  
ATOM   1075  CE2 TYR G  40      -9.211  -4.245 130.261  1.00205.05           C  
ATOM   1076  CZ  TYR G  40      -9.464  -3.514 129.120  1.00198.65           C  
ATOM   1077  OH  TYR G  40      -8.824  -3.837 127.947  1.00194.36           O  
ATOM   1078  N   GLY G  41     -13.680  -4.235 131.013  1.00234.06           N  
ATOM   1079  CA  GLY G  41     -14.118  -5.508 130.479  1.00234.10           C  
ATOM   1080  C   GLY G  41     -15.516  -5.880 130.920  1.00234.81           C  
ATOM   1081  O   GLY G  41     -15.759  -7.017 131.337  1.00236.74           O  
ATOM   1082  N   VAL G  42     -16.437  -4.924 130.843  1.00230.13           N  
ATOM   1083  CA  VAL G  42     -17.845  -5.175 131.135  1.00242.63           C  
ATOM   1084  C   VAL G  42     -18.524  -5.651 129.859  1.00231.97           C  
ATOM   1085  O   VAL G  42     -18.090  -5.300 128.749  1.00215.05           O  
ATOM   1086  CB  VAL G  42     -18.538  -3.921 131.691  1.00250.12           C  
ATOM   1087  CG1 VAL G  42     -17.838  -3.446 132.943  1.00269.38           C  
ATOM   1088  CG2 VAL G  42     -18.547  -2.819 130.652  1.00234.17           C  
ATOM   1089  N   PRO G  43     -19.588  -6.473 129.973  1.00233.10           N  
ATOM   1090  CA  PRO G  43     -20.348  -6.949 128.811  1.00230.70           C  
ATOM   1091  C   PRO G  43     -21.245  -5.873 128.202  1.00230.00           C  
ATOM   1092  O   PRO G  43     -22.437  -6.087 127.976  1.00230.15           O  
ATOM   1093  CB  PRO G  43     -21.175  -8.098 129.396  1.00233.15           C  
ATOM   1094  CG  PRO G  43     -20.580  -8.399 130.769  1.00236.57           C  
ATOM   1095  CD  PRO G  43     -20.024  -7.111 131.225  1.00236.84           C  
ATOM   1096  N   VAL G  44     -20.666  -4.699 127.949  1.00277.01           N  
ATOM   1097  CA  VAL G  44     -21.342  -3.601 127.271  1.00264.79           C  
ATOM   1098  C   VAL G  44     -20.775  -3.497 125.865  1.00227.22           C  
ATOM   1099  O   VAL G  44     -19.562  -3.325 125.687  1.00210.21           O  
ATOM   1100  CB  VAL G  44     -21.170  -2.272 128.024  1.00275.29           C  
ATOM   1101  CG1 VAL G  44     -21.649  -1.117 127.159  1.00257.98           C  
ATOM   1102  CG2 VAL G  44     -21.935  -2.297 129.313  1.00313.71           C  
ATOM   1103  N   TRP G  45     -21.645  -3.617 124.869  1.00270.81           N  
ATOM   1104  CA  TRP G  45     -21.260  -3.414 123.484  1.00237.17           C  
ATOM   1105  C   TRP G  45     -22.175  -2.375 122.853  1.00231.21           C  
ATOM   1106  O   TRP G  45     -23.299  -2.144 123.307  1.00251.88           O  
ATOM   1107  CB  TRP G  45     -21.300  -4.719 122.671  1.00224.86           C  
ATOM   1108  CG  TRP G  45     -22.664  -5.333 122.513  1.00239.63           C  
ATOM   1109  CD1 TRP G  45     -23.723  -4.825 121.815  1.00235.28           C  
ATOM   1110  CD2 TRP G  45     -23.097  -6.593 123.033  1.00262.29           C  
ATOM   1111  NE1 TRP G  45     -24.793  -5.681 121.887  1.00253.55           N  
ATOM   1112  CE2 TRP G  45     -24.434  -6.776 122.627  1.00270.80           C  
ATOM   1113  CE3 TRP G  45     -22.488  -7.581 123.810  1.00277.78           C  
ATOM   1114  CZ2 TRP G  45     -25.169  -7.905 122.971  1.00294.44           C  
ATOM   1115  CZ3 TRP G  45     -23.217  -8.701 124.147  1.00301.71           C  
ATOM   1116  CH2 TRP G  45     -24.545  -8.854 123.732  1.00310.08           C  
ATOM   1117  N   LYS G  46     -21.670  -1.745 121.798  1.00225.40           N  
ATOM   1118  CA  LYS G  46     -22.446  -0.829 120.982  1.00216.44           C  
ATOM   1119  C   LYS G  46     -22.295  -1.237 119.524  1.00189.26           C  
ATOM   1120  O   LYS G  46     -21.361  -1.950 119.150  1.00186.30           O  
ATOM   1121  CB  LYS G  46     -22.009   0.630 121.198  1.00216.39           C  
ATOM   1122  CG  LYS G  46     -22.078   1.075 122.654  1.00250.47           C  
ATOM   1123  CD  LYS G  46     -22.050   2.588 122.791  1.00266.89           C  
ATOM   1124  CE  LYS G  46     -22.131   3.008 124.251  1.00306.31           C  
ATOM   1125  NZ  LYS G  46     -23.287   2.384 124.953  1.00335.54           N  
ATOM   1126  N   ASP G  47     -23.239  -0.793 118.700  1.00247.22           N  
ATOM   1127  CA  ASP G  47     -23.288  -1.202 117.304  1.00222.02           C  
ATOM   1128  C   ASP G  47     -22.429  -0.267 116.460  1.00199.99           C  
ATOM   1129  O   ASP G  47     -22.625   0.954 116.475  1.00203.61           O  
ATOM   1130  CB  ASP G  47     -24.731  -1.224 116.798  1.00224.75           C  
ATOM   1131  CG  ASP G  47     -25.543  -2.353 117.411  1.00244.11           C  
ATOM   1132  OD1 ASP G  47     -25.372  -2.625 118.618  1.00266.21           O  
ATOM   1133  OD2 ASP G  47     -26.347  -2.973 116.683  1.00238.41           O  
ATOM   1134  N   ALA G  48     -21.477  -0.843 115.729  1.00253.89           N  
ATOM   1135  CA  ALA G  48     -20.628  -0.098 114.812  1.00233.18           C  
ATOM   1136  C   ALA G  48     -20.206  -1.035 113.690  1.00212.37           C  
ATOM   1137  O   ALA G  48     -20.587  -2.209 113.659  1.00214.27           O  
ATOM   1138  CB  ALA G  48     -19.418   0.503 115.533  1.00236.78           C  
ATOM   1139  N   GLU G  49     -19.414  -0.509 112.758  1.00251.34           N  
ATOM   1140  CA  GLU G  49     -18.992  -1.270 111.591  1.00231.98           C  
ATOM   1141  C   GLU G  49     -17.560  -0.906 111.226  1.00221.64           C  
ATOM   1142  O   GLU G  49     -17.108   0.219 111.454  1.00224.72           O  
ATOM   1143  CB  GLU G  49     -19.928  -1.026 110.397  1.00219.33           C  
ATOM   1144  CG  GLU G  49     -21.306  -1.652 110.564  1.00228.75           C  
ATOM   1145  CD  GLU G  49     -22.382  -0.925 109.785  1.00242.34           C  
ATOM   1146  OE1 GLU G  49     -22.056   0.074 109.111  1.00234.01           O  
ATOM   1147  OE2 GLU G  49     -23.553  -1.355 109.844  1.00267.36           O  
ATOM   1148  N   THR G  50     -16.852  -1.878 110.659  1.00183.77           N  
ATOM   1149  CA  THR G  50     -15.466  -1.706 110.246  1.00183.54           C  
ATOM   1150  C   THR G  50     -15.181  -2.695 109.121  1.00182.60           C  
ATOM   1151  O   THR G  50     -16.094  -3.331 108.585  1.00182.00           O  
ATOM   1152  CB  THR G  50     -14.513  -1.894 111.434  1.00185.01           C  
ATOM   1153  OG1 THR G  50     -13.159  -1.748 110.991  1.00184.76           O  
ATOM   1154  CG2 THR G  50     -14.695  -3.273 112.047  1.00185.91           C  
ATOM   1155  N   THR G  51     -13.908  -2.822 108.758  1.00187.65           N  
ATOM   1156  CA  THR G  51     -13.515  -3.715 107.677  1.00187.26           C  
ATOM   1157  C   THR G  51     -13.362  -5.140 108.197  1.00187.87           C  
ATOM   1158  O   THR G  51     -12.731  -5.369 109.233  1.00188.49           O  
ATOM   1159  CB  THR G  51     -12.209  -3.240 107.041  1.00186.87           C  
ATOM   1160  OG1 THR G  51     -12.311  -1.846 106.723  1.00186.43           O  
ATOM   1161  CG2 THR G  51     -11.923  -4.020 105.766  1.00186.40           C  
ATOM   1162  N   LEU G  52     -13.944  -6.095 107.476  1.00182.08           N  
ATOM   1163  CA  LEU G  52     -13.859  -7.506 107.813  1.00182.65           C  
ATOM   1164  C   LEU G  52     -12.799  -8.179 106.943  1.00182.39           C  
ATOM   1165  O   LEU G  52     -12.139  -7.540 106.120  1.00181.80           O  
ATOM   1166  CB  LEU G  52     -15.226  -8.172 107.647  1.00182.74           C  
ATOM   1167  CG  LEU G  52     -16.370  -7.555 108.455  1.00183.02           C  
ATOM   1168  CD1 LEU G  52     -17.685  -8.253 108.145  1.00183.07           C  
ATOM   1169  CD2 LEU G  52     -16.067  -7.613 109.944  1.00183.88           C  
ATOM   1170  N   PHE G  53     -12.633  -9.488 107.125  1.00184.84           N  
ATOM   1171  CA  PHE G  53     -11.645 -10.223 106.347  1.00184.40           C  
ATOM   1172  C   PHE G  53     -12.128 -11.645 106.094  1.00184.77           C  
ATOM   1173  O   PHE G  53     -12.892 -12.213 106.879  1.00186.18           O  
ATOM   1174  CB  PHE G  53     -10.267 -10.223 107.026  1.00185.99           C  
ATOM   1175  CG  PHE G  53     -10.279 -10.673 108.461  1.00188.68           C  
ATOM   1176  CD1 PHE G  53     -10.699  -9.820 109.471  1.00190.25           C  
ATOM   1177  CD2 PHE G  53      -9.831 -11.937 108.804  1.00191.22           C  
ATOM   1178  CE1 PHE G  53     -10.698 -10.231 110.790  1.00194.22           C  
ATOM   1179  CE2 PHE G  53      -9.822 -12.352 110.122  1.00195.24           C  
ATOM   1180  CZ  PHE G  53     -10.258 -11.497 111.116  1.00196.71           C  
ATOM   1181  N   CYS G  54     -11.661 -12.207 104.981  1.00180.06           N  
ATOM   1182  CA  CYS G  54     -12.134 -13.465 104.424  1.00180.23           C  
ATOM   1183  C   CYS G  54     -11.534 -14.669 105.149  1.00181.07           C  
ATOM   1184  O   CYS G  54     -10.469 -14.590 105.769  1.00181.36           O  
ATOM   1185  CB  CYS G  54     -11.766 -13.554 102.944  1.00179.54           C  
ATOM   1186  SG  CYS G  54     -10.009 -13.900 102.756  1.00179.65           S  
ATOM   1187  N   ALA G  55     -12.243 -15.798 105.066  1.00206.79           N  
ATOM   1188  CA  ALA G  55     -11.662 -17.110 105.349  1.00207.50           C  
ATOM   1189  C   ALA G  55     -12.161 -18.117 104.319  1.00207.42           C  
ATOM   1190  O   ALA G  55     -13.364 -18.379 104.242  1.00207.50           O  
ATOM   1191  CB  ALA G  55     -11.993 -17.573 106.768  1.00208.44           C  
ATOM   1192  N   SER G  56     -11.239 -18.674 103.526  1.00250.59           N  
ATOM   1193  CA  SER G  56     -11.530 -19.605 102.433  1.00253.13           C  
ATOM   1194  C   SER G  56     -11.322 -21.073 102.826  1.00284.45           C  
ATOM   1195  O   SER G  56     -11.379 -21.951 101.961  1.00273.15           O  
ATOM   1196  CB  SER G  56     -10.682 -19.251 101.210  1.00235.00           C  
ATOM   1197  OG  SER G  56      -9.304 -19.258 101.534  1.00233.80           O  
ATOM   1198  N   ASP G  57     -11.072 -21.332 104.102  1.00256.15           N  
ATOM   1199  CA  ASP G  57     -10.474 -22.522 104.722  1.00278.58           C  
ATOM   1200  C   ASP G  57      -9.086 -22.774 104.108  1.00275.34           C  
ATOM   1201  O   ASP G  57      -8.451 -21.828 103.634  1.00258.72           O  
ATOM   1202  CB  ASP G  57     -11.412 -23.723 104.592  1.00291.06           C  
ATOM   1203  CG  ASP G  57     -12.893 -23.332 104.704  1.00291.74           C  
ATOM   1204  OD1 ASP G  57     -13.489 -22.962 103.672  1.00276.44           O  
ATOM   1205  OD2 ASP G  57     -13.472 -23.371 105.813  1.00308.91           O  
ATOM   1206  N   ALA G  58      -8.632 -24.029 104.114  1.00282.01           N  
ATOM   1207  CA  ALA G  58      -7.410 -24.437 103.420  1.00279.17           C  
ATOM   1208  C   ALA G  58      -7.630 -25.339 102.211  1.00287.42           C  
ATOM   1209  O   ALA G  58      -6.685 -25.550 101.440  1.00285.53           O  
ATOM   1210  CB  ALA G  58      -6.449 -25.152 104.391  1.00296.83           C  
ATOM   1211  N   LYS G  59      -8.838 -25.866 102.012  1.00316.95           N  
ATOM   1212  CA  LYS G  59      -8.989 -26.908 101.004  1.00324.17           C  
ATOM   1213  C   LYS G  59      -9.164 -26.319  99.615  1.00307.11           C  
ATOM   1214  O   LYS G  59      -8.556 -26.800  98.654  1.00300.87           O  
ATOM   1215  CB  LYS G  59     -10.155 -27.833 101.349  1.00345.08           C  
ATOM   1216  CG  LYS G  59      -9.972 -29.256 100.808  1.00364.61           C  
ATOM   1217  CD  LYS G  59      -8.656 -29.858 101.297  1.00386.01           C  
ATOM   1218  CE  LYS G  59      -8.373 -31.213 100.662  1.00405.70           C  
ATOM   1219  NZ  LYS G  59      -9.399 -32.231 101.018  1.00425.61           N  
ATOM   1220  N   ALA G  60      -9.991 -25.284  99.489  1.00301.62           N  
ATOM   1221  CA  ALA G  60     -10.112 -24.574  98.227  1.00281.33           C  
ATOM   1222  C   ALA G  60      -8.948 -23.624  97.987  1.00279.22           C  
ATOM   1223  O   ALA G  60      -8.824 -23.082  96.883  1.00267.66           O  
ATOM   1224  CB  ALA G  60     -11.436 -23.815  98.182  1.00265.44           C  
ATOM   1225  N   TYR G  61      -8.103 -23.404  98.996  1.00294.21           N  
ATOM   1226  CA  TYR G  61      -6.846 -22.702  98.771  1.00283.70           C  
ATOM   1227  C   TYR G  61      -5.908 -23.538  97.910  1.00292.61           C  
ATOM   1228  O   TYR G  61      -5.187 -23.000  97.061  1.00287.25           O  
ATOM   1229  CB  TYR G  61      -6.192 -22.364 100.111  1.00293.49           C  
ATOM   1230  CG  TYR G  61      -4.865 -21.648  99.995  1.00290.55           C  
ATOM   1231  CD1 TYR G  61      -4.806 -20.263  99.944  1.00269.67           C  
ATOM   1232  CD2 TYR G  61      -3.672 -22.356  99.949  1.00307.17           C  
ATOM   1233  CE1 TYR G  61      -3.601 -19.602  99.840  1.00264.61           C  
ATOM   1234  CE2 TYR G  61      -2.459 -21.703  99.844  1.00302.01           C  
ATOM   1235  CZ  TYR G  61      -2.430 -20.326  99.791  1.00279.37           C  
ATOM   1236  OH  TYR G  61      -1.226 -19.670  99.689  1.00274.70           O  
ATOM   1237  N   GLU G  62      -5.911 -24.858  98.113  1.00289.39           N  
ATOM   1238  CA  GLU G  62      -5.097 -25.768  97.319  1.00288.68           C  
ATOM   1239  C   GLU G  62      -5.544 -25.844  95.868  1.00272.21           C  
ATOM   1240  O   GLU G  62      -4.836 -26.449  95.054  1.00281.22           O  
ATOM   1241  CB  GLU G  62      -5.129 -27.167  97.932  1.00309.55           C  
ATOM   1242  CG  GLU G  62      -4.846 -27.199  99.421  1.00321.72           C  
ATOM   1243  CD  GLU G  62      -5.268 -28.506 100.059  1.00349.83           C  
ATOM   1244  OE1 GLU G  62      -5.515 -29.478  99.315  1.00360.63           O  
ATOM   1245  OE2 GLU G  62      -5.359 -28.560 101.303  1.00362.57           O  
ATOM   1246  N   THR G  63      -6.701 -25.269  95.528  1.00294.69           N  
ATOM   1247  CA  THR G  63      -7.122 -25.235  94.133  1.00282.97           C  
ATOM   1248  C   THR G  63      -6.116 -24.481  93.276  1.00279.21           C  
ATOM   1249  O   THR G  63      -5.934 -24.816  92.100  1.00286.92           O  
ATOM   1250  CB  THR G  63      -8.507 -24.601  94.011  1.00257.91           C  
ATOM   1251  OG1 THR G  63      -9.328 -25.034  95.102  1.00267.35           O  
ATOM   1252  CG2 THR G  63      -9.166 -25.017  92.704  1.00255.11           C  
ATOM   1253  N   GLU G  64      -5.470 -23.456  93.845  1.00274.11           N  
ATOM   1254  CA  GLU G  64      -4.323 -22.761  93.259  1.00258.63           C  
ATOM   1255  C   GLU G  64      -4.581 -22.389  91.802  1.00249.41           C  
ATOM   1256  O   GLU G  64      -5.419 -21.527  91.524  1.00226.06           O  
ATOM   1257  CB  GLU G  64      -3.016 -23.563  93.424  1.00270.38           C  
ATOM   1258  CG  GLU G  64      -2.963 -25.004  92.914  1.00290.24           C  
ATOM   1259  CD  GLU G  64      -1.560 -25.415  92.515  1.00301.40           C  
ATOM   1260  OE1 GLU G  64      -0.751 -25.729  93.412  1.00317.73           O  
ATOM   1261  OE2 GLU G  64      -1.261 -25.404  91.302  1.00290.67           O  
ATOM   1262  N   LYS G  65      -3.831 -22.993  90.877  1.00252.78           N  
ATOM   1263  CA  LYS G  65      -3.968 -22.738  89.445  1.00251.48           C  
ATOM   1264  C   LYS G  65      -3.718 -21.274  89.123  1.00239.19           C  
ATOM   1265  O   LYS G  65      -4.346 -20.709  88.228  1.00231.45           O  
ATOM   1266  CB  LYS G  65      -5.340 -23.174  88.918  1.00244.61           C  
ATOM   1267  CG  LYS G  65      -5.586 -24.672  88.955  1.00263.28           C  
ATOM   1268  CD  LYS G  65      -4.585 -25.418  88.091  1.00276.40           C  
ATOM   1269  CE  LYS G  65      -4.832 -26.917  88.129  1.00295.09           C  
ATOM   1270  NZ  LYS G  65      -3.822 -27.664  87.330  1.00317.10           N  
ATOM   1271  N   HIS G  66      -2.792 -20.656  89.858  1.00274.70           N  
ATOM   1272  CA  HIS G  66      -2.482 -19.236  89.724  1.00252.62           C  
ATOM   1273  C   HIS G  66      -3.735 -18.393  89.985  1.00225.43           C  
ATOM   1274  O   HIS G  66      -4.346 -17.822  89.079  1.00216.42           O  
ATOM   1275  CB  HIS G  66      -1.873 -18.931  88.347  1.00258.02           C  
ATOM   1276  CG  HIS G  66      -0.918 -19.978  87.857  1.00286.15           C  
ATOM   1277  ND1 HIS G  66      -0.662 -20.179  86.517  1.00301.57           N  
ATOM   1278  CD2 HIS G  66      -0.154 -20.878  88.523  1.00303.75           C  
ATOM   1279  CE1 HIS G  66       0.213 -21.160  86.379  1.00322.94           C  
ATOM   1280  NE2 HIS G  66       0.536 -21.601  87.581  1.00326.33           N  
ATOM   1281  N   ASN G  67      -4.106 -18.352  91.268  1.00249.51           N  
ATOM   1282  CA  ASN G  67      -5.249 -17.580  91.760  1.00229.25           C  
ATOM   1283  C   ASN G  67      -6.567 -18.078  91.156  1.00221.97           C  
ATOM   1284  O   ASN G  67      -7.172 -17.443  90.289  1.00207.31           O  
ATOM   1285  CB  ASN G  67      -5.052 -16.083  91.483  1.00211.35           C  
ATOM   1286  CG  ASN G  67      -6.186 -15.232  92.026  1.00193.56           C  
ATOM   1287  OD1 ASN G  67      -6.853 -15.605  92.991  1.00195.18           O  
ATOM   1288  ND2 ASN G  67      -6.412 -14.081  91.402  1.00192.88           N  
ATOM   1289  N   VAL G  68      -7.001 -19.243  91.637  1.00182.99           N  
ATOM   1290  CA  VAL G  68      -8.343 -19.702  91.296  1.00182.88           C  
ATOM   1291  C   VAL G  68      -9.340 -18.767  91.967  1.00182.58           C  
ATOM   1292  O   VAL G  68      -9.349 -18.624  93.197  1.00183.01           O  
ATOM   1293  CB  VAL G  68      -8.558 -21.162  91.723  1.00183.70           C  
ATOM   1294  CG1 VAL G  68      -9.977 -21.390  92.231  1.00183.84           C  
ATOM   1295  CG2 VAL G  68      -8.291 -22.094  90.559  1.00183.75           C  
ATOM   1296  N   TRP G  69     -10.163 -18.104  91.150  1.00219.65           N  
ATOM   1297  CA  TRP G  69     -11.178 -17.160  91.605  1.00209.51           C  
ATOM   1298  C   TRP G  69     -10.634 -16.253  92.700  1.00207.15           C  
ATOM   1299  O   TRP G  69      -9.676 -15.504  92.486  1.00206.29           O  
ATOM   1300  CB  TRP G  69     -12.454 -17.880  92.060  1.00217.45           C  
ATOM   1301  CG  TRP G  69     -13.576 -16.955  92.543  1.00207.89           C  
ATOM   1302  CD1 TRP G  69     -14.510 -17.245  93.495  1.00214.32           C  
ATOM   1303  CD2 TRP G  69     -13.833 -15.594  92.137  1.00198.61           C  
ATOM   1304  NE1 TRP G  69     -15.343 -16.171  93.689  1.00205.95           N  
ATOM   1305  CE2 TRP G  69     -14.948 -15.146  92.870  1.00196.70           C  
ATOM   1306  CE3 TRP G  69     -13.239 -14.720  91.217  1.00196.37           C  
ATOM   1307  CZ2 TRP G  69     -15.478 -13.867  92.715  1.00192.64           C  
ATOM   1308  CZ3 TRP G  69     -13.763 -13.454  91.069  1.00192.41           C  
ATOM   1309  CH2 TRP G  69     -14.872 -13.040  91.810  1.00190.53           C  
ATOM   1310  N   ALA G  70     -11.252 -16.313  93.875  1.00182.96           N  
ATOM   1311  CA  ALA G  70     -10.887 -15.455  94.983  1.00183.13           C  
ATOM   1312  C   ALA G  70      -9.574 -15.906  95.588  1.00183.71           C  
ATOM   1313  O   ALA G  70      -8.561 -15.213  95.455  1.00183.50           O  
ATOM   1314  CB  ALA G  70     -11.985 -15.453  96.047  1.00183.48           C  
ATOM   1315  N   THR G  71      -9.574 -17.093  96.194  1.00207.55           N  
ATOM   1316  CA  THR G  71      -8.573 -17.418  97.199  1.00219.93           C  
ATOM   1317  C   THR G  71      -7.164 -17.241  96.659  1.00235.21           C  
ATOM   1318  O   THR G  71      -6.740 -17.943  95.735  1.00249.19           O  
ATOM   1319  CB  THR G  71      -8.774 -18.856  97.674  1.00237.75           C  
ATOM   1320  OG1 THR G  71     -10.119 -19.018  98.141  1.00239.39           O  
ATOM   1321  CG2 THR G  71      -7.813 -19.178  98.798  1.00253.23           C  
ATOM   1322  N   HIS G  72      -6.442 -16.297  97.256  1.00268.18           N  
ATOM   1323  CA  HIS G  72      -5.030 -16.079  97.003  1.00281.64           C  
ATOM   1324  C   HIS G  72      -4.332 -15.829  98.330  1.00290.29           C  
ATOM   1325  O   HIS G  72      -3.546 -16.654  98.806  1.00311.30           O  
ATOM   1326  CB  HIS G  72      -4.833 -14.903  96.044  1.00273.19           C  
ATOM   1327  CG  HIS G  72      -3.553 -14.957  95.270  1.00278.08           C  
ATOM   1328  ND1 HIS G  72      -3.500 -14.748  93.909  1.00278.35           N  
ATOM   1329  CD2 HIS G  72      -2.279 -15.191  95.664  1.00284.25           C  
ATOM   1330  CE1 HIS G  72      -2.250 -14.856  93.496  1.00287.41           C  
ATOM   1331  NE2 HIS G  72      -1.489 -15.124  94.542  1.00291.03           N  
ATOM   1332  N   ALA G  73      -4.634 -14.677  98.928  1.00271.47           N  
ATOM   1333  CA  ALA G  73      -4.117 -14.263 100.224  1.00264.54           C  
ATOM   1334  C   ALA G  73      -5.078 -14.567 101.365  1.00255.65           C  
ATOM   1335  O   ALA G  73      -4.824 -14.151 102.501  1.00252.79           O  
ATOM   1336  CB  ALA G  73      -3.788 -12.769 100.205  1.00253.68           C  
ATOM   1337  N   CYS G  74      -6.183 -15.254 101.087  1.00216.68           N  
ATOM   1338  CA  CYS G  74      -7.243 -15.393 102.075  1.00212.06           C  
ATOM   1339  C   CYS G  74      -6.762 -16.139 103.316  1.00230.20           C  
ATOM   1340  O   CYS G  74      -6.016 -17.118 103.228  1.00241.50           O  
ATOM   1341  CB  CYS G  74      -8.447 -16.111 101.468  1.00212.15           C  
ATOM   1342  SG  CYS G  74      -9.907 -15.912 102.488  1.00230.25           S  
ATOM   1343  N   VAL G  75      -7.203 -15.661 104.476  1.00202.94           N  
ATOM   1344  CA  VAL G  75      -6.859 -16.218 105.784  1.00220.83           C  
ATOM   1345  C   VAL G  75      -7.572 -17.556 105.955  1.00237.67           C  
ATOM   1346  O   VAL G  75      -8.689 -17.723 105.451  1.00235.24           O  
ATOM   1347  CB  VAL G  75      -7.227 -15.226 106.902  1.00221.88           C  
ATOM   1348  CG1 VAL G  75      -6.878 -15.774 108.280  1.00238.02           C  
ATOM   1349  CG2 VAL G  75      -6.537 -13.889 106.669  1.00204.83           C  
ATOM   1350  N   PRO G  76      -6.968 -18.540 106.619  1.00222.61           N  
ATOM   1351  CA  PRO G  76      -7.665 -19.812 106.847  1.00241.68           C  
ATOM   1352  C   PRO G  76      -8.826 -19.673 107.823  1.00253.74           C  
ATOM   1353  O   PRO G  76      -8.870 -18.777 108.669  1.00253.09           O  
ATOM   1354  CB  PRO G  76      -6.572 -20.719 107.423  1.00258.70           C  
ATOM   1355  CG  PRO G  76      -5.295 -20.120 106.949  1.00244.58           C  
ATOM   1356  CD  PRO G  76      -5.530 -18.641 106.921  1.00226.72           C  
ATOM   1357  N   THR G  77      -9.782 -20.589 107.683  1.00254.21           N  
ATOM   1358  CA  THR G  77     -10.931 -20.661 108.576  1.00268.79           C  
ATOM   1359  C   THR G  77     -10.562 -21.381 109.871  1.00295.29           C  
ATOM   1360  O   THR G  77      -9.646 -22.208 109.908  1.00307.01           O  
ATOM   1361  CB  THR G  77     -12.096 -21.378 107.884  1.00273.12           C  
ATOM   1362  OG1 THR G  77     -12.339 -20.777 106.607  1.00249.40           O  
ATOM   1363  CG2 THR G  77     -13.377 -21.293 108.710  1.00288.95           C  
ATOM   1364  N   ASP G  78     -11.280 -21.046 110.939  1.00288.66           N  
ATOM   1365  CA  ASP G  78     -11.095 -21.714 112.219  1.00316.86           C  
ATOM   1366  C   ASP G  78     -11.412 -23.202 112.082  1.00340.69           C  
ATOM   1367  O   ASP G  78     -12.481 -23.558 111.564  1.00346.54           O  
ATOM   1368  CB  ASP G  78     -11.996 -21.072 113.276  1.00325.15           C  
ATOM   1369  CG  ASP G  78     -11.614 -21.456 114.697  1.00353.18           C  
ATOM   1370  OD1 ASP G  78     -11.353 -22.649 114.957  1.00375.40           O  
ATOM   1371  OD2 ASP G  78     -11.578 -20.555 115.561  1.00354.44           O  
ATOM   1372  N   PRO G  79     -10.520 -24.095 112.521  1.00324.94           N  
ATOM   1373  CA  PRO G  79     -10.844 -25.532 112.482  1.00349.73           C  
ATOM   1374  C   PRO G  79     -12.046 -25.895 113.333  1.00376.37           C  
ATOM   1375  O   PRO G  79     -12.792 -26.818 112.984  1.00387.48           O  
ATOM   1376  CB  PRO G  79      -9.562 -26.195 113.005  1.00368.67           C  
ATOM   1377  CG  PRO G  79      -8.485 -25.178 112.792  1.00345.64           C  
ATOM   1378  CD  PRO G  79      -9.144 -23.848 112.982  1.00325.42           C  
ATOM   1379  N   ASN G  80     -12.254 -25.190 114.445  1.00312.36           N  
ATOM   1380  CA  ASN G  80     -13.421 -25.363 115.307  1.00332.68           C  
ATOM   1381  C   ASN G  80     -14.145 -24.025 115.342  1.00311.17           C  
ATOM   1382  O   ASN G  80     -13.860 -23.176 116.201  1.00312.73           O  
ATOM   1383  CB  ASN G  80     -13.023 -25.822 116.709  1.00375.57           C  
ATOM   1384  CG  ASN G  80     -12.430 -27.218 116.720  1.00412.29           C  
ATOM   1385  OD1 ASN G  80     -12.760 -28.052 115.876  1.00421.79           O  
ATOM   1386  ND2 ASN G  80     -11.551 -27.481 117.680  1.00432.46           N  
ATOM   1387  N   PRO G  81     -15.086 -23.791 114.425  1.00318.45           N  
ATOM   1388  CA  PRO G  81     -15.741 -22.478 114.350  1.00294.63           C  
ATOM   1389  C   PRO G  81     -16.572 -22.195 115.589  1.00316.05           C  
ATOM   1390  O   PRO G  81     -17.799 -22.338 115.571  1.00327.95           O  
ATOM   1391  CB  PRO G  81     -16.617 -22.589 113.094  1.00277.87           C  
ATOM   1392  CG  PRO G  81     -16.036 -23.731 112.313  1.00290.88           C  
ATOM   1393  CD  PRO G  81     -15.516 -24.687 113.339  1.00322.34           C  
ATOM   1394  N   GLN G  82     -15.895 -21.812 116.672  1.00272.69           N  
ATOM   1395  CA  GLN G  82     -16.537 -21.652 117.971  1.00293.08           C  
ATOM   1396  C   GLN G  82     -17.733 -20.715 117.883  1.00283.74           C  
ATOM   1397  O   GLN G  82     -17.619 -19.578 117.417  1.00259.44           O  
ATOM   1398  CB  GLN G  82     -15.527 -21.113 118.987  1.00299.59           C  
ATOM   1399  CG  GLN G  82     -14.311 -21.999 119.196  1.00313.79           C  
ATOM   1400  CD  GLN G  82     -14.646 -23.289 119.916  1.00350.93           C  
ATOM   1401  OE1 GLN G  82     -15.673 -23.391 120.587  1.00368.89           O  
ATOM   1402  NE2 GLN G  82     -13.778 -24.284 119.780  1.00365.56           N  
ATOM   1403  N   GLU G  83     -18.882 -21.206 118.339  1.00271.04           N  
ATOM   1404  CA  GLU G  83     -20.128 -20.448 118.362  1.00269.14           C  
ATOM   1405  C   GLU G  83     -20.583 -20.362 119.812  1.00301.46           C  
ATOM   1406  O   GLU G  83     -20.965 -21.374 120.408  1.00332.42           O  
ATOM   1407  CB  GLU G  83     -21.186 -21.111 117.480  1.00268.74           C  
ATOM   1408  CG  GLU G  83     -22.421 -20.264 117.224  1.00258.48           C  
ATOM   1409  CD  GLU G  83     -23.296 -20.831 116.121  1.00253.54           C  
ATOM   1410  OE1 GLU G  83     -24.260 -21.561 116.436  1.00267.63           O  
ATOM   1411  OE2 GLU G  83     -23.012 -20.555 114.936  1.00236.72           O  
ATOM   1412  N   ILE G  84     -20.542 -19.158 120.376  1.00253.18           N  
ATOM   1413  CA  ILE G  84     -20.868 -18.925 121.778  1.00282.96           C  
ATOM   1414  C   ILE G  84     -22.229 -18.249 121.844  1.00288.12           C  
ATOM   1415  O   ILE G  84     -22.469 -17.250 121.154  1.00263.99           O  
ATOM   1416  CB  ILE G  84     -19.791 -18.077 122.479  1.00277.05           C  
ATOM   1417  CG1 ILE G  84     -18.595 -18.944 122.888  1.00283.80           C  
ATOM   1418  CG2 ILE G  84     -20.367 -17.365 123.695  1.00302.72           C  
ATOM   1419  CD1 ILE G  84     -17.679 -19.342 121.746  1.00253.24           C  
ATOM   1420  N   HIS G  85     -23.119 -18.795 122.667  1.00281.98           N  
ATOM   1421  CA  HIS G  85     -24.461 -18.254 122.819  1.00292.63           C  
ATOM   1422  C   HIS G  85     -24.502 -17.278 123.986  1.00306.09           C  
ATOM   1423  O   HIS G  85     -23.871 -17.501 125.023  1.00324.02           O  
ATOM   1424  CB  HIS G  85     -25.476 -19.376 123.039  1.00325.79           C  
ATOM   1425  CG  HIS G  85     -26.901 -18.937 122.900  1.00337.06           C  
ATOM   1426  ND1 HIS G  85     -27.592 -19.022 121.710  1.00319.01           N  
ATOM   1427  CD2 HIS G  85     -27.762 -18.405 123.799  1.00365.63           C  
ATOM   1428  CE1 HIS G  85     -28.819 -18.564 121.883  1.00335.66           C  
ATOM   1429  NE2 HIS G  85     -28.948 -18.184 123.141  1.00364.41           N  
ATOM   1430  N   LEU G  86     -25.246 -16.192 123.807  1.00295.38           N  
ATOM   1431  CA  LEU G  86     -25.421 -15.177 124.834  1.00307.98           C  
ATOM   1432  C   LEU G  86     -26.866 -15.194 125.312  1.00338.47           C  
ATOM   1433  O   LEU G  86     -27.794 -15.324 124.508  1.00332.22           O  
ATOM   1434  CB  LEU G  86     -25.048 -13.789 124.305  1.00274.74           C  
ATOM   1435  CG  LEU G  86     -23.731 -13.702 123.527  1.00242.04           C  
ATOM   1436  CD1 LEU G  86     -23.393 -12.257 123.195  1.00229.65           C  
ATOM   1437  CD2 LEU G  86     -22.587 -14.366 124.284  1.00255.61           C  
ATOM   1438  N   GLU G  87     -27.053 -15.059 126.621  1.00275.87           N  
ATOM   1439  CA  GLU G  87     -28.354 -15.231 127.245  1.00311.25           C  
ATOM   1440  C   GLU G  87     -28.893 -13.892 127.732  1.00314.53           C  
ATOM   1441  O   GLU G  87     -28.129 -12.979 128.059  1.00302.32           O  
ATOM   1442  CB  GLU G  87     -28.276 -16.214 128.417  1.00353.26           C  
ATOM   1443  CG  GLU G  87     -29.614 -16.821 128.805  1.00389.96           C  
ATOM   1444  CD  GLU G  87     -30.069 -17.896 127.839  1.00382.23           C  
ATOM   1445  OE1 GLU G  87     -29.252 -18.329 126.998  1.00363.16           O  
ATOM   1446  OE2 GLU G  87     -31.243 -18.312 127.922  1.00400.69           O  
ATOM   1447  N   ASN G  88     -30.223 -13.787 127.762  1.00298.15           N  
ATOM   1448  CA  ASN G  88     -30.940 -12.582 128.174  1.00305.56           C  
ATOM   1449  C   ASN G  88     -30.611 -11.379 127.295  1.00265.07           C  
ATOM   1450  O   ASN G  88     -30.754 -10.232 127.731  1.00279.76           O  
ATOM   1451  CB  ASN G  88     -30.667 -12.240 129.644  1.00338.95           C  
ATOM   1452  CG  ASN G  88     -31.505 -13.051 130.608  1.00386.12           C  
ATOM   1453  OD1 ASN G  88     -32.734 -12.993 130.578  1.00403.91           O  
ATOM   1454  ND2 ASN G  88     -30.845 -13.803 131.485  1.00411.22           N  
ATOM   1455  N   VAL G  89     -30.183 -11.614 126.059  1.00314.49           N  
ATOM   1456  CA  VAL G  89     -29.793 -10.552 125.139  1.00276.10           C  
ATOM   1457  C   VAL G  89     -30.837 -10.482 124.034  1.00262.03           C  
ATOM   1458  O   VAL G  89     -30.986 -11.424 123.245  1.00255.92           O  
ATOM   1459  CB  VAL G  89     -28.392 -10.783 124.557  1.00246.31           C  
ATOM   1460  CG1 VAL G  89     -28.094  -9.750 123.484  1.00210.17           C  
ATOM   1461  CG2 VAL G  89     -27.345 -10.732 125.655  1.00260.69           C  
ATOM   1462  N   THR G  90     -31.559  -9.367 123.973  1.00268.40           N  
ATOM   1463  CA  THR G  90     -32.508  -9.100 122.898  1.00252.68           C  
ATOM   1464  C   THR G  90     -31.854  -8.115 121.936  1.00216.35           C  
ATOM   1465  O   THR G  90     -31.660  -6.942 122.273  1.00217.94           O  
ATOM   1466  CB  THR G  90     -33.822  -8.547 123.445  1.00281.58           C  
ATOM   1467  OG1 THR G  90     -34.417  -9.507 124.327  1.00315.81           O  
ATOM   1468  CG2 THR G  90     -34.786  -8.247 122.306  1.00263.56           C  
ATOM   1469  N   GLU G  91     -31.516  -8.592 120.742  1.00246.71           N  
ATOM   1470  CA  GLU G  91     -30.802  -7.803 119.750  1.00212.43           C  
ATOM   1471  C   GLU G  91     -31.658  -7.677 118.499  1.00200.28           C  
ATOM   1472  O   GLU G  91     -32.221  -8.670 118.025  1.00199.67           O  
ATOM   1473  CB  GLU G  91     -29.451  -8.442 119.413  1.00199.91           C  
ATOM   1474  CG  GLU G  91     -28.486  -7.517 118.695  1.00192.51           C  
ATOM   1475  CD  GLU G  91     -27.989  -6.387 119.578  1.00196.35           C  
ATOM   1476  OE1 GLU G  91     -28.019  -6.540 120.817  1.00205.03           O  
ATOM   1477  OE2 GLU G  91     -27.570  -5.345 119.032  1.00191.92           O  
ATOM   1478  N   GLU G  92     -31.756  -6.459 117.972  1.00218.61           N  
ATOM   1479  CA  GLU G  92     -32.553  -6.187 116.782  1.00206.55           C  
ATOM   1480  C   GLU G  92     -31.674  -6.335 115.545  1.00198.43           C  
ATOM   1481  O   GLU G  92     -30.638  -5.671 115.430  1.00196.07           O  
ATOM   1482  CB  GLU G  92     -33.165  -4.789 116.855  1.00209.42           C  
ATOM   1483  CG  GLU G  92     -33.926  -4.524 118.145  1.00246.12           C  
ATOM   1484  CD  GLU G  92     -35.338  -4.031 117.901  1.00257.99           C  
ATOM   1485  OE1 GLU G  92     -35.714  -3.863 116.722  1.00241.76           O  
ATOM   1486  OE2 GLU G  92     -36.071  -3.814 118.888  1.00291.39           O  
ATOM   1487  N   PHE G  93     -32.089  -7.201 114.626  1.00241.18           N  
ATOM   1488  CA  PHE G  93     -31.310  -7.540 113.444  1.00211.00           C  
ATOM   1489  C   PHE G  93     -31.939  -6.942 112.194  1.00195.36           C  
ATOM   1490  O   PHE G  93     -33.165  -6.946 112.040  1.00204.04           O  
ATOM   1491  CB  PHE G  93     -31.197  -9.058 113.283  1.00212.75           C  
ATOM   1492  CG  PHE G  93     -29.908  -9.628 113.796  1.00215.85           C  
ATOM   1493  CD1 PHE G  93     -29.700  -9.798 115.155  1.00244.07           C  
ATOM   1494  CD2 PHE G  93     -28.906 -10.003 112.917  1.00195.00           C  
ATOM   1495  CE1 PHE G  93     -28.514 -10.325 115.627  1.00247.89           C  
ATOM   1496  CE2 PHE G  93     -27.718 -10.531 113.383  1.00196.24           C  
ATOM   1497  CZ  PHE G  93     -27.523 -10.693 114.740  1.00223.54           C  
ATOM   1498  N   ASN G  94     -31.091  -6.428 111.304  1.00209.86           N  
ATOM   1499  CA  ASN G  94     -31.522  -5.968 109.989  1.00200.16           C  
ATOM   1500  C   ASN G  94     -30.531  -6.479 108.955  1.00190.31           C  
ATOM   1501  O   ASN G  94     -29.351  -6.119 108.993  1.00187.86           O  
ATOM   1502  CB  ASN G  94     -31.619  -4.439 109.937  1.00200.35           C  
ATOM   1503  CG  ASN G  94     -32.407  -3.942 108.737  1.00194.75           C  
ATOM   1504  OD1 ASN G  94     -32.389  -4.552 107.668  1.00187.03           O  
ATOM   1505  ND2 ASN G  94     -33.107  -2.827 108.912  1.00199.18           N  
ATOM   1506  N   MET G  95     -31.012  -7.321 108.038  1.00206.99           N  
ATOM   1507  CA  MET G  95     -30.182  -7.820 106.949  1.00198.79           C  
ATOM   1508  C   MET G  95     -30.097  -6.850 105.779  1.00192.41           C  
ATOM   1509  O   MET G  95     -29.142  -6.923 104.997  1.00186.90           O  
ATOM   1510  CB  MET G  95     -30.728  -9.160 106.454  1.00197.42           C  
ATOM   1511  CG  MET G  95     -32.224  -9.137 106.171  1.00200.30           C  
ATOM   1512  SD  MET G  95     -32.840 -10.656 105.423  1.00198.19           S  
ATOM   1513  CE  MET G  95     -31.974 -10.631 103.856  1.00186.66           C  
ATOM   1514  N   TRP G  96     -31.074  -5.954 105.643  1.00194.55           N  
ATOM   1515  CA  TRP G  96     -31.146  -5.068 104.487  1.00190.03           C  
ATOM   1516  C   TRP G  96     -30.239  -3.855 104.631  1.00190.82           C  
ATOM   1517  O   TRP G  96     -29.710  -3.359 103.630  1.00187.19           O  
ATOM   1518  CB  TRP G  96     -32.599  -4.654 104.267  1.00191.00           C  
ATOM   1519  CG  TRP G  96     -33.499  -5.842 104.335  1.00191.48           C  
ATOM   1520  CD1 TRP G  96     -34.216  -6.269 105.414  1.00198.48           C  
ATOM   1521  CD2 TRP G  96     -33.744  -6.787 103.290  1.00186.19           C  
ATOM   1522  NE1 TRP G  96     -34.907  -7.414 105.099  1.00197.29           N  
ATOM   1523  CE2 TRP G  96     -34.634  -7.752 103.800  1.00189.20           C  
ATOM   1524  CE3 TRP G  96     -33.306  -6.906 101.968  1.00183.04           C  
ATOM   1525  CZ2 TRP G  96     -35.089  -8.821 103.037  1.00185.63           C  
ATOM   1526  CZ3 TRP G  96     -33.762  -7.967 101.211  1.00182.90           C  
ATOM   1527  CH2 TRP G  96     -34.648  -8.909 101.747  1.00183.64           C  
ATOM   1528  N   LYS G  97     -30.053  -3.364 105.852  1.00186.73           N  
ATOM   1529  CA  LYS G  97     -29.091  -2.309 106.132  1.00187.13           C  
ATOM   1530  C   LYS G  97     -27.738  -2.858 106.565  1.00186.63           C  
ATOM   1531  O   LYS G  97     -26.848  -2.074 106.913  1.00188.00           O  
ATOM   1532  CB  LYS G  97     -29.640  -1.367 107.208  1.00195.61           C  
ATOM   1533  CG  LYS G  97     -30.986  -0.743 106.860  1.00197.66           C  
ATOM   1534  CD  LYS G  97     -30.902   0.102 105.596  1.00192.12           C  
ATOM   1535  CE  LYS G  97     -32.240   0.750 105.273  1.00195.43           C  
ATOM   1536  NZ  LYS G  97     -32.167   1.604 104.054  1.00191.49           N  
ATOM   1537  N   ASN G  98     -27.569  -4.180 106.555  1.00186.49           N  
ATOM   1538  CA  ASN G  98     -26.319  -4.791 106.989  1.00186.92           C  
ATOM   1539  C   ASN G  98     -25.175  -4.374 106.073  1.00186.19           C  
ATOM   1540  O   ASN G  98     -25.256  -4.518 104.849  1.00185.46           O  
ATOM   1541  CB  ASN G  98     -26.464  -6.312 107.007  1.00187.39           C  
ATOM   1542  CG  ASN G  98     -25.707  -6.955 108.148  1.00188.32           C  
ATOM   1543  OD1 ASN G  98     -25.249  -6.275 109.067  1.00189.72           O  
ATOM   1544  ND2 ASN G  98     -25.578  -8.276 108.103  1.00188.72           N  
ATOM   1545  N   ASN G  99     -24.102  -3.859 106.674  1.00201.19           N  
ATOM   1546  CA  ASN G  99     -22.998  -3.296 105.907  1.00201.86           C  
ATOM   1547  C   ASN G  99     -22.076  -4.354 105.320  1.00198.33           C  
ATOM   1548  O   ASN G  99     -21.391  -4.075 104.329  1.00187.19           O  
ATOM   1549  CB  ASN G  99     -22.182  -2.348 106.785  1.00234.66           C  
ATOM   1550  CG  ASN G  99     -21.097  -1.625 106.013  1.00242.05           C  
ATOM   1551  OD1 ASN G  99     -21.267  -1.300 104.838  1.00254.82           O  
ATOM   1552  ND2 ASN G  99     -19.971  -1.375 106.670  1.00235.49           N  
ATOM   1553  N   MET G 100     -22.046  -5.556 105.900  1.00187.08           N  
ATOM   1554  CA  MET G 100     -21.152  -6.602 105.416  1.00186.97           C  
ATOM   1555  C   MET G 100     -21.388  -6.929 103.947  1.00155.62           C  
ATOM   1556  O   MET G 100     -20.494  -7.476 103.292  1.00154.46           O  
ATOM   1557  CB  MET G 100     -21.325  -7.861 106.265  1.00200.76           C  
ATOM   1558  CG  MET G 100     -21.412  -7.591 107.757  1.00228.16           C  
ATOM   1559  SD  MET G 100     -22.085  -8.987 108.679  1.00239.03           S  
ATOM   1560  CE  MET G 100     -20.872 -10.255 108.321  1.00258.97           C  
ATOM   1561  N   VAL G 101     -22.564  -6.594 103.416  1.00201.00           N  
ATOM   1562  CA  VAL G 101     -22.874  -6.896 102.024  1.00172.69           C  
ATOM   1563  C   VAL G 101     -22.084  -5.988 101.087  1.00167.99           C  
ATOM   1564  O   VAL G 101     -21.456  -6.456 100.130  1.00158.10           O  
ATOM   1565  CB  VAL G 101     -24.387  -6.773 101.780  1.00152.79           C  
ATOM   1566  CG1 VAL G 101     -24.680  -6.873 100.309  1.00126.71           C  
ATOM   1567  CG2 VAL G 101     -25.139  -7.846 102.550  1.00160.15           C  
ATOM   1568  N   GLU G 102     -22.113  -4.676 101.344  1.00199.79           N  
ATOM   1569  CA  GLU G 102     -21.449  -3.727 100.453  1.00197.03           C  
ATOM   1570  C   GLU G 102     -19.957  -4.014 100.344  1.00215.59           C  
ATOM   1571  O   GLU G 102     -19.368  -3.871  99.266  1.00206.98           O  
ATOM   1572  CB  GLU G 102     -21.687  -2.295 100.937  1.00207.14           C  
ATOM   1573  CG  GLU G 102     -23.034  -1.710 100.532  1.00186.92           C  
ATOM   1574  CD  GLU G 102     -23.072  -1.260  99.081  1.00169.20           C  
ATOM   1575  OE1 GLU G 102     -22.034  -1.361  98.392  1.00171.42           O  
ATOM   1576  OE2 GLU G 102     -24.140  -0.798  98.628  1.00154.62           O  
ATOM   1577  N   GLN G 103     -19.326  -4.405 101.452  1.00124.60           N  
ATOM   1578  CA  GLN G 103     -17.944  -4.869 101.397  1.00143.67           C  
ATOM   1579  C   GLN G 103     -17.806  -6.038 100.431  1.00129.30           C  
ATOM   1580  O   GLN G 103     -17.089  -5.951  99.429  1.00127.36           O  
ATOM   1581  CB  GLN G 103     -17.460  -5.251 102.795  1.00175.31           C  
ATOM   1582  CG  GLN G 103     -17.344  -4.067 103.733  1.00200.31           C  
ATOM   1583  CD  GLN G 103     -16.262  -4.255 104.772  1.00239.13           C  
ATOM   1584  OE1 GLN G 103     -15.645  -5.316 104.857  1.00245.97           O  
ATOM   1585  NE2 GLN G 103     -16.021  -3.219 105.566  1.00266.85           N  
ATOM   1586  N   MET G 104     -18.493  -7.148 100.724  1.00167.92           N  
ATOM   1587  CA  MET G 104     -18.486  -8.298  99.824  1.00152.57           C  
ATOM   1588  C   MET G 104     -18.813  -7.902  98.392  1.00125.60           C  
ATOM   1589  O   MET G 104     -18.293  -8.505  97.446  1.00121.01           O  
ATOM   1590  CB  MET G 104     -19.484  -9.352 100.304  1.00145.99           C  
ATOM   1591  CG  MET G 104     -19.187  -9.920 101.674  1.00135.18           C  
ATOM   1592  SD  MET G 104     -20.255 -11.312 102.081  1.00149.90           S  
ATOM   1593  CE  MET G 104     -19.873 -12.442 100.746  1.00136.95           C  
ATOM   1594  N   HIS G 105     -19.671  -6.896  98.211  1.00185.55           N  
ATOM   1595  CA  HIS G 105     -20.001  -6.438  96.868  1.00161.74           C  
ATOM   1596  C   HIS G 105     -18.782  -5.850  96.169  1.00169.86           C  
ATOM   1597  O   HIS G 105     -18.542  -6.128  94.989  1.00160.32           O  
ATOM   1598  CB  HIS G 105     -21.132  -5.410  96.934  1.00149.54           C  
ATOM   1599  CG  HIS G 105     -21.762  -5.115  95.608  1.00125.49           C  
ATOM   1600  ND1 HIS G 105     -22.612  -5.997  94.975  1.00109.40           N  
ATOM   1601  CD2 HIS G 105     -21.670  -4.034  94.798  1.00119.72           C  
ATOM   1602  CE1 HIS G 105     -23.015  -5.473  93.832  1.00100.90           C  
ATOM   1603  NE2 HIS G 105     -22.458  -4.282  93.699  1.00106.03           N  
ATOM   1604  N   THR G 106     -17.993  -5.044  96.882  1.00128.24           N  
ATOM   1605  CA  THR G 106     -16.868  -4.356  96.257  1.00140.37           C  
ATOM   1606  C   THR G 106     -15.658  -5.268  96.091  1.00153.81           C  
ATOM   1607  O   THR G 106     -14.962  -5.195  95.071  1.00155.81           O  
ATOM   1608  CB  THR G 106     -16.485  -3.124  97.075  1.00162.03           C  
ATOM   1609  OG1 THR G 106     -16.187  -3.518  98.421  1.00181.14           O  
ATOM   1610  CG2 THR G 106     -17.624  -2.117  97.085  1.00149.08           C  
ATOM   1611  N   ASP G 107     -15.385  -6.119  97.084  1.00131.33           N  
ATOM   1612  CA  ASP G 107     -14.197  -6.967  97.031  1.00147.77           C  
ATOM   1613  C   ASP G 107     -14.223  -7.874  95.811  1.00130.39           C  
ATOM   1614  O   ASP G 107     -13.204  -8.038  95.127  1.00135.07           O  
ATOM   1615  CB  ASP G 107     -14.094  -7.805  98.306  1.00167.54           C  
ATOM   1616  CG  ASP G 107     -14.380  -7.003  99.555  1.00186.11           C  
ATOM   1617  OD1 ASP G 107     -14.092  -5.789  99.563  1.00192.08           O  
ATOM   1618  OD2 ASP G 107     -14.908  -7.583 100.527  1.00196.26           O  
ATOM   1619  N   ILE G 108     -15.381  -8.468  95.523  1.00177.01           N  
ATOM   1620  CA  ILE G 108     -15.496  -9.370  94.383  1.00159.27           C  
ATOM   1621  C   ILE G 108     -15.176  -8.635  93.088  1.00147.57           C  
ATOM   1622  O   ILE G 108     -14.582  -9.202  92.162  1.00146.31           O  
ATOM   1623  CB  ILE G 108     -16.909  -9.996  94.358  1.00139.34           C  
ATOM   1624  CG1 ILE G 108     -17.114 -10.869  95.598  1.00153.80           C  
ATOM   1625  CG2 ILE G 108     -17.132 -10.792  93.088  1.00123.53           C  
ATOM   1626  CD1 ILE G 108     -16.062 -11.940  95.777  1.00174.82           C  
ATOM   1627  N   ILE G 109     -15.536  -7.355  93.017  1.00155.19           N  
ATOM   1628  CA  ILE G 109     -15.256  -6.575  91.817  1.00148.25           C  
ATOM   1629  C   ILE G 109     -13.780  -6.205  91.741  1.00170.66           C  
ATOM   1630  O   ILE G 109     -13.159  -6.302  90.676  1.00168.64           O  
ATOM   1631  CB  ILE G 109     -16.150  -5.325  91.777  1.00140.87           C  
ATOM   1632  CG1 ILE G 109     -17.614  -5.712  91.976  1.00120.68           C  
ATOM   1633  CG2 ILE G 109     -15.957  -4.603  90.464  1.00134.44           C  
ATOM   1634  CD1 ILE G 109     -18.553  -4.526  92.045  1.00116.23           C  
ATOM   1635  N   SER G 110     -13.200  -5.761  92.857  1.00132.32           N  
ATOM   1636  CA  SER G 110     -11.775  -5.450  92.868  1.00156.67           C  
ATOM   1637  C   SER G 110     -10.949  -6.700  92.599  1.00163.63           C  
ATOM   1638  O   SER G 110     -10.086  -6.709  91.714  1.00165.40           O  
ATOM   1639  CB  SER G 110     -11.384  -4.822  94.204  1.00183.51           C  
ATOM   1640  OG  SER G 110     -11.606  -5.728  95.269  1.00184.21           O  
ATOM   1641  N   LEU G 111     -11.215  -7.774  93.350  1.00159.59           N  
ATOM   1642  CA  LEU G 111     -10.533  -9.043  93.120  1.00166.46           C  
ATOM   1643  C   LEU G 111     -10.697  -9.508  91.680  1.00147.81           C  
ATOM   1644  O   LEU G 111      -9.794 -10.145  91.125  1.00156.83           O  
ATOM   1645  CB  LEU G 111     -11.068 -10.099  94.090  1.00165.51           C  
ATOM   1646  CG  LEU G 111     -10.220 -11.323  94.445  1.00182.29           C  
ATOM   1647  CD1 LEU G 111     -10.729 -11.927  95.742  1.00185.69           C  
ATOM   1648  CD2 LEU G 111     -10.233 -12.365  93.337  1.00169.35           C  
ATOM   1649  N   TRP G 112     -11.837  -9.198  91.064  1.00210.70           N  
ATOM   1650  CA  TRP G 112     -12.047  -9.517  89.657  1.00191.29           C  
ATOM   1651  C   TRP G 112     -10.978  -8.865  88.789  1.00198.03           C  
ATOM   1652  O   TRP G 112     -10.272  -9.542  88.033  1.00201.09           O  
ATOM   1653  CB  TRP G 112     -13.442  -9.061  89.238  1.00165.90           C  
ATOM   1654  CG  TRP G 112     -13.908  -9.566  87.918  1.00145.90           C  
ATOM   1655  CD1 TRP G 112     -13.769  -8.950  86.711  1.00138.03           C  
ATOM   1656  CD2 TRP G 112     -14.627 -10.781  87.670  1.00132.68           C  
ATOM   1657  NE1 TRP G 112     -14.344  -9.712  85.723  1.00120.98           N  
ATOM   1658  CE2 TRP G 112     -14.878 -10.842  86.286  1.00117.68           C  
ATOM   1659  CE3 TRP G 112     -15.076 -11.826  88.484  1.00134.32           C  
ATOM   1660  CZ2 TRP G 112     -15.557 -11.907  85.697  1.00109.16           C  
ATOM   1661  CZ3 TRP G 112     -15.750 -12.882  87.897  1.00121.52           C  
ATOM   1662  CH2 TRP G 112     -15.984 -12.915  86.518  1.00109.18           C  
ATOM   1663  N   ASP G 113     -10.835  -7.541  88.900  1.00145.26           N  
ATOM   1664  CA  ASP G 113      -9.819  -6.841  88.124  1.00154.98           C  
ATOM   1665  C   ASP G 113      -8.413  -7.267  88.521  1.00182.12           C  
ATOM   1666  O   ASP G 113      -7.515  -7.297  87.672  1.00189.22           O  
ATOM   1667  CB  ASP G 113      -9.975  -5.329  88.285  1.00158.97           C  
ATOM   1668  CG  ASP G 113     -11.235  -4.802  87.632  1.00138.50           C  
ATOM   1669  OD1 ASP G 113     -11.776  -5.489  86.740  1.00117.59           O  
ATOM   1670  OD2 ASP G 113     -11.679  -3.696  88.004  1.00145.02           O  
ATOM   1671  N   GLN G 114      -8.202  -7.606  89.796  1.00122.71           N  
ATOM   1672  CA  GLN G 114      -6.881  -8.051  90.228  1.00150.16           C  
ATOM   1673  C   GLN G 114      -6.437  -9.290  89.468  1.00144.86           C  
ATOM   1674  O   GLN G 114      -5.234  -9.541  89.335  1.00161.48           O  
ATOM   1675  CB  GLN G 114      -6.868  -8.320  91.734  1.00168.77           C  
ATOM   1676  CG  GLN G 114      -7.166  -7.101  92.593  1.00176.13           C  
ATOM   1677  CD  GLN G 114      -6.848  -5.794  91.891  1.00184.92           C  
ATOM   1678  OE1 GLN G 114      -5.683  -5.446  91.694  1.00207.10           O  
ATOM   1679  NE2 GLN G 114      -7.888  -5.064  91.503  1.00175.92           N  
ATOM   1680  N   SER G 115      -7.388 -10.079  88.970  1.00111.20           N  
ATOM   1681  CA  SER G 115      -7.043 -11.155  88.052  1.00105.39           C  
ATOM   1682  C   SER G 115      -6.771 -10.612  86.655  1.00101.13           C  
ATOM   1683  O   SER G 115      -5.763 -10.960  86.033  1.00104.90           O  
ATOM   1684  CB  SER G 115      -8.164 -12.195  88.016  1.00100.08           C  
ATOM   1685  OG  SER G 115      -9.378 -11.616  87.571  1.00 98.79           O  
ATOM   1686  N   LEU G 116      -7.642  -9.726  86.164  1.00 94.73           N  
ATOM   1687  CA  LEU G 116      -7.577  -9.303  84.767  1.00 94.35           C  
ATOM   1688  C   LEU G 116      -6.343  -8.461  84.476  1.00101.32           C  
ATOM   1689  O   LEU G 116      -5.863  -8.449  83.336  1.00102.12           O  
ATOM   1690  CB  LEU G 116      -8.834  -8.515  84.390  1.00 93.14           C  
ATOM   1691  CG  LEU G 116     -10.181  -8.950  84.968  1.00 91.97           C  
ATOM   1692  CD1 LEU G 116     -11.302  -8.105  84.389  1.00 90.89           C  
ATOM   1693  CD2 LEU G 116     -10.432 -10.426  84.729  1.00 91.44           C  
ATOM   1694  N   LYS G 117      -5.823  -7.742  85.479  1.00118.44           N  
ATOM   1695  CA  LYS G 117      -4.708  -6.831  85.221  1.00140.05           C  
ATOM   1696  C   LYS G 117      -3.444  -7.570  84.792  1.00155.13           C  
ATOM   1697  O   LYS G 117      -2.855  -7.190  83.765  1.00156.20           O  
ATOM   1698  CB  LYS G 117      -4.474  -5.933  86.440  1.00163.04           C  
ATOM   1699  CG  LYS G 117      -5.642  -5.006  86.747  1.00154.57           C  
ATOM   1700  CD  LYS G 117      -5.453  -4.267  88.064  1.00181.46           C  
ATOM   1701  CE  LYS G 117      -4.323  -3.255  87.979  1.00193.94           C  
ATOM   1702  NZ  LYS G 117      -4.191  -2.463  89.235  1.00223.71           N  
ATOM   1703  N   PRO G 118      -2.969  -8.607  85.497  1.00148.32           N  
ATOM   1704  CA  PRO G 118      -1.871  -9.410  84.934  1.00162.71           C  
ATOM   1705  C   PRO G 118      -2.290 -10.234  83.730  1.00140.79           C  
ATOM   1706  O   PRO G 118      -1.419 -10.674  82.969  1.00150.78           O  
ATOM   1707  CB  PRO G 118      -1.453 -10.307  86.106  1.00181.77           C  
ATOM   1708  CG  PRO G 118      -2.683 -10.435  86.922  1.00164.04           C  
ATOM   1709  CD  PRO G 118      -3.349  -9.090  86.838  1.00152.24           C  
ATOM   1710  N   CYS G 119      -3.589 -10.442  83.528  1.00124.34           N  
ATOM   1711  CA  CYS G 119      -4.080 -11.264  82.434  1.00112.07           C  
ATOM   1712  C   CYS G 119      -3.912 -10.538  81.096  1.00111.21           C  
ATOM   1713  O   CYS G 119      -3.347  -9.442  81.010  1.00117.44           O  
ATOM   1714  CB  CYS G 119      -5.543 -11.633  82.665  1.00 98.47           C  
ATOM   1715  SG  CYS G 119      -5.896 -12.943  83.872  1.00 97.87           S  
ATOM   1716  N   VAL G 120      -4.423 -11.165  80.037  1.00 80.84           N  
ATOM   1717  CA  VAL G 120      -4.224 -10.701  78.667  1.00 80.72           C  
ATOM   1718  C   VAL G 120      -5.288  -9.673  78.305  1.00 79.80           C  
ATOM   1719  O   VAL G 120      -6.491  -9.947  78.391  1.00 78.65           O  
ATOM   1720  CB  VAL G 120      -4.248 -11.883  77.685  1.00 80.27           C  
ATOM   1721  CG1 VAL G 120      -4.340 -11.384  76.241  1.00 79.94           C  
ATOM   1722  CG2 VAL G 120      -3.025 -12.774  77.903  1.00 81.37           C  
ATOM   1723  N   LYS G 121      -4.840  -8.491  77.884  1.00107.38           N  
ATOM   1724  CA  LYS G 121      -5.737  -7.440  77.421  1.00100.07           C  
ATOM   1725  C   LYS G 121      -6.111  -7.698  75.967  1.00 95.15           C  
ATOM   1726  O   LYS G 121      -5.235  -7.819  75.104  1.00102.34           O  
ATOM   1727  CB  LYS G 121      -5.078  -6.072  77.574  1.00108.80           C  
ATOM   1728  CG  LYS G 121      -4.760  -5.702  79.011  1.00114.29           C  
ATOM   1729  CD  LYS G 121      -3.483  -4.884  79.102  1.00130.33           C  
ATOM   1730  CE  LYS G 121      -2.287  -5.681  78.600  1.00138.23           C  
ATOM   1731  NZ  LYS G 121      -1.013  -4.920  78.728  1.00155.03           N  
ATOM   1732  N   LEU G 122      -7.410  -7.784  75.700  1.00 80.35           N  
ATOM   1733  CA  LEU G 122      -7.931  -8.060  74.369  1.00 79.64           C  
ATOM   1734  C   LEU G 122      -8.270  -6.799  73.583  1.00 79.51           C  
ATOM   1735  O   LEU G 122      -8.906  -6.900  72.532  1.00 78.84           O  
ATOM   1736  CB  LEU G 122      -9.157  -8.971  74.454  1.00 78.45           C  
ATOM   1737  CG  LEU G 122      -8.870 -10.418  74.865  1.00 78.53           C  
ATOM   1738  CD1 LEU G 122      -9.988 -11.330  74.399  1.00 77.46           C  
ATOM   1739  CD2 LEU G 122      -7.523 -10.900  74.340  1.00 79.54           C  
ATOM   1740  N   THR G 123      -7.904  -5.620  74.086  1.00130.76           N  
ATOM   1741  CA  THR G 123      -8.161  -4.379  73.355  1.00130.73           C  
ATOM   1742  C   THR G 123      -7.760  -4.423  71.878  1.00134.79           C  
ATOM   1743  O   THR G 123      -8.470  -3.805  71.065  1.00130.94           O  
ATOM   1744  CB  THR G 123      -7.484  -3.196  74.070  1.00140.39           C  
ATOM   1745  OG1 THR G 123      -6.078  -3.181  73.797  1.00159.55           O  
ATOM   1746  CG2 THR G 123      -7.697  -3.286  75.576  1.00139.22           C  
ATOM   1747  N   PRO G 124      -6.675  -5.092  71.453  1.00112.70           N  
ATOM   1748  CA  PRO G 124      -6.431  -5.212  70.005  1.00115.45           C  
ATOM   1749  C   PRO G 124      -7.446  -6.076  69.273  1.00106.37           C  
ATOM   1750  O   PRO G 124      -7.497  -6.018  68.038  1.00108.09           O  
ATOM   1751  CB  PRO G 124      -5.028  -5.828  69.931  1.00125.96           C  
ATOM   1752  CG  PRO G 124      -4.878  -6.551  71.210  1.00125.10           C  
ATOM   1753  CD  PRO G 124      -5.551  -5.673  72.215  1.00120.92           C  
ATOM   1754  N   LEU G 125      -8.243  -6.880  69.982  1.00133.68           N  
ATOM   1755  CA  LEU G 125      -9.191  -7.772  69.321  1.00125.21           C  
ATOM   1756  C   LEU G 125     -10.336  -7.038  68.638  1.00118.33           C  
ATOM   1757  O   LEU G 125     -11.116  -7.684  67.930  1.00113.59           O  
ATOM   1758  CB  LEU G 125      -9.770  -8.785  70.312  1.00117.87           C  
ATOM   1759  CG  LEU G 125      -9.181 -10.195  70.269  1.00121.72           C  
ATOM   1760  CD1 LEU G 125      -9.371 -10.813  68.891  1.00123.02           C  
ATOM   1761  CD2 LEU G 125      -7.713 -10.174  70.656  1.00133.05           C  
ATOM   1762  N   CYS G 126     -10.462  -5.725  68.812  1.00131.09           N  
ATOM   1763  CA  CYS G 126     -11.535  -5.006  68.138  1.00125.53           C  
ATOM   1764  C   CYS G 126     -11.126  -4.831  66.685  1.00131.66           C  
ATOM   1765  O   CYS G 126     -10.209  -4.065  66.374  1.00143.54           O  
ATOM   1766  CB  CYS G 126     -11.787  -3.666  68.820  1.00126.21           C  
ATOM   1767  SG  CYS G 126     -12.920  -3.822  70.194  1.00114.88           S  
ATOM   1768  N   VAL G 127     -11.841  -5.514  65.793  1.00138.86           N  
ATOM   1769  CA  VAL G 127     -11.391  -5.718  64.422  1.00150.66           C  
ATOM   1770  C   VAL G 127     -12.620  -6.028  63.582  1.00143.33           C  
ATOM   1771  O   VAL G 127     -13.620  -6.541  64.092  1.00129.95           O  
ATOM   1772  CB  VAL G 127     -10.324  -6.847  64.372  1.00161.66           C  
ATOM   1773  CG1 VAL G 127     -10.352  -7.619  63.064  1.00170.78           C  
ATOM   1774  CG2 VAL G 127      -8.925  -6.286  64.610  1.00174.82           C  
ATOM   1775  N   THR G 128     -12.553  -5.707  62.291  1.00149.42           N  
ATOM   1776  CA  THR G 128     -13.601  -6.132  61.371  1.00146.22           C  
ATOM   1777  C   THR G 128     -13.548  -7.645  61.186  1.00146.70           C  
ATOM   1778  O   THR G 128     -12.498  -8.210  60.862  1.00154.10           O  
ATOM   1779  CB  THR G 128     -13.458  -5.421  60.025  1.00153.88           C  
ATOM   1780  OG1 THR G 128     -14.306  -6.053  59.058  1.00155.44           O  
ATOM   1781  CG2 THR G 128     -12.013  -5.454  59.537  1.00164.34           C  
ATOM   1782  N   LEU G 129     -14.684  -8.305  61.393  1.00142.70           N  
ATOM   1783  CA  LEU G 129     -14.761  -9.760  61.369  1.00143.29           C  
ATOM   1784  C   LEU G 129     -15.629 -10.196  60.199  1.00149.20           C  
ATOM   1785  O   LEU G 129     -16.785  -9.775  60.089  1.00142.43           O  
ATOM   1786  CB  LEU G 129     -15.330 -10.301  62.683  1.00130.19           C  
ATOM   1787  CG  LEU G 129     -14.777  -9.707  63.980  1.00125.06           C  
ATOM   1788  CD1 LEU G 129     -15.491 -10.293  65.189  1.00113.79           C  
ATOM   1789  CD2 LEU G 129     -13.278  -9.928  64.082  1.00137.30           C  
ATOM   1790  N   GLN G 130     -15.074 -11.042  59.335  1.00138.58           N  
ATOM   1791  CA  GLN G 130     -15.843 -11.682  58.275  1.00150.10           C  
ATOM   1792  C   GLN G 130     -16.311 -13.031  58.805  1.00148.88           C  
ATOM   1793  O   GLN G 130     -15.501 -13.943  59.005  1.00158.23           O  
ATOM   1794  CB  GLN G 130     -15.002 -11.843  57.011  1.00169.96           C  
ATOM   1795  CG  GLN G 130     -14.360 -10.557  56.511  1.00173.94           C  
ATOM   1796  CD  GLN G 130     -15.348  -9.626  55.834  1.00174.74           C  
ATOM   1797  OE1 GLN G 130     -16.501  -9.986  55.600  1.00175.68           O  
ATOM   1798  NE2 GLN G 130     -14.895  -8.419  55.511  1.00176.58           N  
ATOM   1799  N   CYS G 131     -17.614 -13.160  59.031  1.00152.89           N  
ATOM   1800  CA  CYS G 131     -18.174 -14.331  59.683  1.00151.63           C  
ATOM   1801  C   CYS G 131     -19.259 -14.941  58.809  1.00165.42           C  
ATOM   1802  O   CYS G 131     -19.794 -14.297  57.903  1.00170.81           O  
ATOM   1803  CB  CYS G 131     -18.748 -13.982  61.062  1.00133.08           C  
ATOM   1804  SG  CYS G 131     -17.602 -13.140  62.184  1.00119.17           S  
ATOM   1805  N   THR G 132     -19.579 -16.200  59.098  1.00133.99           N  
ATOM   1806  CA  THR G 132     -20.593 -16.945  58.368  1.00148.22           C  
ATOM   1807  C   THR G 132     -21.527 -17.632  59.353  1.00144.01           C  
ATOM   1808  O   THR G 132     -21.120 -18.000  60.457  1.00137.08           O  
ATOM   1809  CB  THR G 132     -19.966 -18.008  57.444  1.00171.35           C  
ATOM   1810  OG1 THR G 132     -19.259 -18.973  58.233  1.00188.44           O  
ATOM   1811  CG2 THR G 132     -19.002 -17.369  56.455  1.00174.85           C  
ATOM   1812  N   ASN G 133     -22.787 -17.795  58.949  1.00189.44           N  
ATOM   1813  CA  ASN G 133     -23.678 -18.692  59.673  1.00190.13           C  
ATOM   1814  C   ASN G 133     -23.009 -20.059  59.781  1.00205.52           C  
ATOM   1815  O   ASN G 133     -22.469 -20.573  58.798  1.00221.73           O  
ATOM   1816  CB  ASN G 133     -25.031 -18.819  58.957  1.00202.75           C  
ATOM   1817  CG  ASN G 133     -25.823 -17.500  58.888  1.00188.37           C  
ATOM   1818  OD1 ASN G 133     -25.477 -16.498  59.514  1.00167.39           O  
ATOM   1819  ND2 ASN G 133     -26.914 -17.531  58.110  1.00202.12           N  
ATOM   1820  N   VAL G 134     -23.032 -20.642  60.984  1.00163.41           N  
ATOM   1821  CA  VAL G 134     -22.251 -21.856  61.225  1.00176.31           C  
ATOM   1822  C   VAL G 134     -22.793 -23.006  60.379  1.00204.78           C  
ATOM   1823  O   VAL G 134     -23.933 -22.989  59.900  1.00214.06           O  
ATOM   1824  CB  VAL G 134     -22.239 -22.219  62.719  1.00164.61           C  
ATOM   1825  CG1 VAL G 134     -23.478 -23.022  63.089  1.00173.64           C  
ATOM   1826  CG2 VAL G 134     -20.961 -22.965  63.083  1.00172.66           C  
ATOM   1827  N   THR G 135     -21.950 -24.019  60.186  1.00222.99           N  
ATOM   1828  CA  THR G 135     -22.275 -25.105  59.270  1.00253.96           C  
ATOM   1829  C   THR G 135     -23.247 -26.073  59.933  1.00264.45           C  
ATOM   1830  O   THR G 135     -22.915 -26.720  60.932  1.00264.74           O  
ATOM   1831  CB  THR G 135     -21.004 -25.833  58.834  1.00269.39           C  
ATOM   1832  OG1 THR G 135     -20.119 -24.909  58.188  1.00259.76           O  
ATOM   1833  CG2 THR G 135     -21.341 -26.963  57.871  1.00303.34           C  
ATOM   1834  N   ASN G 136     -24.439 -26.175  59.354  1.00237.88           N  
ATOM   1835  CA  ASN G 136     -25.493 -27.092  59.763  1.00240.49           C  
ATOM   1836  C   ASN G 136     -26.391 -27.274  58.551  1.00249.24           C  
ATOM   1837  O   ASN G 136     -26.307 -26.513  57.584  1.00249.10           O  
ATOM   1838  CB  ASN G 136     -26.282 -26.567  60.967  1.00230.14           C  
ATOM   1839  CG  ASN G 136     -25.587 -26.834  62.287  1.00227.91           C  
ATOM   1840  OD1 ASN G 136     -24.966 -27.881  62.475  1.00220.78           O  
ATOM   1841  ND2 ASN G 136     -25.687 -25.885  63.210  1.00235.18           N  
ATOM   1842  N   ASN G 137     -27.260 -28.277  58.599  1.00233.49           N  
ATOM   1843  CA  ASN G 137     -28.176 -28.500  57.486  1.00263.03           C  
ATOM   1844  C   ASN G 137     -29.514 -27.878  57.871  1.00254.64           C  
ATOM   1845  O   ASN G 137     -30.332 -28.502  58.550  1.00271.25           O  
ATOM   1846  CB  ASN G 137     -28.301 -29.992  57.194  1.00302.22           C  
ATOM   1847  CG  ASN G 137     -29.108 -30.280  55.947  1.00337.76           C  
ATOM   1848  OD1 ASN G 137     -30.305 -30.558  56.017  1.00347.55           O  
ATOM   1849  ND2 ASN G 137     -28.454 -30.217  54.793  1.00359.36           N  
ATOM   1850  N   ILE G 138     -29.727 -26.647  57.396  1.00322.74           N  
ATOM   1851  CA  ILE G 138     -30.974 -25.882  57.444  1.00315.22           C  
ATOM   1852  C   ILE G 138     -31.696 -26.056  58.781  1.00303.12           C  
ATOM   1853  O   ILE G 138     -31.064 -26.045  59.843  1.00293.58           O  
ATOM   1854  CB  ILE G 138     -31.874 -26.242  56.246  1.00350.68           C  
ATOM   1855  CG1 ILE G 138     -31.010 -26.514  55.013  1.00377.29           C  
ATOM   1856  CG2 ILE G 138     -32.792 -25.077  55.898  1.00340.70           C  
ATOM   1857  CD1 ILE G 138     -30.236 -25.296  54.518  1.00413.61           C  
ATOM   1858  N   THR G 139     -33.019 -26.244  58.727  1.00340.37           N  
ATOM   1859  CA  THR G 139     -33.867 -26.493  59.898  1.00348.78           C  
ATOM   1860  C   THR G 139     -33.559 -25.530  61.045  1.00326.88           C  
ATOM   1861  O   THR G 139     -33.320 -25.937  62.185  1.00298.44           O  
ATOM   1862  CB  THR G 139     -33.745 -27.943  60.365  1.00365.59           C  
ATOM   1863  OG1 THR G 139     -32.495 -28.122  61.042  1.00340.17           O  
ATOM   1864  CG2 THR G 139     -33.818 -28.898  59.180  1.00404.64           C  
ATOM   1865  N   ASP G 140     -33.570 -24.234  60.734  1.00343.42           N  
ATOM   1866  CA  ASP G 140     -33.231 -23.199  61.707  1.00308.17           C  
ATOM   1867  C   ASP G 140     -34.475 -22.465  62.197  1.00280.07           C  
ATOM   1868  O   ASP G 140     -34.911 -22.685  63.328  1.00260.39           O  
ATOM   1869  CB  ASP G 140     -32.214 -22.222  61.115  1.00327.94           C  
ATOM   1870  CG  ASP G 140     -31.567 -21.357  62.173  1.00306.78           C  
ATOM   1871  OD1 ASP G 140     -31.278 -21.883  63.270  1.00275.62           O  
ATOM   1872  OD2 ASP G 140     -31.360 -20.155  61.912  1.00328.01           O  
ATOM   1873  N   ASP G 141     -35.061 -21.593  61.380  1.00313.94           N  
ATOM   1874  CA  ASP G 141     -36.239 -20.833  61.796  1.00281.95           C  
ATOM   1875  C   ASP G 141     -37.478 -21.719  61.874  1.00261.12           C  
ATOM   1876  O   ASP G 141     -37.640 -22.646  61.083  1.00276.47           O  
ATOM   1877  CB  ASP G 141     -36.493 -19.663  60.841  1.00302.54           C  
ATOM   1878  CG  ASP G 141     -35.922 -18.354  61.355  1.00325.16           C  
ATOM   1879  OD1 ASP G 141     -35.056 -18.390  62.254  1.00309.59           O  
ATOM   1880  OD2 ASP G 141     -36.343 -17.288  60.859  1.00362.60           O  
ATOM   1881  N   GLY G 152     -28.257 -20.809  63.677  1.00173.25           N  
ATOM   1882  CA  GLY G 152     -26.947 -20.188  63.617  1.00164.71           C  
ATOM   1883  C   GLY G 152     -26.393 -19.815  64.978  1.00147.68           C  
ATOM   1884  O   GLY G 152     -26.054 -20.690  65.775  1.00154.78           O  
ATOM   1885  N   GLU G 153     -26.269 -18.505  65.216  1.00164.79           N  
ATOM   1886  CA  GLU G 153     -25.803 -17.928  66.477  1.00147.50           C  
ATOM   1887  C   GLU G 153     -24.321 -18.211  66.715  1.00145.76           C  
ATOM   1888  O   GLU G 153     -23.687 -17.571  67.561  1.00131.92           O  
ATOM   1889  CB  GLU G 153     -26.650 -18.436  67.651  1.00148.48           C  
ATOM   1890  CG  GLU G 153     -26.386 -17.733  68.976  1.00130.39           C  
ATOM   1891  CD  GLU G 153     -25.843 -18.672  70.035  1.00136.61           C  
ATOM   1892  OE1 GLU G 153     -26.352 -19.808  70.141  1.00147.78           O  
ATOM   1893  OE2 GLU G 153     -24.903 -18.279  70.758  1.00132.32           O  
ATOM   1894  N   LEU G 154     -23.753 -19.142  65.956  1.00120.67           N  
ATOM   1895  CA  LEU G 154     -22.322 -19.402  65.955  1.00122.69           C  
ATOM   1896  C   LEU G 154     -21.760 -19.005  64.600  1.00131.44           C  
ATOM   1897  O   LEU G 154     -22.398 -19.222  63.565  1.00146.54           O  
ATOM   1898  CB  LEU G 154     -22.018 -20.872  66.250  1.00136.76           C  
ATOM   1899  CG  LEU G 154     -22.234 -21.305  67.701  1.00127.85           C  
ATOM   1900  CD1 LEU G 154     -21.901 -22.776  67.875  1.00146.93           C  
ATOM   1901  CD2 LEU G 154     -21.402 -20.449  68.644  1.00117.00           C  
ATOM   1902  N   LYS G 155     -20.574 -18.409  64.607  1.00 96.08           N  
ATOM   1903  CA  LYS G 155     -20.017 -17.808  63.407  1.00 97.15           C  
ATOM   1904  C   LYS G 155     -18.617 -18.341  63.156  1.00103.47           C  
ATOM   1905  O   LYS G 155     -17.817 -18.460  64.086  1.00101.34           O  
ATOM   1906  CB  LYS G 155     -19.971 -16.281  63.529  1.00 96.30           C  
ATOM   1907  CG  LYS G 155     -21.245 -15.636  64.057  1.00 95.50           C  
ATOM   1908  CD  LYS G 155     -22.369 -15.695  63.039  1.00 95.30           C  
ATOM   1909  CE  LYS G 155     -23.604 -14.965  63.542  1.00 94.53           C  
ATOM   1910  NZ  LYS G 155     -24.696 -14.958  62.531  1.00 94.41           N  
ATOM   1911  N   ASN G 156     -18.316 -18.640  61.895  1.00108.60           N  
ATOM   1912  CA  ASN G 156     -16.948 -18.927  61.479  1.00121.00           C  
ATOM   1913  C   ASN G 156     -16.363 -17.591  61.043  1.00119.83           C  
ATOM   1914  O   ASN G 156     -16.702 -17.078  59.972  1.00128.15           O  
ATOM   1915  CB  ASN G 156     -16.935 -19.954  60.345  1.00138.94           C  
ATOM   1916  CG  ASN G 156     -15.571 -20.611  60.141  1.00152.97           C  
ATOM   1917  OD1 ASN G 156     -14.530 -19.977  60.300  1.00151.91           O  
ATOM   1918  ND2 ASN G 156     -15.585 -21.898  59.774  1.00171.14           N  
ATOM   1919  N   CYS G 157     -15.473 -17.036  61.861  1.00122.40           N  
ATOM   1920  CA  CYS G 157     -15.074 -15.637  61.749  1.00120.79           C  
ATOM   1921  C   CYS G 157     -13.616 -15.559  61.329  1.00130.87           C  
ATOM   1922  O   CYS G 157     -12.718 -15.830  62.131  1.00133.31           O  
ATOM   1923  CB  CYS G 157     -15.287 -14.900  63.068  1.00110.94           C  
ATOM   1924  SG  CYS G 157     -17.004 -14.579  63.490  1.00 99.81           S  
ATOM   1925  N   SER G 158     -13.385 -15.147  60.090  1.00149.11           N  
ATOM   1926  CA  SER G 158     -12.043 -14.938  59.571  1.00162.55           C  
ATOM   1927  C   SER G 158     -11.713 -13.453  59.648  1.00158.15           C  
ATOM   1928  O   SER G 158     -12.485 -12.616  59.168  1.00152.33           O  
ATOM   1929  CB  SER G 158     -11.932 -15.445  58.133  1.00182.59           C  
ATOM   1930  OG  SER G 158     -12.343 -16.799  58.042  1.00189.74           O  
ATOM   1931  N   PHE G 159     -10.579 -13.130  60.265  1.00177.96           N  
ATOM   1932  CA  PHE G 159     -10.182 -11.742  60.436  1.00176.53           C  
ATOM   1933  C   PHE G 159      -8.664 -11.642  60.442  1.00191.23           C  
ATOM   1934  O   PHE G 159      -7.962 -12.592  60.799  1.00198.59           O  
ATOM   1935  CB  PHE G 159     -10.767 -11.138  61.722  1.00157.50           C  
ATOM   1936  CG  PHE G 159     -10.593 -12.003  62.942  1.00149.77           C  
ATOM   1937  CD1 PHE G 159     -11.546 -12.953  63.277  1.00142.01           C  
ATOM   1938  CD2 PHE G 159      -9.487 -11.854  63.763  1.00152.61           C  
ATOM   1939  CE1 PHE G 159     -11.393 -13.745  64.401  1.00136.94           C  
ATOM   1940  CE2 PHE G 159      -9.329 -12.643  64.890  1.00147.77           C  
ATOM   1941  CZ  PHE G 159     -10.283 -13.590  65.208  1.00139.71           C  
ATOM   1942  N   ASN G 160      -8.170 -10.474  60.038  1.00174.37           N  
ATOM   1943  CA  ASN G 160      -6.740 -10.199  59.968  1.00191.00           C  
ATOM   1944  C   ASN G 160      -6.253  -9.733  61.340  1.00185.22           C  
ATOM   1945  O   ASN G 160      -6.728  -8.716  61.858  1.00172.88           O  
ATOM   1946  CB  ASN G 160      -6.463  -9.147  58.890  1.00204.89           C  
ATOM   1947  CG  ASN G 160      -6.585  -9.700  57.463  1.00218.27           C  
ATOM   1948  OD1 ASN G 160      -6.146 -10.814  57.182  1.00226.99           O  
ATOM   1949  ND2 ASN G 160      -7.182  -8.910  56.558  1.00221.94           N  
ATOM   1950  N   MET G 161      -5.312 -10.473  61.925  1.00149.33           N  
ATOM   1951  CA  MET G 161      -4.819 -10.252  63.285  1.00147.07           C  
ATOM   1952  C   MET G 161      -3.301 -10.043  63.253  1.00170.01           C  
ATOM   1953  O   MET G 161      -2.679 -10.027  62.190  1.00186.17           O  
ATOM   1954  CB  MET G 161      -5.224 -11.427  64.188  1.00136.11           C  
ATOM   1955  CG  MET G 161      -5.089 -11.205  65.698  1.00131.17           C  
ATOM   1956  SD  MET G 161      -5.531  -9.546  66.253  1.00121.36           S  
ATOM   1957  CE  MET G 161      -7.298  -9.539  65.963  1.00107.00           C  
ATOM   1958  N   THR G 162      -2.703  -9.878  64.434  1.00120.45           N  
ATOM   1959  CA  THR G 162      -1.280  -9.606  64.582  1.00141.98           C  
ATOM   1960  C   THR G 162      -0.609 -10.705  65.398  1.00149.77           C  
ATOM   1961  O   THR G 162      -1.260 -11.461  66.124  1.00137.08           O  
ATOM   1962  CB  THR G 162      -1.031  -8.251  65.259  1.00147.25           C  
ATOM   1963  OG1 THR G 162      -1.675  -8.228  66.539  1.00130.61           O  
ATOM   1964  CG2 THR G 162      -1.568  -7.118  64.401  1.00153.63           C  
ATOM   1965  N   THR G 163       0.712 -10.775  65.272  1.00127.98           N  
ATOM   1966  CA  THR G 163       1.529 -11.797  65.906  1.00134.69           C  
ATOM   1967  C   THR G 163       2.438 -11.170  66.958  1.00143.36           C  
ATOM   1968  O   THR G 163       2.371  -9.972  67.248  1.00143.18           O  
ATOM   1969  CB  THR G 163       2.362 -12.549  64.866  1.00145.91           C  
ATOM   1970  OG1 THR G 163       3.226 -11.629  64.187  1.00162.97           O  
ATOM   1971  CG2 THR G 163       1.461 -13.230  63.853  1.00138.24           C  
ATOM   1972  N   GLU G 164       3.293 -12.014  67.538  1.00150.94           N  
ATOM   1973  CA  GLU G 164       4.293 -11.536  68.484  1.00164.97           C  
ATOM   1974  C   GLU G 164       5.330 -10.656  67.804  1.00186.84           C  
ATOM   1975  O   GLU G 164       5.831  -9.702  68.412  1.00200.49           O  
ATOM   1976  CB  GLU G 164       4.964 -12.722  69.165  1.00181.38           C  
ATOM   1977  CG  GLU G 164       4.003 -13.585  69.947  1.00165.43           C  
ATOM   1978  CD  GLU G 164       4.601 -14.913  70.328  1.00174.96           C  
ATOM   1979  OE1 GLU G 164       5.185 -15.568  69.439  1.00183.74           O  
ATOM   1980  OE2 GLU G 164       4.494 -15.300  71.511  1.00175.43           O  
ATOM   1981  N   LEU G 165       5.663 -10.961  66.554  1.00144.09           N  
ATOM   1982  CA  LEU G 165       6.538 -10.112  65.762  1.00164.93           C  
ATOM   1983  C   LEU G 165       5.720  -8.937  65.245  1.00151.85           C  
ATOM   1984  O   LEU G 165       4.727  -9.130  64.535  1.00133.86           O  
ATOM   1985  CB  LEU G 165       7.148 -10.917  64.620  1.00176.52           C  
ATOM   1986  CG  LEU G 165       7.755 -12.219  65.145  1.00191.95           C  
ATOM   1987  CD1 LEU G 165       7.937 -13.238  64.034  1.00196.56           C  
ATOM   1988  CD2 LEU G 165       9.071 -11.933  65.842  1.00222.44           C  
ATOM   1989  N   ARG G 166       6.134  -7.723  65.609  1.00175.28           N  
ATOM   1990  CA  ARG G 166       5.268  -6.563  65.434  1.00163.40           C  
ATOM   1991  C   ARG G 166       4.996  -6.270  63.965  1.00162.63           C  
ATOM   1992  O   ARG G 166       3.951  -5.700  63.631  1.00144.76           O  
ATOM   1993  CB  ARG G 166       5.890  -5.349  66.121  1.00185.61           C  
ATOM   1994  CG  ARG G 166       4.969  -4.159  66.277  1.00173.16           C  
ATOM   1995  CD  ARG G 166       5.639  -3.088  67.116  1.00200.32           C  
ATOM   1996  NE  ARG G 166       4.816  -1.891  67.248  1.00190.57           N  
ATOM   1997  CZ  ARG G 166       4.902  -0.838  66.443  1.00192.08           C  
ATOM   1998  NH1 ARG G 166       5.777  -0.834  65.447  1.00203.02           N  
ATOM   1999  NH2 ARG G 166       4.115   0.211  66.635  1.00184.21           N  
ATOM   2000  N   ASP G 167       5.907  -6.661  63.075  1.00182.65           N  
ATOM   2001  CA  ASP G 167       5.720  -6.372  61.658  1.00185.20           C  
ATOM   2002  C   ASP G 167       4.739  -7.347  61.017  1.00159.86           C  
ATOM   2003  O   ASP G 167       3.667  -6.947  60.550  1.00141.22           O  
ATOM   2004  CB  ASP G 167       7.067  -6.397  60.934  1.00216.08           C  
ATOM   2005  CG  ASP G 167       7.953  -5.232  61.322  1.00240.08           C  
ATOM   2006  OD1 ASP G 167       7.429  -4.234  61.860  1.00233.58           O  
ATOM   2007  OD2 ASP G 167       9.174  -5.312  61.080  1.00267.49           O  
ATOM   2008  N   LYS G 168       5.091  -8.631  60.984  1.00210.11           N  
ATOM   2009  CA  LYS G 168       4.228  -9.627  60.364  1.00192.46           C  
ATOM   2010  C   LYS G 168       2.905  -9.738  61.117  1.00162.25           C  
ATOM   2011  O   LYS G 168       2.814  -9.443  62.311  1.00155.35           O  
ATOM   2012  CB  LYS G 168       4.929 -10.986  60.323  1.00203.35           C  
ATOM   2013  CG  LYS G 168       6.056 -11.086  59.301  1.00231.37           C  
ATOM   2014  CD  LYS G 168       5.518 -11.311  57.892  1.00229.05           C  
ATOM   2015  CE  LYS G 168       6.644 -11.579  56.902  1.00258.26           C  
ATOM   2016  NZ  LYS G 168       6.129 -11.994  55.566  1.00258.57           N  
ATOM   2017  N   LYS G 169       1.869 -10.175  60.399  1.00209.36           N  
ATOM   2018  CA  LYS G 169       0.522 -10.229  60.952  1.00182.01           C  
ATOM   2019  C   LYS G 169      -0.083 -11.620  60.816  1.00173.06           C  
ATOM   2020  O   LYS G 169       0.596 -12.563  60.395  1.00187.24           O  
ATOM   2021  CB  LYS G 169      -0.370  -9.184  60.280  1.00173.49           C  
ATOM   2022  CG  LYS G 169      -0.106  -7.768  60.764  1.00177.44           C  
ATOM   2023  CD  LYS G 169      -1.289  -6.859  60.491  1.00172.41           C  
ATOM   2024  CE  LYS G 169      -1.083  -5.485  61.107  1.00172.55           C  
ATOM   2025  NZ  LYS G 169      -2.296  -4.634  60.966  1.00171.79           N  
ATOM   2026  N   GLN G 170      -1.360 -11.757  61.166  1.00178.63           N  
ATOM   2027  CA  GLN G 170      -1.983 -13.062  61.314  1.00169.62           C  
ATOM   2028  C   GLN G 170      -3.344 -13.086  60.637  1.00153.11           C  
ATOM   2029  O   GLN G 170      -4.098 -12.112  60.711  1.00137.01           O  
ATOM   2030  CB  GLN G 170      -2.132 -13.405  62.793  1.00160.35           C  
ATOM   2031  CG  GLN G 170      -1.952 -14.861  63.109  1.00162.16           C  
ATOM   2032  CD  GLN G 170      -1.748 -15.095  64.592  1.00156.44           C  
ATOM   2033  OE1 GLN G 170      -1.892 -14.179  65.399  1.00148.05           O  
ATOM   2034  NE2 GLN G 170      -1.401 -16.323  64.958  1.00163.11           N  
ATOM   2035  N   LYS G 171      -3.649 -14.201  59.973  1.00190.69           N  
ATOM   2036  CA  LYS G 171      -4.968 -14.465  59.400  1.00178.48           C  
ATOM   2037  C   LYS G 171      -5.508 -15.721  60.072  1.00169.71           C  
ATOM   2038  O   LYS G 171      -4.962 -16.813  59.884  1.00182.75           O  
ATOM   2039  CB  LYS G 171      -4.889 -14.636  57.882  1.00194.37           C  
ATOM   2040  CG  LYS G 171      -6.213 -14.993  57.206  1.00187.98           C  
ATOM   2041  CD  LYS G 171      -6.773 -13.817  56.412  1.00182.71           C  
ATOM   2042  CE  LYS G 171      -8.100 -14.159  55.743  1.00183.30           C  
ATOM   2043  NZ  LYS G 171      -7.945 -15.183  54.674  1.00205.01           N  
ATOM   2044  N   VAL G 172      -6.577 -15.570  60.858  1.00188.83           N  
ATOM   2045  CA  VAL G 172      -7.078 -16.650  61.699  1.00180.84           C  
ATOM   2046  C   VAL G 172      -8.598 -16.709  61.631  1.00166.65           C  
ATOM   2047  O   VAL G 172      -9.264 -15.763  61.204  1.00159.72           O  
ATOM   2048  CB  VAL G 172      -6.622 -16.486  63.164  1.00173.21           C  
ATOM   2049  CG1 VAL G 172      -5.125 -16.703  63.274  1.00189.30           C  
ATOM   2050  CG2 VAL G 172      -6.999 -15.105  63.681  1.00159.80           C  
ATOM   2051  N   TYR G 173      -9.144 -17.846  62.065  1.00159.95           N  
ATOM   2052  CA  TYR G 173     -10.583 -18.034  62.162  1.00147.55           C  
ATOM   2053  C   TYR G 173     -10.937 -18.534  63.556  1.00137.08           C  
ATOM   2054  O   TYR G 173     -10.179 -19.287  64.174  1.00145.52           O  
ATOM   2055  CB  TYR G 173     -11.111 -19.009  61.084  1.00160.59           C  
ATOM   2056  CG  TYR G 173     -11.216 -20.466  61.502  1.00167.94           C  
ATOM   2057  CD1 TYR G 173     -12.374 -20.960  62.093  1.00158.49           C  
ATOM   2058  CD2 TYR G 173     -10.170 -21.352  61.279  1.00186.32           C  
ATOM   2059  CE1 TYR G 173     -12.481 -22.287  62.467  1.00167.63           C  
ATOM   2060  CE2 TYR G 173     -10.269 -22.685  61.649  1.00195.38           C  
ATOM   2061  CZ  TYR G 173     -11.427 -23.145  62.242  1.00186.25           C  
ATOM   2062  OH  TYR G 173     -11.534 -24.466  62.614  1.00197.51           O  
ATOM   2063  N   SER G 174     -12.098 -18.102  64.047  1.00121.03           N  
ATOM   2064  CA  SER G 174     -12.591 -18.530  65.349  1.00115.67           C  
ATOM   2065  C   SER G 174     -14.113 -18.515  65.337  1.00108.74           C  
ATOM   2066  O   SER G 174     -14.743 -17.885  64.484  1.00108.00           O  
ATOM   2067  CB  SER G 174     -12.055 -17.643  66.478  1.00113.05           C  
ATOM   2068  OG  SER G 174     -12.560 -18.059  67.736  1.00107.99           O  
ATOM   2069  N   LEU G 175     -14.698 -19.220  66.302  1.00142.28           N  
ATOM   2070  CA  LEU G 175     -16.142 -19.400  66.392  1.00133.08           C  
ATOM   2071  C   LEU G 175     -16.671 -18.630  67.594  1.00118.79           C  
ATOM   2072  O   LEU G 175     -16.252 -18.878  68.729  1.00118.21           O  
ATOM   2073  CB  LEU G 175     -16.500 -20.883  66.496  1.00140.74           C  
ATOM   2074  CG  LEU G 175     -16.719 -21.648  65.186  1.00153.48           C  
ATOM   2075  CD1 LEU G 175     -15.575 -21.452  64.198  1.00164.42           C  
ATOM   2076  CD2 LEU G 175     -16.912 -23.123  65.482  1.00163.52           C  
ATOM   2077  N   PHE G 176     -17.594 -17.704  67.353  1.00122.09           N  
ATOM   2078  CA  PHE G 176     -18.079 -16.827  68.406  1.00106.52           C  
ATOM   2079  C   PHE G 176     -19.593 -16.906  68.531  1.00100.38           C  
ATOM   2080  O   PHE G 176     -20.310 -17.085  67.542  1.00106.84           O  
ATOM   2081  CB  PHE G 176     -17.654 -15.378  68.154  1.00100.16           C  
ATOM   2082  CG  PHE G 176     -16.166 -15.191  68.090  1.00108.67           C  
ATOM   2083  CD1 PHE G 176     -15.379 -15.416  69.209  1.00110.13           C  
ATOM   2084  CD2 PHE G 176     -15.554 -14.789  66.915  1.00117.34           C  
ATOM   2085  CE1 PHE G 176     -14.009 -15.246  69.156  1.00120.20           C  
ATOM   2086  CE2 PHE G 176     -14.184 -14.617  66.856  1.00126.88           C  
ATOM   2087  CZ  PHE G 176     -13.411 -14.844  67.979  1.00128.35           C  
ATOM   2088  N   TYR G 177     -20.066 -16.778  69.768  1.00131.77           N  
ATOM   2089  CA  TYR G 177     -21.493 -16.674  70.027  1.00125.32           C  
ATOM   2090  C   TYR G 177     -21.996 -15.302  69.589  1.00116.24           C  
ATOM   2091  O   TYR G 177     -21.265 -14.308  69.622  1.00111.76           O  
ATOM   2092  CB  TYR G 177     -21.786 -16.904  71.512  1.00118.68           C  
ATOM   2093  CG  TYR G 177     -21.088 -18.113  72.108  1.00129.10           C  
ATOM   2094  CD1 TYR G 177     -19.829 -17.999  72.687  1.00131.56           C  
ATOM   2095  CD2 TYR G 177     -21.689 -19.366  72.096  1.00138.85           C  
ATOM   2096  CE1 TYR G 177     -19.186 -19.100  73.233  1.00143.08           C  
ATOM   2097  CE2 TYR G 177     -21.054 -20.473  72.641  1.00150.50           C  
ATOM   2098  CZ  TYR G 177     -19.803 -20.333  73.208  1.00152.32           C  
ATOM   2099  OH  TYR G 177     -19.167 -21.428  73.750  1.00165.87           O  
ATOM   2100  N   ARG G 178     -23.264 -15.253  69.175  1.00146.81           N  
ATOM   2101  CA  ARG G 178     -23.802 -14.038  68.569  1.00142.18           C  
ATOM   2102  C   ARG G 178     -23.848 -12.866  69.543  1.00128.54           C  
ATOM   2103  O   ARG G 178     -23.922 -11.713  69.104  1.00125.06           O  
ATOM   2104  CB  ARG G 178     -25.202 -14.312  68.014  1.00147.54           C  
ATOM   2105  CG  ARG G 178     -25.755 -13.217  67.110  1.00149.63           C  
ATOM   2106  CD  ARG G 178     -27.215 -13.470  66.762  1.00156.47           C  
ATOM   2107  NE  ARG G 178     -27.396 -14.709  66.009  1.00173.55           N  
ATOM   2108  CZ  ARG G 178     -27.503 -14.773  64.686  1.00187.69           C  
ATOM   2109  NH1 ARG G 178     -27.453 -13.667  63.956  1.00186.64           N  
ATOM   2110  NH2 ARG G 178     -27.663 -15.946  64.091  1.00205.12           N  
ATOM   2111  N   LEU G 179     -23.786 -13.129  70.848  1.00106.03           N  
ATOM   2112  CA  LEU G 179     -23.964 -12.073  71.836  1.00100.89           C  
ATOM   2113  C   LEU G 179     -22.705 -11.248  72.064  1.00103.38           C  
ATOM   2114  O   LEU G 179     -22.793 -10.155  72.636  1.00100.57           O  
ATOM   2115  CB  LEU G 179     -24.424 -12.674  73.164  1.00 97.09           C  
ATOM   2116  CG  LEU G 179     -25.574 -13.674  73.062  1.00 96.71           C  
ATOM   2117  CD1 LEU G 179     -25.954 -14.176  74.445  1.00 93.66           C  
ATOM   2118  CD2 LEU G 179     -26.769 -13.048  72.356  1.00 94.91           C  
ATOM   2119  N   ASP G 180     -21.544 -11.740  71.640  1.00101.74           N  
ATOM   2120  CA  ASP G 180     -20.293 -11.021  71.834  1.00106.08           C  
ATOM   2121  C   ASP G 180     -19.948 -10.088  70.678  1.00109.55           C  
ATOM   2122  O   ASP G 180     -19.009  -9.294  70.807  1.00113.49           O  
ATOM   2123  CB  ASP G 180     -19.142 -12.013  72.051  1.00112.59           C  
ATOM   2124  CG  ASP G 180     -19.251 -12.760  73.370  1.00110.89           C  
ATOM   2125  OD1 ASP G 180     -19.611 -12.130  74.385  1.00106.89           O  
ATOM   2126  OD2 ASP G 180     -18.976 -13.979  73.391  1.00114.27           O  
ATOM   2127  N   VAL G 181     -20.678 -10.150  69.561  1.00106.90           N  
ATOM   2128  CA  VAL G 181     -20.365  -9.357  68.379  1.00114.26           C  
ATOM   2129  C   VAL G 181     -21.615  -8.615  67.917  1.00109.12           C  
ATOM   2130  O   VAL G 181     -22.712  -8.804  68.441  1.00100.73           O  
ATOM   2131  CB  VAL G 181     -19.804 -10.222  67.230  1.00127.32           C  
ATOM   2132  CG1 VAL G 181     -18.490 -10.871  67.636  1.00133.99           C  
ATOM   2133  CG2 VAL G 181     -20.821 -11.276  66.809  1.00128.33           C  
ATOM   2134  N   VAL G 182     -21.431  -7.762  66.908  1.00118.67           N  
ATOM   2135  CA  VAL G 182     -22.538  -7.102  66.222  1.00117.83           C  
ATOM   2136  C   VAL G 182     -22.042  -6.726  64.832  1.00131.37           C  
ATOM   2137  O   VAL G 182     -20.854  -6.460  64.634  1.00137.95           O  
ATOM   2138  CB  VAL G 182     -23.046  -5.882  67.037  1.00109.17           C  
ATOM   2139  CG1 VAL G 182     -21.874  -5.044  67.530  1.00112.23           C  
ATOM   2140  CG2 VAL G 182     -24.002  -5.016  66.233  1.00112.29           C  
ATOM   2141  N   GLN G 183     -22.950  -6.726  63.859  1.00127.47           N  
ATOM   2142  CA  GLN G 183     -22.551  -6.467  62.485  1.00142.96           C  
ATOM   2143  C   GLN G 183     -22.378  -4.969  62.250  1.00145.91           C  
ATOM   2144  O   GLN G 183     -22.629  -4.138  63.125  1.00137.09           O  
ATOM   2145  CB  GLN G 183     -23.568  -7.051  61.509  1.00153.33           C  
ATOM   2146  CG  GLN G 183     -24.911  -6.341  61.496  1.00153.33           C  
ATOM   2147  CD  GLN G 183     -25.762  -6.737  60.302  1.00169.94           C  
ATOM   2148  OE1 GLN G 183     -25.240  -7.096  59.245  1.00186.13           O  
ATOM   2149  NE2 GLN G 183     -27.078  -6.678  60.466  1.00168.06           N  
ATOM   2150  N   ILE G 184     -21.950  -4.623  61.041  1.00188.65           N  
ATOM   2151  CA  ILE G 184     -21.746  -3.234  60.648  1.00194.77           C  
ATOM   2152  C   ILE G 184     -22.117  -3.102  59.176  1.00213.32           C  
ATOM   2153  O   ILE G 184     -21.756  -3.950  58.355  1.00224.75           O  
ATOM   2154  CB  ILE G 184     -20.291  -2.783  60.925  1.00195.74           C  
ATOM   2155  CG1 ILE G 184     -20.039  -1.367  60.402  1.00205.78           C  
ATOM   2156  CG2 ILE G 184     -19.292  -3.766  60.332  1.00204.49           C  
ATOM   2157  CD1 ILE G 184     -20.731  -0.287  61.202  1.00196.43           C  
ATOM   2158  N   ASN G 185     -22.843  -2.038  58.845  1.00192.30           N  
ATOM   2159  CA  ASN G 185     -23.252  -1.801  57.463  1.00212.32           C  
ATOM   2160  C   ASN G 185     -22.732  -0.458  56.962  1.00223.95           C  
ATOM   2161  O   ASN G 185     -21.669  -0.384  56.346  1.00235.81           O  
ATOM   2162  CB  ASN G 185     -24.777  -1.861  57.332  1.00214.21           C  
ATOM   2163  CG  ASN G 185     -25.243  -1.760  55.892  1.00244.21           C  
ATOM   2164  OD1 ASN G 185     -24.481  -2.015  54.960  1.00260.06           O  
ATOM   2165  ND2 ASN G 185     -26.503  -1.387  55.704  1.00254.49           N  
ATOM   2166  N   SER G 187     -21.402  -9.253  48.107  1.00452.47           N  
ATOM   2167  CA  SER G 187     -20.500  -9.202  49.252  1.00426.30           C  
ATOM   2168  C   SER G 187     -21.150  -9.819  50.488  1.00402.82           C  
ATOM   2169  O   SER G 187     -22.374  -9.926  50.568  1.00407.42           O  
ATOM   2170  CB  SER G 187     -20.079  -7.758  49.537  1.00417.80           C  
ATOM   2171  OG  SER G 187     -19.397  -7.199  48.427  1.00442.90           O  
ATOM   2172  N   ASN G 188     -20.323 -10.219  51.450  1.00315.09           N  
ATOM   2173  CA  ASN G 188     -20.778 -10.893  52.657  1.00287.02           C  
ATOM   2174  C   ASN G 188     -20.722  -9.947  53.850  1.00260.64           C  
ATOM   2175  O   ASN G 188     -19.878  -9.049  53.915  1.00258.81           O  
ATOM   2176  CB  ASN G 188     -19.939 -12.144  52.941  1.00285.40           C  
ATOM   2177  CG  ASN G 188     -18.455 -11.846  53.024  1.00284.42           C  
ATOM   2178  OD1 ASN G 188     -17.943 -10.982  52.313  1.00293.52           O  
ATOM   2179  ND2 ASN G 188     -17.756 -12.564  53.895  1.00275.48           N  
ATOM   2180  N   LYS G 189     -21.642 -10.157  54.789  1.00199.21           N  
ATOM   2181  CA  LYS G 189     -21.778  -9.261  55.930  1.00177.93           C  
ATOM   2182  C   LYS G 189     -20.528  -9.284  56.803  1.00166.73           C  
ATOM   2183  O   LYS G 189     -19.884 -10.323  56.975  1.00167.69           O  
ATOM   2184  CB  LYS G 189     -23.004  -9.650  56.758  1.00164.89           C  
ATOM   2185  CG  LYS G 189     -24.310  -9.637  55.978  1.00177.47           C  
ATOM   2186  CD  LYS G 189     -25.474 -10.095  56.842  1.00166.86           C  
ATOM   2187  CE  LYS G 189     -26.775 -10.105  56.055  1.00180.55           C  
ATOM   2188  NZ  LYS G 189     -27.926 -10.566  56.881  1.00174.71           N  
ATOM   2189  N   GLU G 190     -20.191  -8.121  57.356  1.00138.94           N  
ATOM   2190  CA  GLU G 190     -19.045  -7.948  58.236  1.00137.22           C  
ATOM   2191  C   GLU G 190     -19.521  -7.685  59.659  1.00126.38           C  
ATOM   2192  O   GLU G 190     -20.581  -7.090  59.876  1.00121.07           O  
ATOM   2193  CB  GLU G 190     -18.161  -6.791  57.762  1.00144.34           C  
ATOM   2194  CG  GLU G 190     -17.743  -6.890  56.306  1.00149.56           C  
ATOM   2195  CD  GLU G 190     -17.101  -5.616  55.796  1.00159.14           C  
ATOM   2196  OE1 GLU G 190     -17.289  -4.557  56.432  1.00156.97           O  
ATOM   2197  OE2 GLU G 190     -16.408  -5.673  54.759  1.00174.36           O  
ATOM   2198  N   TYR G 191     -18.725  -8.126  60.632  1.00147.50           N  
ATOM   2199  CA  TYR G 191     -19.110  -8.064  62.034  1.00142.45           C  
ATOM   2200  C   TYR G 191     -17.973  -7.488  62.868  1.00141.49           C  
ATOM   2201  O   TYR G 191     -16.816  -7.447  62.440  1.00144.20           O  
ATOM   2202  CB  TYR G 191     -19.510  -9.451  62.566  1.00135.42           C  
ATOM   2203  CG  TYR G 191     -20.705 -10.059  61.858  1.00138.93           C  
ATOM   2204  CD1 TYR G 191     -20.563 -10.698  60.632  1.00142.61           C  
ATOM   2205  CD2 TYR G 191     -21.974 -10.000  62.419  1.00140.54           C  
ATOM   2206  CE1 TYR G 191     -21.653 -11.253  59.980  1.00148.14           C  
ATOM   2207  CE2 TYR G 191     -23.071 -10.554  61.775  1.00146.94           C  
ATOM   2208  CZ  TYR G 191     -22.905 -11.179  60.557  1.00150.81           C  
ATOM   2209  OH  TYR G 191     -23.992 -11.732  59.915  1.00159.36           O  
ATOM   2210  N   ARG G 192     -18.324  -7.031  64.069  1.00 98.60           N  
ATOM   2211  CA  ARG G 192     -17.358  -6.459  64.995  1.00 99.03           C  
ATOM   2212  C   ARG G 192     -17.832  -6.742  66.416  1.00 93.41           C  
ATOM   2213  O   ARG G 192     -19.005  -7.046  66.646  1.00 91.36           O  
ATOM   2214  CB  ARG G 192     -17.161  -4.956  64.730  1.00109.09           C  
ATOM   2215  CG  ARG G 192     -17.635  -4.017  65.827  1.00116.36           C  
ATOM   2216  CD  ARG G 192     -19.121  -3.768  65.723  1.00125.83           C  
ATOM   2217  NE  ARG G 192     -19.515  -2.403  66.059  1.00129.09           N  
ATOM   2218  CZ  ARG G 192     -19.465  -1.866  67.275  1.00140.70           C  
ATOM   2219  NH1 ARG G 192     -19.880  -0.622  67.450  1.00152.50           N  
ATOM   2220  NH2 ARG G 192     -19.004  -2.554  68.315  1.00142.26           N  
ATOM   2221  N   LEU G 193     -16.904  -6.669  67.369  1.00 93.04           N  
ATOM   2222  CA  LEU G 193     -17.236  -6.990  68.751  1.00 89.10           C  
ATOM   2223  C   LEU G 193     -18.189  -5.954  69.345  1.00 91.35           C  
ATOM   2224  O   LEU G 193     -18.283  -4.812  68.886  1.00 97.32           O  
ATOM   2225  CB  LEU G 193     -15.975  -7.070  69.608  1.00 90.94           C  
ATOM   2226  CG  LEU G 193     -14.826  -7.917  69.069  1.00 92.16           C  
ATOM   2227  CD1 LEU G 193     -13.666  -7.900  70.052  1.00 97.03           C  
ATOM   2228  CD2 LEU G 193     -15.293  -9.337  68.798  1.00 86.33           C  
ATOM   2229  N   ILE G 194     -18.894  -6.372  70.397  1.00111.03           N  
ATOM   2230  CA  ILE G 194     -19.927  -5.526  70.985  1.00114.46           C  
ATOM   2231  C   ILE G 194     -19.332  -4.466  71.914  1.00118.29           C  
ATOM   2232  O   ILE G 194     -19.893  -3.372  72.049  1.00124.34           O  
ATOM   2233  CB  ILE G 194     -20.965  -6.407  71.706  1.00112.17           C  
ATOM   2234  CG1 ILE G 194     -22.194  -5.588  72.104  1.00118.05           C  
ATOM   2235  CG2 ILE G 194     -20.349  -7.097  72.920  1.00109.22           C  
ATOM   2236  CD1 ILE G 194     -23.313  -6.428  72.682  1.00119.26           C  
ATOM   2237  N   ASN G 195     -18.193  -4.750  72.547  1.00104.99           N  
ATOM   2238  CA  ASN G 195     -17.600  -3.840  73.522  1.00110.88           C  
ATOM   2239  C   ASN G 195     -16.736  -2.761  72.888  1.00119.16           C  
ATOM   2240  O   ASN G 195     -16.254  -1.879  73.609  1.00126.52           O  
ATOM   2241  CB  ASN G 195     -16.743  -4.622  74.519  1.00109.66           C  
ATOM   2242  CG  ASN G 195     -15.307  -4.777  74.048  1.00112.94           C  
ATOM   2243  OD1 ASN G 195     -14.989  -5.681  73.274  1.00109.14           O  
ATOM   2244  ND2 ASN G 195     -14.433  -3.886  74.507  1.00121.04           N  
ATOM   2245  N   CYS G 196     -16.519  -2.818  71.572  1.00121.43           N  
ATOM   2246  CA  CYS G 196     -15.517  -1.962  70.944  1.00129.29           C  
ATOM   2247  C   CYS G 196     -15.845  -0.493  71.127  1.00138.60           C  
ATOM   2248  O   CYS G 196     -14.946   0.337  71.300  1.00147.29           O  
ATOM   2249  CB  CYS G 196     -15.398  -2.304  69.463  1.00127.99           C  
ATOM   2250  SG  CYS G 196     -14.711  -3.935  69.247  1.00121.23           S  
ATOM   2251  N   ASN G 197     -17.122  -0.152  71.115  1.00125.80           N  
ATOM   2252  CA  ASN G 197     -17.513   1.233  71.278  1.00138.42           C  
ATOM   2253  C   ASN G 197     -17.815   1.595  72.724  1.00139.04           C  
ATOM   2254  O   ASN G 197     -18.271   2.712  72.992  1.00150.94           O  
ATOM   2255  CB  ASN G 197     -18.690   1.555  70.366  1.00140.76           C  
ATOM   2256  CG  ASN G 197     -19.963   0.840  70.754  1.00129.66           C  
ATOM   2257  OD1 ASN G 197     -19.980  -0.226  71.365  1.00118.64           O  
ATOM   2258  ND2 ASN G 197     -21.053   1.458  70.367  1.00135.28           N  
ATOM   2259  N   THR G 198     -17.563   0.685  73.660  1.00136.85           N  
ATOM   2260  CA  THR G 198     -17.846   0.998  75.053  1.00137.70           C  
ATOM   2261  C   THR G 198     -16.596   0.998  75.913  1.00141.21           C  
ATOM   2262  O   THR G 198     -16.096   2.065  76.299  1.00153.57           O  
ATOM   2263  CB  THR G 198     -18.853   0.001  75.625  1.00126.37           C  
ATOM   2264  OG1 THR G 198     -18.250  -1.296  75.668  1.00117.13           O  
ATOM   2265  CG2 THR G 198     -20.099  -0.058  74.752  1.00124.38           C  
ATOM   2266  N   SER G 199     -16.067  -0.190  76.205  1.00107.39           N  
ATOM   2267  CA  SER G 199     -15.083  -0.361  77.263  1.00108.72           C  
ATOM   2268  C   SER G 199     -13.898  -1.187  76.793  1.00107.55           C  
ATOM   2269  O   SER G 199     -14.057  -2.146  76.033  1.00101.99           O  
ATOM   2270  CB  SER G 199     -15.714  -1.035  78.488  1.00104.12           C  
ATOM   2271  OG  SER G 199     -16.331  -2.263  78.143  1.00 97.27           O  
ATOM   2272  N   ALA G 200     -12.710  -0.814  77.274  1.00104.83           N  
ATOM   2273  CA  ALA G 200     -11.503  -1.578  76.999  1.00105.90           C  
ATOM   2274  C   ALA G 200     -11.662  -3.004  77.501  1.00 96.02           C  
ATOM   2275  O   ALA G 200     -11.980  -3.236  78.671  1.00 93.68           O  
ATOM   2276  CB  ALA G 200     -10.297  -0.912  77.662  1.00118.59           C  
ATOM   2277  N   ILE G 201     -11.426  -3.960  76.611  1.00 77.14           N  
ATOM   2278  CA  ILE G 201     -11.686  -5.368  76.880  1.00 71.15           C  
ATOM   2279  C   ILE G 201     -10.387  -6.041  77.293  1.00 73.73           C  
ATOM   2280  O   ILE G 201      -9.337  -5.827  76.674  1.00 78.85           O  
ATOM   2281  CB  ILE G 201     -12.305  -6.063  75.654  1.00 65.74           C  
ATOM   2282  CG1 ILE G 201     -12.420  -7.574  75.884  1.00 61.08           C  
ATOM   2283  CG2 ILE G 201     -11.510  -5.756  74.389  1.00 68.24           C  
ATOM   2284  CD1 ILE G 201     -13.566  -7.957  76.779  1.00 57.38           C  
ATOM   2285  N   THR G 202     -10.451  -6.830  78.353  1.00 57.37           N  
ATOM   2286  CA  THR G 202      -9.373  -7.723  78.740  1.00 59.27           C  
ATOM   2287  C   THR G 202      -9.892  -9.153  78.696  1.00 53.69           C  
ATOM   2288  O   THR G 202     -11.049  -9.408  78.360  1.00 51.54           O  
ATOM   2289  CB  THR G 202      -8.832  -7.375  80.130  1.00 64.43           C  
ATOM   2290  OG1 THR G 202      -9.900  -7.412  81.085  1.00 63.94           O  
ATOM   2291  CG2 THR G 202      -8.204  -5.990  80.124  1.00 67.26           C  
ATOM   2292  N   GLN G 203      -9.019 -10.093  79.036  1.00 47.31           N  
ATOM   2293  CA  GLN G 203      -9.385 -11.501  79.090  1.00 45.09           C  
ATOM   2294  C   GLN G 203      -8.797 -12.088  80.358  1.00 44.96           C  
ATOM   2295  O   GLN G 203      -7.589 -11.980  80.576  1.00 46.26           O  
ATOM   2296  CB  GLN G 203      -8.865 -12.251  77.863  1.00 44.57           C  
ATOM   2297  CG  GLN G 203      -8.586 -13.719  78.109  1.00 43.32           C  
ATOM   2298  CD  GLN G 203      -7.406 -14.219  77.308  1.00 43.58           C  
ATOM   2299  OE1 GLN G 203      -7.493 -14.391  76.092  1.00 43.45           O  
ATOM   2300  NE2 GLN G 203      -6.288 -14.445  77.986  1.00 45.01           N  
ATOM   2301  N   ALA G 204      -9.634 -12.708  81.186  1.00 66.65           N  
ATOM   2302  CA  ALA G 204      -9.121 -13.356  82.385  1.00 72.54           C  
ATOM   2303  C   ALA G 204      -8.298 -14.567  81.972  1.00 76.21           C  
ATOM   2304  O   ALA G 204      -8.817 -15.486  81.331  1.00 72.73           O  
ATOM   2305  CB  ALA G 204     -10.265 -13.770  83.305  1.00 69.32           C  
ATOM   2306  N   CYS G 205      -7.023 -14.579  82.353  1.00 90.57           N  
ATOM   2307  CA  CYS G 205      -6.122 -15.603  81.855  1.00103.79           C  
ATOM   2308  C   CYS G 205      -6.587 -16.980  82.329  1.00106.92           C  
ATOM   2309  O   CYS G 205      -7.155 -17.112  83.418  1.00108.24           O  
ATOM   2310  CB  CYS G 205      -4.678 -15.326  82.289  1.00122.60           C  
ATOM   2311  SG  CYS G 205      -4.359 -14.266  83.739  1.00196.51           S  
ATOM   2312  N   PRO G 206      -6.372 -18.024  81.522  1.00110.21           N  
ATOM   2313  CA  PRO G 206      -7.017 -19.316  81.805  1.00115.58           C  
ATOM   2314  C   PRO G 206      -6.551 -19.952  83.094  1.00135.39           C  
ATOM   2315  O   PRO G 206      -7.234 -20.846  83.610  1.00141.89           O  
ATOM   2316  CB  PRO G 206      -6.628 -20.168  80.592  1.00117.07           C  
ATOM   2317  CG  PRO G 206      -5.301 -19.624  80.195  1.00123.07           C  
ATOM   2318  CD  PRO G 206      -5.378 -18.139  80.443  1.00114.12           C  
ATOM   2319  N   LYS G 207      -5.402 -19.531  83.620  1.00125.90           N  
ATOM   2320  CA  LYS G 207      -4.965 -20.005  84.925  1.00146.44           C  
ATOM   2321  C   LYS G 207      -5.993 -19.652  85.992  1.00142.97           C  
ATOM   2322  O   LYS G 207      -6.523 -20.532  86.682  1.00154.14           O  
ATOM   2323  CB  LYS G 207      -3.599 -19.404  85.260  1.00161.43           C  
ATOM   2324  CG  LYS G 207      -2.648 -19.312  84.075  1.00167.24           C  
ATOM   2325  CD  LYS G 207      -2.338 -20.680  83.491  1.00186.43           C  
ATOM   2326  CE  LYS G 207      -1.274 -20.581  82.411  1.00192.22           C  
ATOM   2327  NZ  LYS G 207      -1.626 -19.568  81.378  1.00175.74           N  
ATOM   2328  N   VAL G 208      -6.304 -18.360  86.127  1.00149.82           N  
ATOM   2329  CA  VAL G 208      -7.319 -17.940  87.083  1.00146.90           C  
ATOM   2330  C   VAL G 208      -8.658 -18.533  86.668  1.00139.10           C  
ATOM   2331  O   VAL G 208      -9.014 -18.545  85.482  1.00125.44           O  
ATOM   2332  CB  VAL G 208      -7.354 -16.403  87.190  1.00134.40           C  
ATOM   2333  CG1 VAL G 208      -5.944 -15.832  87.088  1.00143.58           C  
ATOM   2334  CG2 VAL G 208      -8.256 -15.768  86.139  1.00112.75           C  
ATOM   2335  N   SER G 209      -9.373 -19.102  87.633  1.00163.76           N  
ATOM   2336  CA  SER G 209     -10.705 -19.623  87.375  1.00160.32           C  
ATOM   2337  C   SER G 209     -11.751 -18.680  87.953  1.00150.67           C  
ATOM   2338  O   SER G 209     -11.438 -17.685  88.610  1.00151.65           O  
ATOM   2339  CB  SER G 209     -10.868 -21.027  87.966  1.00182.66           C  
ATOM   2340  OG  SER G 209     -11.118 -20.962  89.357  1.00193.04           O  
ATOM   2341  N   PHE G 210     -13.010 -18.985  87.659  1.00160.13           N  
ATOM   2342  CA  PHE G 210     -14.147 -18.259  88.203  1.00154.22           C  
ATOM   2343  C   PHE G 210     -14.876 -19.013  89.309  1.00170.81           C  
ATOM   2344  O   PHE G 210     -15.888 -18.516  89.815  1.00168.11           O  
ATOM   2345  CB  PHE G 210     -15.097 -17.896  87.063  1.00136.13           C  
ATOM   2346  CG  PHE G 210     -14.381 -17.389  85.843  1.00123.25           C  
ATOM   2347  CD1 PHE G 210     -13.952 -16.074  85.772  1.00114.67           C  
ATOM   2348  CD2 PHE G 210     -14.102 -18.238  84.783  1.00121.81           C  
ATOM   2349  CE1 PHE G 210     -13.277 -15.608  84.657  1.00105.65           C  
ATOM   2350  CE2 PHE G 210     -13.426 -17.777  83.666  1.00111.41           C  
ATOM   2351  CZ  PHE G 210     -13.015 -16.462  83.603  1.00103.68           C  
ATOM   2352  N   GLU G 211     -14.396 -20.194  89.685  1.00147.35           N  
ATOM   2353  CA  GLU G 211     -15.141 -21.107  90.547  1.00167.17           C  
ATOM   2354  C   GLU G 211     -15.391 -20.508  91.928  1.00173.90           C  
ATOM   2355  O   GLU G 211     -14.427 -20.197  92.643  1.00176.81           O  
ATOM   2356  CB  GLU G 211     -14.383 -22.425  90.682  1.00188.58           C  
ATOM   2357  CG  GLU G 211     -15.167 -23.521  91.383  1.00212.64           C  
ATOM   2358  CD  GLU G 211     -16.380 -23.965  90.588  1.00210.50           C  
ATOM   2359  OE1 GLU G 211     -16.353 -23.851  89.344  1.00190.27           O  
ATOM   2360  OE2 GLU G 211     -17.362 -24.424  91.207  1.00235.70           O  
ATOM   2361  N   PRO G 212     -16.647 -20.340  92.344  1.00160.64           N  
ATOM   2362  CA  PRO G 212     -16.919 -19.792  93.681  1.00168.09           C  
ATOM   2363  C   PRO G 212     -16.359 -20.684  94.781  1.00194.87           C  
ATOM   2364  O   PRO G 212     -16.627 -21.887  94.833  1.00213.84           O  
ATOM   2365  CB  PRO G 212     -18.449 -19.724  93.728  1.00168.28           C  
ATOM   2366  CG  PRO G 212     -18.862 -19.626  92.296  1.00156.85           C  
ATOM   2367  CD  PRO G 212     -17.873 -20.465  91.538  1.00159.92           C  
ATOM   2368  N   ILE G 213     -15.585 -20.073  95.665  1.00186.14           N  
ATOM   2369  CA  ILE G 213     -14.897 -20.752  96.761  1.00212.61           C  
ATOM   2370  C   ILE G 213     -15.495 -20.269  98.076  1.00220.94           C  
ATOM   2371  O   ILE G 213     -15.532 -19.057  98.312  1.00205.84           O  
ATOM   2372  CB  ILE G 213     -13.380 -20.492  96.729  1.00214.89           C  
ATOM   2373  CG1 ILE G 213     -12.700 -21.435  95.734  1.00194.03           C  
ATOM   2374  CG2 ILE G 213     -12.791 -20.619  98.124  1.00219.24           C  
ATOM   2375  CD1 ILE G 213     -11.211 -21.225  95.620  1.00191.92           C  
ATOM   2376  N   PRO G 214     -15.970 -21.162  98.944  1.00187.32           N  
ATOM   2377  CA  PRO G 214     -16.586 -20.721 100.205  1.00197.73           C  
ATOM   2378  C   PRO G 214     -15.691 -19.761 100.975  1.00193.30           C  
ATOM   2379  O   PRO G 214     -14.497 -20.009 101.164  1.00198.48           O  
ATOM   2380  CB  PRO G 214     -16.795 -22.031 100.972  1.00231.22           C  
ATOM   2381  CG  PRO G 214     -16.789 -23.098  99.930  1.00236.07           C  
ATOM   2382  CD  PRO G 214     -15.850 -22.627  98.866  1.00212.29           C  
ATOM   2383  N   ILE G 215     -16.279 -18.653 101.422  1.00194.38           N  
ATOM   2384  CA  ILE G 215     -15.556 -17.585 102.106  1.00190.79           C  
ATOM   2385  C   ILE G 215     -16.229 -17.322 103.445  1.00207.56           C  
ATOM   2386  O   ILE G 215     -17.452 -17.156 103.508  1.00205.95           O  
ATOM   2387  CB  ILE G 215     -15.510 -16.295 101.265  1.00162.62           C  
ATOM   2388  CG1 ILE G 215     -14.694 -16.513  99.991  1.00145.94           C  
ATOM   2389  CG2 ILE G 215     -14.938 -15.146 102.077  1.00162.91           C  
ATOM   2390  CD1 ILE G 215     -14.544 -15.271  99.142  1.00121.19           C  
ATOM   2391  N   HIS G 216     -15.435 -17.283 104.513  1.00163.33           N  
ATOM   2392  CA  HIS G 216     -15.925 -16.976 105.852  1.00180.54           C  
ATOM   2393  C   HIS G 216     -15.439 -15.579 106.217  1.00168.74           C  
ATOM   2394  O   HIS G 216     -14.238 -15.365 106.406  1.00172.16           O  
ATOM   2395  CB  HIS G 216     -15.440 -17.998 106.881  1.00212.48           C  
ATOM   2396  CG  HIS G 216     -15.624 -19.426 106.469  1.00227.19           C  
ATOM   2397  ND1 HIS G 216     -15.059 -19.953 105.328  1.00232.90           N  
ATOM   2398  CD2 HIS G 216     -16.286 -20.445 107.065  1.00240.06           C  
ATOM   2399  CE1 HIS G 216     -15.382 -21.229 105.228  1.00248.06           C  
ATOM   2400  NE2 HIS G 216     -16.122 -21.555 106.272  1.00253.12           N  
ATOM   2401  N   TYR G 217     -16.365 -14.632 106.319  1.00223.89           N  
ATOM   2402  CA  TYR G 217     -16.004 -13.284 106.730  1.00215.69           C  
ATOM   2403  C   TYR G 217     -15.827 -13.226 108.241  1.00239.69           C  
ATOM   2404  O   TYR G 217     -16.641 -13.763 108.997  1.00256.26           O  
ATOM   2405  CB  TYR G 217     -17.060 -12.280 106.272  1.00196.20           C  
ATOM   2406  CG  TYR G 217     -16.675 -11.556 105.003  1.00170.67           C  
ATOM   2407  CD1 TYR G 217     -16.632 -12.223 103.785  1.00158.81           C  
ATOM   2408  CD2 TYR G 217     -16.347 -10.207 105.023  1.00160.82           C  
ATOM   2409  CE1 TYR G 217     -16.275 -11.565 102.623  1.00137.01           C  
ATOM   2410  CE2 TYR G 217     -15.991  -9.541 103.867  1.00140.38           C  
ATOM   2411  CZ  TYR G 217     -15.956 -10.223 102.670  1.00128.04           C  
ATOM   2412  OH  TYR G 217     -15.602  -9.559 101.518  1.00109.08           O  
ATOM   2413  N   CYS G 218     -14.752 -12.576 108.676  1.00167.65           N  
ATOM   2414  CA  CYS G 218     -14.366 -12.562 110.078  1.00192.71           C  
ATOM   2415  C   CYS G 218     -14.171 -11.129 110.556  1.00187.74           C  
ATOM   2416  O   CYS G 218     -13.978 -10.205 109.762  1.00167.60           O  
ATOM   2417  CB  CYS G 218     -13.082 -13.369 110.308  1.00211.05           C  
ATOM   2418  SG  CYS G 218     -13.100 -15.066 109.668  1.00221.37           S  
ATOM   2419  N   ALA G 219     -14.212 -10.958 111.877  1.00172.61           N  
ATOM   2420  CA  ALA G 219     -14.102  -9.658 112.516  1.00173.37           C  
ATOM   2421  C   ALA G 219     -12.899  -9.617 113.455  1.00195.59           C  
ATOM   2422  O   ALA G 219     -12.485 -10.654 113.983  1.00217.26           O  
ATOM   2423  CB  ALA G 219     -15.375  -9.324 113.305  1.00180.43           C  
ATOM   2424  N   PRO G 220     -12.316  -8.433 113.681  1.00183.84           N  
ATOM   2425  CA  PRO G 220     -11.148  -8.344 114.569  1.00206.96           C  
ATOM   2426  C   PRO G 220     -11.520  -8.218 116.038  1.00230.98           C  
ATOM   2427  O   PRO G 220     -12.698  -8.288 116.403  1.00230.33           O  
ATOM   2428  CB  PRO G 220     -10.435  -7.085 114.068  1.00195.77           C  
ATOM   2429  CG  PRO G 220     -11.550  -6.218 113.591  1.00174.27           C  
ATOM   2430  CD  PRO G 220     -12.588  -7.151 113.006  1.00162.34           C  
ATOM   2431  N   ALA G 221     -10.512  -8.029 116.886  1.00209.05           N  
ATOM   2432  CA  ALA G 221     -10.734  -7.874 118.314  1.00234.53           C  
ATOM   2433  C   ALA G 221     -11.411  -6.539 118.613  1.00227.23           C  
ATOM   2434  O   ALA G 221     -11.343  -5.585 117.832  1.00214.59           O  
ATOM   2435  CB  ALA G 221      -9.414  -7.984 119.074  1.00262.28           C  
ATOM   2436  N   GLY G 222     -12.075  -6.479 119.767  1.00218.82           N  
ATOM   2437  CA  GLY G 222     -12.943  -5.367 120.091  1.00211.05           C  
ATOM   2438  C   GLY G 222     -14.260  -5.373 119.355  1.00188.09           C  
ATOM   2439  O   GLY G 222     -15.141  -4.569 119.685  1.00183.75           O  
ATOM   2440  N   PHE G 223     -14.421  -6.250 118.369  1.00229.63           N  
ATOM   2441  CA  PHE G 223     -15.648  -6.445 117.616  1.00211.35           C  
ATOM   2442  C   PHE G 223     -15.968  -7.935 117.615  1.00221.90           C  
ATOM   2443  O   PHE G 223     -15.223  -8.749 118.169  1.00240.17           O  
ATOM   2444  CB  PHE G 223     -15.514  -5.917 116.179  1.00182.87           C  
ATOM   2445  CG  PHE G 223     -15.230  -4.440 116.088  1.00173.45           C  
ATOM   2446  CD1 PHE G 223     -13.968  -3.939 116.367  1.00182.29           C  
ATOM   2447  CD2 PHE G 223     -16.221  -3.556 115.694  1.00157.79           C  
ATOM   2448  CE1 PHE G 223     -13.709  -2.585 116.277  1.00176.42           C  
ATOM   2449  CE2 PHE G 223     -15.966  -2.203 115.598  1.00151.25           C  
ATOM   2450  CZ  PHE G 223     -14.710  -1.717 115.891  1.00160.72           C  
ATOM   2451  N   ALA G 224     -17.075  -8.294 116.978  1.00204.58           N  
ATOM   2452  CA  ALA G 224     -17.466  -9.691 116.824  1.00214.50           C  
ATOM   2453  C   ALA G 224     -18.568  -9.753 115.775  1.00195.98           C  
ATOM   2454  O   ALA G 224     -19.010  -8.727 115.248  1.00178.33           O  
ATOM   2455  CB  ALA G 224     -17.927 -10.303 118.149  1.00246.60           C  
ATOM   2456  N   ILE G 225     -19.011 -10.971 115.477  1.00227.45           N  
ATOM   2457  CA  ILE G 225     -20.111 -11.211 114.554  1.00213.25           C  
ATOM   2458  C   ILE G 225     -21.200 -11.962 115.304  1.00236.35           C  
ATOM   2459  O   ILE G 225     -20.907 -12.829 116.134  1.00261.98           O  
ATOM   2460  CB  ILE G 225     -19.660 -12.003 113.309  1.00200.73           C  
ATOM   2461  CG1 ILE G 225     -18.228 -11.629 112.924  1.00187.90           C  
ATOM   2462  CG2 ILE G 225     -20.600 -11.739 112.147  1.00180.37           C  
ATOM   2463  CD1 ILE G 225     -17.706 -12.380 111.722  1.00176.05           C  
ATOM   2464  N   LEU G 226     -22.453 -11.628 115.015  1.00178.65           N  
ATOM   2465  CA  LEU G 226     -23.603 -12.219 115.685  1.00201.83           C  
ATOM   2466  C   LEU G 226     -24.409 -13.027 114.680  1.00198.58           C  
ATOM   2467  O   LEU G 226     -24.704 -12.539 113.585  1.00174.62           O  
ATOM   2468  CB  LEU G 226     -24.477 -11.136 116.320  1.00201.72           C  
ATOM   2469  CG  LEU G 226     -23.740 -10.040 117.091  1.00202.67           C  
ATOM   2470  CD1 LEU G 226     -24.715  -8.989 117.596  1.00204.24           C  
ATOM   2471  CD2 LEU G 226     -22.941 -10.634 118.241  1.00229.44           C  
ATOM   2472  N   LYS G 227     -24.761 -14.256 115.050  1.00181.23           N  
ATOM   2473  CA  LYS G 227     -25.527 -15.150 114.189  1.00183.78           C  
ATOM   2474  C   LYS G 227     -26.925 -15.317 114.767  1.00208.29           C  
ATOM   2475  O   LYS G 227     -27.078 -15.736 115.920  1.00240.56           O  
ATOM   2476  CB  LYS G 227     -24.835 -16.507 114.046  1.00197.43           C  
ATOM   2477  CG  LYS G 227     -25.491 -17.434 113.027  1.00202.30           C  
ATOM   2478  CD  LYS G 227     -24.640 -18.670 112.762  1.00215.66           C  
ATOM   2479  CE  LYS G 227     -25.252 -19.544 111.675  1.00219.50           C  
ATOM   2480  NZ  LYS G 227     -24.402 -20.727 111.356  1.00231.29           N  
ATOM   2481  N   CYS G 228     -27.939 -14.996 113.967  1.00182.90           N  
ATOM   2482  CA  CYS G 228     -29.331 -15.115 114.388  1.00206.67           C  
ATOM   2483  C   CYS G 228     -29.842 -16.482 113.947  1.00227.24           C  
ATOM   2484  O   CYS G 228     -30.058 -16.719 112.754  1.00211.31           O  
ATOM   2485  CB  CYS G 228     -30.161 -13.981 113.790  1.00187.35           C  
ATOM   2486  SG  CYS G 228     -31.902 -14.007 114.230  1.00263.10           S  
ATOM   2487  N   LYS G 229     -30.040 -17.379 114.912  1.00206.19           N  
ATOM   2488  CA  LYS G 229     -30.300 -18.784 114.628  1.00230.67           C  
ATOM   2489  C   LYS G 229     -31.769 -19.181 114.697  1.00256.62           C  
ATOM   2490  O   LYS G 229     -32.086 -20.340 114.412  1.00275.78           O  
ATOM   2491  CB  LYS G 229     -29.500 -19.667 115.590  1.00260.21           C  
ATOM   2492  CG  LYS G 229     -28.003 -19.440 115.549  1.00241.85           C  
ATOM   2493  CD  LYS G 229     -27.305 -20.322 116.567  1.00275.49           C  
ATOM   2494  CE  LYS G 229     -27.867 -20.093 117.961  1.00305.30           C  
ATOM   2495  NZ  LYS G 229     -27.236 -20.985 118.971  1.00341.53           N  
ATOM   2496  N   ASP G 230     -32.671 -18.274 115.068  1.00247.28           N  
ATOM   2497  CA  ASP G 230     -34.054 -18.678 115.290  1.00279.42           C  
ATOM   2498  C   ASP G 230     -34.692 -19.122 113.978  1.00269.38           C  
ATOM   2499  O   ASP G 230     -34.495 -18.502 112.929  1.00232.60           O  
ATOM   2500  CB  ASP G 230     -34.856 -17.548 115.939  1.00285.70           C  
ATOM   2501  CG  ASP G 230     -35.248 -16.466 114.962  1.00249.15           C  
ATOM   2502  OD1 ASP G 230     -34.385 -15.642 114.609  1.00213.79           O  
ATOM   2503  OD2 ASP G 230     -36.426 -16.431 114.556  1.00257.91           O  
ATOM   2504  N   LYS G 231     -35.449 -20.221 114.047  1.00295.72           N  
ATOM   2505  CA  LYS G 231     -35.859 -20.934 112.840  1.00291.97           C  
ATOM   2506  C   LYS G 231     -36.723 -20.061 111.938  1.00271.95           C  
ATOM   2507  O   LYS G 231     -36.387 -19.832 110.771  1.00242.00           O  
ATOM   2508  CB  LYS G 231     -36.591 -22.224 113.218  1.00340.47           C  
ATOM   2509  CG  LYS G 231     -35.730 -23.213 113.994  1.00369.21           C  
ATOM   2510  CD  LYS G 231     -34.344 -23.334 113.378  1.00340.00           C  
ATOM   2511  CE  LYS G 231     -33.554 -24.490 113.972  1.00373.55           C  
ATOM   2512  NZ  LYS G 231     -32.222 -24.642 113.320  1.00350.31           N  
ATOM   2513  N   LYS G 232     -37.839 -19.556 112.458  1.00257.39           N  
ATOM   2514  CA  LYS G 232     -38.693 -18.674 111.672  1.00242.30           C  
ATOM   2515  C   LYS G 232     -38.293 -17.237 111.975  1.00212.13           C  
ATOM   2516  O   LYS G 232     -38.631 -16.694 113.032  1.00227.43           O  
ATOM   2517  CB  LYS G 232     -40.167 -18.936 111.971  1.00284.12           C  
ATOM   2518  CG  LYS G 232     -40.592 -20.366 111.662  1.00314.53           C  
ATOM   2519  CD  LYS G 232     -42.064 -20.466 111.295  1.00353.13           C  
ATOM   2520  CE  LYS G 232     -42.964 -20.224 112.493  1.00399.28           C  
ATOM   2521  NZ  LYS G 232     -44.396 -20.447 112.148  1.00450.40           N  
ATOM   2522  N   PHE G 233     -37.602 -16.616 111.023  1.00276.63           N  
ATOM   2523  CA  PHE G 233     -37.012 -15.295 111.195  1.00246.14           C  
ATOM   2524  C   PHE G 233     -37.168 -14.543 109.886  1.00211.04           C  
ATOM   2525  O   PHE G 233     -36.706 -15.017 108.844  1.00190.93           O  
ATOM   2526  CB  PHE G 233     -35.538 -15.417 111.594  1.00235.02           C  
ATOM   2527  CG  PHE G 233     -34.833 -14.104 111.758  1.00202.47           C  
ATOM   2528  CD1 PHE G 233     -35.317 -13.143 112.628  1.00203.33           C  
ATOM   2529  CD2 PHE G 233     -33.663 -13.845 111.062  1.00173.69           C  
ATOM   2530  CE1 PHE G 233     -34.659 -11.938 112.785  1.00176.07           C  
ATOM   2531  CE2 PHE G 233     -32.999 -12.646 111.217  1.00147.21           C  
ATOM   2532  CZ  PHE G 233     -33.497 -11.689 112.079  1.00148.65           C  
ATOM   2533  N   ASN G 234     -37.804 -13.378 109.931  1.00225.70           N  
ATOM   2534  CA  ASN G 234     -38.049 -12.608 108.719  1.00197.55           C  
ATOM   2535  C   ASN G 234     -36.929 -11.628 108.400  1.00161.34           C  
ATOM   2536  O   ASN G 234     -37.038 -10.883 107.421  1.00141.63           O  
ATOM   2537  CB  ASN G 234     -39.380 -11.861 108.827  1.00212.87           C  
ATOM   2538  CG  ASN G 234     -39.500 -11.067 110.106  1.00223.74           C  
ATOM   2539  OD1 ASN G 234     -38.892 -11.403 111.123  1.00236.96           O  
ATOM   2540  ND2 ASN G 234     -40.293 -10.004 110.062  1.00219.72           N  
ATOM   2541  N   GLY G 235     -35.863 -11.607 109.196  1.00218.79           N  
ATOM   2542  CA  GLY G 235     -34.713 -10.777 108.932  1.00186.96           C  
ATOM   2543  C   GLY G 235     -34.770  -9.390 109.534  1.00182.92           C  
ATOM   2544  O   GLY G 235     -33.716  -8.786 109.760  1.00174.74           O  
ATOM   2545  N   THR G 236     -35.961  -8.873 109.809  1.00196.68           N  
ATOM   2546  CA  THR G 236     -36.135  -7.568 110.426  1.00193.52           C  
ATOM   2547  C   THR G 236     -36.570  -7.738 111.879  1.00224.81           C  
ATOM   2548  O   THR G 236     -36.755  -8.853 112.374  1.00251.12           O  
ATOM   2549  CB  THR G 236     -37.145  -6.728 109.640  1.00184.54           C  
ATOM   2550  OG1 THR G 236     -38.380  -7.443 109.526  1.00207.24           O  
ATOM   2551  CG2 THR G 236     -36.612  -6.421 108.248  1.00152.93           C  
ATOM   2552  N   GLY G 237     -36.743  -6.608 112.560  1.00205.54           N  
ATOM   2553  CA  GLY G 237     -37.148  -6.604 113.945  1.00233.62           C  
ATOM   2554  C   GLY G 237     -36.111  -7.231 114.855  1.00241.58           C  
ATOM   2555  O   GLY G 237     -34.944  -7.396 114.488  1.00223.79           O  
ATOM   2556  N   PRO G 238     -36.521  -7.591 116.068  1.00189.33           N  
ATOM   2557  CA  PRO G 238     -35.594  -8.234 117.001  1.00200.83           C  
ATOM   2558  C   PRO G 238     -35.376  -9.697 116.653  1.00214.68           C  
ATOM   2559  O   PRO G 238     -36.219 -10.351 116.036  1.00225.19           O  
ATOM   2560  CB  PRO G 238     -36.303  -8.087 118.351  1.00230.85           C  
ATOM   2561  CG  PRO G 238     -37.752  -8.111 117.994  1.00245.77           C  
ATOM   2562  CD  PRO G 238     -37.869  -7.441 116.644  1.00214.83           C  
ATOM   2563  N   CYS G 239     -34.216 -10.209 117.062  1.00184.60           N  
ATOM   2564  CA  CYS G 239     -33.877 -11.608 116.843  1.00200.06           C  
ATOM   2565  C   CYS G 239     -33.903 -12.356 118.166  1.00236.89           C  
ATOM   2566  O   CYS G 239     -33.145 -12.005 119.084  1.00258.02           O  
ATOM   2567  CB  CYS G 239     -32.507 -11.746 116.186  1.00174.93           C  
ATOM   2568  SG  CYS G 239     -31.925 -13.450 116.181  1.00217.77           S  
ATOM   2569  N   PRO G 240     -34.752 -13.377 118.315  1.00214.54           N  
ATOM   2570  CA  PRO G 240     -34.796 -14.097 119.599  1.00252.83           C  
ATOM   2571  C   PRO G 240     -33.524 -14.864 119.913  1.00253.44           C  
ATOM   2572  O   PRO G 240     -33.059 -14.832 121.059  1.00260.13           O  
ATOM   2573  CB  PRO G 240     -36.000 -15.038 119.429  1.00286.22           C  
ATOM   2574  CG  PRO G 240     -36.803 -14.449 118.306  1.00269.41           C  
ATOM   2575  CD  PRO G 240     -35.799 -13.832 117.387  1.00220.90           C  
ATOM   2576  N   SER G 241     -32.937 -15.548 118.931  1.00246.08           N  
ATOM   2577  CA  SER G 241     -31.784 -16.413 119.161  1.00253.69           C  
ATOM   2578  C   SER G 241     -30.526 -15.693 118.692  1.00210.72           C  
ATOM   2579  O   SER G 241     -30.280 -15.581 117.488  1.00183.61           O  
ATOM   2580  CB  SER G 241     -31.955 -17.744 118.432  1.00277.78           C  
ATOM   2581  OG  SER G 241     -33.179 -18.365 118.783  1.00330.92           O  
ATOM   2582  N   VAL G 242     -29.708 -15.251 119.643  1.00270.61           N  
ATOM   2583  CA  VAL G 242     -28.530 -14.440 119.358  1.00237.03           C  
ATOM   2584  C   VAL G 242     -27.300 -15.192 119.844  1.00249.17           C  
ATOM   2585  O   VAL G 242     -27.157 -15.449 121.046  1.00277.61           O  
ATOM   2586  CB  VAL G 242     -28.622 -13.054 120.015  1.00223.72           C  
ATOM   2587  CG1 VAL G 242     -27.430 -12.198 119.619  1.00190.74           C  
ATOM   2588  CG2 VAL G 242     -29.927 -12.370 119.633  1.00217.88           C  
ATOM   2589  N   SER G 243     -26.415 -15.542 118.912  1.00258.74           N  
ATOM   2590  CA  SER G 243     -25.151 -16.198 119.218  1.00268.70           C  
ATOM   2591  C   SER G 243     -24.027 -15.483 118.483  1.00235.14           C  
ATOM   2592  O   SER G 243     -24.203 -15.045 117.341  1.00206.27           O  
ATOM   2593  CB  SER G 243     -25.179 -17.679 118.825  1.00290.00           C  
ATOM   2594  OG  SER G 243     -25.419 -17.833 117.437  1.00266.30           O  
ATOM   2595  N   THR G 244     -22.874 -15.370 119.136  1.00240.85           N  
ATOM   2596  CA  THR G 244     -21.741 -14.635 118.593  1.00214.23           C  
ATOM   2597  C   THR G 244     -20.683 -15.587 118.049  1.00214.60           C  
ATOM   2598  O   THR G 244     -20.395 -16.628 118.647  1.00243.01           O  
ATOM   2599  CB  THR G 244     -21.118 -13.717 119.651  1.00220.88           C  
ATOM   2600  OG1 THR G 244     -19.904 -13.151 119.141  1.00202.10           O  
ATOM   2601  CG2 THR G 244     -20.820 -14.485 120.931  1.00258.72           C  
ATOM   2602  N   VAL G 245     -20.124 -15.229 116.889  1.00218.40           N  
ATOM   2603  CA  VAL G 245     -19.020 -15.955 116.275  1.00215.39           C  
ATOM   2604  C   VAL G 245     -18.016 -14.926 115.769  1.00193.70           C  
ATOM   2605  O   VAL G 245     -18.338 -13.752 115.580  1.00175.56           O  
ATOM   2606  CB  VAL G 245     -19.472 -16.881 115.116  1.00202.88           C  
ATOM   2607  CG1 VAL G 245     -18.387 -17.881 114.783  1.00232.22           C  
ATOM   2608  CG2 VAL G 245     -20.732 -17.632 115.480  1.00178.30           C  
ATOM   2609  N   GLN G 246     -16.778 -15.374 115.570  1.00234.17           N  
ATOM   2610  CA  GLN G 246     -15.761 -14.525 114.969  1.00214.21           C  
ATOM   2611  C   GLN G 246     -15.654 -14.692 113.457  1.00187.22           C  
ATOM   2612  O   GLN G 246     -14.931 -13.921 112.822  1.00166.40           O  
ATOM   2613  CB  GLN G 246     -14.394 -14.794 115.614  1.00235.41           C  
ATOM   2614  CG  GLN G 246     -13.471 -13.583 115.642  1.00224.63           C  
ATOM   2615  CD  GLN G 246     -14.063 -12.426 116.423  1.00223.24           C  
ATOM   2616  OE1 GLN G 246     -14.852 -12.624 117.347  1.00241.33           O  
ATOM   2617  NE2 GLN G 246     -13.690 -11.208 116.049  1.00203.22           N  
ATOM   2618  N   CYS G 247     -16.363 -15.656 112.867  1.00216.52           N  
ATOM   2619  CA  CYS G 247     -16.332 -15.876 111.425  1.00192.80           C  
ATOM   2620  C   CYS G 247     -17.664 -16.456 110.973  1.00192.15           C  
ATOM   2621  O   CYS G 247     -18.331 -17.170 111.724  1.00217.13           O  
ATOM   2622  CB  CYS G 247     -15.200 -16.824 111.007  1.00199.84           C  
ATOM   2623  SG  CYS G 247     -13.518 -16.222 111.287  1.00204.60           S  
ATOM   2624  N   THR G 248     -18.040 -16.162 109.731  1.00206.17           N  
ATOM   2625  CA  THR G 248     -19.263 -16.728 109.184  1.00205.71           C  
ATOM   2626  C   THR G 248     -19.036 -18.186 108.788  1.00219.03           C  
ATOM   2627  O   THR G 248     -17.940 -18.735 108.931  1.00227.28           O  
ATOM   2628  CB  THR G 248     -19.739 -15.918 107.982  1.00174.90           C  
ATOM   2629  OG1 THR G 248     -18.878 -16.177 106.869  1.00159.75           O  
ATOM   2630  CG2 THR G 248     -19.709 -14.437 108.298  1.00159.20           C  
ATOM   2631  N   HIS G 249     -20.089 -18.827 108.286  1.00192.49           N  
ATOM   2632  CA  HIS G 249     -19.956 -20.158 107.716  1.00204.31           C  
ATOM   2633  C   HIS G 249     -19.362 -20.054 106.314  1.00176.58           C  
ATOM   2634  O   HIS G 249     -19.041 -18.966 105.826  1.00150.88           O  
ATOM   2635  CB  HIS G 249     -21.308 -20.868 107.694  1.00221.53           C  
ATOM   2636  CG  HIS G 249     -22.341 -20.171 106.865  1.00199.69           C  
ATOM   2637  ND1 HIS G 249     -23.170 -19.196 107.377  1.00191.92           N  
ATOM   2638  CD2 HIS G 249     -22.679 -20.306 105.561  1.00185.48           C  
ATOM   2639  CE1 HIS G 249     -23.974 -18.760 106.424  1.00174.55           C  
ATOM   2640  NE2 HIS G 249     -23.696 -19.417 105.312  1.00170.23           N  
ATOM   2641  N   GLY G 250     -19.198 -21.196 105.651  1.00212.41           N  
ATOM   2642  CA  GLY G 250     -18.676 -21.194 104.300  1.00188.11           C  
ATOM   2643  C   GLY G 250     -19.649 -20.508 103.366  1.00165.77           C  
ATOM   2644  O   GLY G 250     -20.796 -20.961 103.212  1.00176.71           O  
ATOM   2645  N   ILE G 251     -19.214 -19.427 102.727  1.00203.18           N  
ATOM   2646  CA  ILE G 251     -20.044 -18.668 101.803  1.00181.28           C  
ATOM   2647  C   ILE G 251     -19.322 -18.633 100.469  1.00159.69           C  
ATOM   2648  O   ILE G 251     -18.287 -17.967 100.333  1.00145.93           O  
ATOM   2649  CB  ILE G 251     -20.324 -17.247 102.310  1.00167.69           C  
ATOM   2650  CG1 ILE G 251     -21.058 -17.288 103.652  1.00190.21           C  
ATOM   2651  CG2 ILE G 251     -21.104 -16.455 101.271  1.00146.09           C  
ATOM   2652  CD1 ILE G 251     -21.163 -15.938 104.328  1.00181.06           C  
ATOM   2653  N   LYS G 252     -19.864 -19.330  99.485  1.00192.16           N  
ATOM   2654  CA  LYS G 252     -19.351 -19.217  98.132  1.00171.45           C  
ATOM   2655  C   LYS G 252     -19.827 -17.900  97.539  1.00146.45           C  
ATOM   2656  O   LYS G 252     -21.039 -17.702  97.397  1.00146.88           O  
ATOM   2657  CB  LYS G 252     -19.820 -20.388  97.279  1.00180.97           C  
ATOM   2658  CG  LYS G 252     -19.000 -21.651  97.463  1.00203.53           C  
ATOM   2659  CD  LYS G 252     -19.858 -22.897  97.347  1.00220.88           C  
ATOM   2660  CE  LYS G 252     -20.798 -23.029  98.536  1.00240.25           C  
ATOM   2661  NZ  LYS G 252     -20.072 -23.249  99.815  1.00264.37           N  
ATOM   2662  N   PRO G 253     -18.931 -16.971  97.206  1.00193.05           N  
ATOM   2663  CA  PRO G 253     -19.376 -15.745  96.541  1.00171.48           C  
ATOM   2664  C   PRO G 253     -19.872 -16.065  95.145  1.00159.22           C  
ATOM   2665  O   PRO G 253     -19.218 -15.739  94.149  1.00142.39           O  
ATOM   2666  CB  PRO G 253     -18.115 -14.875  96.518  1.00160.02           C  
ATOM   2667  CG  PRO G 253     -17.001 -15.855  96.522  1.00168.81           C  
ATOM   2668  CD  PRO G 253     -17.471 -16.997  97.380  1.00192.66           C  
ATOM   2669  N   VAL G 254     -21.027 -16.721  95.071  1.00161.01           N  
ATOM   2670  CA  VAL G 254     -21.556 -17.153  93.787  1.00153.37           C  
ATOM   2671  C   VAL G 254     -21.944 -15.915  92.996  1.00132.69           C  
ATOM   2672  O   VAL G 254     -22.766 -15.106  93.444  1.00133.52           O  
ATOM   2673  CB  VAL G 254     -22.755 -18.092  93.972  1.00174.37           C  
ATOM   2674  CG1 VAL G 254     -23.184 -18.677  92.637  1.00168.83           C  
ATOM   2675  CG2 VAL G 254     -22.424 -19.197  94.961  1.00197.53           C  
ATOM   2676  N   VAL G 255     -21.364 -15.765  91.811  1.00194.11           N  
ATOM   2677  CA  VAL G 255     -21.729 -14.672  90.925  1.00175.72           C  
ATOM   2678  C   VAL G 255     -22.833 -15.225  90.037  1.00176.26           C  
ATOM   2679  O   VAL G 255     -22.576 -16.015  89.125  1.00169.36           O  
ATOM   2680  CB  VAL G 255     -20.530 -14.183  90.103  1.00159.22           C  
ATOM   2681  CG1 VAL G 255     -20.802 -12.806  89.521  1.00143.81           C  
ATOM   2682  CG2 VAL G 255     -19.265 -14.175  90.955  1.00164.08           C  
ATOM   2683  N   SER G 256     -24.065 -14.802  90.304  1.00144.29           N  
ATOM   2684  CA  SER G 256     -25.219 -15.411  89.664  1.00150.58           C  
ATOM   2685  C   SER G 256     -26.406 -14.471  89.778  1.00151.45           C  
ATOM   2686  O   SER G 256     -26.438 -13.581  90.631  1.00154.66           O  
ATOM   2687  CB  SER G 256     -25.545 -16.777  90.280  1.00174.27           C  
ATOM   2688  OG  SER G 256     -25.713 -16.678  91.683  1.00190.38           O  
ATOM   2689  N   THR G 257     -27.391 -14.693  88.912  1.00163.41           N  
ATOM   2690  CA  THR G 257     -28.612 -13.902  88.896  1.00167.61           C  
ATOM   2691  C   THR G 257     -29.819 -14.820  88.768  1.00189.60           C  
ATOM   2692  O   THR G 257     -29.737 -15.903  88.181  1.00197.12           O  
ATOM   2693  CB  THR G 257     -28.617 -12.882  87.747  1.00149.17           C  
ATOM   2694  OG1 THR G 257     -28.385 -13.557  86.504  1.00146.50           O  
ATOM   2695  CG2 THR G 257     -27.543 -11.824  87.959  1.00130.72           C  
ATOM   2696  N   GLN G 258     -30.930 -14.378  89.366  1.00175.92           N  
ATOM   2697  CA  GLN G 258     -32.249 -15.007  89.289  1.00200.76           C  
ATOM   2698  C   GLN G 258     -32.352 -16.277  90.126  1.00224.78           C  
ATOM   2699  O   GLN G 258     -33.461 -16.719  90.445  1.00246.10           O  
ATOM   2700  CB  GLN G 258     -32.624 -15.332  87.840  1.00199.79           C  
ATOM   2701  CG  GLN G 258     -32.921 -14.132  86.966  1.00183.36           C  
ATOM   2702  CD  GLN G 258     -33.423 -14.540  85.596  1.00189.85           C  
ATOM   2703  OE1 GLN G 258     -33.252 -15.685  85.176  1.00201.40           O  
ATOM   2704  NE2 GLN G 258     -34.052 -13.607  84.894  1.00184.02           N  
ATOM   2705  N   LEU G 259     -31.217 -16.857  90.509  1.00179.81           N  
ATOM   2706  CA  LEU G 259     -31.201 -18.088  91.284  1.00204.91           C  
ATOM   2707  C   LEU G 259     -29.946 -18.108  92.143  1.00196.66           C  
ATOM   2708  O   LEU G 259     -28.893 -17.608  91.739  1.00175.45           O  
ATOM   2709  CB  LEU G 259     -31.232 -19.339  90.392  1.00220.17           C  
ATOM   2710  CG  LEU G 259     -32.407 -19.601  89.445  1.00214.37           C  
ATOM   2711  CD1 LEU G 259     -32.087 -20.770  88.532  1.00223.29           C  
ATOM   2712  CD2 LEU G 259     -33.684 -19.873  90.215  1.00233.42           C  
ATOM   2713  N   LEU G 260     -30.066 -18.703  93.324  1.00194.99           N  
ATOM   2714  CA  LEU G 260     -28.948 -18.858  94.242  1.00193.32           C  
ATOM   2715  C   LEU G 260     -28.579 -20.330  94.346  1.00212.25           C  
ATOM   2716  O   LEU G 260     -29.454 -21.193  94.464  1.00236.14           O  
ATOM   2717  CB  LEU G 260     -29.290 -18.295  95.624  1.00205.69           C  
ATOM   2718  CG  LEU G 260     -29.571 -16.791  95.657  1.00195.25           C  
ATOM   2719  CD1 LEU G 260     -30.189 -16.386  96.983  1.00212.22           C  
ATOM   2720  CD2 LEU G 260     -28.299 -15.998  95.392  1.00164.21           C  
ATOM   2721  N   LEU G 261     -27.282 -20.612  94.293  1.00181.98           N  
ATOM   2722  CA  LEU G 261     -26.780 -21.975  94.280  1.00198.64           C  
ATOM   2723  C   LEU G 261     -25.805 -22.186  95.430  1.00207.96           C  
ATOM   2724  O   LEU G 261     -25.080 -21.269  95.827  1.00192.69           O  
ATOM   2725  CB  LEU G 261     -26.084 -22.292  92.950  1.00179.68           C  
ATOM   2726  CG  LEU G 261     -26.850 -21.899  91.685  1.00166.45           C  
ATOM   2727  CD1 LEU G 261     -25.973 -22.046  90.453  1.00146.75           C  
ATOM   2728  CD2 LEU G 261     -28.116 -22.728  91.548  1.00193.35           C  
ATOM   2729  N   ASN G 262     -25.813 -23.404  95.974  1.00197.66           N  
ATOM   2730  CA  ASN G 262     -24.799 -23.922  96.887  1.00210.59           C  
ATOM   2731  C   ASN G 262     -24.829 -23.288  98.277  1.00216.70           C  
ATOM   2732  O   ASN G 262     -24.021 -23.677  99.131  1.00222.45           O  
ATOM   2733  CB  ASN G 262     -23.386 -23.784  96.298  1.00188.70           C  
ATOM   2734  CG  ASN G 262     -23.074 -24.861  95.275  1.00190.05           C  
ATOM   2735  OD1 ASN G 262     -23.480 -26.011  95.439  1.00213.19           O  
ATOM   2736  ND2 ASN G 262     -22.354 -24.498  94.211  1.00168.09           N  
ATOM   2737  N   GLY G 263     -25.719 -22.332  98.539  1.00200.15           N  
ATOM   2738  CA  GLY G 263     -25.720 -21.595  99.788  1.00202.23           C  
ATOM   2739  C   GLY G 263     -26.375 -22.324 100.948  1.00238.60           C  
ATOM   2740  O   GLY G 263     -26.445 -23.555 100.997  1.00264.03           O  
ATOM   2741  N   SER G 264     -26.824 -21.533 101.922  1.00192.68           N  
ATOM   2742  CA  SER G 264     -27.446 -22.047 103.136  1.00227.15           C  
ATOM   2743  C   SER G 264     -28.929 -22.350 102.937  1.00247.71           C  
ATOM   2744  O   SER G 264     -29.614 -21.721 102.125  1.00232.67           O  
ATOM   2745  CB  SER G 264     -27.283 -21.055 104.288  1.00223.25           C  
ATOM   2746  OG  SER G 264     -25.917 -20.881 104.624  1.00215.75           O  
ATOM   2747  N   LEU G 265     -29.420 -23.317 103.707  1.00201.97           N  
ATOM   2748  CA  LEU G 265     -30.817 -23.725 103.701  1.00229.60           C  
ATOM   2749  C   LEU G 265     -31.531 -23.222 104.951  1.00247.63           C  
ATOM   2750  O   LEU G 265     -30.926 -23.082 106.019  1.00251.64           O  
ATOM   2751  CB  LEU G 265     -30.944 -25.249 103.621  1.00265.11           C  
ATOM   2752  CG  LEU G 265     -30.569 -25.919 102.300  1.00254.62           C  
ATOM   2753  CD1 LEU G 265     -30.243 -27.383 102.531  1.00287.83           C  
ATOM   2754  CD2 LEU G 265     -31.699 -25.773 101.294  1.00254.58           C  
ATOM   2755  N   ALA G 266     -32.826 -22.947 104.806  1.00214.96           N  
ATOM   2756  CA  ALA G 266     -33.657 -22.512 105.922  1.00236.60           C  
ATOM   2757  C   ALA G 266     -34.088 -23.723 106.749  1.00284.70           C  
ATOM   2758  O   ALA G 266     -33.662 -24.856 106.511  1.00300.73           O  
ATOM   2759  CB  ALA G 266     -34.859 -21.720 105.416  1.00233.00           C  
ATOM   2760  N   GLU G 267     -34.953 -23.491 107.736  1.00227.60           N  
ATOM   2761  CA  GLU G 267     -35.415 -24.533 108.640  1.00276.52           C  
ATOM   2762  C   GLU G 267     -36.930 -24.468 108.773  1.00306.44           C  
ATOM   2763  O   GLU G 267     -37.529 -23.391 108.694  1.00292.58           O  
ATOM   2764  CB  GLU G 267     -34.774 -24.398 110.028  1.00285.35           C  
ATOM   2765  CG  GLU G 267     -33.346 -23.866 110.024  1.00249.98           C  
ATOM   2766  CD  GLU G 267     -32.304 -24.962 109.929  1.00264.95           C  
ATOM   2767  OE1 GLU G 267     -32.688 -26.145 109.816  1.00300.33           O  
ATOM   2768  OE2 GLU G 267     -31.098 -24.639 109.975  1.00250.62           O  
ATOM   2769  N   GLU G 268     -37.538 -25.634 108.984  1.00280.29           N  
ATOM   2770  CA  GLU G 268     -38.990 -25.779 109.184  1.00317.72           C  
ATOM   2771  C   GLU G 268     -39.691 -25.219 107.948  1.00295.65           C  
ATOM   2772  O   GLU G 268     -39.386 -25.661 106.828  1.00275.82           O  
ATOM   2773  CB  GLU G 268     -39.389 -25.139 110.508  1.00335.55           C  
ATOM   2774  CG  GLU G 268     -38.956 -25.911 111.738  1.00366.59           C  
ATOM   2775  CD  GLU G 268     -39.500 -25.306 113.017  1.00398.85           C  
ATOM   2776  OE1 GLU G 268     -39.982 -24.154 112.972  1.00374.76           O  
ATOM   2777  OE2 GLU G 268     -39.451 -25.983 114.065  1.00451.90           O  
ATOM   2778  N   GLU G 269     -40.621 -24.278 108.093  1.00311.32           N  
ATOM   2779  CA  GLU G 269     -41.267 -23.668 106.941  1.00289.69           C  
ATOM   2780  C   GLU G 269     -40.239 -22.928 106.095  1.00234.11           C  
ATOM   2781  O   GLU G 269     -39.194 -22.497 106.587  1.00210.45           O  
ATOM   2782  CB  GLU G 269     -42.360 -22.700 107.398  1.00299.04           C  
ATOM   2783  CG  GLU G 269     -43.363 -23.296 108.375  1.00355.65           C  
ATOM   2784  CD  GLU G 269     -44.325 -22.260 108.929  1.00363.73           C  
ATOM   2785  OE1 GLU G 269     -44.071 -21.051 108.746  1.00326.90           O  
ATOM   2786  OE2 GLU G 269     -45.335 -22.656 109.548  1.00408.87           O  
ATOM   2787  N   VAL G 270     -40.524 -22.800 104.802  1.00269.39           N  
ATOM   2788  CA  VAL G 270     -39.667 -21.980 103.954  1.00218.22           C  
ATOM   2789  C   VAL G 270     -39.895 -20.520 104.322  1.00197.63           C  
ATOM   2790  O   VAL G 270     -41.031 -20.031 104.322  1.00214.76           O  
ATOM   2791  CB  VAL G 270     -39.934 -22.248 102.468  1.00205.78           C  
ATOM   2792  CG1 VAL G 270     -39.308 -23.572 102.059  1.00222.38           C  
ATOM   2793  CG2 VAL G 270     -41.423 -22.262 102.179  1.00228.01           C  
ATOM   2794  N   MET G 271     -38.818 -19.822 104.662  1.00218.75           N  
ATOM   2795  CA  MET G 271     -38.944 -18.511 105.278  1.00201.71           C  
ATOM   2796  C   MET G 271     -39.092 -17.419 104.227  1.00166.76           C  
ATOM   2797  O   MET G 271     -38.461 -17.464 103.167  1.00142.85           O  
ATOM   2798  CB  MET G 271     -37.737 -18.223 106.170  1.00186.87           C  
ATOM   2799  CG  MET G 271     -38.127 -17.627 107.504  1.00210.31           C  
ATOM   2800  SD  MET G 271     -39.447 -18.580 108.275  1.00266.68           S  
ATOM   2801  CE  MET G 271     -38.632 -20.160 108.485  1.00270.52           C  
ATOM   2802  N   ILE G 272     -39.935 -16.436 104.531  1.00221.96           N  
ATOM   2803  CA  ILE G 272     -40.210 -15.315 103.641  1.00195.58           C  
ATOM   2804  C   ILE G 272     -39.614 -14.068 104.282  1.00173.58           C  
ATOM   2805  O   ILE G 272     -40.068 -13.630 105.347  1.00191.10           O  
ATOM   2806  CB  ILE G 272     -41.714 -15.142 103.388  1.00220.62           C  
ATOM   2807  CG1 ILE G 272     -42.427 -16.498 103.414  1.00255.26           C  
ATOM   2808  CG2 ILE G 272     -41.953 -14.437 102.059  1.00196.24           C  
ATOM   2809  CD1 ILE G 272     -42.068 -17.414 102.262  1.00241.75           C  
ATOM   2810  N   ARG G 273     -38.601 -13.489 103.639  1.00209.55           N  
ATOM   2811  CA  ARG G 273     -37.903 -12.322 104.162  1.00188.49           C  
ATOM   2812  C   ARG G 273     -37.967 -11.182 103.157  1.00160.08           C  
ATOM   2813  O   ARG G 273     -37.587 -11.350 101.993  1.00142.88           O  
ATOM   2814  CB  ARG G 273     -36.442 -12.647 104.489  1.00174.20           C  
ATOM   2815  CG  ARG G 273     -36.263 -13.651 105.614  1.00202.51           C  
ATOM   2816  CD  ARG G 273     -34.801 -13.776 106.015  1.00188.38           C  
ATOM   2817  NE  ARG G 273     -34.622 -14.697 107.133  1.00216.88           N  
ATOM   2818  CZ  ARG G 273     -34.399 -16.000 106.997  1.00229.89           C  
ATOM   2819  NH1 ARG G 273     -34.324 -16.538 105.787  1.00215.94           N  
ATOM   2820  NH2 ARG G 273     -34.250 -16.765 108.069  1.00258.32           N  
ATOM   2821  N   SER G 274     -38.446 -10.026 103.610  1.00212.30           N  
ATOM   2822  CA  SER G 274     -38.436  -8.813 102.806  1.00187.42           C  
ATOM   2823  C   SER G 274     -38.254  -7.626 103.737  1.00183.89           C  
ATOM   2824  O   SER G 274     -38.780  -7.623 104.854  1.00207.01           O  
ATOM   2825  CB  SER G 274     -39.722  -8.655 101.990  1.00197.79           C  
ATOM   2826  OG  SER G 274     -39.698  -7.451 101.241  1.00177.53           O  
ATOM   2827  N   GLU G 275     -37.498  -6.628 103.279  1.00234.01           N  
ATOM   2828  CA  GLU G 275     -37.358  -5.400 104.052  1.00230.66           C  
ATOM   2829  C   GLU G 275     -38.718  -4.757 104.272  1.00249.39           C  
ATOM   2830  O   GLU G 275     -39.139  -4.522 105.410  1.00261.90           O  
ATOM   2831  CB  GLU G 275     -36.408  -4.435 103.340  1.00201.23           C  
ATOM   2832  CG  GLU G 275     -36.172  -3.131 104.090  1.00197.93           C  
ATOM   2833  CD  GLU G 275     -35.147  -2.239 103.412  1.00172.03           C  
ATOM   2834  OE1 GLU G 275     -34.515  -2.690 102.433  1.00156.06           O  
ATOM   2835  OE2 GLU G 275     -34.974  -1.086 103.858  1.00169.40           O  
ATOM   2836  N   ASN G 276     -39.422  -4.467 103.183  1.00194.49           N  
ATOM   2837  CA  ASN G 276     -40.786  -3.965 103.246  1.00216.31           C  
ATOM   2838  C   ASN G 276     -41.583  -4.630 102.137  1.00222.73           C  
ATOM   2839  O   ASN G 276     -41.239  -4.492 100.960  1.00201.65           O  
ATOM   2840  CB  ASN G 276     -40.796  -2.446 103.101  1.00206.32           C  
ATOM   2841  CG  ASN G 276     -42.136  -1.836 103.409  1.00233.18           C  
ATOM   2842  OD1 ASN G 276     -42.858  -1.424 102.501  1.00247.64           O  
ATOM   2843  ND2 ASN G 276     -42.484  -1.768 104.690  1.00241.94           N  
ATOM   2844  N   ILE G 277     -42.645  -5.348 102.506  1.00227.56           N  
ATOM   2845  CA  ILE G 277     -43.430  -6.065 101.508  1.00239.85           C  
ATOM   2846  C   ILE G 277     -44.515  -5.199 100.876  1.00250.25           C  
ATOM   2847  O   ILE G 277     -45.015  -5.541  99.794  1.00250.75           O  
ATOM   2848  CB  ILE G 277     -44.059  -7.330 102.117  1.00272.59           C  
ATOM   2849  CG1 ILE G 277     -43.109  -7.955 103.139  1.00267.75           C  
ATOM   2850  CG2 ILE G 277     -44.379  -8.345 101.029  1.00280.29           C  
ATOM   2851  CD1 ILE G 277     -43.612  -9.257 103.725  1.00303.49           C  
ATOM   2852  N   THR G 278     -44.878  -4.077 101.501  1.00254.32           N  
ATOM   2853  CA  THR G 278     -45.867  -3.195 100.895  1.00262.10           C  
ATOM   2854  C   THR G 278     -45.321  -2.505  99.656  1.00231.26           C  
ATOM   2855  O   THR G 278     -46.104  -2.080  98.799  1.00236.33           O  
ATOM   2856  CB  THR G 278     -46.342  -2.147 101.901  1.00275.40           C  
ATOM   2857  OG1 THR G 278     -45.265  -1.251 102.201  1.00248.51           O  
ATOM   2858  CG2 THR G 278     -46.816  -2.815 103.184  1.00306.57           C  
ATOM   2859  N   ASN G 279     -44.002  -2.384  99.544  1.00276.15           N  
ATOM   2860  CA  ASN G 279     -43.374  -1.851  98.345  1.00247.38           C  
ATOM   2861  C   ASN G 279     -43.074  -2.999  97.393  1.00238.90           C  
ATOM   2862  O   ASN G 279     -42.312  -3.913  97.730  1.00230.37           O  
ATOM   2863  CB  ASN G 279     -42.094  -1.090  98.680  1.00223.02           C  
ATOM   2864  CG  ASN G 279     -41.434  -0.500  97.447  1.00197.98           C  
ATOM   2865  OD1 ASN G 279     -42.086  -0.285  96.425  1.00195.21           O  
ATOM   2866  ND2 ASN G 279     -40.136  -0.240  97.535  1.00181.54           N  
ATOM   2867  N   ASN G 280     -43.681  -2.950  96.209  1.00227.53           N  
ATOM   2868  CA  ASN G 280     -43.374  -3.933  95.179  1.00219.61           C  
ATOM   2869  C   ASN G 280     -41.935  -3.805  94.698  1.00185.00           C  
ATOM   2870  O   ASN G 280     -41.320  -4.803  94.306  1.00175.25           O  
ATOM   2871  CB  ASN G 280     -44.340  -3.763  94.010  1.00233.78           C  
ATOM   2872  CG  ASN G 280     -44.384  -2.337  93.509  1.00227.63           C  
ATOM   2873  OD1 ASN G 280     -43.473  -1.893  92.818  1.00203.71           O  
ATOM   2874  ND2 ASN G 280     -45.438  -1.607  93.864  1.00251.70           N  
ATOM   2875  N   ALA G 281     -41.383  -2.589  94.725  1.00235.06           N  
ATOM   2876  CA  ALA G 281     -40.064  -2.355  94.145  1.00207.04           C  
ATOM   2877  C   ALA G 281     -38.964  -3.051  94.938  1.00197.09           C  
ATOM   2878  O   ALA G 281     -38.000  -3.560  94.355  1.00178.26           O  
ATOM   2879  CB  ALA G 281     -39.796  -0.853  94.058  1.00197.78           C  
ATOM   2880  N   LYS G 282     -39.080  -3.074  96.264  1.00207.45           N  
ATOM   2881  CA  LYS G 282     -38.073  -3.734  97.083  1.00201.09           C  
ATOM   2882  C   LYS G 282     -38.083  -5.234  96.823  1.00206.48           C  
ATOM   2883  O   LYS G 282     -39.142  -5.870  96.821  1.00229.62           O  
ATOM   2884  CB  LYS G 282     -38.313  -3.446  98.564  1.00218.00           C  
ATOM   2885  CG  LYS G 282     -37.912  -2.043  98.992  1.00208.98           C  
ATOM   2886  CD  LYS G 282     -36.495  -1.719  98.542  1.00182.93           C  
ATOM   2887  CE  LYS G 282     -36.140  -0.267  98.818  1.00175.76           C  
ATOM   2888  NZ  LYS G 282     -34.798   0.089  98.277  1.00153.06           N  
ATOM   2889  N   ASN G 283     -36.899  -5.796  96.596  1.00202.13           N  
ATOM   2890  CA  ASN G 283     -36.780  -7.217  96.313  1.00207.62           C  
ATOM   2891  C   ASN G 283     -37.119  -8.041  97.550  1.00231.48           C  
ATOM   2892  O   ASN G 283     -36.940  -7.601  98.689  1.00236.37           O  
ATOM   2893  CB  ASN G 283     -35.367  -7.546  95.830  1.00183.53           C  
ATOM   2894  CG  ASN G 283     -34.964  -6.736  94.609  1.00162.47           C  
ATOM   2895  OD1 ASN G 283     -35.810  -6.329  93.812  1.00167.14           O  
ATOM   2896  ND2 ASN G 283     -33.665  -6.500  94.456  1.00141.33           N  
ATOM   2897  N   ILE G 284     -37.620  -9.251  97.314  1.00142.49           N  
ATOM   2898  CA  ILE G 284     -38.010 -10.175  98.373  1.00170.45           C  
ATOM   2899  C   ILE G 284     -37.192 -11.449  98.216  1.00169.38           C  
ATOM   2900  O   ILE G 284     -37.102 -12.002  97.114  1.00164.94           O  
ATOM   2901  CB  ILE G 284     -39.518 -10.484  98.336  1.00200.65           C  
ATOM   2902  CG1 ILE G 284     -40.340  -9.194  98.420  1.00203.98           C  
ATOM   2903  CG2 ILE G 284     -39.895 -11.429  99.467  1.00231.70           C  
ATOM   2904  CD1 ILE G 284     -40.786  -8.653  97.075  1.00197.66           C  
ATOM   2905  N   LEU G 285     -36.605 -11.914  99.315  1.00177.53           N  
ATOM   2906  CA  LEU G 285     -35.722 -13.070  99.305  1.00177.29           C  
ATOM   2907  C   LEU G 285     -36.358 -14.232 100.060  1.00212.49           C  
ATOM   2908  O   LEU G 285     -37.068 -14.038 101.051  1.00234.01           O  
ATOM   2909  CB  LEU G 285     -34.363 -12.729  99.924  1.00160.05           C  
ATOM   2910  CG  LEU G 285     -33.720 -11.402  99.506  1.00130.38           C  
ATOM   2911  CD1 LEU G 285     -32.335 -11.248 100.119  1.00118.25           C  
ATOM   2912  CD2 LEU G 285     -33.653 -11.261  97.995  1.00110.27           C  
ATOM   2913  N   VAL G 286     -36.099 -15.447  99.573  1.00168.96           N  
ATOM   2914  CA  VAL G 286     -36.630 -16.669 100.163  1.00202.93           C  
ATOM   2915  C   VAL G 286     -35.468 -17.608 100.464  1.00204.48           C  
ATOM   2916  O   VAL G 286     -34.378 -17.488  99.900  1.00179.82           O  
ATOM   2917  CB  VAL G 286     -37.659 -17.362  99.239  1.00217.17           C  
ATOM   2918  CG1 VAL G 286     -38.578 -18.278 100.039  1.00257.86           C  
ATOM   2919  CG2 VAL G 286     -38.467 -16.329  98.465  1.00209.76           C  
ATOM   2920  N   GLN G 287     -35.712 -18.553 101.372  1.00191.56           N  
ATOM   2921  CA  GLN G 287     -34.708 -19.538 101.753  1.00200.22           C  
ATOM   2922  C   GLN G 287     -35.368 -20.902 101.877  1.00239.87           C  
ATOM   2923  O   GLN G 287     -36.386 -21.042 102.562  1.00271.03           O  
ATOM   2924  CB  GLN G 287     -34.024 -19.149 103.069  1.00201.90           C  
ATOM   2925  CG  GLN G 287     -32.673 -19.814 103.292  1.00200.76           C  
ATOM   2926  CD  GLN G 287     -32.057 -19.444 104.628  1.00204.37           C  
ATOM   2927  OE1 GLN G 287     -32.746 -18.977 105.535  1.00212.00           O  
ATOM   2928  NE2 GLN G 287     -30.750 -19.648 104.754  1.00200.13           N  
ATOM   2929  N   PHE G 288     -34.787 -21.901 101.217  1.00194.31           N  
ATOM   2930  CA  PHE G 288     -35.365 -23.237 101.186  1.00232.87           C  
ATOM   2931  C   PHE G 288     -34.988 -24.025 102.432  1.00261.92           C  
ATOM   2932  O   PHE G 288     -33.891 -23.881 102.975  1.00248.23           O  
ATOM   2933  CB  PHE G 288     -34.884 -24.027  99.966  1.00224.67           C  
ATOM   2934  CG  PHE G 288     -35.261 -23.429  98.641  1.00201.40           C  
ATOM   2935  CD1 PHE G 288     -36.080 -22.317  98.553  1.00191.03           C  
ATOM   2936  CD2 PHE G 288     -34.797 -24.004  97.471  1.00191.82           C  
ATOM   2937  CE1 PHE G 288     -36.413 -21.783  97.323  1.00171.79           C  
ATOM   2938  CE2 PHE G 288     -35.126 -23.479  96.241  1.00171.91           C  
ATOM   2939  CZ  PHE G 288     -35.936 -22.366  96.166  1.00162.14           C  
ATOM   2940  N   ASN G 289     -35.913 -24.867 102.884  1.00207.19           N  
ATOM   2941  CA  ASN G 289     -35.544 -25.960 103.771  1.00239.15           C  
ATOM   2942  C   ASN G 289     -35.115 -27.204 103.004  1.00249.30           C  
ATOM   2943  O   ASN G 289     -34.438 -28.068 103.573  1.00264.94           O  
ATOM   2944  CB  ASN G 289     -36.711 -26.302 104.704  1.00286.38           C  
ATOM   2945  CG  ASN G 289     -36.365 -27.392 105.699  1.00322.71           C  
ATOM   2946  OD1 ASN G 289     -35.740 -27.134 106.728  1.00340.30           O  
ATOM   2947  ND2 ASN G 289     -36.771 -28.620 105.398  1.00336.03           N  
ATOM   2948  N   THR G 290     -35.475 -27.300 101.725  1.00226.87           N  
ATOM   2949  CA  THR G 290     -35.144 -28.442 100.879  1.00236.32           C  
ATOM   2950  C   THR G 290     -34.280 -27.988  99.711  1.00190.44           C  
ATOM   2951  O   THR G 290     -34.737 -27.168  98.896  1.00167.69           O  
ATOM   2952  CB  THR G 290     -36.413 -29.125 100.364  1.00273.78           C  
ATOM   2953  OG1 THR G 290     -37.116 -28.235  99.488  1.00253.07           O  
ATOM   2954  CG2 THR G 290     -37.319 -29.505 101.523  1.00319.14           C  
ATOM   2955  N   PRO G 291     -33.047 -28.471  99.578  1.00249.87           N  
ATOM   2956  CA  PRO G 291     -32.240 -28.105  98.410  1.00207.68           C  
ATOM   2957  C   PRO G 291     -32.783 -28.745  97.141  1.00212.91           C  
ATOM   2958  O   PRO G 291     -33.370 -29.830  97.165  1.00247.64           O  
ATOM   2959  CB  PRO G 291     -30.849 -28.644  98.758  1.00200.83           C  
ATOM   2960  CG  PRO G 291     -31.119 -29.790  99.674  1.00247.54           C  
ATOM   2961  CD  PRO G 291     -32.346 -29.416 100.466  1.00275.45           C  
ATOM   2962  N   VAL G 292     -32.581 -28.054  96.021  1.00225.78           N  
ATOM   2963  CA  VAL G 292     -33.101 -28.471  94.725  1.00226.24           C  
ATOM   2964  C   VAL G 292     -31.932 -28.774  93.797  1.00199.30           C  
ATOM   2965  O   VAL G 292     -30.959 -28.015  93.737  1.00163.52           O  
ATOM   2966  CB  VAL G 292     -34.024 -27.397  94.113  1.00210.45           C  
ATOM   2967  CG1 VAL G 292     -34.627 -27.890  92.806  1.00215.02           C  
ATOM   2968  CG2 VAL G 292     -35.117 -27.015  95.099  1.00237.31           C  
ATOM   2969  N   GLN G 293     -32.038 -29.884  93.069  1.00232.74           N  
ATOM   2970  CA  GLN G 293     -30.981 -30.353  92.184  1.00212.80           C  
ATOM   2971  C   GLN G 293     -31.120 -29.737  90.797  1.00181.69           C  
ATOM   2972  O   GLN G 293     -32.233 -29.546  90.298  1.00186.63           O  
ATOM   2973  CB  GLN G 293     -31.022 -31.880  92.078  1.00249.28           C  
ATOM   2974  CG  GLN G 293     -29.867 -32.502  91.307  1.00236.32           C  
ATOM   2975  CD  GLN G 293     -28.658 -32.770  92.182  1.00244.63           C  
ATOM   2976  OE1 GLN G 293     -28.580 -32.295  93.315  1.00247.20           O  
ATOM   2977  NE2 GLN G 293     -27.712 -33.543  91.662  1.00250.72           N  
ATOM   2978  N   ILE G 294     -29.984 -29.419  90.181  1.00223.28           N  
ATOM   2979  CA  ILE G 294     -29.954 -28.984  88.788  1.00195.59           C  
ATOM   2980  C   ILE G 294     -28.651 -29.460  88.160  1.00179.49           C  
ATOM   2981  O   ILE G 294     -27.586 -29.404  88.783  1.00168.61           O  
ATOM   2982  CB  ILE G 294     -30.120 -27.452  88.670  1.00163.58           C  
ATOM   2983  CG1 ILE G 294     -29.984 -27.000  87.215  1.00134.98           C  
ATOM   2984  CG2 ILE G 294     -29.120 -26.724  89.547  1.00146.05           C  
ATOM   2985  CD1 ILE G 294     -30.048 -25.502  87.039  1.00104.77           C  
ATOM   2986  N   ASN G 295     -28.742 -29.934  86.918  1.00176.52           N  
ATOM   2987  CA  ASN G 295     -27.591 -30.388  86.143  1.00163.80           C  
ATOM   2988  C   ASN G 295     -27.420 -29.460  84.950  1.00129.12           C  
ATOM   2989  O   ASN G 295     -28.200 -29.528  83.996  1.00130.61           O  
ATOM   2990  CB  ASN G 295     -27.782 -31.827  85.671  1.00195.79           C  
ATOM   2991  CG  ASN G 295     -27.628 -32.832  86.783  1.00232.87           C  
ATOM   2992  OD1 ASN G 295     -26.694 -32.755  87.580  1.00230.69           O  
ATOM   2993  ND2 ASN G 295     -28.547 -33.786  86.847  1.00269.43           N  
ATOM   2994  N   CYS G 296     -26.386 -28.628  84.978  1.00175.89           N  
ATOM   2995  CA  CYS G 296     -26.118 -27.700  83.889  1.00143.61           C  
ATOM   2996  C   CYS G 296     -24.988 -28.239  83.025  1.00134.34           C  
ATOM   2997  O   CYS G 296     -23.958 -28.681  83.545  1.00139.89           O  
ATOM   2998  CB  CYS G 296     -25.770 -26.311  84.420  1.00117.44           C  
ATOM   2999  SG  CYS G 296     -27.215 -25.290  84.786  1.00140.56           S  
ATOM   3000  N   THR G 297     -25.189 -28.208  81.709  1.00142.36           N  
ATOM   3001  CA  THR G 297     -24.236 -28.767  80.765  1.00133.51           C  
ATOM   3002  C   THR G 297     -24.055 -27.832  79.580  1.00103.16           C  
ATOM   3003  O   THR G 297     -25.009 -27.191  79.133  1.00 96.87           O  
ATOM   3004  CB  THR G 297     -24.688 -30.133  80.229  1.00159.08           C  
ATOM   3005  OG1 THR G 297     -25.899 -29.972  79.480  1.00154.39           O  
ATOM   3006  CG2 THR G 297     -24.927 -31.111  81.361  1.00194.37           C  
ATOM   3007  N   ARG G 298     -22.823 -27.760  79.079  1.00192.77           N  
ATOM   3008  CA  ARG G 298     -22.589 -27.308  77.716  1.00170.76           C  
ATOM   3009  C   ARG G 298     -22.252 -28.546  76.901  1.00183.20           C  
ATOM   3010  O   ARG G 298     -21.112 -29.032  76.955  1.00180.63           O  
ATOM   3011  CB  ARG G 298     -21.448 -26.289  77.654  1.00145.70           C  
ATOM   3012  CG  ARG G 298     -21.317 -25.588  76.317  1.00122.81           C  
ATOM   3013  CD  ARG G 298     -20.224 -26.198  75.460  1.00119.94           C  
ATOM   3014  NE  ARG G 298     -18.934 -26.242  76.144  1.00126.85           N  
ATOM   3015  CZ  ARG G 298     -18.150 -25.186  76.339  1.00114.70           C  
ATOM   3016  NH1 ARG G 298     -18.525 -23.986  75.916  1.00 95.24           N  
ATOM   3017  NH2 ARG G 298     -16.990 -25.328  76.962  1.00124.73           N  
ATOM   3018  N   PRO G 299     -23.190 -29.074  76.112  1.00156.87           N  
ATOM   3019  CA  PRO G 299     -22.954 -30.366  75.449  1.00175.19           C  
ATOM   3020  C   PRO G 299     -21.960 -30.299  74.311  1.00157.15           C  
ATOM   3021  O   PRO G 299     -21.432 -31.344  73.911  1.00165.10           O  
ATOM   3022  CB  PRO G 299     -24.349 -30.761  74.951  1.00196.88           C  
ATOM   3023  CG  PRO G 299     -25.066 -29.469  74.812  1.00178.53           C  
ATOM   3024  CD  PRO G 299     -24.551 -28.569  75.884  1.00158.60           C  
ATOM   3025  N   ASN G 300     -21.696 -29.118  73.768  1.00185.21           N  
ATOM   3026  CA  ASN G 300     -20.735 -29.005  72.684  1.00168.28           C  
ATOM   3027  C   ASN G 300     -19.333 -29.326  73.183  1.00166.66           C  
ATOM   3028  O   ASN G 300     -18.970 -29.010  74.320  1.00161.27           O  
ATOM   3029  CB  ASN G 300     -20.780 -27.603  72.083  1.00141.86           C  
ATOM   3030  CG  ASN G 300     -22.059 -27.346  71.317  1.00143.06           C  
ATOM   3031  OD1 ASN G 300     -22.571 -28.231  70.631  1.00155.47           O  
ATOM   3032  ND2 ASN G 300     -22.584 -26.133  71.432  1.00131.96           N  
ATOM   3033  N   ASN G 301     -18.544 -29.958  72.323  1.00169.39           N  
ATOM   3034  CA  ASN G 301     -17.174 -30.339  72.647  1.00171.65           C  
ATOM   3035  C   ASN G 301     -16.288 -29.289  71.985  1.00146.53           C  
ATOM   3036  O   ASN G 301     -16.053 -29.326  70.774  1.00139.39           O  
ATOM   3037  CB  ASN G 301     -16.910 -31.750  72.132  1.00192.68           C  
ATOM   3038  CG  ASN G 301     -15.726 -32.434  72.792  1.00209.86           C  
ATOM   3039  OD1 ASN G 301     -15.476 -32.304  73.987  1.00217.01           O  
ATOM   3040  ND2 ASN G 301     -15.001 -33.190  71.980  1.00218.05           N  
ATOM   3041  N   ASN G 302     -15.794 -28.356  72.791  1.00171.92           N  
ATOM   3042  CA  ASN G 302     -15.085 -27.184  72.303  1.00149.47           C  
ATOM   3043  C   ASN G 302     -13.604 -27.457  72.078  1.00151.22           C  
ATOM   3044  O   ASN G 302     -13.009 -28.343  72.697  1.00167.03           O  
ATOM   3045  CB  ASN G 302     -15.254 -26.012  73.270  1.00137.67           C  
ATOM   3046  CG  ASN G 302     -16.596 -25.326  73.116  1.00129.10           C  
ATOM   3047  OD1 ASN G 302     -17.544 -25.907  72.587  1.00131.14           O  
ATOM   3048  ND2 ASN G 302     -16.681 -24.080  73.567  1.00121.05           N  
ATOM   3049  N   THR G 303     -13.016 -26.672  71.182  1.00162.76           N  
ATOM   3050  CA  THR G 303     -11.575 -26.592  71.008  1.00162.72           C  
ATOM   3051  C   THR G 303     -11.114 -25.193  71.398  1.00149.21           C  
ATOM   3052  O   THR G 303     -11.784 -24.204  71.083  1.00135.38           O  
ATOM   3053  CB  THR G 303     -11.176 -26.890  69.559  1.00158.44           C  
ATOM   3054  OG1 THR G 303     -11.770 -28.124  69.138  1.00169.78           O  
ATOM   3055  CG2 THR G 303      -9.663 -26.982  69.423  1.00163.72           C  
ATOM   3056  N   ARG G 304      -9.982 -25.105  72.095  1.00 95.84           N  
ATOM   3057  CA  ARG G 304      -9.401 -23.822  72.479  1.00 86.28           C  
ATOM   3058  C   ARG G 304      -8.174 -23.562  71.611  1.00 88.71           C  
ATOM   3059  O   ARG G 304      -7.157 -24.251  71.743  1.00102.96           O  
ATOM   3060  CB  ARG G 304      -9.036 -23.787  73.961  1.00 95.20           C  
ATOM   3061  CG  ARG G 304      -8.455 -22.448  74.402  1.00 86.96           C  
ATOM   3062  CD  ARG G 304      -7.701 -22.538  75.718  1.00101.74           C  
ATOM   3063  NE  ARG G 304      -8.586 -22.479  76.876  1.00104.90           N  
ATOM   3064  CZ  ARG G 304      -8.167 -22.551  78.135  1.00120.27           C  
ATOM   3065  NH1 ARG G 304      -6.874 -22.688  78.398  1.00134.50           N  
ATOM   3066  NH2 ARG G 304      -9.039 -22.488  79.133  1.00123.16           N  
ATOM   3067  N   LYS G 305      -8.269 -22.562  70.735  1.00136.97           N  
ATOM   3068  CA  LYS G 305      -7.154 -22.143  69.897  1.00138.71           C  
ATOM   3069  C   LYS G 305      -6.414 -21.019  70.608  1.00139.29           C  
ATOM   3070  O   LYS G 305      -6.957 -19.922  70.784  1.00128.63           O  
ATOM   3071  CB  LYS G 305      -7.640 -21.676  68.526  1.00125.97           C  
ATOM   3072  CG  LYS G 305      -8.160 -22.760  67.599  1.00126.15           C  
ATOM   3073  CD  LYS G 305      -8.113 -22.271  66.153  1.00113.94           C  
ATOM   3074  CE  LYS G 305      -8.762 -23.250  65.191  1.00116.55           C  
ATOM   3075  NZ  LYS G 305     -10.248 -23.164  65.223  1.00117.46           N  
ATOM   3076  N   SER G 306      -5.178 -21.290  71.012  1.00129.74           N  
ATOM   3077  CA  SER G 306      -4.321 -20.299  71.647  1.00133.87           C  
ATOM   3078  C   SER G 306      -3.464 -19.671  70.562  1.00135.88           C  
ATOM   3079  O   SER G 306      -2.614 -20.336  69.959  1.00148.82           O  
ATOM   3080  CB  SER G 306      -3.458 -20.923  72.739  1.00152.36           C  
ATOM   3081  OG  SER G 306      -2.795 -19.922  73.493  1.00157.67           O  
ATOM   3082  N   ILE G 307      -3.687 -18.391  70.321  1.00120.93           N  
ATOM   3083  CA  ILE G 307      -3.018 -17.657  69.261  1.00123.75           C  
ATOM   3084  C   ILE G 307      -2.106 -16.615  69.894  1.00135.07           C  
ATOM   3085  O   ILE G 307      -2.461 -16.002  70.906  1.00133.51           O  
ATOM   3086  CB  ILE G 307      -4.066 -17.024  68.327  1.00107.17           C  
ATOM   3087  CG1 ILE G 307      -4.629 -18.081  67.382  1.00 98.59           C  
ATOM   3088  CG2 ILE G 307      -3.465 -15.900  67.535  1.00 97.12           C  
ATOM   3089  CD1 ILE G 307      -5.877 -17.620  66.706  1.00 89.52           C  
ATOM   3090  N   ARG G 308      -0.929 -16.409  69.300  1.00109.26           N  
ATOM   3091  CA  ARG G 308       0.116 -15.609  69.938  1.00126.99           C  
ATOM   3092  C   ARG G 308      -0.007 -14.147  69.513  1.00124.56           C  
ATOM   3093  O   ARG G 308       0.288 -13.793  68.366  1.00124.46           O  
ATOM   3094  CB  ARG G 308       1.497 -16.165  69.598  1.00161.54           C  
ATOM   3095  CG  ARG G 308       1.954 -17.298  70.511  1.00172.85           C  
ATOM   3096  CD  ARG G 308       3.202 -18.000  69.984  1.00186.25           C  
ATOM   3097  NE  ARG G 308       4.050 -18.502  71.065  1.00205.43           N  
ATOM   3098  CZ  ARG G 308       5.184 -19.171  70.877  1.00230.46           C  
ATOM   3099  NH1 ARG G 308       5.608 -19.427  69.647  1.00238.75           N  
ATOM   3100  NH2 ARG G 308       5.896 -19.587  71.917  1.00248.88           N  
ATOM   3101  N   ILE G 309      -0.447 -13.302  70.448  1.00131.61           N  
ATOM   3102  CA  ILE G 309      -0.445 -11.848  70.303  1.00136.13           C  
ATOM   3103  C   ILE G 309       0.735 -11.201  71.029  1.00160.03           C  
ATOM   3104  O   ILE G 309       0.797  -9.972  71.138  1.00164.96           O  
ATOM   3105  CB  ILE G 309      -1.783 -11.247  70.762  1.00116.70           C  
ATOM   3106  CG1 ILE G 309      -2.924 -12.204  70.426  1.00 97.51           C  
ATOM   3107  CG2 ILE G 309      -2.042  -9.922  70.067  1.00115.80           C  
ATOM   3108  CD1 ILE G 309      -4.292 -11.573  70.511  1.00 87.08           C  
ATOM   3109  N   GLY G 312       1.669 -12.000  71.534  1.00117.69           N  
ATOM   3110  CA  GLY G 312       2.677 -11.549  72.480  1.00142.55           C  
ATOM   3111  C   GLY G 312       3.750 -10.631  71.921  1.00162.86           C  
ATOM   3112  O   GLY G 312       3.505  -9.918  70.952  1.00156.64           O  
ATOM   3113  N   PRO G 313       4.938 -10.601  72.548  1.00116.10           N  
ATOM   3114  CA  PRO G 313       5.472 -11.504  73.577  1.00129.86           C  
ATOM   3115  C   PRO G 313       4.814 -11.407  74.952  1.00118.64           C  
ATOM   3116  O   PRO G 313       4.559 -10.318  75.463  1.00115.01           O  
ATOM   3117  CB  PRO G 313       6.938 -11.084  73.663  1.00164.80           C  
ATOM   3118  CG  PRO G 313       6.934  -9.653  73.287  1.00165.87           C  
ATOM   3119  CD  PRO G 313       5.898  -9.533  72.213  1.00139.57           C  
ATOM   3120  N   GLY G 314       4.516 -12.572  75.523  1.00145.99           N  
ATOM   3121  CA  GLY G 314       3.912 -12.697  76.827  1.00138.14           C  
ATOM   3122  C   GLY G 314       2.401 -12.602  76.806  1.00110.49           C  
ATOM   3123  O   GLY G 314       1.736 -13.151  77.692  1.00101.89           O  
ATOM   3124  N   GLN G 315       1.848 -11.910  75.814  1.00126.98           N  
ATOM   3125  CA  GLN G 315       0.429 -11.910  75.506  1.00 99.14           C  
ATOM   3126  C   GLN G 315       0.072 -13.100  74.618  1.00 86.71           C  
ATOM   3127  O   GLN G 315       0.915 -13.654  73.906  1.00 94.75           O  
ATOM   3128  CB  GLN G 315       0.024 -10.597  74.833  1.00 94.72           C  
ATOM   3129  CG  GLN G 315       0.289  -9.354  75.676  1.00 90.87           C  
ATOM   3130  CD  GLN G 315      -0.557  -9.312  76.939  1.00101.82           C  
ATOM   3131  OE1 GLN G 315      -1.723  -9.709  76.932  1.00 95.92           O  
ATOM   3132  NE2 GLN G 315       0.034  -8.842  78.036  1.00126.10           N  
ATOM   3133  N   ALA G 316      -1.203 -13.478  74.658  1.00111.28           N  
ATOM   3134  CA  ALA G 316      -1.765 -14.510  73.793  1.00100.36           C  
ATOM   3135  C   ALA G 316      -3.262 -14.564  74.052  1.00 86.61           C  
ATOM   3136  O   ALA G 316      -3.737 -14.157  75.114  1.00 85.59           O  
ATOM   3137  CB  ALA G 316      -1.142 -15.889  74.045  1.00113.69           C  
ATOM   3138  N   PHE G 317      -3.993 -15.108  73.085  1.00 93.37           N  
ATOM   3139  CA  PHE G 317      -5.448 -15.116  73.120  1.00 84.60           C  
ATOM   3140  C   PHE G 317      -5.948 -16.527  72.884  1.00 80.82           C  
ATOM   3141  O   PHE G 317      -5.502 -17.201  71.951  1.00 81.27           O  
ATOM   3142  CB  PHE G 317      -6.036 -14.171  72.070  1.00 81.44           C  
ATOM   3143  CG  PHE G 317      -7.493 -14.412  71.779  1.00 72.99           C  
ATOM   3144  CD1 PHE G 317      -8.449 -14.270  72.773  1.00 70.16           C  
ATOM   3145  CD2 PHE G 317      -7.909 -14.760  70.502  1.00 68.77           C  
ATOM   3146  CE1 PHE G 317      -9.791 -14.485  72.501  1.00 63.96           C  
ATOM   3147  CE2 PHE G 317      -9.249 -14.971  70.226  1.00 62.21           C  
ATOM   3148  CZ  PHE G 317     -10.191 -14.835  71.226  1.00 60.38           C  
ATOM   3149  N   TYR G 318      -6.886 -16.959  73.715  1.00 92.36           N  
ATOM   3150  CA  TYR G 318      -7.426 -18.309  73.658  1.00 89.77           C  
ATOM   3151  C   TYR G 318      -8.782 -18.233  72.972  1.00 80.39           C  
ATOM   3152  O   TYR G 318      -9.755 -17.743  73.554  1.00 76.73           O  
ATOM   3153  CB  TYR G 318      -7.526 -18.898  75.063  1.00 94.03           C  
ATOM   3154  CG  TYR G 318      -6.266 -18.663  75.868  1.00106.20           C  
ATOM   3155  CD1 TYR G 318      -5.248 -19.607  75.896  1.00117.74           C  
ATOM   3156  CD2 TYR G 318      -6.081 -17.481  76.574  1.00108.63           C  
ATOM   3157  CE1 TYR G 318      -4.088 -19.386  76.618  1.00132.21           C  
ATOM   3158  CE2 TYR G 318      -4.926 -17.248  77.287  1.00122.55           C  
ATOM   3159  CZ  TYR G 318      -3.934 -18.204  77.312  1.00134.70           C  
ATOM   3160  OH  TYR G 318      -2.785 -17.971  78.035  1.00151.59           O  
ATOM   3161  N   ALA G 319      -8.839 -18.723  71.737  1.00114.79           N  
ATOM   3162  CA  ALA G 319     -10.029 -18.629  70.912  1.00103.64           C  
ATOM   3163  C   ALA G 319     -10.840 -19.914  71.029  1.00106.18           C  
ATOM   3164  O   ALA G 319     -10.481 -20.844  71.754  1.00116.67           O  
ATOM   3165  CB  ALA G 319      -9.648 -18.336  69.461  1.00101.10           C  
ATOM   3166  N   THR G 320     -11.954 -19.965  70.311  1.00125.99           N  
ATOM   3167  CA  THR G 320     -12.812 -21.138  70.291  1.00132.06           C  
ATOM   3168  C   THR G 320     -12.617 -21.874  68.972  1.00133.10           C  
ATOM   3169  O   THR G 320     -12.712 -21.271  67.898  1.00124.17           O  
ATOM   3170  CB  THR G 320     -14.279 -20.747  70.452  1.00126.88           C  
ATOM   3171  OG1 THR G 320     -14.736 -20.181  69.223  1.00119.43           O  
ATOM   3172  CG2 THR G 320     -14.445 -19.711  71.546  1.00139.30           C  
ATOM   3173  N   GLY G 321     -12.338 -23.170  69.054  1.00137.89           N  
ATOM   3174  CA  GLY G 321     -12.217 -23.988  67.869  1.00141.75           C  
ATOM   3175  C   GLY G 321     -13.547 -24.581  67.452  1.00145.15           C  
ATOM   3176  O   GLY G 321     -14.594 -24.331  68.049  1.00142.35           O  
ATOM   3177  N   ASP G 321A    -13.497 -25.390  66.400  1.00197.74           N  
ATOM   3178  CA  ASP G 321A    -14.712 -25.978  65.855  1.00203.66           C  
ATOM   3179  C   ASP G 321A    -15.197 -27.114  66.744  1.00217.95           C  
ATOM   3180  O   ASP G 321A    -14.403 -27.898  67.273  1.00226.28           O  
ATOM   3181  CB  ASP G 321A    -14.477 -26.478  64.428  1.00210.89           C  
ATOM   3182  CG  ASP G 321A    -15.744 -27.015  63.777  1.00216.99           C  
ATOM   3183  OD1 ASP G 321A    -16.810 -26.981  64.426  1.00223.89           O  
ATOM   3184  OD2 ASP G 321A    -15.676 -27.463  62.612  1.00216.39           O  
ATOM   3185  N   ILE G 322     -16.518 -27.184  66.912  1.00155.33           N  
ATOM   3186  CA  ILE G 322     -17.119 -28.247  67.704  1.00173.20           C  
ATOM   3187  C   ILE G 322     -16.819 -29.590  67.059  1.00191.90           C  
ATOM   3188  O   ILE G 322     -16.818 -29.725  65.828  1.00190.00           O  
ATOM   3189  CB  ILE G 322     -18.632 -28.009  67.832  1.00173.83           C  
ATOM   3190  CG1 ILE G 322     -18.895 -26.512  68.016  1.00154.57           C  
ATOM   3191  CG2 ILE G 322     -19.218 -28.851  68.959  1.00194.36           C  
ATOM   3192  CD1 ILE G 322     -20.123 -26.173  68.815  1.00157.18           C  
ATOM   3193  N   ILE G 323     -16.561 -30.592  67.889  1.00166.23           N  
ATOM   3194  CA  ILE G 323     -16.211 -31.925  67.418  1.00187.96           C  
ATOM   3195  C   ILE G 323     -17.461 -32.787  67.523  1.00206.10           C  
ATOM   3196  O   ILE G 323     -17.902 -33.126  68.626  1.00218.42           O  
ATOM   3197  CB  ILE G 323     -15.046 -32.521  68.220  1.00201.85           C  
ATOM   3198  CG1 ILE G 323     -13.822 -31.611  68.128  1.00186.45           C  
ATOM   3199  CG2 ILE G 323     -14.718 -33.917  67.723  1.00224.30           C  
ATOM   3200  CD1 ILE G 323     -12.644 -32.102  68.937  1.00199.52           C  
ATOM   3201  N   GLY G 324     -18.030 -33.146  66.378  1.00192.76           N  
ATOM   3202  CA  GLY G 324     -19.224 -33.967  66.366  1.00215.42           C  
ATOM   3203  C   GLY G 324     -20.545 -33.235  66.471  1.00210.68           C  
ATOM   3204  O   GLY G 324     -20.712 -32.144  65.916  1.00190.91           O  
ATOM   3205  N   ASP G 325     -21.497 -33.863  67.162  1.00165.56           N  
ATOM   3206  CA  ASP G 325     -22.864 -33.365  67.241  1.00167.58           C  
ATOM   3207  C   ASP G 325     -22.903 -31.911  67.688  1.00142.25           C  
ATOM   3208  O   ASP G 325     -22.194 -31.509  68.615  1.00136.33           O  
ATOM   3209  CB  ASP G 325     -23.671 -34.223  68.216  1.00200.02           C  
ATOM   3210  CG  ASP G 325     -23.843 -35.643  67.733  1.00230.19           C  
ATOM   3211  OD1 ASP G 325     -24.074 -35.830  66.523  1.00227.29           O  
ATOM   3212  OD2 ASP G 325     -23.746 -36.570  68.564  1.00258.32           O  
ATOM   3213  N   ILE G 326     -23.739 -31.127  67.015  1.00189.15           N  
ATOM   3214  CA  ILE G 326     -24.014 -29.753  67.413  1.00170.13           C  
ATOM   3215  C   ILE G 326     -25.234 -29.778  68.322  1.00188.21           C  
ATOM   3216  O   ILE G 326     -26.350 -30.057  67.875  1.00203.83           O  
ATOM   3217  CB  ILE G 326     -24.255 -28.848  66.201  1.00151.09           C  
ATOM   3218  CG1 ILE G 326     -22.958 -28.641  65.433  1.00136.02           C  
ATOM   3219  CG2 ILE G 326     -24.820 -27.512  66.652  1.00135.08           C  
ATOM   3220  CD1 ILE G 326     -21.925 -27.913  66.234  1.00123.83           C  
ATOM   3221  N   ARG G 327     -25.019 -29.482  69.594  1.00138.27           N  
ATOM   3222  CA  ARG G 327     -26.071 -29.353  70.586  1.00153.81           C  
ATOM   3223  C   ARG G 327     -25.980 -27.961  71.204  1.00132.14           C  
ATOM   3224  O   ARG G 327     -25.158 -27.133  70.803  1.00108.49           O  
ATOM   3225  CB  ARG G 327     -25.953 -30.454  71.644  1.00180.76           C  
ATOM   3226  CG  ARG G 327     -25.782 -31.856  71.072  1.00203.06           C  
ATOM   3227  CD  ARG G 327     -25.533 -32.888  72.167  1.00232.44           C  
ATOM   3228  NE  ARG G 327     -26.630 -32.956  73.128  1.00248.60           N  
ATOM   3229  CZ  ARG G 327     -26.687 -33.820  74.137  1.00272.98           C  
ATOM   3230  NH1 ARG G 327     -27.723 -33.810  74.964  1.00287.87           N  
ATOM   3231  NH2 ARG G 327     -25.708 -34.696  74.319  1.00284.15           N  
ATOM   3232  N   GLN G 328     -26.834 -27.693  72.186  1.00162.47           N  
ATOM   3233  CA  GLN G 328     -26.820 -26.399  72.850  1.00143.85           C  
ATOM   3234  C   GLN G 328     -26.995 -26.589  74.348  1.00157.92           C  
ATOM   3235  O   GLN G 328     -27.557 -27.585  74.809  1.00185.64           O  
ATOM   3236  CB  GLN G 328     -27.906 -25.470  72.299  1.00138.41           C  
ATOM   3237  CG  GLN G 328     -29.265 -26.118  72.177  1.00165.43           C  
ATOM   3238  CD  GLN G 328     -30.364 -25.105  71.956  1.00161.55           C  
ATOM   3239  OE1 GLN G 328     -30.414 -24.073  72.624  1.00149.20           O  
ATOM   3240  NE2 GLN G 328     -31.250 -25.391  71.010  1.00173.50           N  
ATOM   3241  N   ALA G 329     -26.517 -25.602  75.102  1.00140.04           N  
ATOM   3242  CA  ALA G 329     -26.500 -25.698  76.553  1.00149.88           C  
ATOM   3243  C   ALA G 329     -27.919 -25.789  77.104  1.00168.36           C  
ATOM   3244  O   ALA G 329     -28.891 -25.361  76.475  1.00167.70           O  
ATOM   3245  CB  ALA G 329     -25.773 -24.500  77.162  1.00129.36           C  
ATOM   3246  N   HIS G 330     -28.023 -26.345  78.308  1.00132.50           N  
ATOM   3247  CA  HIS G 330     -29.307 -26.628  78.933  1.00157.81           C  
ATOM   3248  C   HIS G 330     -29.057 -27.153  80.338  1.00173.44           C  
ATOM   3249  O   HIS G 330     -27.948 -27.581  80.673  1.00168.61           O  
ATOM   3250  CB  HIS G 330     -30.126 -27.648  78.126  1.00184.57           C  
ATOM   3251  CG  HIS G 330     -29.344 -28.852  77.695  1.00194.65           C  
ATOM   3252  ND1 HIS G 330     -28.933 -29.045  76.394  1.00184.54           N  
ATOM   3253  CD2 HIS G 330     -28.904 -29.927  78.391  1.00215.46           C  
ATOM   3254  CE1 HIS G 330     -28.271 -30.185  76.307  1.00198.26           C  
ATOM   3255  NE2 HIS G 330     -28.238 -30.739  77.505  1.00217.47           N  
ATOM   3256  N   CYS G 331     -30.107 -27.111  81.157  1.00175.91           N  
ATOM   3257  CA  CYS G 331     -30.056 -27.593  82.529  1.00196.88           C  
ATOM   3258  C   CYS G 331     -31.388 -28.244  82.869  1.00233.93           C  
ATOM   3259  O   CYS G 331     -32.446 -27.752  82.468  1.00237.00           O  
ATOM   3260  CB  CYS G 331     -29.749 -26.461  83.523  1.00179.40           C  
ATOM   3261  SG  CYS G 331     -28.337 -25.397  83.093  1.00137.81           S  
ATOM   3262  N   ASN G 332     -31.333 -29.350  83.608  1.00160.47           N  
ATOM   3263  CA  ASN G 332     -32.511 -30.142  83.932  1.00201.46           C  
ATOM   3264  C   ASN G 332     -32.889 -29.969  85.398  1.00219.67           C  
ATOM   3265  O   ASN G 332     -32.019 -29.838  86.265  1.00210.49           O  
ATOM   3266  CB  ASN G 332     -32.275 -31.624  83.623  1.00229.23           C  
ATOM   3267  CG  ASN G 332     -32.203 -31.901  82.133  1.00220.12           C  
ATOM   3268  OD1 ASN G 332     -32.744 -31.146  81.327  1.00202.80           O  
ATOM   3269  ND2 ASN G 332     -31.534 -32.987  81.759  1.00233.79           N  
ATOM   3270  N   VAL G 333     -34.195 -29.972  85.664  1.00191.41           N  
ATOM   3271  CA  VAL G 333     -34.742 -29.810  87.008  1.00212.86           C  
ATOM   3272  C   VAL G 333     -35.963 -30.711  87.145  1.00261.27           C  
ATOM   3273  O   VAL G 333     -36.804 -30.775  86.241  1.00270.72           O  
ATOM   3274  CB  VAL G 333     -35.100 -28.335  87.295  1.00189.45           C  
ATOM   3275  CG1 VAL G 333     -36.207 -28.232  88.335  1.00217.11           C  
ATOM   3276  CG2 VAL G 333     -33.868 -27.575  87.760  1.00151.53           C  
ATOM   3277  N   SER G 334     -36.058 -31.409  88.277  1.00184.86           N  
ATOM   3278  CA  SER G 334     -37.158 -32.339  88.503  1.00236.38           C  
ATOM   3279  C   SER G 334     -38.483 -31.592  88.610  1.00249.13           C  
ATOM   3280  O   SER G 334     -38.606 -30.631  89.374  1.00246.48           O  
ATOM   3281  CB  SER G 334     -36.911 -33.153  89.772  1.00268.20           C  
ATOM   3282  OG  SER G 334     -36.919 -32.322  90.920  1.00263.68           O  
ATOM   3283  N   LYS G 335     -39.479 -32.045  87.844  1.00196.68           N  
ATOM   3284  CA  LYS G 335     -40.792 -31.410  87.851  1.00212.15           C  
ATOM   3285  C   LYS G 335     -41.612 -31.796  89.076  1.00256.81           C  
ATOM   3286  O   LYS G 335     -42.476 -31.025  89.509  1.00261.52           O  
ATOM   3287  CB  LYS G 335     -41.553 -31.777  86.574  1.00228.47           C  
ATOM   3288  CG  LYS G 335     -42.961 -31.205  86.479  1.00253.43           C  
ATOM   3289  CD  LYS G 335     -43.713 -31.783  85.291  1.00275.58           C  
ATOM   3290  CE  LYS G 335     -45.164 -31.328  85.280  1.00302.27           C  
ATOM   3291  NZ  LYS G 335     -45.921 -31.913  84.138  1.00327.41           N  
ATOM   3292  N   ALA G 336     -41.337 -32.961  89.664  1.00257.22           N  
ATOM   3293  CA  ALA G 336     -42.148 -33.445  90.777  1.00304.36           C  
ATOM   3294  C   ALA G 336     -41.875 -32.637  92.038  1.00287.06           C  
ATOM   3295  O   ALA G 336     -42.774 -31.981  92.578  1.00294.10           O  
ATOM   3296  CB  ALA G 336     -41.883 -34.932  91.013  1.00343.72           C  
ATOM   3297  N   THR G 337     -40.635 -32.686  92.534  1.00299.24           N  
ATOM   3298  CA  THR G 337     -40.257 -31.852  93.670  1.00281.98           C  
ATOM   3299  C   THR G 337     -40.499 -30.376  93.382  1.00242.02           C  
ATOM   3300  O   THR G 337     -40.710 -29.588  94.311  1.00239.07           O  
ATOM   3301  CB  THR G 337     -38.789 -32.092  94.030  1.00260.53           C  
ATOM   3302  OG1 THR G 337     -38.522 -33.499  94.034  1.00294.94           O  
ATOM   3303  CG2 THR G 337     -38.475 -31.527  95.408  1.00258.99           C  
ATOM   3304  N   TRP G 338     -40.484 -29.984  92.106  1.00304.44           N  
ATOM   3305  CA  TRP G 338     -40.790 -28.604  91.748  1.00271.91           C  
ATOM   3306  C   TRP G 338     -42.246 -28.271  92.045  1.00303.28           C  
ATOM   3307  O   TRP G 338     -42.538 -27.281  92.725  1.00295.05           O  
ATOM   3308  CB  TRP G 338     -40.475 -28.363  90.273  1.00240.92           C  
ATOM   3309  CG  TRP G 338     -40.681 -26.951  89.841  1.00207.47           C  
ATOM   3310  CD1 TRP G 338     -41.727 -26.459  89.116  1.00210.88           C  
ATOM   3311  CD2 TRP G 338     -39.819 -25.840  90.108  1.00168.30           C  
ATOM   3312  NE1 TRP G 338     -41.568 -25.110  88.913  1.00175.89           N  
ATOM   3313  CE2 TRP G 338     -40.404 -24.705  89.513  1.00149.47           C  
ATOM   3314  CE3 TRP G 338     -38.608 -25.695  90.793  1.00149.34           C  
ATOM   3315  CZ2 TRP G 338     -39.820 -23.442  89.581  1.00113.08           C  
ATOM   3316  CZ3 TRP G 338     -38.030 -24.441  90.859  1.00113.18           C  
ATOM   3317  CH2 TRP G 338     -38.636 -23.332  90.257  1.00 95.54           C  
ATOM   3318  N   ASN G 339     -43.176 -29.089  91.542  1.00223.99           N  
ATOM   3319  CA  ASN G 339     -44.593 -28.856  91.806  1.00259.18           C  
ATOM   3320  C   ASN G 339     -44.886 -28.863  93.302  1.00287.82           C  
ATOM   3321  O   ASN G 339     -45.667 -28.040  93.793  1.00296.79           O  
ATOM   3322  CB  ASN G 339     -45.445 -29.904  91.088  1.00300.10           C  
ATOM   3323  CG  ASN G 339     -46.850 -29.998  91.652  1.00341.01           C  
ATOM   3324  OD1 ASN G 339     -47.509 -28.983  91.885  1.00329.46           O  
ATOM   3325  ND2 ASN G 339     -47.316 -31.223  91.878  1.00395.88           N  
ATOM   3326  N   GLU G 340     -44.269 -29.787  94.044  1.00286.93           N  
ATOM   3327  CA  GLU G 340     -44.459 -29.813  95.491  1.00312.07           C  
ATOM   3328  C   GLU G 340     -43.821 -28.607  96.164  1.00271.42           C  
ATOM   3329  O   GLU G 340     -44.336 -28.122  97.178  1.00285.85           O  
ATOM   3330  CB  GLU G 340     -43.889 -31.102  96.080  1.00336.44           C  
ATOM   3331  CG  GLU G 340     -44.603 -32.364  95.636  1.00381.02           C  
ATOM   3332  CD  GLU G 340     -44.095 -33.597  96.352  1.00403.43           C  
ATOM   3333  OE1 GLU G 340     -43.247 -33.454  97.258  1.00387.98           O  
ATOM   3334  OE2 GLU G 340     -44.545 -34.709  96.008  1.00437.95           O  
ATOM   3335  N   THR G 341     -42.700 -28.122  95.628  1.00295.41           N  
ATOM   3336  CA  THR G 341     -42.089 -26.916  96.173  1.00257.12           C  
ATOM   3337  C   THR G 341     -43.039 -25.733  96.082  1.00244.92           C  
ATOM   3338  O   THR G 341     -43.160 -24.954  97.034  1.00235.00           O  
ATOM   3339  CB  THR G 341     -40.788 -26.605  95.440  1.00210.94           C  
ATOM   3340  OG1 THR G 341     -39.931 -27.752  95.487  1.00225.16           O  
ATOM   3341  CG2 THR G 341     -40.087 -25.420  96.082  1.00186.19           C  
ATOM   3342  N   LEU G 342     -43.729 -25.587  94.947  1.00244.53           N  
ATOM   3343  CA  LEU G 342     -44.650 -24.467  94.782  1.00242.12           C  
ATOM   3344  C   LEU G 342     -45.883 -24.638  95.663  1.00286.88           C  
ATOM   3345  O   LEU G 342     -46.488 -23.645  96.085  1.00281.81           O  
ATOM   3346  CB  LEU G 342     -45.051 -24.323  93.308  1.00242.44           C  
ATOM   3347  CG  LEU G 342     -43.967 -24.565  92.247  1.00200.25           C  
ATOM   3348  CD1 LEU G 342     -44.442 -24.937  90.830  1.00208.00           C  
ATOM   3349  CD2 LEU G 342     -43.214 -23.289  92.181  1.00154.61           C  
ATOM   3350  N   GLY G 343     -46.246 -25.885  95.973  1.00284.43           N  
ATOM   3351  CA  GLY G 343     -47.339 -26.124  96.901  1.00332.24           C  
ATOM   3352  C   GLY G 343     -46.965 -25.802  98.335  1.00329.81           C  
ATOM   3353  O   GLY G 343     -47.732 -25.159  99.056  1.00337.07           O  
ATOM   3354  N   LYS G 344     -45.778 -26.236  98.767  1.00305.59           N  
ATOM   3355  CA  LYS G 344     -45.296 -25.882 100.098  1.00302.99           C  
ATOM   3356  C   LYS G 344     -45.039 -24.386 100.221  1.00260.44           C  
ATOM   3357  O   LYS G 344     -45.178 -23.822 101.312  1.00266.26           O  
ATOM   3358  CB  LYS G 344     -44.030 -26.678 100.412  1.00294.64           C  
ATOM   3359  CG  LYS G 344     -43.426 -26.401 101.777  1.00291.40           C  
ATOM   3360  CD  LYS G 344     -42.362 -27.430 102.101  1.00302.03           C  
ATOM   3361  CE  LYS G 344     -41.350 -27.544 100.973  1.00270.23           C  
ATOM   3362  NZ  LYS G 344     -40.506 -28.759 101.121  1.00293.39           N  
ATOM   3363  N   VAL G 345     -44.673 -23.728  99.120  1.00289.72           N  
ATOM   3364  CA  VAL G 345     -44.467 -22.283  99.150  1.00251.95           C  
ATOM   3365  C   VAL G 345     -45.802 -21.556  99.244  1.00272.93           C  
ATOM   3366  O   VAL G 345     -45.981 -20.658 100.076  1.00273.82           O  
ATOM   3367  CB  VAL G 345     -43.664 -21.828  97.919  1.00205.15           C  
ATOM   3368  CG1 VAL G 345     -43.886 -20.346  97.655  1.00176.25           C  
ATOM   3369  CG2 VAL G 345     -42.186 -22.114  98.116  1.00178.45           C  
ATOM   3370  N   VAL G 346     -46.763 -21.937  98.397  1.00260.66           N  
ATOM   3371  CA  VAL G 346     -48.041 -21.235  98.351  1.00279.63           C  
ATOM   3372  C   VAL G 346     -48.800 -21.363  99.666  1.00323.21           C  
ATOM   3373  O   VAL G 346     -49.623 -20.500  99.988  1.00333.06           O  
ATOM   3374  CB  VAL G 346     -48.890 -21.736  97.160  1.00297.90           C  
ATOM   3375  CG1 VAL G 346     -49.513 -23.093  97.458  1.00346.51           C  
ATOM   3376  CG2 VAL G 346     -49.957 -20.714  96.796  1.00310.34           C  
ATOM   3377  N   LYS G 347     -48.535 -22.414 100.446  1.00282.17           N  
ATOM   3378  CA  LYS G 347     -49.125 -22.499 101.777  1.00321.78           C  
ATOM   3379  C   LYS G 347     -48.471 -21.512 102.737  1.00295.36           C  
ATOM   3380  O   LYS G 347     -49.108 -21.068 103.698  1.00322.50           O  
ATOM   3381  CB  LYS G 347     -49.012 -23.924 102.322  1.00363.36           C  
ATOM   3382  CG  LYS G 347     -49.710 -24.987 101.480  1.00395.75           C  
ATOM   3383  CD  LYS G 347     -51.207 -24.748 101.391  1.00442.79           C  
ATOM   3384  CE  LYS G 347     -51.884 -25.798 100.521  1.00483.38           C  
ATOM   3385  NZ  LYS G 347     -51.334 -25.819  99.137  1.00438.76           N  
ATOM   3386  N   GLN G 348     -47.205 -21.161 102.495  1.00315.63           N  
ATOM   3387  CA  GLN G 348     -46.517 -20.192 103.341  1.00288.23           C  
ATOM   3388  C   GLN G 348     -46.886 -18.757 102.990  1.00261.70           C  
ATOM   3389  O   GLN G 348     -46.840 -17.881 103.860  1.00249.04           O  
ATOM   3390  CB  GLN G 348     -45.005 -20.384 103.236  1.00250.88           C  
ATOM   3391  CG  GLN G 348     -44.536 -21.735 103.731  1.00269.81           C  
ATOM   3392  CD  GLN G 348     -44.844 -21.953 105.195  1.00281.23           C  
ATOM   3393  OE1 GLN G 348     -44.808 -21.017 105.995  1.00286.19           O  
ATOM   3394  NE2 GLN G 348     -45.152 -23.193 105.557  1.00287.21           N  
ATOM   3395  N   LEU G 349     -47.238 -18.496 101.730  1.00274.35           N  
ATOM   3396  CA  LEU G 349     -47.665 -17.154 101.350  1.00250.95           C  
ATOM   3397  C   LEU G 349     -49.031 -16.822 101.930  1.00288.06           C  
ATOM   3398  O   LEU G 349     -49.308 -15.656 102.236  1.00276.01           O  
ATOM   3399  CB  LEU G 349     -47.695 -17.022  99.829  1.00227.99           C  
ATOM   3400  CG  LEU G 349     -46.538 -17.672  99.071  1.00206.25           C  
ATOM   3401  CD1 LEU G 349     -46.725 -17.501  97.573  1.00188.63           C  
ATOM   3402  CD2 LEU G 349     -45.202 -17.102  99.523  1.00169.65           C  
ATOM   3403  N   ARG G 350     -49.892 -17.828 102.087  1.00275.27           N  
ATOM   3404  CA  ARG G 350     -51.227 -17.649 102.646  1.00316.44           C  
ATOM   3405  C   ARG G 350     -51.215 -17.400 104.147  1.00328.87           C  
ATOM   3406  O   ARG G 350     -52.285 -17.252 104.743  1.00355.89           O  
ATOM   3407  CB  ARG G 350     -52.103 -18.857 102.312  1.00367.37           C  
ATOM   3408  CG  ARG G 350     -52.295 -19.058 100.816  1.00357.75           C  
ATOM   3409  CD  ARG G 350     -53.437 -20.011 100.507  1.00412.25           C  
ATOM   3410  NE  ARG G 350     -53.453 -20.388  99.097  1.00403.31           N  
ATOM   3411  CZ  ARG G 350     -53.035 -21.562  98.636  1.00412.22           C  
ATOM   3412  NH1 ARG G 350     -52.579 -22.479  99.476  1.00431.85           N  
ATOM   3413  NH2 ARG G 350     -53.077 -21.821  97.337  1.00403.30           N  
ATOM   3414  N   LYS G 351     -50.056 -17.416 104.798  1.00340.49           N  
ATOM   3415  CA  LYS G 351     -50.003 -16.836 106.133  1.00341.74           C  
ATOM   3416  C   LYS G 351     -49.873 -15.320 106.067  1.00306.46           C  
ATOM   3417  O   LYS G 351     -50.547 -14.600 106.813  1.00318.05           O  
ATOM   3418  CB  LYS G 351     -48.852 -17.451 106.929  1.00328.30           C  
ATOM   3419  CG  LYS G 351     -49.129 -18.879 107.382  1.00372.90           C  
ATOM   3420  CD  LYS G 351     -47.938 -19.496 108.097  1.00358.06           C  
ATOM   3421  CE  LYS G 351     -48.311 -20.833 108.718  1.00408.04           C  
ATOM   3422  NZ  LYS G 351     -48.938 -21.748 107.725  1.00442.70           N  
ATOM   3423  N   HIS G 352     -49.014 -14.822 105.182  1.00401.60           N  
ATOM   3424  CA  HIS G 352     -48.825 -13.384 105.038  1.00368.32           C  
ATOM   3425  C   HIS G 352     -49.856 -12.734 104.118  1.00374.47           C  
ATOM   3426  O   HIS G 352     -50.187 -11.558 104.307  1.00351.92           O  
ATOM   3427  CB  HIS G 352     -47.402 -13.106 104.532  1.00317.73           C  
ATOM   3428  CG  HIS G 352     -46.337 -13.753 105.364  1.00309.16           C  
ATOM   3429  ND1 HIS G 352     -46.043 -15.098 105.279  1.00319.98           N  
ATOM   3430  CD2 HIS G 352     -45.510 -13.247 106.309  1.00292.49           C  
ATOM   3431  CE1 HIS G 352     -45.075 -15.389 106.128  1.00310.69           C  
ATOM   3432  NE2 HIS G 352     -44.733 -14.284 106.765  1.00293.92           N  
ATOM   3433  N   PHE G 353     -50.367 -13.456 103.120  1.00366.09           N  
ATOM   3434  CA  PHE G 353     -51.311 -12.878 102.167  1.00369.97           C  
ATOM   3435  C   PHE G 353     -52.548 -13.761 102.059  1.00424.89           C  
ATOM   3436  O   PHE G 353     -52.502 -14.829 101.437  1.00437.75           O  
ATOM   3437  CB  PHE G 353     -50.644 -12.726 100.805  1.00336.82           C  
ATOM   3438  CG  PHE G 353     -51.390 -11.858  99.860  1.00315.92           C  
ATOM   3439  CD1 PHE G 353     -52.379 -11.001 100.308  1.00320.93           C  
ATOM   3440  CD2 PHE G 353     -51.104 -11.902  98.514  1.00293.36           C  
ATOM   3441  CE1 PHE G 353     -53.067 -10.195  99.424  1.00304.19           C  
ATOM   3442  CE2 PHE G 353     -51.788 -11.102  97.629  1.00276.31           C  
ATOM   3443  CZ  PHE G 353     -52.772 -10.246  98.081  1.00281.98           C  
ATOM   3444  N   GLY G 354     -53.658 -13.301 102.639  1.00330.26           N  
ATOM   3445  CA  GLY G 354     -54.948 -13.954 102.508  1.00385.94           C  
ATOM   3446  C   GLY G 354     -54.960 -15.269 103.258  1.00416.78           C  
ATOM   3447  O   GLY G 354     -53.893 -15.843 103.471  1.00394.68           O  
ATOM   3448  N   ASN G 355     -56.121 -15.792 103.644  1.00353.27           N  
ATOM   3449  CA  ASN G 355     -56.144 -17.216 103.968  1.00387.15           C  
ATOM   3450  C   ASN G 355     -56.324 -18.056 102.706  1.00396.06           C  
ATOM   3451  O   ASN G 355     -55.654 -19.079 102.546  1.00388.31           O  
ATOM   3452  CB  ASN G 355     -57.228 -17.532 105.004  1.00447.81           C  
ATOM   3453  CG  ASN G 355     -57.034 -18.907 105.656  1.00475.08           C  
ATOM   3454  OD1 ASN G 355     -56.935 -19.924 104.970  1.00475.66           O  
ATOM   3455  ND2 ASN G 355     -56.973 -18.937 106.988  1.00532.17           N  
ATOM   3456  N   ASN G 356     -57.209 -17.630 101.801  1.00396.59           N  
ATOM   3457  CA  ASN G 356     -57.440 -18.282 100.516  1.00408.82           C  
ATOM   3458  C   ASN G 356     -57.426 -17.198  99.444  1.00366.78           C  
ATOM   3459  O   ASN G 356     -58.231 -16.262  99.499  1.00373.31           O  
ATOM   3460  CB  ASN G 356     -58.783 -19.032 100.486  1.00477.02           C  
ATOM   3461  CG  ASN G 356     -58.864 -20.188 101.486  1.00524.03           C  
ATOM   3462  OD1 ASN G 356     -58.155 -20.226 102.487  1.00512.21           O  
ATOM   3463  ND2 ASN G 356     -59.765 -21.128 101.216  1.00580.00           N  
ATOM   3464  N   THR G 357     -56.521 -17.316  98.476  1.00422.03           N  
ATOM   3465  CA  THR G 357     -56.415 -16.331  97.402  1.00382.95           C  
ATOM   3466  C   THR G 357     -55.888 -17.030  96.153  1.00356.53           C  
ATOM   3467  O   THR G 357     -55.848 -18.259  96.084  1.00362.95           O  
ATOM   3468  CB  THR G 357     -55.532 -15.150  97.821  1.00338.04           C  
ATOM   3469  OG1 THR G 357     -55.557 -14.145  96.799  1.00310.74           O  
ATOM   3470  CG2 THR G 357     -54.099 -15.610  98.036  1.00298.24           C  
ATOM   3471  N   ILE G 358     -55.506 -16.244  95.147  1.00370.82           N  
ATOM   3472  CA  ILE G 358     -54.974 -16.761  93.890  1.00358.85           C  
ATOM   3473  C   ILE G 358     -53.530 -16.298  93.745  1.00324.72           C  
ATOM   3474  O   ILE G 358     -53.196 -15.160  94.092  1.00307.02           O  
ATOM   3475  CB  ILE G 358     -55.819 -16.301  92.683  1.00363.55           C  
ATOM   3476  CG1 ILE G 358     -57.307 -16.531  92.951  1.00397.86           C  
ATOM   3477  CG2 ILE G 358     -55.399 -17.032  91.417  1.00353.55           C  
ATOM   3478  CD1 ILE G 358     -58.198 -16.075  91.819  1.00404.76           C  
ATOM   3479  N   ILE G 359     -52.675 -17.183  93.232  1.00321.53           N  
ATOM   3480  CA  ILE G 359     -51.260 -16.897  93.027  1.00291.38           C  
ATOM   3481  C   ILE G 359     -50.873 -17.357  91.628  1.00280.91           C  
ATOM   3482  O   ILE G 359     -51.089 -18.520  91.269  1.00295.85           O  
ATOM   3483  CB  ILE G 359     -50.374 -17.578  94.087  1.00291.24           C  
ATOM   3484  CG1 ILE G 359     -50.627 -16.985  95.473  1.00297.28           C  
ATOM   3485  CG2 ILE G 359     -48.917 -17.408  93.739  1.00263.13           C  
ATOM   3486  CD1 ILE G 359     -50.253 -15.519  95.592  1.00275.07           C  
ATOM   3487  N   ARG G 360     -50.301 -16.447  90.844  1.00334.63           N  
ATOM   3488  CA  ARG G 360     -49.932 -16.713  89.461  1.00324.08           C  
ATOM   3489  C   ARG G 360     -48.444 -16.467  89.267  1.00295.39           C  
ATOM   3490  O   ARG G 360     -47.874 -15.537  89.844  1.00279.69           O  
ATOM   3491  CB  ARG G 360     -50.733 -15.833  88.496  1.00323.80           C  
ATOM   3492  CG  ARG G 360     -50.436 -16.096  87.031  1.00316.67           C  
ATOM   3493  CD  ARG G 360     -51.395 -15.350  86.126  1.00321.73           C  
ATOM   3494  NE  ARG G 360     -51.337 -13.906  86.330  1.00304.25           N  
ATOM   3495  CZ  ARG G 360     -50.609 -13.075  85.592  1.00280.93           C  
ATOM   3496  NH1 ARG G 360     -49.871 -13.541  84.594  1.00271.83           N1+
ATOM   3497  NH2 ARG G 360     -50.620 -11.775  85.852  1.00267.68           N  
ATOM   3498  N   PHE G 361     -47.821 -17.304  88.445  1.00279.53           N  
ATOM   3499  CA  PHE G 361     -46.422 -17.156  88.083  1.00254.40           C  
ATOM   3500  C   PHE G 361     -46.365 -16.832  86.598  1.00241.23           C  
ATOM   3501  O   PHE G 361     -47.124 -17.404  85.807  1.00254.63           O  
ATOM   3502  CB  PHE G 361     -45.638 -18.427  88.424  1.00259.17           C  
ATOM   3503  CG  PHE G 361     -45.808 -18.866  89.853  1.00273.31           C  
ATOM   3504  CD1 PHE G 361     -45.848 -17.924  90.869  1.00268.52           C  
ATOM   3505  CD2 PHE G 361     -45.953 -20.205  90.181  1.00292.21           C  
ATOM   3506  CE1 PHE G 361     -46.015 -18.305  92.183  1.00282.34           C  
ATOM   3507  CE2 PHE G 361     -46.121 -20.594  91.502  1.00306.29           C  
ATOM   3508  CZ  PHE G 361     -46.150 -19.639  92.503  1.00301.27           C  
ATOM   3509  N   ALA G 362     -45.497 -15.893  86.225  1.00262.63           N  
ATOM   3510  CA  ALA G 362     -45.309 -15.520  84.829  1.00249.09           C  
ATOM   3511  C   ALA G 362     -43.841 -15.189  84.602  1.00225.09           C  
ATOM   3512  O   ALA G 362     -43.099 -14.944  85.555  1.00215.67           O  
ATOM   3513  CB  ALA G 362     -46.195 -14.331  84.447  1.00245.80           C  
ATOM   3514  N   ASN G 363     -43.415 -15.195  83.336  1.00267.41           N  
ATOM   3515  CA  ASN G 363     -42.002 -14.962  83.050  1.00229.36           C  
ATOM   3516  C   ASN G 363     -41.681 -13.482  83.224  1.00206.11           C  
ATOM   3517  O   ASN G 363     -42.560 -12.668  83.514  1.00218.69           O  
ATOM   3518  CB  ASN G 363     -41.618 -15.478  81.660  1.00220.27           C  
ATOM   3519  CG  ASN G 363     -42.388 -14.815  80.525  1.00223.67           C  
ATOM   3520  OD1 ASN G 363     -43.179 -13.895  80.734  1.00233.84           O  
ATOM   3521  ND2 ASN G 363     -42.144 -15.298  79.301  1.00216.20           N  
ATOM   3522  N   SER G 364     -40.411 -13.124  83.028  1.00231.82           N  
ATOM   3523  CA  SER G 364     -39.904 -11.829  83.465  1.00210.82           C  
ATOM   3524  C   SER G 364     -40.444 -10.706  82.578  1.00207.20           C  
ATOM   3525  O   SER G 364     -41.240 -10.921  81.659  1.00212.56           O  
ATOM   3526  CB  SER G 364     -38.375 -11.838  83.478  1.00181.00           C  
ATOM   3527  OG  SER G 364     -37.860 -10.599  83.939  1.00163.27           O  
ATOM   3528  N   SER G 365     -40.006  -9.480  82.871  1.00171.56           N  
ATOM   3529  CA  SER G 365     -40.491  -8.302  82.162  1.00172.18           C  
ATOM   3530  C   SER G 365     -39.488  -7.827  81.116  1.00145.45           C  
ATOM   3531  O   SER G 365     -39.706  -8.010  79.915  1.00146.65           O  
ATOM   3532  CB  SER G 365     -40.796  -7.177  83.153  1.00177.95           C  
ATOM   3533  OG  SER G 365     -41.782  -7.576  84.088  1.00207.01           O  
ATOM   3534  N   GLY G 366     -38.391  -7.222  81.553  1.00176.88           N  
ATOM   3535  CA  GLY G 366     -37.403  -6.722  80.614  1.00153.90           C  
ATOM   3536  C   GLY G 366     -36.224  -6.112  81.341  1.00133.81           C  
ATOM   3537  O   GLY G 366     -36.301  -5.774  82.527  1.00137.49           O  
ATOM   3538  N   GLY G 367     -35.131  -5.975  80.604  1.00186.07           N  
ATOM   3539  CA  GLY G 367     -33.902  -5.417  81.132  1.00168.44           C  
ATOM   3540  C   GLY G 367     -32.705  -5.985  80.394  1.00152.21           C  
ATOM   3541  O   GLY G 367     -32.837  -6.506  79.292  1.00152.88           O  
ATOM   3542  N   ASP G 368     -31.534  -5.874  81.019  1.00198.48           N  
ATOM   3543  CA  ASP G 368     -30.344  -6.469  80.430  1.00184.75           C  
ATOM   3544  C   ASP G 368     -30.467  -7.987  80.433  1.00190.30           C  
ATOM   3545  O   ASP G 368     -31.249  -8.576  81.186  1.00205.18           O  
ATOM   3546  CB  ASP G 368     -29.072  -6.066  81.186  1.00174.00           C  
ATOM   3547  CG  ASP G 368     -28.644  -4.628  80.917  1.00167.36           C  
ATOM   3548  OD1 ASP G 368     -29.458  -3.838  80.395  1.00172.69           O  
ATOM   3549  OD2 ASP G 368     -27.480  -4.292  81.234  1.00159.09           O  
ATOM   3550  N   LEU G 369     -29.674  -8.622  79.571  1.00182.61           N  
ATOM   3551  CA  LEU G 369     -29.661 -10.077  79.520  1.00188.45           C  
ATOM   3552  C   LEU G 369     -29.190 -10.677  80.839  1.00193.51           C  
ATOM   3553  O   LEU G 369     -29.586 -11.795  81.187  1.00206.61           O  
ATOM   3554  CB  LEU G 369     -28.773 -10.544  78.369  1.00176.50           C  
ATOM   3555  CG  LEU G 369     -29.002 -11.982  77.906  1.00184.86           C  
ATOM   3556  CD1 LEU G 369     -30.207 -12.062  76.978  1.00191.34           C  
ATOM   3557  CD2 LEU G 369     -27.755 -12.543  77.242  1.00174.76           C  
ATOM   3558  N   GLU G 370     -28.360  -9.948  81.590  1.00195.16           N  
ATOM   3559  CA  GLU G 370     -27.904 -10.425  82.891  1.00200.70           C  
ATOM   3560  C   GLU G 370     -29.030 -10.475  83.918  1.00218.43           C  
ATOM   3561  O   GLU G 370     -28.876 -11.125  84.957  1.00228.38           O  
ATOM   3562  CB  GLU G 370     -26.765  -9.536  83.396  1.00190.18           C  
ATOM   3563  CG  GLU G 370     -25.545  -9.532  82.483  1.00176.91           C  
ATOM   3564  CD  GLU G 370     -24.926  -8.156  82.335  1.00167.17           C  
ATOM   3565  OE1 GLU G 370     -25.536  -7.175  82.809  1.00169.10           O  
ATOM   3566  OE2 GLU G 370     -23.831  -8.055  81.741  1.00159.34           O  
ATOM   3567  N   VAL G 371     -30.152  -9.809  83.648  1.00177.13           N  
ATOM   3568  CA  VAL G 371     -31.318  -9.830  84.525  1.00196.04           C  
ATOM   3569  C   VAL G 371     -32.368 -10.757  83.931  1.00212.04           C  
ATOM   3570  O   VAL G 371     -32.775 -11.736  84.565  1.00230.95           O  
ATOM   3571  CB  VAL G 371     -31.890  -8.419  84.745  1.00195.53           C  
ATOM   3572  CG1 VAL G 371     -33.222  -8.499  85.473  1.00216.79           C  
ATOM   3573  CG2 VAL G 371     -30.915  -7.582  85.536  1.00185.72           C  
ATOM   3574  N   THR G 372     -32.827 -10.436  82.717  1.00174.78           N  
ATOM   3575  CA  THR G 372     -33.884 -11.202  82.064  1.00191.50           C  
ATOM   3576  C   THR G 372     -33.577 -12.692  81.984  1.00199.87           C  
ATOM   3577  O   THR G 372     -34.506 -13.501  81.881  1.00221.25           O  
ATOM   3578  CB  THR G 372     -34.128 -10.662  80.653  1.00183.32           C  
ATOM   3579  OG1 THR G 372     -32.941 -10.824  79.865  1.00162.91           O  
ATOM   3580  CG2 THR G 372     -34.492  -9.190  80.706  1.00181.22           C  
ATOM   3581  N   THR G 373     -32.308 -13.077  82.029  1.00200.21           N  
ATOM   3582  CA  THR G 373     -31.909 -14.476  82.028  1.00208.53           C  
ATOM   3583  C   THR G 373     -31.081 -14.776  83.276  1.00207.38           C  
ATOM   3584  O   THR G 373     -30.798 -13.896  84.092  1.00199.77           O  
ATOM   3585  CB  THR G 373     -31.132 -14.821  80.753  1.00195.28           C  
ATOM   3586  OG1 THR G 373     -30.062 -13.886  80.573  1.00174.41           O  
ATOM   3587  CG2 THR G 373     -32.053 -14.772  79.542  1.00194.84           C  
ATOM   3588  N   HIS G 374     -30.691 -16.042  83.414  1.00150.69           N  
ATOM   3589  CA  HIS G 374     -29.968 -16.527  84.584  1.00154.21           C  
ATOM   3590  C   HIS G 374     -28.479 -16.586  84.258  1.00139.00           C  
ATOM   3591  O   HIS G 374     -28.052 -17.382  83.417  1.00136.78           O  
ATOM   3592  CB  HIS G 374     -30.494 -17.897  85.010  1.00180.69           C  
ATOM   3593  CG  HIS G 374     -29.599 -18.621  85.965  1.00185.88           C  
ATOM   3594  ND1 HIS G 374     -28.961 -17.992  87.012  1.00181.63           N  
ATOM   3595  CD2 HIS G 374     -29.238 -19.924  86.034  1.00197.18           C  
ATOM   3596  CE1 HIS G 374     -28.242 -18.875  87.683  1.00190.09           C  
ATOM   3597  NE2 HIS G 374     -28.395 -20.056  87.111  1.00199.83           N  
ATOM   3598  N   SER G 375     -27.694 -15.756  84.936  1.00163.84           N  
ATOM   3599  CA  SER G 375     -26.255 -15.694  84.741  1.00147.34           C  
ATOM   3600  C   SER G 375     -25.548 -16.457  85.852  1.00157.28           C  
ATOM   3601  O   SER G 375     -26.028 -16.512  86.985  1.00169.92           O  
ATOM   3602  CB  SER G 375     -25.767 -14.244  84.721  1.00130.63           C  
ATOM   3603  OG  SER G 375     -26.652 -13.420  83.984  1.00126.56           O  
ATOM   3604  N   PHE G 376     -24.417 -17.068  85.504  1.00145.96           N  
ATOM   3605  CA  PHE G 376     -23.534 -17.762  86.438  1.00155.21           C  
ATOM   3606  C   PHE G 376     -22.378 -18.340  85.639  1.00146.25           C  
ATOM   3607  O   PHE G 376     -22.477 -18.522  84.423  1.00136.50           O  
ATOM   3608  CB  PHE G 376     -24.243 -18.886  87.199  1.00180.67           C  
ATOM   3609  CG  PHE G 376     -24.654 -20.039  86.329  1.00189.71           C  
ATOM   3610  CD1 PHE G 376     -25.745 -19.931  85.484  1.00190.61           C  
ATOM   3611  CD2 PHE G 376     -23.952 -21.233  86.358  1.00200.74           C  
ATOM   3612  CE1 PHE G 376     -26.131 -20.988  84.686  1.00201.53           C  
ATOM   3613  CE2 PHE G 376     -24.332 -22.295  85.559  1.00211.68           C  
ATOM   3614  CZ  PHE G 376     -25.422 -22.172  84.722  1.00212.00           C  
ATOM   3615  N   ASN G 377     -21.294 -18.654  86.338  1.00127.34           N  
ATOM   3616  CA  ASN G 377     -20.142 -19.311  85.738  1.00124.75           C  
ATOM   3617  C   ASN G 377     -20.263 -20.811  85.962  1.00146.67           C  
ATOM   3618  O   ASN G 377     -20.309 -21.266  87.110  1.00162.68           O  
ATOM   3619  CB  ASN G 377     -18.834 -18.790  86.331  1.00118.07           C  
ATOM   3620  CG  ASN G 377     -17.696 -19.788  86.199  1.00120.20           C  
ATOM   3621  OD1 ASN G 377     -17.142 -19.977  85.117  1.00120.31           O  
ATOM   3622  ND2 ASN G 377     -17.334 -20.423  87.308  1.00123.74           N  
ATOM   3623  N   CYS G 378     -20.319 -21.579  84.876  1.00127.27           N  
ATOM   3624  CA  CYS G 378     -20.252 -23.031  84.987  1.00149.90           C  
ATOM   3625  C   CYS G 378     -18.863 -23.435  84.494  1.00147.25           C  
ATOM   3626  O   CYS G 378     -18.636 -23.664  83.306  1.00137.78           O  
ATOM   3627  CB  CYS G 378     -21.377 -23.663  84.173  1.00159.89           C  
ATOM   3628  SG  CYS G 378     -21.534 -25.459  84.175  1.00207.35           S  
ATOM   3629  N   GLY G 379     -17.945 -23.509  85.442  1.00170.40           N  
ATOM   3630  CA  GLY G 379     -16.605 -24.090  85.473  1.00172.16           C  
ATOM   3631  C   GLY G 379     -15.481 -23.339  84.799  1.00150.39           C  
ATOM   3632  O   GLY G 379     -14.412 -23.170  85.393  1.00152.45           O  
ATOM   3633  N   GLY G 380     -15.689 -22.871  83.569  1.00187.09           N  
ATOM   3634  CA  GLY G 380     -15.005 -21.708  83.041  1.00168.15           C  
ATOM   3635  C   GLY G 380     -15.915 -20.653  82.448  1.00150.49           C  
ATOM   3636  O   GLY G 380     -15.499 -19.513  82.218  1.00137.64           O  
ATOM   3637  N   GLU G 381     -17.163 -21.032  82.183  1.00145.33           N  
ATOM   3638  CA  GLU G 381     -17.994 -20.339  81.210  1.00131.12           C  
ATOM   3639  C   GLU G 381     -19.240 -19.786  81.873  1.00131.50           C  
ATOM   3640  O   GLU G 381     -19.750 -20.350  82.845  1.00146.12           O  
ATOM   3641  CB  GLU G 381     -18.410 -21.266  80.056  1.00135.82           C  
ATOM   3642  CG  GLU G 381     -17.314 -21.576  79.047  1.00134.72           C  
ATOM   3643  CD  GLU G 381     -17.286 -20.608  77.878  1.00116.64           C  
ATOM   3644  OE1 GLU G 381     -17.310 -19.380  78.109  1.00105.31           O  
ATOM   3645  OE2 GLU G 381     -17.242 -21.081  76.723  1.00115.37           O  
ATOM   3646  N   PHE G 382     -19.742 -18.693  81.317  1.00121.03           N  
ATOM   3647  CA  PHE G 382     -20.870 -17.977  81.894  1.00120.96           C  
ATOM   3648  C   PHE G 382     -22.118 -18.266  81.072  1.00125.48           C  
ATOM   3649  O   PHE G 382     -22.220 -17.854  79.913  1.00115.44           O  
ATOM   3650  CB  PHE G 382     -20.578 -16.485  81.965  1.00105.39           C  
ATOM   3651  CG  PHE G 382     -19.437 -16.135  82.884  1.00105.47           C  
ATOM   3652  CD1 PHE G 382     -19.677 -15.768  84.200  1.00113.69           C  
ATOM   3653  CD2 PHE G 382     -18.128 -16.165  82.429  1.00100.36           C  
ATOM   3654  CE1 PHE G 382     -18.631 -15.439  85.043  1.00115.79           C  
ATOM   3655  CE2 PHE G 382     -17.081 -15.842  83.269  1.00103.32           C  
ATOM   3656  CZ  PHE G 382     -17.333 -15.477  84.576  1.00110.91           C  
ATOM   3657  N   PHE G 383     -23.070 -18.957  81.690  1.00130.45           N  
ATOM   3658  CA  PHE G 383     -24.282 -19.403  81.024  1.00140.47           C  
ATOM   3659  C   PHE G 383     -25.407 -18.401  81.245  1.00138.62           C  
ATOM   3660  O   PHE G 383     -25.502 -17.779  82.306  1.00137.85           O  
ATOM   3661  CB  PHE G 383     -24.704 -20.779  81.546  1.00164.96           C  
ATOM   3662  CG  PHE G 383     -23.840 -21.911  81.065  1.00171.26           C  
ATOM   3663  CD1 PHE G 383     -22.472 -21.908  81.283  1.00170.82           C  
ATOM   3664  CD2 PHE G 383     -24.405 -22.991  80.410  1.00180.03           C  
ATOM   3665  CE1 PHE G 383     -21.682 -22.951  80.839  1.00178.50           C  
ATOM   3666  CE2 PHE G 383     -23.621 -24.038  79.969  1.00187.22           C  
ATOM   3667  CZ  PHE G 383     -22.259 -24.019  80.186  1.00186.35           C  
ATOM   3668  N   TYR G 384     -26.250 -18.241  80.225  1.00175.12           N  
ATOM   3669  CA  TYR G 384     -27.433 -17.392  80.296  1.00177.88           C  
ATOM   3670  C   TYR G 384     -28.618 -18.194  79.779  1.00196.41           C  
ATOM   3671  O   TYR G 384     -28.660 -18.547  78.596  1.00193.47           O  
ATOM   3672  CB  TYR G 384     -27.235 -16.107  79.486  1.00158.71           C  
ATOM   3673  CG  TYR G 384     -26.054 -15.282  79.955  1.00143.15           C  
ATOM   3674  CD1 TYR G 384     -24.762 -15.575  79.533  1.00130.51           C  
ATOM   3675  CD2 TYR G 384     -26.230 -14.217  80.827  1.00143.13           C  
ATOM   3676  CE1 TYR G 384     -23.682 -14.829  79.968  1.00119.74           C  
ATOM   3677  CE2 TYR G 384     -25.156 -13.464  81.262  1.00131.63           C  
ATOM   3678  CZ  TYR G 384     -23.886 -13.773  80.830  1.00120.66           C  
ATOM   3679  OH  TYR G 384     -22.822 -13.020  81.267  1.00112.49           O  
ATOM   3680  N   CYS G 385     -29.582 -18.468  80.658  1.00144.38           N  
ATOM   3681  CA  CYS G 385     -30.619 -19.458  80.403  1.00168.35           C  
ATOM   3682  C   CYS G 385     -32.002 -18.820  80.335  1.00180.37           C  
ATOM   3683  O   CYS G 385     -32.294 -17.846  81.035  1.00180.78           O  
ATOM   3684  CB  CYS G 385     -30.619 -20.546  81.488  1.00190.48           C  
ATOM   3685  SG  CYS G 385     -29.084 -21.500  81.637  1.00183.08           S  
ATOM   3686  N   ASN G 386     -32.854 -19.396  79.485  1.00172.95           N  
ATOM   3687  CA  ASN G 386     -34.247 -18.980  79.362  1.00188.91           C  
ATOM   3688  C   ASN G 386     -35.060 -19.632  80.473  1.00220.33           C  
ATOM   3689  O   ASN G 386     -35.153 -20.863  80.537  1.00241.07           O  
ATOM   3690  CB  ASN G 386     -34.787 -19.386  77.989  1.00193.44           C  
ATOM   3691  CG  ASN G 386     -36.124 -18.733  77.643  1.00209.01           C  
ATOM   3692  OD1 ASN G 386     -36.609 -17.845  78.346  1.00214.04           O  
ATOM   3693  ND2 ASN G 386     -36.720 -19.182  76.533  1.00218.17           N  
ATOM   3694  N   THR G 387     -35.653 -18.819  81.344  1.00172.71           N  
ATOM   3695  CA  THR G 387     -36.535 -19.316  82.395  1.00203.16           C  
ATOM   3696  C   THR G 387     -37.947 -18.851  82.071  1.00224.43           C  
ATOM   3697  O   THR G 387     -38.275 -17.672  82.240  1.00229.88           O  
ATOM   3698  CB  THR G 387     -36.097 -18.820  83.772  1.00196.70           C  
ATOM   3699  OG1 THR G 387     -36.356 -17.415  83.881  1.00183.90           O  
ATOM   3700  CG2 THR G 387     -34.610 -19.072  83.982  1.00174.45           C  
ATOM   3701  N   SER G 388     -38.779 -19.781  81.611  1.00193.93           N  
ATOM   3702  CA  SER G 388     -40.155 -19.472  81.249  1.00218.92           C  
ATOM   3703  C   SER G 388     -41.103 -20.507  81.840  1.00260.35           C  
ATOM   3704  O   SER G 388     -41.943 -20.186  82.687  1.00285.91           O  
ATOM   3705  CB  SER G 388     -40.304 -19.404  79.728  1.00212.34           C  
ATOM   3706  OG  SER G 388     -39.453 -18.412  79.176  1.00176.77           O  
ATOM   3707  N   GLY G 389     -40.967 -21.756  81.386  1.00195.99           N  
ATOM   3708  CA  GLY G 389     -41.868 -22.825  81.780  1.00238.37           C  
ATOM   3709  C   GLY G 389     -41.864 -23.147  83.259  1.00257.75           C  
ATOM   3710  O   GLY G 389     -42.830 -23.737  83.755  1.00296.54           O  
ATOM   3711  N   LEU G 390     -40.797 -22.797  83.980  1.00201.00           N  
ATOM   3712  CA  LEU G 390     -40.837 -22.908  85.435  1.00219.24           C  
ATOM   3713  C   LEU G 390     -42.016 -22.130  86.004  1.00235.48           C  
ATOM   3714  O   LEU G 390     -42.730 -22.603  86.895  1.00268.30           O  
ATOM   3715  CB  LEU G 390     -39.530 -22.390  86.036  1.00188.26           C  
ATOM   3716  CG  LEU G 390     -38.253 -23.161  85.711  1.00172.75           C  
ATOM   3717  CD1 LEU G 390     -37.047 -22.501  86.370  1.00143.21           C  
ATOM   3718  CD2 LEU G 390     -38.395 -24.606  86.157  1.00208.05           C  
ATOM   3719  N   PHE G 391     -42.210 -20.911  85.509  1.00250.88           N  
ATOM   3720  CA  PHE G 391     -43.168 -19.945  86.024  1.00262.51           C  
ATOM   3721  C   PHE G 391     -44.474 -19.924  85.246  1.00282.54           C  
ATOM   3722  O   PHE G 391     -45.139 -18.890  85.209  1.00264.80           O  
ATOM   3723  CB  PHE G 391     -42.529 -18.561  86.111  1.00226.34           C  
ATOM   3724  CG  PHE G 391     -41.537 -18.454  87.229  1.00202.87           C  
ATOM   3725  CD1 PHE G 391     -41.958 -18.406  88.552  1.00216.14           C  
ATOM   3726  CD2 PHE G 391     -40.182 -18.455  86.965  1.00170.27           C  
ATOM   3727  CE1 PHE G 391     -41.038 -18.330  89.586  1.00197.20           C  
ATOM   3728  CE2 PHE G 391     -39.262 -18.378  87.986  1.00151.65           C  
ATOM   3729  CZ  PHE G 391     -39.686 -18.316  89.299  1.00165.27           C  
ATOM   3730  N   ASN G 392     -44.787 -20.975  84.488  1.00218.82           N  
ATOM   3731  CA  ASN G 392     -46.072 -21.036  83.798  1.00245.73           C  
ATOM   3732  C   ASN G 392     -47.033 -21.767  84.738  1.00296.66           C  
ATOM   3733  O   ASN G 392     -47.100 -22.997  84.760  1.00324.98           O  
ATOM   3734  CB  ASN G 392     -45.868 -21.746  82.458  1.00236.75           C  
ATOM   3735  CG  ASN G 392     -47.141 -21.952  81.686  1.00260.79           C  
ATOM   3736  OD1 ASN G 392     -47.730 -20.997  81.190  1.00258.52           O  
ATOM   3737  ND2 ASN G 392     -47.561 -23.219  81.566  1.00286.03           N  
ATOM   3738  N   SER G 393     -47.811 -20.991  85.499  1.00240.83           N  
ATOM   3739  CA  SER G 393     -48.699 -21.565  86.505  1.00268.10           C  
ATOM   3740  C   SER G 393     -49.739 -20.544  86.953  1.00275.52           C  
ATOM   3741  O   SER G 393     -49.526 -19.330  86.847  1.00257.11           O  
ATOM   3742  CB  SER G 393     -47.906 -22.065  87.718  1.00268.43           C  
ATOM   3743  OG  SER G 393     -47.035 -23.112  87.324  1.00256.85           O  
ATOM   3744  N   THR G 394     -50.861 -21.057  87.469  1.00261.36           N  
ATOM   3745  CA  THR G 394     -51.833 -20.269  88.222  1.00273.50           C  
ATOM   3746  C   THR G 394     -52.362 -21.144  89.350  1.00299.30           C  
ATOM   3747  O   THR G 394     -52.911 -22.223  89.090  1.00318.27           O  
ATOM   3748  CB  THR G 394     -52.978 -19.792  87.328  1.00286.06           C  
ATOM   3749  OG1 THR G 394     -52.453 -19.089  86.199  1.00265.70           O  
ATOM   3750  CG2 THR G 394     -53.901 -18.881  88.105  1.00289.99           C  
ATOM   3751  N   TRP G 395     -52.199 -20.686  90.590  1.00292.53           N  
ATOM   3752  CA  TRP G 395     -52.562 -21.436  91.785  1.00314.93           C  
ATOM   3753  C   TRP G 395     -53.680 -20.719  92.523  1.00335.45           C  
ATOM   3754  O   TRP G 395     -53.710 -19.487  92.572  1.00323.26           O  
ATOM   3755  CB  TRP G 395     -51.359 -21.586  92.713  1.00298.35           C  
ATOM   3756  CG  TRP G 395     -50.220 -22.297  92.069  1.00284.13           C  
ATOM   3757  CD1 TRP G 395     -49.483 -21.853  91.030  1.00258.27           C  
ATOM   3758  CD2 TRP G 395     -49.687 -23.580  92.418  1.00296.31           C  
ATOM   3759  NE1 TRP G 395     -48.515 -22.770  90.691  1.00253.44           N  
ATOM   3760  CE2 TRP G 395     -48.615 -23.847  91.527  1.00276.39           C  
ATOM   3761  CE3 TRP G 395     -50.009 -24.524  93.389  1.00323.17           C  
ATOM   3762  CZ2 TRP G 395     -47.842 -25.012  91.597  1.00282.19           C  
ATOM   3763  CZ3 TRP G 395     -49.271 -25.683  93.445  1.00328.99           C  
ATOM   3764  CH2 TRP G 395     -48.179 -25.916  92.562  1.00308.46           C  
ATOM   3765  N   ILE G 396     -54.595 -21.491  93.121  1.00276.85           N  
ATOM   3766  CA  ILE G 396     -55.652 -20.850  93.898  1.00320.30           C  
ATOM   3767  C   ILE G 396     -55.571 -21.221  95.377  1.00340.09           C  
ATOM   3768  O   ILE G 396     -54.859 -20.571  96.148  1.00323.51           O  
ATOM   3769  CB  ILE G 396     -57.041 -21.221  93.339  1.00375.53           C  
ATOM   3770  CG1 ILE G 396     -56.995 -21.371  91.812  1.00355.42           C  
ATOM   3771  CG2 ILE G 396     -58.088 -20.191  93.769  1.00407.96           C  
ATOM   3772  CD1 ILE G 396     -57.684 -20.270  91.038  1.00317.17           C  
ATOM   3773  N   SER G 397     -56.224 -22.307  95.784  1.00283.19           N  
ATOM   3774  CA  SER G 397     -56.191 -22.610  97.211  1.00306.15           C  
ATOM   3775  C   SER G 397     -55.954 -24.088  97.492  1.00343.39           C  
ATOM   3776  O   SER G 397     -54.861 -24.485  97.912  1.00347.07           O  
ATOM   3777  CB  SER G 397     -57.486 -22.129  97.879  1.00347.75           C  
ATOM   3778  OG  SER G 397     -57.387 -22.155  99.295  1.00378.77           O  
ATOM   3779  N   ASN G 398     -56.966 -24.908  97.236  1.00263.81           N  
ATOM   3780  CA  ASN G 398     -56.890 -26.331  97.526  1.00304.76           C  
ATOM   3781  C   ASN G 398     -56.845 -27.128  96.230  1.00314.35           C  
ATOM   3782  O   ASN G 398     -56.753 -28.353  96.254  1.00341.04           O  
ATOM   3783  CB  ASN G 398     -58.080 -26.777  98.385  1.00372.48           C  
ATOM   3784  CG  ASN G 398     -57.831 -26.606  99.881  1.00400.05           C  
ATOM   3785  OD1 ASN G 398     -56.700 -26.720 100.357  1.00384.23           O  
ATOM   3786  ND2 ASN G 398     -58.898 -26.345 100.628  1.00443.00           N  
ATOM   3787  N   ASN G 411     -44.534 -39.154  85.603  1.00389.31           N  
ATOM   3788  CA  ASN G 411     -43.319 -38.807  86.332  1.00342.42           C  
ATOM   3789  C   ASN G 411     -42.185 -38.436  85.383  1.00285.90           C  
ATOM   3790  O   ASN G 411     -41.636 -39.297  84.694  1.00289.25           O  
ATOM   3791  CB  ASN G 411     -42.887 -39.965  87.233  1.00376.40           C  
ATOM   3792  CG  ASN G 411     -41.530 -39.734  87.868  1.00335.44           C  
ATOM   3793  OD1 ASN G 411     -40.507 -40.187  87.355  1.00314.36           O  
ATOM   3794  ND2 ASN G 411     -41.515 -39.022  88.989  1.00325.97           N  
ATOM   3795  N   ASP G 412     -41.836 -37.154  85.352  1.00394.65           N  
ATOM   3796  CA  ASP G 412     -40.758 -36.667  84.500  1.00341.08           C  
ATOM   3797  C   ASP G 412     -40.217 -35.372  85.101  1.00295.09           C  
ATOM   3798  O   ASP G 412     -40.586 -34.982  86.214  1.00305.41           O  
ATOM   3799  CB  ASP G 412     -41.243 -36.480  83.059  1.00334.85           C  
ATOM   3800  CG  ASP G 412     -40.219 -36.934  82.037  1.00308.24           C  
ATOM   3801  OD1 ASP G 412     -39.537 -37.950  82.290  1.00328.23           O  
ATOM   3802  OD2 ASP G 412     -40.094 -36.276  80.983  1.00271.00           O  
ATOM   3803  N   SER G 413     -39.336 -34.701  84.357  1.00321.40           N  
ATOM   3804  CA  SER G 413     -38.673 -33.493  84.836  1.00276.25           C  
ATOM   3805  C   SER G 413     -38.758 -32.376  83.803  1.00238.42           C  
ATOM   3806  O   SER G 413     -39.438 -32.521  82.782  1.00244.98           O  
ATOM   3807  CB  SER G 413     -37.213 -33.791  85.183  1.00255.27           C  
ATOM   3808  OG  SER G 413     -37.124 -34.748  86.224  1.00292.09           O  
ATOM   3809  N   ILE G 414     -38.075 -31.259  84.055  1.00267.47           N  
ATOM   3810  CA  ILE G 414     -38.131 -30.111  83.156  1.00230.98           C  
ATOM   3811  C   ILE G 414     -36.769 -29.905  82.502  1.00190.14           C  
ATOM   3812  O   ILE G 414     -35.802 -30.606  82.820  1.00186.21           O  
ATOM   3813  CB  ILE G 414     -38.578 -28.842  83.907  1.00219.27           C  
ATOM   3814  CG1 ILE G 414     -39.427 -29.211  85.124  1.00262.14           C  
ATOM   3815  CG2 ILE G 414     -39.371 -27.921  82.989  1.00202.48           C  
ATOM   3816  CD1 ILE G 414     -39.874 -28.020  85.942  1.00254.12           C  
ATOM   3817  N   THR G 415     -36.689 -28.940  81.586  1.00258.14           N  
ATOM   3818  CA  THR G 415     -35.453 -28.602  80.894  1.00220.31           C  
ATOM   3819  C   THR G 415     -35.523 -27.137  80.483  1.00186.35           C  
ATOM   3820  O   THR G 415     -36.600 -26.620  80.173  1.00193.57           O  
ATOM   3821  CB  THR G 415     -35.231 -29.501  79.667  1.00227.84           C  
ATOM   3822  OG1 THR G 415     -35.261 -30.877  80.067  1.00258.93           O  
ATOM   3823  CG2 THR G 415     -33.890 -29.207  79.004  1.00189.44           C  
ATOM   3824  N   LEU G 416     -34.368 -26.471  80.479  1.00243.62           N  
ATOM   3825  CA  LEU G 416     -34.316 -25.061  80.130  1.00212.57           C  
ATOM   3826  C   LEU G 416     -33.257 -24.809  79.067  1.00181.04           C  
ATOM   3827  O   LEU G 416     -32.176 -25.406  79.113  1.00171.09           O  
ATOM   3828  CB  LEU G 416     -34.008 -24.205  81.366  1.00202.77           C  
ATOM   3829  CG  LEU G 416     -35.003 -24.294  82.522  1.00233.38           C  
ATOM   3830  CD1 LEU G 416     -34.497 -23.505  83.716  1.00226.38           C  
ATOM   3831  CD2 LEU G 416     -36.369 -23.794  82.084  1.00240.76           C  
ATOM   3832  N   PRO G 417     -33.530 -23.931  78.107  1.00204.96           N  
ATOM   3833  CA  PRO G 417     -32.493 -23.532  77.151  1.00176.25           C  
ATOM   3834  C   PRO G 417     -31.507 -22.568  77.789  1.00147.70           C  
ATOM   3835  O   PRO G 417     -31.829 -21.845  78.733  1.00143.73           O  
ATOM   3836  CB  PRO G 417     -33.285 -22.846  76.028  1.00175.07           C  
ATOM   3837  CG  PRO G 417     -34.730 -23.203  76.275  1.00206.18           C  
ATOM   3838  CD  PRO G 417     -34.847 -23.380  77.752  1.00216.90           C  
ATOM   3839  N   CYS G 418     -30.285 -22.563  77.257  1.00188.41           N  
ATOM   3840  CA  CYS G 418     -29.224 -21.736  77.812  1.00164.88           C  
ATOM   3841  C   CYS G 418     -28.324 -21.220  76.696  1.00140.29           C  
ATOM   3842  O   CYS G 418     -28.251 -21.796  75.607  1.00141.13           O  
ATOM   3843  CB  CYS G 418     -28.393 -22.505  78.850  1.00170.70           C  
ATOM   3844  SG  CYS G 418     -29.311 -23.031  80.321  1.00202.00           S  
ATOM   3845  N   ARG G 419     -27.639 -20.112  76.989  1.00176.85           N  
ATOM   3846  CA  ARG G 419     -26.686 -19.486  76.083  1.00154.77           C  
ATOM   3847  C   ARG G 419     -25.407 -19.168  76.846  1.00142.33           C  
ATOM   3848  O   ARG G 419     -25.430 -18.962  78.062  1.00145.76           O  
ATOM   3849  CB  ARG G 419     -27.244 -18.192  75.471  1.00145.08           C  
ATOM   3850  CG  ARG G 419     -28.745 -18.199  75.224  1.00162.23           C  
ATOM   3851  CD  ARG G 419     -29.101 -18.858  73.902  1.00169.21           C  
ATOM   3852  NE  ARG G 419     -28.528 -18.142  72.765  1.00150.69           N  
ATOM   3853  CZ  ARG G 419     -29.043 -17.034  72.241  1.00141.77           C  
ATOM   3854  NH1 ARG G 419     -30.145 -16.504  72.755  1.00148.92           N  
ATOM   3855  NH2 ARG G 419     -28.454 -16.450  71.206  1.00127.45           N  
ATOM   3856  N   ILE G 420     -24.290 -19.124  76.125  1.00148.94           N  
ATOM   3857  CA  ILE G 420     -22.994 -18.793  76.705  1.00139.75           C  
ATOM   3858  C   ILE G 420     -22.505 -17.484  76.102  1.00121.64           C  
ATOM   3859  O   ILE G 420     -22.625 -17.262  74.892  1.00115.48           O  
ATOM   3860  CB  ILE G 420     -21.958 -19.917  76.486  1.00144.84           C  
ATOM   3861  CG1 ILE G 420     -22.391 -21.191  77.209  1.00165.97           C  
ATOM   3862  CG2 ILE G 420     -20.579 -19.487  76.972  1.00138.98           C  
ATOM   3863  CD1 ILE G 420     -21.290 -22.218  77.314  1.00174.30           C  
ATOM   3864  N   LYS G 421     -21.957 -16.618  76.951  1.00108.07           N  
ATOM   3865  CA  LYS G 421     -21.394 -15.342  76.533  1.00 94.35           C  
ATOM   3866  C   LYS G 421     -20.034 -15.178  77.196  1.00 92.84           C  
ATOM   3867  O   LYS G 421     -19.903 -15.374  78.409  1.00101.41           O  
ATOM   3868  CB  LYS G 421     -22.337 -14.191  76.899  1.00 92.16           C  
ATOM   3869  CG  LYS G 421     -21.867 -12.810  76.498  1.00 82.68           C  
ATOM   3870  CD  LYS G 421     -23.021 -11.820  76.576  1.00 83.96           C  
ATOM   3871  CE  LYS G 421     -22.631 -10.546  77.305  1.00 83.85           C  
ATOM   3872  NZ  LYS G 421     -21.504  -9.836  76.639  1.00 79.64           N  
ATOM   3873  N   GLN G 422     -19.024 -14.837  76.394  1.00 96.88           N  
ATOM   3874  CA  GLN G 422     -17.643 -14.739  76.866  1.00 97.58           C  
ATOM   3875  C   GLN G 422     -17.306 -13.323  77.333  1.00 92.69           C  
ATOM   3876  O   GLN G 422     -16.943 -13.121  78.497  1.00 97.22           O  
ATOM   3877  CB  GLN G 422     -16.684 -15.218  75.770  1.00 97.14           C  
ATOM   3878  CG  GLN G 422     -16.746 -16.728  75.546  1.00106.31           C  
ATOM   3879  CD  GLN G 422     -16.025 -17.185  74.292  1.00104.85           C  
ATOM   3880  OE1 GLN G 422     -15.454 -18.275  74.257  1.00 99.42           O  
ATOM   3881  NE2 GLN G 422     -16.065 -16.363  73.248  1.00111.26           N  
ATOM   3882  N   ILE G 423     -17.387 -12.344  76.428  1.00 90.96           N  
ATOM   3883  CA  ILE G 423     -17.266 -10.944  76.827  1.00 89.37           C  
ATOM   3884  C   ILE G 423     -18.323 -10.637  77.874  1.00 91.77           C  
ATOM   3885  O   ILE G 423     -19.522 -10.819  77.633  1.00 89.99           O  
ATOM   3886  CB  ILE G 423     -17.422 -10.016  75.619  1.00 84.44           C  
ATOM   3887  CG1 ILE G 423     -16.270 -10.200  74.632  1.00 83.98           C  
ATOM   3888  CG2 ILE G 423     -17.529  -8.564  76.076  1.00 86.70           C  
ATOM   3889  CD1 ILE G 423     -16.376  -9.309  73.415  1.00 82.66           C  
ATOM   3890  N   ILE G 424     -17.889 -10.155  79.039  1.00 86.07           N  
ATOM   3891  CA  ILE G 424     -18.800  -9.837  80.133  1.00 88.48           C  
ATOM   3892  C   ILE G 424     -18.344  -8.570  80.836  1.00 91.02           C  
ATOM   3893  O   ILE G 424     -17.187  -8.462  81.259  1.00 92.45           O  
ATOM   3894  CB  ILE G 424     -18.908 -10.990  81.139  1.00 91.73           C  
ATOM   3895  CG1 ILE G 424     -19.533 -12.180  80.453  1.00 96.77           C  
ATOM   3896  CG2 ILE G 424     -19.800 -10.610  82.294  1.00 93.51           C  
ATOM   3897  CD1 ILE G 424     -19.717 -13.276  81.364  1.00107.19           C  
ATOM   3898  N   ASN G 425     -19.263  -7.623  80.970  1.00136.74           N  
ATOM   3899  CA  ASN G 425     -19.048  -6.365  81.663  1.00139.09           C  
ATOM   3900  C   ASN G 425     -19.503  -6.401  83.119  1.00145.34           C  
ATOM   3901  O   ASN G 425     -19.617  -5.336  83.733  1.00147.56           O  
ATOM   3902  CB  ASN G 425     -19.745  -5.223  80.923  1.00136.54           C  
ATOM   3903  CG  ASN G 425     -18.992  -3.918  81.052  1.00140.00           C  
ATOM   3904  OD1 ASN G 425     -18.081  -3.800  81.868  1.00141.65           O  
ATOM   3905  ND2 ASN G 425     -19.364  -2.932  80.245  1.00143.72           N  
ATOM   3906  N   MET G 426     -19.772  -7.591  83.672  1.00123.08           N  
ATOM   3907  CA  MET G 426     -20.634  -7.744  84.842  1.00130.75           C  
ATOM   3908  C   MET G 426     -20.269  -6.766  85.951  1.00134.58           C  
ATOM   3909  O   MET G 426     -19.103  -6.413  86.150  1.00134.34           O  
ATOM   3910  CB  MET G 426     -20.566  -9.173  85.389  1.00137.92           C  
ATOM   3911  CG  MET G 426     -19.166  -9.656  85.725  1.00141.37           C  
ATOM   3912  SD  MET G 426     -19.176 -11.156  86.727  1.00154.79           S  
ATOM   3913  CE  MET G 426     -20.369 -12.155  85.840  1.00155.02           C  
ATOM   3914  N   TRP G 427     -21.309  -6.334  86.667  1.00133.87           N  
ATOM   3915  CA  TRP G 427     -21.355  -5.118  87.478  1.00137.45           C  
ATOM   3916  C   TRP G 427     -21.233  -3.862  86.624  1.00132.73           C  
ATOM   3917  O   TRP G 427     -20.902  -2.787  87.135  1.00136.42           O  
ATOM   3918  CB  TRP G 427     -20.283  -5.117  88.575  1.00142.78           C  
ATOM   3919  CG  TRP G 427     -20.071  -6.455  89.204  1.00149.17           C  
ATOM   3920  CD1 TRP G 427     -20.977  -7.176  89.924  1.00156.98           C  
ATOM   3921  CD2 TRP G 427     -18.871  -7.234  89.174  1.00151.40           C  
ATOM   3922  NE1 TRP G 427     -20.416  -8.358  90.342  1.00164.19           N  
ATOM   3923  CE2 TRP G 427     -19.122  -8.416  89.895  1.00160.69           C  
ATOM   3924  CE3 TRP G 427     -17.607  -7.044  88.610  1.00148.71           C  
ATOM   3925  CZ2 TRP G 427     -18.159  -9.404  90.063  1.00166.95           C  
ATOM   3926  CZ3 TRP G 427     -16.657  -8.023  88.775  1.00154.73           C  
ATOM   3927  CH2 TRP G 427     -16.935  -9.188  89.498  1.00163.58           C  
ATOM   3928  N   GLN G 428     -21.492  -3.990  85.321  1.00154.55           N  
ATOM   3929  CA  GLN G 428     -21.869  -2.880  84.451  1.00152.28           C  
ATOM   3930  C   GLN G 428     -20.815  -1.785  84.317  1.00152.70           C  
ATOM   3931  O   GLN G 428     -20.982  -0.876  83.497  1.00151.36           O  
ATOM   3932  CB  GLN G 428     -23.184  -2.265  84.932  1.00158.46           C  
ATOM   3933  CG  GLN G 428     -24.380  -3.184  84.766  1.00158.85           C  
ATOM   3934  CD  GLN G 428     -24.577  -3.627  83.328  1.00165.76           C  
ATOM   3935  OE1 GLN G 428     -24.403  -2.843  82.395  1.00168.97           O  
ATOM   3936  NE2 GLN G 428     -24.937  -4.891  83.144  1.00170.73           N  
ATOM   3937  N   ARG G 429     -19.738  -1.851  85.098  1.00206.15           N  
ATOM   3938  CA  ARG G 429     -18.764  -0.767  85.104  1.00211.02           C  
ATOM   3939  C   ARG G 429     -18.160  -0.605  83.718  1.00213.19           C  
ATOM   3940  O   ARG G 429     -17.560  -1.540  83.181  1.00204.27           O  
ATOM   3941  CB  ARG G 429     -17.670  -1.049  86.131  1.00216.35           C  
ATOM   3942  CG  ARG G 429     -18.167  -1.147  87.561  1.00219.01           C  
ATOM   3943  CD  ARG G 429     -17.013  -1.276  88.541  1.00220.51           C  
ATOM   3944  NE  ARG G 429     -17.475  -1.311  89.925  1.00224.17           N  
ATOM   3945  CZ  ARG G 429     -16.670  -1.315  90.983  1.00228.00           C  
ATOM   3946  NH1 ARG G 429     -15.354  -1.287  90.819  1.00228.19           N  
ATOM   3947  NH2 ARG G 429     -17.181  -1.350  92.207  1.00233.68           N  
ATOM   3948  N   ILE G 430     -18.297   0.590  83.148  1.00158.44           N  
ATOM   3949  CA  ILE G 430     -17.860   0.819  81.777  1.00157.42           C  
ATOM   3950  C   ILE G 430     -16.389   1.216  81.811  1.00164.99           C  
ATOM   3951  O   ILE G 430     -15.813   1.411  82.888  1.00171.84           O  
ATOM   3952  CB  ILE G 430     -18.743   1.880  81.091  1.00161.79           C  
ATOM   3953  CG1 ILE G 430     -20.212   1.646  81.451  1.00160.28           C  
ATOM   3954  CG2 ILE G 430     -18.603   1.827  79.574  1.00158.39           C  
ATOM   3955  CD1 ILE G 430     -21.185   2.486  80.651  1.00156.29           C  
ATOM   3956  N   GLY G 431     -15.771   1.339  80.637  1.00121.85           N  
ATOM   3957  CA  GLY G 431     -14.350   1.575  80.525  1.00130.96           C  
ATOM   3958  C   GLY G 431     -13.489   0.343  80.689  1.00127.42           C  
ATOM   3959  O   GLY G 431     -12.333   0.348  80.249  1.00135.40           O  
ATOM   3960  N   GLN G 432     -14.012  -0.713  81.314  1.00114.36           N  
ATOM   3961  CA  GLN G 432     -13.303  -1.979  81.458  1.00112.87           C  
ATOM   3962  C   GLN G 432     -14.287  -3.122  81.258  1.00101.21           C  
ATOM   3963  O   GLN G 432     -15.259  -3.237  82.010  1.00 98.95           O  
ATOM   3964  CB  GLN G 432     -12.635  -2.076  82.833  1.00122.30           C  
ATOM   3965  CG  GLN G 432     -11.518  -3.095  82.896  1.00126.78           C  
ATOM   3966  CD  GLN G 432     -10.455  -2.839  81.849  1.00131.90           C  
ATOM   3967  OE1 GLN G 432     -10.184  -3.691  81.005  1.00126.79           O  
ATOM   3968  NE2 GLN G 432      -9.849  -1.659  81.896  1.00143.74           N  
ATOM   3969  N   ALA G 433     -14.041  -3.961  80.256  1.00 74.82           N  
ATOM   3970  CA  ALA G 433     -14.787  -5.196  80.051  1.00 69.50           C  
ATOM   3971  C   ALA G 433     -13.908  -6.389  80.422  1.00 68.99           C  
ATOM   3972  O   ALA G 433     -12.758  -6.234  80.843  1.00 72.67           O  
ATOM   3973  CB  ALA G 433     -15.283  -5.297  78.607  1.00 66.63           C  
ATOM   3974  N   MET G 434     -14.460  -7.592  80.267  1.00 56.10           N  
ATOM   3975  CA  MET G 434     -13.671  -8.805  80.439  1.00 55.27           C  
ATOM   3976  C   MET G 434     -14.150  -9.869  79.464  1.00 54.02           C  
ATOM   3977  O   MET G 434     -15.328  -9.918  79.105  1.00 53.54           O  
ATOM   3978  CB  MET G 434     -13.740  -9.366  81.863  1.00 54.92           C  
ATOM   3979  CG  MET G 434     -12.730 -10.488  82.094  1.00 54.83           C  
ATOM   3980  SD  MET G 434     -13.316 -11.898  83.055  1.00 55.00           S  
ATOM   3981  CE  MET G 434     -14.585 -12.580  81.992  1.00 52.12           C  
ATOM   3982  N   TYR G 435     -13.217 -10.719  79.042  1.00 49.53           N  
ATOM   3983  CA  TYR G 435     -13.492 -11.845  78.162  1.00 52.30           C  
ATOM   3984  C   TYR G 435     -13.190 -13.140  78.904  1.00 53.15           C  
ATOM   3985  O   TYR G 435     -12.128 -13.276  79.520  1.00 49.46           O  
ATOM   3986  CB  TYR G 435     -12.660 -11.745  76.879  1.00 52.03           C  
ATOM   3987  CG  TYR G 435     -12.586 -13.021  76.069  1.00 49.18           C  
ATOM   3988  CD1 TYR G 435     -13.562 -13.331  75.133  1.00 48.76           C  
ATOM   3989  CD2 TYR G 435     -11.529 -13.909  76.228  1.00 50.99           C  
ATOM   3990  CE1 TYR G 435     -13.492 -14.497  74.384  1.00 48.58           C  
ATOM   3991  CE2 TYR G 435     -11.450 -15.072  75.487  1.00 50.05           C  
ATOM   3992  CZ  TYR G 435     -12.434 -15.363  74.568  1.00 48.53           C  
ATOM   3993  OH  TYR G 435     -12.356 -16.521  73.829  1.00 48.36           O  
ATOM   3994  N   ALA G 436     -14.126 -14.083  78.847  1.00 68.07           N  
ATOM   3995  CA  ALA G 436     -13.950 -15.373  79.490  1.00 72.43           C  
ATOM   3996  C   ALA G 436     -13.460 -16.371  78.457  1.00 72.38           C  
ATOM   3997  O   ALA G 436     -14.209 -16.688  77.519  1.00 69.03           O  
ATOM   3998  CB  ALA G 436     -15.260 -15.849  80.112  1.00 72.79           C  
ATOM   3999  N   PRO G 437     -12.236 -16.883  78.571  1.00 68.23           N  
ATOM   4000  CA  PRO G 437     -11.749 -17.830  77.577  1.00 68.48           C  
ATOM   4001  C   PRO G 437     -12.628 -19.064  77.532  1.00 71.81           C  
ATOM   4002  O   PRO G 437     -13.220 -19.467  78.552  1.00 78.56           O  
ATOM   4003  CB  PRO G 437     -10.334 -18.162  78.070  1.00 80.11           C  
ATOM   4004  CG  PRO G 437      -9.931 -16.985  78.870  1.00 85.16           C  
ATOM   4005  CD  PRO G 437     -11.190 -16.498  79.531  1.00 73.92           C  
ATOM   4006  N   PRO G 438     -12.747 -19.695  76.367  1.00 74.79           N  
ATOM   4007  CA  PRO G 438     -13.573 -20.899  76.264  1.00 81.55           C  
ATOM   4008  C   PRO G 438     -12.891 -22.084  76.921  1.00 99.61           C  
ATOM   4009  O   PRO G 438     -11.662 -22.177  76.972  1.00105.99           O  
ATOM   4010  CB  PRO G 438     -13.697 -21.107  74.754  1.00 75.13           C  
ATOM   4011  CG  PRO G 438     -12.396 -20.591  74.238  1.00 69.90           C  
ATOM   4012  CD  PRO G 438     -12.067 -19.393  75.096  1.00 71.98           C  
ATOM   4013  N   ILE G 439     -13.706 -23.002  77.415  1.00104.51           N  
ATOM   4014  CA  ILE G 439     -13.217 -24.204  78.074  1.00121.77           C  
ATOM   4015  C   ILE G 439     -13.353 -25.371  77.115  1.00131.73           C  
ATOM   4016  O   ILE G 439     -14.369 -25.508  76.421  1.00127.95           O  
ATOM   4017  CB  ILE G 439     -13.976 -24.463  79.385  1.00132.34           C  
ATOM   4018  CG1 ILE G 439     -13.978 -23.190  80.222  1.00120.81           C  
ATOM   4019  CG2 ILE G 439     -13.346 -25.613  80.156  1.00155.84           C  
ATOM   4020  CD1 ILE G 439     -12.592 -22.649  80.526  1.00120.39           C  
ATOM   4021  N   GLN G 440     -12.327 -26.214  77.072  1.00139.33           N  
ATOM   4022  CA  GLN G 440     -12.289 -27.300  76.106  1.00150.12           C  
ATOM   4023  C   GLN G 440     -13.345 -28.342  76.447  1.00167.88           C  
ATOM   4024  O   GLN G 440     -13.376 -28.872  77.562  1.00182.63           O  
ATOM   4025  CB  GLN G 440     -10.901 -27.940  76.079  1.00163.76           C  
ATOM   4026  CG  GLN G 440      -9.760 -26.983  75.772  1.00150.33           C  
ATOM   4027  CD  GLN G 440      -9.230 -26.284  77.009  1.00154.88           C  
ATOM   4028  OE1 GLN G 440      -9.837 -26.345  78.079  1.00162.13           O  
ATOM   4029  NE2 GLN G 440      -8.088 -25.621  76.871  1.00152.56           N  
ATOM   4030  N   GLY G 441     -14.212 -28.627  75.487  1.00133.46           N  
ATOM   4031  CA  GLY G 441     -15.088 -29.771  75.583  1.00154.33           C  
ATOM   4032  C   GLY G 441     -16.414 -29.519  76.266  1.00154.24           C  
ATOM   4033  O   GLY G 441     -16.861 -28.390  76.493  1.00136.14           O  
ATOM   4034  N   VAL G 442     -17.060 -30.637  76.591  1.00151.05           N  
ATOM   4035  CA  VAL G 442     -18.357 -30.612  77.254  1.00157.65           C  
ATOM   4036  C   VAL G 442     -18.169 -30.123  78.683  1.00160.30           C  
ATOM   4037  O   VAL G 442     -17.385 -30.690  79.452  1.00175.92           O  
ATOM   4038  CB  VAL G 442     -19.009 -32.001  77.223  1.00186.69           C  
ATOM   4039  CG1 VAL G 442     -20.392 -31.962  77.857  1.00198.08           C  
ATOM   4040  CG2 VAL G 442     -19.075 -32.523  75.796  1.00183.70           C  
ATOM   4041  N   ILE G 443     -18.886 -29.066  79.041  1.00169.08           N  
ATOM   4042  CA  ILE G 443     -18.871 -28.524  80.394  1.00171.34           C  
ATOM   4043  C   ILE G 443     -20.063 -29.085  81.150  1.00195.01           C  
ATOM   4044  O   ILE G 443     -21.175 -29.149  80.614  1.00198.74           O  
ATOM   4045  CB  ILE G 443     -18.903 -26.985  80.378  1.00143.92           C  
ATOM   4046  CG1 ILE G 443     -17.548 -26.422  79.957  1.00129.84           C  
ATOM   4047  CG2 ILE G 443     -19.287 -26.441  81.736  1.00147.93           C  
ATOM   4048  CD1 ILE G 443     -17.436 -24.934  80.168  1.00107.86           C  
ATOM   4049  N   ARG G 444     -19.835 -29.506  82.393  1.00160.78           N  
ATOM   4050  CA  ARG G 444     -20.920 -29.948  83.257  1.00184.76           C  
ATOM   4051  C   ARG G 444     -20.677 -29.445  84.670  1.00187.92           C  
ATOM   4052  O   ARG G 444     -19.570 -29.581  85.200  1.00187.27           O  
ATOM   4053  CB  ARG G 444     -21.055 -31.476  83.262  1.00218.43           C  
ATOM   4054  CG  ARG G 444     -22.429 -31.947  83.713  1.00244.60           C  
ATOM   4055  CD  ARG G 444     -22.462 -33.429  84.033  1.00283.59           C  
ATOM   4056  NE  ARG G 444     -22.055 -33.693  85.409  1.00298.64           N  
ATOM   4057  CZ  ARG G 444     -22.224 -34.856  86.027  1.00336.07           C  
ATOM   4058  NH1 ARG G 444     -22.797 -35.870  85.393  1.00362.88           N  
ATOM   4059  NH2 ARG G 444     -21.823 -35.005  87.282  1.00348.69           N  
ATOM   4060  N   CYS G 445     -21.713 -28.865  85.271  1.00207.47           N  
ATOM   4061  CA  CYS G 445     -21.682 -28.440  86.661  1.00215.71           C  
ATOM   4062  C   CYS G 445     -23.029 -28.750  87.293  1.00238.00           C  
ATOM   4063  O   CYS G 445     -24.079 -28.501  86.694  1.00238.16           O  
ATOM   4064  CB  CYS G 445     -21.370 -26.942  86.795  1.00186.86           C  
ATOM   4065  SG  CYS G 445     -22.519 -25.888  85.895  1.00166.00           S  
ATOM   4066  N   VAL G 446     -22.992 -29.302  88.501  1.00198.96           N  
ATOM   4067  CA  VAL G 446     -24.187 -29.632  89.264  1.00226.01           C  
ATOM   4068  C   VAL G 446     -24.311 -28.623  90.395  1.00221.47           C  
ATOM   4069  O   VAL G 446     -23.343 -28.383  91.125  1.00220.62           O  
ATOM   4070  CB  VAL G 446     -24.127 -31.069  89.808  1.00264.99           C  
ATOM   4071  CG1 VAL G 446     -25.460 -31.462  90.416  1.00295.82           C  
ATOM   4072  CG2 VAL G 446     -23.720 -32.038  88.705  1.00270.16           C  
ATOM   4073  N   SER G 447     -25.494 -28.030  90.537  1.00208.59           N  
ATOM   4074  CA  SER G 447     -25.719 -26.983  91.522  1.00202.12           C  
ATOM   4075  C   SER G 447     -26.916 -27.332  92.394  1.00232.04           C  
ATOM   4076  O   SER G 447     -27.803 -28.090  91.993  1.00253.41           O  
ATOM   4077  CB  SER G 447     -25.936 -25.623  90.850  1.00166.98           C  
ATOM   4078  OG  SER G 447     -24.814 -25.264  90.058  1.00141.78           O  
ATOM   4079  N   ASN G 448     -26.915 -26.791  93.612  1.00175.72           N  
ATOM   4080  CA  ASN G 448     -27.973 -27.017  94.591  1.00206.19           C  
ATOM   4081  C   ASN G 448     -28.581 -25.666  94.944  1.00189.72           C  
ATOM   4082  O   ASN G 448     -27.872 -24.767  95.408  1.00173.44           O  
ATOM   4083  CB  ASN G 448     -27.423 -27.733  95.834  1.00231.90           C  
ATOM   4084  CG  ASN G 448     -26.663 -29.012  95.482  1.00252.39           C  
ATOM   4085  OD1 ASN G 448     -26.488 -29.324  94.309  1.00262.66           O  
ATOM   4086  ND2 ASN G 448     -26.203 -29.752  96.486  1.00260.80           N  
ATOM   4087  N   ILE G 449     -29.889 -25.528  94.736  1.00174.12           N  
ATOM   4088  CA  ILE G 449     -30.550 -24.224  94.745  1.00160.92           C  
ATOM   4089  C   ILE G 449     -31.053 -23.942  96.156  1.00181.42           C  
ATOM   4090  O   ILE G 449     -31.987 -24.591  96.633  1.00216.53           O  
ATOM   4091  CB  ILE G 449     -31.702 -24.181  93.736  1.00166.02           C  
ATOM   4092  CG1 ILE G 449     -31.234 -24.686  92.371  1.00147.14           C  
ATOM   4093  CG2 ILE G 449     -32.267 -22.772  93.630  1.00153.88           C  
ATOM   4094  CD1 ILE G 449     -32.362 -24.935  91.396  1.00159.98           C  
ATOM   4095  N   THR G 450     -30.416 -22.990  96.835  1.00211.43           N  
ATOM   4096  CA  THR G 450     -30.761 -22.644  98.208  1.00229.86           C  
ATOM   4097  C   THR G 450     -31.555 -21.348  98.373  1.00212.91           C  
ATOM   4098  O   THR G 450     -31.931 -21.023  99.504  1.00212.65           O  
ATOM   4099  CB  THR G 450     -29.489 -22.581  99.051  1.00230.97           C  
ATOM   4100  OG1 THR G 450     -28.456 -21.929  98.303  1.00196.81           O  
ATOM   4101  CG2 THR G 450     -29.045 -23.987  99.408  1.00259.04           C  
ATOM   4102  N   GLY G 451     -31.822 -20.595  97.305  1.00259.71           N  
ATOM   4103  CA  GLY G 451     -32.436 -19.295  97.524  1.00246.32           C  
ATOM   4104  C   GLY G 451     -33.039 -18.689  96.276  1.00224.80           C  
ATOM   4105  O   GLY G 451     -32.842 -19.173  95.159  1.00213.17           O  
ATOM   4106  N   LEU G 452     -33.773 -17.594  96.489  1.00236.30           N  
ATOM   4107  CA  LEU G 452     -34.522 -16.944  95.420  1.00221.18           C  
ATOM   4108  C   LEU G 452     -34.654 -15.448  95.683  1.00204.81           C  
ATOM   4109  O   LEU G 452     -34.515 -14.976  96.815  1.00211.64           O  
ATOM   4110  CB  LEU G 452     -35.916 -17.560  95.256  1.00248.74           C  
ATOM   4111  CG  LEU G 452     -35.985 -18.822  94.402  1.00265.80           C  
ATOM   4112  CD1 LEU G 452     -37.422 -19.268  94.205  1.00294.86           C  
ATOM   4113  CD2 LEU G 452     -35.320 -18.555  93.071  1.00239.12           C  
ATOM   4114  N   ILE G 453     -34.934 -14.712  94.604  1.00228.81           N  
ATOM   4115  CA  ILE G 453     -35.184 -13.272  94.628  1.00213.85           C  
ATOM   4116  C   ILE G 453     -36.357 -12.986  93.698  1.00220.15           C  
ATOM   4117  O   ILE G 453     -36.372 -13.458  92.556  1.00213.73           O  
ATOM   4118  CB  ILE G 453     -33.948 -12.460  94.183  1.00181.51           C  
ATOM   4119  CG1 ILE G 453     -32.696 -12.871  94.966  1.00176.96           C  
ATOM   4120  CG2 ILE G 453     -34.208 -10.963  94.325  1.00170.19           C  
ATOM   4121  CD1 ILE G 453     -31.426 -12.215  94.471  1.00148.83           C  
ATOM   4122  N   LEU G 454     -37.331 -12.203  94.171  1.00169.07           N  
ATOM   4123  CA  LEU G 454     -38.556 -11.946  93.416  1.00182.52           C  
ATOM   4124  C   LEU G 454     -39.015 -10.505  93.617  1.00178.46           C  
ATOM   4125  O   LEU G 454     -38.587  -9.811  94.544  1.00172.74           O  
ATOM   4126  CB  LEU G 454     -39.680 -12.910  93.821  1.00219.47           C  
ATOM   4127  CG  LEU G 454     -39.443 -14.407  93.609  1.00230.37           C  
ATOM   4128  CD1 LEU G 454     -40.552 -15.222  94.235  1.00269.58           C  
ATOM   4129  CD2 LEU G 454     -39.339 -14.743  92.134  1.00223.95           C  
ATOM   4130  N   THR G 455     -39.897 -10.068  92.717  1.00211.07           N  
ATOM   4131  CA  THR G 455     -40.560  -8.774  92.765  1.00211.94           C  
ATOM   4132  C   THR G 455     -42.052  -8.995  92.555  1.00243.93           C  
ATOM   4133  O   THR G 455     -42.498 -10.073  92.145  1.00258.35           O  
ATOM   4134  CB  THR G 455     -40.004  -7.802  91.709  1.00185.52           C  
ATOM   4135  OG1 THR G 455     -40.240  -8.326  90.395  1.00186.75           O  
ATOM   4136  CG2 THR G 455     -38.503  -7.591  91.902  1.00156.53           C  
ATOM   4137  N   ARG G 456     -42.826  -7.969  92.858  1.00184.77           N  
ATOM   4138  CA  ARG G 456     -44.271  -8.014  92.739  1.00217.62           C  
ATOM   4139  C   ARG G 456     -44.717  -7.061  91.631  1.00212.61           C  
ATOM   4140  O   ARG G 456     -43.919  -6.356  91.024  1.00185.44           O  
ATOM   4141  CB  ARG G 456     -44.912  -7.674  94.089  1.00237.06           C  
ATOM   4142  CG  ARG G 456     -46.329  -8.188  94.246  1.00278.64           C  
ATOM   4143  CD  ARG G 456     -46.876  -7.873  95.621  1.00297.52           C  
ATOM   4144  NE  ARG G 456     -46.490  -6.545  96.073  1.00279.77           N  
ATOM   4145  CZ  ARG G 456     -47.122  -5.433  95.727  1.00289.47           C  
ATOM   4146  NH1 ARG G 456     -48.167  -5.485  94.911  1.00316.78           N  
ATOM   4147  NH2 ARG G 456     -46.704  -4.271  96.201  1.00273.83           N  
ATOM   4148  N   ASP G 457     -45.998  -7.218  91.286  1.00238.32           N  
ATOM   4149  CA  ASP G 457     -46.671  -6.492  90.208  1.00237.20           C  
ATOM   4150  C   ASP G 457     -47.193  -5.133  90.630  1.00245.20           C  
ATOM   4151  O   ASP G 457     -46.429  -4.323  91.157  1.00254.85           O  
ATOM   4152  CB  ASP G 457     -47.815  -7.333  89.634  1.00244.00           C  
ATOM   4153  CG  ASP G 457     -47.432  -8.036  88.347  1.00235.14           C  
ATOM   4154  OD1 ASP G 457     -46.221  -8.125  88.054  1.00223.51           O  
ATOM   4155  OD2 ASP G 457     -48.341  -8.500  87.628  1.00240.44           O1-
ATOM   4156  N   GLY G 458     -48.479  -4.854  90.413  1.00266.30           N  
ATOM   4157  CA  GLY G 458     -48.908  -3.538  90.814  1.00273.09           C  
ATOM   4158  C   GLY G 458     -50.367  -3.403  91.225  1.00287.26           C  
ATOM   4159  O   GLY G 458     -51.039  -4.362  91.605  1.00299.97           O  
ATOM   4160  N   GLY G 459     -51.121  -2.301  91.221  1.00311.08           N  
ATOM   4161  CA  GLY G 459     -52.464  -2.314  91.754  1.00313.86           C  
ATOM   4162  C   GLY G 459     -53.385  -3.249  90.995  1.00315.21           C  
ATOM   4163  O   GLY G 459     -54.062  -4.096  91.596  1.00315.15           O  
ATOM   4164  N   SER G 460     -53.397  -3.136  89.672  1.00318.15           N  
ATOM   4165  CA  SER G 460     -54.215  -3.990  88.825  1.00357.21           C  
ATOM   4166  C   SER G 460     -55.675  -3.898  89.263  1.00407.59           C  
ATOM   4167  O   SER G 460     -56.315  -2.845  89.150  1.00398.53           O  
ATOM   4168  CB  SER G 460     -53.694  -5.445  88.828  1.00344.44           C  
ATOM   4169  OG  SER G 460     -53.777  -6.080  90.094  1.00323.56           O  
ATOM   4170  N   THR G 461     -56.202  -5.002  89.780  1.00343.91           N  
ATOM   4171  CA  THR G 461     -57.577  -5.086  90.243  1.00363.22           C  
ATOM   4172  C   THR G 461     -57.604  -5.421  91.726  1.00352.23           C  
ATOM   4173  O   THR G 461     -56.803  -6.235  92.204  1.00339.09           O  
ATOM   4174  CB  THR G 461     -58.353  -6.130  89.446  1.00355.85           C  
ATOM   4175  OG1 THR G 461     -57.484  -7.227  89.150  1.00358.19           O  
ATOM   4176  CG2 THR G 461     -58.884  -5.534  88.164  1.00390.86           C  
ATOM   4177  N   ASN G 462     -58.534  -4.783  92.438  1.00406.00           N  
ATOM   4178  CA  ASN G 462     -58.560  -4.795  93.899  1.00372.09           C  
ATOM   4179  C   ASN G 462     -58.742  -6.207  94.439  1.00402.56           C  
ATOM   4180  O   ASN G 462     -59.731  -6.871  94.119  1.00392.83           O  
ATOM   4181  CB  ASN G 462     -59.693  -3.900  94.405  1.00366.15           C  
ATOM   4182  CG  ASN G 462     -59.314  -2.433  94.452  1.00322.72           C  
ATOM   4183  OD1 ASN G 462     -58.240  -2.067  94.935  1.00290.09           O  
ATOM   4184  ND2 ASN G 462     -60.200  -1.583  93.953  1.00323.95           N  
ATOM   4185  N   SER G 463     -57.803  -6.647  95.283  1.00362.95           N  
ATOM   4186  CA  SER G 463     -57.861  -7.955  95.944  1.00393.19           C  
ATOM   4187  C   SER G 463     -58.213  -9.073  94.965  1.00415.00           C  
ATOM   4188  O   SER G 463     -59.090  -9.903  95.217  1.00439.48           O  
ATOM   4189  CB  SER G 463     -58.848  -7.931  97.111  1.00438.17           C  
ATOM   4190  OG  SER G 463     -59.047  -9.235  97.630  1.00467.86           O  
ATOM   4191  N   THR G 464     -57.525  -9.091  93.826  1.00354.49           N  
ATOM   4192  CA  THR G 464     -57.826 -10.111  92.830  1.00377.74           C  
ATOM   4193  C   THR G 464     -56.720 -11.153  92.721  1.00354.34           C  
ATOM   4194  O   THR G 464     -56.870 -12.270  93.228  1.00383.67           O  
ATOM   4195  CB  THR G 464     -58.086  -9.457  91.474  1.00371.29           C  
ATOM   4196  OG1 THR G 464     -57.020  -8.550  91.161  1.00316.98           O  
ATOM   4197  CG2 THR G 464     -59.399  -8.700  91.518  1.00393.71           C  
ATOM   4198  N   THR G 465     -55.609 -10.815  92.069  1.00415.06           N  
ATOM   4199  CA  THR G 465     -54.534 -11.785  91.917  1.00389.18           C  
ATOM   4200  C   THR G 465     -53.185 -11.078  91.886  1.00333.67           C  
ATOM   4201  O   THR G 465     -53.050  -9.994  91.307  1.00317.09           O  
ATOM   4202  CB  THR G 465     -54.732 -12.642  90.654  1.00404.10           C  
ATOM   4203  OG1 THR G 465     -53.744 -13.679  90.610  1.00378.14           O  
ATOM   4204  CG2 THR G 465     -54.654 -11.796  89.382  1.00392.79           C  
ATOM   4205  N   GLU G 466     -52.199 -11.696  92.528  1.00342.49           N  
ATOM   4206  CA  GLU G 466     -50.834 -11.195  92.544  1.00313.56           C  
ATOM   4207  C   GLU G 466     -49.952 -12.072  91.673  1.00300.90           C  
ATOM   4208  O   GLU G 466     -50.049 -13.304  91.705  1.00312.38           O  
ATOM   4209  CB  GLU G 466     -50.273 -11.140  93.964  1.00311.14           C  
ATOM   4210  CG  GLU G 466     -50.735  -9.927  94.752  1.00318.32           C  
ATOM   4211  CD  GLU G 466     -50.198  -8.610  94.213  1.00296.48           C  
ATOM   4212  OE1 GLU G 466     -49.292  -8.620  93.349  1.00275.18           O  
ATOM   4213  OE2 GLU G 466     -50.691  -7.554  94.661  1.00301.57           O1-
ATOM   4214  N   THR G 467     -49.099 -11.422  90.892  1.00304.13           N  
ATOM   4215  CA  THR G 467     -48.208 -12.077  89.952  1.00290.59           C  
ATOM   4216  C   THR G 467     -46.764 -11.874  90.385  1.00268.85           C  
ATOM   4217  O   THR G 467     -46.413 -10.851  90.980  1.00258.37           O  
ATOM   4218  CB  THR G 467     -48.414 -11.530  88.537  1.00281.02           C  
ATOM   4219  OG1 THR G 467     -49.816 -11.464  88.253  1.00301.73           O  
ATOM   4220  CG2 THR G 467     -47.748 -12.433  87.513  1.00272.77           C  
ATOM   4221  N   PHE G 468     -45.931 -12.868  90.090  1.00261.38           N  
ATOM   4222  CA  PHE G 468     -44.536 -12.861  90.502  1.00242.26           C  
ATOM   4223  C   PHE G 468     -43.667 -13.322  89.346  1.00228.86           C  
ATOM   4224  O   PHE G 468     -44.059 -14.189  88.549  1.00239.07           O  
ATOM   4225  CB  PHE G 468     -44.310 -13.747  91.736  1.00253.01           C  
ATOM   4226  CG  PHE G 468     -45.194 -13.394  92.904  1.00268.45           C  
ATOM   4227  CD1 PHE G 468     -46.431 -13.996  93.055  1.00294.06           C  
ATOM   4228  CD2 PHE G 468     -44.791 -12.459  93.845  1.00258.54           C  
ATOM   4229  CE1 PHE G 468     -47.254 -13.675  94.122  1.00309.39           C  
ATOM   4230  CE2 PHE G 468     -45.610 -12.132  94.918  1.00273.51           C  
ATOM   4231  CZ  PHE G 468     -46.844 -12.743  95.055  1.00298.88           C  
ATOM   4232  N   ARG G 469     -42.476 -12.729  89.268  1.00210.58           N  
ATOM   4233  CA  ARG G 469     -41.531 -12.997  88.191  1.00195.82           C  
ATOM   4234  C   ARG G 469     -40.127 -12.955  88.786  1.00181.42           C  
ATOM   4235  O   ARG G 469     -39.953 -12.630  89.967  1.00179.79           O  
ATOM   4236  CB  ARG G 469     -41.686 -11.972  87.051  1.00182.64           C  
ATOM   4237  CG  ARG G 469     -43.109 -11.865  86.502  1.00196.98           C  
ATOM   4238  CD  ARG G 469     -43.514 -10.410  86.295  1.00189.85           C  
ATOM   4239  NE  ARG G 469     -44.911 -10.309  85.886  1.00206.38           N  
ATOM   4240  CZ  ARG G 469     -45.330 -10.429  84.630  1.00208.68           C  
ATOM   4241  NH1 ARG G 469     -44.458 -10.643  83.656  1.00195.21           N1+
ATOM   4242  NH2 ARG G 469     -46.622 -10.336  84.344  1.00225.55           N  
ATOM   4243  N   PRO G 470     -39.090 -13.271  87.988  1.00220.17           N  
ATOM   4244  CA  PRO G 470     -37.711 -13.129  88.485  1.00197.16           C  
ATOM   4245  C   PRO G 470     -37.356 -11.684  88.789  1.00167.92           C  
ATOM   4246  O   PRO G 470     -38.166 -10.783  88.561  1.00165.39           O  
ATOM   4247  CB  PRO G 470     -36.871 -13.684  87.334  1.00194.02           C  
ATOM   4248  CG  PRO G 470     -37.801 -14.644  86.652  1.00199.06           C  
ATOM   4249  CD  PRO G 470     -39.162 -14.055  86.744  1.00222.94           C  
ATOM   4250  N   GLY G 471     -36.153 -11.441  89.285  1.00187.16           N  
ATOM   4251  CA  GLY G 471     -35.792 -10.086  89.624  1.00162.51           C  
ATOM   4252  C   GLY G 471     -34.374 -10.029  90.136  1.00149.02           C  
ATOM   4253  O   GLY G 471     -33.633 -11.014  90.081  1.00146.08           O  
ATOM   4254  N   GLY G 472     -34.015  -8.864  90.668  1.00206.36           N  
ATOM   4255  CA  GLY G 472     -32.670  -8.642  91.158  1.00196.43           C  
ATOM   4256  C   GLY G 472     -31.709  -8.191  90.077  1.00172.48           C  
ATOM   4257  O   GLY G 472     -32.072  -7.409  89.189  1.00165.20           O  
ATOM   4258  N   GLY G 473     -30.469  -8.674  90.151  1.00199.89           N  
ATOM   4259  CA  GLY G 473     -29.389  -8.235  89.297  1.00179.85           C  
ATOM   4260  C   GLY G 473     -28.373  -7.372  90.007  1.00175.32           C  
ATOM   4261  O   GLY G 473     -27.243  -7.237  89.521  1.00168.19           O  
ATOM   4262  N   ASP G 474     -28.743  -6.792  91.144  1.00152.70           N  
ATOM   4263  CA  ASP G 474     -27.781  -6.174  92.042  1.00150.73           C  
ATOM   4264  C   ASP G 474     -27.221  -7.263  92.946  1.00160.00           C  
ATOM   4265  O   ASP G 474     -27.959  -7.862  93.737  1.00175.69           O  
ATOM   4266  CB  ASP G 474     -28.455  -5.069  92.852  1.00158.43           C  
ATOM   4267  CG  ASP G 474     -27.637  -4.641  94.046  1.00160.13           C  
ATOM   4268  OD1 ASP G 474     -26.398  -4.572  93.929  1.00151.99           O  
ATOM   4269  OD2 ASP G 474     -28.232  -4.378  95.109  1.00171.07           O  
ATOM   4270  N   MET G 475     -25.918  -7.519  92.830  1.00140.14           N  
ATOM   4271  CA  MET G 475     -25.314  -8.644  93.532  1.00149.69           C  
ATOM   4272  C   MET G 475     -25.310  -8.465  95.041  1.00161.83           C  
ATOM   4273  O   MET G 475     -24.978  -9.414  95.756  1.00173.25           O  
ATOM   4274  CB  MET G 475     -23.889  -8.872  93.030  1.00139.71           C  
ATOM   4275  CG  MET G 475     -23.815  -9.455  91.623  1.00130.50           C  
ATOM   4276  SD  MET G 475     -24.372 -11.171  91.517  1.00142.70           S  
ATOM   4277  CE  MET G 475     -24.172 -11.475  89.762  1.00128.56           C  
ATOM   4278  N   ARG G 476     -25.661  -7.277  95.540  1.00137.41           N  
ATOM   4279  CA  ARG G 476     -25.826  -7.112  96.978  1.00151.41           C  
ATOM   4280  C   ARG G 476     -26.895  -8.049  97.521  1.00169.41           C  
ATOM   4281  O   ARG G 476     -26.803  -8.502  98.667  1.00183.88           O  
ATOM   4282  CB  ARG G 476     -26.164  -5.656  97.297  1.00149.75           C  
ATOM   4283  CG  ARG G 476     -25.088  -4.680  96.857  1.00136.14           C  
ATOM   4284  CD  ARG G 476     -25.547  -3.239  96.985  1.00136.77           C  
ATOM   4285  NE  ARG G 476     -24.593  -2.317  96.377  1.00125.80           N  
ATOM   4286  CZ  ARG G 476     -24.680  -1.864  95.129  1.00116.34           C  
ATOM   4287  NH1 ARG G 476     -25.686  -2.242  94.352  1.00115.87           N  
ATOM   4288  NH2 ARG G 476     -23.762  -1.031  94.659  1.00109.57           N  
ATOM   4289  N   ASP G 477     -27.907  -8.364  96.711  1.00119.43           N  
ATOM   4290  CA  ASP G 477     -28.909  -9.338  97.129  1.00139.71           C  
ATOM   4291  C   ASP G 477     -28.327 -10.743  97.200  1.00147.48           C  
ATOM   4292  O   ASP G 477     -28.782 -11.557  98.011  1.00168.30           O  
ATOM   4293  CB  ASP G 477     -30.103  -9.304  96.176  1.00141.00           C  
ATOM   4294  CG  ASP G 477     -30.871  -8.001  96.251  1.00138.10           C  
ATOM   4295  OD1 ASP G 477     -31.115  -7.518  97.377  1.00146.35           O  
ATOM   4296  OD2 ASP G 477     -31.228  -7.456  95.185  1.00129.01           O  
ATOM   4297  N   ASN G 478     -27.329 -11.044  96.365  1.00143.52           N  
ATOM   4298  CA  ASN G 478     -26.687 -12.354  96.421  1.00151.25           C  
ATOM   4299  C   ASN G 478     -26.015 -12.580  97.768  1.00163.55           C  
ATOM   4300  O   ASN G 478     -26.064 -13.687  98.318  1.00181.21           O  
ATOM   4301  CB  ASN G 478     -25.668 -12.492  95.291  1.00132.76           C  
ATOM   4302  CG  ASN G 478     -26.263 -13.094  94.036  1.00128.92           C  
ATOM   4303  OD1 ASN G 478     -26.020 -14.259  93.718  1.00127.58           O  
ATOM   4304  ND2 ASN G 478     -27.050 -12.304  93.315  1.00128.63           N  
ATOM   4305  N   TRP G 479     -25.378 -11.545  98.314  1.00171.95           N  
ATOM   4306  CA  TRP G 479     -24.681 -11.688  99.583  1.00183.83           C  
ATOM   4307  C   TRP G 479     -25.624 -11.638 100.776  1.00203.88           C  
ATOM   4308  O   TRP G 479     -25.281 -12.165 101.839  1.00221.35           O  
ATOM   4309  CB  TRP G 479     -23.605 -10.610  99.713  1.00169.72           C  
ATOM   4310  CG  TRP G 479     -22.979 -10.235  98.399  1.00148.75           C  
ATOM   4311  CD1 TRP G 479     -22.841  -8.977  97.891  1.00133.76           C  
ATOM   4312  CD2 TRP G 479     -22.427 -11.126  97.417  1.00142.68           C  
ATOM   4313  NE1 TRP G 479     -22.229  -9.026  96.662  1.00118.77           N  
ATOM   4314  CE2 TRP G 479     -21.966 -10.333  96.348  1.00123.32           C  
ATOM   4315  CE3 TRP G 479     -22.273 -12.515  97.341  1.00153.24           C  
ATOM   4316  CZ2 TRP G 479     -21.363 -10.881  95.217  1.00113.49           C  
ATOM   4317  CZ3 TRP G 479     -21.676 -13.056  96.216  1.00143.09           C  
ATOM   4318  CH2 TRP G 479     -21.228 -12.241  95.171  1.00123.00           C  
ATOM   4319  N   ARG G 480     -26.802 -11.029 100.623  1.00148.77           N  
ATOM   4320  CA  ARG G 480     -27.795 -11.058 101.690  1.00170.01           C  
ATOM   4321  C   ARG G 480     -28.293 -12.468 101.969  1.00193.90           C  
ATOM   4322  O   ARG G 480     -28.863 -12.712 103.038  1.00216.05           O  
ATOM   4323  CB  ARG G 480     -28.985 -10.165 101.338  1.00166.87           C  
ATOM   4324  CG  ARG G 480     -28.676  -8.685 101.273  1.00148.14           C  
ATOM   4325  CD  ARG G 480     -29.938  -7.896 100.970  1.00151.18           C  
ATOM   4326  NE  ARG G 480     -29.695  -6.458 100.920  1.00138.12           N  
ATOM   4327  CZ  ARG G 480     -29.485  -5.774  99.801  1.00119.71           C  
ATOM   4328  NH1 ARG G 480     -29.490  -6.397  98.631  1.00110.92           N  
ATOM   4329  NH2 ARG G 480     -29.272  -4.467  99.850  1.00111.73           N  
ATOM   4330  N   SER G 481     -28.095 -13.395 101.030  1.00155.66           N  
ATOM   4331  CA  SER G 481     -28.596 -14.753 101.207  1.00180.37           C  
ATOM   4332  C   SER G 481     -27.939 -15.439 102.395  1.00197.77           C  
ATOM   4333  O   SER G 481     -28.611 -16.123 103.173  1.00224.49           O  
ATOM   4334  CB  SER G 481     -28.367 -15.564  99.933  1.00172.68           C  
ATOM   4335  OG  SER G 481     -26.983 -15.686  99.655  1.00157.29           O  
ATOM   4336  N   GLU G 482     -26.620 -15.311 102.525  1.00173.28           N  
ATOM   4337  CA  GLU G 482     -25.904 -15.897 103.647  1.00190.30           C  
ATOM   4338  C   GLU G 482     -25.685 -14.931 104.806  1.00192.84           C  
ATOM   4339  O   GLU G 482     -25.304 -15.376 105.893  1.00212.92           O  
ATOM   4340  CB  GLU G 482     -24.549 -16.436 103.174  1.00179.29           C  
ATOM   4341  CG  GLU G 482     -24.581 -17.038 101.776  1.00172.28           C  
ATOM   4342  CD  GLU G 482     -25.487 -18.247 101.677  1.00199.61           C  
ATOM   4343  OE1 GLU G 482     -25.602 -18.986 102.675  1.00225.19           O  
ATOM   4344  OE2 GLU G 482     -26.087 -18.457 100.602  1.00197.48           O  
ATOM   4345  N   LEU G 483     -25.915 -13.634 104.608  1.00170.70           N  
ATOM   4346  CA  LEU G 483     -25.653 -12.627 105.630  1.00172.36           C  
ATOM   4347  C   LEU G 483     -26.894 -12.200 106.402  1.00183.59           C  
ATOM   4348  O   LEU G 483     -26.798 -11.300 107.243  1.00182.10           O  
ATOM   4349  CB  LEU G 483     -24.994 -11.396 105.005  1.00147.09           C  
ATOM   4350  CG  LEU G 483     -23.555 -11.596 104.532  1.00137.33           C  
ATOM   4351  CD1 LEU G 483     -22.945 -10.262 104.152  1.00114.56           C  
ATOM   4352  CD2 LEU G 483     -22.724 -12.292 105.601  1.00156.89           C  
ATOM   4353  N   TYR G 484     -28.053 -12.803 106.127  1.00151.09           N  
ATOM   4354  CA  TYR G 484     -29.285 -12.390 106.793  1.00167.26           C  
ATOM   4355  C   TYR G 484     -29.181 -12.512 108.307  1.00191.19           C  
ATOM   4356  O   TYR G 484     -29.767 -11.704 109.037  1.00195.01           O  
ATOM   4357  CB  TYR G 484     -30.464 -13.218 106.280  1.00181.61           C  
ATOM   4358  CG  TYR G 484     -30.375 -14.694 106.605  1.00205.25           C  
ATOM   4359  CD1 TYR G 484     -29.533 -15.531 105.889  1.00196.35           C  
ATOM   4360  CD2 TYR G 484     -31.138 -15.251 107.623  1.00238.67           C  
ATOM   4361  CE1 TYR G 484     -29.447 -16.878 106.175  1.00219.94           C  
ATOM   4362  CE2 TYR G 484     -31.058 -16.601 107.918  1.00263.39           C  
ATOM   4363  CZ  TYR G 484     -30.211 -17.409 107.189  1.00253.81           C  
ATOM   4364  OH  TYR G 484     -30.125 -18.752 107.475  1.00279.95           O  
ATOM   4365  N   LYS G 485     -28.440 -13.501 108.795  1.00149.54           N  
ATOM   4366  CA  LYS G 485     -28.322 -13.767 110.219  1.00175.77           C  
ATOM   4367  C   LYS G 485     -27.146 -13.047 110.869  1.00166.98           C  
ATOM   4368  O   LYS G 485     -26.887 -13.269 112.055  1.00186.52           O  
ATOM   4369  CB  LYS G 485     -28.216 -15.276 110.460  1.00201.28           C  
ATOM   4370  CG  LYS G 485     -27.462 -16.035 109.376  1.00188.01           C  
ATOM   4371  CD  LYS G 485     -27.613 -17.541 109.552  1.00216.94           C  
ATOM   4372  CE  LYS G 485     -26.976 -18.308 108.402  1.00211.23           C  
ATOM   4373  NZ  LYS G 485     -27.192 -19.777 108.527  1.00240.42           N  
ATOM   4374  N   TYR G 486     -26.440 -12.190 110.136  1.00181.54           N  
ATOM   4375  CA  TYR G 486     -25.203 -11.590 110.614  1.00174.15           C  
ATOM   4376  C   TYR G 486     -25.340 -10.078 110.758  1.00160.11           C  
ATOM   4377  O   TYR G 486     -26.196  -9.445 110.133  1.00149.20           O  
ATOM   4378  CB  TYR G 486     -24.034 -11.914 109.672  1.00156.42           C  
ATOM   4379  CG  TYR G 486     -23.673 -13.383 109.619  1.00171.82           C  
ATOM   4380  CD1 TYR G 486     -24.261 -14.229 108.689  1.00170.14           C  
ATOM   4381  CD2 TYR G 486     -22.742 -13.921 110.497  1.00189.73           C  
ATOM   4382  CE1 TYR G 486     -23.933 -15.572 108.637  1.00186.19           C  
ATOM   4383  CE2 TYR G 486     -22.408 -15.262 110.452  1.00205.90           C  
ATOM   4384  CZ  TYR G 486     -23.005 -16.082 109.520  1.00204.17           C  
ATOM   4385  OH  TYR G 486     -22.675 -17.418 109.471  1.00222.36           O  
ATOM   4386  N   LYS G 487     -24.470  -9.514 111.598  1.00184.46           N  
ATOM   4387  CA  LYS G 487     -24.332  -8.080 111.850  1.00172.13           C  
ATOM   4388  C   LYS G 487     -23.163  -7.888 112.808  1.00181.12           C  
ATOM   4389  O   LYS G 487     -22.708  -8.838 113.452  1.00200.35           O  
ATOM   4390  CB  LYS G 487     -25.606  -7.457 112.435  1.00180.07           C  
ATOM   4391  CG  LYS G 487     -25.665  -7.449 113.953  1.00204.32           C  
ATOM   4392  CD  LYS G 487     -26.737  -6.493 114.449  1.00208.31           C  
ATOM   4393  CE  LYS G 487     -26.591  -6.225 115.936  1.00228.68           C  
ATOM   4394  NZ  LYS G 487     -27.593  -5.236 116.420  1.00233.14           N  
ATOM   4395  N   VAL G 488     -22.682  -6.647 112.897  1.00171.29           N  
ATOM   4396  CA  VAL G 488     -21.462  -6.330 113.630  1.00178.40           C  
ATOM   4397  C   VAL G 488     -21.772  -5.335 114.741  1.00188.04           C  
ATOM   4398  O   VAL G 488     -22.665  -4.491 114.616  1.00180.13           O  
ATOM   4399  CB  VAL G 488     -20.370  -5.769 112.689  1.00158.96           C  
ATOM   4400  CG1 VAL G 488     -19.001  -5.828 113.353  1.00170.00           C  
ATOM   4401  CG2 VAL G 488     -20.364  -6.522 111.368  1.00148.96           C  
ATOM   4402  N   VAL G 489     -21.018  -5.442 115.839  1.00176.67           N  
ATOM   4403  CA  VAL G 489     -21.091  -4.526 116.974  1.00188.60           C  
ATOM   4404  C   VAL G 489     -19.672  -4.229 117.449  1.00197.04           C  
ATOM   4405  O   VAL G 489     -18.696  -4.786 116.940  1.00198.96           O  
ATOM   4406  CB  VAL G 489     -21.939  -5.094 118.133  1.00212.29           C  
ATOM   4407  CG1 VAL G 489     -23.398  -5.233 117.722  1.00207.07           C  
ATOM   4408  CG2 VAL G 489     -21.378  -6.431 118.594  1.00230.93           C  
ATOM   4409  N   LYS G 490     -19.561  -3.354 118.450  1.00183.78           N  
ATOM   4410  CA  LYS G 490     -18.279  -2.994 119.040  1.00195.27           C  
ATOM   4411  C   LYS G 490     -18.413  -2.977 120.556  1.00221.29           C  
ATOM   4412  O   LYS G 490     -19.482  -2.682 121.093  1.00226.05           O  
ATOM   4413  CB  LYS G 490     -17.779  -1.626 118.548  1.00181.89           C  
ATOM   4414  CG  LYS G 490     -18.575  -0.440 119.072  1.00180.54           C  
ATOM   4415  CD  LYS G 490     -17.863   0.875 118.806  1.00174.80           C  
ATOM   4416  CE  LYS G 490     -18.589   2.037 119.468  1.00177.32           C  
ATOM   4417  NZ  LYS G 490     -17.801   3.300 119.401  1.00178.02           N  
ATOM   4418  N   ILE G 491     -17.313  -3.275 121.241  1.00167.57           N  
ATOM   4419  CA  ILE G 491     -17.317  -3.463 122.688  1.00195.34           C  
ATOM   4420  C   ILE G 491     -17.031  -2.141 123.385  1.00200.74           C  
ATOM   4421  O   ILE G 491     -16.178  -1.361 122.949  1.00192.98           O  
ATOM   4422  CB  ILE G 491     -16.291  -4.537 123.098  1.00215.88           C  
ATOM   4423  CG1 ILE G 491     -16.563  -5.840 122.350  1.00211.49           C  
ATOM   4424  CG2 ILE G 491     -16.331  -4.780 124.600  1.00246.61           C  
ATOM   4425  CD1 ILE G 491     -17.950  -6.381 122.576  1.00214.65           C  
ATOM   4426  N   GLU G 492     -17.744  -1.893 124.487  1.00201.38           N  
ATOM   4427  CA  GLU G 492     -17.467  -0.785 125.399  1.00212.93           C  
ATOM   4428  C   GLU G 492     -17.101  -1.400 126.745  1.00244.61           C  
ATOM   4429  O   GLU G 492     -17.926  -1.435 127.671  1.00257.81           O  
ATOM   4430  CB  GLU G 492     -18.656   0.166 125.525  1.00203.50           C  
ATOM   4431  CG  GLU G 492     -18.760   1.192 124.410  1.00177.58           C  
ATOM   4432  CD  GLU G 492     -18.776   2.617 124.932  1.00173.70           C  
ATOM   4433  OE1 GLU G 492     -18.669   2.801 126.163  1.00200.16           O  
ATOM   4434  OE2 GLU G 492     -18.897   3.552 124.113  1.00154.29           O  
ATOM   4435  N   PRO G 493     -15.869  -1.899 126.888  1.00198.11           N  
ATOM   4436  CA  PRO G 493     -15.502  -2.607 128.124  1.00230.06           C  
ATOM   4437  C   PRO G 493     -15.452  -1.712 129.347  1.00248.94           C  
ATOM   4438  O   PRO G 493     -15.447  -2.228 130.471  1.00275.34           O  
ATOM   4439  CB  PRO G 493     -14.118  -3.179 127.799  1.00238.14           C  
ATOM   4440  CG  PRO G 493     -13.564  -2.236 126.791  1.00217.67           C  
ATOM   4441  CD  PRO G 493     -14.731  -1.771 125.963  1.00188.93           C  
ATOM   4442  N   LEU G 494     -15.395  -0.396 129.167  1.00219.44           N  
ATOM   4443  CA  LEU G 494     -15.459   0.537 130.281  1.00236.85           C  
ATOM   4444  C   LEU G 494     -16.910   0.833 130.629  1.00237.15           C  
ATOM   4445  O   LEU G 494     -17.758   0.989 129.745  1.00215.49           O  
ATOM   4446  CB  LEU G 494     -14.727   1.837 129.949  1.00226.59           C  
ATOM   4447  CG  LEU G 494     -13.210   1.754 129.777  1.00237.10           C  
ATOM   4448  CD1 LEU G 494     -12.612   3.148 129.663  1.00232.46           C  
ATOM   4449  CD2 LEU G 494     -12.583   0.989 130.930  1.00271.57           C  
ATOM   4450  N   GLY G 495     -17.190   0.907 131.924  1.00206.57           N  
ATOM   4451  CA  GLY G 495     -18.518   1.261 132.387  1.00212.33           C  
ATOM   4452  C   GLY G 495     -18.434   1.886 133.760  1.00235.14           C  
ATOM   4453  O   GLY G 495     -17.490   1.643 134.518  1.00258.55           O  
ATOM   4454  N   VAL G 496     -19.439   2.695 134.075  1.00213.80           N  
ATOM   4455  CA  VAL G 496     -19.500   3.410 135.344  1.00234.89           C  
ATOM   4456  C   VAL G 496     -20.878   3.185 135.947  1.00244.02           C  
ATOM   4457  O   VAL G 496     -21.892   3.565 135.348  1.00226.62           O  
ATOM   4458  CB  VAL G 496     -19.214   4.911 135.177  1.00223.79           C  
ATOM   4459  CG1 VAL G 496     -19.600   5.652 136.435  1.00228.68           C  
ATOM   4460  CG2 VAL G 496     -17.746   5.134 134.863  1.00192.63           C  
ATOM   4461  N   ALA G 497     -20.914   2.566 137.121  1.00200.30           N  
ATOM   4462  CA  ALA G 497     -22.144   2.278 137.837  1.00214.80           C  
ATOM   4463  C   ALA G 497     -21.935   2.566 139.315  1.00245.65           C  
ATOM   4464  O   ALA G 497     -20.837   2.351 139.843  1.00259.87           O  
ATOM   4465  CB  ALA G 497     -22.581   0.818 137.645  1.00222.56           C  
ATOM   4466  N   PRO G 498     -22.960   3.060 140.002  1.00219.24           N  
ATOM   4467  CA  PRO G 498     -22.791   3.445 141.400  1.00249.11           C  
ATOM   4468  C   PRO G 498     -22.805   2.265 142.352  1.00280.96           C  
ATOM   4469  O   PRO G 498     -23.416   1.224 142.101  1.00285.15           O  
ATOM   4470  CB  PRO G 498     -23.993   4.359 141.657  1.00247.93           C  
ATOM   4471  CG  PRO G 498     -25.026   3.850 140.753  1.00232.51           C  
ATOM   4472  CD  PRO G 498     -24.311   3.379 139.517  1.00207.29           C  
ATOM   4473  N   THR G 499     -22.112   2.462 143.466  1.00260.04           N  
ATOM   4474  CA  THR G 499     -22.165   1.565 144.610  1.00295.83           C  
ATOM   4475  C   THR G 499     -21.611   2.326 145.805  1.00320.95           C  
ATOM   4476  O   THR G 499     -21.215   3.490 145.695  1.00310.68           O  
ATOM   4477  CB  THR G 499     -21.392   0.268 144.353  1.00301.90           C  
ATOM   4478  OG1 THR G 499     -21.464  -0.570 145.514  1.00340.57           O  
ATOM   4479  CG2 THR G 499     -19.940   0.567 144.041  1.00291.61           C  
ATOM   4480  N   ARG G 500     -21.585   1.659 146.952  1.00273.05           N  
ATOM   4481  CA  ARG G 500     -21.058   2.280 148.158  1.00301.44           C  
ATOM   4482  C   ARG G 500     -19.539   2.409 148.144  1.00308.96           C  
ATOM   4483  O   ARG G 500     -18.980   3.004 149.073  1.00337.60           O  
ATOM   4484  CB  ARG G 500     -21.520   1.490 149.382  1.00339.62           C  
ATOM   4485  CG  ARG G 500     -23.031   1.432 149.536  1.00348.58           C  
ATOM   4486  CD  ARG G 500     -23.441   0.552 150.704  1.00391.08           C  
ATOM   4487  NE  ARG G 500     -24.889   0.531 150.883  1.00409.75           N  
ATOM   4488  CZ  ARG G 500     -25.519  -0.198 151.798  1.00414.93           C  
ATOM   4489  NH1 ARG G 500     -24.827  -0.973 152.622  1.00402.93           N  
ATOM   4490  NH2 ARG G 500     -26.841  -0.154 151.889  1.00434.62           N  
ATOM   4491  N   CYS G 501     -18.863   1.878 147.126  1.00327.97           N  
ATOM   4492  CA  CYS G 501     -17.407   1.902 147.092  1.00337.25           C  
ATOM   4493  C   CYS G 501     -16.876   3.303 146.808  1.00327.53           C  
ATOM   4494  O   CYS G 501     -17.514   4.116 146.135  1.00306.44           O  
ATOM   4495  CB  CYS G 501     -16.877   0.936 146.032  1.00319.59           C  
ATOM   4496  SG  CYS G 501     -15.071   0.773 146.024  1.00441.70           S  
ATOM   4497  N   LYS G 502     -15.684   3.570 147.336  1.00322.51           N  
ATOM   4498  CA  LYS G 502     -14.956   4.803 147.083  1.00318.91           C  
ATOM   4499  C   LYS G 502     -13.470   4.500 147.203  1.00340.48           C  
ATOM   4500  O   LYS G 502     -13.063   3.648 147.997  1.00369.43           O  
ATOM   4501  CB  LYS G 502     -15.364   5.912 148.063  1.00335.25           C  
ATOM   4502  CG  LYS G 502     -14.602   7.217 147.895  1.00334.82           C  
ATOM   4503  CD  LYS G 502     -14.722   8.091 149.131  1.00364.00           C  
ATOM   4504  CE  LYS G 502     -13.839   9.324 149.023  1.00369.92           C  
ATOM   4505  NZ  LYS G 502     -13.879  10.147 150.262  1.00409.69           N  
ATOM   4506  N   ARG G 503     -12.661   5.198 146.411  1.00353.90           N  
ATOM   4507  CA  ARG G 503     -11.219   5.002 146.458  1.00375.87           C  
ATOM   4508  C   ARG G 503     -10.638   5.717 147.677  1.00412.38           C  
ATOM   4509  O   ARG G 503     -11.358   6.248 148.526  1.00425.45           O  
ATOM   4510  CB  ARG G 503     -10.567   5.471 145.161  1.00353.21           C  
ATOM   4511  CG  ARG G 503     -10.373   4.370 144.138  1.00328.90           C  
ATOM   4512  CD  ARG G 503      -9.412   4.786 143.032  1.00312.26           C  
ATOM   4513  NE  ARG G 503      -9.724   6.100 142.477  1.00287.80           N  
ATOM   4514  CZ  ARG G 503      -9.016   7.196 142.725  1.00286.67           C  
ATOM   4515  NH1 ARG G 503      -7.954   7.131 143.516  1.00308.85           N  
ATOM   4516  NH2 ARG G 503      -9.365   8.354 142.182  1.00266.57           N  
ATOM   4517  N   ARG G 504      -9.313   5.739 147.765  1.00359.45           N  
ATOM   4518  CA  ARG G 504      -8.611   6.220 148.943  1.00399.76           C  
ATOM   4519  C   ARG G 504      -8.372   7.726 148.839  1.00397.91           C  
ATOM   4520  O   ARG G 504      -8.855   8.397 147.923  1.00366.73           O  
ATOM   4521  CB  ARG G 504      -7.309   5.441 149.111  1.00428.30           C  
ATOM   4522  CG  ARG G 504      -7.506   3.933 149.149  1.00432.33           C  
ATOM   4523  CD  ARG G 504      -6.442   3.209 148.340  1.00440.14           C  
ATOM   4524  NE  ARG G 504      -6.563   3.467 146.907  1.00402.19           N  
ATOM   4525  CZ  ARG G 504      -7.284   2.726 146.072  1.00375.27           C  
ATOM   4526  NH1 ARG G 504      -7.956   1.675 146.523  1.00389.17           N  
ATOM   4527  NH2 ARG G 504      -7.332   3.033 144.783  1.00340.69           N  
ATOM   4528  N   VAL G 505      -7.619   8.272 149.790  1.00391.00           N  
ATOM   4529  CA  VAL G 505      -7.317   9.697 149.815  1.00396.09           C  
ATOM   4530  C   VAL G 505      -5.871   9.936 149.398  1.00413.91           C  
ATOM   4531  O   VAL G 505      -4.939   9.588 150.124  1.00450.59           O  
ATOM   4532  CB  VAL G 505      -7.588  10.299 151.206  1.00426.50           C  
ATOM   4533  CG1 VAL G 505      -7.211  11.772 151.231  1.00437.36           C  
ATOM   4534  CG2 VAL G 505      -9.047  10.108 151.591  1.00408.83           C  
ATOM   4536  N   GLN H   1     -47.342 -58.676  51.883  1.00275.75           N  
ATOM   4537  CA  GLN H   1     -46.727 -59.217  50.676  1.00297.30           C  
ATOM   4538  C   GLN H   1     -46.623 -58.137  49.602  1.00302.56           C  
ATOM   4539  O   GLN H   1     -47.009 -58.351  48.452  1.00328.05           O  
ATOM   4540  CB  GLN H   1     -47.529 -60.413  50.154  1.00319.35           C  
ATOM   4541  CG  GLN H   1     -46.747 -61.341  49.234  1.00344.92           C  
ATOM   4542  CD  GLN H   1     -47.649 -62.191  48.361  1.00379.06           C  
ATOM   4543  OE1 GLN H   1     -48.840 -61.914  48.222  1.00389.43           O  
ATOM   4544  NE2 GLN H   1     -47.082 -63.233  47.763  1.00397.58           N  
ATOM   4545  N   VAL H   2     -46.093 -56.976  49.984  1.00307.95           N  
ATOM   4546  CA  VAL H   2     -46.021 -55.843  49.069  1.00318.27           C  
ATOM   4547  C   VAL H   2     -45.012 -56.136  47.965  1.00334.95           C  
ATOM   4548  O   VAL H   2     -43.879 -56.558  48.229  1.00324.54           O  
ATOM   4549  CB  VAL H   2     -45.672 -54.557  49.835  1.00294.47           C  
ATOM   4550  CG1 VAL H   2     -44.522 -54.802  50.803  1.00278.54           C  
ATOM   4551  CG2 VAL H   2     -45.340 -53.429  48.870  1.00305.26           C  
ATOM   4552  N   GLN H   3     -45.427 -55.918  46.716  1.00288.63           N  
ATOM   4553  CA  GLN H   3     -44.595 -56.179  45.548  1.00309.67           C  
ATOM   4554  C   GLN H   3     -44.724 -55.016  44.571  1.00323.23           C  
ATOM   4555  O   GLN H   3     -45.629 -54.185  44.678  1.00321.04           O  
ATOM   4556  CB  GLN H   3     -44.979 -57.505  44.879  1.00334.17           C  
ATOM   4557  CG  GLN H   3     -46.416 -57.932  45.137  1.00330.00           C  
ATOM   4558  CD  GLN H   3     -46.772 -59.231  44.442  1.00368.70           C  
ATOM   4559  OE1 GLN H   3     -46.234 -59.550  43.383  1.00399.35           O  
ATOM   4560  NE2 GLN H   3     -47.682 -59.992  45.040  1.00371.23           N  
ATOM   4561  N   LEU H   4     -43.805 -54.965  43.605  1.00309.09           N  
ATOM   4562  CA  LEU H   4     -43.716 -53.841  42.679  1.00323.92           C  
ATOM   4563  C   LEU H   4     -43.436 -54.338  41.266  1.00350.84           C  
ATOM   4564  O   LEU H   4     -42.905 -55.433  41.061  1.00356.32           O  
ATOM   4565  CB  LEU H   4     -42.623 -52.849  43.101  1.00314.66           C  
ATOM   4566  CG  LEU H   4     -42.776 -52.175  44.465  1.00289.46           C  
ATOM   4567  CD1 LEU H   4     -41.544 -51.344  44.792  1.00282.42           C  
ATOM   4568  CD2 LEU H   4     -44.031 -51.318  44.500  1.00288.49           C  
ATOM   4569  N   GLN H   5     -43.814 -53.513  40.288  1.00263.22           N  
ATOM   4570  CA  GLN H   5     -43.552 -53.779  38.878  1.00275.53           C  
ATOM   4571  C   GLN H   5     -43.438 -52.451  38.139  1.00287.09           C  
ATOM   4572  O   GLN H   5     -44.157 -51.501  38.457  1.00283.81           O  
ATOM   4573  CB  GLN H   5     -44.657 -54.648  38.262  1.00297.10           C  
ATOM   4574  CG  GLN H   5     -44.525 -54.860  36.763  1.00331.58           C  
ATOM   4575  CD  GLN H   5     -43.212 -55.512  36.384  1.00335.12           C  
ATOM   4576  OE1 GLN H   5     -42.814 -56.519  36.969  1.00328.90           O  
ATOM   4577  NE2 GLN H   5     -42.528 -54.937  35.402  1.00345.52           N  
ATOM   4578  N   GLU H   6     -42.536 -52.384  37.160  1.00268.16           N  
ATOM   4579  CA  GLU H   6     -42.328 -51.180  36.364  1.00273.99           C  
ATOM   4580  C   GLU H   6     -42.926 -51.333  34.968  1.00308.99           C  
ATOM   4581  O   GLU H   6     -43.402 -52.403  34.578  1.00321.00           O  
ATOM   4582  CB  GLU H   6     -40.832 -50.858  36.247  1.00274.13           C  
ATOM   4583  CG  GLU H   6     -40.122 -50.593  37.563  1.00268.47           C  
ATOM   4584  CD  GLU H   6     -39.829 -51.857  38.356  1.00267.65           C  
ATOM   4585  OE1 GLU H   6     -40.297 -52.944  37.955  1.00267.83           O  
ATOM   4586  OE2 GLU H   6     -39.120 -51.764  39.380  1.00266.84           O  
ATOM   4587  N   SER H   7     -42.899 -50.232  34.214  1.00272.21           N  
ATOM   4588  CA  SER H   7     -43.181 -50.259  32.780  1.00307.27           C  
ATOM   4589  C   SER H   7     -42.303 -49.227  32.085  1.00321.54           C  
ATOM   4590  O   SER H   7     -42.333 -48.050  32.458  1.00312.89           O  
ATOM   4591  CB  SER H   7     -44.661 -49.978  32.512  1.00312.22           C  
ATOM   4592  OG  SER H   7     -45.072 -48.779  33.145  1.00287.64           O  
ATOM   4593  N   GLY H   8     -41.526 -49.649  31.085  1.00277.58           N  
ATOM   4594  CA  GLY H   8     -40.774 -48.713  30.277  1.00290.97           C  
ATOM   4595  C   GLY H   8     -41.385 -48.425  28.917  1.00328.10           C  
ATOM   4596  O   GLY H   8     -42.158 -49.222  28.378  1.00346.32           O  
ATOM   4597  N   PRO H   9     -41.056 -47.264  28.338  1.00285.93           N  
ATOM   4598  CA  PRO H   9     -41.328 -47.069  26.901  1.00322.46           C  
ATOM   4599  C   PRO H   9     -40.396 -47.860  25.998  1.00348.32           C  
ATOM   4600  O   PRO H   9     -40.849 -48.468  25.020  1.00377.47           O  
ATOM   4601  CB  PRO H   9     -41.153 -45.555  26.720  1.00320.66           C  
ATOM   4602  CG  PRO H   9     -40.202 -45.159  27.801  1.00292.21           C  
ATOM   4603  CD  PRO H   9     -40.501 -46.056  28.971  1.00266.31           C  
ATOM   4604  N   GLY H  10     -39.097 -47.867  26.308  1.00296.97           N  
ATOM   4605  CA  GLY H  10     -38.080 -48.590  25.577  1.00320.70           C  
ATOM   4606  C   GLY H  10     -37.314 -47.770  24.552  1.00339.50           C  
ATOM   4607  O   GLY H  10     -36.165 -48.109  24.244  1.00341.97           O  
ATOM   4608  N   LEU H  11     -37.911 -46.706  24.016  1.00285.17           N  
ATOM   4609  CA  LEU H  11     -37.198 -45.791  23.132  1.00304.94           C  
ATOM   4610  C   LEU H  11     -37.843 -44.415  23.204  1.00304.00           C  
ATOM   4611  O   LEU H  11     -39.070 -44.304  23.273  1.00311.62           O  
ATOM   4612  CB  LEU H  11     -37.190 -46.293  21.681  1.00345.52           C  
ATOM   4613  CG  LEU H  11     -36.652 -45.329  20.615  1.00371.97           C  
ATOM   4614  CD1 LEU H  11     -35.182 -45.002  20.845  1.00370.91           C  
ATOM   4615  CD2 LEU H  11     -36.867 -45.880  19.215  1.00413.07           C  
ATOM   4616  N   VAL H  12     -37.014 -43.373  23.157  1.00291.70           N  
ATOM   4617  CA  VAL H  12     -37.486 -41.992  23.109  1.00294.54           C  
ATOM   4618  C   VAL H  12     -36.511 -41.176  22.274  1.00310.93           C  
ATOM   4619  O   VAL H  12     -35.300 -41.413  22.299  1.00311.48           O  
ATOM   4620  CB  VAL H  12     -37.635 -41.378  24.519  1.00270.79           C  
ATOM   4621  CG1 VAL H  12     -38.900 -41.875  25.207  1.00264.84           C  
ATOM   4622  CG2 VAL H  12     -36.409 -41.683  25.359  1.00265.88           C  
ATOM   4623  N   LYS H  13     -37.048 -40.210  21.531  1.00274.78           N  
ATOM   4624  CA  LYS H  13     -36.213 -39.250  20.832  1.00293.20           C  
ATOM   4625  C   LYS H  13     -35.756 -38.164  21.804  1.00275.43           C  
ATOM   4626  O   LYS H  13     -36.430 -37.897  22.803  1.00272.27           O  
ATOM   4627  CB  LYS H  13     -36.978 -38.622  19.672  1.00328.14           C  
ATOM   4628  CG  LYS H  13     -37.672 -39.632  18.771  1.00354.20           C  
ATOM   4629  CD  LYS H  13     -38.724 -38.964  17.899  1.00381.57           C  
ATOM   4630  CE  LYS H  13     -39.565 -39.996  17.162  1.00409.51           C  
ATOM   4631  NZ  LYS H  13     -40.703 -39.371  16.432  1.00448.28           N  
ATOM   4632  N   PRO H  14     -34.609 -37.535  21.544  1.00272.83           N  
ATOM   4633  CA  PRO H  14     -34.122 -36.494  22.457  1.00272.35           C  
ATOM   4634  C   PRO H  14     -35.118 -35.352  22.601  1.00272.09           C  
ATOM   4635  O   PRO H  14     -35.853 -35.016  21.670  1.00272.63           O  
ATOM   4636  CB  PRO H  14     -32.822 -36.023  21.795  1.00273.18           C  
ATOM   4637  CG  PRO H  14     -32.375 -37.191  20.983  1.00273.80           C  
ATOM   4638  CD  PRO H  14     -33.635 -37.836  20.481  1.00273.83           C  
ATOM   4639  N   SER H  15     -35.135 -34.763  23.799  1.00276.18           N  
ATOM   4640  CA  SER H  15     -36.018 -33.644  24.138  1.00275.34           C  
ATOM   4641  C   SER H  15     -37.490 -34.023  23.969  1.00274.73           C  
ATOM   4642  O   SER H  15     -38.281 -33.292  23.368  1.00276.07           O  
ATOM   4643  CB  SER H  15     -35.673 -32.396  23.320  1.00278.23           C  
ATOM   4644  OG  SER H  15     -35.997 -32.570  21.951  1.00281.43           O  
ATOM   4645  N   GLU H  16     -37.857 -35.181  24.511  1.00290.12           N  
ATOM   4646  CA  GLU H  16     -39.239 -35.635  24.523  1.00288.77           C  
ATOM   4647  C   GLU H  16     -39.612 -36.088  25.928  1.00265.06           C  
ATOM   4648  O   GLU H  16     -38.750 -36.311  26.783  1.00262.59           O  
ATOM   4649  CB  GLU H  16     -39.481 -36.776  23.524  1.00318.38           C  
ATOM   4650  CG  GLU H  16     -39.298 -36.385  22.067  1.00358.02           C  
ATOM   4651  CD  GLU H  16     -40.164 -37.211  21.135  1.00387.12           C  
ATOM   4652  OE1 GLU H  16     -41.161 -36.669  20.612  1.00407.51           O  
ATOM   4653  OE2 GLU H  16     -39.860 -38.405  20.937  1.00389.91           O  
ATOM   4654  N   THR H  17     -40.916 -36.224  26.156  1.00344.26           N  
ATOM   4655  CA  THR H  17     -41.428 -36.619  27.461  1.00309.42           C  
ATOM   4656  C   THR H  17     -41.290 -38.128  27.635  1.00306.98           C  
ATOM   4657  O   THR H  17     -41.799 -38.904  26.820  1.00330.83           O  
ATOM   4658  CB  THR H  17     -42.886 -36.189  27.617  1.00303.28           C  
ATOM   4659  OG1 THR H  17     -42.975 -34.761  27.529  1.00304.33           O  
ATOM   4660  CG2 THR H  17     -43.434 -36.642  28.962  1.00268.89           C  
ATOM   4661  N   LEU H  18     -40.602 -38.539  28.697  1.00311.98           N  
ATOM   4662  CA  LEU H  18     -40.388 -39.943  29.020  1.00306.47           C  
ATOM   4663  C   LEU H  18     -41.216 -40.307  30.245  1.00277.50           C  
ATOM   4664  O   LEU H  18     -41.244 -39.562  31.229  1.00263.85           O  
ATOM   4665  CB  LEU H  18     -38.902 -40.220  29.275  1.00298.48           C  
ATOM   4666  CG  LEU H  18     -38.357 -41.646  29.152  1.00300.50           C  
ATOM   4667  CD1 LEU H  18     -36.849 -41.605  28.972  1.00306.85           C  
ATOM   4668  CD2 LEU H  18     -38.714 -42.497  30.362  1.00268.29           C  
ATOM   4669  N   SER H  19     -41.886 -41.457  30.186  1.00282.98           N  
ATOM   4670  CA  SER H  19     -42.816 -41.868  31.228  1.00266.97           C  
ATOM   4671  C   SER H  19     -42.498 -43.277  31.706  1.00259.31           C  
ATOM   4672  O   SER H  19     -42.252 -44.177  30.897  1.00270.83           O  
ATOM   4673  CB  SER H  19     -44.264 -41.809  30.728  1.00274.21           C  
ATOM   4674  OG  SER H  19     -45.164 -42.246  31.731  1.00259.46           O  
ATOM   4675  N   VAL H  20     -42.505 -43.459  33.026  1.00273.09           N  
ATOM   4676  CA  VAL H  20     -42.350 -44.765  33.660  1.00261.60           C  
ATOM   4677  C   VAL H  20     -43.384 -44.872  34.773  1.00260.22           C  
ATOM   4678  O   VAL H  20     -43.661 -43.891  35.471  1.00259.58           O  
ATOM   4679  CB  VAL H  20     -40.923 -44.973  34.215  1.00261.33           C  
ATOM   4680  CG1 VAL H  20     -40.766 -46.378  34.780  1.00260.63           C  
ATOM   4681  CG2 VAL H  20     -39.878 -44.717  33.138  1.00270.12           C  
ATOM   4682  N   THR H  21     -43.963 -46.061  34.938  1.00281.06           N  
ATOM   4683  CA  THR H  21     -44.984 -46.297  35.951  1.00266.57           C  
ATOM   4684  C   THR H  21     -44.613 -47.518  36.779  1.00265.71           C  
ATOM   4685  O   THR H  21     -44.325 -48.584  36.225  1.00266.21           O  
ATOM   4686  CB  THR H  21     -46.367 -46.493  35.316  1.00276.03           C  
ATOM   4687  OG1 THR H  21     -46.752 -45.298  34.625  1.00287.95           O  
ATOM   4688  CG2 THR H  21     -47.407 -46.812  36.381  1.00265.58           C  
ATOM   4689  N   CYS H  22     -44.625 -47.361  38.101  1.00264.46           N  
ATOM   4690  CA  CYS H  22     -44.351 -48.442  39.040  1.00263.87           C  
ATOM   4691  C   CYS H  22     -45.665 -48.870  39.679  1.00263.18           C  
ATOM   4692  O   CYS H  22     -46.367 -48.045  40.273  1.00262.64           O  
ATOM   4693  CB  CYS H  22     -43.350 -48.000  40.108  1.00263.36           C  
ATOM   4694  SG  CYS H  22     -42.689 -49.309  41.176  1.00262.77           S  
ATOM   4695  N   SER H  23     -45.995 -50.153  39.555  1.00268.80           N  
ATOM   4696  CA  SER H  23     -47.248 -50.683  40.076  1.00267.99           C  
ATOM   4697  C   SER H  23     -47.052 -51.186  41.502  1.00266.63           C  
ATOM   4698  O   SER H  23     -46.171 -52.011  41.761  1.00266.49           O  
ATOM   4699  CB  SER H  23     -47.771 -51.810  39.185  1.00268.66           C  
ATOM   4700  OG  SER H  23     -48.098 -51.330  37.892  1.00275.24           O  
ATOM   4701  N   VAL H  24     -47.876 -50.685  42.417  1.00267.13           N  
ATOM   4702  CA  VAL H  24     -47.851 -51.093  43.815  1.00264.12           C  
ATOM   4703  C   VAL H  24     -48.807 -52.262  43.996  1.00279.69           C  
ATOM   4704  O   VAL H  24     -49.893 -52.289  43.407  1.00296.41           O  
ATOM   4705  CB  VAL H  24     -48.227 -49.917  44.734  1.00267.74           C  
ATOM   4706  CG1 VAL H  24     -48.010 -50.283  46.197  1.00263.51           C  
ATOM   4707  CG2 VAL H  24     -47.439 -48.672  44.356  1.00260.21           C  
ATOM   4708  N   SER H  25     -48.409 -53.239  44.809  1.00306.33           N  
ATOM   4709  CA  SER H  25     -49.271 -54.371  45.115  1.00320.83           C  
ATOM   4710  C   SER H  25     -49.003 -54.818  46.549  1.00318.82           C  
ATOM   4711  O   SER H  25     -48.107 -54.302  47.221  1.00304.69           O  
ATOM   4712  CB  SER H  25     -49.032 -55.509  44.117  1.00317.08           C  
ATOM   4713  OG  SER H  25     -49.040 -55.046  42.776  1.00314.45           O  
ATOM   4714  N   GLY H  26     -49.802 -55.779  47.018  1.00327.37           N  
ATOM   4715  CA  GLY H  26     -49.540 -56.507  48.249  1.00326.69           C  
ATOM   4716  C   GLY H  26     -49.855 -55.785  49.542  1.00329.39           C  
ATOM   4717  O   GLY H  26     -49.967 -56.418  50.595  1.00332.57           O  
ATOM   4718  N   ASP H  27     -50.023 -54.469  49.475  1.00322.15           N  
ATOM   4719  CA  ASP H  27     -50.252 -53.636  50.649  1.00326.94           C  
ATOM   4720  C   ASP H  27     -50.885 -52.334  50.179  1.00334.63           C  
ATOM   4721  O   ASP H  27     -51.209 -52.178  48.997  1.00338.45           O  
ATOM   4722  CB  ASP H  27     -48.949 -53.400  51.423  1.00305.24           C  
ATOM   4723  CG  ASP H  27     -48.645 -54.512  52.410  1.00310.27           C  
ATOM   4724  OD1 ASP H  27     -49.601 -55.077  52.982  1.00330.46           O  
ATOM   4725  OD2 ASP H  27     -47.452 -54.819  52.617  1.00294.87           O  
ATOM   4726  N   SER H  28     -51.057 -51.393  51.102  1.00335.66           N  
ATOM   4727  CA  SER H  28     -51.618 -50.101  50.748  1.00344.14           C  
ATOM   4728  C   SER H  28     -50.505 -49.106  50.434  1.00323.18           C  
ATOM   4729  O   SER H  28     -49.316 -49.376  50.622  1.00301.88           O  
ATOM   4730  CB  SER H  28     -52.498 -49.576  51.881  1.00362.75           C  
ATOM   4731  OG  SER H  28     -52.996 -48.285  51.578  1.00369.74           O  
ATOM   4732  N   MET H  29     -50.910 -47.931  49.951  1.00330.28           N  
ATOM   4733  CA  MET H  29     -49.966 -46.887  49.577  1.00313.77           C  
ATOM   4734  C   MET H  29     -49.751 -45.824  50.649  1.00312.80           C  
ATOM   4735  O   MET H  29     -48.829 -45.013  50.511  1.00297.57           O  
ATOM   4736  CB  MET H  29     -50.413 -46.215  48.273  1.00320.89           C  
ATOM   4737  CG  MET H  29     -50.432 -47.159  47.081  1.00317.22           C  
ATOM   4738  SD  MET H  29     -50.243 -46.301  45.510  1.00315.77           S  
ATOM   4739  CE  MET H  29     -48.664 -45.494  45.755  1.00288.46           C  
ATOM   4740  N   ASN H  30     -50.563 -45.800  51.703  1.00300.02           N  
ATOM   4741  CA  ASN H  30     -50.478 -44.759  52.719  1.00303.83           C  
ATOM   4742  C   ASN H  30     -49.671 -45.172  53.942  1.00294.81           C  
ATOM   4743  O   ASN H  30     -49.534 -44.374  54.874  1.00303.20           O  
ATOM   4744  CB  ASN H  30     -51.883 -44.321  53.148  1.00332.03           C  
ATOM   4745  CG  ASN H  30     -52.554 -43.426  52.121  1.00342.83           C  
ATOM   4746  OD1 ASN H  30     -53.195 -43.906  51.186  1.00342.62           O  
ATOM   4747  ND2 ASN H  30     -52.410 -42.117  52.294  1.00353.13           N  
ATOM   4748  N   ASN H  31     -49.145 -46.397  53.970  1.00300.16           N  
ATOM   4749  CA  ASN H  31     -48.389 -46.851  55.132  1.00290.40           C  
ATOM   4750  C   ASN H  31     -46.950 -46.346  55.116  1.00266.81           C  
ATOM   4751  O   ASN H  31     -46.393 -46.025  56.171  1.00262.98           O  
ATOM   4752  CB  ASN H  31     -48.418 -48.378  55.211  1.00289.44           C  
ATOM   4753  CG  ASN H  31     -49.817 -48.926  55.412  1.00314.34           C  
ATOM   4754  OD1 ASN H  31     -50.688 -48.250  55.960  1.00332.60           O  
ATOM   4755  ND2 ASN H  31     -50.039 -50.159  54.971  1.00316.38           N  
ATOM   4756  N   TYR H  32     -46.332 -46.266  53.936  1.00290.71           N  
ATOM   4757  CA  TYR H  32     -44.906 -45.967  53.847  1.00267.91           C  
ATOM   4758  C   TYR H  32     -44.603 -44.882  52.819  1.00263.18           C  
ATOM   4759  O   TYR H  32     -45.518 -44.262  52.268  1.00277.83           O  
ATOM   4760  CB  TYR H  32     -44.121 -47.238  53.515  1.00253.34           C  
ATOM   4761  CG  TYR H  32     -44.211 -48.313  54.575  1.00262.31           C  
ATOM   4762  CD1 TYR H  32     -43.350 -48.315  55.664  1.00259.59           C  
ATOM   4763  CD2 TYR H  32     -45.154 -49.328  54.485  1.00274.36           C  
ATOM   4764  CE1 TYR H  32     -43.427 -49.296  56.636  1.00269.07           C  
ATOM   4765  CE2 TYR H  32     -45.240 -50.313  55.452  1.00283.94           C  
ATOM   4766  CZ  TYR H  32     -44.374 -50.293  56.525  1.00281.46           C  
ATOM   4767  OH  TYR H  32     -44.455 -51.271  57.489  1.00292.25           O  
ATOM   4768  N   TYR H  33     -43.317 -44.649  52.561  1.00238.72           N  
ATOM   4769  CA  TYR H  33     -42.842 -43.622  51.645  1.00238.67           C  
ATOM   4770  C   TYR H  33     -42.195 -44.276  50.428  1.00238.74           C  
ATOM   4771  O   TYR H  33     -41.730 -45.417  50.484  1.00238.46           O  
ATOM   4772  CB  TYR H  33     -41.835 -42.683  52.327  1.00237.60           C  
ATOM   4773  CG  TYR H  33     -42.385 -41.840  53.468  1.00237.50           C  
ATOM   4774  CD1 TYR H  33     -43.724 -41.903  53.836  1.00238.36           C  
ATOM   4775  CD2 TYR H  33     -41.558 -40.971  54.169  1.00236.58           C  
ATOM   4776  CE1 TYR H  33     -44.218 -41.134  54.874  1.00240.00           C  
ATOM   4777  CE2 TYR H  33     -42.045 -40.197  55.206  1.00236.50           C  
ATOM   4778  CZ  TYR H  33     -43.375 -40.282  55.555  1.00238.43           C  
ATOM   4779  OH  TYR H  33     -43.866 -39.514  56.586  1.00244.55           O  
ATOM   4780  N   TRP H  34     -42.170 -43.538  49.318  1.00239.15           N  
ATOM   4781  CA  TRP H  34     -41.809 -44.092  48.019  1.00233.97           C  
ATOM   4782  C   TRP H  34     -40.682 -43.283  47.384  1.00223.71           C  
ATOM   4783  O   TRP H  34     -40.471 -42.113  47.711  1.00227.49           O  
ATOM   4784  CB  TRP H  34     -43.033 -44.125  47.096  1.00252.46           C  
ATOM   4785  CG  TRP H  34     -44.274 -44.558  47.816  1.00269.48           C  
ATOM   4786  CD1 TRP H  34     -45.216 -43.751  48.388  1.00287.83           C  
ATOM   4787  CD2 TRP H  34     -44.694 -45.904  48.065  1.00270.95           C  
ATOM   4788  NE1 TRP H  34     -46.202 -44.513  48.968  1.00300.92           N  
ATOM   4789  CE2 TRP H  34     -45.904 -45.837  48.783  1.00290.84           C  
ATOM   4790  CE3 TRP H  34     -44.168 -47.158  47.745  1.00258.63           C  
ATOM   4791  CZ2 TRP H  34     -46.594 -46.977  49.187  1.00298.73           C  
ATOM   4792  CZ3 TRP H  34     -44.857 -48.288  48.146  1.00266.27           C  
ATOM   4793  CH2 TRP H  34     -46.056 -48.190  48.859  1.00286.14           C  
ATOM   4794  N   THR H  35     -39.955 -43.924  46.464  1.00265.31           N  
ATOM   4795  CA  THR H  35     -38.798 -43.300  45.830  1.00252.31           C  
ATOM   4796  C   THR H  35     -38.484 -43.981  44.501  1.00248.44           C  
ATOM   4797  O   THR H  35     -38.931 -45.099  44.233  1.00251.35           O  
ATOM   4798  CB  THR H  35     -37.568 -43.347  46.742  1.00241.54           C  
ATOM   4799  OG1 THR H  35     -36.406 -42.953  46.002  1.00232.15           O  
ATOM   4800  CG2 THR H  35     -37.365 -44.754  47.286  1.00234.04           C  
ATOM   4801  N   TRP H  36     -37.704 -43.277  43.672  1.00248.69           N  
ATOM   4802  CA  TRP H  36     -37.157 -43.794  42.422  1.00244.03           C  
ATOM   4803  C   TRP H  36     -35.677 -43.432  42.342  1.00230.12           C  
ATOM   4804  O   TRP H  36     -35.246 -42.419  42.900  1.00230.35           O  
ATOM   4805  CB  TRP H  36     -37.877 -43.221  41.181  1.00255.95           C  
ATOM   4806  CG  TRP H  36     -39.373 -43.426  41.117  1.00273.55           C  
ATOM   4807  CD1 TRP H  36     -40.305 -42.962  42.000  1.00283.83           C  
ATOM   4808  CD2 TRP H  36     -40.104 -44.103  40.084  1.00284.47           C  
ATOM   4809  NE1 TRP H  36     -41.566 -43.329  41.595  1.00300.27           N  
ATOM   4810  CE2 TRP H  36     -41.470 -44.029  40.422  1.00300.86           C  
ATOM   4811  CE3 TRP H  36     -39.735 -44.775  38.914  1.00283.00           C  
ATOM   4812  CZ2 TRP H  36     -42.466 -44.599  39.633  1.00315.32           C  
ATOM   4813  CZ3 TRP H  36     -40.726 -45.340  38.133  1.00297.39           C  
ATOM   4814  CH2 TRP H  36     -42.075 -45.248  38.494  1.00313.20           C  
ATOM   4815  N   ILE H  37     -34.902 -44.253  41.630  1.00302.67           N  
ATOM   4816  CA  ILE H  37     -33.462 -44.041  41.480  1.00290.04           C  
ATOM   4817  C   ILE H  37     -33.023 -44.567  40.117  1.00289.78           C  
ATOM   4818  O   ILE H  37     -33.549 -45.570  39.626  1.00294.60           O  
ATOM   4819  CB  ILE H  37     -32.673 -44.706  42.636  1.00278.36           C  
ATOM   4820  CG1 ILE H  37     -32.538 -43.752  43.827  1.00278.59           C  
ATOM   4821  CG2 ILE H  37     -31.297 -45.177  42.185  1.00264.94           C  
ATOM   4822  CD1 ILE H  37     -33.453 -44.084  44.982  1.00285.11           C  
ATOM   4823  N   ARG H  38     -32.053 -43.881  39.500  1.00351.33           N  
ATOM   4824  CA  ARG H  38     -31.547 -44.234  38.179  1.00353.02           C  
ATOM   4825  C   ARG H  38     -30.026 -44.349  38.196  1.00340.80           C  
ATOM   4826  O   ARG H  38     -29.350 -43.827  39.087  1.00332.13           O  
ATOM   4827  CB  ARG H  38     -31.956 -43.193  37.128  1.00364.04           C  
ATOM   4828  CG  ARG H  38     -33.433 -42.851  37.119  1.00361.70           C  
ATOM   4829  CD  ARG H  38     -33.739 -41.775  36.089  1.00370.63           C  
ATOM   4830  NE  ARG H  38     -35.141 -41.794  35.680  1.00369.45           N  
ATOM   4831  CZ  ARG H  38     -35.626 -41.106  34.651  1.00377.10           C  
ATOM   4832  NH1 ARG H  38     -34.821 -40.344  33.925  1.00385.96           N  
ATOM   4833  NH2 ARG H  38     -36.914 -41.183  34.346  1.00376.76           N  
ATOM   4834  N   GLN H  39     -29.491 -45.049  37.191  1.00335.86           N  
ATOM   4835  CA  GLN H  39     -28.053 -45.091  36.938  1.00327.68           C  
ATOM   4836  C   GLN H  39     -27.803 -45.152  35.439  1.00335.83           C  
ATOM   4837  O   GLN H  39     -28.436 -45.944  34.735  1.00344.07           O  
ATOM   4838  CB  GLN H  39     -27.386 -46.294  37.615  1.00318.01           C  
ATOM   4839  CG  GLN H  39     -25.884 -46.365  37.361  1.00310.32           C  
ATOM   4840  CD  GLN H  39     -25.314 -47.760  37.527  1.00307.82           C  
ATOM   4841  OE1 GLN H  39     -26.052 -48.743  37.588  1.00312.58           O  
ATOM   4842  NE2 GLN H  39     -23.991 -47.852  37.597  1.00301.51           N  
ATOM   4843  N   SER H  40     -26.835 -44.316  34.947  1.00350.10           N  
ATOM   4844  CA  SER H  40     -26.367 -44.206  33.572  1.00358.66           C  
ATOM   4845  C   SER H  40     -25.214 -45.176  33.323  1.00354.04           C  
ATOM   4846  O   SER H  40     -24.465 -45.508  34.247  1.00343.28           O  
ATOM   4847  CB  SER H  40     -25.911 -42.776  33.284  1.00362.08           C  
ATOM   4848  OG  SER H  40     -25.869 -42.507  31.893  1.00375.04           O  
ATOM   4849  N   PRO H  41     -25.049 -45.662  32.091  1.00359.32           N  
ATOM   4850  CA  PRO H  41     -23.937 -46.580  31.807  1.00356.68           C  
ATOM   4851  C   PRO H  41     -22.588 -45.907  32.013  1.00348.82           C  
ATOM   4852  O   PRO H  41     -22.344 -44.799  31.529  1.00352.40           O  
ATOM   4853  CB  PRO H  41     -24.161 -46.964  30.338  1.00370.26           C  
ATOM   4854  CG  PRO H  41     -25.009 -45.868  29.781  1.00379.22           C  
ATOM   4855  CD  PRO H  41     -25.902 -45.459  30.909  1.00373.81           C  
ATOM   4856  N   GLY H  42     -21.707 -46.593  32.741  1.00360.55           N  
ATOM   4857  CA  GLY H  42     -20.381 -46.099  33.027  1.00353.23           C  
ATOM   4858  C   GLY H  42     -20.267 -45.258  34.281  1.00342.92           C  
ATOM   4859  O   GLY H  42     -19.161 -45.111  34.812  1.00334.24           O  
ATOM   4860  N   LYS H  43     -21.372 -44.705  34.769  1.00314.13           N  
ATOM   4861  CA  LYS H  43     -21.388 -43.849  35.946  1.00306.55           C  
ATOM   4862  C   LYS H  43     -21.968 -44.610  37.136  1.00297.93           C  
ATOM   4863  O   LYS H  43     -22.300 -45.796  37.049  1.00296.23           O  
ATOM   4864  CB  LYS H  43     -22.168 -42.564  35.658  1.00315.26           C  
ATOM   4865  CG  LYS H  43     -21.561 -41.721  34.542  1.00324.13           C  
ATOM   4866  CD  LYS H  43     -22.408 -40.499  34.223  1.00334.38           C  
ATOM   4867  CE  LYS H  43     -21.791 -39.687  33.094  1.00347.14           C  
ATOM   4868  NZ  LYS H  43     -22.629 -38.514  32.722  1.00361.81           N  
ATOM   4869  N   GLY H  44     -22.085 -43.912  38.263  1.00303.03           N  
ATOM   4870  CA  GLY H  44     -22.516 -44.500  39.511  1.00295.58           C  
ATOM   4871  C   GLY H  44     -23.970 -44.221  39.835  1.00300.80           C  
ATOM   4872  O   GLY H  44     -24.769 -43.833  38.976  1.00310.12           O  
ATOM   4873  N   LEU H  45     -24.314 -44.416  41.106  1.00252.44           N  
ATOM   4874  CA  LEU H  45     -25.691 -44.296  41.563  1.00252.95           C  
ATOM   4875  C   LEU H  45     -26.064 -42.837  41.805  1.00252.98           C  
ATOM   4876  O   LEU H  45     -25.233 -42.019  42.210  1.00252.28           O  
ATOM   4877  CB  LEU H  45     -25.896 -45.102  42.846  1.00252.43           C  
ATOM   4878  CG  LEU H  45     -25.267 -46.497  42.871  1.00252.13           C  
ATOM   4879  CD1 LEU H  45     -25.543 -47.186  44.199  1.00251.63           C  
ATOM   4880  CD2 LEU H  45     -25.768 -47.342  41.709  1.00253.07           C  
ATOM   4881  N   GLU H  46     -27.334 -42.517  41.553  1.00261.12           N  
ATOM   4882  CA  GLU H  46     -27.835 -41.152  41.685  1.00268.67           C  
ATOM   4883  C   GLU H  46     -29.205 -41.178  42.347  1.00276.29           C  
ATOM   4884  O   GLU H  46     -30.114 -41.862  41.867  1.00283.31           O  
ATOM   4885  CB  GLU H  46     -27.908 -40.466  40.317  1.00277.96           C  
ATOM   4886  CG  GLU H  46     -28.173 -38.972  40.376  1.00288.74           C  
ATOM   4887  CD  GLU H  46     -28.098 -38.317  39.010  1.00295.54           C  
ATOM   4888  OE1 GLU H  46     -28.533 -37.153  38.881  1.00304.06           O  
ATOM   4889  OE2 GLU H  46     -27.604 -38.968  38.065  1.00293.25           O  
ATOM   4890  N   TRP H  47     -29.348 -40.439  43.446  1.00258.01           N  
ATOM   4891  CA  TRP H  47     -30.627 -40.310  44.132  1.00266.72           C  
ATOM   4892  C   TRP H  47     -31.508 -39.281  43.427  1.00280.70           C  
ATOM   4893  O   TRP H  47     -31.017 -38.366  42.761  1.00282.21           O  
ATOM   4894  CB  TRP H  47     -30.408 -39.908  45.593  1.00262.16           C  
ATOM   4895  CG  TRP H  47     -31.552 -40.245  46.507  1.00269.11           C  
ATOM   4896  CD1 TRP H  47     -32.705 -40.894  46.176  1.00278.95           C  
ATOM   4897  CD2 TRP H  47     -31.645 -39.955  47.908  1.00268.10           C  
ATOM   4898  NE1 TRP H  47     -33.512 -41.021  47.279  1.00284.56           N  
ATOM   4899  CE2 TRP H  47     -32.884 -40.454  48.356  1.00278.09           C  
ATOM   4900  CE3 TRP H  47     -30.802 -39.322  48.825  1.00260.66           C  
ATOM   4901  CZ2 TRP H  47     -33.300 -40.339  49.679  1.00281.21           C  
ATOM   4902  CZ3 TRP H  47     -31.219 -39.207  50.137  1.00263.25           C  
ATOM   4903  CH2 TRP H  47     -32.456 -39.715  50.552  1.00273.60           C  
ATOM   4904  N   ILE H  48     -32.825 -39.436  43.584  1.00250.34           N  
ATOM   4905  CA  ILE H  48     -33.782 -38.569  42.900  1.00264.87           C  
ATOM   4906  C   ILE H  48     -34.666 -37.827  43.897  1.00275.71           C  
ATOM   4907  O   ILE H  48     -34.501 -36.620  44.105  1.00282.66           O  
ATOM   4908  CB  ILE H  48     -34.641 -39.373  41.908  1.00271.96           C  
ATOM   4909  CG1 ILE H  48     -33.751 -40.085  40.890  1.00262.37           C  
ATOM   4910  CG2 ILE H  48     -35.630 -38.459  41.198  1.00286.88           C  
ATOM   4911  CD1 ILE H  48     -34.525 -40.820  39.828  1.00271.15           C  
ATOM   4912  N   GLY H  49     -35.615 -38.526  44.510  1.00244.04           N  
ATOM   4913  CA  GLY H  49     -36.539 -37.859  45.410  1.00256.31           C  
ATOM   4914  C   GLY H  49     -37.481 -38.846  46.063  1.00260.48           C  
ATOM   4915  O   GLY H  49     -37.414 -40.057  45.827  1.00253.88           O  
ATOM   4916  N   TYR H  50     -38.373 -38.304  46.892  1.00223.45           N  
ATOM   4917  CA  TYR H  50     -39.284 -39.126  47.674  1.00223.74           C  
ATOM   4918  C   TYR H  50     -40.592 -38.380  47.903  1.00233.28           C  
ATOM   4919  O   TYR H  50     -40.682 -37.164  47.712  1.00240.91           O  
ATOM   4920  CB  TYR H  50     -38.661 -39.540  49.014  1.00222.73           C  
ATOM   4921  CG  TYR H  50     -38.432 -38.399  49.984  1.00222.13           C  
ATOM   4922  CD1 TYR H  50     -37.308 -37.589  49.884  1.00221.39           C  
ATOM   4923  CD2 TYR H  50     -39.334 -38.144  51.010  1.00223.43           C  
ATOM   4924  CE1 TYR H  50     -37.095 -36.550  50.772  1.00220.85           C  
ATOM   4925  CE2 TYR H  50     -39.128 -37.107  51.902  1.00227.15           C  
ATOM   4926  CZ  TYR H  50     -38.006 -36.315  51.780  1.00224.38           C  
ATOM   4927  OH  TYR H  50     -37.797 -35.283  52.666  1.00228.37           O  
ATOM   4928  N   ILE H  51     -41.609 -39.137  48.318  1.00228.16           N  
ATOM   4929  CA  ILE H  51     -42.945 -38.608  48.567  1.00228.99           C  
ATOM   4930  C   ILE H  51     -43.543 -39.377  49.740  1.00228.95           C  
ATOM   4931  O   ILE H  51     -43.299 -40.575  49.905  1.00228.75           O  
ATOM   4932  CB  ILE H  51     -43.823 -38.705  47.295  1.00230.17           C  
ATOM   4933  CG1 ILE H  51     -45.270 -38.303  47.581  1.00231.09           C  
ATOM   4934  CG2 ILE H  51     -43.749 -40.102  46.697  1.00230.43           C  
ATOM   4935  CD1 ILE H  51     -46.173 -38.431  46.380  1.00232.27           C  
ATOM   4936  N   SER H  52     -44.335 -38.683  50.555  1.00243.49           N  
ATOM   4937  CA  SER H  52     -44.777 -39.186  51.850  1.00241.71           C  
ATOM   4938  C   SER H  52     -46.277 -39.480  51.841  1.00247.94           C  
ATOM   4939  O   SER H  52     -46.958 -39.365  50.818  1.00252.65           O  
ATOM   4940  CB  SER H  52     -44.421 -38.189  52.956  1.00241.50           C
[truncated: 8,797,096 more chars]
