# Supplementary material for: Growing Glycans in Rosetta: Accurate de novo glycan modeling, density fitting, and rational sequon design
Source: PLoS Comput Biol. 2024 Jun 24;20(6):e1011895. doi: 10.1371/journal.pcbi.1011895 (PMC11288642; doi:10.1371/journal.pcbi.1011895)
Supplement: S1 Data — Please see README for a full description of each component. Briefly, these include the following scripts: create_substituted_JD.py—Used to create substituted job description file for rosetta_scripts_jd3; create_symmetry_mates.py—This was used to create symmetry mates with a 12 A radius; density_build_example.xml—An an example of a main job definition file before being substituted for each glycan; density_build_example_substituted.xml—Substituted version; glycan_bm_plots.py—Tools used for plotting all benchmark experiments from Rosetta JSON files.; glycan_conformer_table.txt—The resultant glycan conformer table used in Rosetta and benchmarked against; glycan_tree_relax.xml—Main script used for de novo benchmarking.; glycan_tree_relax_dens.xml—Main script used for density building.; glycan_tree_relax_with_solvation.xml—Script used for running the GTM with explicit waters; glycan_water_mediated_hbonds.xml—Script for calculating water mediated hydrogen bonds; pdb_roots_density_sym.txt—Benchmark glycan list used for create_substituted_JD.py; refine_with_map_dih2.xml—Script used for refining input structures into the rosetta energy function using density. (ZIP) [file pcbi.1011895.s027.zip › supplemental_data/symmetrized_structures/2cl2_crys.symm]

symmetry_name 2cl2_P_21_21_21
E = 2*VRT_0_0_0_0_base + 2*(VRT_0_0_0_0_base:VRT_0_0_1_0_base) + 2*(VRT_0_0_0_0_base:VRT_0_1_0_0_base) + 2*(VRT_0_0_0_0_base:VRT_3_0_0_0_base) + 2*(VRT_0_0_0_0_base:VRT_2_0_0_1_base) + 2*(VRT_0_0_0_0_base:VRT_2_0_1_1_base)
anchor_residue 1
virtual_coordinates_start
xyz VRT_0_0_0_0 1.000000,0.000000,0.000000 0.000000,1.000000,0.000000 0.713990,24.727725,58.907821
xyz VRT_0_0_0_0_base 1.000000,0.000000,0.000000 0.000000,1.000000,0.000000 -0.286010,23.727725,57.907821
xyz VRT_0_0_1_0 1.000000,0.000000,0.000000 0.000000,1.000000,0.000000 0.713990,72.135725,58.907821
xyz VRT_0_0_1_0_base 1.000000,0.000000,0.000000 0.000000,1.000000,0.000000 -0.286010,71.135725,57.907821
xyz VRT_0_0_n1_0 1.000000,0.000000,0.000000 0.000000,1.000000,0.000000 0.713990,-22.680275,58.907821
xyz VRT_0_0_n1_0_base 1.000000,0.000000,0.000000 0.000000,1.000000,0.000000 -0.286010,-23.680275,57.907821
xyz VRT_0_1_0_0 1.000000,0.000000,0.000000 0.000000,1.000000,0.000000 39.015990,24.727725,58.907821
xyz VRT_0_1_0_0_base 1.000000,0.000000,0.000000 0.000000,1.000000,0.000000 38.015990,23.727725,57.907821
xyz VRT_0_n1_0_0 1.000000,0.000000,0.000000 0.000000,1.000000,0.000000 -37.588010,24.727725,58.907821
xyz VRT_0_n1_0_0_base 1.000000,0.000000,0.000000 0.000000,1.000000,0.000000 -38.588010,23.727725,57.907821
xyz VRT_3_0_0_0 -1.000000,0.000000,0.000000 0.000000,1.000000,0.000000 -0.713990,48.431725,17.189179
xyz VRT_3_0_0_0_base -1.000000,0.000000,0.000000 0.000000,1.000000,0.000000 0.286010,47.431725,18.189179
xyz VRT_3_0_n1_0 -1.000000,0.000000,0.000000 0.000000,1.000000,0.000000 -0.713990,1.023725,17.189179
xyz VRT_3_0_n1_0_base -1.000000,0.000000,0.000000 0.000000,1.000000,0.000000 0.286010,0.023725,18.189179
xyz VRT_2_0_0_1 1.000000,0.000000,0.000000 -0.000000,-1.000000,0.000000 19.864990,-1.023725,93.286179
xyz VRT_2_0_0_1_base 1.000000,0.000000,0.000000 -0.000000,-1.000000,0.000000 18.864990,-0.023725,94.286179
xyz VRT_2_n1_0_1 1.000000,0.000000,0.000000 -0.000000,-1.000000,0.000000 -18.437010,-1.023725,93.286179
xyz VRT_2_n1_0_1_base 1.000000,0.000000,0.000000 -0.000000,-1.000000,0.000000 -19.437010,-0.023725,94.286179
xyz VRT_2_0_1_1 1.000000,0.000000,0.000000 -0.000000,-1.000000,0.000000 19.864990,46.384275,93.286179
xyz VRT_2_0_1_1_base 1.000000,0.000000,0.000000 -0.000000,-1.000000,0.000000 18.864990,47.384275,94.286179
xyz VRT_2_n1_1_1 1.000000,0.000000,0.000000 -0.000000,-1.000000,0.000000 -18.437010,46.384275,93.286179
xyz VRT_2_n1_1_1_base 1.000000,0.000000,0.000000 -0.000000,-1.000000,0.000000 -19.437010,47.384275,94.286179
virtual_coordinates_stop
connect_virtual JUMP_0_0_0_0_to_subunit VRT_0_0_0_0_base SUBUNIT
connect_virtual JUMP_0_0_1_0_to_subunit VRT_0_0_1_0_base SUBUNIT
connect_virtual JUMP_0_0_n1_0_to_subunit VRT_0_0_n1_0_base SUBUNIT
connect_virtual JUMP_0_1_0_0_to_subunit VRT_0_1_0_0_base SUBUNIT
connect_virtual JUMP_0_n1_0_0_to_subunit VRT_0_n1_0_0_base SUBUNIT
connect_virtual JUMP_3_0_0_0_to_subunit VRT_3_0_0_0_base SUBUNIT
connect_virtual JUMP_3_0_n1_0_to_subunit VRT_3_0_n1_0_base SUBUNIT
connect_virtual JUMP_2_0_0_1_to_subunit VRT_2_0_0_1_base SUBUNIT
connect_virtual JUMP_2_n1_0_1_to_subunit VRT_2_n1_0_1_base SUBUNIT
connect_virtual JUMP_2_0_1_1_to_subunit VRT_2_0_1_1_base SUBUNIT
connect_virtual JUMP_2_n1_1_1_to_subunit VRT_2_n1_1_1_base SUBUNIT
connect_virtual JUMP_0_0_0_0_to_com VRT_0_0_0_0 VRT_0_0_0_0_base
connect_virtual JUMP_0_0_1_0_to_com VRT_0_0_1_0 VRT_0_0_1_0_base
connect_virtual JUMP_0_0_n1_0_to_com VRT_0_0_n1_0 VRT_0_0_n1_0_base
connect_virtual JUMP_0_1_0_0_to_com VRT_0_1_0_0 VRT_0_1_0_0_base
connect_virtual JUMP_0_n1_0_0_to_com VRT_0_n1_0_0 VRT_0_n1_0_0_base
connect_virtual JUMP_3_0_0_0_to_com VRT_3_0_0_0 VRT_3_0_0_0_base
connect_virtual JUMP_3_0_n1_0_to_com VRT_3_0_n1_0 VRT_3_0_n1_0_base
connect_virtual JUMP_2_0_0_1_to_com VRT_2_0_0_1 VRT_2_0_0_1_base
connect_virtual JUMP_2_n1_0_1_to_com VRT_2_n1_0_1 VRT_2_n1_0_1_base
connect_virtual JUMP_2_0_1_1_to_com VRT_2_0_1_1 VRT_2_0_1_1_base
connect_virtual JUMP_2_n1_1_1_to_com VRT_2_n1_1_1 VRT_2_n1_1_1_base
connect_virtual JUMP_0_0_1_0 VRT_0_0_0_0 VRT_0_0_1_0
connect_virtual JUMP_0_0_n1_0 VRT_0_0_0_0 VRT_0_0_n1_0
connect_virtual JUMP_0_1_0_0 VRT_0_0_0_0 VRT_0_1_0_0
connect_virtual JUMP_0_n1_0_0 VRT_0_0_0_0 VRT_0_n1_0_0
connect_virtual JUMP_3_0_0_0 VRT_0_0_0_0 VRT_3_0_0_0
connect_virtual JUMP_3_0_n1_0 VRT_0_0_0_0 VRT_3_0_n1_0
connect_virtual JUMP_2_0_0_1 VRT_0_0_0_0 VRT_2_0_0_1
connect_virtual JUMP_2_n1_0_1 VRT_0_0_0_0 VRT_2_n1_0_1
connect_virtual JUMP_2_0_1_1 VRT_0_0_0_0 VRT_2_0_1_1
connect_virtual JUMP_2_n1_1_1 VRT_0_0_0_0 VRT_2_n1_1_1
set_dof JUMP_0_0_0_0_to_com x y z
set_dof JUMP_0_0_0_0_to_subunit angle_x angle_y angle_z
set_jump_group JUMPGROUP1  JUMP_0_0_0_0_to_subunit JUMP_0_0_1_0_to_subunit JUMP_0_0_n1_0_to_subunit JUMP_0_1_0_0_to_subunit JUMP_0_n1_0_0_to_subunit JUMP_3_0_0_0_to_subunit JUMP_3_0_n1_0_to_subunit JUMP_2_0_0_1_to_subunit JUMP_2_n1_0_1_to_subunit JUMP_2_0_1_1_to_subunit JUMP_2_n1_1_1_to_subunit
set_jump_group JUMPGROUP2  JUMP_0_0_0_0_to_com JUMP_0_0_1_0_to_com JUMP_0_0_n1_0_to_com JUMP_0_1_0_0_to_com JUMP_0_n1_0_0_to_com JUMP_3_0_0_0_to_com JUMP_3_0_n1_0_to_com JUMP_2_0_0_1_to_com JUMP_2_n1_0_1_to_com JUMP_2_0_1_1_to_com JUMP_2_n1_1_1_to_com
