# Supplementary material for: Growing Glycans in Rosetta: Accurate de novo glycan modeling, density fitting, and rational sequon design
Source: PLoS Comput Biol. 2024 Jun 24;20(6):e1011895. doi: 10.1371/journal.pcbi.1011895 (PMC11288642; doi:10.1371/journal.pcbi.1011895)
Supplement: S1 Data — Please see README for a full description of each component. Briefly, these include the following scripts: create_substituted_JD.py—Used to create substituted job description file for rosetta_scripts_jd3; create_symmetry_mates.py—This was used to create symmetry mates with a 12 A radius; density_build_example.xml—An an example of a main job definition file before being substituted for each glycan; density_build_example_substituted.xml—Substituted version; glycan_bm_plots.py—Tools used for plotting all benchmark experiments from Rosetta JSON files.; glycan_conformer_table.txt—The resultant glycan conformer table used in Rosetta and benchmarked against; glycan_tree_relax.xml—Main script used for de novo benchmarking.; glycan_tree_relax_dens.xml—Main script used for density building.; glycan_tree_relax_with_solvation.xml—Script used for running the GTM with explicit waters; glycan_water_mediated_hbonds.xml—Script for calculating water mediated hydrogen bonds; pdb_roots_density_sym.txt—Benchmark glycan list used for create_substituted_JD.py; refine_with_map_dih2.xml—Script used for refining input structures into the rosetta energy function using density. (ZIP) [file pcbi.1011895.s027.zip › supplemental_data/symmetrized_structures/4do4_symm.pdb]

ATOM      1  N   LEU A  18      55.366  14.684  12.598  1.00 22.03           N
ATOM      2  CA  LEU A  18      56.750  15.164  12.230  1.00 21.74           C
ATOM      3  C   LEU A  18      56.645  15.961  10.927  1.00 22.13           C
ATOM      4  O   LEU A  18      56.096  15.466   9.926  1.00 24.71           O
ATOM      5  CB  LEU A  18      57.708  13.977  12.070  1.00 22.41           C
ATOM      6  CG  LEU A  18      59.141  14.154  11.566  1.00 22.78           C
ATOM      7  CD1 LEU A  18      59.966  15.119  12.451  1.00 24.41           C
ATOM      8  CD2 LEU A  18      59.825  12.766  11.462  1.00 21.16           C
ATOM      9  N   ASP A  19      57.177  17.188  10.946  1.00 26.39           N
ATOM     10  CA  ASP A  19      56.961  18.165   9.873  1.00 27.36           C
ATOM     11  C   ASP A  19      57.960  17.998   8.712  1.00 26.41           C
ATOM     12  O   ASP A  19      58.645  18.938   8.327  1.00 27.80           O
ATOM     13  CB  ASP A  19      57.014  19.577  10.468  1.00 29.63           C
ATOM     14  CG  ASP A  19      56.436  20.639   9.542  1.00 33.57           C
ATOM     15  OD1 ASP A  19      55.599  20.303   8.667  1.00 35.39           O
ATOM     16  OD2 ASP A  19      56.813  21.822   9.706  1.00 40.24           O
ATOM     17  N   ASN A  20      58.004  16.792   8.150  1.00 24.12           N
ATOM     18  CA  ASN A  20      58.929  16.466   7.071  1.00 23.62           C
ATOM     19  C   ASN A  20      58.218  16.272   5.737  1.00 24.18           C
ATOM     20  O   ASN A  20      58.828  15.806   4.767  1.00 25.01           O
ATOM     21  CB  ASN A  20      59.765  15.234   7.445  1.00 23.91           C
ATOM     22  CG  ASN A  20      58.920  13.995   7.682  1.00 22.63           C
ATOM     23  OD1 ASN A  20      57.692  14.020   7.483  1.00 19.55           O
ATOM     24  ND2 ASN A  20      59.562  12.905   8.118  1.00 21.28           N
ATOM     25  N   GLY A  21      56.933  16.644   5.685  1.00 23.83           N
ATOM     26  CA  GLY A  21      56.125  16.530   4.473  1.00 26.39           C
ATOM     27  C   GLY A  21      55.595  15.144   4.154  1.00 23.53           C
ATOM     28  O   GLY A  21      54.826  14.972   3.182  1.00 27.84           O
ATOM     29  N   LEU A  22      55.988  14.158   4.948  1.00 22.03           N
ATOM     30  CA  LEU A  22      55.663  12.758   4.675  1.00 20.79           C
ATOM     31  C   LEU A  22      54.421  12.297   5.440  1.00 20.51           C
ATOM     32  O   LEU A  22      54.104  12.810   6.518  1.00 20.61           O
ATOM     33  CB  LEU A  22      56.838  11.841   5.028  1.00 20.92           C
ATOM     34  CG  LEU A  22      58.138  12.122   4.252  1.00 18.50           C
ATOM     35  CD1 LEU A  22      59.242  11.161   4.740  1.00 21.35           C
ATOM     36  CD2 LEU A  22      57.861  12.062   2.738  1.00 21.21           C
ATOM     37  N   LEU A  23      53.760  11.291   4.866  1.00 21.38           N
ATOM     38  CA  LEU A  23      52.648  10.587   5.495  1.00 19.58           C
ATOM     39  C   LEU A  23      51.552  11.563   5.924  1.00 20.25           C
ATOM     40  O   LEU A  23      51.019  11.517   7.047  1.00 19.19           O
ATOM     41  CB  LEU A  23      53.157   9.731   6.660  1.00 19.33           C
ATOM     42  CG  LEU A  23      54.192   8.651   6.310  1.00 20.93           C
ATOM     43  CD1 LEU A  23      54.437   7.723   7.519  1.00 21.11           C
ATOM     44  CD2 LEU A  23      53.830   7.880   5.073  1.00 24.12           C
ATOM     45  N   GLN A  24      51.183  12.419   4.982  1.00 18.56           N
ATOM     46  CA  GLN A  24      50.027  13.294   5.157  1.00 20.96           C
ATOM     47  C   GLN A  24      48.718  12.498   5.194  1.00 19.75           C
ATOM     48  O   GLN A  24      47.685  13.003   5.636  1.00 19.27           O
ATOM     49  CB  GLN A  24      50.023  14.366   4.078  1.00 25.26           C
ATOM     50  CG  GLN A  24      51.206  15.321   4.226  1.00 27.61           C
ATOM     51  CD  GLN A  24      51.138  16.143   5.507  1.00 39.45           C
ATOM     52  OE1 GLN A  24      52.025  16.061   6.372  1.00 56.12           O
ATOM     53  NE2 GLN A  24      50.072  16.926   5.644  1.00 40.72           N
ATOM     54  N   THR A  25      48.791  11.250   4.724  1.00 19.05           N
ATOM     55  CA  THR A  25      47.799  10.227   4.995  1.00 17.54           C
ATOM     56  C   THR A  25      48.513   9.018   5.624  1.00 18.39           C
ATOM     57  O   THR A  25      49.735   8.905   5.532  1.00 18.88           O
ATOM     58  CB  THR A  25      47.095   9.796   3.716  1.00 17.68           C
ATOM     59  OG1 THR A  25      48.064   9.257   2.796  1.00 23.39           O
ATOM     60  CG2 THR A  25      46.309  10.963   3.051  1.00 24.86           C
ATOM     61  N   PRO A  26      47.761   8.102   6.257  1.00 18.00           N
ATOM     62  CA  PRO A  26      48.459   6.993   6.895  1.00 16.59           C
ATOM     63  C   PRO A  26      49.272   6.144   5.894  1.00 12.63           C
ATOM     64  O   PRO A  26      48.834   5.978   4.738  1.00 16.94           O
ATOM     65  CB  PRO A  26      47.322   6.194   7.543  1.00 19.01           C
ATOM     66  CG  PRO A  26      46.252   7.202   7.784  1.00 18.21           C
ATOM     67  CD  PRO A  26      46.324   8.109   6.585  1.00 18.88           C
ATOM     68  N   PRO A  27      50.431   5.615   6.351  1.00 18.91           N
ATOM     69  CA  PRO A  27      51.226   4.767   5.462  1.00 16.09           C
ATOM     70  C   PRO A  27      50.494   3.470   5.146  1.00 14.77           C
ATOM     71  O   PRO A  27      49.809   2.900   5.993  1.00 18.48           O
ATOM     72  CB  PRO A  27      52.514   4.524   6.250  1.00 18.09           C
ATOM     73  CG  PRO A  27      52.120   4.677   7.668  1.00 19.19           C
ATOM     74  CD  PRO A  27      51.040   5.725   7.688  1.00 20.76           C
ATOM     75  N   MET A  28      50.580   3.083   3.882  1.00 16.10           N
ATOM     76  CA  MET A  28      50.109   1.797   3.415  1.00 16.42           C
ATOM     77  C   MET A  28      51.279   0.996   2.882  1.00 15.27           C
ATOM     78  O   MET A  28      52.118   1.514   2.153  1.00 17.08           O
ATOM     79  CB  MET A  28      49.073   1.975   2.316  1.00 17.88           C
ATOM     80  CG  MET A  28      47.834   2.768   2.718  1.00 18.06           C
ATOM     81  SD  MET A  28      46.706   3.088   1.370  1.00 19.85           S
ATOM     82  CE  MET A  28      46.364   1.398   0.817  1.00 19.72           C
ATOM     83  N   GLY A  29      51.308  -0.294   3.211  1.00 12.92           N
ATOM     84  CA  GLY A  29      52.363  -1.157   2.698  1.00 16.89           C
ATOM     85  C   GLY A  29      52.349  -2.548   3.294  1.00 15.22           C
ATOM     86  O   GLY A  29      51.294  -3.064   3.681  1.00 16.10           O
ATOM     87  N   TRP A  30      53.546  -3.113   3.415  1.00 16.64           N
ATOM     88  CA  TRP A  30      53.747  -4.491   3.843  1.00 16.03           C
ATOM     89  C   TRP A  30      54.955  -4.463   4.767  1.00 15.13           C
ATOM     90  O   TRP A  30      55.951  -3.795   4.490  1.00 16.72           O
ATOM     91  CB  TRP A  30      53.973  -5.377   2.611  1.00 14.44           C
ATOM     92  CG  TRP A  30      54.192  -6.851   2.898  1.00 15.14           C
ATOM     93  CD1 TRP A  30      53.261  -7.837   2.873  1.00 16.75           C
ATOM     94  CD2 TRP A  30      55.431  -7.484   3.230  1.00 14.20           C
ATOM     95  NE1 TRP A  30      53.831  -9.044   3.158  1.00 17.15           N
ATOM     96  CE2 TRP A  30      55.158  -8.852   3.442  1.00 16.58           C
ATOM     97  CE3 TRP A  30      56.727  -7.016   3.461  1.00 18.01           C
ATOM     98  CZ2 TRP A  30      56.157  -9.763   3.769  1.00 17.92           C
ATOM     99  CZ3 TRP A  30      57.715  -7.923   3.795  1.00 18.50           C
ATOM    100  CH2 TRP A  30      57.422  -9.279   3.957  1.00 21.01           C
ATOM    101  N   LEU A  31      54.875  -5.227   5.846  1.00 13.37           N
ATOM    102  CA  LEU A  31      55.877  -5.253   6.862  1.00 14.00           C
ATOM    103  C   LEU A  31      56.108  -6.735   7.185  1.00 17.06           C
ATOM    104  O   LEU A  31      55.148  -7.487   7.360  1.00 16.70           O
ATOM    105  CB  LEU A  31      55.383  -4.479   8.124  1.00 18.71           C
ATOM    106  CG  LEU A  31      56.330  -3.871   9.148  1.00 24.52           C
ATOM    107  CD1 LEU A  31      55.595  -3.113  10.247  1.00 20.96           C
ATOM    108  CD2 LEU A  31      57.247  -4.889   9.716  1.00 30.07           C
ATOM    109  N   ALA A  32      57.373  -7.150   7.289  1.00 13.47           N
ATOM    110  CA  ALA A  32      57.706  -8.579   7.380  1.00 14.86           C
ATOM    111  C   ALA A  32      57.299  -9.270   8.668  1.00 14.11           C
ATOM    112  O   ALA A  32      57.115 -10.479   8.687  1.00 16.70           O
ATOM    113  CB  ALA A  32      59.215  -8.797   7.178  1.00 17.05           C
ATOM    114  N   TRP A  33      57.199  -8.516   9.760  1.00 12.80           N
ATOM    115  CA  TRP A  33      57.328  -9.112  11.076  1.00 12.58           C
ATOM    116  C   TRP A  33      56.218 -10.086  11.474  1.00 12.49           C
ATOM    117  O   TRP A  33      56.510 -11.189  11.921  1.00 13.80           O
ATOM    118  CB  TRP A  33      57.399  -8.046  12.180  1.00 14.22           C
ATOM    119  CG  TRP A  33      57.557  -8.667  13.546  1.00 12.95           C
ATOM    120  CD1 TRP A  33      56.611  -8.727  14.520  1.00 15.46           C
ATOM    121  CD2 TRP A  33      58.684  -9.422  14.039  1.00 13.52           C
ATOM    122  NE1 TRP A  33      57.092  -9.400  15.618  1.00 15.29           N
ATOM    123  CE2 TRP A  33      58.369  -9.835  15.345  1.00 16.20           C
ATOM    124  CE3 TRP A  33      59.954  -9.735  13.522  1.00 13.84           C
ATOM    125  CZ2 TRP A  33      59.245 -10.589  16.117  1.00 18.50           C
ATOM    126  CZ3 TRP A  33      60.822 -10.436  14.294  1.00 15.70           C
ATOM    127  CH2 TRP A  33      60.473 -10.882  15.572  1.00 17.01           C
ATOM    128  N   GLU A  34      54.953  -9.689  11.371  1.00 16.37           N
ATOM    129  CA  GLU A  34      53.916 -10.527  11.963  1.00 15.38           C
ATOM    130  C   GLU A  34      53.909 -11.932  11.382  1.00 14.19           C
ATOM    131  O   GLU A  34      53.852 -12.916  12.123  1.00 15.58           O
ATOM    132  CB  GLU A  34      52.536  -9.920  11.793  1.00 15.06           C
ATOM    133  CG  GLU A  34      51.519 -10.415  12.849  1.00 18.49           C
ATOM    134  CD  GLU A  34      51.077 -11.861  12.617  1.00 17.16           C
ATOM    135  OE1 GLU A  34      50.787 -12.232  11.446  1.00 17.72           O
ATOM    136  OE2 GLU A  34      51.017 -12.607  13.618  1.00 18.05           O
ATOM    137  N   ARG A  35      54.013 -12.014  10.064  1.00 15.57           N
ATOM    138  CA  ARG A  35      53.933 -13.294   9.384  1.00 14.19           C
ATOM    139  C   ARG A  35      55.263 -14.079   9.326  1.00 12.99           C
ATOM    140  O   ARG A  35      55.248 -15.318   9.335  1.00 16.52           O
ATOM    141  CB  ARG A  35      53.336 -13.120   7.994  1.00 16.70           C
ATOM    142  CG  ARG A  35      53.267 -14.389   7.092  1.00 15.72           C
ATOM    143  CD  ARG A  35      52.437 -15.533   7.740  1.00 18.13           C
ATOM    144  NE  ARG A  35      52.441 -16.707   6.875  1.00 18.66           N
ATOM    145  CZ  ARG A  35      53.430 -17.606   6.827  1.00 17.40           C
ATOM    146  NH1 ARG A  35      54.502 -17.470   7.606  1.00 19.73           N
ATOM    147  NH2 ARG A  35      53.345 -18.646   5.996  1.00 24.58           N
ATOM    148  N   PHE A  36      56.378 -13.373   9.150  1.00 16.05           N
ATOM    149  CA  PHE A  36      57.668 -14.041   8.921  1.00 14.38           C
ATOM    150  C   PHE A  36      58.655 -13.989  10.086  1.00 13.50           C
ATOM    151  O   PHE A  36      59.605 -14.805  10.139  1.00 17.91           O
ATOM    152  CB  PHE A  36      58.279 -13.536   7.606  1.00 15.80           C
ATOM    153  CG  PHE A  36      57.423 -13.869   6.418  1.00 15.26           C
ATOM    154  CD1 PHE A  36      57.455 -15.148   5.834  1.00 15.63           C
ATOM    155  CD2 PHE A  36      56.547 -12.934   5.889  1.00 18.66           C
ATOM    156  CE1 PHE A  36      56.664 -15.462   4.776  1.00 17.60           C
ATOM    157  CE2 PHE A  36      55.716 -13.271   4.822  1.00 20.95           C
ATOM    158  CZ  PHE A  36      55.789 -14.549   4.263  1.00 17.75           C
ATOM    159  N   ARG A  37      58.407 -13.101  11.050  1.00 15.03           N
ATOM    160  CA  ARG A  37      59.076 -13.058  12.322  1.00 14.92           C
ATOM    161  C   ARG A  37      60.625 -13.076  12.190  1.00 15.86           C
ATOM    162  O   ARG A  37      61.174 -12.345  11.355  1.00 16.86           O
ATOM    163  CB  ARG A  37      58.551 -14.174  13.245  1.00 15.53           C
ATOM    164  CG  ARG A  37      57.060 -14.119  13.529  1.00 15.41           C
ATOM    165  CD  ARG A  37      56.662 -13.050  14.516  1.00 15.30           C
ATOM    166  NE  ARG A  37      55.203 -12.904  14.541  1.00 17.94           N
ATOM    167  CZ  ARG A  37      54.465 -12.722  15.629  1.00 14.73           C
ATOM    168  NH1 ARG A  37      55.032 -12.660  16.789  1.00 14.51           N
ATOM    169  NH2 ARG A  37      53.143 -12.605  15.546  1.00 18.16           N
ATOM    170  N   CYS A  38      61.304 -13.919  12.966  1.00 17.27           N
ATOM    171  CA  CYS A  38      62.764 -13.959  12.958  1.00 15.10           C
ATOM    172  C   CYS A  38      63.259 -15.286  12.382  1.00 19.13           C
ATOM    173  O   CYS A  38      64.191 -15.896  12.877  1.00 20.48           O
ATOM    174  CB  CYS A  38      63.310 -13.755  14.345  1.00 17.09           C
ATOM    175  SG  CYS A  38      65.093 -13.290  14.439  1.00 22.14           S
ATOM    176  N   ASN A  39      62.639 -15.722  11.314  1.00 18.75           N
ATOM    177  CA  ASN A  39      63.030 -16.959  10.673  1.00 20.15           C
ATOM    178  C   ASN A  39      64.276 -16.711   9.837  1.00 20.47           C
ATOM    179  O   ASN A  39      64.225 -16.053   8.812  1.00 20.11           O
ATOM    180  CB  ASN A  39      61.887 -17.438   9.796  1.00 20.88           C
ATOM    181  CG  ASN A  39      62.159 -18.768   9.113  1.00 24.80           C
ATOM    182  OD1 ASN A  39      63.216 -19.377   9.274  1.00 25.58           O
ATOM    183  ND2 ASN A  39      61.201 -19.201   8.305  1.00 22.77           N
ATOM    184  N   ILE A  40      65.401 -17.223  10.285  1.00 18.51           N
ATOM    185  CA  ILE A  40      66.642 -17.016   9.578  1.00 19.10           C
ATOM    186  C   ILE A  40      67.200 -18.332   9.032  1.00 23.67           C
ATOM    187  O   ILE A  40      68.360 -18.383   8.621  1.00 25.22           O
ATOM    188  CB  ILE A  40      67.682 -16.318  10.458  1.00 20.29           C
ATOM    189  CG1 ILE A  40      68.041 -17.154  11.715  1.00 26.95           C
ATOM    190  CG2 ILE A  40      67.182 -14.918  10.862  1.00 21.21           C
ATOM    191  CD1 ILE A  40      69.387 -16.833  12.309  1.00 38.15           C
ATOM    192  N   ASN A  41      66.375 -19.384   9.020  1.00 22.53           N
ATOM    193  CA  ASN A  41      66.825 -20.695   8.585  1.00 25.25           C
ATOM    194  C   ASN A  41      66.634 -20.856   7.097  1.00 23.96           C
ATOM    195  O   ASN A  41      65.680 -21.502   6.633  1.00 25.80           O
ATOM    196  CB  ASN A  41      66.087 -21.793   9.343  1.00 28.06           C
ATOM    197  CG  ASN A  41      66.698 -23.170   9.128  1.00 38.19           C
ATOM    198  OD1 ASN A  41      67.497 -23.389   8.201  1.00 35.02           O
ATOM    199  ND2 ASN A  41      66.323 -24.110   9.985  1.00 46.75           N
ATOM    200  N   CYS A  42      67.520 -20.233   6.337  1.00 23.54           N
ATOM    201  CA  CYS A  42      67.378 -20.268   4.891  1.00 24.19           C
ATOM    202  C   CYS A  42      67.806 -21.613   4.333  1.00 23.74           C
ATOM    203  O   CYS A  42      67.340 -21.979   3.287  1.00 25.60           O
ATOM    204  CB  CYS A  42      68.124 -19.124   4.208  1.00 29.90           C
ATOM    205  SG  CYS A  42      67.482 -17.482   4.639  1.00 29.60           S
ATOM    206  N   ASP A  43      68.655 -22.357   5.028  1.00 30.33           N
ATOM    207  CA  ASP A  43      69.034 -23.699   4.564  1.00 31.67           C
ATOM    208  C   ASP A  43      67.831 -24.653   4.516  1.00 30.65           C
ATOM    209  O   ASP A  43      67.675 -25.410   3.561  1.00 40.68           O
ATOM    210  CB  ASP A  43      70.122 -24.293   5.465  1.00 37.24           C
ATOM    211  CG  ASP A  43      71.490 -23.635   5.274  1.00 46.25           C
ATOM    212  OD1 ASP A  43      71.675 -22.835   4.327  1.00 48.19           O
ATOM    213  OD2 ASP A  43      72.395 -23.939   6.086  1.00 56.86           O
ATOM    214  N   GLU A  44      66.992 -24.614   5.552  1.00 30.93           N
ATOM    215  CA  GLU A  44      65.842 -25.514   5.660  1.00 32.03           C
ATOM    216  C   GLU A  44      64.539 -24.899   5.157  1.00 29.85           C
ATOM    217  O   GLU A  44      63.640 -25.631   4.752  1.00 33.45           O
ATOM    218  CB  GLU A  44      65.683 -26.010   7.101  1.00 40.52           C
ATOM    219  CG  GLU A  44      66.849 -26.909   7.557  1.00 54.76           C
ATOM    220  CD  GLU A  44      66.573 -27.650   8.861  1.00 71.81           C
ATOM    221  OE1 GLU A  44      67.040 -28.805   8.997  1.00 81.41           O
ATOM    222  OE2 GLU A  44      65.895 -27.081   9.746  1.00 73.23           O
ATOM    223  N   ASP A  45      64.449 -23.565   5.152  1.00 26.21           N
ATOM    224  CA  ASP A  45      63.208 -22.873   4.811  1.00 21.96           C
ATOM    225  C   ASP A  45      63.487 -21.654   3.911  1.00 22.82           C
ATOM    226  O   ASP A  45      63.146 -20.514   4.265  1.00 22.54           O
ATOM    227  CB  ASP A  45      62.523 -22.448   6.123  1.00 25.26           C
ATOM    228  CG  ASP A  45      61.048 -22.091   5.951  1.00 23.45           C
ATOM    229  OD1 ASP A  45      60.472 -22.318   4.869  1.00 29.22           O
ATOM    230  OD2 ASP A  45      60.459 -21.591   6.931  1.00 26.30           O
ATOM    231  N   PRO A  46      64.076 -21.891   2.726  1.00 25.84           N
ATOM    232  CA  PRO A  46      64.496 -20.797   1.844  1.00 23.46           C
ATOM    233  C   PRO A  46      63.388 -19.857   1.384  1.00 24.37           C
ATOM    234  O   PRO A  46      63.667 -18.688   1.097  1.00 27.10           O
ATOM    235  CB  PRO A  46      65.091 -21.528   0.625  1.00 27.62           C
ATOM    236  CG  PRO A  46      64.576 -22.902   0.697  1.00 31.52           C
ATOM    237  CD  PRO A  46      64.393 -23.206   2.142  1.00 26.91           C
ATOM    238  N   LYS A  47      62.161 -20.367   1.284  1.00 21.11           N
ATOM    239  CA  LYS A  47      61.049 -19.580   0.749  1.00 23.47           C
ATOM    240  C   LYS A  47      60.443 -18.609   1.767  1.00 19.67           C
ATOM    241  O   LYS A  47      59.783 -17.640   1.366  1.00 24.02           O
ATOM    242  CB  LYS A  47      59.980 -20.514   0.181  1.00 28.17           C
ATOM    243  CG  LYS A  47      60.424 -21.160  -1.132  1.00 42.09           C
ATOM    244  CD  LYS A  47      60.078 -22.647  -1.228  1.00 70.17           C
ATOM    245  CE  LYS A  47      60.727 -23.307  -2.466  1.00 76.24           C
ATOM    246  NZ  LYS A  47      62.233 -23.425  -2.381  1.00 66.65           N
ATOM    247  N   ASN A  48      60.688 -18.824   3.055  1.00 19.16           N
ATOM    248  CA  ASN A  48      60.051 -18.037   4.099  1.00 20.47           C
ATOM    249  C   ASN A  48      60.997 -17.339   5.073  1.00 18.89           C
ATOM    250  O   ASN A  48      60.543 -16.652   5.976  1.00 22.90           O
ATOM    251  CB  ASN A  48      59.108 -18.959   4.864  1.00 21.22           C
ATOM    252  CG  ASN A  48      58.086 -19.598   3.951  1.00 23.70           C
ATOM    253  OD1 ASN A  48      57.347 -18.892   3.272  1.00 23.72           O
ATOM    254  ND2 ASN A  48      58.078 -20.936   3.881  1.00 25.92           N
ATOM    255  N   CYS A  49      62.305 -17.515   4.906  1.00 19.86           N
ATOM    256  CA  CYS A  49      63.263 -16.904   5.805  1.00 16.24           C
ATOM    257  C   CYS A  49      63.398 -15.419   5.470  1.00 15.95           C
ATOM    258  O   CYS A  49      63.108 -14.997   4.333  1.00 18.65           O
ATOM    259  CB  CYS A  49      64.619 -17.625   5.746  1.00 23.92           C
ATOM    260  SG  CYS A  49      65.464 -17.433   4.163  1.00 25.73           S
ATOM    261  N   ILE A  50      63.847 -14.639   6.448  1.00 18.46           N
ATOM    262  CA  ILE A  50      64.125 -13.222   6.241  1.00 16.23           C
ATOM    263  C   ILE A  50      65.368 -13.097   5.351  1.00 17.69           C
ATOM    264  O   ILE A  50      66.449 -13.449   5.755  1.00 17.30           O
ATOM    265  CB  ILE A  50      64.325 -12.489   7.571  1.00 17.27           C
ATOM    266  CG1 ILE A  50      63.047 -12.585   8.444  1.00 17.43           C
ATOM    267  CG2 ILE A  50      64.710 -11.055   7.336  1.00 16.65           C
ATOM    268  CD1 ILE A  50      61.739 -12.172   7.781  1.00 19.77           C
ATOM    269  N   SER A  51      65.176 -12.640   4.134  1.00 16.63           N
ATOM    270  CA  SER A  51      66.221 -12.623   3.123  1.00 17.64           C
ATOM    271  C   SER A  51      65.895 -11.665   1.993  1.00 17.53           C
ATOM    272  O   SER A  51      64.732 -11.307   1.774  1.00 19.03           O
ATOM    273  CB  SER A  51      66.377 -14.027   2.548  1.00 17.28           C
ATOM    274  OG  SER A  51      65.406 -14.293   1.580  1.00 20.24           O
ATOM    275  N   GLU A  52      66.927 -11.270   1.259  1.00 16.23           N
ATOM    276  CA  GLU A  52      66.760 -10.492   0.026  1.00 18.28           C
ATOM    277  C   GLU A  52      65.687 -11.084  -0.883  1.00 18.92           C
ATOM    278  O   GLU A  52      64.830 -10.353  -1.408  1.00 19.48           O
ATOM    279  CB  GLU A  52      68.121 -10.414  -0.688  1.00 19.67           C
ATOM    280  CG  GLU A  52      68.204  -9.821  -2.073  1.00 24.12           C
ATOM    281  CD  GLU A  52      69.639  -9.921  -2.599  1.00 23.63           C
ATOM    282  OE1 GLU A  52      70.549  -9.440  -1.891  1.00 22.70           O
ATOM    283  OE2 GLU A  52      69.849 -10.510  -3.685  1.00 27.35           O
ATOM    284  N   GLN A  53      65.721 -12.405  -1.065  1.00 18.27           N
ATOM    285  CA  GLN A  53      64.765 -13.068  -1.934  1.00 18.21           C
ATOM    286  C   GLN A  53      63.314 -12.825  -1.489  1.00 15.81           C
ATOM    287  O   GLN A  53      62.434 -12.584  -2.342  1.00 18.50           O
ATOM    288  CB  GLN A  53      65.068 -14.581  -1.984  1.00 21.18           C
ATOM    289  CG  GLN A  53      64.173 -15.353  -2.869  1.00 23.94           C
ATOM    290  CD  GLN A  53      64.510 -16.839  -2.898  1.00 33.86           C
ATOM    291  OE1 GLN A  53      65.446 -17.247  -3.571  1.00 37.94           O
ATOM    292  NE2 GLN A  53      63.749 -17.643  -2.161  1.00 31.58           N
ATOM    293  N   LEU A  54      63.077 -12.941  -0.186  1.00 17.06           N
ATOM    294  CA  LEU A  54      61.718 -12.722   0.366  1.00 17.35           C
ATOM    295  C   LEU A  54      61.230 -11.323  -0.034  1.00 15.96           C
ATOM    296  O   LEU A  54      60.117 -11.154  -0.547  1.00 17.70           O
ATOM    297  CB  LEU A  54      61.679 -12.887   1.895  1.00 18.21           C
ATOM    298  CG  LEU A  54      60.277 -12.823   2.540  1.00 17.91           C
ATOM    299  CD1 LEU A  54      59.455 -14.058   2.157  1.00 24.22           C
ATOM    300  CD2 LEU A  54      60.390 -12.668   4.023  1.00 18.42           C
ATOM    301  N   PHE A  55      62.074 -10.321   0.247  1.00 17.08           N
ATOM    302  CA  PHE A  55      61.697  -8.931  -0.045  1.00 17.27           C
ATOM    303  C   PHE A  55      61.520  -8.682  -1.549  1.00 16.83           C
ATOM    304  O   PHE A  55      60.575  -7.996  -1.943  1.00 17.09           O
ATOM    305  CB  PHE A  55      62.637  -7.940   0.635  1.00 15.05           C
ATOM    306  CG  PHE A  55      62.523  -7.976   2.115  1.00 17.76           C
ATOM    307  CD1 PHE A  55      61.458  -7.331   2.733  1.00 19.60           C
ATOM    308  CD2 PHE A  55      63.431  -8.689   2.877  1.00 18.29           C
ATOM    309  CE1 PHE A  55      61.295  -7.397   4.073  1.00 19.40           C
ATOM    310  CE2 PHE A  55      63.291  -8.759   4.258  1.00 19.21           C
ATOM    311  CZ  PHE A  55      62.209  -8.096   4.875  1.00 18.93           C
ATOM    312  N   MET A  56      62.378  -9.255  -2.388  1.00 18.84           N
ATOM    313  CA  MET A  56      62.199  -9.086  -3.839  1.00 18.24           C
ATOM    314  C   MET A  56      60.894  -9.719  -4.335  1.00 16.57           C
ATOM    315  O   MET A  56      60.202  -9.140  -5.156  1.00 17.17           O
ATOM    316  CB  MET A  56      63.374  -9.643  -4.635  1.00 18.33           C
ATOM    317  CG  MET A  56      64.687  -8.953  -4.302  1.00 21.99           C
ATOM    318  SD  MET A  56      66.035  -9.719  -5.187  1.00 25.55           S
ATOM    319  CE  MET A  56      65.761  -9.078  -6.842  1.00 28.95           C
ATOM    320  N   GLU A  57      60.577 -10.919  -3.838  1.00 15.53           N
ATOM    321  CA  GLU A  57      59.352 -11.600  -4.230  1.00 18.64           C
ATOM    322  C   GLU A  57      58.095 -10.830  -3.799  1.00 14.72           C
ATOM    323  O   GLU A  57      57.146 -10.693  -4.596  1.00 16.53           O
ATOM    324  CB  GLU A  57      59.336 -13.026  -3.684  1.00 20.47           C
ATOM    325  CG  GLU A  57      60.345 -13.933  -4.372  1.00 21.17           C
ATOM    326  CD  GLU A  57      60.363 -15.372  -3.856  1.00 24.93           C
ATOM    327  OE1 GLU A  57      59.547 -15.725  -2.987  1.00 32.50           O
ATOM    328  OE2 GLU A  57      61.205 -16.166  -4.349  1.00 25.93           O
ATOM    329  N   MET A  58      58.127 -10.267  -2.595  1.00 18.78           N
ATOM    330  CA  MET A  58      56.994  -9.468  -2.107  1.00 15.05           C
ATOM    331  C   MET A  58      56.860  -8.167  -2.909  1.00 16.29           C
ATOM    332  O   MET A  58      55.752  -7.811  -3.345  1.00 16.81           O
ATOM    333  CB  MET A  58      57.122  -9.190  -0.627  1.00 18.52           C
ATOM    334  CG  MET A  58      56.994 -10.422   0.260  1.00 20.90           C
ATOM    335  SD  MET A  58      55.453 -11.359   0.027  1.00 19.98           S
ATOM    336  CE  MET A  58      55.968 -12.822   0.909  1.00 25.27           C
ATOM    337  N   ALA A  59      58.001  -7.539  -3.216  1.00 16.83           N
ATOM    338  CA  ALA A  59      58.014  -6.360  -4.087  1.00 21.53           C
ATOM    339  C   ALA A  59      57.375  -6.672  -5.440  1.00 19.62           C
ATOM    340  O   ALA A  59      56.540  -5.916  -5.941  1.00 16.99           O
ATOM    341  CB  ALA A  59      59.441  -5.841  -4.273  1.00 18.43           C
ATOM    342  N   ASP A  60      57.758  -7.804  -6.033  1.00 15.19           N
ATOM    343  CA  ASP A  60      57.190  -8.210  -7.270  1.00 14.02           C
ATOM    344  C   ASP A  60      55.681  -8.369  -7.166  1.00 17.13           C
ATOM    345  O   ASP A  60      54.977  -7.965  -8.051  1.00 17.25           O
ATOM    346  CB  ASP A  60      57.804  -9.543  -7.741  1.00 19.41           C
ATOM    347  CG  ASP A  60      59.255  -9.409  -8.204  1.00 20.41           C
ATOM    348  OD1 ASP A  60      59.707  -8.273  -8.484  1.00 20.48           O
ATOM    349  OD2 ASP A  60      59.940 -10.459  -8.282  1.00 24.21           O
ATOM    350  N   ARG A  61      55.188  -9.013  -6.117  1.00 17.39           N
ATOM    351  CA  ARG A  61      53.732  -9.157  -5.950  1.00 15.64           C
ATOM    352  C   ARG A  61      53.042  -7.784  -5.822  1.00 14.42           C
ATOM    353  O   ARG A  61      51.974  -7.542  -6.391  1.00 17.38           O
ATOM    354  CB  ARG A  61      53.398 -10.050  -4.744  1.00 17.82           C
ATOM    355  CG  ARG A  61      53.961 -11.486  -4.838  1.00 19.39           C
ATOM    356  CD  ARG A  61      53.101 -12.412  -5.709  1.00 21.80           C
ATOM    357  NE  ARG A  61      52.629 -11.999  -7.029  1.00 23.38           N
ATOM    358  CZ  ARG A  61      53.363 -11.997  -8.139  1.00 24.58           C
ATOM    359  NH1 ARG A  61      54.639 -12.388  -8.124  1.00 33.01           N
ATOM    360  NH2 ARG A  61      52.802 -11.606  -9.264  1.00 26.69           N
ATOM    361  N   MET A  62      53.652  -6.879  -5.082  1.00 17.79           N
ATOM    362  CA  MET A  62      53.038  -5.573  -4.937  1.00 16.87           C
ATOM    363  C   MET A  62      52.948  -4.807  -6.233  1.00 19.42           C
ATOM    364  O   MET A  62      51.964  -4.120  -6.464  1.00 19.41           O
ATOM    365  CB  MET A  62      53.775  -4.753  -3.902  1.00 16.83           C
ATOM    366  CG  MET A  62      53.812  -5.296  -2.399  1.00 18.42           C
ATOM    367  SD  MET A  62      54.713  -4.454  -1.177  1.00 18.77           S
ATOM    368  CE  MET A  62      53.669  -2.989  -0.877  1.00 18.95           C
ATOM    369  N   ALA A  63      53.974  -4.934  -7.070  1.00 17.67           N
ATOM    370  CA  ALA A  63      54.003  -4.307  -8.385  1.00 21.06           C
ATOM    371  C   ALA A  63      53.010  -4.922  -9.352  1.00 19.77           C
ATOM    372  O   ALA A  63      52.382  -4.205 -10.109  1.00 23.74           O
ATOM    373  CB  ALA A  63      55.428  -4.363  -8.967  1.00 20.80           C
ATOM    374  N   GLN A  64      52.864  -6.252  -9.311  1.00 18.91           N
ATOM    375  CA  GLN A  64      52.122  -7.007 -10.320  1.00 20.70           C
ATOM    376  C   GLN A  64      50.656  -7.307  -9.998  1.00 20.62           C
ATOM    377  O   GLN A  64      49.840  -7.504 -10.911  1.00 23.10           O
ATOM    378  CB  GLN A  64      52.847  -8.327 -10.559  1.00 21.28           C
ATOM    379  CG  GLN A  64      54.249  -8.150 -11.182  1.00 23.06           C
ATOM    380  CD  GLN A  64      54.991  -9.469 -11.371  1.00 35.19           C
ATOM    381  OE1 GLN A  64      54.379 -10.514 -11.555  1.00 33.01           O
ATOM    382  NE2 GLN A  64      56.321  -9.415 -11.327  1.00 33.67           N
ATOM    383  N   ASP A  65      50.331  -7.336  -8.704  1.00 21.33           N
ATOM    384  CA  ASP A  65      49.021  -7.829  -8.249  1.00 18.20           C
ATOM    385  C   ASP A  65      48.084  -6.730  -7.717  1.00 21.68           C
ATOM    386  O   ASP A  65      47.136  -7.021  -6.990  1.00 24.29           O
ATOM    387  CB  ASP A  65      49.187  -8.928  -7.196  1.00 20.90           C
ATOM    388  CG  ASP A  65      49.834 -10.190  -7.752  1.00 22.98           C
ATOM    389  OD1 ASP A  65      50.157 -10.253  -8.972  1.00 24.92           O
ATOM    390  OD2 ASP A  65      50.025 -11.124  -6.945  1.00 23.36           O
ATOM    391  N   GLY A  66      48.353  -5.482  -8.110  1.00 20.25           N
ATOM    392  CA  GLY A  66      47.475  -4.347  -7.822  1.00 21.88           C
ATOM    393  C   GLY A  66      47.739  -3.578  -6.540  1.00 24.02           C
ATOM    394  O   GLY A  66      47.175  -2.500  -6.345  1.00 22.33           O
ATOM    395  N   TRP A  67      48.595  -4.108  -5.670  1.00 20.49           N
ATOM    396  CA  TRP A  67      48.828  -3.505  -4.363  1.00 17.55           C
ATOM    397  C   TRP A  67      49.342  -2.071  -4.463  1.00 18.68           C
ATOM    398  O   TRP A  67      48.760  -1.147  -3.874  1.00 17.41           O
ATOM    399  CB  TRP A  67      49.814  -4.349  -3.581  1.00 17.06           C
ATOM    400  CG  TRP A  67      49.325  -5.757  -3.364  1.00 16.38           C
ATOM    401  CD1 TRP A  67      49.767  -6.897  -3.964  1.00 20.34           C
ATOM    402  CD2 TRP A  67      48.299  -6.150  -2.458  1.00 16.56           C
ATOM    403  NE1 TRP A  67      49.073  -7.989  -3.478  1.00 15.61           N
ATOM    404  CE2 TRP A  67      48.149  -7.549  -2.565  1.00 16.06           C
ATOM    405  CE3 TRP A  67      47.477  -5.455  -1.578  1.00 17.74           C
ATOM    406  CZ2 TRP A  67      47.204  -8.256  -1.824  1.00 18.30           C
ATOM    407  CZ3 TRP A  67      46.556  -6.160  -0.835  1.00 16.60           C
ATOM    408  CH2 TRP A  67      46.421  -7.543  -0.969  1.00 19.52           C
ATOM    409  N   ARG A  68      50.427  -1.880  -5.214  1.00 19.09           N
ATOM    410  CA  ARG A  68      50.979  -0.540  -5.405  1.00 17.62           C
ATOM    411  C   ARG A  68      49.941   0.414  -5.992  1.00 22.47           C
ATOM    412  O   ARG A  68      49.803   1.554  -5.532  1.00 22.70           O
ATOM    413  CB  ARG A  68      52.216  -0.595  -6.318  1.00 18.92           C
ATOM    414  CG  ARG A  68      52.910   0.740  -6.580  1.00 20.34           C
ATOM    415  CD  ARG A  68      53.854   0.651  -7.767  1.00 21.85           C
ATOM    416  NE  ARG A  68      53.065   0.342  -8.939  1.00 24.51           N
ATOM    417  CZ  ARG A  68      53.445  -0.423  -9.957  1.00 26.67           C
ATOM    418  NH1 ARG A  68      54.663  -0.954 -10.006  1.00 26.68           N
ATOM    419  NH2 ARG A  68      52.590  -0.644 -10.947  1.00 30.55           N
ATOM    420  N   ASP A  69      49.211  -0.059  -6.998  1.00 21.87           N
ATOM    421  CA  ASP A  69      48.220   0.739  -7.695  1.00 24.95           C
ATOM    422  C   ASP A  69      47.102   1.205  -6.741  1.00 22.67           C
ATOM    423  O   ASP A  69      46.501   2.264  -6.938  1.00 25.04           O
ATOM    424  CB  ASP A  69      47.626  -0.067  -8.865  1.00 29.04           C
ATOM    425  CG  ASP A  69      48.612  -0.290 -10.019  1.00 37.15           C
ATOM    426  OD1 ASP A  69      49.710   0.323 -10.051  1.00 34.45           O
ATOM    427  OD2 ASP A  69      48.256  -1.084 -10.925  1.00 43.12           O
ATOM    428  N   MET A  70      46.810   0.398  -5.728  1.00 21.55           N
ATOM    429  CA  MET A  70      45.768   0.732  -4.726  1.00 18.82           C
ATOM    430  C   MET A  70      46.274   1.600  -3.587  1.00 20.10           C
ATOM    431  O   MET A  70      45.473   2.073  -2.788  1.00 22.91           O
ATOM    432  CB  MET A  70      45.141  -0.537  -4.130  1.00 21.16           C
ATOM    433  CG  MET A  70      44.343  -1.356  -5.107  1.00 26.81           C
ATOM    434  SD  MET A  70      43.102  -0.412  -6.057  1.00 30.83           S
ATOM    435  CE  MET A  70      42.029   0.116  -4.698  1.00 31.16           C
ATOM    436  N   GLY A  71      47.584   1.838  -3.529  1.00 20.00           N
ATOM    437  CA  GLY A  71      48.174   2.703  -2.510  1.00 21.50           C
ATOM    438  C   GLY A  71      49.214   2.068  -1.621  1.00 19.71           C
ATOM    439  O   GLY A  71      49.850   2.769  -0.854  1.00 21.23           O
ATOM    440  N   TYR A  72      49.375   0.743  -1.708  1.00 17.65           N
ATOM    441  CA  TYR A  72      50.290   0.040  -0.844  1.00 16.94           C
ATOM    442  C   TYR A  72      51.698   0.201  -1.392  1.00 18.83           C
ATOM    443  O   TYR A  72      52.059  -0.478  -2.347  1.00 20.96           O
ATOM    444  CB  TYR A  72      49.906  -1.448  -0.754  1.00 16.20           C
ATOM    445  CG  TYR A  72      48.597  -1.708  -0.014  1.00 15.14           C
ATOM    446  CD1 TYR A  72      48.597  -1.867   1.374  1.00 16.80           C
ATOM    447  CD2 TYR A  72      47.388  -1.805  -0.705  1.00 17.38           C
ATOM    448  CE1 TYR A  72      47.392  -2.091   2.059  1.00 15.11           C
ATOM    449  CE2 TYR A  72      46.196  -2.050  -0.019  1.00 20.26           C
ATOM    450  CZ  TYR A  72      46.220  -2.199   1.361  1.00 17.92           C
ATOM    451  OH  TYR A  72      45.068  -2.436   2.086  1.00 17.61           O
ATOM    452  N   THR A  73      52.453   1.133  -0.820  1.00 18.05           N
ATOM    453  CA  THR A  73      53.729   1.564  -1.404  1.00 18.30           C
ATOM    454  C   THR A  73      54.980   1.224  -0.620  1.00 17.58           C
ATOM    455  O   THR A  73      56.068   1.189  -1.195  1.00 20.43           O
ATOM    456  CB  THR A  73      53.735   3.080  -1.685  1.00 22.44           C
ATOM    457  OG1 THR A  73      53.457   3.789  -0.479  1.00 24.45           O
ATOM    458  CG2 THR A  73      52.704   3.444  -2.746  1.00 25.14           C
ATOM    459  N   TYR A  74      54.854   0.965   0.676  1.00 16.76           N
ATOM    460  CA  TYR A  74      56.023   0.678   1.491  1.00 16.87           C
ATOM    461  C   TYR A  74      56.217  -0.813   1.613  1.00 14.37           C
ATOM    462  O   TYR A  74      55.232  -1.573   1.807  1.00 16.50           O
ATOM    463  CB  TYR A  74      55.874   1.271   2.887  1.00 16.81           C
ATOM    464  CG  TYR A  74      56.028   2.775   2.910  1.00 15.84           C
ATOM    465  CD1 TYR A  74      57.276   3.354   3.105  1.00 18.28           C
ATOM    466  CD2 TYR A  74      54.937   3.602   2.767  1.00 19.36           C
ATOM    467  CE1 TYR A  74      57.431   4.717   3.113  1.00 18.04           C
ATOM    468  CE2 TYR A  74      55.083   4.983   2.766  1.00 20.26           C
ATOM    469  CZ  TYR A  74      56.333   5.535   2.942  1.00 17.22           C
ATOM    470  OH  TYR A  74      56.494   6.910   2.976  1.00 20.05           O
ATOM    471  N   LEU A  75      57.472  -1.235   1.485  1.00 15.84           N
ATOM    472  CA  LEU A  75      57.887  -2.612   1.710  1.00 13.11           C
ATOM    473  C   LEU A  75      58.949  -2.576   2.799  1.00 12.46           C
ATOM    474  O   LEU A  75      60.080  -2.152   2.565  1.00 16.22           O
ATOM    475  CB  LEU A  75      58.455  -3.223   0.430  1.00 18.54           C
ATOM    476  CG  LEU A  75      58.984  -4.654   0.539  1.00 21.01           C
ATOM    477  CD1 LEU A  75      57.846  -5.658   0.431  1.00 24.53           C
ATOM    478  CD2 LEU A  75      60.041  -4.920  -0.522  1.00 29.10           C
ATOM    479  N   ASN A  76      58.570  -3.007   3.996  1.00 15.96           N
ATOM    480  CA  ASN A  76      59.373  -2.794   5.186  1.00 15.77           C
ATOM    481  C   ASN A  76      60.021  -4.006   5.822  1.00 14.25           C
ATOM    482  O   ASN A  76      59.357  -4.978   6.162  1.00 16.32           O
ATOM    483  CB  ASN A  76      58.576  -2.036   6.266  1.00 16.80           C
ATOM    484  CG  ASN A  76      58.102  -0.654   5.807  1.00 14.19           C
ATOM    485  OD1 ASN A  76      58.367  -0.219   4.669  1.00 17.73           O
ATOM    486  ND2 ASN A  76      57.354   0.031   6.696  1.00 18.09           N
ATOM    487  N   ILE A  77      61.342  -3.911   5.966  1.00 14.55           N
ATOM    488  CA  ILE A  77      62.146  -4.872   6.645  1.00 15.00           C
ATOM    489  C   ILE A  77      61.968  -4.621   8.148  1.00 13.95           C
ATOM    490  O   ILE A  77      61.898  -3.470   8.600  1.00 15.33           O
ATOM    491  CB  ILE A  77      63.652  -4.703   6.271  1.00 15.69           C
ATOM    492  CG1 ILE A  77      63.870  -4.791   4.764  1.00 17.29           C
ATOM    493  CG2 ILE A  77      64.526  -5.687   7.074  1.00 18.33           C
ATOM    494  CD1 ILE A  77      65.251  -4.210   4.329  1.00 20.72           C
ATOM    495  N   ASP A  78      61.854  -5.699   8.915  1.00 15.83           N
ATOM    496  CA  ASP A  78      61.806  -5.620  10.392  1.00 16.34           C
ATOM    497  C   ASP A  78      63.075  -6.239  11.034  1.00 15.25           C
ATOM    498  O   ASP A  78      64.152  -6.192  10.416  1.00 17.73           O
ATOM    499  CB  ASP A  78      60.486  -6.185  10.924  1.00 15.30           C
ATOM    500  CG  ASP A  78      60.071  -5.558  12.272  1.00 15.89           C
ATOM    501  OD1 ASP A  78      60.373  -6.136  13.328  1.00 16.01           O
ATOM    502  OD2 ASP A  78      59.402  -4.497  12.246  1.00 17.98           O
ATOM    503  N   ASP A  79      62.976  -6.783  12.249  1.00 14.14           N
ATOM    504  CA  ASP A  79      64.122  -7.312  12.946  1.00 15.32           C
ATOM    505  C   ASP A  79      64.753  -8.491  12.202  1.00 12.37           C
ATOM    506  O   ASP A  79      64.168  -9.016  11.257  1.00 15.94           O
ATOM    507  CB  ASP A  79      63.694  -7.703  14.354  1.00 15.71           C
ATOM    508  CG  ASP A  79      64.820  -7.762  15.384  1.00 15.08           C
ATOM    509  OD1 ASP A  79      66.031  -7.657  15.026  1.00 16.00           O
ATOM    510  OD2 ASP A  79      64.489  -7.943  16.589  1.00 17.14           O
ATOM    511  N   CYS A  80      66.012  -8.754  12.497  1.00 16.42           N
ATOM    512  CA  CYS A  80      66.725  -9.938  12.063  1.00 15.43           C
ATOM    513  C   CYS A  80      67.378  -9.813  10.703  1.00 18.48           C
ATOM    514  O   CYS A  80      67.744 -10.824  10.120  1.00 22.40           O
ATOM    515  CB  CYS A  80      65.888 -11.214  12.217  1.00 19.87           C
ATOM    516  SG  CYS A  80      65.115 -11.286  13.869  1.00 21.54           S
ATOM    517  N   TRP A  81      67.589  -8.575  10.230  1.00 16.31           N
ATOM    518  CA  TRP A  81      68.283  -8.352   8.952  1.00 16.75           C
ATOM    519  C   TRP A  81      69.791  -8.129   9.121  1.00 15.19           C
ATOM    520  O   TRP A  81      70.543  -8.265   8.124  1.00 18.15           O
ATOM    521  CB  TRP A  81      67.647  -7.195   8.145  1.00 16.30           C
ATOM    522  CG  TRP A  81      67.837  -5.833   8.762  1.00 16.64           C
ATOM    523  CD1 TRP A  81      67.018  -5.199   9.670  1.00 18.22           C
ATOM    524  CD2 TRP A  81      68.928  -4.925   8.519  1.00 15.83           C
ATOM    525  NE1 TRP A  81      67.541  -3.966  10.002  1.00 16.87           N
ATOM    526  CE2 TRP A  81      68.697  -3.766   9.296  1.00 15.07           C
ATOM    527  CE3 TRP A  81      70.057  -4.969   7.703  1.00 17.40           C
ATOM    528  CZ2 TRP A  81      69.576  -2.679   9.292  1.00 15.40           C
ATOM    529  CZ3 TRP A  81      70.926  -3.923   7.718  1.00 16.50           C
ATOM    530  CH2 TRP A  81      70.688  -2.776   8.502  1.00 15.69           C
ATOM    531  N   ILE A  82      70.210  -7.759  10.319  1.00 17.72           N
ATOM    532  CA  ILE A  82      71.552  -7.215  10.569  1.00 17.23           C
ATOM    533  C   ILE A  82      72.583  -8.332  10.692  1.00 17.60           C
ATOM    534  O   ILE A  82      72.336  -9.371  11.326  1.00 22.47           O
ATOM    535  CB  ILE A  82      71.580  -6.307  11.795  1.00 18.56           C
ATOM    536  CG1 ILE A  82      70.595  -5.149  11.608  1.00 19.54           C
ATOM    537  CG2 ILE A  82      73.020  -5.802  12.110  1.00 21.02           C
ATOM    538  CD1 ILE A  82      70.286  -4.433  12.868  1.00 18.66           C
ATOM    539  N   GLY A  83      73.738  -8.101  10.066  1.00 17.69           N
ATOM    540  CA  GLY A  83      74.873  -9.017  10.144  1.00 18.32           C
ATOM    541  C   GLY A  83      75.932  -8.650  11.137  1.00 18.51           C
ATOM    542  O   GLY A  83      76.537  -9.501  11.783  1.00 28.33           O
ATOM    543  N   GLY A  84      76.198  -7.357  11.272  1.00 20.06           N
ATOM    544  CA  GLY A  84      77.233  -6.911  12.176  1.00 18.74           C
ATOM    545  C   GLY A  84      77.552  -5.469  11.869  1.00 19.73           C
ATOM    546  O   GLY A  84      76.807  -4.831  11.153  1.00 22.12           O
ATOM    547  N   ARG A  85      78.661  -4.975  12.408  1.00 18.29           N
ATOM    548  CA  ARG A  85      79.198  -3.663  12.040  1.00 18.16           C
ATOM    549  C   ARG A  85      80.603  -3.865  11.493  1.00 17.88           C
ATOM    550  O   ARG A  85      81.358  -4.718  12.001  1.00 21.01           O
ATOM    551  CB  ARG A  85      79.238  -2.719  13.236  1.00 19.45           C
ATOM    552  CG  ARG A  85      77.875  -2.309  13.735  1.00 20.22           C
ATOM    553  CD  ARG A  85      77.976  -1.294  14.864  1.00 20.38           C
ATOM    554  NE  ARG A  85      76.657  -0.884  15.350  1.00 20.26           N
ATOM    555  CZ  ARG A  85      75.878   0.040  14.779  1.00 16.81           C
ATOM    556  NH1 ARG A  85      76.276   0.714  13.703  1.00 20.69           N
ATOM    557  NH2 ARG A  85      74.679   0.304  15.294  1.00 19.97           N
ATOM    558  N   ASP A  86      80.958  -3.088  10.470  1.00 18.13           N
ATOM    559  CA  ASP A  86      82.308  -3.194   9.878  1.00 19.80           C
ATOM    560  C   ASP A  86      83.363  -2.452  10.721  1.00 21.47           C
ATOM    561  O   ASP A  86      83.059  -1.957  11.799  1.00 20.74           O
ATOM    562  CB  ASP A  86      82.280  -2.820   8.381  1.00 19.67           C
ATOM    563  CG  ASP A  86      82.340  -1.352   8.111  1.00 20.95           C
ATOM    564  OD1 ASP A  86      82.356  -0.523   9.019  1.00 19.01           O
ATOM    565  OD2 ASP A  86      82.392  -1.019   6.930  1.00 20.80           O
ATOM    566  N   ALA A  87      84.609  -2.400  10.241  1.00 19.31           N
ATOM    567  CA  ALA A  87      85.682  -1.776  10.991  1.00 18.44           C
ATOM    568  C   ALA A  87      85.477  -0.311  11.317  1.00 18.75           C
ATOM    569  O   ALA A  87      86.121   0.183  12.264  1.00 23.54           O
ATOM    570  CB  ALA A  87      87.011  -1.963  10.293  1.00 22.40           C
ATOM    571  N   SER A  88      84.647   0.379  10.541  1.00 20.58           N
ATOM    572  CA  SER A  88      84.301   1.786  10.797  1.00 19.86           C
ATOM    573  C   SER A  88      83.028   1.943  11.645  1.00 19.36           C
ATOM    574  O   SER A  88      82.578   3.074  11.890  1.00 24.64           O
ATOM    575  CB  SER A  88      84.089   2.526   9.473  1.00 22.42           C
ATOM    576  OG  SER A  88      85.303   2.665   8.756  1.00 26.58           O
ATOM    577  N   GLY A  89      82.454   0.825  12.077  1.00 22.00           N
ATOM    578  CA  GLY A  89      81.217   0.828  12.855  1.00 22.55           C
ATOM    579  C   GLY A  89      79.952   0.882  12.005  1.00 21.51           C
ATOM    580  O   GLY A  89      78.870   1.128  12.531  1.00 23.78           O
ATOM    581  N   ARG A  90      80.082   0.660  10.696  1.00 19.03           N
ATOM    582  CA  ARG A  90      78.979   0.818   9.755  1.00 18.58           C
ATOM    583  C   ARG A  90      78.123  -0.453   9.778  1.00 18.64           C
ATOM    584  O   ARG A  90      78.648  -1.558   9.685  1.00 19.33           O
ATOM    585  CB  ARG A  90      79.554   1.044   8.357  1.00 25.51           C
ATOM    586  CG  ARG A  90      78.673   1.654   7.332  1.00 38.17           C
ATOM    587  CD  ARG A  90      79.444   1.800   5.982  1.00 43.01           C
ATOM    588  NE  ARG A  90      80.798   2.349   6.146  1.00 56.37           N
ATOM    589  CZ  ARG A  90      81.111   3.638   6.331  1.00 56.45           C
ATOM    590  NH1 ARG A  90      80.172   4.579   6.390  1.00 65.91           N
ATOM    591  NH2 ARG A  90      82.393   3.989   6.474  1.00 30.94           N
ATOM    592  N   LEU A  91      76.809  -0.292   9.892  1.00 20.32           N
ATOM    593  CA  LEU A  91      75.882  -1.423   9.919  1.00 16.70           C
ATOM    594  C   LEU A  91      75.984  -2.172   8.606  1.00 15.42           C
ATOM    595  O   LEU A  91      76.025  -1.559   7.529  1.00 17.48           O
ATOM    596  CB  LEU A  91      74.454  -0.905  10.066  1.00 26.85           C
ATOM    597  CG  LEU A  91      73.434  -1.455  11.045  1.00 35.15           C
ATOM    598  CD1 LEU A  91      73.989  -1.996  12.327  1.00 23.11           C
ATOM    599  CD2 LEU A  91      72.377  -0.332  11.283  1.00 26.38           C
ATOM    600  N   MET A  92      75.898  -3.499   8.685  1.00 16.60           N
ATOM    601  CA  MET A  92      75.859  -4.367   7.512  1.00 18.75           C
ATOM    602  C   MET A  92      74.724  -5.368   7.671  1.00 19.37           C
ATOM    603  O   MET A  92      74.461  -5.810   8.784  1.00 18.45           O
ATOM    604  CB  MET A  92      77.170  -5.155   7.424  1.00 22.15           C
ATOM    605  CG  MET A  92      78.382  -4.297   7.215  1.00 24.90           C
ATOM    606  SD  MET A  92      79.830  -5.317   6.922  1.00 25.51           S
ATOM    607  CE  MET A  92      79.955  -6.103   8.542  1.00 20.57           C
ATOM    608  N   PRO A  93      74.055  -5.714   6.569  1.00 18.67           N
ATOM    609  CA  PRO A  93      73.093  -6.813   6.602  1.00 16.22           C
ATOM    610  C   PRO A  93      73.804  -8.168   6.701  1.00 17.81           C
ATOM    611  O   PRO A  93      75.015  -8.265   6.442  1.00 18.01           O
ATOM    612  CB  PRO A  93      72.365  -6.673   5.273  1.00 16.58           C
ATOM    613  CG  PRO A  93      73.443  -6.172   4.340  1.00 18.43           C
ATOM    614  CD  PRO A  93      74.252  -5.220   5.192  1.00 18.73           C
ATOM    615  N   ASP A  94      73.071  -9.209   7.063  1.00 16.95           N
ATOM    616  CA  ASP A  94      73.630 -10.555   7.074  1.00 18.04           C
ATOM    617  C   ASP A  94      74.030 -10.910   5.645  1.00 18.53           C
ATOM    618  O   ASP A  94      73.211 -10.891   4.753  1.00 20.92           O
ATOM    619  CB  ASP A  94      72.597 -11.555   7.578  1.00 21.26           C
ATOM    620  CG  ASP A  94      73.148 -12.960   7.683  1.00 23.93           C
ATOM    621  OD1 ASP A  94      73.697 -13.466   6.696  1.00 31.60           O
ATOM    622  OD2 ASP A  94      72.985 -13.584   8.743  1.00 30.23           O
ATOM    623  N   PRO A  95      75.314 -11.184   5.397  1.00 19.05           N
ATOM    624  CA  PRO A  95      75.764 -11.388   4.011  1.00 18.50           C
ATOM    625  C   PRO A  95      75.239 -12.642   3.327  1.00 19.94           C
ATOM    626  O   PRO A  95      75.208 -12.717   2.095  1.00 25.48           O
ATOM    627  CB  PRO A  95      77.297 -11.462   4.163  1.00 21.58           C
ATOM    628  CG  PRO A  95      77.501 -11.928   5.543  1.00 24.58           C
ATOM    629  CD  PRO A  95      76.424 -11.264   6.344  1.00 20.45           C
ATOM    630  N   LYS A  96      74.878 -13.644   4.118  1.00 21.16           N
ATOM    631  CA  LYS A  96      74.343 -14.878   3.558  1.00 21.57           C
ATOM    632  C   LYS A  96      72.897 -14.693   3.118  1.00 24.29           C
ATOM    633  O   LYS A  96      72.471 -15.246   2.119  1.00 28.06           O
ATOM    634  CB  LYS A  96      74.458 -16.011   4.571  1.00 23.53           C
ATOM    635  CG  LYS A  96      75.914 -16.404   4.885  1.00 32.65           C
ATOM    636  CD  LYS A  96      76.046 -17.410   6.041  1.00 39.97           C
ATOM    637  CE  LYS A  96      77.503 -17.831   6.270  1.00 53.98           C
ATOM    638  NZ  LYS A  96      77.649 -18.742   7.449  1.00 57.91           N
ATOM    639  N   ARG A  97      72.137 -13.904   3.860  1.00 17.68           N
ATOM    640  CA  ARG A  97      70.723 -13.706   3.536  1.00 16.35           C
ATOM    641  C   ARG A  97      70.439 -12.465   2.691  1.00 16.80           C
ATOM    642  O   ARG A  97      69.393 -12.396   2.028  1.00 18.06           O
ATOM    643  CB  ARG A  97      69.917 -13.680   4.836  1.00 18.44           C
ATOM    644  CG  ARG A  97      69.923 -15.038   5.503  1.00 18.68           C
ATOM    645  CD  ARG A  97      69.111 -15.102   6.784  1.00 17.63           C
ATOM    646  NE  ARG A  97      69.729 -14.380   7.888  1.00 18.33           N
ATOM    647  CZ  ARG A  97      69.246 -13.279   8.470  1.00 17.59           C
ATOM    648  NH1 ARG A  97      68.140 -12.689   8.061  1.00 17.94           N
ATOM    649  NH2 ARG A  97      69.893 -12.749   9.485  1.00 19.40           N
ATOM    650  N   PHE A  98      71.375 -11.509   2.686  1.00 16.71           N
ATOM    651  CA  PHE A  98      71.278 -10.289   1.856  1.00 18.28           C
ATOM    652  C   PHE A  98      72.558 -10.130   1.040  1.00 17.81           C
ATOM    653  O   PHE A  98      73.339  -9.189   1.244  1.00 18.59           O
ATOM    654  CB  PHE A  98      71.036  -9.048   2.736  1.00 17.79           C
ATOM    655  CG  PHE A  98      69.710  -9.077   3.463  1.00 16.41           C
ATOM    656  CD1 PHE A  98      68.587  -8.497   2.892  1.00 18.87           C
ATOM    657  CD2 PHE A  98      69.597  -9.733   4.691  1.00 19.57           C
ATOM    658  CE1 PHE A  98      67.373  -8.541   3.547  1.00 19.11           C
ATOM    659  CE2 PHE A  98      68.372  -9.807   5.339  1.00 19.48           C
ATOM    660  CZ  PHE A  98      67.275  -9.208   4.778  1.00 18.36           C
ATOM    661  N   PRO A  99      72.792 -11.071   0.117  1.00 18.02           N
ATOM    662  CA  PRO A  99      74.097 -11.118  -0.540  1.00 18.78           C
ATOM    663  C   PRO A  99      74.467  -9.853  -1.328  1.00 17.51           C
ATOM    664  O   PRO A  99      75.650  -9.488  -1.368  1.00 20.34           O
ATOM    665  CB  PRO A  99      73.998 -12.355  -1.449  1.00 23.43           C
ATOM    666  CG  PRO A  99      72.565 -12.625  -1.595  1.00 24.86           C
ATOM    667  CD  PRO A  99      71.925 -12.172  -0.326  1.00 20.58           C
ATOM    668  N   HIS A 100      73.481  -9.197  -1.943  1.00 17.43           N
ATOM    669  CA  HIS A 100      73.774  -7.977  -2.705  1.00 16.98           C
ATOM    670  C   HIS A 100      73.742  -6.685  -1.892  1.00 17.39           C
ATOM    671  O   HIS A 100      74.117  -5.629  -2.410  1.00 20.86           O
ATOM    672  CB  HIS A 100      72.845  -7.834  -3.882  1.00 18.58           C
ATOM    673  CG  HIS A 100      72.976  -8.913  -4.905  1.00 22.30           C
ATOM    674  ND1 HIS A 100      72.105  -9.978  -4.989  1.00 22.48           N
ATOM    675  CD2 HIS A 100      73.870  -9.076  -5.906  1.00 20.79           C
ATOM    676  CE1 HIS A 100      72.452 -10.748  -6.006  1.00 26.74           C
ATOM    677  NE2 HIS A 100      73.516 -10.219  -6.586  1.00 23.25           N
ATOM    678  N   GLY A 101      73.291  -6.755  -0.644  1.00 19.71           N
ATOM    679  CA  GLY A 101      73.268  -5.578   0.224  1.00 18.80           C
ATOM    680  C   GLY A 101      71.986  -4.770   0.111  1.00 16.56           C
ATOM    681  O   GLY A 101      71.167  -4.986  -0.781  1.00 18.64           O
ATOM    682  N   ILE A 102      71.844  -3.783   0.988  1.00 18.82           N
ATOM    683  CA  ILE A 102      70.591  -3.034   1.071  1.00 18.57           C
ATOM    684  C   ILE A 102      70.396  -2.022  -0.085  1.00 15.59           C
ATOM    685  O   ILE A 102      69.309  -1.902  -0.589  1.00 18.35           O
ATOM    686  CB  ILE A 102      70.402  -2.397   2.467  1.00 16.99           C
ATOM    687  CG1 ILE A 102      70.422  -3.460   3.578  1.00 19.32           C
ATOM    688  CG2 ILE A 102      69.112  -1.568   2.515  1.00 19.42           C
ATOM    689  CD1 ILE A 102      69.358  -4.582   3.428  1.00 20.20           C
ATOM    690  N   PRO A 103      71.459  -1.332  -0.534  1.00 18.06           N
ATOM    691  CA  PRO A 103      71.272  -0.427  -1.670  1.00 21.39           C
ATOM    692  C   PRO A 103      70.677  -1.157  -2.881  1.00 17.93           C
ATOM    693  O   PRO A 103      69.809  -0.631  -3.601  1.00 18.91           O
ATOM    694  CB  PRO A 103      72.695   0.087  -1.943  1.00 17.95           C
ATOM    695  CG  PRO A 103      73.313   0.110  -0.621  1.00 17.76           C
ATOM    696  CD  PRO A 103      72.773  -1.131   0.096  1.00 18.90           C
ATOM    697  N   PHE A 104      71.138  -2.389  -3.113  1.00 20.25           N
ATOM    698  CA  PHE A 104      70.579  -3.200  -4.181  1.00 19.13           C
ATOM    699  C   PHE A 104      69.079  -3.354  -4.005  1.00 16.58           C
ATOM    700  O   PHE A 104      68.340  -3.280  -4.963  1.00 15.87           O
ATOM    701  CB  PHE A 104      71.243  -4.592  -4.198  1.00 17.88           C
ATOM    702  CG  PHE A 104      70.529  -5.608  -5.046  1.00 18.85           C
ATOM    703  CD1 PHE A 104      70.881  -5.815  -6.366  1.00 22.40           C
ATOM    704  CD2 PHE A 104      69.532  -6.391  -4.496  1.00 20.47           C
ATOM    705  CE1 PHE A 104      70.202  -6.758  -7.132  1.00 23.89           C
ATOM    706  CE2 PHE A 104      68.888  -7.330  -5.239  1.00 23.03           C
ATOM    707  CZ  PHE A 104      69.217  -7.513  -6.561  1.00 24.60           C
ATOM    708  N   LEU A 105      68.645  -3.659  -2.791  1.00 19.63           N
ATOM    709  CA  LEU A 105      67.223  -3.886  -2.529  1.00 16.90           C
ATOM    710  C   LEU A 105      66.422  -2.578  -2.627  1.00 15.88           C
ATOM    711  O   LEU A 105      65.364  -2.550  -3.290  1.00 17.54           O
ATOM    712  CB  LEU A 105      67.089  -4.537  -1.160  1.00 20.00           C
ATOM    713  CG  LEU A 105      65.738  -5.081  -0.753  1.00 22.06           C
ATOM    714  CD1 LEU A 105      65.271  -6.110  -1.742  1.00 23.11           C
ATOM    715  CD2 LEU A 105      65.810  -5.695   0.640  1.00 24.37           C
ATOM    716  N   ALA A 106      66.956  -1.487  -2.067  1.00 18.72           N
ATOM    717  CA  ALA A 106      66.326  -0.156  -2.223  1.00 17.61           C
ATOM    718  C   ALA A 106      66.187   0.194  -3.689  1.00 15.78           C
ATOM    719  O   ALA A 106      65.122   0.618  -4.169  1.00 18.14           O
ATOM    720  CB  ALA A 106      67.118   0.912  -1.516  1.00 18.61           C
ATOM    721  N   ASP A 107      67.268   0.002  -4.456  1.00 16.59           N
ATOM    722  CA  ASP A 107      67.182   0.281  -5.900  1.00 16.20           C
ATOM    723  C   ASP A 107      66.178  -0.592  -6.643  1.00 20.10           C
ATOM    724  O   ASP A 107      65.483  -0.105  -7.491  1.00 21.61           O
ATOM    725  CB  ASP A 107      68.598   0.151  -6.535  1.00 19.80           C
ATOM    726  CG  ASP A 107      69.584   1.217  -6.007  1.00 19.97           C
ATOM    727  OD1 ASP A 107      69.119   2.200  -5.382  1.00 21.44           O
ATOM    728  OD2 ASP A 107      70.829   1.099  -6.213  1.00 22.27           O
ATOM    729  N   TYR A 108      66.088  -1.870  -6.288  1.00 17.51           N
ATOM    730  CA  TYR A 108      65.118  -2.756  -6.883  1.00 17.21           C
ATOM    731  C   TYR A 108      63.708  -2.283  -6.555  1.00 15.01           C
ATOM    732  O   TYR A 108      62.882  -2.162  -7.428  1.00 17.06           O
ATOM    733  CB  TYR A 108      65.308  -4.184  -6.354  1.00 20.45           C
ATOM    734  CG  TYR A 108      64.455  -5.168  -7.079  1.00 22.14           C
ATOM    735  CD1 TYR A 108      64.777  -5.523  -8.366  1.00 22.49           C
ATOM    736  CD2 TYR A 108      63.327  -5.738  -6.498  1.00 20.14           C
ATOM    737  CE1 TYR A 108      64.011  -6.403  -9.088  1.00 24.32           C
ATOM    738  CE2 TYR A 108      62.548  -6.638  -7.211  1.00 19.53           C
ATOM    739  CZ  TYR A 108      62.899  -6.979  -8.502  1.00 24.37           C
ATOM    740  OH  TYR A 108      62.152  -7.868  -9.231  1.00 25.89           O
ATOM    741  N   VAL A 109      63.421  -2.030  -5.291  1.00 19.58           N
ATOM    742  CA  VAL A 109      62.093  -1.600  -4.883  1.00 18.75           C
ATOM    743  C   VAL A 109      61.724  -0.275  -5.545  1.00 19.41           C
ATOM    744  O   VAL A 109      60.606  -0.100  -6.043  1.00 18.19           O
ATOM    745  CB  VAL A 109      62.046  -1.545  -3.342  1.00 22.09           C
ATOM    746  CG1 VAL A 109      60.918  -0.736  -2.813  1.00 34.78           C
ATOM    747  CG2 VAL A 109      62.063  -2.979  -2.786  1.00 19.76           C
ATOM    748  N   HIS A 110      62.664   0.654  -5.601  1.00 20.03           N
ATOM    749  CA  HIS A 110      62.403   1.934  -6.285  1.00 19.98           C
ATOM    750  C   HIS A 110      62.084   1.770  -7.782  1.00 21.11           C
ATOM    751  O   HIS A 110      61.241   2.501  -8.330  1.00 19.80           O
ATOM    752  CB  HIS A 110      63.582   2.903  -6.090  1.00 18.88           C
ATOM    753  CG  HIS A 110      63.782   3.359  -4.677  1.00 19.73           C
ATOM    754  ND1 HIS A 110      64.991   3.837  -4.214  1.00 18.51           N
ATOM    755  CD2 HIS A 110      62.931   3.401  -3.620  1.00 17.46           C
ATOM    756  CE1 HIS A 110      64.869   4.149  -2.935  1.00 22.47           C
ATOM    757  NE2 HIS A 110      63.637   3.870  -2.544  1.00 17.57           N
ATOM    758  N   SER A 111      62.723   0.793  -8.439  1.00 19.06           N
ATOM    759  CA  SER A 111      62.493   0.558  -9.864  1.00 21.06           C
ATOM    760  C   SER A 111      61.077   0.074 -10.126  1.00 22.39           C
ATOM    761  O   SER A 111      60.610   0.164 -11.233  1.00 24.09           O
ATOM    762  CB  SER A 111      63.501  -0.439 -10.445  1.00 22.06           C
ATOM    763  OG  SER A 111      63.227  -1.768 -10.050  1.00 21.76           O
ATOM    764  N   LEU A 112      60.430  -0.463  -9.098  1.00 18.35           N
ATOM    765  CA  LEU A 112      59.038  -0.913  -9.179  1.00 20.87           C
ATOM    766  C   LEU A 112      58.024   0.088  -8.622  1.00 20.24           C
ATOM    767  O   LEU A 112      56.844  -0.233  -8.509  1.00 21.99           O
ATOM    768  CB  LEU A 112      58.883  -2.238  -8.441  1.00 19.53           C
ATOM    769  CG  LEU A 112      59.693  -3.411  -9.028  1.00 19.70           C
ATOM    770  CD1 LEU A 112      59.518  -4.618  -8.062  1.00 23.62           C
ATOM    771  CD2 LEU A 112      59.325  -3.707 -10.438  1.00 25.83           C
ATOM    772  N   GLY A 113      58.468   1.296  -8.299  1.00 19.79           N
ATOM    773  CA  GLY A 113      57.549   2.349  -7.845  1.00 18.50           C
ATOM    774  C   GLY A 113      57.171   2.211  -6.371  1.00 18.52           C
ATOM    775  O   GLY A 113      56.163   2.773  -5.934  1.00 21.51           O
ATOM    776  N   LEU A 114      57.981   1.474  -5.615  1.00 18.48           N
ATOM    777  CA  LEU A 114      57.751   1.217  -4.216  1.00 17.35           C
ATOM    778  C   LEU A 114      58.796   1.972  -3.353  1.00 17.00           C
ATOM    779  O   LEU A 114      59.764   2.550  -3.890  1.00 20.23           O
ATOM    780  CB  LEU A 114      57.815  -0.296  -3.947  1.00 18.87           C
ATOM    781  CG  LEU A 114      56.778  -1.141  -4.678  1.00 17.77           C
ATOM    782  CD1 LEU A 114      57.160  -2.623  -4.558  1.00 22.50           C
ATOM    783  CD2 LEU A 114      55.377  -0.894  -4.137  1.00 22.84           C
ATOM    784  N   LYS A 115      58.623   1.934  -2.025  1.00 16.98           N
ATOM    785  CA  LYS A 115      59.508   2.551  -1.057  1.00 17.26           C
ATOM    786  C   LYS A 115      59.989   1.483  -0.084  1.00 18.35           C
ATOM    787  O   LYS A 115      59.258   0.540   0.243  1.00 19.45           O
ATOM    788  CB  LYS A 115      58.797   3.695  -0.323  1.00 19.49           C
ATOM    789  CG  LYS A 115      58.351   4.816  -1.273  1.00 21.56           C
ATOM    790  CD  LYS A 115      57.805   6.049  -0.559  1.00 27.75           C
ATOM    791  CE  LYS A 115      57.714   7.245  -1.533  1.00 31.57           C
ATOM    792  NZ  LYS A 115      57.302   8.503  -0.852  1.00 38.71           N
ATOM    793  N   LEU A 116      61.214   1.622   0.385  1.00 16.16           N
ATOM    794  CA  LEU A 116      61.790   0.635   1.266  1.00 15.28           C
ATOM    795  C   LEU A 116      61.883   1.140   2.702  1.00 15.89           C
ATOM    796  O   LEU A 116      62.480   2.172   2.978  1.00 18.08           O
ATOM    797  CB  LEU A 116      63.198   0.225   0.807  1.00 17.71           C
ATOM    798  CG  LEU A 116      63.849  -0.940   1.579  1.00 18.27           C
ATOM    799  CD1 LEU A 116      63.168  -2.262   1.240  1.00 18.83           C
ATOM    800  CD2 LEU A 116      65.388  -1.020   1.367  1.00 19.45           C
ATOM    801  N   GLY A 117      61.281   0.387   3.604  1.00 14.60           N
ATOM    802  CA  GLY A 117      61.521   0.619   5.007  1.00 13.97           C
ATOM    803  C   GLY A 117      62.506  -0.321   5.682  1.00 15.39           C
ATOM    804  O   GLY A 117      62.681  -1.468   5.255  1.00 16.51           O
ATOM    805  N   ILE A 118      63.200   0.187   6.682  1.00 17.50           N
ATOM    806  CA  ILE A 118      64.149  -0.607   7.417  1.00 18.95           C
ATOM    807  C   ILE A 118      63.843  -0.462   8.902  1.00 15.75           C
ATOM    808  O   ILE A 118      62.925   0.289   9.309  1.00 15.73           O
ATOM    809  CB  ILE A 118      65.598  -0.238   7.013  1.00 18.77           C
ATOM    810  CG1 ILE A 118      66.575  -1.402   7.287  1.00 17.97           C
ATOM    811  CG2 ILE A 118      66.026   1.096   7.633  1.00 19.98           C
ATOM    812  CD1 ILE A 118      67.747  -1.462   6.279  1.00 20.54           C
ATOM    813  N   TYR A 119      64.648  -1.145   9.720  1.00 14.06           N
ATOM    814  CA  TYR A 119      64.424  -1.358  11.136  1.00 15.74           C
ATOM    815  C   TYR A 119      65.746  -1.228  11.892  1.00 18.63           C
ATOM    816  O   TYR A 119      66.793  -1.683  11.463  1.00 17.19           O
ATOM    817  CB  TYR A 119      63.825  -2.759  11.339  1.00 17.22           C
ATOM    818  CG  TYR A 119      63.783  -3.258  12.775  1.00 15.43           C
ATOM    819  CD1 TYR A 119      62.598  -3.257  13.505  1.00 16.59           C
ATOM    820  CD2 TYR A 119      64.936  -3.739  13.427  1.00 14.77           C
ATOM    821  CE1 TYR A 119      62.575  -3.716  14.812  1.00 14.09           C
ATOM    822  CE2 TYR A 119      64.936  -4.159  14.740  1.00 15.73           C
ATOM    823  CZ  TYR A 119      63.748  -4.138  15.472  1.00 14.91           C
ATOM    824  OH  TYR A 119      63.791  -4.601  16.771  1.00 18.09           O
ATOM    825  N   ALA A 120      65.686  -0.541  13.009  1.00 13.71           N
ATOM    826  CA  ALA A 120      66.762  -0.454  13.934  1.00 12.61           C
ATOM    827  C   ALA A 120      66.204  -0.471  15.372  1.00 16.58           C
ATOM    828  O   ALA A 120      65.000  -0.353  15.570  1.00 15.33           O
ATOM    829  CB  ALA A 120      67.583   0.838  13.665  1.00 16.41           C
ATOM    830  N   ASP A 121      67.062  -0.586  16.366  1.00 17.07           N
ATOM    831  CA  ASP A 121      66.633  -0.530  17.772  1.00 18.12           C
ATOM    832  C   ASP A 121      67.437   0.487  18.573  1.00 19.28           C
ATOM    833  O   ASP A 121      68.654   0.451  18.542  1.00 17.47           O
ATOM    834  CB  ASP A 121      66.732  -1.922  18.368  1.00 16.92           C
ATOM    835  CG  ASP A 121      66.206  -2.011  19.796  1.00 14.79           C
ATOM    836  OD1 ASP A 121      66.782  -1.380  20.711  1.00 18.64           O
ATOM    837  OD2 ASP A 121      65.182  -2.703  20.012  1.00 18.78           O
ATOM    838  N   MET A 122      66.740   1.395  19.257  1.00 17.04           N
ATOM    839  CA  MET A 122      67.315   2.338  20.191  1.00 16.15           C
ATOM    840  C   MET A 122      67.620   1.623  21.471  1.00 21.26           C
ATOM    841  O   MET A 122      66.772   1.487  22.338  1.00 23.38           O
ATOM    842  CB  MET A 122      66.319   3.512  20.375  1.00 21.31           C
ATOM    843  CG  MET A 122      66.779   4.691  21.188  1.00 25.54           C
ATOM    844  SD  MET A 122      68.224   5.501  20.424  1.00 27.83           S
ATOM    845  CE  MET A 122      69.417   4.995  21.653  1.00 36.12           C
ATOM    846  N   GLY A 123      68.848   1.136  21.561  1.00 17.09           N
ATOM    847  CA  GLY A 123      69.261   0.283  22.629  1.00 20.13           C
ATOM    848  C   GLY A 123      70.468  -0.534  22.218  1.00 22.47           C
ATOM    849  O   GLY A 123      70.994  -0.399  21.115  1.00 19.78           O
ATOM    850  N   ASN A 124      70.921  -1.374  23.127  1.00 20.55           N
ATOM    851  CA  ASN A 124      72.162  -2.106  22.929  1.00 19.77           C
ATOM    852  C   ASN A 124      72.048  -3.189  21.884  1.00 21.00           C
ATOM    853  O   ASN A 124      73.052  -3.522  21.229  1.00 20.08           O
ATOM    854  CB  ASN A 124      72.615  -2.751  24.275  1.00 20.40           C
ATOM    855  CG  ASN A 124      73.328  -1.790  25.299  1.00 28.86           C
ATOM    856  OD1 ASN A 124      73.437  -0.599  25.096  1.00 36.17           O
ATOM    857  ND2 ASN A 124      73.788  -2.367  26.387  1.00 46.10           N
ATOM    858  N   PHE A 125      70.840  -3.748  21.743  1.00 18.61           N
ATOM    859  CA  PHE A 125      70.533  -4.816  20.806  1.00 17.66           C
ATOM    860  C   PHE A 125      69.129  -4.602  20.320  1.00 19.03           C
ATOM    861  O   PHE A 125      68.307  -3.957  20.986  1.00 18.51           O
ATOM    862  CB  PHE A 125      70.587  -6.208  21.468  1.00 19.93           C
ATOM    863  CG  PHE A 125      71.889  -6.517  22.122  1.00 21.71           C
ATOM    864  CD1 PHE A 125      72.051  -6.332  23.484  1.00 23.27           C
ATOM    865  CD2 PHE A 125      72.967  -6.947  21.371  1.00 24.67           C
ATOM    866  CE1 PHE A 125      73.271  -6.581  24.115  1.00 29.54           C
ATOM    867  CE2 PHE A 125      74.191  -7.201  21.978  1.00 30.45           C
ATOM    868  CZ  PHE A 125      74.343  -7.019  23.360  1.00 35.32           C
ATOM    869  N   THR A 126      68.837  -5.218  19.195  1.00 18.59           N
ATOM    870  CA  THR A 126      67.444  -5.345  18.708  1.00 15.23           C
ATOM    871  C   THR A 126      66.752  -6.329  19.665  1.00 16.86           C
ATOM    872  O   THR A 126      67.408  -7.007  20.468  1.00 17.98           O
ATOM    873  CB  THR A 126      67.307  -5.803  17.306  1.00 15.91           C
ATOM    874  OG1 THR A 126      67.638  -7.189  17.257  1.00 16.08           O
ATOM    875  CG2 THR A 126      68.199  -4.946  16.343  1.00 17.98           C
ATOM    876  N   CYS A 127      65.429  -6.359  19.638  1.00 16.17           N
ATOM    877  CA  CYS A 127      64.693  -7.267  20.520  1.00 17.85           C
ATOM    878  C   CYS A 127      65.143  -8.717  20.359  1.00 16.12           C
ATOM    879  O   CYS A 127      65.136  -9.471  21.334  1.00 19.20           O
ATOM    880  CB  CYS A 127      63.188  -7.140  20.267  1.00 20.80           C
ATOM    881  SG  CYS A 127      62.562  -5.480  20.722  1.00 22.35           S
ATOM    882  N   MET A 128      65.485  -9.114  19.124  1.00 16.58           N
ATOM    883  CA  MET A 128      65.940 -10.483  18.899  1.00 17.10           C
ATOM    884  C   MET A 128      67.449 -10.667  19.043  1.00 21.50           C
ATOM    885  O   MET A 128      67.978 -11.739  18.752  1.00 19.03           O
ATOM    886  CB  MET A 128      65.493 -10.986  17.558  1.00 16.28           C
ATOM    887  CG  MET A 128      63.981 -11.162  17.363  1.00 19.98           C
ATOM    888  SD  MET A 128      63.264 -12.260  18.588  1.00 23.86           S
ATOM    889  CE  MET A 128      64.100 -13.824  18.272  1.00 29.95           C
ATOM    890  N   GLY A 129      68.130  -9.618  19.482  1.00 17.95           N
ATOM    891  CA  GLY A 129      69.531  -9.725  19.918  1.00 18.79           C
ATOM    892  C   GLY A 129      70.570  -9.350  18.854  1.00 18.99           C
ATOM    893  O   GLY A 129      71.771  -9.591  19.039  1.00 21.78           O
ATOM    894  N   TYR A 130      70.116  -8.713  17.786  1.00 19.57           N
ATOM    895  CA  TYR A 130      70.986  -8.228  16.724  1.00 16.74           C
ATOM    896  C   TYR A 130      71.626  -6.884  17.160  1.00 19.14           C
ATOM    897  O   TYR A 130      71.166  -6.269  18.126  1.00 19.84           O
ATOM    898  CB  TYR A 130      70.180  -8.133  15.435  1.00 17.66           C
ATOM    899  CG  TYR A 130      69.842  -9.504  14.860  1.00 20.37           C
ATOM    900  CD1 TYR A 130      70.542 -10.011  13.798  1.00 22.68           C
ATOM    901  CD2 TYR A 130      68.851 -10.304  15.425  1.00 19.78           C
ATOM    902  CE1 TYR A 130      70.276 -11.277  13.306  1.00 28.61           C
ATOM    903  CE2 TYR A 130      68.592 -11.563  14.964  1.00 18.39           C
ATOM    904  CZ  TYR A 130      69.299 -12.050  13.894  1.00 24.76           C
ATOM    905  OH  TYR A 130      69.039 -13.312  13.409  1.00 25.27           O
ATOM    906  N   PRO A 131      72.690  -6.423  16.467  1.00 18.13           N
ATOM    907  CA  PRO A 131      73.336  -5.161  16.882  1.00 18.95           C
ATOM    908  C   PRO A 131      72.362  -3.971  16.991  1.00 17.07           C
ATOM    909  O   PRO A 131      71.590  -3.710  16.071  1.00 20.76           O
ATOM    910  CB  PRO A 131      74.378  -4.909  15.782  1.00 22.37           C
ATOM    911  CG  PRO A 131      74.705  -6.297  15.261  1.00 25.46           C
ATOM    912  CD  PRO A 131      73.406  -7.075  15.352  1.00 24.71           C
ATOM    913  N   GLY A 132      72.431  -3.285  18.112  1.00 16.52           N
ATOM    914  CA  GLY A 132      71.607  -2.137  18.396  1.00 20.15           C
ATOM    915  C   GLY A 132      72.208  -0.814  17.964  1.00 18.41           C
ATOM    916  O   GLY A 132      73.422  -0.688  17.717  1.00 21.36           O
ATOM    917  N   THR A 133      71.335   0.172  17.887  1.00 18.19           N
ATOM    918  CA  THR A 133      71.697   1.558  17.607  1.00 16.66           C
ATOM    919  C   THR A 133      71.716   2.278  18.944  1.00 17.82           C
ATOM    920  O   THR A 133      70.702   2.800  19.402  1.00 22.56           O
ATOM    921  CB  THR A 133      70.712   2.171  16.542  1.00 18.33           C
ATOM    922  OG1 THR A 133      70.708   1.387  15.329  1.00 20.47           O
ATOM    923  CG2 THR A 133      71.058   3.645  16.240  1.00 18.91           C
ATOM    924  N   THR A 134      72.881   2.264  19.581  1.00 21.67           N
ATOM    925  CA  THR A 134      73.089   2.969  20.822  1.00 20.54           C
ATOM    926  C   THR A 134      73.161   4.469  20.523  1.00 19.81           C
ATOM    927  O   THR A 134      73.255   4.869  19.360  1.00 21.15           O
ATOM    928  CB  THR A 134      74.378   2.484  21.492  1.00 23.55           C
ATOM    929  OG1 THR A 134      75.445   2.501  20.541  1.00 25.16           O
ATOM    930  CG2 THR A 134      74.217   1.054  22.039  1.00 26.45           C
ATOM    931  N   LEU A 135      73.139   5.295  21.565  1.00 19.63           N
ATOM    932  CA  LEU A 135      73.186   6.755  21.374  1.00 21.08           C
ATOM    933  C   LEU A 135      74.368   7.161  20.488  1.00 23.02           C
ATOM    934  O   LEU A 135      74.241   8.027  19.613  1.00 23.17           O
ATOM    935  CB  LEU A 135      73.249   7.463  22.724  1.00 23.16           C
ATOM    936  CG  LEU A 135      71.923   7.430  23.491  1.00 24.78           C
ATOM    937  CD1 LEU A 135      72.109   8.037  24.864  1.00 28.63           C
ATOM    938  CD2 LEU A 135      70.816   8.158  22.718  1.00 28.46           C
ATOM    939  N   ASP A 136      75.513   6.518  20.706  1.00 22.49           N
ATOM    940  CA  ASP A 136      76.724   6.868  19.958  1.00 20.55           C
ATOM    941  C   ASP A 136      76.744   6.398  18.498  1.00 20.45           C
ATOM    942  O   ASP A 136      77.669   6.740  17.747  1.00 23.96           O
ATOM    943  CB  ASP A 136      77.986   6.478  20.737  1.00 25.70           C
ATOM    944  CG  ASP A 136      78.271   4.997  20.754  1.00 33.97           C
ATOM    945  OD1 ASP A 136      77.384   4.187  20.475  1.00 39.48           O
ATOM    946  OD2 ASP A 136      79.423   4.643  21.103  1.00 52.46           O
ATOM    947  N   LYS A 137      75.721   5.638  18.100  1.00 22.84           N
ATOM    948  CA  LYS A 137      75.564   5.146  16.733  1.00 22.30           C
ATOM    949  C   LYS A 137      74.390   5.773  15.980  1.00 16.81           C
ATOM    950  O   LYS A 137      74.195   5.511  14.804  1.00 17.73           O
ATOM    951  CB  LYS A 137      75.383   3.626  16.742  1.00 23.65           C
ATOM    952  CG  LYS A 137      76.556   2.845  17.305  1.00 29.33           C
ATOM    953  CD  LYS A 137      77.786   2.945  16.419  1.00 30.26           C
ATOM    954  CE  LYS A 137      78.840   1.906  16.803  1.00 34.73           C
ATOM    955  NZ  LYS A 137      79.219   1.973  18.250  1.00 42.55           N
ATOM    956  N   VAL A 138      73.589   6.592  16.657  1.00 20.15           N
ATOM    957  CA  VAL A 138      72.377   7.125  16.044  1.00 19.95           C
ATOM    958  C   VAL A 138      72.689   7.897  14.765  1.00 20.62           C
ATOM    959  O   VAL A 138      72.075   7.655  13.737  1.00 20.15           O
ATOM    960  CB  VAL A 138      71.593   8.020  17.045  1.00 20.71           C
ATOM    961  CG1 VAL A 138      70.588   8.922  16.310  1.00 21.38           C
ATOM    962  CG2 VAL A 138      70.913   7.144  18.098  1.00 21.73           C
ATOM    963  N   VAL A 139      73.638   8.830  14.827  1.00 20.20           N
ATOM    964  CA  VAL A 139      73.946   9.654  13.671  1.00 20.29           C
ATOM    965  C   VAL A 139      74.514   8.804  12.508  1.00 19.43           C
ATOM    966  O   VAL A 139      74.051   8.919  11.377  1.00 22.38           O
ATOM    967  CB  VAL A 139      74.869  10.819  14.022  1.00 23.47           C
ATOM    968  CG1 VAL A 139      75.365  11.512  12.736  1.00 22.09           C
ATOM    969  CG2 VAL A 139      74.119  11.802  14.935  1.00 25.44           C
ATOM    970  N  AGLN A 140      75.492   7.951  12.803  0.50 21.21           N
ATOM    971  N  BGLN A 140      75.493   7.946  12.782  0.50 21.76           N
ATOM    972  CA AGLN A 140      76.066   7.093  11.768  0.50 19.42           C
ATOM    973  CA BGLN A 140      76.067   7.147  11.697  0.50 20.67           C
ATOM    974  C  AGLN A 140      75.023   6.240  11.088  0.50 16.28           C
ATOM    975  C  BGLN A 140      75.079   6.162  11.087  0.50 16.83           C
ATOM    976  O  AGLN A 140      74.989   6.132   9.861  0.50 17.14           O
ATOM    977  O  BGLN A 140      75.137   5.887   9.885  0.50 19.15           O
ATOM    978  CB AGLN A 140      77.108   6.151  12.334  0.50 19.93           C
ATOM    979  CB BGLN A 140      77.334   6.418  12.121  0.50 20.21           C
ATOM    980  CG AGLN A 140      77.826   5.327  11.286  0.50 24.11           C
ATOM    981  CG BGLN A 140      77.194   5.557  13.375  0.50 27.13           C
ATOM    982  CD AGLN A 140      79.087   4.664  11.811  0.50 28.36           C
ATOM    983  CD BGLN A 140      78.512   5.312  14.081  0.50 27.00           C
ATOM    984  OE1AGLN A 140      79.321   4.604  13.020  0.50 29.95           O
ATOM    985  OE1BGLN A 140      78.951   6.126  14.902  0.50 21.84           O
ATOM    986  NE2AGLN A 140      79.913   4.173  10.898  0.50 34.27           N
ATOM    987  NE2BGLN A 140      79.132   4.167  13.801  0.50 22.42           N
ATOM    988  N   ASP A 141      74.164   5.633  11.893  1.00 21.50           N
ATOM    989  CA  ASP A 141      73.136   4.757  11.358  1.00 19.92           C
ATOM    990  C   ASP A 141      72.130   5.540  10.485  1.00 19.51           C
ATOM    991  O   ASP A 141      71.779   5.088   9.395  1.00 19.77           O
ATOM    992  CB  ASP A 141      72.463   3.921  12.450  1.00 21.12           C
ATOM    993  CG  ASP A 141      73.408   2.878  13.061  1.00 24.06           C
ATOM    994  OD1 ASP A 141      72.984   2.197  14.027  1.00 20.31           O
ATOM    995  OD2 ASP A 141      74.569   2.730  12.577  1.00 21.94           O
ATOM    996  N   ALA A 142      71.714   6.733  10.932  1.00 19.10           N
ATOM    997  CA  ALA A 142      70.849   7.569  10.107  1.00 17.76           C
ATOM    998  C   ALA A 142      71.542   7.859   8.767  1.00 15.21           C
ATOM    999  O   ALA A 142      70.909   7.800   7.710  1.00 17.46           O
ATOM   1000  CB  ALA A 142      70.485   8.895  10.830  1.00 21.09           C
ATOM   1001  N   GLN A 143      72.829   8.185   8.805  1.00 19.64           N
ATOM   1002  CA  GLN A 143      73.554   8.540   7.590  1.00 20.83           C
ATOM   1003  C   GLN A 143      73.665   7.340   6.647  1.00 16.78           C
ATOM   1004  O   GLN A 143      73.510   7.471   5.437  1.00 19.27           O
ATOM   1005  CB  GLN A 143      74.934   9.107   7.938  1.00 20.84           C
ATOM   1006  CG  GLN A 143      74.872  10.495   8.603  1.00 25.34           C
ATOM   1007  CD  GLN A 143      76.203  10.992   9.165  1.00 24.88           C
ATOM   1008  OE1 GLN A 143      76.434  12.214   9.259  1.00 33.23           O
ATOM   1009  NE2 GLN A 143      77.071  10.067   9.559  1.00 24.93           N
ATOM   1010  N   THR A 144      73.895   6.170   7.209  1.00 18.98           N
ATOM   1011  CA  THR A 144      73.958   4.932   6.455  1.00 18.92           C
ATOM   1012  C   THR A 144      72.616   4.660   5.787  1.00 16.02           C
ATOM   1013  O   THR A 144      72.549   4.376   4.590  1.00 17.06           O
ATOM   1014  CB  THR A 144      74.320   3.765   7.372  1.00 18.26           C
ATOM   1015  OG1 THR A 144      75.647   3.941   7.856  1.00 21.00           O
ATOM   1016  CG2 THR A 144      74.194   2.422   6.650  1.00 19.85           C
ATOM   1017  N   PHE A 145      71.527   4.758   6.539  1.00 18.17           N
ATOM   1018  CA  PHE A 145      70.213   4.511   5.959  1.00 18.18           C
ATOM   1019  C   PHE A 145      69.906   5.485   4.820  1.00 16.70           C
ATOM   1020  O   PHE A 145      69.351   5.099   3.785  1.00 18.36           O
ATOM   1021  CB  PHE A 145      69.112   4.561   7.033  1.00 17.31           C
ATOM   1022  CG  PHE A 145      69.258   3.528   8.133  1.00 17.68           C
ATOM   1023  CD1 PHE A 145      69.741   2.254   7.868  1.00 17.51           C
ATOM   1024  CD2 PHE A 145      68.820   3.809   9.401  1.00 17.92           C
ATOM   1025  CE1 PHE A 145      69.850   1.314   8.848  1.00 18.65           C
ATOM   1026  CE2 PHE A 145      68.962   2.883  10.430  1.00 18.70           C
ATOM   1027  CZ  PHE A 145      69.471   1.618  10.141  1.00 19.73           C
ATOM   1028  N   ALA A 146      70.256   6.756   4.998  1.00 19.21           N
ATOM   1029  CA  ALA A 146      70.038   7.733   3.948  1.00 18.68           C
ATOM   1030  C   ALA A 146      70.900   7.430   2.701  1.00 17.32           C
ATOM   1031  O   ALA A 146      70.418   7.532   1.572  1.00 18.59           O
ATOM   1032  CB  ALA A 146      70.260   9.166   4.459  1.00 20.44           C
ATOM   1033  N   GLU A 147      72.156   7.045   2.921  1.00 20.57           N
ATOM   1034  CA  GLU A 147      73.072   6.684   1.845  1.00 20.59           C
ATOM   1035  C   GLU A 147      72.530   5.495   1.036  1.00 18.55           C
ATOM   1036  O   GLU A 147      72.669   5.443  -0.186  1.00 21.48           O
ATOM   1037  CB  GLU A 147      74.474   6.406   2.414  1.00 26.32           C
ATOM   1038  CG  GLU A 147      75.244   7.682   2.761  1.00 36.34           C
ATOM   1039  CD  GLU A 147      76.398   7.490   3.753  1.00 49.60           C
ATOM   1040  OE1 GLU A 147      76.775   6.322   4.035  1.00 60.63           O
ATOM   1041  OE2 GLU A 147      76.930   8.526   4.250  1.00 49.20           O
ATOM   1042  N   TRP A 148      71.902   4.555   1.741  1.00 18.75           N
ATOM   1043  CA  TRP A 148      71.312   3.376   1.133  1.00 18.40           C
ATOM   1044  C   TRP A 148      70.012   3.689   0.386  1.00 19.13           C
ATOM   1045  O   TRP A 148      69.515   2.847  -0.355  1.00 19.73           O
ATOM   1046  CB  TRP A 148      71.039   2.309   2.198  1.00 18.15           C
ATOM   1047  CG  TRP A 148      72.226   1.655   2.781  1.00 18.88           C
ATOM   1048  CD1 TRP A 148      73.542   1.756   2.364  1.00 20.11           C
ATOM   1049  CD2 TRP A 148      72.225   0.743   3.871  1.00 19.63           C
ATOM   1050  NE1 TRP A 148      74.345   0.985   3.158  1.00 18.90           N
ATOM   1051  CE2 TRP A 148      73.557   0.336   4.078  1.00 15.27           C
ATOM   1052  CE3 TRP A 148      71.228   0.248   4.718  1.00 17.60           C
ATOM   1053  CZ2 TRP A 148      73.916  -0.527   5.100  1.00 16.68           C
ATOM   1054  CZ3 TRP A 148      71.575  -0.637   5.716  1.00 19.33           C
ATOM   1055  CH2 TRP A 148      72.909  -1.013   5.911  1.00 19.59           C
ATOM   1056  N   LYS A 149      69.471   4.893   0.601  1.00 16.71           N
ATOM   1057  CA  LYS A 149      68.227   5.374  -0.009  1.00 17.96           C
ATOM   1058  C   LYS A 149      66.982   4.669   0.552  1.00 15.98           C
ATOM   1059  O   LYS A 149      65.995   4.477  -0.154  1.00 17.97           O
ATOM   1060  CB  LYS A 149      68.278   5.399  -1.540  1.00 21.88           C
ATOM   1061  CG  LYS A 149      69.484   6.192  -2.114  1.00 23.04           C
ATOM   1062  CD  LYS A 149      69.359   6.409  -3.620  1.00 28.07           C
ATOM   1063  CE  LYS A 149      70.595   7.068  -4.194  1.00 44.12           C
ATOM   1064  NZ  LYS A 149      70.873   8.380  -3.545  1.00 53.85           N
ATOM   1065  N   VAL A 150      67.015   4.361   1.849  1.00 18.35           N
ATOM   1066  CA  VAL A 150      65.829   3.936   2.589  1.00 18.77           C
ATOM   1067  C   VAL A 150      64.788   5.072   2.604  1.00 18.23           C
ATOM   1068  O   VAL A 150      65.145   6.261   2.524  1.00 19.49           O
ATOM   1069  CB  VAL A 150      66.228   3.470   4.017  1.00 26.32           C
ATOM   1070  CG1 VAL A 150      65.056   3.250   4.895  1.00 40.83           C
ATOM   1071  CG2 VAL A 150      67.098   2.188   3.921  1.00 18.09           C
ATOM   1072  N   ASP A 151      63.506   4.696   2.708  1.00 15.32           N
ATOM   1073  CA  ASP A 151      62.413   5.654   2.742  1.00 16.57           C
ATOM   1074  C   ASP A 151      61.654   5.737   4.061  1.00 16.21           C
ATOM   1075  O   ASP A 151      60.870   6.663   4.267  1.00 18.83           O
ATOM   1076  CB  ASP A 151      61.449   5.347   1.623  1.00 18.58           C
ATOM   1077  CG  ASP A 151      62.134   5.329   0.275  1.00 18.65           C
ATOM   1078  OD1 ASP A 151      62.640   6.402  -0.149  1.00 20.53           O
ATOM   1079  OD2 ASP A 151      62.222   4.223  -0.312  1.00 18.47           O
ATOM   1080  N   MET A 152      61.876   4.763   4.937  1.00 16.37           N
ATOM   1081  CA  MET A 152      61.198   4.718   6.217  1.00 16.54           C
ATOM   1082  C   MET A 152      62.083   3.969   7.228  1.00 16.03           C
ATOM   1083  O   MET A 152      62.829   3.056   6.851  1.00 16.65           O
ATOM   1084  CB  MET A 152      59.811   4.066   6.051  1.00 18.32           C
ATOM   1085  CG  MET A 152      59.029   3.848   7.331  1.00 17.91           C
ATOM   1086  SD  MET A 152      57.282   3.503   6.956  1.00 20.92           S
ATOM   1087  CE  MET A 152      56.665   3.152   8.580  1.00 22.51           C
ATOM   1088  N   LEU A 153      62.017   4.383   8.490  1.00 16.12           N
ATOM   1089  CA  LEU A 153      62.708   3.718   9.576  1.00 17.40           C
ATOM   1090  C   LEU A 153      61.763   3.498  10.733  1.00 16.39           C
ATOM   1091  O   LEU A 153      61.114   4.437  11.183  1.00 17.13           O
ATOM   1092  CB  LEU A 153      63.857   4.585  10.099  1.00 16.00           C
ATOM   1093  CG  LEU A 153      64.599   4.082  11.337  1.00 15.12           C
ATOM   1094  CD1 LEU A 153      65.289   2.704  11.099  1.00 18.60           C
ATOM   1095  CD2 LEU A 153      65.608   5.094  11.861  1.00 17.93           C
ATOM   1096  N   LYS A 154      61.701   2.251  11.196  1.00 13.73           N
ATOM   1097  CA  LYS A 154      61.030   1.853  12.412  1.00 16.61           C
ATOM   1098  C   LYS A 154      62.141   1.685  13.452  1.00 16.42           C
ATOM   1099  O   LYS A 154      63.045   0.865  13.266  1.00 16.90           O
ATOM   1100  CB  LYS A 154      60.215   0.567  12.233  1.00 16.30           C
ATOM   1101  CG  LYS A 154      59.662  -0.042  13.529  1.00 19.26           C
ATOM   1102  CD  LYS A 154      58.792  -1.267  13.257  1.00 17.99           C
ATOM   1103  CE  LYS A 154      58.439  -2.073  14.526  1.00 17.87           C
ATOM   1104  NZ  LYS A 154      57.629  -3.304  14.143  1.00 16.65           N
ATOM   1105  N   LEU A 155      62.081   2.467  14.535  1.00 13.68           N
ATOM   1106  CA  LEU A 155      63.014   2.430  15.609  1.00 13.82           C
ATOM   1107  C   LEU A 155      62.375   1.801  16.854  1.00 15.55           C
ATOM   1108  O   LEU A 155      61.595   2.429  17.563  1.00 17.58           O
ATOM   1109  CB  LEU A 155      63.572   3.836  15.862  1.00 17.04           C
ATOM   1110  CG  LEU A 155      64.737   3.904  16.845  1.00 17.30           C
ATOM   1111  CD1 LEU A 155      65.994   3.218  16.286  1.00 17.42           C
ATOM   1112  CD2 LEU A 155      65.045   5.377  17.173  1.00 19.72           C
ATOM   1113  N   ASP A 156      62.727   0.533  17.063  1.00 14.46           N
ATOM   1114  CA  ASP A 156      62.306  -0.264  18.202  1.00 16.70           C
ATOM   1115  C   ASP A 156      63.052   0.208  19.465  1.00 18.56           C
ATOM   1116  O   ASP A 156      64.009   0.986  19.388  1.00 18.94           O
ATOM   1117  CB  ASP A 156      62.567  -1.746  17.870  1.00 15.52           C
ATOM   1118  CG  ASP A 156      61.648  -2.719  18.586  1.00 14.70           C
ATOM   1119  OD1 ASP A 156      60.957  -2.324  19.564  1.00 18.61           O
ATOM   1120  OD2 ASP A 156      61.681  -3.908  18.170  1.00 17.02           O
ATOM   1121  N   GLY A 157      62.597  -0.229  20.633  1.00 15.40           N
ATOM   1122  CA  GLY A 157      63.138   0.231  21.891  1.00 14.68           C
ATOM   1123  C   GLY A 157      63.547  -0.764  22.948  1.00 18.25           C
ATOM   1124  O   GLY A 157      63.582  -0.405  24.127  1.00 20.63           O
ATOM   1125  N   CYS A 158      63.891  -1.986  22.550  1.00 16.56           N
ATOM   1126  CA  CYS A 158      64.413  -2.952  23.489  1.00 17.57           C
ATOM   1127  C   CYS A 158      65.816  -2.555  23.903  1.00 20.78           C
ATOM   1128  O   CYS A 158      66.550  -1.880  23.183  1.00 18.24           O
ATOM   1129  CB  CYS A 158      64.479  -4.365  22.888  1.00 20.51           C
ATOM   1130  SG  CYS A 158      62.881  -5.225  22.761  1.00 24.08           S
ATOM   1131  N   PHE A 159      66.165  -3.023  25.086  1.00 18.97           N
ATOM   1132  CA  PHE A 159      67.523  -2.972  25.593  1.00 19.70           C
ATOM   1133  C   PHE A 159      68.028  -1.540  25.752  1.00 19.76           C
ATOM   1134  O   PHE A 159      69.196  -1.237  25.500  1.00 20.11           O
ATOM   1135  CB  PHE A 159      68.438  -3.853  24.719  1.00 21.31           C
ATOM   1136  CG  PHE A 159      68.090  -5.314  24.801  1.00 19.84           C
ATOM   1137  CD1 PHE A 159      67.614  -5.998  23.719  1.00 18.84           C
ATOM   1138  CD2 PHE A 159      68.206  -5.979  26.012  1.00 26.89           C
ATOM   1139  CE1 PHE A 159      67.257  -7.347  23.818  1.00 20.93           C
ATOM   1140  CE2 PHE A 159      67.865  -7.324  26.126  1.00 32.13           C
ATOM   1141  CZ  PHE A 159      67.410  -8.006  25.032  1.00 25.76           C
ATOM   1142  N   SER A 160      67.130  -0.683  26.231  1.00 23.18           N
ATOM   1143  CA  SER A 160      67.462   0.694  26.574  1.00 19.69           C
ATOM   1144  C   SER A 160      66.773   1.085  27.872  1.00 22.12           C
ATOM   1145  O   SER A 160      65.845   0.418  28.335  1.00 27.05           O
ATOM   1146  CB  SER A 160      67.064   1.646  25.451  1.00 23.24           C
ATOM   1147  OG  SER A 160      65.722   1.461  25.083  1.00 30.44           O
ATOM   1148  N   THR A 161      67.238   2.180  28.453  1.00 25.46           N
ATOM   1149  CA  THR A 161      66.614   2.785  29.620  1.00 25.83           C
ATOM   1150  C   THR A 161      65.639   3.873  29.144  1.00 25.06           C
ATOM   1151  O   THR A 161      65.734   4.354  28.009  1.00 22.53           O
ATOM   1152  CB  THR A 161      67.649   3.435  30.517  1.00 25.37           C
ATOM   1153  OG1 THR A 161      68.263   4.514  29.820  1.00 28.52           O
ATOM   1154  CG2 THR A 161      68.731   2.420  30.988  1.00 29.71           C
ATOM   1155  N   PRO A 162      64.689   4.268  30.004  1.00 24.00           N
ATOM   1156  CA  PRO A 162      63.827   5.398  29.647  1.00 24.45           C
ATOM   1157  C   PRO A 162      64.599   6.681  29.299  1.00 24.17           C
ATOM   1158  O   PRO A 162      64.214   7.375  28.362  1.00 26.41           O
ATOM   1159  CB  PRO A 162      62.967   5.588  30.900  1.00 30.17           C
ATOM   1160  CG  PRO A 162      62.859   4.211  31.459  1.00 30.31           C
ATOM   1161  CD  PRO A 162      64.237   3.619  31.247  1.00 29.57           C
ATOM   1162  N   GLU A 163      65.673   6.971  30.033  1.00 24.80           N
ATOM   1163  CA  GLU A 163      66.474   8.182  29.751  1.00 28.55           C
ATOM   1164  C   GLU A 163      67.151   8.074  28.381  1.00 23.84           C
ATOM   1165  O   GLU A 163      67.218   9.056  27.628  1.00 25.31           O
ATOM   1166  CB  GLU A 163      67.497   8.514  30.856  1.00 37.38           C
ATOM   1167  CG  GLU A 163      68.001   7.343  31.689  1.00 51.54           C
ATOM   1168  CD  GLU A 163      67.035   6.931  32.806  1.00 55.54           C
ATOM   1169  OE1 GLU A 163      67.043   7.588  33.867  1.00 63.04           O
ATOM   1170  OE2 GLU A 163      66.274   5.948  32.611  1.00 42.94           O
ATOM   1171  N   GLU A 164      67.620   6.875  28.036  1.00 24.77           N
ATOM   1172  CA  GLU A 164      68.218   6.653  26.714  1.00 23.97           C
ATOM   1173  C   GLU A 164      67.204   6.857  25.582  1.00 21.93           C
ATOM   1174  O   GLU A 164      67.524   7.463  24.563  1.00 24.55           O
ATOM   1175  CB  GLU A 164      68.883   5.270  26.632  1.00 22.65           C
ATOM   1176  CG  GLU A 164      70.146   5.176  27.483  1.00 28.64           C
ATOM   1177  CD  GLU A 164      70.735   3.763  27.581  1.00 34.29           C
ATOM   1178  OE1 GLU A 164      70.035   2.777  27.268  1.00 31.29           O
ATOM   1179  OE2 GLU A 164      71.913   3.653  27.990  1.00 32.38           O
ATOM   1180  N   ARG A 165      65.982   6.356  25.757  1.00 19.87           N
ATOM   1181  CA  ARG A 165      64.935   6.549  24.761  1.00 19.68           C
ATOM   1182  C   ARG A 165      64.564   8.040  24.670  1.00 19.62           C
ATOM   1183  O   ARG A 165      64.375   8.564  23.586  1.00 21.20           O
ATOM   1184  CB  ARG A 165      63.713   5.682  25.084  1.00 22.41           C
ATOM   1185  CG  ARG A 165      63.985   4.179  25.000  1.00 22.73           C
ATOM   1186  CD  ARG A 165      62.704   3.384  25.005  1.00 25.01           C
ATOM   1187  NE  ARG A 165      62.217   3.325  26.361  1.00 31.87           N
ATOM   1188  CZ  ARG A 165      62.427   2.312  27.200  1.00 26.72           C
ATOM   1189  NH1 ARG A 165      63.059   1.200  26.815  1.00 38.91           N
ATOM   1190  NH2 ARG A 165      61.936   2.398  28.408  1.00 35.08           N
ATOM   1191  N   ALA A 166      64.506   8.722  25.809  1.00 20.13           N
ATOM   1192  CA  ALA A 166      64.166  10.146  25.813  1.00 20.05           C
ATOM   1193  C   ALA A 166      65.196  10.989  25.055  1.00 20.73           C
ATOM   1194  O   ALA A 166      64.849  11.995  24.440  1.00 23.75           O
ATOM   1195  CB  ALA A 166      64.000  10.657  27.250  1.00 23.90           C
ATOM   1196  N   GLN A 167      66.463  10.589  25.104  1.00 22.55           N
ATOM   1197  CA  GLN A 167      67.505  11.266  24.313  1.00 20.88           C
ATOM   1198  C   GLN A 167      67.498  10.774  22.873  1.00 20.84           C
ATOM   1199  O   GLN A 167      67.608  11.558  21.922  1.00 20.67           O
ATOM   1200  CB  GLN A 167      68.902  11.069  24.948  1.00 26.11           C
ATOM   1201  CG  GLN A 167      69.109  11.724  26.280  1.00 31.22           C
ATOM   1202  CD  GLN A 167      70.468  11.428  26.877  1.00 51.20           C
ATOM   1203  OE1 GLN A 167      71.474  11.342  26.166  1.00 42.70           O
ATOM   1204  NE2 GLN A 167      70.506  11.271  28.196  1.00 64.02           N
ATOM   1205  N   GLY A 168      67.388   9.460  22.720  1.00 20.17           N
ATOM   1206  CA  GLY A 168      67.537   8.797  21.407  1.00 19.59           C
ATOM   1207  C   GLY A 168      66.528   9.022  20.316  1.00 17.67           C
ATOM   1208  O   GLY A 168      66.889   9.142  19.143  1.00 20.67           O
ATOM   1209  N   TYR A 169      65.248   9.052  20.687  1.00 18.23           N
ATOM   1210  CA  TYR A 169      64.238   9.218  19.684  1.00 17.84           C
ATOM   1211  C   TYR A 169      64.308  10.625  19.051  1.00 18.82           C
ATOM   1212  O   TYR A 169      64.301  10.745  17.824  1.00 21.08           O
ATOM   1213  CB  TYR A 169      62.829   8.837  20.194  1.00 20.46           C
ATOM   1214  CG  TYR A 169      62.600   7.344  20.195  1.00 19.24           C
ATOM   1215  CD1 TYR A 169      62.065   6.694  19.083  1.00 22.17           C
ATOM   1216  CD2 TYR A 169      62.977   6.576  21.288  1.00 19.83           C
ATOM   1217  CE1 TYR A 169      61.885   5.320  19.087  1.00 17.62           C
ATOM   1218  CE2 TYR A 169      62.795   5.204  21.296  1.00 20.78           C
ATOM   1219  CZ  TYR A 169      62.237   4.580  20.203  1.00 18.72           C
ATOM   1220  OH  TYR A 169      62.062   3.203  20.203  1.00 19.83           O
ATOM   1221  N   PRO A 170      64.429  11.686  19.881  1.00 21.03           N
ATOM   1222  CA  PRO A 170      64.639  13.006  19.274  1.00 21.74           C
ATOM   1223  C   PRO A 170      65.944  13.110  18.494  1.00 22.23           C
ATOM   1224  O   PRO A 170      65.997  13.760  17.436  1.00 23.31           O
ATOM   1225  CB  PRO A 170      64.630  13.949  20.476  1.00 23.14           C
ATOM   1226  CG  PRO A 170      63.816  13.261  21.480  1.00 23.63           C
ATOM   1227  CD  PRO A 170      64.113  11.797  21.313  1.00 21.53           C
ATOM   1228  N   LYS A 171      66.983  12.459  18.996  1.00 22.83           N
ATOM   1229  CA  LYS A 171      68.281  12.473  18.335  1.00 20.84           C
ATOM   1230  C   LYS A 171      68.180  11.852  16.946  1.00 19.89           C
ATOM   1231  O   LYS A 171      68.742  12.392  15.988  1.00 22.00           O
ATOM   1232  CB  LYS A 171      69.333  11.755  19.197  1.00 22.01           C
ATOM   1233  CG  LYS A 171      70.797  11.920  18.732  1.00 24.81           C
ATOM   1234  CD  LYS A 171      71.739  11.106  19.632  1.00 24.82           C
ATOM   1235  CE  LYS A 171      73.226  11.296  19.344  1.00 31.87           C
ATOM   1236  NZ  LYS A 171      73.630  12.695  19.540  1.00 35.77           N
ATOM   1237  N   MET A 172      67.457  10.735  16.831  1.00 21.22           N
ATOM   1238  CA  MET A 172      67.284  10.085  15.534  1.00 20.30           C
ATOM   1239  C   MET A 172      66.458  10.948  14.568  1.00 19.43           C
ATOM   1240  O   MET A 172      66.812  11.062  13.402  1.00 20.16           O
ATOM   1241  CB  MET A 172      66.648   8.689  15.685  1.00 19.96           C
ATOM   1242  CG  MET A 172      66.486   7.932  14.398  1.00 18.08           C
ATOM   1243  SD  MET A 172      68.009   7.657  13.447  1.00 20.13           S
ATOM   1244  CE  MET A 172      68.663   6.202  14.282  1.00 19.94           C
ATOM   1245  N   ALA A 173      65.381  11.575  15.046  1.00 19.10           N
ATOM   1246  CA  ALA A 173      64.590  12.441  14.177  1.00 20.43           C
ATOM   1247  C   ALA A 173      65.496  13.538  13.600  1.00 19.50           C
ATOM   1248  O   ALA A 173      65.470  13.799  12.394  1.00 22.87           O
ATOM   1249  CB  ALA A 173      63.406  13.046  14.935  1.00 21.23           C
ATOM   1250  N   ALA A 174      66.306  14.151  14.468  1.00 21.26           N
ATOM   1251  CA  ALA A 174      67.226  15.215  14.051  1.00 19.42           C
ATOM   1252  C   ALA A 174      68.278  14.707  13.055  1.00 20.26           C
ATOM   1253  O   ALA A 174      68.585  15.382  12.047  1.00 23.18           O
ATOM   1254  CB  ALA A 174      67.897  15.842  15.260  1.00 20.64           C
ATOM   1255  N   ALA A 175      68.804  13.512  13.326  1.00 22.36           N
ATOM   1256  CA  ALA A 175      69.830  12.906  12.469  1.00 21.49           C
ATOM   1257  C   ALA A 175      69.264  12.551  11.090  1.00 20.93           C
ATOM   1258  O   ALA A 175      69.921  12.800  10.075  1.00 21.89           O
ATOM   1259  CB  ALA A 175      70.490  11.695  13.156  1.00 21.99           C
ATOM   1260  N   LEU A 176      68.041  12.013  11.035  1.00 19.44           N
ATOM   1261  CA  LEU A 176      67.431  11.706   9.756  1.00 18.59           C
ATOM   1262  C   LEU A 176      67.235  12.996   8.977  1.00 21.67           C
ATOM   1263  O   LEU A 176      67.526  13.074   7.782  1.00 20.66           O
ATOM   1264  CB  LEU A 176      66.085  10.997   9.934  1.00 21.16           C
ATOM   1265  CG  LEU A 176      66.103   9.579  10.525  1.00 20.27           C
ATOM   1266  CD1 LEU A 176      64.661   9.144  10.907  1.00 21.28           C
ATOM   1267  CD2 LEU A 176      66.771   8.558   9.560  1.00 21.43           C
ATOM   1268  N   ASN A 177      66.749  14.025   9.659  1.00 20.50           N
ATOM   1269  CA  ASN A 177      66.527  15.294   8.989  1.00 22.97           C
ATOM   1270  C   ASN A 177      67.813  15.844   8.375  1.00 21.45           C
ATOM   1271  O   ASN A 177      67.813  16.321   7.222  1.00 24.13           O
ATOM   1272  CB  ASN A 177      65.955  16.306   9.959  1.00 22.87           C
ATOM   1273  CG  ASN A 177      65.631  17.611   9.282  1.00 26.31           C
ATOM   1274  OD1 ASN A 177      66.491  18.483   9.159  1.00 29.16           O
ATOM   1275  ND2 ASN A 177      64.385  17.742   8.821  1.00 25.05           N
ATOM   1276  N   ALA A 178      68.898  15.760   9.149  1.00 23.26           N
ATOM   1277  CA  ALA A 178      70.202  16.305   8.751  1.00 20.04           C
ATOM   1278  C   ALA A 178      70.795  15.627   7.510  1.00 23.92           C
ATOM   1279  O   ALA A 178      71.621  16.232   6.814  1.00 25.30           O
ATOM   1280  CB  ALA A 178      71.181  16.255   9.903  1.00 23.09           C
ATOM   1281  N   THR A 179      70.363  14.400   7.211  1.00 23.79           N
ATOM   1282  CA  THR A 179      70.828  13.716   5.995  1.00 22.31           C
ATOM   1283  C   THR A 179      70.305  14.352   4.717  1.00 22.26           C
ATOM   1284  O   THR A 179      70.859  14.119   3.620  1.00 26.17           O
ATOM   1285  CB  THR A 179      70.419  12.223   5.941  1.00 23.97           C
ATOM   1286  OG1 THR A 179      69.014  12.105   5.646  1.00 20.81           O
ATOM   1287  CG2 THR A 179      70.772  11.504   7.220  1.00 22.41           C
ATOM   1288  N   GLY A 180      69.215  15.108   4.840  1.00 22.01           N
ATOM   1289  CA  GLY A 180      68.546  15.677   3.687  1.00 22.59           C
ATOM   1290  C   GLY A 180      67.616  14.758   2.891  1.00 23.71           C
ATOM   1291  O   GLY A 180      66.904  15.220   2.004  1.00 26.11           O
ATOM   1292  N   ARG A 181      67.599  13.463   3.203  1.00 24.22           N
ATOM   1293  CA  ARG A 181      66.658  12.544   2.570  1.00 23.04           C
ATOM   1294  C   ARG A 181      65.393  12.461   3.414  1.00 21.72           C
ATOM   1295  O   ARG A 181      65.496  12.220   4.613  1.00 21.70           O
ATOM   1296  CB  ARG A 181      67.242  11.132   2.446  1.00 23.11           C
ATOM   1297  CG  ARG A 181      66.353  10.213   1.593  1.00 22.15           C
ATOM   1298  CD  ARG A 181      66.929   8.843   1.364  1.00 22.45           C
ATOM   1299  NE  ARG A 181      66.032   8.055   0.523  1.00 20.78           N
ATOM   1300  CZ  ARG A 181      65.910   8.168  -0.802  1.00 21.09           C
ATOM   1301  NH1 ARG A 181      66.691   8.994  -1.499  1.00 23.60           N
ATOM   1302  NH2 ARG A 181      65.026   7.411  -1.450  1.00 22.32           N
ATOM   1303  N   PRO A 182      64.209  12.636   2.796  1.00 23.32           N
ATOM   1304  CA  PRO A 182      62.961  12.390   3.528  1.00 24.30           C
ATOM   1305  C   PRO A 182      62.854  10.919   3.889  1.00 22.29           C
ATOM   1306  O   PRO A 182      62.879  10.056   3.003  1.00 22.57           O
ATOM   1307  CB  PRO A 182      61.870  12.790   2.535  1.00 27.92           C
ATOM   1308  CG  PRO A 182      62.558  13.648   1.491  1.00 29.78           C
ATOM   1309  CD  PRO A 182      63.959  13.139   1.432  1.00 24.28           C
ATOM   1310  N   ILE A 183      62.792  10.644   5.183  1.00 21.20           N
ATOM   1311  CA  ILE A 183      62.662   9.283   5.692  1.00 16.91           C
ATOM   1312  C   ILE A 183      61.533   9.283   6.729  1.00 16.35           C
ATOM   1313  O   ILE A 183      61.652   9.926   7.792  1.00 20.99           O
ATOM   1314  CB  ILE A 183      63.978   8.772   6.312  1.00 17.40           C
ATOM   1315  CG1 ILE A 183      65.086   8.720   5.238  1.00 20.31           C
ATOM   1316  CG2 ILE A 183      63.794   7.388   6.918  1.00 20.02           C
ATOM   1317  CD1 ILE A 183      66.480   8.371   5.767  1.00 21.54           C
ATOM   1318  N   ALA A 184      60.454   8.562   6.422  1.00 19.33           N
ATOM   1319  CA  ALA A 184      59.322   8.462   7.334  1.00 18.20           C
ATOM   1320  C   ALA A 184      59.811   7.797   8.616  1.00 16.11           C
ATOM   1321  O   ALA A 184      60.578   6.834   8.569  1.00 18.73           O
ATOM   1322  CB  ALA A 184      58.178   7.686   6.692  1.00 17.81           C
ATOM   1323  N   PHE A 185      59.353   8.297   9.757  1.00 16.47           N
ATOM   1324  CA  PHE A 185      59.902   7.858  11.033  1.00 16.36           C
ATOM   1325  C   PHE A 185      58.807   7.266  11.924  1.00 19.33           C
ATOM   1326  O   PHE A 185      57.869   7.971  12.331  1.00 18.09           O
ATOM   1327  CB  PHE A 185      60.632   9.032  11.711  1.00 19.68           C
ATOM   1328  CG  PHE A 185      61.430   8.671  12.959  1.00 17.93           C
ATOM   1329  CD1 PHE A 185      62.085   7.439  13.104  1.00 17.59           C
ATOM   1330  CD2 PHE A 185      61.567   9.588  13.978  1.00 17.81           C
ATOM   1331  CE1 PHE A 185      62.817   7.158  14.222  1.00 17.48           C
ATOM   1332  CE2 PHE A 185      62.301   9.296  15.140  1.00 18.21           C
ATOM   1333  CZ  PHE A 185      62.920   8.067  15.260  1.00 22.31           C
ATOM   1334  N   SER A 186      58.912   5.950  12.148  1.00 18.03           N
ATOM   1335  CA  SER A 186      57.988   5.159  12.980  1.00 16.93           C
ATOM   1336  C   SER A 186      58.673   4.874  14.329  1.00 16.09           C
ATOM   1337  O   SER A 186      59.721   4.206  14.366  1.00 17.80           O
ATOM   1338  CB  SER A 186      57.632   3.855  12.230  1.00 18.07           C
ATOM   1339  OG  SER A 186      57.025   2.886  13.061  1.00 19.43           O
ATOM   1340  N   CYS A 187      58.084   5.364  15.422  1.00 19.14           N
ATOM   1341  CA  CYS A 187      58.691   5.332  16.758  1.00 18.69           C
ATOM   1342  C   CYS A 187      57.979   4.393  17.721  1.00 18.70           C
ATOM   1343  O   CYS A 187      56.815   4.594  18.027  1.00 22.05           O
ATOM   1344  CB  CYS A 187      58.633   6.719  17.401  1.00 26.42           C
ATOM   1345  SG  CYS A 187      59.437   7.974  16.409  1.00 25.65           S
ATOM   1346  N   SER A 188      58.695   3.415  18.252  1.00 18.43           N
ATOM   1347  CA  SER A 188      58.114   2.445  19.190  1.00 16.63           C
ATOM   1348  C   SER A 188      58.160   2.915  20.636  1.00 16.61           C
ATOM   1349  O   SER A 188      57.644   2.255  21.528  1.00 18.87           O
ATOM   1350  CB  SER A 188      58.842   1.103  19.044  1.00 18.38           C
ATOM   1351  OG  SER A 188      58.693   0.593  17.725  1.00 19.74           O
ATOM   1352  N   TRP A 189      58.752   4.089  20.845  1.00 19.89           N
ATOM   1353  CA  TRP A 189      58.948   4.672  22.157  1.00 18.41           C
ATOM   1354  C   TRP A 189      57.777   4.502  23.132  1.00 19.67           C
ATOM   1355  O   TRP A 189      57.980   3.904  24.192  1.00 20.42           O
ATOM   1356  CB  TRP A 189      59.342   6.143  21.996  1.00 19.69           C
ATOM   1357  CG  TRP A 189      59.773   6.847  23.250  1.00 18.93           C
ATOM   1358  CD1 TRP A 189      60.017   6.308  24.484  1.00 18.41           C
ATOM   1359  CD2 TRP A 189      60.056   8.238  23.366  1.00 21.81           C
ATOM   1360  NE1 TRP A 189      60.387   7.287  25.369  1.00 23.93           N
ATOM   1361  CE2 TRP A 189      60.438   8.483  24.697  1.00 22.63           C
ATOM   1362  CE3 TRP A 189      60.014   9.303  22.465  1.00 24.09           C
ATOM   1363  CZ2 TRP A 189      60.753   9.764  25.154  1.00 27.24           C
ATOM   1364  CZ3 TRP A 189      60.333  10.571  22.912  1.00 26.84           C
ATOM   1365  CH2 TRP A 189      60.697  10.793  24.245  1.00 28.28           C
ATOM   1366  N   PRO A 190      56.566   5.005  22.801  1.00 20.00           N
ATOM   1367  CA  PRO A 190      55.490   4.939  23.818  1.00 20.26           C
ATOM   1368  C   PRO A 190      55.129   3.524  24.272  1.00 19.68           C
ATOM   1369  O   PRO A 190      54.745   3.328  25.432  1.00 18.82           O
ATOM   1370  CB  PRO A 190      54.291   5.607  23.119  1.00 20.53           C
ATOM   1371  CG  PRO A 190      54.621   5.630  21.644  1.00 22.54           C
ATOM   1372  CD  PRO A 190      56.119   5.700  21.584  1.00 21.48           C
ATOM   1373  N   ALA A 191      55.277   2.544  23.376  1.00 18.32           N
ATOM   1374  CA  ALA A 191      54.939   1.143  23.722  1.00 18.09           C
ATOM   1375  C   ALA A 191      55.792   0.581  24.849  1.00 19.90           C
ATOM   1376  O   ALA A 191      55.348  -0.329  25.549  1.00 26.27           O
ATOM   1377  CB  ALA A 191      55.036   0.226  22.510  1.00 17.05           C
ATOM   1378  N   TYR A 192      57.013   1.107  25.006  1.00 17.72           N
ATOM   1379  CA  TYR A 192      57.945   0.704  26.050  1.00 19.53           C
ATOM   1380  C   TYR A 192      57.758   1.469  27.342  1.00 23.96           C
ATOM   1381  O   TYR A 192      58.378   1.148  28.336  1.00 28.17           O
ATOM   1382  CB  TYR A 192      59.394   0.805  25.521  1.00 18.99           C
ATOM   1383  CG  TYR A 192      59.660  -0.275  24.500  1.00 19.19           C
ATOM   1384  CD1 TYR A 192      60.036  -1.540  24.898  1.00 21.16           C
ATOM   1385  CD2 TYR A 192      59.466  -0.046  23.153  1.00 18.70           C
ATOM   1386  CE1 TYR A 192      60.240  -2.547  23.964  1.00 17.98           C
ATOM   1387  CE2 TYR A 192      59.653  -1.066  22.201  1.00 18.43           C
ATOM   1388  CZ  TYR A 192      60.033  -2.321  22.633  1.00 16.11           C
ATOM   1389  OH  TYR A 192      60.230  -3.396  21.764  1.00 18.54           O
ATOM   1390  N   GLU A 193      56.891   2.475  27.317  1.00 23.47           N
ATOM   1391  CA  GLU A 193      56.670   3.342  28.471  1.00 26.29           C
ATOM   1392  C   GLU A 193      55.212   3.333  28.929  1.00 23.60           C
ATOM   1393  O   GLU A 193      54.808   4.225  29.682  1.00 27.11           O
ATOM   1394  CB  GLU A 193      57.095   4.785  28.145  1.00 31.05           C
ATOM   1395  CG  GLU A 193      58.403   4.916  27.342  1.00 42.95           C
ATOM   1396  CD  GLU A 193      59.598   5.398  28.150  1.00 39.79           C
ATOM   1397  OE1 GLU A 193      59.398   6.185  29.074  1.00 49.24           O
ATOM   1398  OE2 GLU A 193      60.749   5.045  27.808  1.00 35.25           O
ATOM   1399  N   GLY A 194      54.428   2.353  28.471  1.00 23.36           N
ATOM   1400  CA  GLY A 194      53.027   2.210  28.903  1.00 21.88           C
ATOM   1401  C   GLY A 194      51.959   2.911  28.069  1.00 20.78           C
ATOM   1402  O   GLY A 194      50.757   2.779  28.352  1.00 22.98           O
ATOM   1403  N   GLY A 195      52.376   3.686  27.072  1.00 21.39           N
ATOM   1404  CA  GLY A 195      51.455   4.277  26.110  1.00 21.88           C
ATOM   1405  C   GLY A 195      50.644   5.488  26.542  1.00 19.99           C
ATOM   1406  O   GLY A 195      49.911   6.059  25.724  1.00 21.97           O
ATOM   1407  N   LEU A 196      50.773   5.888  27.808  1.00 21.99           N
ATOM   1408  CA  LEU A 196      49.894   6.908  28.402  1.00 18.11           C
ATOM   1409  C   LEU A 196      50.602   8.025  29.174  1.00 20.24           C
ATOM   1410  O   LEU A 196      51.708   7.848  29.680  1.00 23.72           O
ATOM   1411  CB  LEU A 196      48.869   6.248  29.344  1.00 23.08           C
ATOM   1412  CG  LEU A 196      47.970   5.175  28.745  1.00 23.58           C
ATOM   1413  CD1 LEU A 196      47.210   4.443  29.848  1.00 31.65           C
ATOM   1414  CD2 LEU A 196      47.027   5.741  27.662  1.00 28.45           C
ATOM   1415  N   PRO A 197      49.955   9.192  29.256  1.00 22.15           N
ATOM   1416  CA  PRO A 197      50.419  10.190  30.200  1.00 24.60           C
ATOM   1417  C   PRO A 197      50.368   9.608  31.628  1.00 23.94           C
ATOM   1418  O   PRO A 197      49.542   8.733  31.902  1.00 26.53           O
ATOM   1419  CB  PRO A 197      49.418  11.345  30.014  1.00 23.19           C
ATOM   1420  CG  PRO A 197      48.729  11.085  28.737  1.00 25.78           C
ATOM   1421  CD  PRO A 197      48.712   9.604  28.591  1.00 23.62           C
ATOM   1422  N   PRO A 198      51.241  10.076  32.531  1.00 22.20           N
ATOM   1423  CA  PRO A 198      52.189  11.167  32.308  1.00 22.39           C
ATOM   1424  C   PRO A 198      53.521  10.775  31.658  1.00 25.03           C
ATOM   1425  O   PRO A 198      54.285  11.647  31.281  1.00 25.46           O
ATOM   1426  CB  PRO A 198      52.474  11.643  33.730  1.00 24.48           C
ATOM   1427  CG  PRO A 198      52.399  10.398  34.535  1.00 28.34           C
ATOM   1428  CD  PRO A 198      51.233   9.662  33.952  1.00 25.54           C
ATOM   1429  N  AARG A 199      53.804   9.480  31.544  0.50 24.25           N
ATOM   1430  N  BARG A 199      53.786   9.479  31.527  0.50 22.29           N
ATOM   1431  CA AARG A 199      55.121   9.049  31.062  0.50 24.17           C
ATOM   1432  CA BARG A 199      55.093   9.029  31.050  0.50 22.36           C
ATOM   1433  C  AARG A 199      55.294   9.290  29.557  0.50 22.77           C
ATOM   1434  C  BARG A 199      55.289   9.285  29.560  0.50 21.85           C
ATOM   1435  O  AARG A 199      56.412   9.568  29.102  0.50 27.03           O
ATOM   1436  O  BARG A 199      56.414   9.542  29.116  0.50 24.72           O
ATOM   1437  CB AARG A 199      55.394   7.587  31.447  0.50 26.57           C
ATOM   1438  CB BARG A 199      55.290   7.550  31.361  0.50 21.86           C
ATOM   1439  CG AARG A 199      55.763   7.409  32.925  0.50 28.32           C
ATOM   1440  CG BARG A 199      55.525   7.259  32.823  0.50 24.52           C
ATOM   1441  CD AARG A 199      55.896   5.939  33.361  0.50 31.78           C
ATOM   1442  CD BARG A 199      55.958   5.822  33.027  0.50 31.99           C
ATOM   1443  NE AARG A 199      56.429   5.828  34.723  0.50 37.98           N
ATOM   1444  NE BARG A 199      54.825   4.904  33.016  0.50 32.73           N
ATOM   1445  CZ AARG A 199      56.530   4.692  35.413  0.50 29.47           C
ATOM   1446  CZ BARG A 199      54.920   3.612  32.715  0.50 29.11           C
ATOM   1447  NH1AARG A 199      56.137   3.548  34.872  0.50 36.92           N
ATOM   1448  NH1BARG A 199      56.095   3.095  32.395  0.50 27.36           N
ATOM   1449  NH2AARG A 199      57.030   4.707  36.643  0.50 31.15           N
ATOM   1450  NH2BARG A 199      53.846   2.844  32.735  0.50 33.46           N
ATOM   1451  N   VAL A 200      54.193   9.216  28.805  1.00 21.05           N
ATOM   1452  CA  VAL A 200      54.196   9.500  27.362  1.00 20.29           C
ATOM   1453  C   VAL A 200      53.606  10.895  27.114  1.00 23.59           C
ATOM   1454  O   VAL A 200      52.546  11.229  27.644  1.00 23.25           O
ATOM   1455  CB  VAL A 200      53.395   8.454  26.564  1.00 20.43           C
ATOM   1456  CG1 VAL A 200      53.337   8.829  25.074  1.00 23.49           C
ATOM   1457  CG2 VAL A 200      53.989   7.065  26.769  1.00 21.38           C
ATOM   1458  N   GLN A 201      54.331  11.683  26.309  1.00 22.74           N
ATOM   1459  CA  GLN A 201      53.972  13.031  25.940  1.00 25.38           C
ATOM   1460  C   GLN A 201      53.651  13.028  24.461  1.00 23.34           C
ATOM   1461  O   GLN A 201      54.554  12.999  23.626  1.00 23.57           O
ATOM   1462  CB  GLN A 201      55.142  13.972  26.207  1.00 23.76           C
ATOM   1463  CG  GLN A 201      55.555  14.093  27.664  1.00 25.12           C
ATOM   1464  CD  GLN A 201      56.832  14.898  27.823  1.00 29.78           C
ATOM   1465  OE1 GLN A 201      57.881  14.369  28.206  1.00 34.41           O
ATOM   1466  NE2 GLN A 201      56.757  16.177  27.493  1.00 28.14           N
ATOM   1467  N   TYR A 202      52.364  13.019  24.135  1.00 24.73           N
ATOM   1468  CA  TYR A 202      51.943  12.872  22.749  1.00 22.43           C
ATOM   1469  C   TYR A 202      52.226  14.110  21.901  1.00 25.06           C
ATOM   1470  O   TYR A 202      52.458  13.975  20.705  1.00 25.74           O
ATOM   1471  CB  TYR A 202      50.481  12.404  22.652  1.00 23.63           C
ATOM   1472  CG  TYR A 202      50.371  10.909  22.855  1.00 24.81           C
ATOM   1473  CD1 TYR A 202      50.802  10.022  21.860  1.00 22.35           C
ATOM   1474  CD2 TYR A 202      49.874  10.373  24.034  1.00 26.32           C
ATOM   1475  CE1 TYR A 202      50.738   8.641  22.043  1.00 24.64           C
ATOM   1476  CE2 TYR A 202      49.806   8.986  24.224  1.00 23.91           C
ATOM   1477  CZ  TYR A 202      50.259   8.129  23.236  1.00 20.94           C
ATOM   1478  OH  TYR A 202      50.178   6.751  23.399  1.00 22.31           O
ATOM   1479  N   SER A 203      52.247  15.307  22.495  1.00 25.62           N
ATOM   1480  CA  SER A 203      52.601  16.499  21.702  1.00 29.43           C
ATOM   1481  C   SER A 203      54.080  16.407  21.262  1.00 27.57           C
ATOM   1482  O   SER A 203      54.425  16.768  20.127  1.00 27.78           O
ATOM   1483  CB  SER A 203      52.311  17.809  22.446  1.00 42.38           C
ATOM   1484  OG  SER A 203      53.498  18.397  22.949  1.00 58.47           O
ATOM   1485  N   LEU A 204      54.932  15.894  22.149  1.00 25.54           N
ATOM   1486  CA  LEU A 204      56.335  15.619  21.821  1.00 22.14           C
ATOM   1487  C   LEU A 204      56.456  14.581  20.708  1.00 22.69           C
ATOM   1488  O   LEU A 204      57.160  14.801  19.726  1.00 23.78           O
ATOM   1489  CB  LEU A 204      57.105  15.156  23.066  1.00 25.33           C
ATOM   1490  CG  LEU A 204      58.588  14.819  22.888  1.00 26.37           C
ATOM   1491  CD1 LEU A 204      59.377  15.994  22.322  1.00 29.73           C
ATOM   1492  CD2 LEU A 204      59.147  14.387  24.203  1.00 31.13           C
ATOM   1493  N   LEU A 205      55.764  13.451  20.861  1.00 23.88           N
ATOM   1494  CA  LEU A 205      55.774  12.428  19.818  1.00 21.80           C
ATOM   1495  C   LEU A 205      55.356  12.951  18.460  1.00 22.74           C
ATOM   1496  O   LEU A 205      56.000  12.642  17.454  1.00 23.12           O
ATOM   1497  CB  LEU A 205      54.908  11.223  20.198  1.00 21.98           C
ATOM   1498  CG  LEU A 205      55.460  10.302  21.282  1.00 24.43           C
ATOM   1499  CD1 LEU A 205      54.422   9.223  21.620  1.00 24.02           C
ATOM   1500  CD2 LEU A 205      56.799   9.684  20.874  1.00 30.81           C
ATOM   1501  N   ALA A 206      54.287  13.745  18.419  1.00 20.74           N
ATOM   1502  CA  ALA A 206      53.820  14.290  17.154  1.00 20.70           C
ATOM   1503  C   ALA A 206      54.887  15.176  16.485  1.00 21.78           C
ATOM   1504  O   ALA A 206      54.960  15.250  15.254  1.00 26.85           O
ATOM   1505  CB  ALA A 206      52.478  15.047  17.340  1.00 25.81           C
ATOM   1506  N   ASP A 207      55.703  15.848  17.293  1.00 22.60           N
ATOM   1507  CA  ASP A 207      56.733  16.740  16.762  1.00 24.00           C
ATOM   1508  C   ASP A 207      57.944  15.980  16.224  1.00 25.86           C
ATOM   1509  O   ASP A 207      58.624  16.461  15.309  1.00 29.23           O
ATOM   1510  CB  ASP A 207      57.206  17.715  17.830  1.00 27.68           C
ATOM   1511  CG  ASP A 207      56.250  18.887  18.041  1.00 38.94           C
ATOM   1512  OD1 ASP A 207      55.412  19.190  17.158  1.00 46.41           O
ATOM   1513  OD2 ASP A 207      56.353  19.517  19.113  1.00 50.47           O
ATOM   1514  N   ILE A 208      58.217  14.797  16.773  1.00 22.10           N
ATOM   1515  CA  ILE A 208      59.415  14.053  16.352  1.00 19.55           C
ATOM   1516  C   ILE A 208      59.194  12.797  15.507  1.00 21.98           C
ATOM   1517  O   ILE A 208      60.153  12.306  14.936  1.00 23.06           O
ATOM   1518  CB  ILE A 208      60.328  13.709  17.551  1.00 23.08           C
ATOM   1519  CG1 ILE A 208      59.646  12.747  18.518  1.00 25.25           C
ATOM   1520  CG2 ILE A 208      60.767  15.010  18.310  1.00 30.62           C
ATOM   1521  CD1 ILE A 208      60.605  11.843  19.241  1.00 35.15           C
ATOM   1522  N   CYS A 209      57.951  12.305  15.429  1.00 20.15           N
ATOM   1523  CA  CYS A 209      57.639  11.036  14.756  1.00 20.48           C
ATOM   1524  C   CYS A 209      56.490  11.193  13.760  1.00 19.84           C
ATOM   1525  O   CYS A 209      55.588  11.993  14.009  1.00 20.90           O
ATOM   1526  CB  CYS A 209      57.236   9.982  15.804  1.00 21.95           C
ATOM   1527  SG  CYS A 209      58.486   9.676  17.033  1.00 25.39           S
ATOM   1528  N   ASN A 210      56.511  10.446  12.646  1.00 15.04           N
ATOM   1529  CA  ASN A 210      55.372  10.397  11.731  1.00 16.34           C
ATOM   1530  C   ASN A 210      54.290   9.397  12.176  1.00 17.39           C
ATOM   1531  O   ASN A 210      53.142   9.484  11.743  1.00 19.15           O
ATOM   1532  CB  ASN A 210      55.778   9.999  10.304  1.00 19.45           C
ATOM   1533  CG  ASN A 210      56.615  11.040   9.593  1.00 18.47           C
ATOM   1534  OD1 ASN A 210      57.758  10.753   9.212  1.00 19.54           O
ATOM   1535  ND2 ASN A 210      56.038  12.249   9.360  1.00 18.58           N
ATOM   1536  N   LEU A 211      54.688   8.419  12.978  1.00 15.95           N
ATOM   1537  CA  LEU A 211      53.749   7.441  13.564  1.00 15.87           C
ATOM   1538  C   LEU A 211      54.434   6.798  14.740  1.00 15.38           C
ATOM   1539  O   LEU A 211      55.676   6.810  14.827  1.00 19.09           O
ATOM   1540  CB  LEU A 211      53.246   6.419  12.532  1.00 17.37           C
ATOM   1541  CG  LEU A 211      54.252   5.465  11.888  1.00 16.44           C
ATOM   1542  CD1 LEU A 211      53.518   4.241  11.323  1.00 19.48           C
ATOM   1543  CD2 LEU A 211      55.076   6.185  10.790  1.00 18.01           C
ATOM   1544  N   TRP A 212      53.640   6.256  15.666  1.00 16.36           N
ATOM   1545  CA  TRP A 212      54.190   5.628  16.842  1.00 15.28           C
ATOM   1546  C   TRP A 212      53.361   4.413  17.235  1.00 16.80           C
ATOM   1547  O   TRP A 212      52.148   4.452  17.223  1.00 16.91           O
ATOM   1548  CB  TRP A 212      54.250   6.601  18.009  1.00 19.15           C
ATOM   1549  CG  TRP A 212      53.000   7.394  18.155  1.00 16.92           C
ATOM   1550  CD1 TRP A 212      51.860   7.023  18.818  1.00 20.98           C
ATOM   1551  CD2 TRP A 212      52.748   8.691  17.623  1.00 18.28           C
ATOM   1552  NE1 TRP A 212      50.914   8.003  18.725  1.00 20.07           N
ATOM   1553  CE2 TRP A 212      51.425   9.040  17.987  1.00 18.16           C
ATOM   1554  CE3 TRP A 212      53.489   9.576  16.840  1.00 20.09           C
ATOM   1555  CZ2 TRP A 212      50.848  10.246  17.622  1.00 22.47           C
ATOM   1556  CZ3 TRP A 212      52.916  10.774  16.478  1.00 24.23           C
ATOM   1557  CH2 TRP A 212      51.602  11.099  16.864  1.00 26.05           C
ATOM   1558  N   ARG A 213      54.044   3.359  17.652  1.00 15.68           N
ATOM   1559  CA  ARG A 213      53.386   2.191  18.214  1.00 18.07           C
ATOM   1560  C   ARG A 213      53.076   2.470  19.680  1.00 16.44           C
ATOM   1561  O   ARG A 213      53.967   2.548  20.500  1.00 19.91           O
ATOM   1562  CB  ARG A 213      54.286   0.960  18.055  1.00 15.50           C
ATOM   1563  CG  ARG A 213      54.223   0.319  16.661  1.00 16.01           C
ATOM   1564  CD  ARG A 213      52.996  -0.571  16.389  1.00 15.57           C
ATOM   1565  NE  ARG A 213      52.821  -1.431  17.553  1.00 15.30           N
ATOM   1566  CZ  ARG A 213      53.588  -2.476  17.857  1.00 14.74           C
ATOM   1567  NH1 ARG A 213      54.525  -2.907  17.006  1.00 14.59           N
ATOM   1568  NH2 ARG A 213      53.436  -3.080  19.038  1.00 15.21           N
ATOM   1569  N   ASN A 214      51.787   2.643  19.979  1.00 19.13           N
ATOM   1570  CA  ASN A 214      51.297   3.011  21.315  1.00 20.24           C
ATOM   1571  C   ASN A 214      51.296   1.844  22.312  1.00 17.19           C
ATOM   1572  O   ASN A 214      51.337   2.036  23.524  1.00 19.46           O
ATOM   1573  CB  ASN A 214      49.803   3.423  21.245  1.00 24.70           C
ATOM   1574  CG  ASN A 214      49.495   4.487  20.227  1.00 20.39           C
ATOM   1575  OD1 ASN A 214      49.456   4.224  19.007  1.00 23.93           O
ATOM   1576  ND2 ASN A 214      49.160   5.694  20.726  1.00 21.31           N
ATOM   1577  N   TYR A 215      51.142   0.637  21.781  1.00 17.78           N
ATOM   1578  CA  TYR A 215      50.657  -0.479  22.603  1.00 16.43           C
ATOM   1579  C   TYR A 215      51.285  -1.822  22.166  1.00 16.87           C
ATOM   1580  O   TYR A 215      52.209  -1.854  21.349  1.00 16.54           O
ATOM   1581  CB  TYR A 215      49.089  -0.485  22.536  1.00 17.91           C
ATOM   1582  CG  TYR A 215      48.378  -1.388  23.535  1.00 16.21           C
ATOM   1583  CD1 TYR A 215      48.626  -1.273  24.880  1.00 19.48           C
ATOM   1584  CD2 TYR A 215      47.530  -2.400  23.110  1.00 22.55           C
ATOM   1585  CE1 TYR A 215      48.012  -2.108  25.804  1.00 24.95           C
ATOM   1586  CE2 TYR A 215      46.915  -3.234  24.011  1.00 20.34           C
ATOM   1587  CZ  TYR A 215      47.151  -3.091  25.355  1.00 23.33           C
ATOM   1588  OH  TYR A 215      46.517  -3.938  26.233  1.00 27.42           O
ATOM   1589  N   ASP A 216      50.770  -2.916  22.718  1.00 17.54           N
ATOM   1590  CA  ASP A 216      51.354  -4.234  22.578  1.00 17.89           C
ATOM   1591  C   ASP A 216      51.320  -4.755  21.140  1.00 15.21           C
ATOM   1592  O   ASP A 216      50.439  -4.447  20.350  1.00 15.71           O
ATOM   1593  CB  ASP A 216      50.619  -5.248  23.462  1.00 20.54           C
ATOM   1594  CG  ASP A 216      50.752  -4.977  24.948  1.00 27.27           C
ATOM   1595  OD1 ASP A 216      51.641  -4.220  25.382  1.00 29.04           O
ATOM   1596  OD2 ASP A 216      49.954  -5.581  25.684  1.00 36.68           O
ATOM   1597  N   ASP A 217      52.324  -5.558  20.830  1.00 16.38           N
ATOM   1598  CA  ASP A 217      52.465  -6.192  19.544  1.00 17.05           C
ATOM   1599  C   ASP A 217      51.200  -6.992  19.228  1.00 11.17           C
ATOM   1600  O   ASP A 217      50.728  -7.773  20.109  1.00 17.17           O
ATOM   1601  CB  ASP A 217      53.637  -7.160  19.616  1.00 15.62           C
ATOM   1602  CG  ASP A 217      54.993  -6.485  19.723  1.00 14.69           C
ATOM   1603  OD1 ASP A 217      55.064  -5.237  19.893  1.00 16.54           O
ATOM   1604  OD2 ASP A 217      56.004  -7.246  19.656  1.00 17.12           O
ATOM   1605  N   ILE A 218      50.727  -6.925  17.986  1.00 12.33           N
ATOM   1606  CA  ILE A 218      49.596  -7.738  17.554  1.00 14.21           C
ATOM   1607  C   ILE A 218      50.099  -9.169  17.346  1.00 14.00           C
ATOM   1608  O   ILE A 218      51.241  -9.395  16.937  1.00 17.26           O
ATOM   1609  CB  ILE A 218      48.905  -7.145  16.322  1.00 16.57           C
ATOM   1610  CG1 ILE A 218      47.519  -7.757  16.111  1.00 16.89           C
ATOM   1611  CG2 ILE A 218      49.735  -7.281  15.013  1.00 15.25           C
ATOM   1612  CD1 ILE A 218      46.680  -6.890  15.223  1.00 16.48           C
ATOM   1613  N   GLN A 219      49.214 -10.123  17.628  1.00 14.19           N
ATOM   1614  CA  GLN A 219      49.463 -11.533  17.394  1.00 14.56           C
ATOM   1615  C   GLN A 219      48.320 -12.046  16.522  1.00 16.04           C
ATOM   1616  O   GLN A 219      47.304 -11.389  16.383  1.00 14.65           O
ATOM   1617  CB  GLN A 219      49.650 -12.253  18.782  1.00 16.22           C
ATOM   1618  CG  GLN A 219      50.683 -11.742  19.841  1.00 16.04           C
ATOM   1619  CD  GLN A 219      52.095 -11.741  19.308  1.00 19.61           C
ATOM   1620  OE1 GLN A 219      52.425 -12.496  18.375  1.00 21.29           O
ATOM   1621  NE2 GLN A 219      52.934 -10.904  19.887  1.00 24.34           N
ATOM   1622  N   ASP A 220      48.507 -13.232  15.942  1.00 14.73           N
ATOM   1623  CA  ASP A 220      47.558 -13.717  14.958  1.00 13.03           C
ATOM   1624  C   ASP A 220      46.348 -14.399  15.648  1.00 14.72           C
ATOM   1625  O   ASP A 220      46.193 -15.639  15.639  1.00 16.80           O
ATOM   1626  CB  ASP A 220      48.236 -14.667  13.957  1.00 16.57           C
ATOM   1627  CG  ASP A 220      47.417 -14.930  12.699  1.00 19.10           C
ATOM   1628  OD1 ASP A 220      46.291 -14.378  12.547  1.00 18.91           O
ATOM   1629  OD2 ASP A 220      47.920 -15.747  11.855  1.00 18.24           O
ATOM   1630  N   SER A 221      45.547 -13.565  16.293  1.00 15.53           N
ATOM   1631  CA  SER A 221      44.351 -14.001  17.002  1.00 14.14           C
ATOM   1632  C   SER A 221      43.339 -12.876  17.093  1.00 14.36           C
ATOM   1633  O   SER A 221      43.701 -11.685  17.134  1.00 15.01           O
ATOM   1634  CB  SER A 221      44.670 -14.466  18.415  1.00 15.33           C
ATOM   1635  OG  SER A 221      45.001 -13.433  19.336  1.00 17.61           O
ATOM   1636  N   TRP A 222      42.079 -13.271  17.173  1.00 15.25           N
ATOM   1637  CA  TRP A 222      41.017 -12.307  17.417  1.00 13.79           C
ATOM   1638  C   TRP A 222      41.126 -11.682  18.794  1.00 15.72           C
ATOM   1639  O   TRP A 222      40.855 -10.464  18.946  1.00 14.69           O
ATOM   1640  CB  TRP A 222      39.655 -12.946  17.132  1.00 16.50           C
ATOM   1641  CG  TRP A 222      38.490 -12.033  17.288  1.00 16.00           C
ATOM   1642  CD1 TRP A 222      37.410 -12.230  18.096  1.00 20.08           C
ATOM   1643  CD2 TRP A 222      38.228 -10.821  16.553  1.00 17.12           C
ATOM   1644  NE1 TRP A 222      36.484 -11.225  17.912  1.00 19.19           N
ATOM   1645  CE2 TRP A 222      36.970 -10.337  16.987  1.00 17.40           C
ATOM   1646  CE3 TRP A 222      38.918 -10.109  15.574  1.00 19.82           C
ATOM   1647  CZ2 TRP A 222      36.402  -9.192  16.466  1.00 19.27           C
ATOM   1648  CZ3 TRP A 222      38.359  -8.969  15.072  1.00 18.22           C
ATOM   1649  CH2 TRP A 222      37.113  -8.513  15.518  1.00 19.60           C
ATOM   1650  N   TRP A 223      41.490 -12.484  19.792  1.00 17.81           N
ATOM   1651  CA  TRP A 223      41.727 -11.953  21.150  1.00 15.48           C
ATOM   1652  C   TRP A 223      42.722 -10.761  21.129  1.00 13.79           C
ATOM   1653  O   TRP A 223      42.482  -9.740  21.763  1.00 15.21           O
ATOM   1654  CB  TRP A 223      42.293 -13.005  22.102  1.00 17.21           C
ATOM   1655  CG  TRP A 223      42.499 -12.557  23.544  1.00 22.01           C
ATOM   1656  CD1 TRP A 223      41.603 -12.683  24.557  1.00 33.46           C
ATOM   1657  CD2 TRP A 223      43.638 -11.855  24.102  1.00 29.83           C
ATOM   1658  NE1 TRP A 223      42.110 -12.147  25.712  1.00 34.04           N
ATOM   1659  CE2 TRP A 223      43.353 -11.627  25.464  1.00 34.85           C
ATOM   1660  CE3 TRP A 223      44.873 -11.413  23.587  1.00 26.68           C
ATOM   1661  CZ2 TRP A 223      44.255 -10.976  26.328  1.00 49.57           C
ATOM   1662  CZ3 TRP A 223      45.777 -10.759  24.455  1.00 36.56           C
ATOM   1663  CH2 TRP A 223      45.452 -10.547  25.805  1.00 45.21           C
ATOM   1664  N   SER A 224      43.773 -10.884  20.323  1.00 14.93           N
ATOM   1665  CA  SER A 224      44.761  -9.833  20.214  1.00 16.20           C
ATOM   1666  C   SER A 224      44.158  -8.568  19.602  1.00 17.71           C
ATOM   1667  O   SER A 224      44.374  -7.459  20.135  1.00 16.26           O
ATOM   1668  CB  SER A 224      45.986 -10.325  19.427  1.00 16.85           C
ATOM   1669  OG  SER A 224      46.932  -9.287  19.244  1.00 17.22           O
ATOM   1670  N   VAL A 225      43.407  -8.736  18.512  1.00 18.09           N
ATOM   1671  CA  VAL A 225      42.725  -7.597  17.879  1.00 14.46           C
ATOM   1672  C   VAL A 225      41.830  -6.892  18.916  1.00 13.98           C
ATOM   1673  O   VAL A 225      41.857  -5.645  19.055  1.00 16.38           O
ATOM   1674  CB  VAL A 225      41.913  -7.953  16.597  1.00 14.99           C
ATOM   1675  CG1 VAL A 225      41.215  -6.708  16.027  1.00 16.53           C
ATOM   1676  CG2 VAL A 225      42.861  -8.589  15.549  1.00 16.04           C
ATOM   1677  N   LEU A 226      41.021  -7.675  19.613  1.00 15.87           N
ATOM   1678  CA  LEU A 226      40.126  -7.099  20.625  1.00 18.32           C
ATOM   1679  C   LEU A 226      40.873  -6.374  21.754  1.00 18.87           C
ATOM   1680  O   LEU A 226      40.409  -5.331  22.227  1.00 19.66           O
ATOM   1681  CB  LEU A 226      39.173  -8.178  21.180  1.00 15.43           C
ATOM   1682  CG  LEU A 226      38.117  -8.736  20.242  1.00 17.37           C
ATOM   1683  CD1 LEU A 226      37.413  -9.885  21.054  1.00 20.31           C
ATOM   1684  CD2 LEU A 226      37.106  -7.706  19.707  1.00 21.92           C
ATOM   1685  N   SER A 227      42.003  -6.930  22.193  1.00 15.25           N
ATOM   1686  CA  SER A 227      42.796  -6.360  23.280  1.00 15.20           C
ATOM   1687  C   SER A 227      43.266  -4.959  22.856  1.00 17.57           C
ATOM   1688  O   SER A 227      43.217  -4.002  23.612  1.00 17.60           O
ATOM   1689  CB  SER A 227      44.007  -7.264  23.591  1.00 23.37           C
ATOM   1690  OG  SER A 227      44.857  -6.658  24.538  1.00 30.85           O
ATOM   1691  N   ILE A 228      43.745  -4.870  21.628  1.00 15.36           N
ATOM   1692  CA  ILE A 228      44.226  -3.597  21.074  1.00 14.86           C
ATOM   1693  C   ILE A 228      43.073  -2.603  20.890  1.00 15.51           C
ATOM   1694  O   ILE A 228      43.175  -1.442  21.269  1.00 17.39           O
ATOM   1695  CB  ILE A 228      44.984  -3.837  19.731  1.00 15.35           C
ATOM   1696  CG1 ILE A 228      46.281  -4.627  20.007  1.00 17.65           C
ATOM   1697  CG2 ILE A 228      45.285  -2.513  19.034  1.00 17.18           C
ATOM   1698  CD1 ILE A 228      46.926  -5.310  18.752  1.00 18.70           C
ATOM   1699  N  ALEU A 229      41.983  -3.056  20.270  0.50 16.63           N
ATOM   1700  N  BLEU A 229      41.990  -3.061  20.278  0.50 16.76           N
ATOM   1701  CA ALEU A 229      40.803  -2.201  20.098  0.50 15.85           C
ATOM   1702  CA BLEU A 229      40.838  -2.199  20.076  0.50 16.31           C
ATOM   1703  C  ALEU A 229      40.343  -1.643  21.443  0.50 17.44           C
ATOM   1704  C  BLEU A 229      40.310  -1.661  21.418  0.50 18.89           C
ATOM   1705  O  ALEU A 229      40.051  -0.445  21.562  0.50 20.83           O
ATOM   1706  O  BLEU A 229      39.959  -0.480  21.512  0.50 20.36           O
ATOM   1707  CB ALEU A 229      39.654  -2.962  19.420  0.50 16.95           C
ATOM   1708  CB BLEU A 229      39.764  -2.943  19.278  0.50 16.19           C
ATOM   1709  CG ALEU A 229      39.736  -3.212  17.918  0.50 14.74           C
ATOM   1710  CG BLEU A 229      38.477  -2.194  18.977  0.50 19.77           C
ATOM   1711  CD1ALEU A 229      38.664  -4.203  17.478  0.50 19.24           C
ATOM   1712  CD1BLEU A 229      38.687  -1.184  17.847  0.50 15.82           C
ATOM   1713  CD2ALEU A 229      39.634  -1.885  17.173  0.50 14.83           C
ATOM   1714  CD2BLEU A 229      37.381  -3.190  18.594  0.50 19.16           C
ATOM   1715  N   ASN A 230      40.267  -2.518  22.441  1.00 17.12           N
ATOM   1716  CA  ASN A 230      39.797  -2.114  23.780  1.00 19.71           C
ATOM   1717  C   ASN A 230      40.674  -1.031  24.403  1.00 20.41           C
ATOM   1718  O   ASN A 230      40.170  -0.079  24.989  1.00 19.78           O
ATOM   1719  CB  ASN A 230      39.747  -3.317  24.741  1.00 21.06           C
ATOM   1720  CG  ASN A 230      39.259  -2.946  26.137  1.00 28.83           C
ATOM   1721  OD1 ASN A 230      38.098  -2.570  26.327  1.00 40.24           O
ATOM   1722  ND2 ASN A 230      40.147  -3.067  27.119  1.00 38.69           N
ATOM   1723  N   TRP A 231      41.990  -1.178  24.264  1.00 18.29           N
ATOM   1724  CA  TRP A 231      42.899  -0.217  24.869  1.00 17.03           C
ATOM   1725  C   TRP A 231      42.749   1.111  24.114  1.00 19.14           C
ATOM   1726  O   TRP A 231      42.647   2.170  24.719  1.00 19.95           O
ATOM   1727  CB  TRP A 231      44.325  -0.740  24.797  1.00 21.52           C
ATOM   1728  CG  TRP A 231      45.307   0.074  25.518  1.00 19.09           C
ATOM   1729  CD1 TRP A 231      45.665  -0.043  26.818  1.00 20.72           C
ATOM   1730  CD2 TRP A 231      46.096   1.141  24.971  1.00 20.12           C
ATOM   1731  NE1 TRP A 231      46.636   0.882  27.129  1.00 22.72           N
ATOM   1732  CE2 TRP A 231      46.915   1.624  26.012  1.00 22.21           C
ATOM   1733  CE3 TRP A 231      46.177   1.741  23.701  1.00 19.41           C
ATOM   1734  CZ2 TRP A 231      47.811   2.680  25.830  1.00 21.70           C
ATOM   1735  CZ3 TRP A 231      47.063   2.790  23.518  1.00 20.25           C
ATOM   1736  CH2 TRP A 231      47.872   3.243  24.577  1.00 18.65           C
ATOM   1737  N   PHE A 232      42.678   1.055  22.790  1.00 17.82           N
ATOM   1738  CA  PHE A 232      42.478   2.272  22.008  1.00 18.30           C
ATOM   1739  C   PHE A 232      41.166   2.973  22.370  1.00 21.47           C
ATOM   1740  O   PHE A 232      41.142   4.213  22.520  1.00 22.05           O
ATOM   1741  CB  PHE A 232      42.602   2.013  20.496  1.00 19.31           C
ATOM   1742  CG  PHE A 232      44.006   2.132  19.990  1.00 18.49           C
ATOM   1743  CD1 PHE A 232      44.406   3.238  19.277  1.00 31.78           C
ATOM   1744  CD2 PHE A 232      44.951   1.148  20.268  1.00 20.13           C
ATOM   1745  CE1 PHE A 232      45.712   3.350  18.830  1.00 33.04           C
ATOM   1746  CE2 PHE A 232      46.258   1.269  19.836  1.00 26.12           C
ATOM   1747  CZ  PHE A 232      46.635   2.370  19.118  1.00 28.35           C
ATOM   1748  N   VAL A 233      40.080   2.218  22.542  1.00 19.61           N
ATOM   1749  CA AVAL A 233      38.794   2.859  22.801  0.50 21.86           C
ATOM   1750  CA BVAL A 233      38.769   2.824  22.837  0.50 24.04           C
ATOM   1751  C   VAL A 233      38.742   3.385  24.248  1.00 21.56           C
ATOM   1752  O   VAL A 233      38.197   4.465  24.473  1.00 22.63           O
ATOM   1753  CB AVAL A 233      37.573   1.957  22.418  0.50 17.38           C
ATOM   1754  CB BVAL A 233      37.549   1.853  22.673  0.50 26.92           C
ATOM   1755  CG1AVAL A 233      36.344   2.367  23.179  0.50 19.53           C
ATOM   1756  CG1BVAL A 233      37.713   0.959  21.469  0.50 33.78           C
ATOM   1757  CG2AVAL A 233      37.270   2.055  20.930  0.50 19.98           C
ATOM   1758  CG2BVAL A 233      37.317   1.016  23.932  0.50 22.72           C
ATOM   1759  N   GLU A 234      39.320   2.642  25.200  1.00 19.22           N
ATOM   1760  CA  GLU A 234      39.399   3.065  26.613  1.00 21.39           C
ATOM   1761  C   GLU A 234      40.111   4.411  26.729  1.00 20.52           C
ATOM   1762  O   GLU A 234      39.766   5.216  27.583  1.00 25.64           O
ATOM   1763  CB  GLU A 234      40.167   2.060  27.484  1.00 26.29           C
ATOM   1764  CG  GLU A 234      39.438   0.783  27.866  1.00 34.59           C
ATOM   1765  CD  GLU A 234      40.338  -0.193  28.653  1.00 54.26           C
ATOM   1766  OE1 GLU A 234      41.592  -0.079  28.585  1.00 45.23           O
ATOM   1767  OE2 GLU A 234      39.787  -1.081  29.341  1.00 61.85           O
ATOM   1768  N   HIS A 235      41.085   4.640  25.844  1.00 19.92           N
ATOM   1769  CA  HIS A 235      41.911   5.846  25.904  1.00 20.24           C
ATOM   1770  C   HIS A 235      41.715   6.810  24.755  1.00 19.78           C
ATOM   1771  O   HIS A 235      42.549   7.688  24.554  1.00 20.14           O
ATOM   1772  CB  HIS A 235      43.379   5.436  26.039  1.00 22.24           C
ATOM   1773  CG  HIS A 235      43.611   4.483  27.161  1.00 18.85           C
ATOM   1774  ND1 HIS A 235      43.585   4.865  28.483  1.00 23.73           N
ATOM   1775  CD2 HIS A 235      43.847   3.149  27.161  1.00 19.31           C
ATOM   1776  CE1 HIS A 235      43.810   3.809  29.249  1.00 22.34           C
ATOM   1777  NE2 HIS A 235      43.997   2.762  28.468  1.00 24.49           N
ATOM   1778  N   GLN A 236      40.574   6.718  24.065  1.00 19.56           N
ATOM   1779  CA  GLN A 236      40.380   7.509  22.862  1.00 18.70           C
ATOM   1780  C   GLN A 236      40.311   9.008  23.136  1.00 17.76           C
ATOM   1781  O   GLN A 236      40.659   9.790  22.258  1.00 20.49           O
ATOM   1782  CB  GLN A 236      39.163   7.053  22.055  1.00 20.48           C
ATOM   1783  CG  GLN A 236      37.819   7.249  22.732  1.00 22.13           C
ATOM   1784  CD  GLN A 236      36.660   6.692  21.932  1.00 22.72           C
ATOM   1785  OE1 GLN A 236      36.845   5.987  20.926  1.00 22.73           O
ATOM   1786  NE2 GLN A 236      35.442   7.008  22.374  1.00 22.79           N
ATOM   1787  N   ASP A 237      39.891   9.418  24.332  1.00 19.36           N
ATOM   1788  CA  ASP A 237      39.883  10.851  24.640  1.00 21.50           C
ATOM   1789  C   ASP A 237      41.302  11.467  24.578  1.00 21.55           C
ATOM   1790  O   ASP A 237      41.456  12.649  24.266  1.00 23.94           O
ATOM   1791  CB  ASP A 237      39.252  11.141  26.006  1.00 24.01           C
ATOM   1792  CG  ASP A 237      37.749  10.859  26.052  1.00 28.44           C
ATOM   1793  OD1 ASP A 237      37.130  10.634  24.992  1.00 30.83           O
ATOM   1794  OD2 ASP A 237      37.179  10.866  27.167  1.00 35.32           O
ATOM   1795  N   ILE A 238      42.318  10.661  24.880  1.00 23.24           N
ATOM   1796  CA  ILE A 238      43.719  11.083  24.821  1.00 23.50           C
ATOM   1797  C   ILE A 238      44.279  10.868  23.410  1.00 22.65           C
ATOM   1798  O   ILE A 238      44.990  11.732  22.878  1.00 23.28           O
ATOM   1799  CB  ILE A 238      44.593  10.261  25.816  1.00 27.01           C
ATOM   1800  CG1 ILE A 238      44.154  10.508  27.258  1.00 29.40           C
ATOM   1801  CG2 ILE A 238      46.083  10.573  25.653  1.00 40.46           C
ATOM   1802  CD1 ILE A 238      44.090  12.002  27.670  1.00 31.39           C
ATOM   1803  N   LEU A 239      43.960   9.718  22.813  1.00 19.07           N
ATOM   1804  CA  LEU A 239      44.591   9.306  21.557  1.00 19.40           C
ATOM   1805  C   LEU A 239      43.981   9.944  20.321  1.00 18.87           C
ATOM   1806  O   LEU A 239      44.706  10.276  19.382  1.00 20.65           O
ATOM   1807  CB  LEU A 239      44.588   7.775  21.413  1.00 20.07           C
ATOM   1808  CG  LEU A 239      45.242   7.006  22.568  1.00 21.94           C
ATOM   1809  CD1 LEU A 239      45.132   5.505  22.349  1.00 26.42           C
ATOM   1810  CD2 LEU A 239      46.709   7.430  22.779  1.00 23.98           C
ATOM   1811  N   GLN A 240      42.659  10.097  20.292  1.00 21.90           N
ATOM   1812  CA  GLN A 240      42.014  10.598  19.076  1.00 20.71           C
ATOM   1813  C   GLN A 240      42.509  11.982  18.637  1.00 20.72           C
ATOM   1814  O   GLN A 240      42.787  12.172  17.449  1.00 22.44           O
ATOM   1815  CB  GLN A 240      40.497  10.555  19.200  1.00 22.22           C
ATOM   1816  CG  GLN A 240      39.751  10.989  17.952  1.00 21.56           C
ATOM   1817  CD  GLN A 240      39.688  12.492  17.762  1.00 20.31           C
ATOM   1818  OE1 GLN A 240      39.697  13.259  18.740  1.00 23.45           O
ATOM   1819  NE2 GLN A 240      39.622  12.925  16.503  1.00 21.65           N
ATOM   1820  N   PRO A 241      42.666  12.931  19.584  1.00 20.51           N
ATOM   1821  CA  PRO A 241      43.053  14.275  19.153  1.00 23.11           C
ATOM   1822  C   PRO A 241      44.473  14.420  18.612  1.00 25.07           C
ATOM   1823  O   PRO A 241      44.755  15.377  17.885  1.00 25.88           O
ATOM   1824  CB  PRO A 241      42.924  15.103  20.437  1.00 23.54           C
ATOM   1825  CG  PRO A 241      42.028  14.332  21.319  1.00 26.76           C
ATOM   1826  CD  PRO A 241      42.254  12.912  21.004  1.00 23.18           C
ATOM   1827  N   VAL A 242      45.358  13.495  18.972  1.00 22.42           N
ATOM   1828  CA  VAL A 242      46.774  13.638  18.650  1.00 22.16           C
ATOM   1829  C   VAL A 242      47.123  13.186  17.227  1.00 22.02           C
ATOM   1830  O   VAL A 242      48.149  13.588  16.684  1.00 27.58           O
ATOM   1831  CB  VAL A 242      47.690  12.949  19.721  1.00 24.38           C
ATOM   1832  CG1 VAL A 242      47.428  13.540  21.141  1.00 34.29           C
ATOM   1833  CG2 VAL A 242      47.534  11.447  19.712  1.00 27.94           C
ATOM   1834  N   ALA A 243      46.255  12.378  16.628  1.00 20.70           N
ATOM   1835  CA  ALA A 243      46.444  11.886  15.263  1.00 20.18           C
ATOM   1836  C   ALA A 243      46.081  12.944  14.240  1.00 19.49           C
ATOM   1837  O   ALA A 243      45.124  13.695  14.427  1.00 22.12           O
ATOM   1838  CB  ALA A 243      45.594  10.619  15.021  1.00 23.91           C
ATOM   1839  N   GLY A 244      46.827  12.967  13.140  1.00 20.62           N
ATOM   1840  CA  GLY A 244      46.523  13.844  12.036  1.00 21.62           C
ATOM   1841  C   GLY A 244      47.595  13.739  10.982  1.00 20.69           C
ATOM   1842  O   GLY A 244      48.567  13.005  11.165  1.00 20.01           O
ATOM   1843  N   PRO A 245      47.435  14.475   9.875  1.00 20.94           N
ATOM   1844  CA  PRO A 245      48.399  14.409   8.795  1.00 21.50           C
ATOM   1845  C   PRO A 245      49.836  14.580   9.300  1.00 20.34           C
ATOM   1846  O   PRO A 245      50.156  15.554  10.011  1.00 21.54           O
ATOM   1847  CB  PRO A 245      47.954  15.550   7.879  1.00 20.70           C
ATOM   1848  CG  PRO A 245      46.492  15.627   8.075  1.00 22.86           C
ATOM   1849  CD  PRO A 245      46.296  15.352   9.534  1.00 24.45           C
ATOM   1850  N   GLY A 246      50.664  13.594   8.983  1.00 20.65           N
ATOM   1851  CA  GLY A 246      52.057  13.563   9.385  1.00 19.46           C
ATOM   1852  C   GLY A 246      52.384  12.987  10.748  1.00 19.51           C
ATOM   1853  O   GLY A 246      53.555  12.937  11.112  1.00 20.26           O
ATOM   1854  N   HIS A 247      51.371  12.569  11.508  1.00 19.30           N
ATOM   1855  CA  HIS A 247      51.587  12.067  12.867  1.00 19.49           C
ATOM   1856  C   HIS A 247      50.440  11.174  13.333  1.00 20.60           C
ATOM   1857  O   HIS A 247      49.435  11.664  13.850  1.00 19.66           O
ATOM   1858  CB  HIS A 247      51.876  13.213  13.863  1.00 20.74           C
ATOM   1859  CG  HIS A 247      50.916  14.361  13.804  1.00 23.07           C
ATOM   1860  ND1 HIS A 247      49.717  14.372  14.484  1.00 24.47           N
ATOM   1861  CD2 HIS A 247      51.011  15.565  13.193  1.00 28.85           C
ATOM   1862  CE1 HIS A 247      49.097  15.518  14.257  1.00 29.71           C
ATOM   1863  NE2 HIS A 247      49.862  16.263  13.482  1.00 29.75           N
ATOM   1864  N   TRP A 248      50.622   9.860  13.149  1.00 18.21           N
ATOM   1865  CA  TRP A 248      49.552   8.879  13.377  1.00 16.66           C
ATOM   1866  C   TRP A 248      49.762   7.982  14.599  1.00 17.19           C
ATOM   1867  O   TRP A 248      50.895   7.631  14.956  1.00 16.26           O
ATOM   1868  CB  TRP A 248      49.429   7.956  12.157  1.00 14.97           C
ATOM   1869  CG  TRP A 248      49.357   8.696  10.883  1.00 18.07           C
ATOM   1870  CD1 TRP A 248      50.384   8.911  10.005  1.00 17.65           C
ATOM   1871  CD2 TRP A 248      48.239   9.440  10.384  1.00 17.78           C
ATOM   1872  NE1 TRP A 248      49.957   9.704   8.966  1.00 18.14           N
ATOM   1873  CE2 TRP A 248      48.655  10.063   9.186  1.00 17.90           C
ATOM   1874  CE3 TRP A 248      46.930   9.650  10.834  1.00 17.57           C
ATOM   1875  CZ2 TRP A 248      47.800  10.841   8.414  1.00 19.08           C
ATOM   1876  CZ3 TRP A 248      46.090  10.445  10.082  1.00 19.80           C
ATOM   1877  CH2 TRP A 248      46.521  11.029   8.884  1.00 21.04           C
ATOM   1878  N   ASN A 249      48.653   7.569  15.210  1.00 16.15           N
ATOM   1879  CA  ASN A 249      48.682   6.448  16.139  1.00 16.55           C
ATOM   1880  C   ASN A 249      48.812   5.159  15.322  1.00 14.38           C
ATOM   1881  O   ASN A 249      48.225   5.059  14.251  1.00 17.54           O
ATOM   1882  CB  ASN A 249      47.401   6.365  16.961  1.00 16.78           C
ATOM   1883  CG  ASN A 249      47.244   7.508  17.939  1.00 17.22           C
ATOM   1884  OD1 ASN A 249      48.069   7.685  18.849  1.00 18.81           O
ATOM   1885  ND2 ASN A 249      46.132   8.247  17.806  1.00 19.78           N
ATOM   1886  N   ASP A 250      49.510   4.156  15.840  1.00 16.88           N
ATOM   1887  CA  ASP A 250      49.726   2.909  15.098  1.00 16.68           C
ATOM   1888  C   ASP A 250      49.333   1.731  15.978  1.00 17.31           C
ATOM   1889  O   ASP A 250      50.082   1.362  16.875  1.00 17.33           O
ATOM   1890  CB  ASP A 250      51.203   2.813  14.727  1.00 17.52           C
ATOM   1891  CG  ASP A 250      51.543   1.585  13.913  1.00 17.29           C
ATOM   1892  OD1 ASP A 250      50.638   0.763  13.600  1.00 18.22           O
ATOM   1893  OD2 ASP A 250      52.762   1.436  13.620  1.00 18.17           O
ATOM   1894  N   PRO A 251      48.135   1.162  15.745  1.00 13.69           N
ATOM   1895  CA  PRO A 251      47.718  -0.028  16.531  1.00 15.26           C
ATOM   1896  C   PRO A 251      48.308  -1.385  16.046  1.00 16.82           C
ATOM   1897  O   PRO A 251      47.931  -2.443  16.570  1.00 17.13           O
ATOM   1898  CB  PRO A 251      46.191  -0.026  16.366  1.00 16.09           C
ATOM   1899  CG  PRO A 251      45.961   0.657  15.042  1.00 20.10           C
ATOM   1900  CD  PRO A 251      47.112   1.570  14.768  1.00 16.75           C
ATOM   1901  N   ASP A 252      49.242  -1.312  15.097  1.00 16.13           N
ATOM   1902  CA  ASP A 252      50.030  -2.440  14.571  1.00 15.14           C
ATOM   1903  C   ASP A 252      49.409  -3.033  13.284  1.00 14.29           C
ATOM   1904  O   ASP A 252      48.434  -2.528  12.757  1.00 16.20           O
ATOM   1905  CB  ASP A 252      50.321  -3.487  15.657  1.00 15.98           C
ATOM   1906  CG  ASP A 252      51.694  -4.166  15.506  1.00 16.33           C
ATOM   1907  OD1 ASP A 252      52.435  -3.876  14.516  1.00 14.66           O
ATOM   1908  OD2 ASP A 252      52.045  -4.941  16.424  1.00 15.37           O
ATOM   1909  N   MET A 253      50.059  -4.087  12.780  1.00 13.94           N
ATOM   1910  CA  MET A 253      49.862  -4.656  11.485  1.00 16.11           C
ATOM   1911  C   MET A 253      48.488  -5.279  11.339  1.00 13.96           C
ATOM   1912  O   MET A 253      47.863  -5.753  12.303  1.00 15.93           O
ATOM   1913  CB  MET A 253      50.941  -5.709  11.253  1.00 15.84           C
ATOM   1914  CG  MET A 253      52.303  -5.109  11.003  1.00 17.71           C
ATOM   1915  SD  MET A 253      53.628  -6.340  11.197  1.00 15.93           S
ATOM   1916  CE  MET A 253      53.733  -6.489  12.938  1.00 18.37           C
ATOM   1917  N   LEU A 254      48.038  -5.254  10.109  1.00 15.24           N
ATOM   1918  CA  LEU A 254      46.868  -6.033   9.669  1.00 14.25           C
ATOM   1919  C   LEU A 254      47.193  -7.533   9.677  1.00 16.40           C
ATOM   1920  O   LEU A 254      48.272  -7.943   9.256  1.00 16.29           O
ATOM   1921  CB  LEU A 254      46.400  -5.606   8.297  1.00 14.33           C
ATOM   1922  CG  LEU A 254      45.993  -4.132   8.201  1.00 14.73           C
ATOM   1923  CD1 LEU A 254      45.817  -3.748   6.758  1.00 18.37           C
ATOM   1924  CD2 LEU A 254      44.691  -3.903   9.009  1.00 18.18           C
ATOM   1925  N   LEU A 255      46.224  -8.338  10.129  1.00 15.45           N
ATOM   1926  CA  LEU A 255      46.358  -9.807  10.181  1.00 15.14           C
ATOM   1927  C   LEU A 255      45.710 -10.515   8.997  1.00 16.53           C
ATOM   1928  O   LEU A 255      45.775 -11.759   8.896  1.00 16.75           O
ATOM   1929  CB  LEU A 255      45.683 -10.354  11.421  1.00 15.60           C
ATOM   1930  CG  LEU A 255      46.303  -9.910  12.728  1.00 15.73           C
ATOM   1931  CD1 LEU A 255      45.434 -10.458  13.877  1.00 16.90           C
ATOM   1932  CD2 LEU A 255      47.765 -10.329  12.887  1.00 14.55           C
ATOM   1933  N   ILE A 256      45.082  -9.738   8.128  1.00 17.06           N
ATOM   1934  CA  ILE A 256      44.290 -10.247   7.028  1.00 16.10           C
ATOM   1935  C   ILE A 256      45.203 -11.030   6.077  1.00 15.23           C
ATOM   1936  O   ILE A 256      46.242 -10.527   5.649  1.00 17.49           O
ATOM   1937  CB  ILE A 256      43.584  -9.080   6.301  1.00 14.07           C
ATOM   1938  CG1 ILE A 256      42.624  -8.338   7.257  1.00 20.19           C
ATOM   1939  CG2 ILE A 256      42.856  -9.556   5.170  1.00 15.30           C
ATOM   1940  CD1 ILE A 256      42.443  -6.906   6.963  1.00 20.74           C
ATOM   1941  N   GLY A 257      44.789 -12.266   5.770  1.00 16.70           N
ATOM   1942  CA  GLY A 257      45.568 -13.177   4.937  1.00 16.16           C
ATOM   1943  C   GLY A 257      46.272 -14.285   5.720  1.00 15.21           C
ATOM   1944  O   GLY A 257      46.790 -15.226   5.106  1.00 19.10           O
ATOM   1945  N   ASN A 258      46.261 -14.228   7.054  1.00 16.96           N
ATOM   1946  CA  ASN A 258      46.994 -15.188   7.896  1.00 15.99           C
ATOM   1947  C   ASN A 258      46.051 -16.242   8.483  1.00 13.01           C
ATOM   1948  O   ASN A 258      45.152 -16.689   7.728  1.00 18.65           O
ATOM   1949  CB  ASN A 258      47.845 -14.452   8.910  1.00 14.65           C
ATOM   1950  CG  ASN A 258      48.848 -13.524   8.230  1.00 15.83           C
ATOM   1951  OD1 ASN A 258      49.349 -13.855   7.145  1.00 18.58           O
ATOM   1952  ND2 ASN A 258      49.078 -12.361   8.798  1.00 16.59           N
ATOM   1953  N   PHE A 259      46.279 -16.696   9.710  1.00 16.56           N
ATOM   1954  CA  PHE A 259      45.678 -17.955  10.170  1.00 16.37           C
ATOM   1955  C   PHE A 259      44.590 -17.814  11.213  1.00 15.71           C
ATOM   1956  O   PHE A 259      43.744 -18.688  11.349  1.00 15.20           O
ATOM   1957  CB  PHE A 259      46.762 -18.852  10.743  1.00 14.21           C
ATOM   1958  CG  PHE A 259      47.896 -19.111   9.778  1.00 17.05           C
ATOM   1959  CD1 PHE A 259      47.812 -20.116   8.825  1.00 18.47           C
ATOM   1960  CD2 PHE A 259      49.058 -18.339   9.853  1.00 16.69           C
ATOM   1961  CE1 PHE A 259      48.868 -20.311   7.918  1.00 19.82           C
ATOM   1962  CE2 PHE A 259      50.096 -18.530   8.976  1.00 20.31           C
ATOM   1963  CZ  PHE A 259      50.005 -19.511   8.008  1.00 20.37           C
ATOM   1964  N   GLY A 260      44.654 -16.729  11.959  1.00 14.74           N
ATOM   1965  CA  GLY A 260      43.899 -16.578  13.190  1.00 16.17           C
ATOM   1966  C   GLY A 260      42.536 -15.939  13.079  1.00 15.64           C
ATOM   1967  O   GLY A 260      41.679 -16.154  13.934  1.00 16.09           O
ATOM   1968  N   LEU A 261      42.354 -15.102  12.067  1.00 15.01           N
ATOM   1969  CA  LEU A 261      41.074 -14.421  11.866  1.00 15.49           C
ATOM   1970  C   LEU A 261      40.147 -15.124  10.893  1.00 14.80           C
ATOM   1971  O   LEU A 261      40.539 -15.523   9.783  1.00 16.43           O
ATOM   1972  CB  LEU A 261      41.263 -12.959  11.396  1.00 13.03           C
ATOM   1973  CG  LEU A 261      42.079 -12.062  12.332  1.00 13.63           C
ATOM   1974  CD1 LEU A 261      41.938 -10.585  11.862  1.00 16.20           C
ATOM   1975  CD2 LEU A 261      41.874 -12.166  13.881  1.00 16.63           C
ATOM   1976  N   SER A 262      38.885 -15.243  11.305  1.00 14.28           N
ATOM   1977  CA  SER A 262      37.826 -15.615  10.416  1.00 13.23           C
ATOM   1978  C   SER A 262      37.559 -14.534   9.382  1.00 18.66           C
ATOM   1979  O   SER A 262      38.136 -13.453   9.435  1.00 16.79           O
ATOM   1980  CB  SER A 262      36.560 -15.910  11.239  1.00 14.02           C
ATOM   1981  OG  SER A 262      35.958 -14.711  11.674  1.00 14.33           O
ATOM   1982  N   LEU A 263      36.713 -14.850   8.413  1.00 19.07           N
ATOM   1983  CA  LEU A 263      36.345 -13.866   7.416  1.00 15.77           C
ATOM   1984  C   LEU A 263      35.679 -12.630   8.036  1.00 14.02           C
ATOM   1985  O   LEU A 263      36.046 -11.482   7.698  1.00 16.27           O
ATOM   1986  CB  LEU A 263      35.417 -14.475   6.374  1.00 15.18           C
ATOM   1987  CG  LEU A 263      34.831 -13.611   5.257  1.00 18.36           C
ATOM   1988  CD1 LEU A 263      35.989 -12.933   4.478  1.00 22.36           C
ATOM   1989  CD2 LEU A 263      33.846 -14.317   4.273  1.00 22.58           C
ATOM   1990  N   GLU A 264      34.728 -12.838   8.943  1.00 16.19           N
ATOM   1991  CA  GLU A 264      34.075 -11.686   9.584  1.00 15.28           C
ATOM   1992  C   GLU A 264      35.096 -10.844  10.332  1.00 14.55           C
ATOM   1993  O   GLU A 264      35.004  -9.613  10.324  1.00 16.76           O
ATOM   1994  CB  GLU A 264      32.948 -12.110  10.543  1.00 14.92           C
ATOM   1995  CG  GLU A 264      31.751 -12.677   9.823  1.00 17.75           C
ATOM   1996  CD  GLU A 264      30.957 -11.665   9.030  1.00 23.53           C
ATOM   1997  OE1 GLU A 264      30.354 -12.067   8.007  1.00 23.19           O
ATOM   1998  OE2 GLU A 264      30.921 -10.481   9.431  1.00 21.69           O
ATOM   1999  N   GLN A 265      36.012 -11.500  11.048  1.00 14.76           N
ATOM   2000  CA  GLN A 265      37.032 -10.826  11.857  1.00 14.83           C
ATOM   2001  C   GLN A 265      38.011 -10.058  10.967  1.00 16.38           C
ATOM   2002  O   GLN A 265      38.453  -8.970  11.310  1.00 14.20           O
ATOM   2003  CB  GLN A 265      37.754 -11.849  12.729  1.00 16.49           C
ATOM   2004  CG  GLN A 265      36.838 -12.404  13.844  1.00 16.97           C
ATOM   2005  CD  GLN A 265      37.206 -13.811  14.283  1.00 13.51           C
ATOM   2006  OE1 GLN A 265      38.308 -14.312  13.992  1.00 13.55           O
ATOM   2007  NE2 GLN A 265      36.249 -14.484  14.955  1.00 15.56           N
ATOM   2008  N   SER A 266      38.324 -10.620   9.809  1.00 14.40           N
ATOM   2009  CA  SER A 266      39.250  -9.972   8.892  1.00 14.03           C
ATOM   2010  C   SER A 266      38.627  -8.675   8.382  1.00 15.23           C
ATOM   2011  O   SER A 266      39.264  -7.615   8.282  1.00 17.09           O
ATOM   2012  CB  SER A 266      39.555 -10.926   7.725  1.00 15.86           C
ATOM   2013  OG  SER A 266      40.235 -12.094   8.188  1.00 16.41           O
ATOM   2014  N   ARG A 267      37.364  -8.772   7.977  1.00 13.79           N
ATOM   2015  CA  ARG A 267      36.650  -7.597   7.512  1.00 15.93           C
ATOM   2016  C   ARG A 267      36.501  -6.568   8.631  1.00 14.34           C
ATOM   2017  O   ARG A 267      36.518  -5.358   8.366  1.00 15.81           O
ATOM   2018  CB  ARG A 267      35.272  -7.997   6.999  1.00 15.90           C
ATOM   2019  CG  ARG A 267      35.255  -8.684   5.605  1.00 16.37           C
ATOM   2020  CD  ARG A 267      33.898  -8.975   5.025  1.00 20.58           C
ATOM   2021  NE  ARG A 267      34.061  -9.625   3.728  1.00 21.96           N
ATOM   2022  CZ  ARG A 267      33.313 -10.623   3.273  1.00 22.42           C
ATOM   2023  NH1 ARG A 267      32.289 -11.103   3.992  1.00 26.07           N
ATOM   2024  NH2 ARG A 267      33.579 -11.133   2.077  1.00 23.63           N
ATOM   2025  N   ALA A 268      36.320  -7.042   9.864  1.00 15.06           N
ATOM   2026  CA  ALA A 268      36.208  -6.149  10.996  1.00 14.98           C
ATOM   2027  C   ALA A 268      37.522  -5.382  11.243  1.00 14.81           C
ATOM   2028  O   ALA A 268      37.509  -4.166  11.452  1.00 16.27           O
ATOM   2029  CB  ALA A 268      35.819  -6.941  12.263  1.00 14.92           C
ATOM   2030  N   GLN A 269      38.650  -6.092  11.218  1.00 15.77           N
ATOM   2031  CA  GLN A 269      39.912  -5.404  11.476  1.00 14.51           C
ATOM   2032  C   GLN A 269      40.155  -4.315  10.428  1.00 14.41           C
ATOM   2033  O   GLN A 269      40.600  -3.208  10.791  1.00 15.33           O
ATOM   2034  CB  GLN A 269      41.126  -6.340  11.539  1.00 15.15           C
ATOM   2035  CG  GLN A 269      42.351  -5.623  12.106  1.00 17.62           C
ATOM   2036  CD  GLN A 269      43.669  -6.338  11.894  1.00 13.40           C
ATOM   2037  OE1 GLN A 269      43.792  -7.268  11.118  1.00 16.38           O
ATOM   2038  NE2 GLN A 269      44.643  -5.938  12.674  1.00 14.47           N
ATOM   2039  N   MET A 270      39.883  -4.610   9.162  1.00 15.71           N
ATOM   2040  CA  MET A 270      40.098  -3.637   8.096  1.00 14.16           C
ATOM   2041  C   MET A 270      39.246  -2.393   8.339  1.00 13.93           C
ATOM   2042  O   MET A 270      39.747  -1.258   8.226  1.00 16.84           O
ATOM   2043  CB  MET A 270      39.800  -4.229   6.726  1.00 14.89           C
ATOM   2044  CG  MET A 270      40.125  -3.338   5.550  1.00 17.49           C
ATOM   2045  SD  MET A 270      41.891  -3.328   5.278  1.00 18.61           S
ATOM   2046  CE  MET A 270      42.006  -2.149   3.887  1.00 17.96           C
ATOM   2047  N   ALA A 271      37.960  -2.608   8.634  1.00 15.87           N
ATOM   2048  CA  ALA A 271      37.040  -1.498   8.860  1.00 16.80           C
ATOM   2049  C   ALA A 271      37.451  -0.674  10.092  1.00 14.61           C
ATOM   2050  O   ALA A 271      37.386   0.574  10.058  1.00 16.32           O
ATOM   2051  CB  ALA A 271      35.589  -2.011   9.004  1.00 17.85           C
ATOM   2052  N   LEU A 272      37.844  -1.331  11.177  1.00 13.82           N
ATOM   2053  CA  LEU A 272      38.131  -0.641  12.420  1.00 16.33           C
ATOM   2054  C   LEU A 272      39.478   0.099  12.333  1.00 14.51           C
ATOM   2055  O   LEU A 272      39.589   1.250  12.780  1.00 16.65           O
ATOM   2056  CB  LEU A 272      38.060  -1.609  13.601  1.00 19.49           C
ATOM   2057  CG  LEU A 272      36.614  -2.069  13.858  1.00 17.28           C
ATOM   2058  CD1 LEU A 272      36.609  -3.346  14.673  1.00 21.34           C
ATOM   2059  CD2 LEU A 272      35.794  -0.971  14.545  1.00 22.61           C
ATOM   2060  N   TRP A 273      40.478  -0.516  11.707  1.00 15.39           N
ATOM   2061  CA  TRP A 273      41.736   0.198  11.495  1.00 16.26           C
ATOM   2062  C   TRP A 273      41.496   1.438  10.611  1.00 16.50           C
ATOM   2063  O   TRP A 273      42.099   2.491  10.805  1.00 17.47           O
ATOM   2064  CB  TRP A 273      42.785  -0.724  10.848  1.00 15.24           C
ATOM   2065  CG  TRP A 273      43.756  -1.377  11.822  1.00 15.21           C
ATOM   2066  CD1 TRP A 273      45.115  -1.413  11.671  1.00 16.73           C
ATOM   2067  CD2 TRP A 273      43.479  -2.097  13.044  1.00 15.04           C
ATOM   2068  NE1 TRP A 273      45.695  -2.081  12.699  1.00 17.25           N
ATOM   2069  CE2 TRP A 273      44.727  -2.497  13.572  1.00 15.69           C
ATOM   2070  CE3 TRP A 273      42.318  -2.394  13.774  1.00 14.49           C
ATOM   2071  CZ2 TRP A 273      44.852  -3.213  14.781  1.00 18.80           C
ATOM   2072  CZ3 TRP A 273      42.459  -3.086  14.988  1.00 15.38           C
ATOM   2073  CH2 TRP A 273      43.707  -3.500  15.461  1.00 18.51           C
ATOM   2074  N   THR A 274      40.594   1.311   9.645  1.00 16.33           N
ATOM   2075  CA  THR A 274      40.276   2.416   8.743  1.00 18.91           C
ATOM   2076  C   THR A 274      39.606   3.565   9.490  1.00 17.36           C
ATOM   2077  O   THR A 274      39.993   4.744   9.312  1.00 19.11           O
ATOM   2078  CB  THR A 274      39.441   1.925   7.554  1.00 19.98           C
ATOM   2079  OG1 THR A 274      40.277   1.106   6.721  1.00 18.03           O
ATOM   2080  CG2 THR A 274      38.845   3.082   6.759  1.00 18.12           C
ATOM   2081  N   VAL A 275      38.631   3.240  10.345  1.00 16.94           N
ATOM   2082  CA AVAL A 275      37.964   4.311  11.109  0.50 20.08           C
ATOM   2083  CA BVAL A 275      37.933   4.264  11.149  0.50 19.83           C
ATOM   2084  C   VAL A 275      38.885   4.948  12.145  1.00 19.67           C
ATOM   2085  O   VAL A 275      38.688   6.114  12.515  1.00 21.26           O
ATOM   2086  CB AVAL A 275      36.619   3.891  11.740  0.50 22.48           C
ATOM   2087  CB BVAL A 275      36.682   3.679  11.878  0.50 23.46           C
ATOM   2088  CG1AVAL A 275      35.676   3.410  10.665  0.50 29.73           C
ATOM   2089  CG1BVAL A 275      37.008   3.307  13.313  0.50 30.37           C
ATOM   2090  CG2AVAL A 275      36.810   2.849  12.826  0.50 23.66           C
ATOM   2091  CG2BVAL A 275      35.516   4.667  11.847  0.50 23.47           C
ATOM   2092  N   LEU A 276      39.922   4.211  12.570  1.00 17.70           N
ATOM   2093  CA  LEU A 276      40.940   4.720  13.477  1.00 17.60           C
ATOM   2094  C   LEU A 276      42.086   5.492  12.785  1.00 17.29           C
ATOM   2095  O   LEU A 276      43.019   5.938  13.467  1.00 16.91           O
ATOM   2096  CB  LEU A 276      41.523   3.570  14.296  1.00 18.35           C
ATOM   2097  CG  LEU A 276      40.587   2.963  15.344  1.00 21.74           C
ATOM   2098  CD1 LEU A 276      41.253   1.725  15.977  1.00 25.67           C
ATOM   2099  CD2 LEU A 276      40.154   3.985  16.408  1.00 23.02           C
ATOM   2100  N   ALA A 277      42.002   5.691  11.471  1.00 19.01           N
ATOM   2101  CA  ALA A 277      43.065   6.366  10.729  1.00 18.26           C
ATOM   2102  C   ALA A 277      44.423   5.704  11.030  1.00 15.77           C
ATOM   2103  O   ALA A 277      45.445   6.377  11.241  1.00 18.03           O
ATOM   2104  CB  ALA A 277      43.084   7.895  11.054  1.00 18.77           C
ATOM   2105  N   ALA A 278      44.412   4.373  11.084  1.00 16.45           N
ATOM   2106  CA  ALA A 278      45.614   3.576  11.305  1.00 17.56           C
ATOM   2107  C   ALA A 278      46.390   3.391  10.000  1.00 14.47           C
ATOM   2108  O   ALA A 278      45.828   3.396   8.916  1.00 16.01           O
ATOM   2109  CB  ALA A 278      45.232   2.189  11.818  1.00 16.45           C
ATOM   2110  N   PRO A 279      47.700   3.167  10.104  1.00 15.01           N
ATOM   2111  CA  PRO A 279      48.439   2.611   8.990  1.00 16.67           C
ATOM   2112  C   PRO A 279      47.768   1.346   8.516  1.00 16.03           C
ATOM   2113  O   PRO A 279      47.150   0.628   9.310  1.00 17.04           O
ATOM   2114  CB  PRO A 279      49.794   2.257   9.597  1.00 17.68           C
ATOM   2115  CG  PRO A 279      49.925   3.151  10.776  1.00 18.29           C
ATOM   2116  CD  PRO A 279      48.512   3.255  11.311  1.00 17.23           C
ATOM   2117  N   LEU A 280      47.841   1.120   7.212  1.00 15.69           N
ATOM   2118  CA  LEU A 280      47.424  -0.156   6.646  1.00 15.35           C
ATOM   2119  C   LEU A 280      48.694  -0.903   6.207  1.00 14.58           C
ATOM   2120  O   LEU A 280      49.021  -0.929   4.975  1.00 16.12           O
ATOM   2121  CB  LEU A 280      46.479   0.046   5.489  1.00 15.32           C
ATOM   2122  CG  LEU A 280      45.161   0.780   5.800  1.00 15.06           C
ATOM   2123  CD1 LEU A 280      44.390   0.998   4.509  1.00 15.99           C
ATOM   2124  CD2 LEU A 280      44.302   0.059   6.866  1.00 18.67           C
ATOM   2125  N   LEU A 281      49.365  -1.463   7.220  1.00 15.77           N
ATOM   2126  CA  LEU A 281      50.606  -2.207   7.041  1.00 13.89           C
ATOM   2127  C   LEU A 281      50.252  -3.708   7.115  1.00 12.74           C
ATOM   2128  O   LEU A 281      50.059  -4.277   8.180  1.00 17.39           O
ATOM   2129  CB  LEU A 281      51.713  -1.800   8.009  1.00 15.46           C
ATOM   2130  CG  LEU A 281      52.261  -0.360   7.740  1.00 16.54           C
ATOM   2131  CD1 LEU A 281      53.164   0.100   8.887  1.00 19.77           C
ATOM   2132  CD2 LEU A 281      52.865  -0.246   6.293  1.00 20.62           C
ATOM   2133  N   MET A 282      50.149  -4.337   5.956  1.00 14.14           N
ATOM   2134  CA  MET A 282      49.947  -5.768   5.904  1.00 14.79           C
ATOM   2135  C   MET A 282      51.150  -6.539   6.328  1.00 17.30           C
ATOM   2136  O   MET A 282      52.258  -6.020   6.346  1.00 16.48           O
ATOM   2137  CB  MET A 282      49.761  -6.157   4.458  1.00 18.60           C
ATOM   2138  CG  MET A 282      48.593  -5.616   3.600  1.00 22.50           C
ATOM   2139  SD  MET A 282      48.459  -6.119   1.909  1.00 21.10           S
ATOM   2140  CE  MET A 282      49.807  -5.263   0.991  1.00 19.65           C
ATOM   2141  N   SER A 283      50.935  -7.812   6.632  1.00 15.11           N
ATOM   2142  CA  SER A 283      52.032  -8.708   6.989  1.00 14.30           C
ATOM   2143  C   SER A 283      51.517 -10.117   6.772  1.00 14.96           C
ATOM   2144  O   SER A 283      50.970 -10.745   7.672  1.00 16.23           O
ATOM   2145  CB  SER A 283      52.501  -8.512   8.421  1.00 17.60           C
ATOM   2146  OG  SER A 283      53.675  -9.264   8.708  1.00 16.40           O
ATOM   2147  N   THR A 284      51.645 -10.560   5.539  1.00 15.47           N
ATOM   2148  CA  THR A 284      51.040 -11.786   5.101  1.00 15.57           C
ATOM   2149  C   THR A 284      51.768 -12.276   3.848  1.00 16.24           C
ATOM   2150  O   THR A 284      52.498 -11.518   3.193  1.00 18.70           O
ATOM   2151  CB  THR A 284      49.527 -11.580   4.789  1.00 15.65           C
ATOM   2152  OG1 THR A 284      48.902 -12.864   4.666  1.00 18.20           O
ATOM   2153  CG2 THR A 284      49.258 -10.739   3.525  1.00 17.52           C
ATOM   2154  N   ASP A 285      51.581 -13.540   3.491  1.00 14.66           N
ATOM   2155  CA  ASP A 285      52.258 -14.064   2.308  1.00 18.84           C
ATOM   2156  C   ASP A 285      51.495 -13.629   1.072  1.00 15.96           C
ATOM   2157  O   ASP A 285      50.492 -14.237   0.666  1.00 16.32           O
ATOM   2158  CB  ASP A 285      52.412 -15.580   2.383  1.00 17.98           C
ATOM   2159  CG  ASP A 285      53.362 -16.102   1.335  1.00 23.11           C
ATOM   2160  OD1 ASP A 285      53.623 -15.345   0.379  1.00 19.70           O
ATOM   2161  OD2 ASP A 285      53.863 -17.243   1.475  1.00 21.21           O
ATOM   2162  N   LEU A 286      51.974 -12.558   0.426  1.00 17.59           N
ATOM   2163  CA  LEU A 286      51.334 -12.073  -0.807  1.00 16.48           C
ATOM   2164  C   LEU A 286      51.420 -13.065  -1.988  1.00 14.46           C
ATOM   2165  O   LEU A 286      50.710 -12.934  -2.971  1.00 17.65           O
ATOM   2166  CB  LEU A 286      51.913 -10.725  -1.235  1.00 18.66           C
ATOM   2167  CG  LEU A 286      51.837  -9.568  -0.224  1.00 17.29           C
ATOM   2168  CD1 LEU A 286      52.543  -8.301  -0.823  1.00 18.82           C
ATOM   2169  CD2 LEU A 286      50.381  -9.284   0.152  1.00 22.04           C
ATOM   2170  N   ARG A 287      52.282 -14.071  -1.889  1.00 17.49           N
ATOM   2171  CA  ARG A 287      52.431 -15.031  -2.961  1.00 19.98           C
ATOM   2172  C   ARG A 287      51.274 -16.026  -3.002  1.00 20.21           C
ATOM   2173  O   ARG A 287      51.029 -16.657  -4.044  1.00 22.24           O
ATOM   2174  CB  ARG A 287      53.762 -15.774  -2.823  1.00 20.78           C
ATOM   2175  CG  ARG A 287      54.979 -14.863  -2.865  1.00 20.96           C
ATOM   2176  CD  ARG A 287      56.224 -15.567  -2.338  1.00 20.82           C
ATOM   2177  NE  ARG A 287      56.084 -16.017  -0.952  1.00 20.10           N
ATOM   2178  CZ  ARG A 287      57.072 -16.519  -0.206  1.00 20.57           C
ATOM   2179  NH1 ARG A 287      58.320 -16.632  -0.681  1.00 27.31           N
ATOM   2180  NH2 ARG A 287      56.817 -16.896   1.041  1.00 21.94           N
ATOM   2181  N   THR A 288      50.581 -16.189  -1.880  1.00 20.72           N
ATOM   2182  CA  THR A 288      49.530 -17.204  -1.766  1.00 20.18           C
ATOM   2183  C   THR A 288      48.184 -16.657  -1.253  1.00 19.28           C
ATOM   2184  O   THR A 288      47.237 -17.411  -1.044  1.00 24.25           O
ATOM   2185  CB  THR A 288      49.988 -18.352  -0.822  1.00 21.37           C
ATOM   2186  OG1 THR A 288      50.290 -17.837   0.478  1.00 22.62           O
ATOM   2187  CG2 THR A 288      51.223 -19.090  -1.378  1.00 26.09           C
ATOM   2188  N   ILE A 289      48.099 -15.342  -1.063  1.00 17.06           N
ATOM   2189  CA  ILE A 289      46.927 -14.721  -0.445  1.00 19.79           C
ATOM   2190  C   ILE A 289      45.650 -15.071  -1.225  1.00 19.70           C
ATOM   2191  O   ILE A 289      45.616 -15.074  -2.469  1.00 21.44           O
ATOM   2192  CB  ILE A 289      47.115 -13.187  -0.326  1.00 18.39           C
ATOM   2193  CG1 ILE A 289      45.980 -12.549   0.480  1.00 18.39           C
ATOM   2194  CG2 ILE A 289      47.261 -12.579  -1.704  1.00 19.43           C
ATOM   2195  CD1 ILE A 289      46.180 -11.071   0.784  1.00 22.18           C
ATOM   2196  N   SER A 290      44.600 -15.417  -0.487  1.00 20.16           N
ATOM   2197  CA  SER A 290      43.327 -15.794  -1.119  1.00 22.33           C
ATOM   2198  C   SER A 290      42.658 -14.600  -1.784  1.00 20.82           C
ATOM   2199  O   SER A 290      42.879 -13.440  -1.385  1.00 20.93           O
ATOM   2200  CB  SER A 290      42.362 -16.374  -0.081  1.00 23.24           C
ATOM   2201  OG  SER A 290      41.930 -15.368   0.827  1.00 22.99           O
ATOM   2202  N   ALA A 291      41.835 -14.889  -2.789  1.00 21.52           N
ATOM   2203  CA  ALA A 291      41.019 -13.879  -3.474  1.00 23.71           C
ATOM   2204  C   ALA A 291      40.141 -13.134  -2.467  1.00 21.29           C
ATOM   2205  O   ALA A 291      40.051 -11.912  -2.511  1.00 22.25           O
ATOM   2206  CB  ALA A 291      40.153 -14.534  -4.555  1.00 29.76           C
ATOM   2207  N   GLN A 292      39.530 -13.864  -1.538  1.00 22.97           N
ATOM   2208  CA  GLN A 292      38.661 -13.225  -0.538  1.00 20.60           C
ATOM   2209  C   GLN A 292      39.406 -12.193   0.281  1.00 20.19           C
ATOM   2210  O   GLN A 292      38.904 -11.100   0.539  1.00 20.57           O
ATOM   2211  CB  GLN A 292      38.027 -14.254   0.393  1.00 27.61           C
ATOM   2212  CG  GLN A 292      36.599 -13.946   0.729  1.00 40.03           C
ATOM   2213  CD  GLN A 292      35.840 -15.173   1.187  1.00 30.65           C
ATOM   2214  OE1 GLN A 292      36.347 -15.941   1.999  1.00 32.77           O
ATOM   2215  NE2 GLN A 292      34.632 -15.360   0.669  1.00 40.29           N
ATOM   2216  N   ASN A 293      40.612 -12.545   0.695  1.00 18.02           N
ATOM   2217  CA  ASN A 293      41.416 -11.628   1.507  1.00 18.64           C
ATOM   2218  C   ASN A 293      41.958 -10.436   0.698  1.00 16.71           C
ATOM   2219  O   ASN A 293      41.990  -9.315   1.195  1.00 18.96           O
ATOM   2220  CB  ASN A 293      42.522 -12.377   2.246  1.00 20.90           C
ATOM   2221  CG  ASN A 293      41.990 -13.139   3.454  1.00 16.94           C
ATOM   2222  OD1 ASN A 293      41.052 -12.672   4.134  1.00 21.84           O
ATOM   2223  ND2 ASN A 293      42.593 -14.292   3.747  1.00 22.52           N
ATOM   2224  N  AMET A 294      42.374 -10.676  -0.538  0.50 17.81           N
ATOM   2225  N  BMET A 294      42.368 -10.683  -0.540  0.50 17.76           N
ATOM   2226  CA AMET A 294      42.763  -9.578  -1.420  0.50 20.79           C
ATOM   2227  CA BMET A 294      42.794  -9.600  -1.423  0.50 20.11           C
ATOM   2228  C  AMET A 294      41.620  -8.584  -1.561  0.50 20.39           C
ATOM   2229  C  BMET A 294      41.641  -8.602  -1.639  0.50 20.90           C
ATOM   2230  O  AMET A 294      41.830  -7.373  -1.514  0.50 21.94           O
ATOM   2231  O  BMET A 294      41.871  -7.397  -1.719  0.50 22.72           O
ATOM   2232  CB AMET A 294      43.132 -10.097  -2.804  0.50 21.94           C
ATOM   2233  CB BMET A 294      43.291 -10.144  -2.772  0.50 22.70           C
ATOM   2234  CG AMET A 294      44.447 -10.808  -2.812  0.50 22.27           C
ATOM   2235  CG BMET A 294      43.855  -9.068  -3.689  0.50 22.35           C
ATOM   2236  SD AMET A 294      44.925 -11.209  -4.492  0.50 22.92           S
ATOM   2237  SD BMET A 294      44.502  -9.698  -5.258  0.50 25.54           S
ATOM   2238  CE AMET A 294      45.792  -9.738  -5.046  0.50 27.89           C
ATOM   2239  CE BMET A 294      46.183 -10.117  -4.764  0.50 25.19           C
ATOM   2240  N   ASP A 295      40.410  -9.104  -1.730  1.00 18.38           N
ATOM   2241  CA  ASP A 295      39.246  -8.248  -1.938  1.00 18.50           C
ATOM   2242  C   ASP A 295      38.974  -7.329  -0.749  1.00 18.43           C
ATOM   2243  O   ASP A 295      38.494  -6.212  -0.930  1.00 21.69           O
ATOM   2244  CB  ASP A 295      37.999  -9.075  -2.235  1.00 21.27           C
ATOM   2245  CG  ASP A 295      38.021  -9.730  -3.588  1.00 25.13           C
ATOM   2246  OD1 ASP A 295      38.839  -9.363  -4.475  1.00 27.68           O
ATOM   2247  OD2 ASP A 295      37.172 -10.632  -3.767  1.00 30.38           O
ATOM   2248  N   ILE A 296      39.277  -7.794   0.454  1.00 17.55           N
ATOM   2249  CA  ILE A 296      39.171  -6.956   1.640  1.00 17.15           C
ATOM   2250  C   ILE A 296      40.208  -5.825   1.592  1.00 15.47           C
ATOM   2251  O   ILE A 296      39.898  -4.631   1.748  1.00 18.44           O
ATOM   2252  CB  ILE A 296      39.400  -7.787   2.918  1.00 17.25           C
ATOM   2253  CG1 ILE A 296      38.305  -8.849   3.087  1.00 18.57           C
ATOM   2254  CG2 ILE A 296      39.459  -6.896   4.175  1.00 17.47           C
ATOM   2255  CD1 ILE A 296      38.536  -9.854   4.245  1.00 18.07           C
ATOM   2256  N   LEU A 297      41.458  -6.225   1.389  1.00 17.87           N
ATOM   2257  CA  LEU A 297      42.583  -5.295   1.476  1.00 15.15           C
ATOM   2258  C   LEU A 297      42.588  -4.296   0.310  1.00 15.53           C
ATOM   2259  O   LEU A 297      43.125  -3.175   0.470  1.00 20.42           O
ATOM   2260  CB  LEU A 297      43.912  -6.053   1.494  1.00 16.14           C
ATOM   2261  CG  LEU A 297      44.187  -6.761   2.824  1.00 15.04           C
ATOM   2262  CD1 LEU A 297      45.202  -7.905   2.632  1.00 17.67           C
ATOM   2263  CD2 LEU A 297      44.615  -5.850   3.991  1.00 16.20           C
ATOM   2264  N   GLN A 298      42.045  -4.682  -0.852  1.00 16.51           N
ATOM   2265  CA  GLN A 298      42.054  -3.827  -2.042  1.00 17.35           C
ATOM   2266  C   GLN A 298      40.713  -3.112  -2.266  1.00 17.74           C
ATOM   2267  O   GLN A 298      40.446  -2.592  -3.357  1.00 22.78           O
ATOM   2268  CB  GLN A 298      42.460  -4.635  -3.278  1.00 20.18           C
ATOM   2269  CG  GLN A 298      43.903  -5.142  -3.203  1.00 20.12           C
ATOM   2270  CD  GLN A 298      44.460  -5.586  -4.558  1.00 21.08           C
ATOM   2271  OE1 GLN A 298      43.792  -5.462  -5.568  1.00 28.00           O
ATOM   2272  NE2 GLN A 298      45.687  -6.093  -4.573  1.00 20.12           N
ATOM   2273  N   ASN A 299      39.875  -3.069  -1.235  1.00 19.16           N
ATOM   2274  CA  ASN A 299      38.563  -2.428  -1.342  1.00 18.53           C
ATOM   2275  C   ASN A 299      38.750  -0.918  -1.593  1.00 15.78           C
ATOM   2276  O   ASN A 299      39.330  -0.248  -0.734  1.00 18.98           O
ATOM   2277  CB  ASN A 299      37.804  -2.677  -0.034  1.00 17.23           C
ATOM   2278  CG  ASN A 299      36.409  -2.108  -0.042  1.00 19.50           C
ATOM   2279  OD1 ASN A 299      36.217  -0.934  -0.346  1.00 20.87           O
ATOM   2280  ND2 ASN A 299      35.423  -2.935   0.338  1.00 19.65           N
ATOM   2281  N   PRO A 300      38.310  -0.409  -2.773  1.00 17.29           N
ATOM   2282  CA  PRO A 300      38.738   0.983  -3.088  1.00 20.49           C
ATOM   2283  C   PRO A 300      38.157   2.061  -2.158  1.00 16.73           C
ATOM   2284  O   PRO A 300      38.889   2.950  -1.682  1.00 20.41           O
ATOM   2285  CB  PRO A 300      38.254   1.174  -4.522  1.00 23.66           C
ATOM   2286  CG  PRO A 300      38.192  -0.203  -5.085  1.00 25.70           C
ATOM   2287  CD  PRO A 300      37.705  -1.041  -3.966  1.00 19.95           C
ATOM   2288  N   LEU A 301      36.876   1.926  -1.819  1.00 18.36           N
ATOM   2289  CA  LEU A 301      36.236   2.870  -0.908  1.00 22.03           C
ATOM   2290  C   LEU A 301      36.824   2.800   0.511  1.00 19.89           C
ATOM   2291  O   LEU A 301      37.008   3.829   1.166  1.00 19.04           O
ATOM   2292  CB  LEU A 301      34.711   2.656  -0.933  1.00 19.03           C
ATOM   2293  CG  LEU A 301      33.855   3.574  -0.046  1.00 21.25           C
ATOM   2294  CD1 LEU A 301      34.168   5.063  -0.324  1.00 22.39           C
ATOM   2295  CD2 LEU A 301      32.370   3.277  -0.285  1.00 21.90           C
ATOM   2296  N   MET A 302      37.125   1.597   1.004  1.00 14.49           N
ATOM   2297  CA  MET A 302      37.762   1.454   2.274  1.00 14.89           C
ATOM   2298  C   MET A 302      39.071   2.236   2.295  1.00 17.67           C
ATOM   2299  O   MET A 302      39.361   2.947   3.253  1.00 18.74           O
ATOM   2300  CB  MET A 302      38.040  -0.033   2.553  1.00 17.40           C
ATOM   2301  CG  MET A 302      38.595  -0.304   3.906  1.00 19.73           C
ATOM   2302  SD  MET A 302      37.358  -0.175   5.222  1.00 19.21           S
ATOM   2303  CE  MET A 302      36.478  -1.723   4.909  1.00 20.13           C
ATOM   2304  N   ILE A 303      39.856   2.091   1.234  1.00 18.37           N
ATOM   2305  CA  ILE A 303      41.150   2.769   1.186  1.00 15.97           C
ATOM   2306  C   ILE A 303      40.952   4.290   1.098  1.00 15.86           C
ATOM   2307  O   ILE A 303      41.672   5.045   1.740  1.00 19.69           O
ATOM   2308  CB  ILE A 303      42.038   2.224   0.032  1.00 15.77           C
ATOM   2309  CG1 ILE A 303      42.407   0.749   0.275  1.00 17.38           C
ATOM   2310  CG2 ILE A 303      43.285   3.126  -0.224  1.00 19.31           C
ATOM   2311  CD1 ILE A 303      42.904   0.045  -0.976  1.00 19.30           C
ATOM   2312  N   LYS A 304      39.975   4.715   0.312  1.00 16.31           N
ATOM   2313  CA  LYS A 304      39.638   6.148   0.191  1.00 18.02           C
ATOM   2314  C   LYS A 304      39.336   6.730   1.568  1.00 20.01           C
ATOM   2315  O   LYS A 304      39.796   7.826   1.915  1.00 20.66           O
ATOM   2316  CB  LYS A 304      38.449   6.345  -0.753  1.00 21.55           C
ATOM   2317  CG  LYS A 304      37.879   7.764  -0.829  1.00 28.61           C
ATOM   2318  CD  LYS A 304      36.631   7.814  -1.698  1.00 31.49           C
ATOM   2319  CE  LYS A 304      35.897   9.122  -1.507  1.00 44.55           C
ATOM   2320  NZ  LYS A 304      36.757  10.259  -1.913  1.00 56.23           N
ATOM   2321  N   ILE A 305      38.561   5.996   2.355  1.00 17.73           N
ATOM   2322  CA  ILE A 305      38.250   6.421   3.719  1.00 17.04           C
ATOM   2323  C   ILE A 305      39.512   6.461   4.590  1.00 18.35           C
ATOM   2324  O   ILE A 305      39.781   7.453   5.258  1.00 17.47           O
ATOM   2325  CB  ILE A 305      37.158   5.509   4.357  1.00 17.89           C
ATOM   2326  CG1 ILE A 305      35.827   5.675   3.605  1.00 19.56           C
ATOM   2327  CG2 ILE A 305      36.981   5.846   5.818  1.00 18.69           C
ATOM   2328  CD1 ILE A 305      34.827   4.583   3.877  1.00 21.38           C
ATOM   2329  N   ASN A 306      40.296   5.392   4.577  1.00 18.32           N
ATOM   2330  CA  ASN A 306      41.513   5.385   5.374  1.00 17.07           C
ATOM   2331  C   ASN A 306      42.402   6.577   5.040  1.00 17.49           C
ATOM   2332  O   ASN A 306      42.993   7.202   5.949  1.00 19.62           O
ATOM   2333  CB  ASN A 306      42.313   4.099   5.184  1.00 18.46           C
ATOM   2334  CG  ASN A 306      43.621   4.111   5.955  1.00 18.55           C
ATOM   2335  OD1 ASN A 306      44.658   4.508   5.422  1.00 19.34           O
ATOM   2336  ND2 ASN A 306      43.566   3.708   7.220  1.00 20.84           N
ATOM   2337  N   GLN A 307      42.466   6.875   3.740  1.00 18.19           N
ATOM   2338  CA  GLN A 307      43.356   7.898   3.187  1.00 16.64           C
ATOM   2339  C   GLN A 307      42.740   9.279   3.124  1.00 19.47           C
ATOM   2340  O   GLN A 307      43.268  10.166   2.429  1.00 22.58           O
ATOM   2341  CB  GLN A 307      43.839   7.481   1.787  1.00 18.70           C
ATOM   2342  CG  GLN A 307      44.672   6.207   1.807  1.00 17.96           C
ATOM   2343  CD  GLN A 307      46.052   6.448   2.409  1.00 16.73           C
ATOM   2344  OE1 GLN A 307      46.882   7.109   1.782  1.00 20.41           O
ATOM   2345  NE2 GLN A 307      46.299   5.947   3.621  1.00 17.25           N
ATOM   2346  N   ASP A 308      41.641   9.481   3.841  1.00 21.44           N
ATOM   2347  CA  ASP A 308      40.926  10.757   3.751  1.00 20.17           C
ATOM   2348  C   ASP A 308      41.867  11.929   4.098  1.00 19.78           C
ATOM   2349  O   ASP A 308      42.593  11.859   5.081  1.00 21.75           O
ATOM   2350  CB  ASP A 308      39.733  10.781   4.702  1.00 21.11           C
ATOM   2351  CG  ASP A 308      39.012  12.099   4.651  1.00 21.60           C
ATOM   2352  OD1 ASP A 308      38.224  12.266   3.700  1.00 26.79           O
ATOM   2353  OD2 ASP A 308      39.258  12.957   5.534  1.00 25.54           O
ATOM   2354  N   PRO A 309      41.846  12.999   3.296  1.00 20.01           N
ATOM   2355  CA  PRO A 309      42.851  14.039   3.509  1.00 21.25           C
ATOM   2356  C   PRO A 309      42.762  14.804   4.840  1.00 20.48           C
ATOM   2357  O   PRO A 309      43.761  15.371   5.279  1.00 23.33           O
ATOM   2358  CB  PRO A 309      42.659  14.973   2.309  1.00 22.17           C
ATOM   2359  CG  PRO A 309      41.931  14.223   1.299  1.00 33.75           C
ATOM   2360  CD  PRO A 309      41.178  13.120   1.994  1.00 21.83           C
ATOM   2361  N   LEU A 310      41.594  14.843   5.481  1.00 22.69           N
ATOM   2362  CA  LEU A 310      41.513  15.539   6.774  1.00 21.64           C
ATOM   2363  C   LEU A 310      42.295  14.817   7.850  1.00 22.25           C
ATOM   2364  O   LEU A 310      42.755  15.435   8.793  1.00 24.14           O
ATOM   2365  CB  LEU A 310      40.080  15.767   7.236  1.00 23.19           C
ATOM   2366  CG  LEU A 310      39.153  16.544   6.313  1.00 28.80           C
ATOM   2367  CD1 LEU A 310      37.812  16.677   7.016  1.00 26.56           C
ATOM   2368  CD2 LEU A 310      39.730  17.907   5.949  1.00 31.39           C
ATOM   2369  N   GLY A 311      42.457  13.501   7.716  1.00 20.98           N
ATOM   2370  CA  GLY A 311      43.253  12.767   8.697  1.00 20.78           C
ATOM   2371  C   GLY A 311      42.715  12.808  10.124  1.00 21.88           C
ATOM   2372  O   GLY A 311      43.494  12.827  11.079  1.00 25.35           O
ATOM   2373  N   ILE A 312      41.386  12.816  10.269  1.00 19.91           N
ATOM   2374  CA  ILE A 312      40.760  12.874  11.589  1.00 20.86           C
ATOM   2375  C   ILE A 312      40.479  11.448  12.045  1.00 19.54           C
ATOM   2376  O   ILE A 312      39.701  10.747  11.427  1.00 21.77           O
ATOM   2377  CB  ILE A 312      39.440  13.672  11.580  1.00 19.78           C
ATOM   2378  CG1 ILE A 312      39.676  15.117  11.106  1.00 21.90           C
ATOM   2379  CG2 ILE A 312      38.827  13.682  12.994  1.00 23.51           C
ATOM   2380  CD1 ILE A 312      38.395  15.854  10.766  1.00 24.17           C
ATOM   2381  N   GLN A 313      41.125  11.029  13.121  1.00 17.88           N
ATOM   2382  CA  GLN A 313      40.885   9.701  13.674  1.00 19.30           C
ATOM   2383  C   GLN A 313      39.456   9.638  14.220  1.00 18.27           C
ATOM   2384  O   GLN A 313      38.972  10.596  14.839  1.00 18.81           O
ATOM   2385  CB  GLN A 313      41.901   9.400  14.780  1.00 19.11           C
ATOM   2386  CG  GLN A 313      41.744   8.042  15.505  1.00 17.75           C
ATOM   2387  CD  GLN A 313      42.929   7.679  16.363  1.00 17.74           C
ATOM   2388  OE1 GLN A 313      44.084   7.909  15.976  1.00 19.06           O
ATOM   2389  NE2 GLN A 313      42.661   7.069  17.524  1.00 22.65           N
ATOM   2390  N   GLY A 314      38.816   8.490  14.013  1.00 19.16           N
ATOM   2391  CA  GLY A 314      37.457   8.235  14.475  1.00 20.12           C
ATOM   2392  C   GLY A 314      37.410   7.841  15.939  1.00 18.05           C
ATOM   2393  O   GLY A 314      38.448   7.760  16.611  1.00 20.82           O
ATOM   2394  N  AARG A 315      36.184   7.670  16.422  0.50 19.94           N
ATOM   2395  N  BARG A 315      36.187   7.564  16.394  0.50 18.87           N
ATOM   2396  CA AARG A 315      35.955   7.237  17.796  0.50 19.75           C
ATOM   2397  CA BARG A 315      35.853   7.335  17.796  0.50 20.84           C
ATOM   2398  C  AARG A 315      34.794   6.252  17.877  0.50 17.87           C
ATOM   2399  C  BARG A 315      34.782   6.251  17.872  0.50 18.60           C
ATOM   2400  O  AARG A 315      33.936   6.214  16.994  0.50 19.36           O
ATOM   2401  O  BARG A 315      33.985   6.120  16.941  0.50 19.55           O
ATOM   2402  CB AARG A 315      35.687   8.442  18.700  0.50 23.45           C
ATOM   2403  CB BARG A 315      35.234   8.609  18.404  0.50 21.18           C
ATOM   2404  CG AARG A 315      36.564   9.647  18.404  0.50 21.97           C
ATOM   2405  CG BARG A 315      36.156   9.504  19.226  0.50 23.86           C
ATOM   2406  CD AARG A 315      36.101  10.870  19.178  0.50 26.93           C
ATOM   2407  CD BARG A 315      35.332  10.561  20.004  0.50 24.21           C
ATOM   2408  NE AARG A 315      36.245  10.692  20.620  0.50 35.29           N
ATOM   2409  NE BARG A 315      34.034  10.036  20.412  0.50 41.82           N
ATOM   2410  CZ AARG A 315      37.012  11.452  21.394  0.50 30.94           C
ATOM   2411  CZ BARG A 315      33.631   9.873  21.669  0.50 33.89           C
ATOM   2412  NH1AARG A 315      37.709  12.449  20.866  0.50 19.72           N
ATOM   2413  NH1BARG A 315      34.409  10.214  22.690  0.50 29.36           N
ATOM   2414  NH2AARG A 315      37.083  11.217  22.697  0.50 26.37           N
ATOM   2415  NH2BARG A 315      32.433   9.364  21.902  0.50 34.41           N
ATOM   2416  N   ARG A 316      34.739   5.499  18.971  1.00 19.17           N
ATOM   2417  CA  ARG A 316      33.520   4.751  19.300  1.00 19.72           C
ATOM   2418  C   ARG A 316      32.537   5.787  19.840  1.00 19.40           C
ATOM   2419  O   ARG A 316      32.873   6.548  20.747  1.00 22.28           O
ATOM   2420  CB  ARG A 316      33.745   3.651  20.333  1.00 21.46           C
ATOM   2421  CG  ARG A 316      32.482   2.761  20.491  1.00 22.91           C
ATOM   2422  CD  ARG A 316      32.677   1.652  21.484  1.00 25.62           C
ATOM   2423  NE  ARG A 316      32.851   2.169  22.833  1.00 26.80           N
ATOM   2424  CZ  ARG A 316      33.225   1.442  23.886  1.00 26.31           C
ATOM   2425  NH1 ARG A 316      33.484   0.147  23.759  1.00 31.79           N
ATOM   2426  NH2 ARG A 316      33.366   2.024  25.073  1.00 35.07           N
ATOM   2427  N   ILE A 317      31.345   5.843  19.247  1.00 21.67           N
ATOM   2428  CA  ILE A 317      30.329   6.805  19.660  1.00 24.61           C
ATOM   2429  C   ILE A 317      29.186   6.173  20.473  1.00 23.91           C
ATOM   2430  O   ILE A 317      28.512   6.880  21.233  1.00 31.48           O
ATOM   2431  CB  ILE A 317      29.795   7.655  18.451  1.00 21.78           C
ATOM   2432  CG1 ILE A 317      29.092   6.819  17.361  1.00 22.47           C
ATOM   2433  CG2 ILE A 317      30.928   8.507  17.853  1.00 26.05           C
ATOM   2434  CD1 ILE A 317      28.210   7.653  16.399  1.00 28.85           C
ATOM   2435  N   HIS A 318      28.994   4.857  20.339  1.00 23.01           N
ATOM   2436  CA  HIS A 318      27.898   4.154  21.025  1.00 26.03           C
ATOM   2437  C   HIS A 318      28.343   2.745  21.397  1.00 23.75           C
ATOM   2438  O   HIS A 318      29.037   2.102  20.618  1.00 23.06           O
ATOM   2439  CB  HIS A 318      26.680   4.007  20.089  1.00 35.04           C
ATOM   2440  CG  HIS A 318      25.574   4.977  20.339  1.00 59.54           C
ATOM   2441  ND1 HIS A 318      24.415   4.623  20.996  1.00 81.21           N
ATOM   2442  CD2 HIS A 318      25.425   6.276  19.984  1.00 69.80           C
ATOM   2443  CE1 HIS A 318      23.608   5.668  21.053  1.00 92.48           C
ATOM   2444  NE2 HIS A 318      24.198   6.684  20.446  1.00 79.80           N
ATOM   2445  N   LYS A 319      27.927   2.285  22.579  1.00 29.08           N
ATOM   2446  CA  LYS A 319      28.078   0.889  23.009  1.00 26.53           C
ATOM   2447  C   LYS A 319      26.754   0.496  23.666  1.00 27.90           C
ATOM   2448  O   LYS A 319      26.329   1.127  24.623  1.00 43.22           O
ATOM   2449  CB  LYS A 319      29.233   0.734  24.004  1.00 34.44           C
ATOM   2450  CG  LYS A 319      29.562  -0.722  24.385  1.00 55.23           C
ATOM   2451  CD  LYS A 319      30.492  -0.801  25.605  1.00 66.35           C
ATOM   2452  CE  LYS A 319      30.981  -2.231  25.874  1.00 78.99           C
ATOM   2453  NZ  LYS A 319      29.862  -3.216  25.995  1.00 82.98           N
ATOM   2454  N   GLU A 320      26.105  -0.526  23.128  1.00 30.03           N
ATOM   2455  CA  GLU A 320      24.758  -0.916  23.535  1.00 29.32           C
ATOM   2456  C   GLU A 320      24.824  -2.202  24.370  1.00 30.98           C
ATOM   2457  O   GLU A 320      25.768  -2.979  24.234  1.00 30.19           O
ATOM   2458  CB  GLU A 320      23.896  -1.152  22.280  1.00 31.63           C
ATOM   2459  CG  GLU A 320      24.170  -0.207  21.090  1.00 44.29           C
ATOM   2460  CD  GLU A 320      23.154   0.909  20.948  1.00 55.67           C
ATOM   2461  OE1 GLU A 320      21.958   0.649  21.196  1.00 66.15           O
ATOM   2462  OE2 GLU A 320      23.551   2.038  20.561  1.00 63.20           O
ATOM   2463  N   LYS A 321      23.827  -2.432  25.225  1.00 34.86           N
ATOM   2464  CA  LYS A 321      23.776  -3.687  25.991  1.00 37.09           C
ATOM   2465  C   LYS A 321      23.616  -4.926  25.096  1.00 31.94           C
ATOM   2466  O   LYS A 321      23.922  -6.039  25.526  1.00 37.48           O
ATOM   2467  CB  LYS A 321      22.717  -3.648  27.111  1.00 45.57           C
ATOM   2468  CG  LYS A 321      21.277  -3.413  26.688  1.00 63.34           C
ATOM   2469  CD  LYS A 321      20.421  -3.049  27.914  1.00 82.15           C
ATOM   2470  CE  LYS A 321      18.964  -2.786  27.554  1.00 91.71           C
ATOM   2471  NZ  LYS A 321      18.223  -4.042  27.243  1.00 95.33           N
ATOM   2472  N   SER A 322      23.191  -4.726  23.845  1.00 28.55           N
ATOM   2473  CA  SER A 322      23.148  -5.793  22.840  1.00 26.40           C
ATOM   2474  C   SER A 322      24.539  -6.240  22.377  1.00 26.45           C
ATOM   2475  O   SER A 322      24.650  -7.192  21.586  1.00 26.20           O
ATOM   2476  CB  SER A 322      22.381  -5.322  21.612  1.00 29.19           C
ATOM   2477  OG  SER A 322      23.027  -4.209  21.007  1.00 30.33           O
ATOM   2478  N   LEU A 323      25.569  -5.515  22.831  1.00 25.48           N
ATOM   2479  CA  LEU A 323      26.980  -5.715  22.450  1.00 23.56           C
ATOM   2480  C   LEU A 323      27.279  -5.248  21.014  1.00 24.05           C
ATOM   2481  O   LEU A 323      28.294  -5.622  20.432  1.00 23.80           O
ATOM   2482  CB  LEU A 323      27.430  -7.168  22.651  1.00 27.17           C
ATOM   2483  CG  LEU A 323      27.122  -7.764  24.012  1.00 28.79           C
ATOM   2484  CD1 LEU A 323      27.633  -9.231  24.063  1.00 32.30           C
ATOM   2485  CD2 LEU A 323      27.723  -6.931  25.174  1.00 36.00           C
ATOM   2486  N   ILE A 324      26.397  -4.421  20.458  1.00 21.48           N
ATOM   2487  CA  ILE A 324      26.699  -3.700  19.232  1.00 21.49           C
ATOM   2488  C   ILE A 324      27.384  -2.388  19.599  1.00 20.32           C
ATOM   2489  O   ILE A 324      26.924  -1.659  20.480  1.00 23.02           O
ATOM   2490  CB  ILE A 324      25.432  -3.426  18.399  1.00 20.02           C
ATOM   2491  CG1 ILE A 324      24.695  -4.752  18.108  1.00 22.86           C
ATOM   2492  CG2 ILE A 324      25.743  -2.635  17.113  1.00 20.89           C
ATOM   2493  CD1 ILE A 324      25.530  -5.857  17.444  1.00 24.61           C
ATOM   2494  N   GLU A 325      28.487  -2.105  18.912  1.00 20.19           N
ATOM   2495  CA  GLU A 325      29.224  -0.856  19.065  1.00 19.15           C
ATOM   2496  C   GLU A 325      29.154  -0.100  17.763  1.00 17.01           C
ATOM   2497  O   GLU A 325      29.016  -0.702  16.689  1.00 21.62           O
ATOM   2498  CB  GLU A 325      30.684  -1.131  19.447  1.00 21.90           C
ATOM   2499  CG  GLU A 325      30.819  -1.864  20.737  1.00 26.36           C
ATOM   2500  CD  GLU A 325      32.239  -2.145  21.138  1.00 34.91           C
ATOM   2501  OE1 GLU A 325      33.164  -1.842  20.377  1.00 30.92           O
ATOM   2502  OE2 GLU A 325      32.420  -2.716  22.226  1.00 43.75           O
ATOM   2503  N   VAL A 326      29.144   1.229  17.859  1.00 18.03           N
ATOM   2504  CA  VAL A 326      29.149   2.070  16.671  1.00 19.04           C
ATOM   2505  C   VAL A 326      30.333   3.019  16.748  1.00 16.22           C
ATOM   2506  O   VAL A 326      30.537   3.686  17.755  1.00 18.66           O
ATOM   2507  CB  VAL A 326      27.859   2.884  16.495  1.00 19.61           C
ATOM   2508  CG1 VAL A 326      27.888   3.645  15.147  1.00 21.13           C
ATOM   2509  CG2 VAL A 326      26.623   1.984  16.586  1.00 21.81           C
ATOM   2510  N   TYR A 327      31.138   3.004  15.693  1.00 19.09           N
ATOM   2511  CA  TYR A 327      32.256   3.905  15.515  1.00 18.30           C
ATOM   2512  C   TYR A 327      31.926   4.895  14.404  1.00 18.83           C
ATOM   2513  O   TYR A 327      31.243   4.547  13.457  1.00 20.64           O
ATOM   2514  CB  TYR A 327      33.493   3.114  15.094  1.00 19.36           C
ATOM   2515  CG  TYR A 327      34.114   2.293  16.198  1.00 19.53           C
ATOM   2516  CD1 TYR A 327      33.525   1.111  16.620  1.00 24.31           C
ATOM   2517  CD2 TYR A 327      35.317   2.682  16.792  1.00 24.34           C
ATOM   2518  CE1 TYR A 327      34.095   0.353  17.619  1.00 25.95           C
ATOM   2519  CE2 TYR A 327      35.897   1.925  17.778  1.00 27.19           C
ATOM   2520  CZ  TYR A 327      35.280   0.768  18.198  1.00 26.45           C
ATOM   2521  OH  TYR A 327      35.855   0.012  19.180  1.00 41.52           O
ATOM   2522  N   MET A 328      32.446   6.113  14.514  1.00 20.06           N
ATOM   2523  CA  MET A 328      32.250   7.125  13.489  1.00 17.45           C
ATOM   2524  C   MET A 328      33.557   7.858  13.207  1.00 16.79           C
ATOM   2525  O   MET A 328      34.260   8.213  14.153  1.00 18.19           O
ATOM   2526  CB  MET A 328      31.158   8.122  13.914  1.00 20.90           C
ATOM   2527  CG  MET A 328      30.722   9.092  12.812  1.00 23.86           C
ATOM   2528  SD  MET A 328      31.763  10.560  12.666  1.00 30.81           S
ATOM   2529  CE  MET A 328      31.312  11.508  14.122  1.00 36.63           C
ATOM   2530  N   ARG A 329      33.882   8.050  11.926  1.00 19.98           N
ATOM   2531  CA  ARG A 329      35.015   8.874  11.513  1.00 22.27           C
ATOM   2532  C   ARG A 329      34.536  10.002  10.609  1.00 17.50           C
ATOM   2533  O   ARG A 329      33.860   9.752   9.601  1.00 20.68           O
ATOM   2534  CB  ARG A 329      36.048   8.057  10.749  1.00 20.70           C
ATOM   2535  CG  ARG A 329      37.285   8.818  10.508  1.00 21.95           C
ATOM   2536  CD  ARG A 329      38.361   8.034   9.787  1.00 22.87           C
ATOM   2537  NE  ARG A 329      39.343   8.990   9.320  1.00 19.14           N
ATOM   2538  CZ  ARG A 329      40.412   8.735   8.586  1.00 22.32           C
ATOM   2539  NH1 ARG A 329      40.737   7.489   8.233  1.00 20.81           N
ATOM   2540  NH2 ARG A 329      41.167   9.770   8.213  1.00 21.08           N
ATOM   2541  N   PRO A 330      34.891  11.255  10.956  1.00 20.66           N
ATOM   2542  CA  PRO A 330      34.546  12.370  10.067  1.00 20.51           C
ATOM   2543  C   PRO A 330      35.480  12.422   8.875  1.00 18.95           C
ATOM   2544  O   PRO A 330      36.669  12.138   9.018  1.00 22.19           O
ATOM   2545  CB  PRO A 330      34.747  13.612  10.932  1.00 22.75           C
ATOM   2546  CG  PRO A 330      35.125  13.153  12.270  1.00 28.30           C
ATOM   2547  CD  PRO A 330      35.489  11.716  12.219  1.00 21.58           C
ATOM   2548  N   LEU A 331      34.926  12.759   7.715  1.00 20.13           N
ATOM   2549  CA  LEU A 331      35.661  12.760   6.466  1.00 19.56           C
ATOM   2550  C   LEU A 331      35.504  14.078   5.697  1.00 22.35           C
ATOM   2551  O   LEU A 331      34.740  14.964   6.091  1.00 24.75           O
ATOM   2552  CB  LEU A 331      35.208  11.596   5.584  1.00 19.91           C
ATOM   2553  CG  LEU A 331      35.261  10.200   6.224  1.00 17.46           C
ATOM   2554  CD1 LEU A 331      34.590   9.196   5.283  1.00 18.62           C
ATOM   2555  CD2 LEU A 331      36.703   9.790   6.548  1.00 22.00           C
ATOM   2556  N   SER A 332      36.247  14.177   4.601  1.00 21.44           N
ATOM   2557  CA  SER A 332      36.185  15.313   3.700  1.00 22.89           C
ATOM   2558  C   SER A 332      34.805  15.490   3.084  1.00 25.13           C
ATOM   2559  O   SER A 332      34.031  14.531   2.921  1.00 24.58           O
ATOM   2560  CB  SER A 332      37.182  15.121   2.553  1.00 32.06           C
ATOM   2561  OG  SER A 332      38.493  15.200   3.037  1.00 40.24           O
ATOM   2562  N   ASN A 333      34.511  16.726   2.710  1.00 26.47           N
ATOM   2563  CA  ASN A 333      33.308  16.980   1.943  1.00 27.11           C
ATOM   2564  C   ASN A 333      32.007  16.612   2.660  1.00 27.05           C
ATOM   2565  O   ASN A 333      31.026  16.180   2.024  1.00 27.67           O
ATOM   2566  CB  ASN A 333      33.415  16.203   0.635  1.00 35.44           C
ATOM   2567  CG  ASN A 333      33.444  17.070  -0.512  1.00 45.94           C
ATOM   2568  OD1 ASN A 333      34.445  17.734  -0.783  1.00 56.68           O
ATOM   2569  ND2 ASN A 333      32.338  17.104  -1.223  1.00 57.08           N
ATOM   2570  N   LYS A 334      32.004  16.831   3.970  1.00 25.25           N
ATOM   2571  CA  LYS A 334      30.848  16.618   4.836  1.00 27.03           C
ATOM   2572  C   LYS A 334      30.452  15.145   5.001  1.00 23.90           C
ATOM   2573  O   LYS A 334      29.375  14.850   5.523  1.00 29.46           O
ATOM   2574  CB  LYS A 334      29.643  17.449   4.358  1.00 32.74           C
ATOM   2575  CG  LYS A 334      29.950  18.917   4.065  1.00 36.82           C
ATOM   2576  CD  LYS A 334      28.652  19.695   3.791  1.00 50.89           C
ATOM   2577  CE  LYS A 334      28.812  20.812   2.756  1.00 63.78           C
ATOM   2578  NZ  LYS A 334      29.875  21.793   3.105  1.00 73.73           N
ATOM   2579  N   ALA A 335      31.318  14.234   4.560  1.00 23.98           N
ATOM   2580  CA  ALA A 335      31.037  12.802   4.612  1.00 20.59           C
ATOM   2581  C   ALA A 335      31.501  12.219   5.958  1.00 21.10           C
ATOM   2582  O   ALA A 335      32.218  12.885   6.724  1.00 23.55           O
ATOM   2583  CB  ALA A 335      31.715  12.087   3.454  1.00 22.90           C
ATOM   2584  N   SER A 336      31.056  10.987   6.231  1.00 20.07           N
ATOM   2585  CA  SER A 336      31.371  10.273   7.449  1.00 17.23           C
ATOM   2586  C   SER A 336      31.499   8.787   7.120  1.00 18.00           C
ATOM   2587  O   SER A 336      30.897   8.301   6.143  1.00 19.83           O
ATOM   2588  CB  SER A 336      30.230  10.420   8.484  1.00 22.60           C
ATOM   2589  OG  SER A 336      29.951  11.773   8.789  1.00 28.22           O
ATOM   2590  N   ALA A 337      32.247   8.074   7.953  1.00 20.33           N
ATOM   2591  CA  ALA A 337      32.225   6.614   7.949  1.00 19.96           C
ATOM   2592  C   ALA A 337      31.591   6.140   9.244  1.00 16.31           C
ATOM   2593  O   ALA A 337      31.918   6.641  10.309  1.00 18.80           O
ATOM   2594  CB  ALA A 337      33.638   6.042   7.818  1.00 20.16           C
ATOM   2595  N   LEU A 338      30.697   5.162   9.148  1.00 18.81           N
ATOM   2596  CA  LEU A 338      30.147   4.501  10.320  1.00 19.46           C
ATOM   2597  C   LEU A 338      30.514   3.021  10.267  1.00 15.78           C
ATOM   2598  O   LEU A 338      30.403   2.389   9.218  1.00 20.95           O
ATOM   2599  CB  LEU A 338      28.625   4.629  10.365  1.00 17.98           C
ATOM   2600  CG  LEU A 338      28.000   5.976  10.729  1.00 20.12           C
ATOM   2601  CD1 LEU A 338      26.471   5.935  10.385  1.00 23.22           C
ATOM   2602  CD2 LEU A 338      28.277   6.300  12.166  1.00 22.73           C
ATOM   2603  N   VAL A 339      30.945   2.482  11.403  1.00 17.15           N
ATOM   2604  CA  VAL A 339      31.160   1.056  11.530  1.00 18.26           C
ATOM   2605  C   VAL A 339      30.271   0.559  12.659  1.00 16.37           C
ATOM   2606  O   VAL A 339      30.400   0.989  13.820  1.00 18.17           O
ATOM   2607  CB  VAL A 339      32.636   0.680  11.797  1.00 17.78           C
ATOM   2608  CG1 VAL A 339      32.757  -0.836  11.993  1.00 17.95           C
ATOM   2609  CG2 VAL A 339      33.543   1.133  10.650  1.00 20.49           C
ATOM   2610  N   PHE A 340      29.372  -0.357  12.302  1.00 18.10           N
ATOM   2611  CA  PHE A 340      28.521  -1.075  13.239  1.00 18.15           C
ATOM   2612  C   PHE A 340      29.214  -2.407  13.499  1.00 16.54           C
ATOM   2613  O   PHE A 340      29.382  -3.210  12.580  1.00 17.99           O
ATOM   2614  CB  PHE A 340      27.139  -1.320  12.625  1.00 19.19           C
ATOM   2615  CG  PHE A 340      26.473  -0.073  12.089  1.00 18.42           C
ATOM   2616  CD1 PHE A 340      25.745   0.752  12.920  1.00 21.00           C
ATOM   2617  CD2 PHE A 340      26.554   0.237  10.746  1.00 21.45           C
ATOM   2618  CE1 PHE A 340      25.151   1.891  12.436  1.00 24.59           C
ATOM   2619  CE2 PHE A 340      25.945   1.362  10.243  1.00 23.54           C
ATOM   2620  CZ  PHE A 340      25.236   2.180  11.083  1.00 22.88           C
ATOM   2621  N   PHE A 341      29.636  -2.616  14.742  1.00 16.71           N
ATOM   2622  CA  PHE A 341      30.505  -3.734  15.125  1.00 18.85           C
ATOM   2623  C   PHE A 341      29.818  -4.620  16.155  1.00 17.79           C
ATOM   2624  O   PHE A 341      29.459  -4.153  17.233  1.00 17.57           O
ATOM   2625  CB  PHE A 341      31.792  -3.155  15.695  1.00 17.66           C
ATOM   2626  CG  PHE A 341      32.810  -4.173  16.205  1.00 19.12           C
ATOM   2627  CD1 PHE A 341      33.573  -3.889  17.329  1.00 19.33           C
ATOM   2628  CD2 PHE A 341      33.061  -5.361  15.543  1.00 17.46           C
ATOM   2629  CE1 PHE A 341      34.567  -4.772  17.798  1.00 18.52           C
ATOM   2630  CE2 PHE A 341      34.047  -6.252  16.018  1.00 17.33           C
ATOM   2631  CZ  PHE A 341      34.799  -5.956  17.130  1.00 21.22           C
ATOM   2632  N   SER A 342      29.644  -5.899  15.826  1.00 16.72           N
ATOM   2633  CA  SER A 342      29.061  -6.841  16.768  1.00 17.44           C
ATOM   2634  C   SER A 342      30.113  -7.601  17.582  1.00 18.24           C
ATOM   2635  O   SER A 342      30.894  -8.380  17.028  1.00 20.93           O
ATOM   2636  CB  SER A 342      28.168  -7.857  16.064  1.00 19.60           C
ATOM   2637  OG  SER A 342      27.723  -8.816  17.027  1.00 19.70           O
ATOM   2638  N   CYS A 343      30.092  -7.404  18.899  1.00 19.16           N
ATOM   2639  CA  CYS A 343      30.889  -8.207  19.811  1.00 25.14           C
ATOM   2640  C   CYS A 343      30.082  -9.380  20.373  1.00 21.23           C
ATOM   2641  O   CYS A 343      30.525 -10.032  21.324  1.00 25.42           O
ATOM   2642  CB  CYS A 343      31.433  -7.326  20.926  1.00 29.00           C
ATOM   2643  SG  CYS A 343      32.674  -6.168  20.287  1.00 41.22           S
ATOM   2644  N   ARG A 344      28.927  -9.652  19.772  1.00 19.95           N
ATOM   2645  CA  ARG A 344      28.157 -10.847  20.089  1.00 21.35           C
ATOM   2646  C   ARG A 344      28.871 -12.078  19.560  1.00 19.44           C
ATOM   2647  O   ARG A 344      29.669 -12.010  18.615  1.00 20.26           O
ATOM   2648  CB  ARG A 344      26.763 -10.792  19.499  1.00 22.15           C
ATOM   2649  CG  ARG A 344      25.946  -9.560  19.918  1.00 20.66           C
ATOM   2650  CD  ARG A 344      24.574  -9.613  19.266  1.00 21.20           C
ATOM   2651  NE  ARG A 344      23.776 -10.698  19.828  1.00 25.14           N
ATOM   2652  CZ  ARG A 344      23.040 -10.613  20.937  1.00 26.26           C
ATOM   2653  NH1 ARG A 344      22.969  -9.483  21.637  1.00 29.04           N
ATOM   2654  NH2 ARG A 344      22.355 -11.673  21.354  1.00 33.36           N
ATOM   2655  N   THR A 345      28.591 -13.200  20.214  1.00 21.18           N
ATOM   2656  CA  THR A 345      29.171 -14.481  19.833  1.00 21.40           C
ATOM   2657  C   THR A 345      28.094 -15.545  19.624  1.00 19.97           C
ATOM   2658  O   THR A 345      28.328 -16.738  19.882  1.00 21.71           O
ATOM   2659  CB  THR A 345      30.229 -14.933  20.850  1.00 24.63           C
ATOM   2660  OG1 THR A 345      29.689 -14.910  22.179  1.00 26.53           O
ATOM   2661  CG2 THR A 345      31.465 -14.023  20.776  1.00 26.89           C
ATOM   2662  N   ASP A 346      26.923 -15.116  19.152  1.00 24.18           N
ATOM   2663  CA  ASP A 346      25.816 -16.038  18.915  1.00 23.52           C
ATOM   2664  C   ASP A 346      25.435 -16.192  17.445  1.00 24.25           C
ATOM   2665  O   ASP A 346      25.712 -17.231  16.829  1.00 28.65           O
ATOM   2666  CB  ASP A 346      24.601 -15.728  19.826  1.00 27.75           C
ATOM   2667  CG  ASP A 346      24.024 -14.320  19.664  1.00 26.76           C
ATOM   2668  OD1 ASP A 346      24.685 -13.414  19.122  1.00 23.66           O
ATOM   2669  OD2 ASP A 346      22.872 -14.125  20.115  1.00 32.19           O
ATOM   2670  N   MET A 347      24.836 -15.158  16.873  1.00 22.58           N
ATOM   2671  CA  MET A 347      24.312 -15.271  15.523  1.00 22.27           C
ATOM   2672  C   MET A 347      24.117 -13.870  14.957  1.00 21.40           C
ATOM   2673  O   MET A 347      24.331 -12.882  15.669  1.00 21.00           O
ATOM   2674  CB  MET A 347      23.004 -16.074  15.546  1.00 27.50           C
ATOM   2675  CG  MET A 347      21.881 -15.387  16.255  1.00 26.79           C
ATOM   2676  SD  MET A 347      20.395 -16.405  16.392  1.00 30.65           S
ATOM   2677  CE  MET A 347      19.485 -15.331  17.484  1.00 39.59           C
ATOM   2678  N   PRO A 348      23.740 -13.775  13.670  1.00 21.88           N
ATOM   2679  CA  PRO A 348      23.502 -12.451  13.106  1.00 24.20           C
ATOM   2680  C   PRO A 348      22.483 -11.675  13.951  1.00 24.56           C
ATOM   2681  O   PRO A 348      21.526 -12.259  14.485  1.00 25.58           O
ATOM   2682  CB  PRO A 348      22.981 -12.753  11.690  1.00 27.03           C
ATOM   2683  CG  PRO A 348      23.531 -14.114  11.365  1.00 23.66           C
ATOM   2684  CD  PRO A 348      23.537 -14.843  12.670  1.00 23.56           C
ATOM   2685  N   TYR A 349      22.700 -10.365  14.040  1.00 21.06           N
ATOM   2686  CA  TYR A 349      21.887  -9.470  14.849  1.00 21.91           C
ATOM   2687  C   TYR A 349      21.346  -8.347  13.982  1.00 21.01           C
ATOM   2688  O   TYR A 349      22.100  -7.711  13.237  1.00 23.96           O
ATOM   2689  CB  TYR A 349      22.719  -8.879  15.969  1.00 23.92           C
ATOM   2690  CG  TYR A 349      21.906  -8.115  16.983  1.00 23.98           C
ATOM   2691  CD1 TYR A 349      21.241  -8.774  18.007  1.00 29.58           C
ATOM   2692  CD2 TYR A 349      21.796  -6.742  16.915  1.00 26.08           C
ATOM   2693  CE1 TYR A 349      20.489  -8.075  18.939  1.00 32.29           C
ATOM   2694  CE2 TYR A 349      21.053  -6.032  17.851  1.00 27.22           C
ATOM   2695  CZ  TYR A 349      20.392  -6.703  18.852  1.00 31.77           C
ATOM   2696  OH  TYR A 349      19.645  -5.996  19.777  1.00 32.94           O
ATOM   2697  N   ARG A 350      20.037  -8.122  14.087  1.00 24.01           N
ATOM   2698  CA  ARG A 350      19.371  -7.038  13.382  1.00 24.29           C
ATOM   2699  C   ARG A 350      19.414  -5.793  14.269  1.00 25.36           C
ATOM   2700  O   ARG A 350      18.658  -5.660  15.237  1.00 26.86           O
ATOM   2701  CB  ARG A 350      17.927  -7.406  13.065  1.00 27.70           C
ATOM   2702  CG  ARG A 350      17.732  -8.654  12.213  1.00 30.78           C
ATOM   2703  CD  ARG A 350      16.229  -9.003  12.059  1.00 47.47           C
ATOM   2704  NE  ARG A 350      15.704  -8.630  10.749  1.00 61.61           N
ATOM   2705  CZ  ARG A 350      15.842  -9.356   9.636  1.00 78.61           C
ATOM   2706  NH1 ARG A 350      16.500 -10.518   9.646  1.00 82.77           N
ATOM   2707  NH2 ARG A 350      15.321  -8.916   8.496  1.00 87.65           N
ATOM   2708  N   TYR A 351      20.305  -4.879  13.920  1.00 24.00           N
ATOM   2709  CA  TYR A 351      20.517  -3.670  14.703  1.00 22.69           C
ATOM   2710  C   TYR A 351      19.641  -2.567  14.138  1.00 23.67           C
ATOM   2711  O   TYR A 351      19.762  -2.224  12.965  1.00 26.42           O
ATOM   2712  CB  TYR A 351      21.988  -3.258  14.657  1.00 24.49           C
ATOM   2713  CG  TYR A 351      22.296  -2.010  15.437  1.00 23.00           C
ATOM   2714  CD1 TYR A 351      22.111  -1.964  16.816  1.00 29.44           C
ATOM   2715  CD2 TYR A 351      22.780  -0.867  14.797  1.00 24.68           C
ATOM   2716  CE1 TYR A 351      22.397  -0.813  17.549  1.00 32.21           C
ATOM   2717  CE2 TYR A 351      23.067   0.295  15.523  1.00 26.92           C
ATOM   2718  CZ  TYR A 351      22.876   0.314  16.897  1.00 28.47           C
ATOM   2719  OH  TYR A 351      23.165   1.454  17.618  1.00 36.00           O
ATOM   2720  N   HIS A 352      18.756  -2.030  14.975  1.00 25.59           N
ATOM   2721  CA  HIS A 352      17.807  -0.999  14.567  1.00 26.43           C
ATOM   2722  C   HIS A 352      18.285   0.350  15.094  1.00 27.36           C
ATOM   2723  O   HIS A 352      18.545   0.490  16.289  1.00 31.30           O
ATOM   2724  CB  HIS A 352      16.421  -1.306  15.146  1.00 30.85           C
ATOM   2725  CG  HIS A 352      15.922  -2.683  14.839  1.00 33.13           C
ATOM   2726  ND1 HIS A 352      15.482  -3.057  13.587  1.00 47.26           N
ATOM   2727  CD2 HIS A 352      15.776  -3.772  15.630  1.00 38.28           C
ATOM   2728  CE1 HIS A 352      15.094  -4.320  13.618  1.00 44.57           C
ATOM   2729  NE2 HIS A 352      15.264  -4.777  14.845  1.00 44.12           N
ATOM   2730  N   SER A 353      18.419   1.335  14.214  1.00 28.53           N
ATOM   2731  CA  SER A 353      18.841   2.666  14.640  1.00 27.72           C
ATOM   2732  C   SER A 353      18.307   3.740  13.698  1.00 28.04           C
ATOM   2733  O   SER A 353      17.427   3.484  12.862  1.00 29.84           O
ATOM   2734  CB  SER A 353      20.380   2.717  14.745  1.00 31.69           C
ATOM   2735  OG  SER A 353      20.838   3.803  15.544  1.00 36.34           O
ATOM   2736  N   SER A 354      18.809   4.954  13.888  1.00 27.92           N
ATOM   2737  CA  SER A 354      18.551   6.068  12.994  1.00 27.94           C
ATOM   2738  C   SER A 354      19.728   7.028  13.100  1.00 25.84           C
ATOM   2739  O   SER A 354      20.447   7.016  14.093  1.00 29.36           O
ATOM   2740  CB  SER A 354      17.239   6.775  13.375  1.00 30.62           C
ATOM   2741  OG  SER A 354      17.345   7.421  14.635  1.00 33.59           O
ATOM   2742  N   LEU A 355      19.934   7.857  12.080  1.00 27.47           N
ATOM   2743  CA  LEU A 355      21.058   8.791  12.113  1.00 26.82           C
ATOM   2744  C   LEU A 355      20.899   9.798  13.258  1.00 29.87           C
ATOM   2745  O   LEU A 355      21.886  10.189  13.883  1.00 30.99           O
ATOM   2746  CB  LEU A 355      21.242   9.483  10.765  1.00 29.91           C
ATOM   2747  CG  LEU A 355      21.695   8.561   9.624  1.00 27.37           C
ATOM   2748  CD1 LEU A 355      21.829   9.356   8.353  1.00 28.57           C
ATOM   2749  CD2 LEU A 355      23.017   7.859   9.947  1.00 26.06           C
ATOM   2750  N   GLY A 356      19.659  10.175  13.562  1.00 30.26           N
ATOM   2751  CA  GLY A 356      19.390  11.022  14.718  1.00 34.06           C
ATOM   2752  C   GLY A 356      19.842  10.429  16.045  1.00 34.74           C
ATOM   2753  O   GLY A 356      20.298  11.156  16.924  1.00 39.87           O
ATOM   2754  N   GLN A 357      19.709   9.112  16.197  1.00 35.08           N
ATOM   2755  CA  GLN A 357      20.173   8.422  17.407  1.00 32.82           C
ATOM   2756  C   GLN A 357      21.701   8.323  17.471  1.00 34.40           C
ATOM   2757  O   GLN A 357      22.267   8.043  18.534  1.00 34.42           O
ATOM   2758  CB  GLN A 357      19.556   7.024  17.513  1.00 34.51           C
ATOM   2759  CG  GLN A 357      18.055   7.014  17.796  1.00 38.02           C
ATOM   2760  CD  GLN A 357      17.444   5.625  17.632  1.00 36.96           C
ATOM   2761  OE1 GLN A 357      17.506   4.778  18.540  1.00 52.95           O
ATOM   2762  NE2 GLN A 357      16.850   5.384  16.476  1.00 39.99           N
ATOM   2763  N   LEU A 358      22.355   8.543  16.331  1.00 32.53           N
ATOM   2764  CA  LEU A 358      23.813   8.543  16.243  1.00 31.44           C
ATOM   2765  C   LEU A 358      24.405   9.969  16.105  1.00 36.33           C
ATOM   2766  O   LEU A 358      25.526  10.147  15.608  1.00 34.60           O
ATOM   2767  CB  LEU A 358      24.243   7.653  15.076  1.00 29.67           C
ATOM   2768  CG  LEU A 358      23.786   6.189  15.121  1.00 27.97           C
ATOM   2769  CD1 LEU A 358      24.139   5.493  13.800  1.00 34.48           C
ATOM   2770  CD2 LEU A 358      24.377   5.453  16.341  1.00 28.17           C
ATOM   2771  N   ASN A 359      23.636  10.968  16.538  1.00 39.99           N
ATOM   2772  CA  ASN A 359      24.090  12.367  16.681  1.00 44.86           C
ATOM   2773  C   ASN A 359      24.348  13.121  15.373  1.00 40.78           C
ATOM   2774  O   ASN A 359      25.171  14.040  15.339  1.00 47.36           O
ATOM   2775  CB  ASN A 359      25.337  12.450  17.584  1.00 53.10           C
ATOM   2776  CG  ASN A 359      25.614  13.873  18.094  1.00 66.79           C
ATOM   2777  OD1 ASN A 359      24.696  14.672  18.285  1.00 81.28           O
ATOM   2778  ND2 ASN A 359      26.891  14.188  18.306  1.00 80.72           N
ATOM   2779  N   PHE A 360      23.632  12.770  14.309  1.00 37.00           N
ATOM   2780  CA  PHE A 360      23.817  13.456  13.030  1.00 39.06           C
ATOM   2781  C   PHE A 360      23.060  14.778  12.932  1.00 43.84           C
ATOM   2782  O   PHE A 360      22.122  15.004  13.688  1.00 50.55           O
ATOM   2783  CB  PHE A 360      23.496  12.522  11.866  1.00 36.97           C
ATOM   2784  CG  PHE A 360      24.646  11.649  11.510  1.00 33.99           C
ATOM   2785  CD1 PHE A 360      25.510  12.010  10.487  1.00 38.52           C
ATOM   2786  CD2 PHE A 360      24.930  10.526  12.257  1.00 31.59           C
ATOM   2787  CE1 PHE A 360      26.609  11.232  10.185  1.00 47.81           C
ATOM   2788  CE2 PHE A 360      26.034   9.735  11.958  1.00 36.24           C
ATOM   2789  CZ  PHE A 360      26.871  10.091  10.915  1.00 40.36           C
ATOM   2790  N   THR A 361      23.513  15.654  12.023  1.00 53.11           N
ATOM   2791  CA  THR A 361      22.922  16.997  11.831  1.00 54.28           C
ATOM   2792  C   THR A 361      21.512  16.898  11.255  1.00 58.69           C
ATOM   2793  O   THR A 361      21.285  16.165  10.275  1.00 57.16           O
ATOM   2794  CB  THR A 361      23.772  17.897  10.876  1.00 58.09           C
ATOM   2795  OG1 THR A 361      25.131  17.956  11.330  1.00 64.17           O
ATOM   2796  CG2 THR A 361      23.192  19.337  10.794  1.00 61.97           C
ATOM   2797  N   GLY A 362      20.586  17.649  11.860  1.00 62.12           N
ATOM   2798  CA  GLY A 362      19.164  17.627  11.486  1.00 64.90           C
ATOM   2799  C   GLY A 362      18.821  18.364  10.202  1.00 60.12           C
ATOM   2800  O   GLY A 362      19.551  19.257   9.770  1.00 63.03           O
ATOM   2801  N   SER A 363      17.705  17.964   9.592  1.00 54.82           N
ATOM   2802  CA  SER A 363      17.196  18.522   8.322  1.00 57.18           C
ATOM   2803  C   SER A 363      18.031  18.159   7.069  1.00 53.43           C
ATOM   2804  O   SER A 363      17.600  18.408   5.943  1.00 59.88           O
ATOM   2805  CB  SER A 363      16.958  20.042   8.424  1.00 66.36           C
ATOM   2806  OG  SER A 363      18.150  20.790   8.240  1.00 75.52           O
ATOM   2807  N   VAL A 364      19.210  17.573   7.256  1.00 46.32           N
ATOM   2808  CA  VAL A 364      20.014  17.086   6.139  1.00 39.88           C
ATOM   2809  C   VAL A 364      19.457  15.722   5.698  1.00 37.04           C
ATOM   2810  O   VAL A 364      19.007  14.934   6.533  1.00 39.34           O
ATOM   2811  CB  VAL A 364      21.505  16.965   6.542  1.00 40.30           C
ATOM   2812  CG1 VAL A 364      22.333  16.367   5.413  1.00 38.81           C
ATOM   2813  CG2 VAL A 364      22.063  18.329   6.956  1.00 46.27           C
ATOM   2814  N   ILE A 365      19.453  15.473   4.388  1.00 32.39           N
ATOM   2815  CA  ILE A 365      19.131  14.162   3.824  1.00 30.68           C
ATOM   2816  C   ILE A 365      20.442  13.498   3.397  1.00 29.38           C
ATOM   2817  O   ILE A 365      21.272  14.132   2.761  1.00 27.93           O
ATOM   2818  CB  ILE A 365      18.216  14.271   2.590  1.00 34.78           C
ATOM   2819  CG1 ILE A 365      16.920  15.016   2.931  1.00 41.36           C
ATOM   2820  CG2 ILE A 365      17.900  12.886   2.035  1.00 36.64           C
ATOM   2821  CD1 ILE A 365      16.042  15.265   1.724  1.00 58.75           C
ATOM   2822  N   TYR A 366      20.602  12.219   3.726  1.00 29.61           N
ATOM   2823  CA  TYR A 366      21.844  11.490   3.473  1.00 26.76           C
ATOM   2824  C   TYR A 366      21.673  10.312   2.505  1.00 26.19           C
ATOM   2825  O   TYR A 366      20.567   9.797   2.282  1.00 26.26           O
ATOM   2826  CB  TYR A 366      22.403  10.942   4.792  1.00 26.14           C
ATOM   2827  CG  TYR A 366      22.809  11.988   5.807  1.00 24.67           C
ATOM   2828  CD1 TYR A 366      24.120  12.447   5.878  1.00 28.63           C
ATOM   2829  CD2 TYR A 366      21.881  12.517   6.701  1.00 31.21           C
ATOM   2830  CE1 TYR A 366      24.499  13.407   6.814  1.00 33.04           C
ATOM   2831  CE2 TYR A 366      22.251  13.474   7.640  1.00 33.99           C
ATOM   2832  CZ  TYR A 366      23.559  13.912   7.693  1.00 32.20           C
ATOM   2833  OH  TYR A 366      23.928  14.859   8.616  1.00 40.18           O
ATOM   2834  N   GLU A 367      22.794   9.907   1.925  1.00 24.25           N
ATOM   2835  CA  GLU A 367      22.909   8.672   1.179  1.00 23.86           C
ATOM   2836  C   GLU A 367      24.077   7.901   1.765  1.00 23.07           C
ATOM   2837  O   GLU A 367      25.084   8.498   2.178  1.00 22.50           O
ATOM   2838  CB  GLU A 367      23.164   8.983  -0.291  1.00 27.94           C
ATOM   2839  CG  GLU A 367      23.393   7.784  -1.195  1.00 31.39           C
ATOM   2840  CD  GLU A 367      23.353   8.192  -2.654  1.00 25.52           C
ATOM   2841  OE1 GLU A 367      22.241   8.467  -3.159  1.00 30.97           O
ATOM   2842  OE2 GLU A 367      24.433   8.274  -3.271  1.00 30.17           O
ATOM   2843  N   ALA A 368      23.923   6.581   1.833  1.00 23.95           N
ATOM   2844  CA  ALA A 368      24.958   5.704   2.392  1.00 20.60           C
ATOM   2845  C   ALA A 368      25.328   4.629   1.378  1.00 19.93           C
ATOM   2846  O   ALA A 368      24.459   4.123   0.666  1.00 23.01           O
ATOM   2847  CB  ALA A 368      24.499   5.063   3.690  1.00 22.95           C
ATOM   2848  N   GLN A 369      26.618   4.326   1.292  1.00 21.09           N
ATOM   2849  CA  GLN A 369      27.101   3.156   0.577  1.00 21.33           C
ATOM   2850  C   GLN A 369      27.708   2.172   1.574  1.00 17.82           C
ATOM   2851  O   GLN A 369      28.558   2.526   2.390  1.00 19.81           O
ATOM   2852  CB  GLN A 369      28.167   3.508  -0.476  1.00 20.64           C
ATOM   2853  CG  GLN A 369      28.530   2.302  -1.341  1.00 24.97           C
ATOM   2854  CD  GLN A 369      29.327   2.641  -2.585  1.00 30.41           C
ATOM   2855  OE1 GLN A 369      29.814   3.767  -2.759  1.00 30.75           O
ATOM   2856  NE2 GLN A 369      29.463   1.656  -3.467  1.00 34.21           N
ATOM   2857  N   ASP A 370      27.242   0.936   1.490  1.00 20.49           N
ATOM   2858  CA  ASP A 370      27.772  -0.165   2.264  1.00 20.23           C
ATOM   2859  C   ASP A 370      29.132  -0.482   1.648  1.00 19.34           C
ATOM   2860  O   ASP A 370      29.224  -0.815   0.467  1.00 21.68           O
ATOM   2861  CB  ASP A 370      26.819  -1.365   2.192  1.00 21.45           C
ATOM   2862  CG  ASP A 370      27.271  -2.524   3.061  1.00 21.42           C
ATOM   2863  OD1 ASP A 370      28.459  -2.906   2.946  1.00 22.38           O
ATOM   2864  OD2 ASP A 370      26.442  -3.041   3.858  1.00 25.53           O
ATOM   2865  N   VAL A 371      30.181  -0.339   2.442  1.00 17.94           N
ATOM   2866  CA  VAL A 371      31.554  -0.420   1.930  1.00 17.30           C
ATOM   2867  C   VAL A 371      31.879  -1.831   1.428  1.00 20.50           C
ATOM   2868  O   VAL A 371      32.595  -1.992   0.443  1.00 21.54           O
ATOM   2869  CB  VAL A 371      32.570   0.069   2.974  1.00 19.48           C
ATOM   2870  CG1 VAL A 371      34.015  -0.126   2.513  1.00 19.53           C
ATOM   2871  CG2 VAL A 371      32.294   1.547   3.312  1.00 19.53           C
ATOM   2872  N   TYR A 372      31.319  -2.851   2.072  1.00 20.65           N
ATOM   2873  CA  TYR A 372      31.578  -4.234   1.651  1.00 21.05           C
ATOM   2874  C   TYR A 372      30.650  -4.788   0.566  1.00 24.36           C
ATOM   2875  O   TYR A 372      31.100  -5.514  -0.318  1.00 27.22           O
ATOM   2876  CB  TYR A 372      31.621  -5.156   2.868  1.00 16.81           C
ATOM   2877  CG  TYR A 372      32.911  -5.075   3.644  1.00 16.89           C
ATOM   2878  CD1 TYR A 372      34.137  -5.354   3.025  1.00 19.45           C
ATOM   2879  CD2 TYR A 372      32.941  -4.697   4.987  1.00 18.91           C
ATOM   2880  CE1 TYR A 372      35.321  -5.284   3.715  1.00 19.23           C
ATOM   2881  CE2 TYR A 372      34.140  -4.627   5.697  1.00 17.82           C
ATOM   2882  CZ  TYR A 372      35.330  -4.916   5.053  1.00 16.42           C
ATOM   2883  OH  TYR A 372      36.525  -4.866   5.730  1.00 17.92           O
ATOM   2884  N   SER A 373      29.362  -4.480   0.622  1.00 19.60           N
ATOM   2885  CA  SER A 373      28.443  -4.952  -0.406  1.00 20.20           C
ATOM   2886  C   SER A 373      28.357  -4.038  -1.630  1.00 25.19           C
ATOM   2887  O   SER A 373      28.048  -4.498  -2.716  1.00 29.74           O
ATOM   2888  CB  SER A 373      27.046  -5.163   0.185  1.00 26.95           C
ATOM   2889  OG  SER A 373      26.378  -3.928   0.364  1.00 25.85           O
ATOM   2890  N   GLY A 374      28.640  -2.754  -1.431  1.00 25.42           N
ATOM   2891  CA  GLY A 374      28.536  -1.753  -2.468  1.00 24.82           C
ATOM   2892  C   GLY A 374      27.135  -1.202  -2.637  1.00 26.83           C
ATOM   2893  O   GLY A 374      26.909  -0.313  -3.474  1.00 31.88           O
ATOM   2894  N   ASP A 375      26.185  -1.727  -1.859  1.00 27.71           N
ATOM   2895  CA  ASP A 375      24.786  -1.323  -1.979  1.00 28.58           C
ATOM   2896  C   ASP A 375      24.576   0.104  -1.466  1.00 22.62           C
ATOM   2897  O   ASP A 375      25.254   0.561  -0.541  1.00 23.55           O
ATOM   2898  CB  ASP A 375      23.872  -2.292  -1.217  1.00 31.75           C
ATOM   2899  CG  ASP A 375      23.784  -3.674  -1.874  1.00 40.95           C
ATOM   2900  OD1 ASP A 375      24.238  -3.853  -3.027  1.00 40.17           O
ATOM   2901  OD2 ASP A 375      23.245  -4.596  -1.229  1.00 41.47           O
ATOM   2902  N   ILE A 376      23.615   0.787  -2.072  1.00 28.85           N
ATOM   2903  CA  ILE A 376      23.343   2.186  -1.774  1.00 26.40           C
ATOM   2904  C   ILE A 376      21.984   2.318  -1.062  1.00 26.42           C
ATOM   2905  O   ILE A 376      20.986   1.748  -1.509  1.00 32.66           O
ATOM   2906  CB  ILE A 376      23.404   3.040  -3.076  1.00 30.84           C
ATOM   2907  CG1 ILE A 376      24.871   3.145  -3.563  1.00 34.36           C
ATOM   2908  CG2 ILE A 376      22.806   4.430  -2.843  1.00 33.44           C
ATOM   2909  CD1 ILE A 376      25.013   3.434  -5.012  1.00 52.97           C
ATOM   2910  N   ILE A 377      21.994   3.024   0.073  1.00 25.87           N
ATOM   2911  CA  ILE A 377      20.806   3.337   0.861  1.00 30.18           C
ATOM   2912  C   ILE A 377      20.605   4.852   0.767  1.00 34.19           C
ATOM   2913  O   ILE A 377      21.413   5.624   1.274  1.00 29.39           O
ATOM   2914  CB  ILE A 377      20.985   2.906   2.350  1.00 33.84           C
ATOM   2915  CG1 ILE A 377      21.384   1.420   2.453  1.00 37.38           C
ATOM   2916  CG2 ILE A 377      19.715   3.189   3.145  1.00 40.45           C
ATOM   2917  CD1 ILE A 377      22.904   1.164   2.655  1.00 43.41           C
ATOM   2918  N   SER A 378      19.536   5.292   0.121  1.00 38.47           N
ATOM   2919  CA  SER A 378      19.393   6.712  -0.173  1.00 38.81           C
ATOM   2920  C   SER A 378      18.162   7.312   0.490  1.00 41.23           C
ATOM   2921  O   SER A 378      17.172   6.624   0.705  1.00 48.28           O
ATOM   2922  CB  SER A 378      19.361   6.929  -1.687  1.00 44.96           C
ATOM   2923  OG  SER A 378      19.618   8.286  -2.000  1.00 52.91           O
ATOM   2924  N   GLY A 379      18.246   8.597   0.830  1.00 38.32           N
ATOM   2925  CA  GLY A 379      17.109   9.328   1.387  1.00 37.36           C
ATOM   2926  C   GLY A 379      16.918   9.138   2.877  1.00 36.64           C
ATOM   2927  O   GLY A 379      15.788   9.134   3.375  1.00 42.02           O
ATOM   2928  N   LEU A 380      18.032   8.998   3.589  1.00 31.77           N
ATOM   2929  CA  LEU A 380      18.008   8.859   5.036  1.00 29.63           C
ATOM   2930  C   LEU A 380      17.943  10.240   5.692  1.00 32.73           C
ATOM   2931  O   LEU A 380      18.830  11.077   5.495  1.00 35.63           O
ATOM   2932  CB  LEU A 380      19.254   8.127   5.509  1.00 27.44           C
ATOM   2933  CG  LEU A 380      19.390   6.663   5.100  1.00 31.10           C
ATOM   2934  CD1 LEU A 380      20.808   6.200   5.340  1.00 31.26           C
ATOM   2935  CD2 LEU A 380      18.410   5.807   5.889  1.00 32.79           C
ATOM   2936  N   ARG A 381      16.879  10.488   6.446  1.00 34.02           N
ATOM   2937  CA  ARG A 381      16.800  11.680   7.288  1.00 33.05           C
ATOM   2938  C   ARG A 381      17.178  11.237   8.687  1.00 30.74           C
ATOM   2939  O   ARG A 381      17.254  10.031   8.957  1.00 32.87           O
ATOM   2940  CB  ARG A 381      15.394  12.276   7.261  1.00 38.98           C
ATOM   2941  CG  ARG A 381      14.813  12.441   5.862  1.00 47.12           C
ATOM   2942  CD  ARG A 381      13.424  13.038   5.917  1.00 61.26           C
ATOM   2943  NE  ARG A 381      13.482  14.496   5.996  1.00 71.84           N
ATOM   2944  CZ  ARG A 381      13.494  15.318   4.948  1.00 74.33           C
ATOM   2945  NH1 ARG A 381      13.440  14.844   3.704  1.00 76.73           N
ATOM   2946  NH2 ARG A 381      13.558  16.629   5.146  1.00 85.99           N
ATOM   2947  N   ASP A 382      17.434  12.187   9.580  1.00 31.96           N
ATOM   2948  CA  ASP A 382      17.798  11.828  10.955  1.00 32.73           C
ATOM   2949  C   ASP A 382      16.752  10.903  11.580  1.00 32.84           C
ATOM   2950  O   ASP A 382      17.096   9.982  12.298  1.00 33.14           O
ATOM   2951  CB  ASP A 382      17.982  13.072  11.834  1.00 36.04           C
ATOM   2952  CG  ASP A 382      19.380  13.650  11.759  1.00 42.99           C
ATOM   2953  OD1 ASP A 382      20.223  13.143  10.980  1.00 47.27           O
ATOM   2954  OD2 ASP A 382      19.636  14.618  12.502  1.00 50.30           O
ATOM   2955  N   GLU A 383      15.482  11.133  11.271  1.00 34.25           N
ATOM   2956  CA  GLU A 383      14.395  10.372  11.884  1.00 34.71           C
ATOM   2957  C   GLU A 383      14.124   9.007  11.229  1.00 32.31           C
ATOM   2958  O   GLU A 383      13.336   8.216  11.756  1.00 38.07           O
ATOM   2959  CB  GLU A 383      13.099  11.204  11.898  1.00 40.62           C
ATOM   2960  CG  GLU A 383      12.548  11.550  10.513  1.00 46.96           C
ATOM   2961  CD  GLU A 383      13.043  12.890   9.958  1.00 58.61           C
ATOM   2962  OE1 GLU A 383      14.122  13.382  10.369  1.00 50.81           O
ATOM   2963  OE2 GLU A 383      12.338  13.445   9.090  1.00 67.52           O
ATOM   2964  N   THR A 384      14.753   8.745  10.085  1.00 32.56           N
ATOM   2965  CA  THR A 384      14.506   7.521   9.334  1.00 30.07           C
ATOM   2966  C   THR A 384      15.079   6.301  10.084  1.00 29.92           C
ATOM   2967  O   THR A 384      16.273   6.225  10.383  1.00 35.58           O
ATOM   2968  CB  THR A 384      15.101   7.593   7.907  1.00 28.37           C
ATOM   2969  OG1 THR A 384      14.632   8.773   7.239  1.00 33.26           O
ATOM   2970  CG2 THR A 384      14.712   6.364   7.093  1.00 33.23           C
ATOM   2971  N   ASN A 385      14.193   5.368  10.409  1.00 31.84           N
ATOM   2972  CA  ASN A 385      14.582   4.108  11.003  1.00 30.82           C
ATOM   2973  C   ASN A 385      15.249   3.236   9.943  1.00 35.46           C
ATOM   2974  O   ASN A 385      14.770   3.146   8.812  1.00 39.39           O
ATOM   2975  CB  ASN A 385      13.346   3.408  11.582  1.00 37.72           C
ATOM   2976  CG  ASN A 385      12.847   4.059  12.868  1.00 39.20           C
ATOM   2977  OD1 ASN A 385      13.583   4.790  13.528  1.00 43.32           O
ATOM   2978  ND2 ASN A 385      11.591   3.789  13.230  1.00 61.79           N
ATOM   2979  N   PHE A 386      16.387   2.637  10.289  1.00 30.55           N
ATOM   2980  CA  PHE A 386      17.005   1.634   9.434  1.00 30.99           C
ATOM   2981  C   PHE A 386      17.439   0.446  10.270  1.00 29.68           C
ATOM   2982  O   PHE A 386      17.563   0.545  11.500  1.00 29.05           O
ATOM   2983  CB  PHE A 386      18.187   2.217   8.640  1.00 31.60           C
ATOM   2984  CG  PHE A 386      19.334   2.697   9.497  1.00 27.63           C
ATOM   2985  CD1 PHE A 386      20.258   1.798  10.027  1.00 24.98           C
ATOM   2986  CD2 PHE A 386      19.513   4.049   9.746  1.00 28.88           C
ATOM   2987  CE1 PHE A 386      21.317   2.245  10.813  1.00 29.38           C
ATOM   2988  CE2 PHE A 386      20.559   4.502  10.524  1.00 30.80           C
ATOM   2989  CZ  PHE A 386      21.472   3.607  11.054  1.00 28.03           C
ATOM   2990  N   THR A 387      17.656  -0.672   9.584  1.00 28.43           N
ATOM   2991  CA  THR A 387      18.169  -1.897  10.182  1.00 26.45           C
ATOM   2992  C   THR A 387      19.399  -2.348   9.405  1.00 29.27           C
ATOM   2993  O   THR A 387      19.392  -2.353   8.174  1.00 29.78           O
ATOM   2994  CB  THR A 387      17.097  -3.015  10.121  1.00 31.19           C
ATOM   2995  OG1 THR A 387      15.940  -2.610  10.870  1.00 32.52           O
ATOM   2996  CG2 THR A 387      17.641  -4.332  10.670  1.00 29.88           C
ATOM   2997  N   VAL A 388      20.461  -2.691  10.125  1.00 23.17           N
ATOM   2998  CA  VAL A 388      21.609  -3.380   9.531  1.00 26.39           C
ATOM   2999  C   VAL A 388      21.773  -4.752  10.197  1.00 21.81           C
ATOM   3000  O   VAL A 388      21.542  -4.898  11.388  1.00 26.16           O
ATOM   3001  CB  VAL A 388      22.927  -2.552   9.626  1.00 25.74           C
ATOM   3002  CG1 VAL A 388      22.827  -1.285   8.749  1.00 30.65           C
ATOM   3003  CG2 VAL A 388      23.254  -2.192  11.058  1.00 27.52           C
ATOM   3004  N   ILE A 389      22.148  -5.750   9.404  1.00 23.27           N
ATOM   3005  CA  ILE A 389      22.340  -7.103   9.893  1.00 21.66           C
ATOM   3006  C   ILE A 389      23.827  -7.314  10.068  1.00 22.22           C
ATOM   3007  O   ILE A 389      24.576  -7.249   9.088  1.00 22.11           O
ATOM   3008  CB  ILE A 389      21.767  -8.150   8.926  1.00 26.92           C
ATOM   3009  CG1 ILE A 389      20.254  -7.932   8.746  1.00 34.62           C
ATOM   3010  CG2 ILE A 389      22.102  -9.573   9.433  1.00 25.04           C
ATOM   3011  CD1 ILE A 389      19.637  -8.839   7.729  1.00 43.61           C
ATOM   3012  N   ILE A 390      24.242  -7.529  11.317  1.00 20.40           N
ATOM   3013  CA  ILE A 390      25.665  -7.619  11.673  1.00 20.23           C
ATOM   3014  C   ILE A 390      25.959  -9.032  12.182  1.00 20.54           C
ATOM   3015  O   ILE A 390      25.285  -9.536  13.087  1.00 20.76           O
ATOM   3016  CB  ILE A 390      26.095  -6.607  12.775  1.00 18.13           C
ATOM   3017  CG1 ILE A 390      25.475  -5.209  12.556  1.00 19.51           C
ATOM   3018  CG2 ILE A 390      27.645  -6.499  12.837  1.00 19.77           C
ATOM   3019  CD1 ILE A 390      25.512  -4.337  13.829  1.00 17.41           C
ATOM   3020  N   ASN A 391      26.981  -9.659  11.600  1.00 20.15           N
ATOM   3021  CA  ASN A 391      27.359 -11.007  11.994  1.00 19.05           C
ATOM   3022  C   ASN A 391      28.286 -10.989  13.200  1.00 18.60           C
ATOM   3023  O   ASN A 391      28.960  -9.987  13.447  1.00 19.27           O
ATOM   3024  CB  ASN A 391      27.984 -11.770  10.815  1.00 20.41           C
ATOM   3025  CG  ASN A 391      27.004 -12.023   9.693  1.00 19.10           C
ATOM   3026  OD1 ASN A 391      25.793 -12.137   9.918  1.00 22.28           O
ATOM   3027  ND2 ASN A 391      27.523 -12.116   8.469  1.00 22.14           N
ATOM   3028  N   PRO A 392      28.310 -12.087  13.974  1.00 18.80           N
ATOM   3029  CA  PRO A 392      29.106 -12.084  15.192  1.00 17.92           C
ATOM   3030  C   PRO A 392      30.604 -11.901  14.904  1.00 19.05           C
ATOM   3031  O   PRO A 392      31.137 -12.489  13.958  1.00 21.71           O
ATOM   3032  CB  PRO A 392      28.854 -13.473  15.800  1.00 26.07           C
ATOM   3033  CG  PRO A 392      27.786 -14.060  15.086  1.00 21.50           C
ATOM   3034  CD  PRO A 392      27.498 -13.311  13.845  1.00 20.01           C
ATOM   3035  N   SER A 393      31.266 -11.103  15.731  1.00 17.39           N
ATOM   3036  CA  SER A 393      32.676 -10.693  15.519  1.00 18.93           C
ATOM   3037  C   SER A 393      32.880 -10.071  14.135  1.00 18.92           C
ATOM   3038  O   SER A 393      33.959 -10.149  13.567  1.00 21.94           O
ATOM   3039  CB  SER A 393      33.675 -11.827  15.821  1.00 20.95           C
ATOM   3040  OG  SER A 393      33.530 -12.930  14.950  1.00 23.02           O
ATOM   3041  N   GLY A 394      31.837  -9.396  13.650  1.00 18.11           N
ATOM   3042  CA  GLY A 394      31.831  -8.775  12.330  1.00 17.59           C
ATOM   3043  C   GLY A 394      31.313  -7.358  12.336  1.00 17.07           C
ATOM   3044  O   GLY A 394      30.915  -6.826  13.376  1.00 17.29           O
ATOM   3045  N   VAL A 395      31.294  -6.758  11.153  1.00 17.10           N
ATOM   3046  CA  VAL A 395      30.892  -5.364  11.001  1.00 17.29           C
ATOM   3047  C   VAL A 395      29.950  -5.173   9.821  1.00 17.23           C
ATOM   3048  O   VAL A 395      29.855  -6.027   8.938  1.00 18.22           O
ATOM   3049  CB  VAL A 395      32.103  -4.415  10.782  1.00 17.96           C
ATOM   3050  CG1 VAL A 395      33.015  -4.404  12.012  1.00 19.67           C
ATOM   3051  CG2 VAL A 395      32.853  -4.797   9.469  1.00 18.62           C
ATOM   3052  N   VAL A 396      29.240  -4.044   9.859  1.00 17.38           N
ATOM   3053  CA  VAL A 396      28.676  -3.423   8.683  1.00 17.09           C
ATOM   3054  C   VAL A 396      29.300  -2.018   8.661  1.00 16.90           C
ATOM   3055  O   VAL A 396      29.376  -1.343   9.684  1.00 19.12           O
ATOM   3056  CB  VAL A 396      27.126  -3.348   8.724  1.00 18.31           C
ATOM   3057  CG1 VAL A 396      26.591  -2.455   7.594  1.00 20.67           C
ATOM   3058  CG2 VAL A 396      26.517  -4.765   8.628  1.00 20.69           C
ATOM   3059  N   MET A 397      29.737  -1.579   7.480  1.00 18.03           N
ATOM   3060  CA  MET A 397      30.380  -0.279   7.354  1.00 17.44           C
ATOM   3061  C   MET A 397      29.690   0.538   6.293  1.00 17.53           C
ATOM   3062  O   MET A 397      29.462   0.055   5.191  1.00 19.02           O
ATOM   3063  CB  MET A 397      31.859  -0.423   6.975  1.00 20.50           C
ATOM   3064  CG  MET A 397      32.574   0.898   6.934  1.00 21.22           C
ATOM   3065  SD  MET A 397      34.344   0.637   6.618  1.00 20.50           S
ATOM   3066  CE  MET A 397      35.002   2.279   6.995  1.00 23.61           C
ATOM   3067  N   TRP A 398      29.367   1.783   6.642  1.00 18.67           N
ATOM   3068  CA  TRP A 398      28.756   2.727   5.719  1.00 17.53           C
ATOM   3069  C   TRP A 398      29.673   3.929   5.487  1.00 14.72           C
ATOM   3070  O   TRP A 398      30.337   4.425   6.422  1.00 19.58           O
ATOM   3071  CB  TRP A 398      27.461   3.284   6.325  1.00 18.88           C
ATOM   3072  CG  TRP A 398      26.272   2.392   6.286  1.00 20.74           C
ATOM   3073  CD1 TRP A 398      26.221   1.085   5.909  1.00 20.42           C
ATOM   3074  CD2 TRP A 398      24.949   2.744   6.698  1.00 22.52           C
ATOM   3075  NE1 TRP A 398      24.926   0.611   6.016  1.00 23.20           N
ATOM   3076  CE2 TRP A 398      24.132   1.613   6.505  1.00 22.42           C
ATOM   3077  CE3 TRP A 398      24.365   3.925   7.177  1.00 26.66           C
ATOM   3078  CZ2 TRP A 398      22.761   1.627   6.770  1.00 26.13           C
ATOM   3079  CZ3 TRP A 398      23.001   3.929   7.454  1.00 24.22           C
ATOM   3080  CH2 TRP A 398      22.224   2.782   7.260  1.00 29.21           C
ATOM   3081  N   TYR A 399      29.672   4.383   4.249  1.00 18.13           N
ATOM   3082  CA  TYR A 399      30.195   5.685   3.850  1.00 18.24           C
ATOM   3083  C   TYR A 399      28.963   6.562   3.591  1.00 17.43           C
ATOM   3084  O   TYR A 399      28.171   6.269   2.684  1.00 20.19           O
ATOM   3085  CB  TYR A 399      31.023   5.531   2.567  1.00 21.56           C
ATOM   3086  CG  TYR A 399      31.541   6.821   1.978  1.00 20.72           C
ATOM   3087  CD1 TYR A 399      32.434   7.635   2.690  1.00 19.43           C
ATOM   3088  CD2 TYR A 399      31.162   7.219   0.698  1.00 24.04           C
ATOM   3089  CE1 TYR A 399      32.915   8.846   2.125  1.00 23.43           C
ATOM   3090  CE2 TYR A 399      31.637   8.404   0.138  1.00 24.56           C
ATOM   3091  CZ  TYR A 399      32.517   9.204   0.860  1.00 22.08           C
ATOM   3092  OH  TYR A 399      32.981  10.373   0.290  1.00 28.47           O
ATOM   3093  N   LEU A 400      28.815   7.637   4.371  1.00 21.91           N
ATOM   3094  CA  LEU A 400      27.593   8.429   4.433  1.00 24.76           C
ATOM   3095  C   LEU A 400      27.898   9.872   4.047  1.00 20.16           C
ATOM   3096  O   LEU A 400      28.915  10.428   4.495  1.00 22.54           O
ATOM   3097  CB  LEU A 400      27.088   8.366   5.892  1.00 30.15           C
ATOM   3098  CG  LEU A 400      25.823   9.017   6.402  1.00 32.18           C
ATOM   3099  CD1 LEU A 400      24.646   8.091   6.243  1.00 36.26           C
ATOM   3100  CD2 LEU A 400      25.997   9.408   7.866  1.00 37.59           C
ATOM   3101  N   TYR A 401      27.024  10.487   3.253  1.00 19.44           N
ATOM   3102  CA  TYR A 401      27.205  11.874   2.847  1.00 21.42           C
ATOM   3103  C   TYR A 401      25.855  12.537   2.575  1.00 22.04           C
ATOM   3104  O   TYR A 401      24.887  11.866   2.201  1.00 23.62           O
ATOM   3105  CB  TYR A 401      28.070  11.950   1.575  1.00 23.27           C
ATOM   3106  CG  TYR A 401      27.711  10.894   0.562  1.00 22.94           C
ATOM   3107  CD1 TYR A 401      26.816  11.150  -0.462  1.00 24.97           C
ATOM   3108  CD2 TYR A 401      28.227   9.612   0.664  1.00 27.49           C
ATOM   3109  CE1 TYR A 401      26.467  10.156  -1.370  1.00 24.49           C
ATOM   3110  CE2 TYR A 401      27.892   8.629  -0.243  1.00 25.79           C
ATOM   3111  CZ  TYR A 401      27.014   8.890  -1.239  1.00 27.11           C
ATOM   3112  OH  TYR A 401      26.714   7.870  -2.110  1.00 28.75           O
ATOM   3113  N   PRO A 402      25.791  13.865   2.751  1.00 24.24           N
ATOM   3114  CA  PRO A 402      24.578  14.588   2.401  1.00 24.31           C
ATOM   3115  C   PRO A 402      24.283  14.556   0.901  1.00 24.97           C
ATOM   3116  O   PRO A 402      25.218  14.515   0.082  1.00 27.94           O
ATOM   3117  CB  PRO A 402      24.874  16.036   2.826  1.00 26.64           C
ATOM   3118  CG  PRO A 402      26.090  16.021   3.615  1.00 31.42           C
ATOM   3119  CD  PRO A 402      26.827  14.740   3.324  1.00 27.18           C
ATOM   3120  N   ILE A 403      22.998  14.572   0.551  1.00 26.85           N
ATOM   3121  CA  ILE A 403      22.573  14.720  -0.830  1.00 25.60           C
ATOM   3122  C   ILE A 403      21.493  15.774  -0.968  1.00 29.95           C
ATOM   3123  O   ILE A 403      20.808  16.121  -0.002  1.00 31.06           O
ATOM   3124  CB  ILE A 403      22.044  13.395  -1.443  1.00 28.29           C
ATOM   3125  CG1 ILE A 403      20.879  12.824  -0.618  1.00 35.38           C
ATOM   3126  CG2 ILE A 403      23.174  12.376  -1.578  1.00 26.89           C
ATOM   3127  CD1 ILE A 403      20.129  11.719  -1.322  1.00 36.14           C
ATOM   3128  N   LYS A 404      21.376  16.274  -2.193  1.00 31.18           N
ATOM   3129  CA  LYS A 404      20.256  17.082  -2.637  1.00 40.49           C
ATOM   3130  C   LYS A 404      19.300  16.202  -3.451  1.00 54.63           C
ATOM   3131  O   LYS A 404      19.709  15.183  -4.048  1.00 49.76           O
ATOM   3132  CB  LYS A 404      20.794  18.219  -3.495  1.00 43.27           C
ATOM   3133  CG  LYS A 404      21.730  19.160  -2.716  1.00 61.27           C
ATOM   3134  CD  LYS A 404      23.022  19.508  -3.464  1.00 72.49           C
ATOM   3135  CE  LYS A 404      22.915  20.803  -4.286  1.00 79.37           C
ATOM   3136  NZ  LYS A 404      21.960  20.711  -5.430  1.00 87.01           N
ATOM   3138  N   LEU B  18      24.588 -44.927  30.321  1.00 25.38           N
ATOM   3139  CA  LEU B  18      23.188 -45.433  30.537  1.00 22.34           C
ATOM   3140  C   LEU B  18      22.966 -46.692  29.685  1.00 22.56           C
ATOM   3141  O   LEU B  18      23.173 -46.678  28.446  1.00 24.43           O
ATOM   3142  CB  LEU B  18      22.165 -44.343  30.193  1.00 23.18           C
ATOM   3143  CG  LEU B  18      20.669 -44.660  30.126  1.00 22.81           C
ATOM   3144  CD1 LEU B  18      20.146 -45.204  31.464  1.00 27.83           C
ATOM   3145  CD2 LEU B  18      19.876 -43.414  29.701  1.00 23.08           C
ATOM   3146  N   ASP B  19      22.543 -47.769  30.351  1.00 24.10           N
ATOM   3147  CA  ASP B  19      22.441 -49.100  29.744  1.00 25.40           C
ATOM   3148  C   ASP B  19      21.112 -49.279  29.015  1.00 26.48           C
ATOM   3149  O   ASP B  19      20.337 -50.169  29.355  1.00 29.93           O
ATOM   3150  CB  ASP B  19      22.605 -50.176  30.840  1.00 30.29           C
ATOM   3151  CG  ASP B  19      22.671 -51.597  30.287  1.00 29.44           C
ATOM   3152  OD1 ASP B  19      23.019 -51.775  29.098  1.00 34.76           O
ATOM   3153  OD2 ASP B  19      22.392 -52.543  31.062  1.00 38.38           O
ATOM   3154  N   ASN B  20      20.872 -48.436  28.011  1.00 23.92           N
ATOM   3155  CA  ASN B  20      19.635 -48.486  27.215  1.00 24.52           C
ATOM   3156  C   ASN B  20      19.885 -48.909  25.762  1.00 23.99           C
ATOM   3157  O   ASN B  20      19.004 -48.792  24.913  1.00 27.95           O
ATOM   3158  CB  ASN B  20      18.884 -47.147  27.270  1.00 27.25           C
ATOM   3159  CG  ASN B  20      19.696 -45.990  26.704  1.00 23.96           C
ATOM   3160  OD1 ASN B  20      20.816 -46.188  26.215  1.00 23.08           O
ATOM   3161  ND2 ASN B  20      19.133 -44.778  26.757  1.00 24.67           N
ATOM   3162  N   GLY B  21      21.080 -49.425  25.489  1.00 25.97           N
ATOM   3163  CA  GLY B  21      21.437 -49.900  24.153  1.00 28.13           C
ATOM   3164  C   GLY B  21      21.818 -48.812  23.166  1.00 27.32           C
ATOM   3165  O   GLY B  21      22.199 -49.111  22.027  1.00 33.03           O
ATOM   3166  N   LEU B  22      21.743 -47.553  23.594  1.00 21.84           N
ATOM   3167  CA  LEU B  22      21.984 -46.438  22.690  1.00 22.90           C
ATOM   3168  C   LEU B  22      23.360 -45.807  22.853  1.00 19.29           C
ATOM   3169  O   LEU B  22      24.002 -45.906  23.914  1.00 20.58           O
ATOM   3170  CB  LEU B  22      20.922 -45.359  22.880  1.00 19.71           C
ATOM   3171  CG  LEU B  22      19.463 -45.766  22.650  1.00 23.18           C
ATOM   3172  CD1 LEU B  22      18.541 -44.612  22.983  1.00 23.38           C
ATOM   3173  CD2 LEU B  22      19.266 -46.246  21.209  1.00 26.00           C
ATOM   3174  N   LEU B  23      23.801 -45.150  21.787  1.00 21.46           N
ATOM   3175  CA  LEU B  23      25.018 -44.339  21.777  1.00 19.56           C
ATOM   3176  C   LEU B  23      26.230 -45.125  22.254  1.00 18.56           C
ATOM   3177  O   LEU B  23      27.031 -44.672  23.090  1.00 20.16           O
ATOM   3178  CB  LEU B  23      24.818 -43.046  22.572  1.00 23.17           C
ATOM   3179  CG  LEU B  23      23.676 -42.162  22.057  1.00 20.85           C
ATOM   3180  CD1 LEU B  23      23.711 -40.822  22.751  1.00 18.93           C
ATOM   3181  CD2 LEU B  23      23.597 -42.009  20.540  1.00 27.54           C
ATOM   3182  N   GLN B  24      26.382 -46.313  21.684  1.00 21.43           N
ATOM   3183  CA  GLN B  24      27.583 -47.106  21.895  1.00 23.57           C
ATOM   3184  C   GLN B  24      28.820 -46.439  21.289  1.00 20.20           C
ATOM   3185  O   GLN B  24      29.947 -46.798  21.631  1.00 21.02           O
ATOM   3186  CB  GLN B  24      27.378 -48.514  21.335  1.00 23.56           C
ATOM   3187  CG  GLN B  24      26.280 -49.287  22.034  1.00 29.64           C
ATOM   3188  CD  GLN B  24      26.488 -49.376  23.540  1.00 34.40           C
ATOM   3189  OE1 GLN B  24      25.664 -48.894  24.321  1.00 56.06           O
ATOM   3190  NE2 GLN B  24      27.597 -49.983  23.954  1.00 32.02           N
ATOM   3191  N   THR B  25      28.577 -45.470  20.400  1.00 20.92           N
ATOM   3192  CA  THR B  25      29.571 -44.536  19.904  1.00 19.78           C
ATOM   3193  C   THR B  25      28.983 -43.127  20.127  1.00 19.09           C
ATOM   3194  O   THR B  25      27.764 -42.995  20.341  1.00 19.04           O
ATOM   3195  CB  THR B  25      29.840 -44.731  18.398  1.00 17.33           C
ATOM   3196  OG1 THR B  25      28.638 -44.542  17.651  1.00 20.28           O
ATOM   3197  CG2 THR B  25      30.430 -46.137  18.105  1.00 24.87           C
ATOM   3198  N   PRO B  26      29.818 -42.075  20.065  1.00 16.87           N
ATOM   3199  CA  PRO B  26      29.227 -40.771  20.382  1.00 16.16           C
ATOM   3200  C   PRO B  26      28.152 -40.367  19.384  1.00 17.14           C
ATOM   3201  O   PRO B  26      28.260 -40.706  18.217  1.00 21.32           O
ATOM   3202  CB  PRO B  26      30.445 -39.814  20.368  1.00 21.06           C
ATOM   3203  CG  PRO B  26      31.614 -40.694  20.681  1.00 19.49           C
ATOM   3204  CD  PRO B  26      31.298 -42.014  20.030  1.00 16.50           C
ATOM   3205  N   PRO B  27      27.127 -39.633  19.855  1.00 17.06           N
ATOM   3206  CA  PRO B  27      26.091 -39.214  18.940  1.00 18.27           C
ATOM   3207  C   PRO B  27      26.636 -38.214  17.931  1.00 17.34           C
ATOM   3208  O   PRO B  27      27.490 -37.374  18.277  1.00 18.36           O
ATOM   3209  CB  PRO B  27      25.056 -38.537  19.854  1.00 21.12           C
ATOM   3210  CG  PRO B  27      25.812 -38.101  21.040  1.00 20.62           C
ATOM   3211  CD  PRO B  27      26.928 -39.111  21.227  1.00 18.08           C
ATOM   3212  N   MET B  28      26.147 -38.329  16.701  1.00 17.51           N
ATOM   3213  CA  MET B  28      26.458 -37.405  15.620  1.00 19.44           C
ATOM   3214  C   MET B  28      25.155 -36.852  15.099  1.00 18.93           C
ATOM   3215  O   MET B  28      24.175 -37.588  14.933  1.00 20.33           O
ATOM   3216  CB  MET B  28      27.166 -38.108  14.483  1.00 20.32           C
ATOM   3217  CG  MET B  28      28.476 -38.741  14.838  1.00 19.03           C
ATOM   3218  SD  MET B  28      29.221 -39.708  13.502  1.00 20.68           S
ATOM   3219  CE  MET B  28      29.348 -38.478  12.196  1.00 21.82           C
ATOM   3220  N   GLY B  29      25.143 -35.551  14.820  1.00 18.29           N
ATOM   3221  CA  GLY B  29      23.942 -34.922  14.324  1.00 19.98           C
ATOM   3222  C   GLY B  29      24.038 -33.421  14.277  1.00 18.75           C
ATOM   3223  O   GLY B  29      25.130 -32.858  14.132  1.00 19.53           O
ATOM   3224  N   TRP B  30      22.876 -32.792  14.418  1.00 20.64           N
ATOM   3225  CA  TRP B  30      22.703 -31.351  14.259  1.00 18.70           C
ATOM   3226  C   TRP B  30      21.777 -30.911  15.393  1.00 22.45           C
ATOM   3227  O   TRP B  30      20.784 -31.598  15.690  1.00 22.81           O
ATOM   3228  CB  TRP B  30      22.073 -31.062  12.901  1.00 19.17           C
ATOM   3229  CG  TRP B  30      21.875 -29.615  12.603  1.00 21.35           C
ATOM   3230  CD1 TRP B  30      22.710 -28.792  11.900  1.00 22.47           C
ATOM   3231  CD2 TRP B  30      20.745 -28.823  12.971  1.00 21.84           C
ATOM   3232  NE1 TRP B  30      22.167 -27.528  11.824  1.00 25.04           N
ATOM   3233  CE2 TRP B  30      20.963 -27.523  12.477  1.00 25.16           C
ATOM   3234  CE3 TRP B  30      19.563 -29.090  13.677  1.00 25.82           C
ATOM   3235  CZ2 TRP B  30      20.032 -26.494  12.647  1.00 26.78           C
ATOM   3236  CZ3 TRP B  30      18.652 -28.074  13.851  1.00 26.89           C
ATOM   3237  CH2 TRP B  30      18.883 -26.794  13.332  1.00 27.64           C
ATOM   3238  N   LEU B  31      22.133 -29.805  16.043  1.00 19.44           N
ATOM   3239  CA  LEU B  31      21.402 -29.243  17.177  1.00 19.41           C
ATOM   3240  C   LEU B  31      21.176 -27.753  16.866  1.00 19.80           C
ATOM   3241  O   LEU B  31      22.111 -27.053  16.472  1.00 23.56           O
ATOM   3242  CB  LEU B  31      22.237 -29.400  18.441  1.00 22.28           C
ATOM   3243  CG  LEU B  31      21.651 -29.418  19.850  1.00 25.89           C
ATOM   3244  CD1 LEU B  31      22.720 -29.762  20.855  1.00 26.80           C
ATOM   3245  CD2 LEU B  31      21.009 -28.106  20.205  1.00 39.13           C
ATOM   3246  N   ALA B  32      19.946 -27.275  17.049  1.00 21.11           N
ATOM   3247  CA  ALA B  32      19.583 -25.926  16.592  1.00 21.47           C
ATOM   3248  C   ALA B  32      20.242 -24.770  17.355  1.00 18.62           C
ATOM   3249  O   ALA B  32      20.364 -23.671  16.821  1.00 23.04           O
ATOM   3250  CB  ALA B  32      18.071 -25.745  16.624  1.00 23.94           C
ATOM   3251  N   TRP B  33      20.697 -25.009  18.585  1.00 17.59           N
ATOM   3252  CA  TRP B  33      20.901 -23.907  19.527  1.00 18.64           C
ATOM   3253  C   TRP B  33      22.016 -22.923  19.157  1.00 19.15           C
ATOM   3254  O   TRP B  33      21.793 -21.715  19.146  1.00 19.89           O
ATOM   3255  CB  TRP B  33      21.142 -24.394  20.954  1.00 20.63           C
ATOM   3256  CG  TRP B  33      21.328 -23.262  21.893  1.00 20.36           C
ATOM   3257  CD1 TRP B  33      22.497 -22.884  22.505  1.00 20.08           C
ATOM   3258  CD2 TRP B  33      20.335 -22.318  22.321  1.00 21.04           C
ATOM   3259  NE1 TRP B  33      22.293 -21.766  23.269  1.00 22.17           N
ATOM   3260  CE2 TRP B  33      20.971 -21.398  23.174  1.00 21.05           C
ATOM   3261  CE3 TRP B  33      18.975 -22.170  22.069  1.00 19.58           C
ATOM   3262  CZ2 TRP B  33      20.286 -20.335  23.780  1.00 26.30           C
ATOM   3263  CZ3 TRP B  33      18.291 -21.109  22.662  1.00 24.18           C
ATOM   3264  CH2 TRP B  33      18.945 -20.212  23.516  1.00 21.40           C
ATOM   3265  N   GLU B  34      23.225 -23.400  18.909  1.00 18.80           N
ATOM   3266  CA  GLU B  34      24.330 -22.444  18.814  1.00 19.54           C
ATOM   3267  C   GLU B  34      24.069 -21.436  17.713  1.00 18.05           C
ATOM   3268  O   GLU B  34      24.282 -20.235  17.902  1.00 21.35           O
ATOM   3269  CB  GLU B  34      25.673 -23.143  18.595  1.00 18.75           C
ATOM   3270  CG  GLU B  34      26.870 -22.309  19.030  1.00 18.69           C
ATOM   3271  CD  GLU B  34      27.157 -21.135  18.110  1.00 21.18           C
ATOM   3272  OE1 GLU B  34      27.112 -21.306  16.860  1.00 20.87           O
ATOM   3273  OE2 GLU B  34      27.430 -20.050  18.648  1.00 20.54           O
ATOM   3274  N   ARG B  35      23.624 -21.918  16.552  1.00 19.50           N
ATOM   3275  CA  ARG B  35      23.479 -21.052  15.374  1.00 18.48           C
ATOM   3276  C   ARG B  35      22.157 -20.275  15.331  1.00 19.82           C
ATOM   3277  O   ARG B  35      22.101 -19.146  14.813  1.00 20.85           O
ATOM   3278  CB  ARG B  35      23.667 -21.861  14.090  1.00 20.42           C
ATOM   3279  CG  ARG B  35      23.435 -21.073  12.797  1.00 19.14           C
ATOM   3280  CD  ARG B  35      24.359 -19.881  12.667  1.00 21.11           C
ATOM   3281  NE  ARG B  35      24.095 -19.166  11.431  1.00 22.92           N
ATOM   3282  CZ  ARG B  35      23.071 -18.327  11.231  1.00 24.89           C
ATOM   3283  NH1 ARG B  35      22.219 -18.036  12.209  1.00 26.10           N
ATOM   3284  NH2 ARG B  35      22.925 -17.739  10.045  1.00 26.86           N
ATOM   3285  N   PHE B  36      21.077 -20.897  15.815  1.00 20.48           N
ATOM   3286  CA  PHE B  36      19.735 -20.331  15.586  1.00 22.43           C
ATOM   3287  C   PHE B  36      19.083 -19.825  16.879  1.00 24.97           C
ATOM   3288  O   PHE B  36      18.133 -19.040  16.828  1.00 23.40           O
ATOM   3289  CB  PHE B  36      18.869 -21.324  14.810  1.00 22.92           C
ATOM   3290  CG  PHE B  36      19.363 -21.572  13.419  1.00 22.68           C
ATOM   3291  CD1 PHE B  36      19.134 -20.643  12.418  1.00 26.87           C
ATOM   3292  CD2 PHE B  36      20.103 -22.699  13.116  1.00 23.73           C
ATOM   3293  CE1 PHE B  36      19.614 -20.844  11.148  1.00 24.32           C
ATOM   3294  CE2 PHE B  36      20.577 -22.919  11.827  1.00 23.75           C
ATOM   3295  CZ  PHE B  36      20.331 -21.987  10.842  1.00 25.90           C
ATOM   3296  N   ARG B  37      19.615 -20.275  18.021  1.00 22.75           N
ATOM   3297  CA  ARG B  37      19.321 -19.719  19.351  1.00 19.57           C
ATOM   3298  C   ARG B  37      17.795 -19.658  19.620  1.00 25.26           C
ATOM   3299  O   ARG B  37      17.083 -20.623  19.336  1.00 24.69           O
ATOM   3300  CB  ARG B  37      20.002 -18.355  19.557  1.00 24.63           C
ATOM   3301  CG  ARG B  37      21.527 -18.388  19.397  1.00 22.26           C
ATOM   3302  CD  ARG B  37      22.229 -18.956  20.628  1.00 22.10           C
ATOM   3303  NE  ARG B  37      23.660 -19.162  20.378  1.00 20.65           N
ATOM   3304  CZ  ARG B  37      24.640 -18.912  21.247  1.00 20.13           C
ATOM   3305  NH1 ARG B  37      24.382 -18.422  22.451  1.00 23.35           N
ATOM   3306  NH2 ARG B  37      25.905 -19.148  20.903  1.00 20.64           N
ATOM   3307  N   CYS B  38      17.308 -18.532  20.139  1.00 22.63           N
ATOM   3308  CA  CYS B  38      15.891 -18.365  20.468  1.00 26.07           C
ATOM   3309  C   CYS B  38      15.195 -17.385  19.528  1.00 30.75           C
ATOM   3310  O   CYS B  38      14.375 -16.548  19.950  1.00 35.10           O
ATOM   3311  CB  CYS B  38      15.731 -17.924  21.924  1.00 25.27           C
ATOM   3312  SG  CYS B  38      14.042 -18.224  22.598  1.00 33.78           S
ATOM   3313  N   ASN B  39      15.489 -17.520  18.239  1.00 25.16           N
ATOM   3314  CA  ASN B  39      14.864 -16.686  17.225  1.00 27.44           C
ATOM   3315  C   ASN B  39      13.474 -17.200  16.882  1.00 33.31           C
ATOM   3316  O   ASN B  39      13.311 -18.199  16.162  1.00 30.79           O
ATOM   3317  CB  ASN B  39      15.734 -16.658  15.988  1.00 26.56           C
ATOM   3318  CG  ASN B  39      15.201 -15.743  14.906  1.00 32.43           C
ATOM   3319  OD1 ASN B  39      14.190 -15.042  15.092  1.00 42.30           O
ATOM   3320  ND2 ASN B  39      15.873 -15.744  13.758  1.00 30.69           N
ATOM   3321  N   ILE B  40      12.470 -16.491  17.384  1.00 34.78           N
ATOM   3322  CA  ILE B  40      11.073 -16.867  17.172  1.00 31.77           C
ATOM   3323  C   ILE B  40      10.320 -15.867  16.283  1.00 36.62           C
ATOM   3324  O   ILE B  40       9.104 -15.975  16.125  1.00 43.64           O
ATOM   3325  CB  ILE B  40      10.345 -17.066  18.537  1.00 33.80           C
ATOM   3326  CG1 ILE B  40      10.334 -15.765  19.356  1.00 40.78           C
ATOM   3327  CG2 ILE B  40      11.037 -18.154  19.334  1.00 32.69           C
ATOM   3328  CD1 ILE B  40       9.238 -15.704  20.415  1.00 48.73           C
ATOM   3329  N   ASN B  41      11.038 -14.912  15.689  1.00 38.84           N
ATOM   3330  CA  ASN B  41      10.409 -13.905  14.826  1.00 39.31           C
ATOM   3331  C   ASN B  41      10.237 -14.415  13.401  1.00 41.08           C
ATOM   3332  O   ASN B  41      10.978 -14.014  12.485  1.00 40.36           O
ATOM   3333  CB  ASN B  41      11.222 -12.608  14.817  1.00 40.16           C
ATOM   3334  CG  ASN B  41      10.419 -11.415  14.326  1.00 56.32           C
ATOM   3335  OD1 ASN B  41       9.443 -11.554  13.577  1.00 54.54           O
ATOM   3336  ND2 ASN B  41      10.829 -10.230  14.750  1.00 62.64           N
ATOM   3337  N   CYS B  42       9.246 -15.281  13.205  1.00 40.68           N
ATOM   3338  CA  CYS B  42       9.009 -15.840  11.870  1.00 43.27           C
ATOM   3339  C   CYS B  42       8.407 -14.828  10.919  1.00 46.25           C
ATOM   3340  O   CYS B  42       8.572 -14.964   9.710  1.00 52.99           O
ATOM   3341  CB  CYS B  42       8.170 -17.119  11.937  1.00 46.34           C
ATOM   3342  SG  CYS B  42       8.962 -18.400  12.968  1.00 50.89           S
ATOM   3343  N   ASP B  43       7.743 -13.810  11.462  1.00 50.37           N
ATOM   3344  CA  ASP B  43       7.162 -12.742  10.640  1.00 51.47           C
ATOM   3345  C   ASP B  43       8.240 -11.934   9.916  1.00 51.68           C
ATOM   3346  O   ASP B  43       8.086 -11.598   8.739  1.00 56.80           O
ATOM   3347  CB  ASP B  43       6.312 -11.794  11.496  1.00 56.10           C
ATOM   3348  CG  ASP B  43       4.973 -12.402  11.911  1.00 63.24           C
ATOM   3349  OD1 ASP B  43       4.590 -13.480  11.402  1.00 58.89           O
ATOM   3350  OD2 ASP B  43       4.296 -11.788  12.760  1.00 72.45           O
ATOM   3351  N   GLU B  44       9.321 -11.618  10.625  1.00 46.47           N
ATOM   3352  CA  GLU B  44      10.421 -10.835  10.054  1.00 50.25           C
ATOM   3353  C   GLU B  44      11.561 -11.695   9.512  1.00 47.28           C
ATOM   3354  O   GLU B  44      12.339 -11.220   8.681  1.00 48.48           O
ATOM   3355  CB  GLU B  44      10.993  -9.866  11.094  1.00 59.46           C
ATOM   3356  CG  GLU B  44      10.030  -8.770  11.533  1.00 70.86           C
ATOM   3357  CD  GLU B  44      10.743  -7.605  12.202  1.00 79.47           C
ATOM   3358  OE1 GLU B  44      11.734  -7.847  12.932  1.00 85.21           O
ATOM   3359  OE2 GLU B  44      10.317  -6.448  11.990  1.00 85.64           O
ATOM   3360  N   ASP B  45      11.659 -12.940   9.981  1.00 39.15           N
ATOM   3361  CA  ASP B  45      12.808 -13.796   9.679  1.00 42.57           C
ATOM   3362  C   ASP B  45      12.377 -15.267   9.472  1.00 39.13           C
ATOM   3363  O   ASP B  45      12.825 -16.163  10.169  1.00 35.25           O
ATOM   3364  CB  ASP B  45      13.837 -13.660  10.816  1.00 41.02           C
ATOM   3365  CG  ASP B  45      15.231 -14.129  10.428  1.00 39.62           C
ATOM   3366  OD1 ASP B  45      15.522 -14.311   9.222  1.00 48.57           O
ATOM   3367  OD2 ASP B  45      16.050 -14.308  11.355  1.00 35.02           O
ATOM   3368  N   PRO B  46      11.498 -15.513   8.489  1.00 39.74           N
ATOM   3369  CA  PRO B  46      10.924 -16.855   8.302  1.00 40.84           C
ATOM   3370  C   PRO B  46      11.926 -17.994   8.017  1.00 42.34           C
ATOM   3371  O   PRO B  46      11.625 -19.163   8.291  1.00 39.79           O
ATOM   3372  CB  PRO B  46       9.970 -16.662   7.110  1.00 46.85           C
ATOM   3373  CG  PRO B  46      10.469 -15.440   6.407  1.00 47.57           C
ATOM   3374  CD  PRO B  46      10.997 -14.553   7.485  1.00 45.47           C
ATOM   3375  N   LYS B  47      13.103 -17.660   7.490  1.00 38.72           N
ATOM   3376  CA  LYS B  47      14.058 -18.676   7.039  1.00 37.75           C
ATOM   3377  C   LYS B  47      14.931 -19.193   8.182  1.00 33.57           C
ATOM   3378  O   LYS B  47      15.492 -20.293   8.100  1.00 33.12           O
ATOM   3379  CB  LYS B  47      14.935 -18.104   5.921  1.00 48.97           C
ATOM   3380  CG  LYS B  47      15.321 -19.109   4.833  1.00 62.43           C
ATOM   3381  CD  LYS B  47      14.137 -19.535   3.960  1.00 70.30           C
ATOM   3382  CE  LYS B  47      13.422 -18.344   3.310  1.00 83.50           C
ATOM   3383  NZ  LYS B  47      14.362 -17.320   2.751  1.00 89.39           N
ATOM   3384  N   ASN B  48      15.040 -18.396   9.244  1.00 29.94           N
ATOM   3385  CA  ASN B  48      15.986 -18.670  10.313  1.00 27.91           C
ATOM   3386  C   ASN B  48      15.340 -18.791  11.681  1.00 24.43           C
ATOM   3387  O   ASN B  48      16.020 -19.055  12.660  1.00 28.69           O
ATOM   3388  CB  ASN B  48      17.061 -17.567  10.330  1.00 28.14           C
ATOM   3389  CG  ASN B  48      17.818 -17.496   9.032  1.00 31.51           C
ATOM   3390  OD1 ASN B  48      18.434 -18.477   8.618  1.00 32.17           O
ATOM   3391  ND2 ASN B  48      17.754 -16.340   8.354  1.00 35.82           N
ATOM   3392  N   CYS B  49      14.023 -18.646  11.764  1.00 32.02           N
ATOM   3393  CA  CYS B  49      13.364 -18.774  13.053  1.00 34.16           C
ATOM   3394  C   CYS B  49      13.220 -20.260  13.444  1.00 30.63           C
ATOM   3395  O   CYS B  49      13.289 -21.171  12.602  1.00 31.54           O
ATOM   3396  CB  CYS B  49      12.004 -18.057  13.060  1.00 37.75           C
ATOM   3397  SG  CYS B  49      10.762 -18.852  12.055  1.00 42.08           S
ATOM   3398  N   ILE B  50      13.053 -20.486  14.733  1.00 28.06           N
ATOM   3399  CA  ILE B  50      12.815 -21.821  15.283  1.00 28.79           C
ATOM   3400  C   ILE B  50      11.408 -22.280  14.874  1.00 26.49           C
ATOM   3401  O   ILE B  50      10.429 -21.791  15.391  1.00 30.45           O
ATOM   3402  CB  ILE B  50      12.987 -21.809  16.822  1.00 28.20           C
ATOM   3403  CG1 ILE B  50      14.424 -21.394  17.206  1.00 27.49           C
ATOM   3404  CG2 ILE B  50      12.697 -23.202  17.426  1.00 27.66           C
ATOM   3405  CD1 ILE B  50      15.516 -22.247  16.552  1.00 28.33           C
ATOM   3406  N   SER B  51      11.328 -23.214  13.925  1.00 28.76           N
ATOM   3407  CA  SER B  51      10.055 -23.591  13.323  1.00 25.98           C
ATOM   3408  C   SER B  51      10.152 -24.946  12.653  1.00 29.01           C
ATOM   3409  O   SER B  51      11.250 -25.421  12.346  1.00 26.71           O
ATOM   3410  CB  SER B  51       9.616 -22.567  12.270  1.00 33.90           C
ATOM   3411  OG  SER B  51      10.362 -22.725  11.074  1.00 35.29           O
ATOM   3412  N   GLU B  52       9.001 -25.561  12.400  1.00 30.61           N
ATOM   3413  CA  GLU B  52       9.009 -26.862  11.749  1.00 31.83           C
ATOM   3414  C   GLU B  52       9.705 -26.800  10.386  1.00 29.92           C
ATOM   3415  O   GLU B  52      10.374 -27.753  10.003  1.00 31.75           O
ATOM   3416  CB  GLU B  52       7.593 -27.462  11.651  1.00 38.69           C
ATOM   3417  CG  GLU B  52       6.667 -26.770  10.725  1.00 44.17           C
ATOM   3418  CD  GLU B  52       5.385 -27.564  10.503  1.00 50.34           C
ATOM   3419  OE1 GLU B  52       4.838 -28.122  11.487  1.00 38.96           O
ATOM   3420  OE2 GLU B  52       4.925 -27.623   9.339  1.00 50.70           O
ATOM   3421  N   GLN B  53       9.542 -25.682   9.668  1.00 30.98           N
ATOM   3422  CA  GLN B  53      10.175 -25.483   8.356  1.00 32.67           C
ATOM   3423  C   GLN B  53      11.692 -25.601   8.477  1.00 28.72           C
ATOM   3424  O   GLN B  53      12.350 -26.248   7.655  1.00 32.40           O
ATOM   3425  CB  GLN B  53       9.822 -24.099   7.810  1.00 36.21           C
ATOM   3426  CG  GLN B  53      10.361 -23.801   6.415  1.00 43.79           C
ATOM   3427  CD  GLN B  53       9.934 -22.425   5.907  1.00 49.92           C
ATOM   3428  OE1 GLN B  53       8.786 -22.232   5.528  1.00 59.64           O
ATOM   3429  NE2 GLN B  53      10.863 -21.469   5.899  1.00 50.05           N
ATOM   3430  N   LEU B  54      12.243 -24.973   9.504  1.00 28.66           N
ATOM   3431  CA  LEU B  54      13.691 -25.034   9.732  1.00 27.38           C
ATOM   3432  C   LEU B  54      14.185 -26.479   9.880  1.00 29.18           C
ATOM   3433  O   LEU B  54      15.146 -26.911   9.212  1.00 28.30           O
ATOM   3434  CB  LEU B  54      14.071 -24.230  10.979  1.00 29.06           C
ATOM   3435  CG  LEU B  54      15.578 -24.041  11.203  1.00 27.17           C
ATOM   3436  CD1 LEU B  54      16.217 -23.080  10.176  1.00 32.29           C
ATOM   3437  CD2 LEU B  54      15.898 -23.603  12.636  1.00 25.16           C
ATOM   3438  N   PHE B  55      13.499 -27.228  10.734  1.00 27.79           N
ATOM   3439  CA  PHE B  55      13.841 -28.612  10.979  1.00 26.08           C
ATOM   3440  C   PHE B  55      13.665 -29.502   9.769  1.00 27.71           C
ATOM   3441  O   PHE B  55      14.533 -30.339   9.487  1.00 25.93           O
ATOM   3442  CB  PHE B  55      13.106 -29.113  12.220  1.00 28.74           C
ATOM   3443  CG  PHE B  55      13.555 -28.415  13.468  1.00 23.10           C
ATOM   3444  CD1 PHE B  55      14.774 -28.746  14.051  1.00 24.50           C
ATOM   3445  CD2 PHE B  55      12.817 -27.388  14.033  1.00 23.73           C
ATOM   3446  CE1 PHE B  55      15.252 -28.071  15.213  1.00 25.58           C
ATOM   3447  CE2 PHE B  55      13.271 -26.715  15.180  1.00 27.99           C
ATOM   3448  CZ  PHE B  55      14.494 -27.043  15.759  1.00 29.96           C
ATOM   3449  N   MET B  56      12.583 -29.291   9.023  1.00 29.80           N
ATOM   3450  CA AMET B  56      12.340 -30.052   7.801  0.50 26.05           C
ATOM   3451  CA BMET B  56      12.351 -30.070   7.815  0.50 27.90           C
ATOM   3452  C   MET B  56      13.411 -29.791   6.747  1.00 26.25           C
ATOM   3453  O   MET B  56      13.926 -30.726   6.131  1.00 30.96           O
ATOM   3454  CB AMET B  56      10.955 -29.739   7.242  0.50 28.68           C
ATOM   3455  CB BMET B  56      10.932 -29.844   7.289  0.50 32.46           C
ATOM   3456  CG AMET B  56       9.842 -30.229   8.144  0.50 35.83           C
ATOM   3457  CG BMET B  56       9.888 -30.560   8.137  0.50 43.68           C
ATOM   3458  SD AMET B  56       8.224 -29.934   7.439  0.50 38.67           S
ATOM   3459  SD BMET B  56       8.197 -30.301   7.591  0.50 57.16           S
ATOM   3460  CE AMET B  56       8.069 -31.386   6.399  0.50 46.65           C
ATOM   3461  CE BMET B  56       7.833 -28.717   8.343  0.50 54.33           C
ATOM   3462  N   GLU B  57      13.753 -28.520   6.543  1.00 27.16           N
ATOM   3463  CA  GLU B  57      14.819 -28.144   5.586  1.00 27.91           C
ATOM   3464  C   GLU B  57      16.193 -28.724   5.979  1.00 25.35           C
ATOM   3465  O   GLU B  57      16.949 -29.216   5.122  1.00 27.66           O
ATOM   3466  CB  GLU B  57      14.902 -26.611   5.431  1.00 29.09           C
ATOM   3467  CG  GLU B  57      13.680 -26.014   4.710  1.00 33.32           C
ATOM   3468  CD  GLU B  57      13.703 -24.480   4.584  1.00 39.58           C
ATOM   3469  OE1 GLU B  57      14.725 -23.856   4.937  1.00 45.26           O
ATOM   3470  OE2 GLU B  57      12.685 -23.908   4.114  1.00 46.21           O
ATOM   3471  N   MET B  58      16.514 -28.689   7.266  1.00 25.87           N
ATOM   3472  CA  MET B  58      17.764 -29.290   7.777  1.00 27.40           C
ATOM   3473  C   MET B  58      17.770 -30.802   7.600  1.00 28.50           C
ATOM   3474  O   MET B  58      18.793 -31.359   7.210  1.00 26.13           O
ATOM   3475  CB  MET B  58      18.030 -28.929   9.234  1.00 28.07           C
ATOM   3476  CG  MET B  58      18.360 -27.495   9.481  1.00 33.18           C
ATOM   3477  SD  MET B  58      19.706 -26.773   8.485  1.00 26.71           S
ATOM   3478  CE  MET B  58      19.354 -25.101   8.987  1.00 30.28           C
ATOM   3479  N   ALA B  59      16.623 -31.453   7.833  1.00 25.30           N
ATOM   3480  CA  ALA B  59      16.489 -32.895   7.581  1.00 23.25           C
ATOM   3481  C   ALA B  59      16.734 -33.218   6.114  1.00 27.91           C
ATOM   3482  O   ALA B  59      17.462 -34.177   5.796  1.00 28.51           O
ATOM   3483  CB  ALA B  59      15.112 -33.400   8.027  1.00 29.82           C
ATOM   3484  N   ASP B  60      16.155 -32.422   5.215  1.00 31.00           N
ATOM   3485  CA  ASP B  60      16.371 -32.616   3.780  1.00 29.10           C
ATOM   3486  C   ASP B  60      17.840 -32.518   3.416  1.00 26.78           C
ATOM   3487  O   ASP B  60      18.371 -33.336   2.666  1.00 30.87           O
ATOM   3488  CB  ASP B  60      15.586 -31.593   2.952  1.00 29.40           C
ATOM   3489  CG  ASP B  60      14.082 -31.748   3.074  1.00 36.23           C
ATOM   3490  OD1 ASP B  60      13.611 -32.844   3.452  1.00 37.58           O
ATOM   3491  OD2 ASP B  60      13.372 -30.758   2.779  1.00 41.36           O
ATOM   3492  N   ARG B  61      18.527 -31.544   3.996  1.00 23.84           N
ATOM   3493  CA  ARG B  61      19.959 -31.382   3.745  1.00 28.57           C
ATOM   3494  C   ARG B  61      20.757 -32.546   4.323  1.00 26.22           C
ATOM   3495  O   ARG B  61      21.731 -33.006   3.716  1.00 24.82           O
ATOM   3496  CB  ARG B  61      20.474 -30.051   4.304  1.00 28.04           C
ATOM   3497  CG  ARG B  61      19.798 -28.817   3.733  1.00 26.76           C
ATOM   3498  CD  ARG B  61      20.425 -28.282   2.461  1.00 30.86           C
ATOM   3499  NE  ARG B  61      20.610 -29.267   1.395  1.00 36.34           N
ATOM   3500  CZ  ARG B  61      19.646 -29.727   0.596  1.00 37.61           C
ATOM   3501  NH1 ARG B  61      18.383 -29.321   0.733  1.00 38.40           N
ATOM   3502  NH2 ARG B  61      19.946 -30.618  -0.354  1.00 31.11           N
ATOM   3503  N   MET B  62      20.355 -33.037   5.488  1.00 23.87           N
ATOM   3504  CA  MET B  62      21.047 -34.164   6.099  1.00 26.27           C
ATOM   3505  C   MET B  62      20.886 -35.435   5.256  1.00 25.05           C
ATOM   3506  O   MET B  62      21.840 -36.188   5.075  1.00 26.57           O
ATOM   3507  CB  MET B  62      20.595 -34.367   7.554  1.00 25.15           C
ATOM   3508  CG  MET B  62      21.014 -33.243   8.465  1.00 25.00           C
ATOM   3509  SD  MET B  62      20.490 -33.501  10.154  1.00 25.97           S
ATOM   3510  CE  MET B  62      21.724 -34.672  10.741  1.00 29.01           C
ATOM   3511  N   ALA B  63      19.698 -35.640   4.687  1.00 25.30           N
ATOM   3512  CA  ALA B  63      19.400 -36.793   3.830  1.00 29.09           C
ATOM   3513  C   ALA B  63      20.031 -36.688   2.447  1.00 28.12           C
ATOM   3514  O   ALA B  63      20.389 -37.709   1.838  1.00 34.62           O
ATOM   3515  CB  ALA B  63      17.873 -36.975   3.688  1.00 30.34           C
ATOM   3516  N   GLN B  64      20.160 -35.473   1.929  1.00 27.66           N
ATOM   3517  CA  GLN B  64      20.552 -35.304   0.515  1.00 29.79           C
ATOM   3518  C   GLN B  64      22.029 -34.976   0.337  1.00 31.85           C
ATOM   3519  O   GLN B  64      22.606 -35.305  -0.703  1.00 33.34           O
ATOM   3520  CB  GLN B  64      19.761 -34.187  -0.139  1.00 34.20           C
ATOM   3521  CG  GLN B  64      18.318 -34.511  -0.388  1.00 37.45           C
ATOM   3522  CD  GLN B  64      17.538 -33.331  -0.953  1.00 39.27           C
ATOM   3523  OE1 GLN B  64      18.083 -32.492  -1.676  1.00 43.15           O
ATOM   3524  NE2 GLN B  64      16.255 -33.265  -0.623  1.00 54.73           N
ATOM   3525  N   ASP B  65      22.654 -34.355   1.336  1.00 31.71           N
ATOM   3526  CA  ASP B  65      23.964 -33.792   1.103  1.00 26.19           C
ATOM   3527  C   ASP B  65      25.062 -34.620   1.751  1.00 30.35           C
ATOM   3528  O   ASP B  65      26.152 -34.101   2.040  1.00 30.41           O
ATOM   3529  CB  ASP B  65      24.011 -32.358   1.652  1.00 27.23           C
ATOM   3530  CG  ASP B  65      23.104 -31.397   0.870  1.00 29.05           C
ATOM   3531  OD1 ASP B  65      22.432 -31.772  -0.129  1.00 36.06           O
ATOM   3532  OD2 ASP B  65      23.078 -30.217   1.300  1.00 34.93           O
ATOM   3533  N   GLY B  66      24.800 -35.909   1.995  1.00 27.27           N
ATOM   3534  CA  GLY B  66      25.822 -36.773   2.643  1.00 27.69           C
ATOM   3535  C   GLY B  66      25.912 -36.932   4.154  1.00 24.03           C
ATOM   3536  O   GLY B  66      26.574 -37.862   4.652  1.00 26.49           O
ATOM   3537  N   TRP B  67      25.250 -36.057   4.904  1.00 23.37           N
ATOM   3538  CA  TRP B  67      25.394 -36.050   6.355  1.00 22.81           C
ATOM   3539  C   TRP B  67      24.959 -37.364   6.969  1.00 24.20           C
ATOM   3540  O   TRP B  67      25.714 -37.999   7.682  1.00 23.75           O
ATOM   3541  CB  TRP B  67      24.576 -34.897   6.937  1.00 20.71           C
ATOM   3542  CG  TRP B  67      25.025 -33.558   6.387  1.00 26.79           C
ATOM   3543  CD1 TRP B  67      24.397 -32.784   5.500  1.00 25.25           C
ATOM   3544  CD2 TRP B  67      26.237 -32.900   6.690  1.00 19.54           C
ATOM   3545  NE1 TRP B  67      25.140 -31.675   5.204  1.00 21.20           N
ATOM   3546  CE2 TRP B  67      26.272 -31.695   5.965  1.00 18.18           C
ATOM   3547  CE3 TRP B  67      27.275 -33.190   7.548  1.00 22.97           C
ATOM   3548  CZ2 TRP B  67      27.344 -30.782   6.052  1.00 23.82           C
ATOM   3549  CZ3 TRP B  67      28.362 -32.280   7.671  1.00 21.23           C
ATOM   3550  CH2 TRP B  67      28.381 -31.093   6.892  1.00 23.53           C
ATOM   3551  N   ARG B  68      23.737 -37.776   6.682  1.00 23.54           N
ATOM   3552  CA  ARG B  68      23.222 -39.049   7.208  1.00 25.20           C
ATOM   3553  C   ARG B  68      24.094 -40.222   6.794  1.00 27.49           C
ATOM   3554  O   ARG B  68      24.413 -41.083   7.621  1.00 30.95           O
ATOM   3555  CB  ARG B  68      21.790 -39.252   6.736  1.00 27.84           C
ATOM   3556  CG  ARG B  68      21.169 -40.587   7.112  1.00 30.07           C
ATOM   3557  CD  ARG B  68      19.952 -40.868   6.236  1.00 30.15           C
ATOM   3558  NE  ARG B  68      20.325 -41.166   4.846  1.00 29.71           N
ATOM   3559  CZ  ARG B  68      19.558 -41.013   3.770  1.00 34.59           C
ATOM   3560  NH1 ARG B  68      18.308 -40.553   3.853  1.00 36.27           N
ATOM   3561  NH2 ARG B  68      20.067 -41.327   2.583  1.00 39.67           N
ATOM   3562  N   ASP B  69      24.491 -40.249   5.528  1.00 28.41           N
ATOM   3563  CA  ASP B  69      25.299 -41.355   5.018  1.00 27.25           C
ATOM   3564  C   ASP B  69      26.666 -41.449   5.737  1.00 23.67           C
ATOM   3565  O   ASP B  69      27.221 -42.559   5.856  1.00 29.31           O
ATOM   3566  CB  ASP B  69      25.446 -41.260   3.487  1.00 35.97           C
ATOM   3567  CG  ASP B  69      24.099 -41.403   2.726  1.00 43.31           C
ATOM   3568  OD1 ASP B  69      23.092 -41.943   3.256  1.00 38.07           O
ATOM   3569  OD2 ASP B  69      24.056 -40.974   1.551  1.00 49.75           O
ATOM   3570  N   MET B  70      27.187 -40.318   6.248  1.00 26.45           N
ATOM   3571  CA  MET B  70      28.469 -40.279   6.957  1.00 27.06           C
ATOM   3572  C   MET B  70      28.307 -40.513   8.461  1.00 21.00           C
ATOM   3573  O   MET B  70      29.296 -40.641   9.170  1.00 24.95           O
ATOM   3574  CB  MET B  70      29.192 -38.949   6.715  1.00 26.66           C
ATOM   3575  CG  MET B  70      29.657 -38.740   5.255  1.00 26.87           C
ATOM   3576  SD  MET B  70      30.712 -40.087   4.661  1.00 35.51           S
ATOM   3577  CE  MET B  70      32.042 -40.012   5.864  1.00 46.82           C
ATOM   3578  N   GLY B  71      27.060 -40.590   8.932  1.00 24.41           N
ATOM   3579  CA  GLY B  71      26.764 -40.974  10.307  1.00 24.17           C
ATOM   3580  C   GLY B  71      26.012 -39.935  11.122  1.00 23.08           C
ATOM   3581  O   GLY B  71      25.637 -40.200  12.269  1.00 24.09           O
ATOM   3582  N   TYR B  72      25.781 -38.756  10.542  1.00 24.11           N
ATOM   3583  CA  TYR B  72      25.077 -37.690  11.244  1.00 21.45           C
ATOM   3584  C   TYR B  72      23.591 -38.002  11.198  1.00 23.25           C
ATOM   3585  O   TYR B  72      22.932 -37.757  10.186  1.00 26.02           O
ATOM   3586  CB  TYR B  72      25.359 -36.304  10.635  1.00 22.29           C
ATOM   3587  CG  TYR B  72      26.775 -35.794  10.836  1.00 19.99           C
ATOM   3588  CD1 TYR B  72      27.158 -35.121  12.007  1.00 18.94           C
ATOM   3589  CD2 TYR B  72      27.756 -36.028   9.878  1.00 19.91           C
ATOM   3590  CE1 TYR B  72      28.438 -34.668  12.178  1.00 17.95           C
ATOM   3591  CE2 TYR B  72      29.053 -35.568  10.057  1.00 19.13           C
ATOM   3592  CZ  TYR B  72      29.396 -34.916  11.231  1.00 17.84           C
ATOM   3593  OH  TYR B  72      30.679 -34.466  11.382  1.00 20.12           O
ATOM   3594  N   THR B  73      23.071 -38.573  12.287  1.00 21.56           N
ATOM   3595  CA  THR B  73      21.707 -39.103  12.271  1.00 24.25           C
ATOM   3596  C   THR B  73      20.712 -38.345  13.144  1.00 23.21           C
ATOM   3597  O   THR B  73      19.517 -38.444  12.911  1.00 25.63           O
ATOM   3598  CB  THR B  73      21.694 -40.575  12.699  1.00 21.95           C
ATOM   3599  OG1 THR B  73      22.305 -40.691  13.993  1.00 27.64           O
ATOM   3600  CG2 THR B  73      22.451 -41.435  11.697  1.00 28.08           C
ATOM   3601  N   TYR B  74      21.181 -37.588  14.135  1.00 22.32           N
ATOM   3602  CA  TYR B  74      20.273 -36.856  15.017  1.00 20.08           C
ATOM   3603  C   TYR B  74      19.989 -35.448  14.498  1.00 20.14           C
ATOM   3604  O   TYR B  74      20.887 -34.749  14.037  1.00 23.57           O
ATOM   3605  CB  TYR B  74      20.806 -36.796  16.449  1.00 21.60           C
ATOM   3606  CG  TYR B  74      20.705 -38.111  17.167  1.00 21.16           C
ATOM   3607  CD1 TYR B  74      19.544 -38.469  17.838  1.00 23.04           C
ATOM   3608  CD2 TYR B  74      21.748 -39.021  17.137  1.00 21.70           C
ATOM   3609  CE1 TYR B  74      19.450 -39.692  18.506  1.00 21.52           C
ATOM   3610  CE2 TYR B  74      21.652 -40.250  17.776  1.00 23.03           C
ATOM   3611  CZ  TYR B  74      20.504 -40.585  18.460  1.00 21.71           C
ATOM   3612  OH  TYR B  74      20.413 -41.821  19.097  1.00 23.83           O
ATOM   3613  N  ALEU B  75      18.729 -35.037  14.612  0.50 22.63           N
ATOM   3614  N  BLEU B  75      18.719 -35.062  14.555  0.50 21.17           N
ATOM   3615  CA ALEU B  75      18.293 -33.688  14.261  0.50 22.37           C
ATOM   3616  CA BLEU B  75      18.299 -33.692  14.288  0.50 20.52           C
ATOM   3617  C  ALEU B  75      17.515 -33.174  15.465  0.50 25.41           C
ATOM   3618  C  BLEU B  75      17.566 -33.250  15.530  0.50 21.35           C
ATOM   3619  O  ALEU B  75      16.357 -33.582  15.668  0.50 26.54           O
ATOM   3620  O  BLEU B  75      16.489 -33.790  15.835  0.50 20.90           O
ATOM   3621  CB ALEU B  75      17.407 -33.735  13.013  0.50 23.43           C
ATOM   3622  CB BLEU B  75      17.363 -33.624  13.091  0.50 21.27           C
ATOM   3623  CG ALEU B  75      16.851 -32.424  12.427  0.50 31.32           C
ATOM   3624  CG BLEU B  75      16.769 -32.229  12.828  0.50 22.70           C
ATOM   3625  CD1ALEU B  75      16.295 -31.540  13.530  0.50 32.11           C
ATOM   3626  CD1BLEU B  75      17.771 -31.302  12.172  0.50 26.13           C
ATOM   3627  CD2ALEU B  75      17.886 -31.663  11.611  0.50 33.27           C
ATOM   3628  CD2BLEU B  75      15.500 -32.329  11.979  0.50 26.31           C
ATOM   3629  N   ASN B  76      18.153 -32.292  16.250  1.00 23.53           N
ATOM   3630  CA  ASN B  76      17.697 -31.954  17.611  1.00 20.66           C
ATOM   3631  C   ASN B  76      17.189 -30.545  17.782  1.00 21.97           C
ATOM   3632  O   ASN B  76      17.882 -29.561  17.495  1.00 22.71           O
ATOM   3633  CB  ASN B  76      18.786 -32.201  18.664  1.00 20.92           C
ATOM   3634  CG  ASN B  76      19.198 -33.653  18.772  1.00 21.95           C
ATOM   3635  OD1 ASN B  76      18.645 -34.535  18.112  1.00 21.40           O
ATOM   3636  ND2 ASN B  76      20.218 -33.896  19.578  1.00 23.06           N
ATOM   3637  N   ILE B  77      15.949 -30.482  18.258  1.00 23.44           N
ATOM   3638  CA  ILE B  77      15.299 -29.277  18.707  1.00 23.18           C
ATOM   3639  C   ILE B  77      15.871 -28.909  20.066  1.00 22.89           C
ATOM   3640  O   ILE B  77      16.104 -29.777  20.910  1.00 24.02           O
ATOM   3641  CB  ILE B  77      13.756 -29.495  18.843  1.00 22.62           C
ATOM   3642  CG1 ILE B  77      13.137 -29.988  17.531  1.00 24.60           C
ATOM   3643  CG2 ILE B  77      13.083 -28.222  19.329  1.00 26.79           C
ATOM   3644  CD1 ILE B  77      11.727 -30.606  17.696  1.00 26.96           C
ATOM   3645  N   ASP B  78      16.121 -27.614  20.266  1.00 23.36           N
ATOM   3646  CA  ASP B  78      16.584 -27.091  21.560  1.00 22.86           C
ATOM   3647  C   ASP B  78      15.493 -26.178  22.145  1.00 24.94           C
ATOM   3648  O   ASP B  78      14.304 -26.399  21.881  1.00 22.69           O
ATOM   3649  CB  ASP B  78      17.967 -26.421  21.418  1.00 21.27           C
ATOM   3650  CG  ASP B  78      18.775 -26.406  22.742  1.00 25.19           C
ATOM   3651  OD1 ASP B  78      18.679 -25.399  23.481  1.00 22.75           O
ATOM   3652  OD2 ASP B  78      19.489 -27.404  23.035  1.00 23.02           O
ATOM   3653  N   ASP B  79      15.877 -25.165  22.917  1.00 21.60           N
ATOM   3654  CA  ASP B  79      14.914 -24.317  23.621  1.00 25.10           C
ATOM   3655  C   ASP B  79      14.044 -23.521  22.633  1.00 25.48           C
ATOM   3656  O   ASP B  79      14.367 -23.405  21.442  1.00 28.45           O
ATOM   3657  CB  ASP B  79      15.683 -23.393  24.563  1.00 24.99           C
ATOM   3658  CG  ASP B  79      14.850 -22.830  25.711  1.00 28.79           C
ATOM   3659  OD1 ASP B  79      13.597 -22.973  25.743  1.00 26.60           O
ATOM   3660  OD2 ASP B  79      15.491 -22.222  26.598  1.00 25.84           O
ATOM   3661  N   CYS B  80      12.909 -23.039  23.143  1.00 27.72           N
ATOM   3662  CA  CYS B  80      11.971 -22.131  22.442  1.00 28.29           C
ATOM   3663  C   CYS B  80      10.984 -22.791  21.446  1.00 31.32           C
ATOM   3664  O   CYS B  80      10.422 -22.100  20.600  1.00 30.81           O
ATOM   3665  CB  CYS B  80      12.724 -20.943  21.794  1.00 35.67           C
ATOM   3666  SG  CYS B  80      13.980 -20.259  22.931  1.00 32.50           S
ATOM   3667  N   TRP B  81      10.725 -24.098  21.580  1.00 26.80           N
ATOM   3668  CA  TRP B  81       9.775 -24.795  20.686  1.00 25.44           C
ATOM   3669  C   TRP B  81       8.356 -24.842  21.259  1.00 28.01           C
ATOM   3670  O   TRP B  81       7.385 -25.099  20.526  1.00 29.22           O
ATOM   3671  CB  TRP B  81      10.255 -26.220  20.360  1.00 27.45           C
ATOM   3672  CG  TRP B  81      10.305 -27.150  21.541  1.00 28.28           C
ATOM   3673  CD1 TRP B  81      11.371 -27.374  22.369  1.00 26.08           C
ATOM   3674  CD2 TRP B  81       9.254 -28.005  22.005  1.00 27.80           C
ATOM   3675  NE1 TRP B  81      11.043 -28.307  23.329  1.00 25.59           N
ATOM   3676  CE2 TRP B  81       9.745 -28.702  23.130  1.00 25.57           C
ATOM   3677  CE3 TRP B  81       7.933 -28.239  21.583  1.00 29.14           C
ATOM   3678  CZ2 TRP B  81       8.972 -29.619  23.832  1.00 31.92           C
ATOM   3679  CZ3 TRP B  81       7.168 -29.156  22.283  1.00 29.12           C
ATOM   3680  CH2 TRP B  81       7.687 -29.827  23.403  1.00 32.43           C
ATOM   3681  N   ILE B  82       8.237 -24.572  22.555  1.00 27.13           N
ATOM   3682  CA  ILE B  82       7.030 -24.897  23.303  1.00 29.20           C
ATOM   3683  C   ILE B  82       6.018 -23.779  23.171  1.00 31.81           C
ATOM   3684  O   ILE B  82       6.375 -22.606  23.278  1.00 34.46           O
ATOM   3685  CB  ILE B  82       7.326 -25.136  24.802  1.00 29.72           C
ATOM   3686  CG1 ILE B  82       8.347 -26.265  24.963  1.00 28.39           C
ATOM   3687  CG2 ILE B  82       6.023 -25.492  25.555  1.00 30.73           C
ATOM   3688  CD1 ILE B  82       8.916 -26.387  26.374  1.00 29.12           C
ATOM   3689  N   GLY B  83       4.760 -24.159  22.935  1.00 35.06           N
ATOM   3690  CA  GLY B  83       3.641 -23.216  22.893  1.00 34.47           C
ATOM   3691  C   GLY B  83       3.036 -23.026  24.270  1.00 36.53           C
ATOM   3692  O   GLY B  83       2.746 -21.910  24.691  1.00 39.40           O
ATOM   3693  N   GLY B  84       2.840 -24.133  24.968  1.00 34.12           N
ATOM   3694  CA  GLY B  84       2.260 -24.125  26.305  1.00 38.50           C
ATOM   3695  C   GLY B  84       1.901 -25.543  26.711  1.00 40.72           C
ATOM   3696  O   GLY B  84       2.353 -26.515  26.095  1.00 40.74           O
ATOM   3697  N   ARG B  85       1.080 -25.656  27.748  1.00 36.62           N
ATOM   3698  CA  ARG B  85       0.520 -26.930  28.156  1.00 35.52           C
ATOM   3699  C   ARG B  85      -0.994 -26.875  27.934  1.00 40.33           C
ATOM   3700  O   ARG B  85      -1.618 -25.840  28.174  1.00 39.15           O
ATOM   3701  CB  ARG B  85       0.841 -27.205  29.622  1.00 37.86           C
ATOM   3702  CG  ARG B  85       2.293 -27.566  29.888  1.00 37.15           C
ATOM   3703  CD  ARG B  85       2.522 -27.961  31.341  1.00 38.05           C
ATOM   3704  NE  ARG B  85       3.940 -28.223  31.588  1.00 33.62           N
ATOM   3705  CZ  ARG B  85       4.580 -29.355  31.299  1.00 38.63           C
ATOM   3706  NH1 ARG B  85       3.945 -30.380  30.734  1.00 37.32           N
ATOM   3707  NH2 ARG B  85       5.880 -29.454  31.558  1.00 34.10           N
ATOM   3708  N   ASP B  86      -1.579 -27.971  27.451  1.00 34.45           N
ATOM   3709  CA  ASP B  86      -3.017 -28.021  27.219  1.00 41.41           C
ATOM   3710  C   ASP B  86      -3.768 -28.154  28.555  1.00 41.44           C
ATOM   3711  O   ASP B  86      -3.153 -28.131  29.626  1.00 40.13           O
ATOM   3712  CB  ASP B  86      -3.389 -29.121  26.195  1.00 41.59           C
ATOM   3713  CG  ASP B  86      -3.252 -30.544  26.739  1.00 44.68           C
ATOM   3714  OD1 ASP B  86      -2.998 -30.732  27.947  1.00 44.22           O
ATOM   3715  OD2 ASP B  86      -3.415 -31.487  25.928  1.00 49.93           O
ATOM   3716  N   ALA B  87      -5.091 -28.279  28.487  1.00 42.52           N
ATOM   3717  CA  ALA B  87      -5.908 -28.331  29.692  1.00 43.28           C
ATOM   3718  C   ALA B  87      -5.616 -29.539  30.594  1.00 45.61           C
ATOM   3719  O   ALA B  87      -5.970 -29.518  31.776  1.00 42.48           O
ATOM   3720  CB  ALA B  87      -7.383 -28.297  29.320  1.00 49.10           C
ATOM   3721  N   SER B  88      -4.998 -30.582  30.032  1.00 43.79           N
ATOM   3722  CA  SER B  88      -4.591 -31.780  30.789  1.00 40.51           C
ATOM   3723  C   SER B  88      -3.110 -31.759  31.181  1.00 41.36           C
ATOM   3724  O   SER B  88      -2.605 -32.720  31.762  1.00 45.01           O
ATOM   3725  CB  SER B  88      -4.877 -33.050  29.975  1.00 42.57           C
ATOM   3726  OG  SER B  88      -6.252 -33.144  29.624  1.00 48.58           O
ATOM   3727  N   GLY B  89      -2.417 -30.662  30.858  1.00 43.06           N
ATOM   3728  CA  GLY B  89      -1.009 -30.491  31.223  1.00 42.72           C
ATOM   3729  C   GLY B  89       0.002 -31.019  30.219  1.00 37.75           C
ATOM   3730  O   GLY B  89       1.190 -31.032  30.508  1.00 40.34           O
ATOM   3731  N   ARG B  90      -0.467 -31.461  29.052  1.00 37.71           N
ATOM   3732  CA  ARG B  90       0.394 -32.019  28.012  1.00 34.33           C
ATOM   3733  C   ARG B  90       1.067 -30.881  27.240  1.00 36.40           C
ATOM   3734  O   ARG B  90       0.405 -29.928  26.803  1.00 41.29           O
ATOM   3735  CB  ARG B  90      -0.430 -32.894  27.058  1.00 39.70           C
ATOM   3736  CG  ARG B  90       0.340 -33.699  25.997  1.00 42.34           C
ATOM   3737  CD  ARG B  90      -0.681 -34.426  25.085  1.00 47.80           C
ATOM   3738  NE  ARG B  90      -0.093 -35.320  24.083  1.00 41.77           N
ATOM   3739  CZ  ARG B  90       0.413 -36.531  24.338  1.00 43.46           C
ATOM   3740  NH1 ARG B  90       0.446 -37.015  25.578  1.00 44.19           N
ATOM   3741  NH2 ARG B  90       0.908 -37.265  23.342  1.00 41.68           N
ATOM   3742  N   LEU B  91       2.385 -30.977  27.083  1.00 36.58           N
ATOM   3743  CA  LEU B  91       3.127 -30.010  26.286  1.00 32.14           C
ATOM   3744  C   LEU B  91       2.563 -29.917  24.873  1.00 32.98           C
ATOM   3745  O   LEU B  91       2.173 -30.936  24.275  1.00 34.93           O
ATOM   3746  CB  LEU B  91       4.612 -30.402  26.217  1.00 33.57           C
ATOM   3747  CG  LEU B  91       5.430 -30.193  27.496  1.00 33.66           C
ATOM   3748  CD1 LEU B  91       6.781 -30.952  27.430  1.00 32.82           C
ATOM   3749  CD2 LEU B  91       5.633 -28.711  27.767  1.00 34.86           C
ATOM   3750  N   MET B  92       2.538 -28.691  24.352  1.00 35.23           N
ATOM   3751  CA  MET B  92       2.204 -28.428  22.962  1.00 34.54           C
ATOM   3752  C   MET B  92       3.322 -27.584  22.360  1.00 29.23           C
ATOM   3753  O   MET B  92       3.839 -26.683  23.027  1.00 31.90           O
ATOM   3754  CB  MET B  92       0.897 -27.627  22.841  1.00 40.48           C
ATOM   3755  CG  MET B  92      -0.287 -28.193  23.595  1.00 43.60           C
ATOM   3756  SD  MET B  92      -1.709 -27.057  23.592  1.00 46.53           S
ATOM   3757  CE  MET B  92      -1.069 -25.680  24.568  1.00 49.21           C
ATOM   3758  N   PRO B  93       3.685 -27.854  21.091  1.00 30.30           N
ATOM   3759  CA  PRO B  93       4.593 -26.929  20.421  1.00 30.48           C
ATOM   3760  C   PRO B  93       3.866 -25.638  20.056  1.00 32.96           C
ATOM   3761  O   PRO B  93       2.625 -25.610  20.040  1.00 35.68           O
ATOM   3762  CB  PRO B  93       4.985 -27.691  19.146  1.00 29.19           C
ATOM   3763  CG  PRO B  93       3.775 -28.516  18.834  1.00 32.79           C
ATOM   3764  CD  PRO B  93       3.249 -28.942  20.193  1.00 31.39           C
ATOM   3765  N   ASP B  94       4.621 -24.580  19.769  1.00 35.09           N
ATOM   3766  CA  ASP B  94       4.010 -23.321  19.329  1.00 34.15           C
ATOM   3767  C   ASP B  94       3.251 -23.592  18.038  1.00 34.37           C
ATOM   3768  O   ASP B  94       3.842 -24.001  17.030  1.00 36.47           O
ATOM   3769  CB  ASP B  94       5.070 -22.241  19.124  1.00 37.64           C
ATOM   3770  CG  ASP B  94       4.470 -20.877  18.839  1.00 33.44           C
ATOM   3771  OD1 ASP B  94       3.807 -20.713  17.792  1.00 48.32           O
ATOM   3772  OD2 ASP B  94       4.670 -19.963  19.660  1.00 48.15           O
ATOM   3773  N   PRO B  95       1.927 -23.387  18.064  1.00 34.89           N
ATOM   3774  CA  PRO B  95       1.086 -23.738  16.917  1.00 38.69           C
ATOM   3775  C   PRO B  95       1.350 -22.912  15.657  1.00 41.52           C
ATOM   3776  O   PRO B  95       1.099 -23.395  14.543  1.00 43.27           O
ATOM   3777  CB  PRO B  95      -0.336 -23.500  17.440  1.00 42.14           C
ATOM   3778  CG  PRO B  95      -0.187 -22.518  18.558  1.00 44.75           C
ATOM   3779  CD  PRO B  95       1.157 -22.763  19.159  1.00 35.18           C
ATOM   3780  N   LYS B  96       1.846 -21.686  15.833  1.00 39.23           N
ATOM   3781  CA  LYS B  96       2.163 -20.811  14.698  1.00 41.64           C
ATOM   3782  C   LYS B  96       3.458 -21.236  14.007  1.00 39.14           C
ATOM   3783  O   LYS B  96       3.607 -21.063  12.802  1.00 45.88           O
ATOM   3784  CB  LYS B  96       2.255 -19.344  15.148  1.00 43.08           C
ATOM   3785  CG  LYS B  96       0.922 -18.774  15.620  1.00 50.47           C
ATOM   3786  CD  LYS B  96       1.066 -17.368  16.198  1.00 61.44           C
ATOM   3787  CE  LYS B  96      -0.277 -16.825  16.674  1.00 66.22           C
ATOM   3788  NZ  LYS B  96      -0.158 -15.456  17.254  1.00 72.32           N
ATOM   3789  N   ARG B  97       4.382 -21.807  14.777  1.00 34.60           N
ATOM   3790  CA  ARG B  97       5.696 -22.223  14.269  1.00 32.17           C
ATOM   3791  C   ARG B  97       5.815 -23.727  13.981  1.00 34.83           C
ATOM   3792  O   ARG B  97       6.613 -24.135  13.116  1.00 31.09           O
ATOM   3793  CB  ARG B  97       6.769 -21.753  15.248  1.00 32.91           C
ATOM   3794  CG  ARG B  97       6.811 -20.224  15.298  1.00 36.14           C
ATOM   3795  CD  ARG B  97       7.952 -19.643  16.116  1.00 32.23           C
ATOM   3796  NE  ARG B  97       7.742 -19.751  17.564  1.00 33.80           N
ATOM   3797  CZ  ARG B  97       8.443 -20.527  18.395  1.00 33.52           C
ATOM   3798  NH1 ARG B  97       9.423 -21.325  17.960  1.00 33.40           N
ATOM   3799  NH2 ARG B  97       8.153 -20.517  19.692  1.00 32.00           N
ATOM   3800  N   PHE B  98       5.001 -24.534  14.666  1.00 30.96           N
ATOM   3801  CA  PHE B  98       4.922 -25.979  14.424  1.00 29.25           C
ATOM   3802  C   PHE B  98       3.466 -26.366  14.106  1.00 31.78           C
ATOM   3803  O   PHE B  98       2.838 -27.116  14.859  1.00 35.36           O
ATOM   3804  CB  PHE B  98       5.462 -26.749  15.641  1.00 31.10           C
ATOM   3805  CG  PHE B  98       6.923 -26.473  15.939  1.00 30.08           C
ATOM   3806  CD1 PHE B  98       7.910 -27.343  15.495  1.00 29.85           C
ATOM   3807  CD2 PHE B  98       7.308 -25.337  16.648  1.00 29.62           C
ATOM   3808  CE1 PHE B  98       9.260 -27.101  15.772  1.00 29.37           C
ATOM   3809  CE2 PHE B  98       8.659 -25.082  16.906  1.00 31.11           C
ATOM   3810  CZ  PHE B  98       9.626 -25.961  16.467  1.00 27.11           C
ATOM   3811  N   PRO B  99       2.913 -25.842  12.992  1.00 36.15           N
ATOM   3812  CA  PRO B  99       1.485 -26.036  12.725  1.00 39.89           C
ATOM   3813  C   PRO B  99       1.029 -27.493  12.542  1.00 41.08           C
ATOM   3814  O   PRO B  99      -0.152 -27.785  12.750  1.00 38.07           O
ATOM   3815  CB  PRO B  99       1.256 -25.236  11.429  1.00 44.78           C
ATOM   3816  CG  PRO B  99       2.584 -25.130  10.799  1.00 44.90           C
ATOM   3817  CD  PRO B  99       3.544 -25.014  11.950  1.00 41.87           C
ATOM   3818  N   HIS B 100       1.937 -28.387  12.147  1.00 37.58           N
ATOM   3819  CA  HIS B 100       1.568 -29.785  11.930  1.00 37.00           C
ATOM   3820  C   HIS B 100       1.766 -30.651  13.174  1.00 39.86           C
ATOM   3821  O   HIS B 100       1.311 -31.791  13.210  1.00 42.33           O
ATOM   3822  CB  HIS B 100       2.335 -30.370  10.742  1.00 38.96           C
ATOM   3823  CG  HIS B 100       1.969 -29.752   9.424  1.00 40.66           C
ATOM   3824  ND1 HIS B 100       0.947 -30.227   8.631  1.00 57.81           N
ATOM   3825  CD2 HIS B 100       2.489 -28.689   8.766  1.00 42.35           C
ATOM   3826  CE1 HIS B 100       0.858 -29.489   7.538  1.00 64.80           C
ATOM   3827  NE2 HIS B 100       1.785 -28.549   7.595  1.00 55.47           N
ATOM   3828  N   GLY B 101       2.428 -30.103  14.189  1.00 39.73           N
ATOM   3829  CA  GLY B 101       2.706 -30.836  15.419  1.00 37.58           C
ATOM   3830  C   GLY B 101       4.002 -31.630  15.372  1.00 36.85           C
ATOM   3831  O   GLY B 101       4.586 -31.840  14.304  1.00 34.86           O
ATOM   3832  N   ILE B 102       4.435 -32.097  16.537  1.00 33.54           N
ATOM   3833  CA  ILE B 102       5.713 -32.833  16.661  1.00 30.81           C
ATOM   3834  C   ILE B 102       5.670 -34.257  16.083  1.00 31.58           C
ATOM   3835  O   ILE B 102       6.628 -34.667  15.434  1.00 34.22           O
ATOM   3836  CB  ILE B 102       6.249 -32.828  18.117  1.00 31.43           C
ATOM   3837  CG1 ILE B 102       6.455 -31.381  18.600  1.00 30.10           C
ATOM   3838  CG2 ILE B 102       7.568 -33.630  18.243  1.00 33.18           C
ATOM   3839  CD1 ILE B 102       7.405 -30.540  17.698  1.00 28.45           C
ATOM   3840  N   PRO B 103       4.549 -35.001  16.269  1.00 31.43           N
ATOM   3841  CA  PRO B 103       4.481 -36.314  15.627  1.00 30.84           C
ATOM   3842  C   PRO B 103       4.717 -36.262  14.113  1.00 32.09           C
ATOM   3843  O   PRO B 103       5.415 -37.128  13.565  1.00 33.78           O
ATOM   3844  CB  PRO B 103       3.054 -36.789  15.953  1.00 33.66           C
ATOM   3845  CG  PRO B 103       2.742 -36.143  17.257  1.00 31.79           C
ATOM   3846  CD  PRO B 103       3.433 -34.799  17.216  1.00 31.12           C
ATOM   3847  N   PHE B 104       4.143 -35.255  13.451  1.00 34.44           N
ATOM   3848  CA  PHE B 104       4.337 -35.051  12.012  1.00 34.35           C
ATOM   3849  C   PHE B 104       5.819 -34.859  11.707  1.00 29.50           C
ATOM   3850  O   PHE B 104       6.364 -35.437  10.759  1.00 36.70           O
ATOM   3851  CB  PHE B 104       3.513 -33.840  11.544  1.00 37.35           C
ATOM   3852  CG  PHE B 104       3.784 -33.412  10.122  1.00 45.75           C
ATOM   3853  CD1 PHE B 104       3.032 -33.922   9.072  1.00 51.71           C
ATOM   3854  CD2 PHE B 104       4.765 -32.460   9.840  1.00 43.76           C
ATOM   3855  CE1 PHE B 104       3.272 -33.514   7.756  1.00 53.67           C
ATOM   3856  CE2 PHE B 104       5.008 -32.056   8.539  1.00 49.53           C
ATOM   3857  CZ  PHE B 104       4.258 -32.582   7.493  1.00 57.09           C
ATOM   3858  N   LEU B 105       6.464 -34.036  12.514  1.00 29.88           N
ATOM   3859  CA  LEU B 105       7.880 -33.750  12.333  1.00 29.47           C
ATOM   3860  C   LEU B 105       8.748 -34.990  12.584  1.00 32.50           C
ATOM   3861  O   LEU B 105       9.668 -35.288  11.807  1.00 30.46           O
ATOM   3862  CB  LEU B 105       8.303 -32.603  13.252  1.00 31.77           C
ATOM   3863  CG  LEU B 105       9.729 -32.080  13.062  1.00 27.45           C
ATOM   3864  CD1 LEU B 105       9.985 -31.624  11.636  1.00 32.42           C
ATOM   3865  CD2 LEU B 105       9.975 -30.958  14.061  1.00 32.82           C
ATOM   3866  N   ALA B 106       8.456 -35.715  13.661  1.00 29.41           N
ATOM   3867  CA  ALA B 106       9.144 -36.973  13.936  1.00 28.14           C
ATOM   3868  C   ALA B 106       8.977 -37.962  12.786  1.00 32.27           C
ATOM   3869  O   ALA B 106       9.952 -38.601  12.365  1.00 34.30           O
ATOM   3870  CB  ALA B 106       8.674 -37.584  15.283  1.00 28.63           C
ATOM   3871  N   ASP B 107       7.753 -38.071  12.257  1.00 34.71           N
ATOM   3872  CA  ASP B 107       7.486 -38.957  11.131  1.00 31.26           C
ATOM   3873  C   ASP B 107       8.304 -38.568   9.914  1.00 28.71           C
ATOM   3874  O   ASP B 107       8.826 -39.432   9.194  1.00 37.71           O
ATOM   3875  CB  ASP B 107       6.006 -38.909  10.742  1.00 35.65           C
ATOM   3876  CG  ASP B 107       5.089 -39.553  11.764  1.00 37.88           C
ATOM   3877  OD1 ASP B 107       5.589 -40.164  12.737  1.00 38.75           O
ATOM   3878  OD2 ASP B 107       3.852 -39.437  11.579  1.00 44.15           O
ATOM   3879  N   TYR B 108       8.368 -37.266   9.654  1.00 30.96           N
ATOM   3880  CA  TYR B 108       9.103 -36.752   8.510  1.00 32.83           C
ATOM   3881  C   TYR B 108      10.583 -37.080   8.645  1.00 32.89           C
ATOM   3882  O   TYR B 108      11.218 -37.607   7.725  1.00 33.23           O
ATOM   3883  CB  TYR B 108       8.926 -35.240   8.407  1.00 32.62           C
ATOM   3884  CG  TYR B 108       9.509 -34.683   7.137  1.00 38.68           C
ATOM   3885  CD1 TYR B 108       8.821 -34.788   5.932  1.00 45.69           C
ATOM   3886  CD2 TYR B 108      10.760 -34.077   7.130  1.00 34.96           C
ATOM   3887  CE1 TYR B 108       9.357 -34.288   4.752  1.00 44.83           C
ATOM   3888  CE2 TYR B 108      11.311 -33.586   5.965  1.00 31.64           C
ATOM   3889  CZ  TYR B 108      10.600 -33.681   4.770  1.00 40.28           C
ATOM   3890  OH  TYR B 108      11.076 -33.196   3.565  1.00 50.04           O
ATOM   3891  N   VAL B 109      11.122 -36.771   9.811  1.00 33.41           N
ATOM   3892  CA  VAL B 109      12.518 -37.042  10.111  1.00 31.12           C
ATOM   3893  C   VAL B 109      12.804 -38.544  10.006  1.00 30.83           C
ATOM   3894  O   VAL B 109      13.793 -38.950   9.383  1.00 30.04           O
ATOM   3895  CB  VAL B 109      12.887 -36.440  11.490  1.00 28.99           C
ATOM   3896  CG1 VAL B 109      14.255 -36.868  11.975  1.00 37.95           C
ATOM   3897  CG2 VAL B 109      12.811 -34.918  11.427  1.00 34.54           C
ATOM   3898  N   HIS B 110      11.932 -39.373  10.575  1.00 32.35           N
ATOM   3899  CA  HIS B 110      12.084 -40.822  10.450  1.00 29.73           C
ATOM   3900  C   HIS B 110      12.022 -41.320   8.999  1.00 29.10           C
ATOM   3901  O   HIS B 110      12.721 -42.271   8.648  1.00 30.31           O
ATOM   3902  CB  HIS B 110      11.019 -41.550  11.263  1.00 32.57           C
ATOM   3903  CG  HIS B 110      11.099 -41.323  12.742  1.00 30.76           C
ATOM   3904  ND1 HIS B 110      12.278 -41.062  13.402  1.00 34.35           N
ATOM   3905  CD2 HIS B 110      10.141 -41.375  13.694  1.00 28.43           C
ATOM   3906  CE1 HIS B 110      12.037 -40.953  14.698  1.00 25.57           C
ATOM   3907  NE2 HIS B 110      10.744 -41.129  14.899  1.00 34.53           N
ATOM   3908  N   SER B 111      11.186 -40.703   8.160  1.00 31.27           N
ATOM   3909  CA  SER B 111      11.064 -41.110   6.756  1.00 37.16           C
ATOM   3910  C   SER B 111      12.358 -40.940   5.954  1.00 34.31           C
ATOM   3911  O   SER B 111      12.526 -41.572   4.899  1.00 34.38           O
ATOM   3912  CB  SER B 111       9.940 -40.339   6.062  1.00 38.92           C
ATOM   3913  OG  SER B 111      10.375 -39.036   5.713  1.00 39.41           O
ATOM   3914  N   LEU B 112      13.261 -40.100   6.467  1.00 29.44           N
ATOM   3915  CA  LEU B 112      14.550 -39.803   5.836  1.00 31.26           C
ATOM   3916  C   LEU B 112      15.706 -40.556   6.489  1.00 35.50           C
ATOM   3917  O   LEU B 112      16.876 -40.312   6.167  1.00 30.60           O
ATOM   3918  CB  LEU B 112      14.824 -38.295   5.901  1.00 33.71           C
ATOM   3919  CG  LEU B 112      13.793 -37.418   5.183  1.00 40.76           C
ATOM   3920  CD1 LEU B 112      14.037 -35.950   5.489  1.00 40.77           C
ATOM   3921  CD2 LEU B 112      13.782 -37.658   3.663  1.00 53.11           C
ATOM   3922  N   GLY B 113      15.384 -41.466   7.410  1.00 31.39           N
ATOM   3923  CA  GLY B 113      16.400 -42.272   8.086  1.00 29.75           C
ATOM   3924  C   GLY B 113      17.141 -41.531   9.182  1.00 30.52           C
ATOM   3925  O   GLY B 113      18.273 -41.894   9.523  1.00 28.64           O
ATOM   3926  N   LEU B 114      16.491 -40.510   9.742  1.00 25.25           N
ATOM   3927  CA  LEU B 114      17.071 -39.678  10.783  1.00 26.36           C
ATOM   3928  C   LEU B 114      16.302 -39.880  12.089  1.00 23.68           C
ATOM   3929  O   LEU B 114      15.235 -40.525  12.120  1.00 27.61           O
ATOM   3930  CB  LEU B 114      17.023 -38.199  10.355  1.00 26.31           C
ATOM   3931  CG  LEU B 114      17.798 -37.853   9.079  1.00 25.88           C
ATOM   3932  CD1 LEU B 114      17.383 -36.467   8.579  1.00 31.42           C
ATOM   3933  CD2 LEU B 114      19.315 -37.910   9.366  1.00 25.91           C
ATOM   3934  N   LYS B 115      16.871 -39.352  13.168  1.00 23.23           N
ATOM   3935  CA  LYS B 115      16.301 -39.435  14.484  1.00 24.79           C
ATOM   3936  C   LYS B 115      16.008 -38.030  14.995  1.00 24.35           C
ATOM   3937  O   LYS B 115      16.734 -37.083  14.685  1.00 28.14           O
ATOM   3938  CB  LYS B 115      17.263 -40.200  15.401  1.00 23.94           C
ATOM   3939  CG  LYS B 115      17.383 -41.679  15.009  1.00 28.83           C
ATOM   3940  CD  LYS B 115      18.227 -42.483  15.997  1.00 32.02           C
ATOM   3941  CE  LYS B 115      18.366 -43.946  15.572  1.00 43.85           C
ATOM   3942  NZ  LYS B 115      17.076 -44.673  15.662  1.00 51.09           N
ATOM   3943  N   LEU B 116      14.934 -37.883  15.762  1.00 25.05           N
ATOM   3944  CA  LEU B 116      14.517 -36.569  16.257  1.00 23.61           C
ATOM   3945  C   LEU B 116      14.817 -36.404  17.726  1.00 22.57           C
ATOM   3946  O   LEU B 116      14.363 -37.196  18.542  1.00 24.84           O
ATOM   3947  CB  LEU B 116      13.011 -36.315  16.024  1.00 26.26           C
ATOM   3948  CG  LEU B 116      12.513 -34.915  16.438  1.00 26.02           C
ATOM   3949  CD1 LEU B 116      13.035 -33.832  15.465  1.00 28.76           C
ATOM   3950  CD2 LEU B 116      10.960 -34.849  16.515  1.00 29.49           C
ATOM   3951  N   GLY B 117      15.553 -35.337  18.052  1.00 21.08           N
ATOM   3952  CA  GLY B 117      15.805 -34.972  19.420  1.00 19.60           C
ATOM   3953  C   GLY B 117      14.967 -33.790  19.832  1.00 21.99           C
ATOM   3954  O   GLY B 117      14.598 -32.957  19.009  1.00 24.03           O
ATOM   3955  N   ILE B 118      14.639 -33.746  21.116  1.00 21.43           N
ATOM   3956  CA  ILE B 118      13.883 -32.645  21.671  1.00 24.73           C
ATOM   3957  C   ILE B 118      14.528 -32.172  22.979  1.00 21.71           C
ATOM   3958  O   ILE B 118      15.496 -32.756  23.475  1.00 24.61           O
ATOM   3959  CB  ILE B 118      12.358 -33.044  21.822  1.00 23.52           C
ATOM   3960  CG1 ILE B 118      11.441 -31.816  21.734  1.00 27.01           C
ATOM   3961  CG2 ILE B 118      12.140 -33.851  23.147  1.00 27.96           C
ATOM   3962  CD1 ILE B 118      10.016 -32.130  21.311  1.00 29.16           C
ATOM   3963  N   TYR B 119      13.954 -31.129  23.547  1.00 24.11           N
ATOM   3964  CA  TYR B 119      14.529 -30.384  24.651  1.00 22.54           C
ATOM   3965  C   TYR B 119      13.461 -30.117  25.695  1.00 25.98           C
ATOM   3966  O   TYR B 119      12.299 -29.821  25.348  1.00 24.90           O
ATOM   3967  CB  TYR B 119      15.098 -29.061  24.118  1.00 23.57           C
ATOM   3968  CG  TYR B 119      15.452 -28.020  25.172  1.00 20.23           C
ATOM   3969  CD1 TYR B 119      16.775 -27.803  25.559  1.00 24.58           C
ATOM   3970  CD2 TYR B 119      14.471 -27.246  25.780  1.00 25.36           C
ATOM   3971  CE1 TYR B 119      17.110 -26.854  26.528  1.00 24.13           C
ATOM   3972  CE2 TYR B 119      14.794 -26.310  26.761  1.00 23.47           C
ATOM   3973  CZ  TYR B 119      16.117 -26.112  27.125  1.00 26.76           C
ATOM   3974  OH  TYR B 119      16.418 -25.171  28.089  1.00 25.46           O
ATOM   3975  N   ALA B 120      13.867 -30.209  26.959  1.00 24.18           N
ATOM   3976  CA  ALA B 120      13.046 -29.808  28.095  1.00 26.66           C
ATOM   3977  C   ALA B 120      13.973 -29.282  29.179  1.00 24.50           C
ATOM   3978  O   ALA B 120      15.199 -29.430  29.091  1.00 25.74           O
ATOM   3979  CB  ALA B 120      12.209 -30.990  28.622  1.00 27.64           C
ATOM   3980  N   ASP B 121      13.393 -28.690  30.214  1.00 25.62           N
ATOM   3981  CA  ASP B 121      14.182 -28.161  31.324  1.00 23.37           C
ATOM   3982  C   ASP B 121      13.667 -28.681  32.664  1.00 29.48           C
ATOM   3983  O   ASP B 121      12.487 -28.561  32.970  1.00 29.75           O
ATOM   3984  CB  ASP B 121      14.173 -26.638  31.280  1.00 28.22           C
ATOM   3985  CG  ASP B 121      15.055 -26.013  32.338  1.00 25.83           C
ATOM   3986  OD1 ASP B 121      14.723 -26.137  33.539  1.00 30.35           O
ATOM   3987  OD2 ASP B 121      16.055 -25.359  31.976  1.00 28.78           O
ATOM   3988  N   MET B 122      14.584 -29.255  33.439  1.00 26.59           N
ATOM   3989  CA  MET B 122      14.321 -29.752  34.792  1.00 27.20           C
ATOM   3990  C   MET B 122      14.304 -28.547  35.735  1.00 32.81           C
ATOM   3991  O   MET B 122      15.322 -28.153  36.303  1.00 33.10           O
ATOM   3992  CB  MET B 122      15.405 -30.766  35.203  1.00 29.75           C
ATOM   3993  CG  MET B 122      15.211 -31.483  36.521  1.00 32.69           C
ATOM   3994  SD  MET B 122      13.670 -32.414  36.597  1.00 40.38           S
ATOM   3995  CE  MET B 122      12.774 -31.385  37.755  1.00 45.75           C
ATOM   3996  N   GLY B 123      13.134 -27.947  35.870  1.00 32.82           N
ATOM   3997  CA  GLY B 123      12.993 -26.706  36.622  1.00 31.78           C
ATOM   3998  C   GLY B 123      11.669 -26.054  36.295  1.00 32.78           C
ATOM   3999  O   GLY B 123      10.846 -26.624  35.571  1.00 33.22           O
ATOM   4000  N   ASN B 124      11.469 -24.856  36.821  1.00 31.40           N
ATOM   4001  CA  ASN B 124      10.211 -24.124  36.643  1.00 31.24           C
ATOM   4002  C   ASN B 124       9.956 -23.634  35.227  1.00 33.07           C
ATOM   4003  O   ASN B 124       8.801 -23.601  34.775  1.00 33.80           O
ATOM   4004  CB  ASN B 124      10.167 -22.928  37.589  1.00 31.71           C
ATOM   4005  CG  ASN B 124       9.954 -23.323  39.035  1.00 37.41           C
ATOM   4006  OD1 ASN B 124       9.515 -24.437  39.344  1.00 41.67           O
ATOM   4007  ND2 ASN B 124      10.261 -22.402  39.937  1.00 45.66           N
ATOM   4008  N   PHE B 125      11.027 -23.236  34.544  1.00 32.04           N
ATOM   4009  CA  PHE B 125      10.956 -22.781  33.153  1.00 31.27           C
ATOM   4010  C   PHE B 125      12.204 -23.233  32.437  1.00 30.04           C
ATOM   4011  O   PHE B 125      13.190 -23.563  33.090  1.00 32.42           O
ATOM   4012  CB  PHE B 125      10.880 -21.244  33.062  1.00 33.52           C
ATOM   4013  CG  PHE B 125       9.776 -20.645  33.886  1.00 35.65           C
ATOM   4014  CD1 PHE B 125      10.024 -20.156  35.167  1.00 32.16           C
ATOM   4015  CD2 PHE B 125       8.484 -20.574  33.384  1.00 34.64           C
ATOM   4016  CE1 PHE B 125       8.997 -19.630  35.939  1.00 38.32           C
ATOM   4017  CE2 PHE B 125       7.456 -20.031  34.145  1.00 46.08           C
ATOM   4018  CZ  PHE B 125       7.717 -19.555  35.425  1.00 40.31           C
ATOM   4019  N   THR B 126      12.161 -23.236  31.101  1.00 29.93           N
ATOM   4020  CA  THR B 126      13.373 -23.398  30.311  1.00 27.71           C
ATOM   4021  C   THR B 126      14.230 -22.153  30.513  1.00 30.07           C
ATOM   4022  O   THR B 126      13.754 -21.139  31.027  1.00 31.36           O
ATOM   4023  CB  THR B 126      13.096 -23.607  28.811  1.00 26.71           C
ATOM   4024  OG1 THR B 126      12.718 -22.364  28.183  1.00 26.74           O
ATOM   4025  CG2 THR B 126      12.028 -24.671  28.592  1.00 27.21           C
ATOM   4026  N   CYS B 127      15.506 -22.231  30.144  1.00 27.83           N
ATOM   4027  CA  CYS B 127      16.392 -21.090  30.344  1.00 30.23           C
ATOM   4028  C   CYS B 127      15.843 -19.814  29.675  1.00 25.92           C
ATOM   4029  O   CYS B 127      16.040 -18.741  30.199  1.00 30.03           O
ATOM   4030  CB  CYS B 127      17.814 -21.378  29.862  1.00 30.60           C
ATOM   4031  SG  CYS B 127      18.653 -22.713  30.728  1.00 35.06           S
ATOM   4032  N   MET B 128      15.144 -19.946  28.536  1.00 28.44           N
ATOM   4033  CA  MET B 128      14.550 -18.785  27.835  1.00 27.32           C
ATOM   4034  C   MET B 128      13.108 -18.476  28.278  1.00 31.04           C
ATOM   4035  O   MET B 128      12.445 -17.632  27.667  1.00 28.21           O
ATOM   4036  CB  MET B 128      14.611 -18.972  26.315  1.00 27.20           C
ATOM   4037  CG  MET B 128      16.032 -18.981  25.754  1.00 30.42           C
ATOM   4038  SD  MET B 128      16.957 -17.490  26.157  1.00 33.57           S
ATOM   4039  CE  MET B 128      16.007 -16.240  25.298  1.00 44.47           C
ATOM   4040  N   GLY B 129      12.636 -19.150  29.331  1.00 29.12           N
ATOM   4041  CA  GLY B 129      11.360 -18.823  29.979  1.00 31.52           C
ATOM   4042  C   GLY B 129      10.142 -19.594  29.497  1.00 33.06           C
ATOM   4043  O   GLY B 129       9.002 -19.219  29.804  1.00 33.86           O
ATOM   4044  N   TYR B 130      10.370 -20.665  28.739  1.00 30.39           N
ATOM   4045  CA  TYR B 130       9.280 -21.494  28.248  1.00 27.90           C
ATOM   4046  C   TYR B 130       8.850 -22.468  29.355  1.00 32.19           C
ATOM   4047  O   TYR B 130       9.540 -22.588  30.369  1.00 32.44           O
ATOM   4048  CB  TYR B 130       9.688 -22.177  26.928  1.00 31.53           C
ATOM   4049  CG  TYR B 130       9.801 -21.174  25.789  1.00 31.01           C
ATOM   4050  CD1 TYR B 130       8.812 -21.087  24.817  1.00 34.22           C
ATOM   4051  CD2 TYR B 130      10.880 -20.296  25.702  1.00 29.94           C
ATOM   4052  CE1 TYR B 130       8.889 -20.153  23.775  1.00 35.34           C
ATOM   4053  CE2 TYR B 130      10.964 -19.353  24.674  1.00 33.53           C
ATOM   4054  CZ  TYR B 130       9.963 -19.291  23.706  1.00 29.95           C
ATOM   4055  OH  TYR B 130      10.020 -18.365  22.674  1.00 36.96           O
ATOM   4056  N   PRO B 131       7.688 -23.129  29.192  1.00 33.38           N
ATOM   4057  CA  PRO B 131       7.236 -24.002  30.280  1.00 33.47           C
ATOM   4058  C   PRO B 131       8.276 -25.037  30.714  1.00 29.84           C
ATOM   4059  O   PRO B 131       8.831 -25.765  29.871  1.00 29.41           O
ATOM   4060  CB  PRO B 131       6.006 -24.687  29.693  1.00 35.22           C
ATOM   4061  CG  PRO B 131       5.464 -23.678  28.715  1.00 36.51           C
ATOM   4062  CD  PRO B 131       6.671 -22.996  28.132  1.00 36.42           C
ATOM   4063  N   GLY B 132       8.512 -25.088  32.025  1.00 31.86           N
ATOM   4064  CA  GLY B 132       9.436 -26.029  32.634  1.00 34.10           C
ATOM   4065  C   GLY B 132       8.863 -27.409  32.893  1.00 31.39           C
ATOM   4066  O   GLY B 132       7.649 -27.577  33.069  1.00 34.98           O
ATOM   4067  N   THR B 133       9.753 -28.393  32.931  1.00 30.12           N
ATOM   4068  CA  THR B 133       9.405 -29.749  33.297  1.00 29.40           C
ATOM   4069  C   THR B 133       9.729 -29.863  34.774  1.00 30.55           C
ATOM   4070  O   THR B 133      10.836 -30.221  35.175  1.00 38.21           O
ATOM   4071  CB  THR B 133      10.146 -30.802  32.448  1.00 30.97           C
ATOM   4072  OG1 THR B 133       9.727 -30.681  31.084  1.00 27.55           O
ATOM   4073  CG2 THR B 133       9.846 -32.240  32.941  1.00 31.07           C
ATOM   4074  N   THR B 134       8.737 -29.526  35.586  1.00 35.07           N
ATOM   4075  CA  THR B 134       8.868 -29.602  37.023  1.00 33.49           C
ATOM   4076  C   THR B 134       8.806 -31.077  37.423  1.00 31.68           C
ATOM   4077  O   THR B 134       8.465 -31.942  36.609  1.00 30.81           O
ATOM   4078  CB  THR B 134       7.723 -28.833  37.698  1.00 40.01           C
ATOM   4079  OG1 THR B 134       6.472 -29.333  37.206  1.00 42.90           O
ATOM   4080  CG2 THR B 134       7.824 -27.342  37.372  1.00 42.65           C
ATOM   4081  N   LEU B 135       9.137 -31.370  38.669  1.00 30.95           N
ATOM   4082  CA  LEU B 135       9.064 -32.756  39.146  1.00 30.62           C
ATOM   4083  C   LEU B 135       7.689 -33.404  38.905  1.00 32.63           C
ATOM   4084  O   LEU B 135       7.625 -34.597  38.584  1.00 35.06           O
ATOM   4085  CB  LEU B 135       9.430 -32.852  40.628  1.00 33.65           C
ATOM   4086  CG  LEU B 135      10.887 -32.545  41.000  1.00 35.73           C
ATOM   4087  CD1 LEU B 135      11.038 -32.440  42.511  1.00 41.59           C
ATOM   4088  CD2 LEU B 135      11.874 -33.581  40.417  1.00 37.80           C
ATOM   4089  N   ASP B 136       6.616 -32.615  39.046  1.00 36.29           N
ATOM   4090  CA  ASP B 136       5.239 -33.106  38.858  1.00 34.93           C
ATOM   4091  C   ASP B 136       4.931 -33.457  37.403  1.00 37.02           C
ATOM   4092  O   ASP B 136       3.944 -34.154  37.138  1.00 39.03           O
ATOM   4093  CB  ASP B 136       4.211 -32.054  39.309  1.00 46.48           C
ATOM   4094  CG  ASP B 136       4.212 -31.820  40.811  1.00 58.58           C
ATOM   4095  OD1 ASP B 136       4.750 -32.662  41.565  1.00 64.17           O
ATOM   4096  OD2 ASP B 136       3.665 -30.776  41.234  1.00 71.01           O
ATOM   4097  N   LYS B 137       5.748 -32.944  36.471  1.00 33.06           N
ATOM   4098  CA  LYS B 137       5.529 -33.151  35.042  1.00 31.99           C
ATOM   4099  C   LYS B 137       6.532 -34.097  34.384  1.00 31.93           C
ATOM   4100  O   LYS B 137       6.407 -34.397  33.184  1.00 33.80           O
ATOM   4101  CB  LYS B 137       5.588 -31.806  34.320  1.00 32.98           C
ATOM   4102  CG  LYS B 137       4.530 -30.786  34.765  1.00 36.74           C
ATOM   4103  CD  LYS B 137       3.143 -31.245  34.382  1.00 36.80           C
ATOM   4104  CE  LYS B 137       2.076 -30.240  34.801  1.00 49.47           C
ATOM   4105  NZ  LYS B 137       0.758 -30.853  34.633  1.00 62.12           N
ATOM   4106  N   VAL B 138       7.519 -34.564  35.146  1.00 32.90           N
ATOM   4107  CA  VAL B 138       8.575 -35.423  34.586  1.00 30.48           C
ATOM   4108  C   VAL B 138       7.985 -36.630  33.853  1.00 30.45           C
ATOM   4109  O   VAL B 138       8.323 -36.874  32.694  1.00 31.62           O
ATOM   4110  CB  VAL B 138       9.608 -35.862  35.674  1.00 29.47           C
ATOM   4111  CG1 VAL B 138      10.511 -37.023  35.182  1.00 31.13           C
ATOM   4112  CG2 VAL B 138      10.451 -34.667  36.115  1.00 31.86           C
ATOM   4113  N   VAL B 139       7.101 -37.381  34.518  1.00 33.29           N
ATOM   4114  CA  VAL B 139       6.538 -38.575  33.917  1.00 29.35           C
ATOM   4115  C   VAL B 139       5.655 -38.247  32.713  1.00 30.91           C
ATOM   4116  O   VAL B 139       5.794 -38.867  31.648  1.00 33.81           O
ATOM   4117  CB  VAL B 139       5.757 -39.420  34.962  1.00 34.43           C
ATOM   4118  CG1 VAL B 139       4.991 -40.537  34.276  1.00 35.76           C
ATOM   4119  CG2 VAL B 139       6.720 -39.971  36.012  1.00 35.24           C
ATOM   4120  N   GLN B 140       4.750 -37.282  32.872  1.00 31.28           N
ATOM   4121  CA  GLN B 140       3.857 -36.896  31.778  1.00 34.97           C
ATOM   4122  C   GLN B 140       4.641 -36.455  30.544  1.00 31.98           C
ATOM   4123  O   GLN B 140       4.297 -36.796  29.410  1.00 32.41           O
ATOM   4124  CB  GLN B 140       2.903 -35.773  32.211  1.00 36.15           C
ATOM   4125  CG  GLN B 140       1.894 -35.394  31.124  1.00 37.71           C
ATOM   4126  CD  GLN B 140       0.797 -34.464  31.611  1.00 45.60           C
ATOM   4127  OE1 GLN B 140       0.866 -33.922  32.720  1.00 39.64           O
ATOM   4128  NE2 GLN B 140      -0.231 -34.271  30.773  1.00 42.34           N
ATOM   4129  N   ASP B 141       5.704 -35.704  30.760  1.00 30.81           N
ATOM   4130  CA  ASP B 141       6.489 -35.209  29.637  1.00 31.32           C
ATOM   4131  C   ASP B 141       7.266 -36.342  28.965  1.00 29.96           C
ATOM   4132  O   ASP B 141       7.328 -36.403  27.724  1.00 30.23           O
ATOM   4133  CB  ASP B 141       7.396 -34.063  30.086  1.00 31.21           C
ATOM   4134  CG  ASP B 141       6.614 -32.776  30.388  1.00 30.80           C
ATOM   4135  OD1 ASP B 141       7.254 -31.804  30.845  1.00 36.40           O
ATOM   4136  OD2 ASP B 141       5.362 -32.733  30.187  1.00 38.47           O
ATOM   4137  N   ALA B 142       7.844 -37.245  29.764  1.00 29.93           N
ATOM   4138  CA  ALA B 142       8.488 -38.449  29.219  1.00 27.15           C
ATOM   4139  C   ALA B 142       7.521 -39.257  28.358  1.00 26.44           C
ATOM   4140  O   ALA B 142       7.863 -39.673  27.236  1.00 29.53           O
ATOM   4141  CB  ALA B 142       9.077 -39.335  30.352  1.00 30.47           C
ATOM   4142  N   GLN B 143       6.317 -39.487  28.881  1.00 31.64           N
ATOM   4143  CA  GLN B 143       5.294 -40.248  28.159  1.00 30.65           C
ATOM   4144  C   GLN B 143       4.896 -39.549  26.853  1.00 29.36           C
ATOM   4145  O   GLN B 143       4.719 -40.202  25.821  1.00 32.87           O
ATOM   4146  CB  GLN B 143       4.065 -40.495  29.058  1.00 31.10           C
ATOM   4147  CG  GLN B 143       4.353 -41.444  30.229  1.00 36.33           C
ATOM   4148  CD  GLN B 143       3.246 -41.507  31.275  1.00 41.06           C
ATOM   4149  OE1 GLN B 143       3.106 -42.514  31.983  1.00 50.75           O
ATOM   4150  NE2 GLN B 143       2.472 -40.444  31.391  1.00 37.71           N
ATOM   4151  N   THR B 144       4.790 -38.221  26.898  1.00 29.89           N
ATOM   4152  CA  THR B 144       4.478 -37.406  25.713  1.00 30.68           C
ATOM   4153  C   THR B 144       5.549 -37.551  24.629  1.00 30.99           C
ATOM   4154  O   THR B 144       5.244 -37.804  23.444  1.00 30.67           O
ATOM   4155  CB  THR B 144       4.334 -35.917  26.109  1.00 32.71           C
ATOM   4156  OG1 THR B 144       3.277 -35.780  27.072  1.00 33.75           O
ATOM   4157  CG2 THR B 144       4.049 -35.029  24.879  1.00 32.12           C
ATOM   4158  N   PHE B 145       6.803 -37.405  25.043  1.00 28.96           N
ATOM   4159  CA  PHE B 145       7.926 -37.543  24.129  1.00 26.01           C
ATOM   4160  C   PHE B 145       7.957 -38.927  23.486  1.00 23.89           C
ATOM   4161  O   PHE B 145       8.128 -39.026  22.257  1.00 28.36           O
ATOM   4162  CB  PHE B 145       9.262 -37.202  24.814  1.00 27.73           C
ATOM   4163  CG  PHE B 145       9.345 -35.790  25.342  1.00 27.83           C
ATOM   4164  CD1 PHE B 145       8.725 -34.730  24.680  1.00 26.39           C
ATOM   4165  CD2 PHE B 145      10.064 -35.516  26.490  1.00 32.57           C
ATOM   4166  CE1 PHE B 145       8.811 -33.432  25.172  1.00 28.89           C
ATOM   4167  CE2 PHE B 145      10.155 -34.233  26.986  1.00 32.94           C
ATOM   4168  CZ  PHE B 145       9.520 -33.179  26.327  1.00 31.26           C
ATOM   4169  N   ALA B 146       7.753 -39.987  24.276  1.00 27.73           N
ATOM   4170  CA  ALA B 146       7.729 -41.341  23.704  1.00 25.67           C
ATOM   4171  C   ALA B 146       6.565 -41.500  22.728  1.00 25.56           C
ATOM   4172  O   ALA B 146       6.721 -42.104  21.653  1.00 31.74           O
ATOM   4173  CB  ALA B 146       7.706 -42.427  24.805  1.00 29.29           C
ATOM   4174  N   GLU B 147       5.415 -40.939  23.084  1.00 30.79           N
ATOM   4175  CA  GLU B 147       4.227 -41.019  22.223  1.00 29.40           C
ATOM   4176  C   GLU B 147       4.431 -40.305  20.894  1.00 33.13           C
ATOM   4177  O   GLU B 147       3.954 -40.761  19.855  1.00 34.46           O
ATOM   4178  CB  GLU B 147       3.003 -40.471  22.954  1.00 37.05           C
ATOM   4179  CG  GLU B 147       2.426 -41.470  23.941  1.00 42.69           C
ATOM   4180  CD  GLU B 147       1.584 -40.831  25.037  1.00 51.21           C
ATOM   4181  OE1 GLU B 147       1.353 -41.513  26.067  1.00 51.26           O
ATOM   4182  OE2 GLU B 147       1.160 -39.661  24.875  1.00 53.51           O
ATOM   4183  N   TRP B 148       5.167 -39.203  20.935  1.00 33.40           N
ATOM   4184  CA  TRP B 148       5.546 -38.470  19.725  1.00 30.59           C
ATOM   4185  C   TRP B 148       6.608 -39.179  18.871  1.00 30.15           C
ATOM   4186  O   TRP B 148       6.838 -38.799  17.722  1.00 31.81           O
ATOM   4187  CB  TRP B 148       6.042 -37.082  20.101  1.00 31.77           C
ATOM   4188  CG  TRP B 148       4.990 -36.152  20.657  1.00 30.96           C
ATOM   4189  CD1 TRP B 148       3.628 -36.338  20.674  1.00 34.75           C
ATOM   4190  CD2 TRP B 148       5.220 -34.861  21.235  1.00 32.03           C
ATOM   4191  NE1 TRP B 148       3.006 -35.244  21.242  1.00 34.63           N
ATOM   4192  CE2 TRP B 148       3.961 -34.324  21.590  1.00 31.19           C
ATOM   4193  CE3 TRP B 148       6.369 -34.107  21.492  1.00 29.60           C
ATOM   4194  CZ2 TRP B 148       3.825 -33.061  22.197  1.00 36.88           C
ATOM   4195  CZ3 TRP B 148       6.234 -32.854  22.097  1.00 35.27           C
ATOM   4196  CH2 TRP B 148       4.969 -32.342  22.434  1.00 36.69           C
ATOM   4197  N   LYS B 149       7.255 -40.188  19.459  1.00 30.59           N
ATOM   4198  CA  LYS B 149       8.297 -41.010  18.821  1.00 29.77           C
ATOM   4199  C   LYS B 149       9.620 -40.230  18.691  1.00 26.16           C
ATOM   4200  O   LYS B 149      10.387 -40.413  17.729  1.00 30.37           O
ATOM   4201  CB  LYS B 149       7.846 -41.621  17.485  1.00 30.99           C
ATOM   4202  CG  LYS B 149       6.573 -42.494  17.579  1.00 40.28           C
ATOM   4203  CD  LYS B 149       6.236 -43.100  16.217  1.00 48.29           C
ATOM   4204  CE  LYS B 149       4.863 -43.790  16.187  1.00 59.26           C
ATOM   4205  NZ  LYS B 149       4.848 -45.098  16.897  1.00 60.42           N
ATOM   4206  N   VAL B 150       9.861 -39.363  19.679  1.00 25.44           N
ATOM   4207  CA  VAL B 150      11.162 -38.705  19.907  1.00 26.25           C
ATOM   4208  C   VAL B 150      12.248 -39.745  20.200  1.00 28.85           C
ATOM   4209  O   VAL B 150      11.962 -40.797  20.789  1.00 26.40           O
ATOM   4210  CB  VAL B 150      11.033 -37.708  21.091  1.00 30.51           C
ATOM   4211  CG1 VAL B 150      12.359 -37.301  21.647  1.00 42.28           C
ATOM   4212  CG2 VAL B 150      10.220 -36.463  20.669  1.00 30.20           C
ATOM   4213  N   ASP B 151      13.483 -39.441  19.796  1.00 27.43           N
ATOM   4214  CA  ASP B 151      14.615 -40.382  19.913  1.00 25.29           C
ATOM   4215  C   ASP B 151      15.711 -39.942  20.873  1.00 24.65           C
ATOM   4216  O   ASP B 151      16.577 -40.744  21.254  1.00 24.34           O
ATOM   4217  CB  ASP B 151      15.210 -40.629  18.527  1.00 22.36           C
ATOM   4218  CG  ASP B 151      14.179 -41.152  17.534  1.00 26.87           C
ATOM   4219  OD1 ASP B 151      13.635 -42.283  17.719  1.00 27.98           O
ATOM   4220  OD2 ASP B 151      13.900 -40.420  16.573  1.00 29.62           O
ATOM   4221  N   MET B 152      15.676 -38.670  21.265  1.00 20.87           N
ATOM   4222  CA  MET B 152      16.663 -38.129  22.169  1.00 19.00           C
ATOM   4223  C   MET B 152      16.028 -36.993  22.926  1.00 19.90           C
ATOM   4224  O   MET B 152      15.167 -36.289  22.380  1.00 22.10           O
ATOM   4225  CB  MET B 152      17.891 -37.628  21.389  1.00 22.80           C
ATOM   4226  CG  MET B 152      18.989 -37.010  22.240  1.00 22.13           C
ATOM   4227  SD  MET B 152      20.518 -36.951  21.280  1.00 25.91           S
ATOM   4228  CE  MET B 152      21.539 -35.971  22.338  1.00 27.20           C
ATOM   4229  N   LEU B 153      16.446 -36.864  24.184  1.00 20.81           N
ATOM   4230  CA  LEU B 153      16.048 -35.773  25.053  1.00 19.92           C
ATOM   4231  C   LEU B 153      17.258 -35.105  25.717  1.00 20.41           C
ATOM   4232  O   LEU B 153      18.067 -35.766  26.358  1.00 23.10           O
ATOM   4233  CB  LEU B 153      15.048 -36.257  26.118  1.00 23.93           C
ATOM   4234  CG  LEU B 153      14.672 -35.241  27.206  1.00 20.21           C
ATOM   4235  CD1 LEU B 153      13.885 -34.030  26.654  1.00 25.40           C
ATOM   4236  CD2 LEU B 153      13.897 -35.862  28.369  1.00 26.83           C
ATOM   4237  N   LYS B 154      17.360 -33.789  25.541  1.00 22.49           N
ATOM   4238  CA  LYS B 154      18.280 -32.966  26.295  1.00 18.04           C
ATOM   4239  C   LYS B 154      17.487 -32.299  27.400  1.00 21.06           C
ATOM   4240  O   LYS B 154      16.500 -31.597  27.130  1.00 25.14           O
ATOM   4241  CB  LYS B 154      18.948 -31.906  25.417  1.00 22.50           C
ATOM   4242  CG  LYS B 154      19.805 -30.861  26.170  1.00 23.79           C
ATOM   4243  CD  LYS B 154      20.469 -29.913  25.162  1.00 24.22           C
ATOM   4244  CE  LYS B 154      21.189 -28.716  25.793  1.00 23.95           C
ATOM   4245  NZ  LYS B 154      21.755 -27.808  24.709  1.00 20.03           N
ATOM   4246  N   LEU B 155      17.918 -32.537  28.634  1.00 20.99           N
ATOM   4247  CA  LEU B 155      17.266 -32.020  29.824  1.00 23.99           C
ATOM   4248  C   LEU B 155      18.160 -30.960  30.474  1.00 23.74           C
ATOM   4249  O   LEU B 155      19.153 -31.265  31.159  1.00 24.40           O
ATOM   4250  CB  LEU B 155      16.921 -33.154  30.810  1.00 25.78           C
ATOM   4251  CG  LEU B 155      16.033 -32.756  31.984  1.00 25.42           C
ATOM   4252  CD1 LEU B 155      14.667 -32.226  31.502  1.00 26.68           C
ATOM   4253  CD2 LEU B 155      15.838 -33.931  32.969  1.00 25.18           C
ATOM   4254  N   ASP B 156      17.791 -29.711  30.235  1.00 23.37           N
ATOM   4255  CA  ASP B 156      18.487 -28.548  30.769  1.00 21.20           C
ATOM   4256  C   ASP B 156      18.150 -28.402  32.262  1.00 27.46           C
ATOM   4257  O   ASP B 156      17.279 -29.104  32.784  1.00 26.78           O
ATOM   4258  CB  ASP B 156      18.046 -27.317  29.949  1.00 22.48           C
ATOM   4259  CG  ASP B 156      19.060 -26.173  29.941  1.00 21.94           C
ATOM   4260  OD1 ASP B 156      20.007 -26.152  30.768  1.00 24.16           O
ATOM   4261  OD2 ASP B 156      18.883 -25.272  29.073  1.00 26.47           O
ATOM   4262  N   GLY B 157      18.832 -27.478  32.938  1.00 24.68           N
ATOM   4263  CA  GLY B 157      18.767 -27.357  34.390  1.00 27.00           C
ATOM   4264  C   GLY B 157      18.538 -25.970  34.957  1.00 24.82           C
ATOM   4265  O   GLY B 157      18.840 -25.737  36.128  1.00 27.49           O
ATOM   4266  N   CYS B 158      18.011 -25.040  34.154  1.00 27.43           N
ATOM   4267  CA  CYS B 158      17.717 -23.702  34.677  1.00 28.91           C
ATOM   4268  C   CYS B 158      16.501 -23.754  35.615  1.00 30.12           C
ATOM   4269  O   CYS B 158      15.672 -24.661  35.529  1.00 30.00           O
ATOM   4270  CB  CYS B 158      17.432 -22.701  33.546  1.00 29.58           C
ATOM   4271  SG  CYS B 158      18.893 -22.069  32.647  1.00 35.41           S
ATOM   4272  N   PHE B 159      16.409 -22.752  36.490  1.00 29.00           N
ATOM   4273  CA  PHE B 159      15.224 -22.513  37.333  1.00 31.54           C
ATOM   4274  C   PHE B 159      14.880 -23.730  38.200  1.00 32.16           C
ATOM   4275  O   PHE B 159      13.702 -24.077  38.422  1.00 31.96           O
ATOM   4276  CB  PHE B 159      14.037 -22.051  36.472  1.00 31.03           C
ATOM   4277  CG  PHE B 159      14.273 -20.725  35.787  1.00 34.35           C
ATOM   4278  CD1 PHE B 159      14.515 -20.652  34.412  1.00 31.88           C
ATOM   4279  CD2 PHE B 159      14.277 -19.551  36.526  1.00 41.49           C
ATOM   4280  CE1 PHE B 159      14.749 -19.437  33.790  1.00 36.36           C
ATOM   4281  CE2 PHE B 159      14.509 -18.323  35.908  1.00 41.13           C
ATOM   4282  CZ  PHE B 159      14.745 -18.270  34.535  1.00 38.97           C
ATOM   4283  N   SER B 160      15.940 -24.363  38.696  1.00 33.79           N
ATOM   4284  CA  SER B 160      15.839 -25.492  39.616  1.00 31.73           C
ATOM   4285  C   SER B 160      16.801 -25.278  40.772  1.00 30.46           C
ATOM   4286  O   SER B 160      17.715 -24.457  40.686  1.00 39.61           O
ATOM   4287  CB  SER B 160      16.204 -26.786  38.903  1.00 35.19           C
ATOM   4288  OG  SER B 160      17.544 -26.732  38.446  1.00 36.68           O
ATOM   4289  N   THR B 161      16.567 -26.003  41.861  1.00 34.66           N
ATOM   4290  CA  THR B 161      17.494 -26.052  42.980  1.00 32.48           C
ATOM   4291  C   THR B 161      18.372 -27.307  42.865  1.00 33.02           C
ATOM   4292  O   THR B 161      18.049 -28.236  42.117  1.00 30.44           O
ATOM   4293  CB  THR B 161      16.733 -26.140  44.301  1.00 38.92           C
ATOM   4294  OG1 THR B 161      16.008 -27.372  44.331  1.00 39.17           O
ATOM   4295  CG2 THR B 161      15.768 -24.959  44.467  1.00 42.15           C
ATOM   4296  N   PRO B 162      19.478 -27.356  43.623  1.00 32.31           N
ATOM   4297  CA  PRO B 162      20.294 -28.574  43.601  1.00 36.26           C
ATOM   4298  C   PRO B 162      19.528 -29.844  44.006  1.00 32.64           C
ATOM   4299  O   PRO B 162      19.760 -30.900  43.430  1.00 33.41           O
ATOM   4300  CB  PRO B 162      21.426 -28.266  44.592  1.00 39.31           C
ATOM   4301  CG  PRO B 162      21.482 -26.775  44.668  1.00 44.53           C
ATOM   4302  CD  PRO B 162      20.080 -26.294  44.448  1.00 41.87           C
ATOM   4303  N   GLU B 163      18.626 -29.750  44.976  1.00 36.07           N
ATOM   4304  CA  GLU B 163      17.840 -30.915  45.391  1.00 34.85           C
ATOM   4305  C   GLU B 163      16.847 -31.354  44.298  1.00 34.30           C
ATOM   4306  O   GLU B 163      16.645 -32.557  44.087  1.00 35.69           O
ATOM   4307  CB  GLU B 163      17.135 -30.659  46.735  1.00 42.00           C
ATOM   4308  CG  GLU B 163      16.305 -31.852  47.272  1.00 50.48           C
ATOM   4309  CD  GLU B 163      17.136 -33.029  47.835  1.00 64.74           C
ATOM   4310  OE1 GLU B 163      18.319 -33.216  47.455  1.00 66.47           O
ATOM   4311  OE2 GLU B 163      16.579 -33.780  48.669  1.00 77.43           O
ATOM   4312  N   GLU B 164      16.250 -30.391  43.600  1.00 29.73           N
ATOM   4313  CA  GLU B 164      15.330 -30.695  42.493  1.00 32.09           C
ATOM   4314  C   GLU B 164      16.072 -31.443  41.385  1.00 31.83           C
ATOM   4315  O   GLU B 164      15.545 -32.405  40.819  1.00 31.42           O
ATOM   4316  CB  GLU B 164      14.670 -29.417  41.933  1.00 34.39           C
ATOM   4317  CG  GLU B 164      13.597 -28.815  42.850  1.00 48.45           C
ATOM   4318  CD  GLU B 164      13.048 -27.472  42.352  1.00 57.03           C
ATOM   4319  OE1 GLU B 164      13.347 -27.075  41.196  1.00 58.82           O
ATOM   4320  OE2 GLU B 164      12.302 -26.815  43.127  1.00 73.69           O
ATOM   4321  N   ARG B 165      17.296 -31.012  41.089  1.00 33.38           N
ATOM   4322  CA  ARG B 165      18.112 -31.689  40.072  1.00 30.75           C
ATOM   4323  C   ARG B 165      18.503 -33.091  40.524  1.00 30.67           C
ATOM   4324  O   ARG B 165      18.433 -34.029  39.727  1.00 27.95           O
ATOM   4325  CB  ARG B 165      19.351 -30.866  39.700  1.00 32.09           C
ATOM   4326  CG  ARG B 165      19.001 -29.536  39.039  1.00 29.11           C
ATOM   4327  CD  ARG B 165      20.216 -28.856  38.457  1.00 30.23           C
ATOM   4328  NE  ARG B 165      21.106 -28.315  39.484  1.00 28.16           N
ATOM   4329  CZ  ARG B 165      20.962 -27.122  40.075  1.00 34.42           C
ATOM   4330  NH1 ARG B 165      19.949 -26.317  39.759  1.00 40.66           N
ATOM   4331  NH2 ARG B 165      21.844 -26.724  40.989  1.00 35.04           N
ATOM   4332  N   ALA B 166      18.888 -33.238  41.795  1.00 31.05           N
ATOM   4333  CA  ALA B 166      19.248 -34.562  42.348  1.00 27.98           C
ATOM   4334  C   ALA B 166      18.102 -35.567  42.295  1.00 28.21           C
ATOM   4335  O   ALA B 166      18.338 -36.778  42.145  1.00 33.73           O
ATOM   4336  CB  ALA B 166      19.793 -34.455  43.762  1.00 30.89           C
ATOM   4337  N   GLN B 167      16.879 -35.066  42.440  1.00 34.73           N
ATOM   4338  CA  GLN B 167      15.675 -35.881  42.315  1.00 31.85           C
ATOM   4339  C   GLN B 167      15.269 -36.081  40.862  1.00 29.83           C
ATOM   4340  O   GLN B 167      14.907 -37.183  40.461  1.00 32.94           O
ATOM   4341  CB  GLN B 167      14.515 -35.227  43.088  1.00 33.30           C
ATOM   4342  CG  GLN B 167      14.733 -35.225  44.602  1.00 36.43           C
ATOM   4343  CD  GLN B 167      13.671 -34.447  45.394  1.00 45.92           C
ATOM   4344  OE1 GLN B 167      13.177 -33.400  44.963  1.00 54.49           O
ATOM   4345  NE2 GLN B 167      13.349 -34.950  46.573  1.00 55.99           N
ATOM   4346  N   GLY B 168      15.349 -35.006  40.083  1.00 25.81           N
ATOM   4347  CA  GLY B 168      14.715 -34.939  38.778  1.00 27.68           C
ATOM   4348  C   GLY B 168      15.446 -35.673  37.685  1.00 22.49           C
ATOM   4349  O   GLY B 168      14.816 -36.282  36.803  1.00 25.95           O
ATOM   4350  N   TYR B 169      16.774 -35.593  37.691  1.00 26.35           N
ATOM   4351  CA  TYR B 169      17.535 -36.266  36.636  1.00 25.01           C
ATOM   4352  C   TYR B 169      17.362 -37.784  36.738  1.00 24.69           C
ATOM   4353  O   TYR B 169      17.035 -38.423  35.735  1.00 25.04           O
ATOM   4354  CB  TYR B 169      19.013 -35.812  36.584  1.00 23.67           C
ATOM   4355  CG  TYR B 169      19.183 -34.475  35.864  1.00 22.20           C
ATOM   4356  CD1 TYR B 169      19.297 -34.419  34.472  1.00 23.15           C
ATOM   4357  CD2 TYR B 169      19.204 -33.283  36.566  1.00 25.72           C
ATOM   4358  CE1 TYR B 169      19.442 -33.215  33.807  1.00 22.32           C
ATOM   4359  CE2 TYR B 169      19.339 -32.068  35.914  1.00 25.07           C
ATOM   4360  CZ  TYR B 169      19.463 -32.037  34.532  1.00 25.68           C
ATOM   4361  OH  TYR B 169      19.605 -30.822  33.901  1.00 26.31           O
ATOM   4362  N   PRO B 170      17.531 -38.367  37.949  1.00 21.96           N
ATOM   4363  CA  PRO B 170      17.171 -39.786  38.041  1.00 23.89           C
ATOM   4364  C   PRO B 170      15.690 -40.068  37.772  1.00 25.52           C
ATOM   4365  O   PRO B 170      15.371 -41.109  37.199  1.00 25.05           O
ATOM   4366  CB  PRO B 170      17.551 -40.162  39.481  1.00 26.70           C
ATOM   4367  CG  PRO B 170      18.592 -39.179  39.861  1.00 28.35           C
ATOM   4368  CD  PRO B 170      18.125 -37.898  39.211  1.00 24.20           C
ATOM   4369  N   LYS B 171      14.799 -39.154  38.171  1.00 27.59           N
ATOM   4370  CA  LYS B 171      13.374 -39.355  37.938  1.00 27.14           C
ATOM   4371  C   LYS B 171      13.080 -39.406  36.443  1.00 25.53           C
ATOM   4372  O   LYS B 171      12.305 -40.255  36.002  1.00 26.22           O
ATOM   4373  CB  LYS B 171      12.524 -38.280  38.635  1.00 30.42           C
ATOM   4374  CG  LYS B 171      11.015 -38.555  38.662  1.00 30.06           C
ATOM   4375  CD  LYS B 171      10.256 -37.412  39.376  1.00 32.33           C
ATOM   4376  CE  LYS B 171       8.780 -37.724  39.610  1.00 42.22           C
ATOM   4377  NZ  LYS B 171       8.632 -38.747  40.650  1.00 46.24           N
ATOM   4378  N   MET B 172      13.724 -38.534  35.663  1.00 26.78           N
ATOM   4379  CA  MET B 172      13.525 -38.541  34.222  1.00 25.67           C
ATOM   4380  C   MET B 172      14.121 -39.795  33.599  1.00 25.16           C
ATOM   4381  O   MET B 172      13.501 -40.388  32.729  1.00 25.30           O
ATOM   4382  CB  MET B 172      14.076 -37.269  33.549  1.00 26.90           C
ATOM   4383  CG  MET B 172      13.874 -37.253  32.040  1.00 29.09           C
ATOM   4384  SD  MET B 172      12.149 -37.255  31.479  1.00 28.78           S
ATOM   4385  CE  MET B 172      11.662 -35.551  31.814  1.00 26.87           C
ATOM   4386  N   ALA B 173      15.301 -40.225  34.048  1.00 24.01           N
ATOM   4387  CA  ALA B 173      15.874 -41.457  33.496  1.00 23.57           C
ATOM   4388  C   ALA B 173      14.933 -42.652  33.731  1.00 21.57           C
ATOM   4389  O   ALA B 173      14.713 -43.472  32.829  1.00 25.28           O
ATOM   4390  CB  ALA B 173      17.257 -41.733  34.070  1.00 23.51           C
ATOM   4391  N   ALA B 174      14.397 -42.749  34.946  1.00 24.57           N
ATOM   4392  CA  ALA B 174      13.432 -43.799  35.283  1.00 24.36           C
ATOM   4393  C   ALA B 174      12.160 -43.672  34.419  1.00 24.85           C
ATOM   4394  O   ALA B 174      11.633 -44.689  33.928  1.00 27.09           O
ATOM   4395  CB  ALA B 174      13.087 -43.742  36.772  1.00 27.05           C
ATOM   4396  N   ALA B 175      11.671 -42.438  34.233  1.00 27.54           N
ATOM   4397  CA  ALA B 175      10.437 -42.213  33.453  1.00 27.66           C
ATOM   4398  C   ALA B 175      10.612 -42.579  31.974  1.00 26.61           C
ATOM   4399  O   ALA B 175       9.749 -43.235  31.388  1.00 29.26           O
ATOM   4400  CB  ALA B 175       9.932 -40.765  33.601  1.00 29.24           C
ATOM   4401  N   LEU B 176      11.742 -42.195  31.382  1.00 25.29           N
ATOM   4402  CA  LEU B 176      12.015 -42.566  29.992  1.00 25.71           C
ATOM   4403  C   LEU B 176      12.069 -44.090  29.851  1.00 27.29           C
ATOM   4404  O   LEU B 176      11.522 -44.671  28.906  1.00 28.16           O
ATOM   4405  CB  LEU B 176      13.325 -41.949  29.517  1.00 27.35           C
ATOM   4406  CG  LEU B 176      13.380 -40.424  29.376  1.00 25.43           C
ATOM   4407  CD1 LEU B 176      14.840 -39.979  29.161  1.00 25.01           C
ATOM   4408  CD2 LEU B 176      12.458 -39.911  28.255  1.00 26.37           C
ATOM   4409  N   ASN B 177      12.727 -44.735  30.805  1.00 28.22           N
ATOM   4410  CA  ASN B 177      12.857 -46.177  30.767  1.00 26.26           C
ATOM   4411  C   ASN B 177      11.474 -46.841  30.749  1.00 27.18           C
ATOM   4412  O   ASN B 177      11.208 -47.752  29.947  1.00 28.20           O
ATOM   4413  CB  ASN B 177      13.695 -46.687  31.946  1.00 25.57           C
ATOM   4414  CG  ASN B 177      13.954 -48.159  31.847  1.00 26.91           C
ATOM   4415  OD1 ASN B 177      13.127 -48.972  32.284  1.00 26.65           O
ATOM   4416  ND2 ASN B 177      15.100 -48.519  31.256  1.00 26.52           N
ATOM   4417  N   ALA B 178      10.599 -46.355  31.622  1.00 28.77           N
ATOM   4418  CA  ALA B 178       9.262 -46.922  31.799  1.00 29.78           C
ATOM   4419  C   ALA B 178       8.348 -46.772  30.580  1.00 30.09           C
ATOM   4420  O   ALA B 178       7.372 -47.507  30.464  1.00 35.41           O
ATOM   4421  CB  ALA B 178       8.591 -46.331  33.047  1.00 30.60           C
ATOM   4422  N   THR B 179       8.656 -45.849  29.668  1.00 29.96           N
ATOM   4423  CA  THR B 179       7.864 -45.706  28.437  1.00 28.31           C
ATOM   4424  C   THR B 179       8.066 -46.888  27.485  1.00 30.35           C
ATOM   4425  O   THR B 179       7.226 -47.131  26.608  1.00 34.83           O
ATOM   4426  CB  THR B 179       8.206 -44.406  27.651  1.00 31.05           C
ATOM   4427  OG1 THR B 179       9.513 -44.519  27.073  1.00 28.73           O
ATOM   4428  CG2 THR B 179       8.114 -43.166  28.537  1.00 27.35           C
ATOM   4429  N   GLY B 180       9.186 -47.602  27.650  1.00 29.24           N
ATOM   4430  CA  GLY B 180       9.566 -48.683  26.763  1.00 31.49           C
ATOM   4431  C   GLY B 180      10.210 -48.246  25.466  1.00 28.93           C
ATOM   4432  O   GLY B 180      10.686 -49.091  24.709  1.00 33.13           O
ATOM   4433  N   ARG B 181      10.218 -46.945  25.176  1.00 30.18           N
ATOM   4434  CA  ARG B 181      10.881 -46.444  23.962  1.00 29.49           C
ATOM   4435  C   ARG B 181      12.323 -46.054  24.284  1.00 26.34           C
ATOM   4436  O   ARG B 181      12.535 -45.267  25.188  1.00 26.72           O
ATOM   4437  CB  ARG B 181      10.156 -45.225  23.383  1.00 29.52           C
ATOM   4438  CG  ARG B 181      10.758 -44.763  22.051  1.00 29.39           C
ATOM   4439  CD  ARG B 181      10.038 -43.579  21.420  1.00 32.49           C
ATOM   4440  NE  ARG B 181      10.658 -43.241  20.131  1.00 27.12           N
ATOM   4441  CZ  ARG B 181      10.420 -43.879  18.987  1.00 30.14           C
ATOM   4442  NH1 ARG B 181       9.553 -44.887  18.934  1.00 31.43           N
ATOM   4443  NH2 ARG B 181      11.055 -43.511  17.881  1.00 29.96           N
ATOM   4444  N   PRO B 182      13.312 -46.603  23.540  1.00 25.96           N
ATOM   4445  CA  PRO B 182      14.691 -46.122  23.713  1.00 23.90           C
ATOM   4446  C   PRO B 182      14.813 -44.646  23.339  1.00 26.43           C
ATOM   4447  O   PRO B 182      14.548 -44.266  22.194  1.00 28.03           O
ATOM   4448  CB  PRO B 182      15.495 -47.004  22.753  1.00 32.75           C
ATOM   4449  CG  PRO B 182      14.650 -48.217  22.545  1.00 32.67           C
ATOM   4450  CD  PRO B 182      13.245 -47.726  22.586  1.00 33.07           C
ATOM   4451  N   ILE B 183      15.183 -43.832  24.324  1.00 23.94           N
ATOM   4452  CA  ILE B 183      15.393 -42.398  24.145  1.00 22.26           C
ATOM   4453  C   ILE B 183      16.759 -42.011  24.684  1.00 21.80           C
ATOM   4454  O   ILE B 183      17.033 -42.187  25.873  1.00 23.88           O
ATOM   4455  CB  ILE B 183      14.262 -41.575  24.818  1.00 23.82           C
ATOM   4456  CG1 ILE B 183      12.924 -41.873  24.121  1.00 26.59           C
ATOM   4457  CG2 ILE B 183      14.533 -40.068  24.740  1.00 26.80           C
ATOM   4458  CD1 ILE B 183      11.703 -41.317  24.845  1.00 32.44           C
ATOM   4459  N   ALA B 184      17.623 -41.498  23.808  1.00 22.48           N
ATOM   4460  CA  ALA B 184      18.968 -41.127  24.233  1.00 20.75           C
ATOM   4461  C   ALA B 184      18.812 -39.965  25.194  1.00 18.33           C
ATOM   4462  O   ALA B 184      18.031 -39.046  24.916  1.00 24.49           O
ATOM   4463  CB  ALA B 184      19.830 -40.739  23.038  1.00 22.69           C
ATOM   4464  N   PHE B 185      19.534 -40.004  26.312  1.00 19.27           N
ATOM   4465  CA  PHE B 185      19.333 -39.026  27.375  1.00 19.43           C
ATOM   4466  C   PHE B 185      20.600 -38.183  27.613  1.00 19.66           C
ATOM   4467  O   PHE B 185      21.635 -38.702  28.017  1.00 20.64           O
ATOM   4468  CB  PHE B 185      18.862 -39.751  28.643  1.00 21.90           C
ATOM   4469  CG  PHE B 185      18.408 -38.835  29.760  1.00 22.18           C
ATOM   4470  CD1 PHE B 185      17.805 -37.605  29.495  1.00 24.90           C
ATOM   4471  CD2 PHE B 185      18.534 -39.232  31.076  1.00 22.89           C
ATOM   4472  CE1 PHE B 185      17.373 -36.793  30.518  1.00 24.39           C
ATOM   4473  CE2 PHE B 185      18.095 -38.412  32.105  1.00 21.71           C
ATOM   4474  CZ  PHE B 185      17.527 -37.183  31.815  1.00 20.50           C
ATOM   4475  N   SER B 186      20.497 -36.898  27.281  1.00 21.08           N
ATOM   4476  CA  SER B 186      21.546 -35.913  27.441  1.00 19.53           C
ATOM   4477  C   SER B 186      21.227 -35.041  28.658  1.00 20.44           C
ATOM   4478  O   SER B 186      20.209 -34.330  28.681  1.00 22.32           O
ATOM   4479  CB  SER B 186      21.653 -35.061  26.158  1.00 21.61           C
ATOM   4480  OG  SER B 186      22.439 -33.883  26.328  1.00 22.44           O
ATOM   4481  N   CYS B 187      22.105 -35.098  29.656  1.00 21.97           N
ATOM   4482  CA  CYS B 187      21.868 -34.489  30.963  1.00 24.19           C
ATOM   4483  C   CYS B 187      22.757 -33.286  31.189  1.00 21.61           C
ATOM   4484  O   CYS B 187      23.973 -33.416  31.197  1.00 23.22           O
ATOM   4485  CB  CYS B 187      22.168 -35.488  32.080  1.00 28.97           C
ATOM   4486  SG  CYS B 187      21.162 -36.939  31.960  1.00 29.23           S
ATOM   4487  N   SER B 188      22.162 -32.123  31.424  1.00 21.28           N
ATOM   4488  CA  SER B 188      22.950 -30.928  31.686  1.00 21.58           C
ATOM   4489  C   SER B 188      23.357 -30.785  33.153  1.00 20.73           C
ATOM   4490  O   SER B 188      24.063 -29.843  33.525  1.00 25.65           O
ATOM   4491  CB  SER B 188      22.200 -29.681  31.197  1.00 19.41           C
ATOM   4492  OG  SER B 188      21.932 -29.785  29.802  1.00 23.19           O
ATOM   4493  N   TRP B 189      22.920 -31.732  33.976  1.00 23.03           N
ATOM   4494  CA  TRP B 189      23.091 -31.679  35.423  1.00 23.56           C
ATOM   4495  C   TRP B 189      24.485 -31.219  35.885  1.00 23.10           C
ATOM   4496  O   TRP B 189      24.581 -30.247  36.631  1.00 25.97           O
ATOM   4497  CB  TRP B 189      22.701 -33.032  36.024  1.00 24.56           C
ATOM   4498  CG  TRP B 189      22.664 -33.112  37.527  1.00 24.22           C
ATOM   4499  CD1 TRP B 189      22.754 -32.083  38.438  1.00 27.86           C
ATOM   4500  CD2 TRP B 189      22.486 -34.310  38.295  1.00 24.07           C
ATOM   4501  NE1 TRP B 189      22.673 -32.584  39.719  1.00 28.24           N
ATOM   4502  CE2 TRP B 189      22.491 -33.943  39.656  1.00 25.96           C
ATOM   4503  CE3 TRP B 189      22.315 -35.659  37.958  1.00 27.85           C
ATOM   4504  CZ2 TRP B 189      22.358 -34.883  40.680  1.00 29.30           C
ATOM   4505  CZ3 TRP B 189      22.174 -36.587  38.966  1.00 28.04           C
ATOM   4506  CH2 TRP B 189      22.194 -36.195  40.316  1.00 30.16           C
ATOM   4507  N   PRO B 190      25.570 -31.865  35.412  1.00 23.09           N
ATOM   4508  CA  PRO B 190      26.882 -31.437  35.959  1.00 20.52           C
ATOM   4509  C   PRO B 190      27.290 -29.994  35.648  1.00 19.82           C
ATOM   4510  O   PRO B 190      27.985 -29.388  36.470  1.00 21.89           O
ATOM   4511  CB  PRO B 190      27.881 -32.429  35.356  1.00 23.26           C
ATOM   4512  CG  PRO B 190      27.169 -33.105  34.263  1.00 24.76           C
ATOM   4513  CD  PRO B 190      25.698 -33.048  34.543  1.00 21.75           C
ATOM   4514  N   ALA B 191      26.856 -29.456  34.501  1.00 24.11           N
ATOM   4515  CA  ALA B 191      27.142 -28.057  34.142  1.00 21.23           C
ATOM   4516  C   ALA B 191      26.559 -27.068  35.155  1.00 24.95           C
ATOM   4517  O   ALA B 191      27.067 -25.951  35.295  1.00 30.63           O
ATOM   4518  CB  ALA B 191      26.629 -27.739  32.724  1.00 23.48           C
ATOM   4519  N   TYR B 192      25.479 -27.459  35.825  1.00 23.35           N
ATOM   4520  CA  TYR B 192      24.846 -26.617  36.858  1.00 24.88           C
ATOM   4521  C   TYR B 192      25.394 -26.857  38.284  1.00 29.52           C
ATOM   4522  O   TYR B 192      24.990 -26.166  39.229  1.00 33.82           O
ATOM   4523  CB  TYR B 192      23.304 -26.762  36.803  1.00 29.08           C
ATOM   4524  CG  TYR B 192      22.727 -26.145  35.555  1.00 27.69           C
ATOM   4525  CD1 TYR B 192      22.404 -24.789  35.506  1.00 29.61           C
ATOM   4526  CD2 TYR B 192      22.562 -26.891  34.402  1.00 24.84           C
ATOM   4527  CE1 TYR B 192      21.895 -24.201  34.335  1.00 28.70           C
ATOM   4528  CE2 TYR B 192      22.066 -26.312  33.221  1.00 22.66           C
ATOM   4529  CZ  TYR B 192      21.742 -24.962  33.194  1.00 25.34           C
ATOM   4530  OH  TYR B 192      21.264 -24.409  32.027  1.00 23.42           O
ATOM   4531  N   GLU B 193      26.344 -27.791  38.409  1.00 30.37           N
ATOM   4532  CA  GLU B 193      26.980 -28.174  39.681  1.00 30.70           C
ATOM   4533  C   GLU B 193      28.504 -27.962  39.725  1.00 25.69           C
ATOM   4534  O   GLU B 193      29.156 -28.400  40.682  1.00 34.22           O
ATOM   4535  CB  GLU B 193      26.732 -29.662  39.975  1.00 33.10           C
ATOM   4536  CG  GLU B 193      25.278 -30.097  39.990  1.00 38.22           C
ATOM   4537  CD  GLU B 193      24.448 -29.442  41.083  1.00 37.73           C
ATOM   4538  OE1 GLU B 193      25.006 -28.850  42.040  1.00 41.93           O
ATOM   4539  OE2 GLU B 193      23.209 -29.538  40.981  1.00 41.03           O
ATOM   4540  N   GLY B 194      29.067 -27.287  38.727  1.00 29.32           N
ATOM   4541  CA  GLY B 194      30.509 -27.066  38.677  1.00 27.70           C
ATOM   4542  C   GLY B 194      31.333 -28.146  37.987  1.00 26.30           C
ATOM   4543  O   GLY B 194      32.556 -28.021  37.892  1.00 27.48           O
ATOM   4544  N   GLY B 195      30.685 -29.213  37.527  1.00 26.29           N
ATOM   4545  CA  GLY B 195      31.338 -30.206  36.662  1.00 23.24           C
ATOM   4546  C   GLY B 195      32.277 -31.166  37.406  1.00 20.58           C
ATOM   4547  O   GLY B 195      32.854 -32.050  36.753  1.00 24.26           O
ATOM   4548  N   LEU B 196      32.471 -31.033  38.726  1.00 23.39           N
ATOM   4549  CA  LEU B 196      33.504 -31.805  39.395  1.00 27.44           C
ATOM   4550  C   LEU B 196      33.033 -32.431  40.695  1.00 29.07           C
ATOM   4551  O   LEU B 196      32.111 -31.914  41.343  1.00 27.95           O
ATOM   4552  CB  LEU B 196      34.698 -30.904  39.688  1.00 28.64           C
ATOM   4553  CG  LEU B 196      35.438 -30.275  38.505  1.00 24.38           C
ATOM   4554  CD1 LEU B 196      36.457 -29.233  39.030  1.00 32.69           C
ATOM   4555  CD2 LEU B 196      36.093 -31.359  37.634  1.00 28.34           C
ATOM   4556  N   PRO B 197      33.683 -33.545  41.095  1.00 28.98           N
ATOM   4557  CA  PRO B 197      33.431 -34.077  42.421  1.00 28.44           C
ATOM   4558  C   PRO B 197      33.937 -33.085  43.460  1.00 32.41           C
ATOM   4559  O   PRO B 197      34.858 -32.318  43.171  1.00 35.30           O
ATOM   4560  CB  PRO B 197      34.256 -35.369  42.458  1.00 32.75           C
ATOM   4561  CG  PRO B 197      35.308 -35.188  41.426  1.00 35.88           C
ATOM   4562  CD  PRO B 197      34.719 -34.310  40.375  1.00 30.03           C
ATOM   4563  N   PRO B 198      33.368 -33.107  44.668  1.00 37.28           N
ATOM   4564  CA  PRO B 198      32.346 -34.055  45.102  1.00 34.81           C
ATOM   4565  C   PRO B 198      30.904 -33.710  44.710  1.00 34.53           C
ATOM   4566  O   PRO B 198      30.035 -34.560  44.846  1.00 36.51           O
ATOM   4567  CB  PRO B 198      32.500 -34.049  46.623  1.00 39.88           C
ATOM   4568  CG  PRO B 198      33.040 -32.694  46.940  1.00 41.02           C
ATOM   4569  CD  PRO B 198      33.907 -32.312  45.789  1.00 41.74           C
ATOM   4570  N   ARG B 199      30.637 -32.498  44.220  1.00 29.96           N
ATOM   4571  CA  ARG B 199      29.258 -32.126  43.897  1.00 30.55           C
ATOM   4572  C   ARG B 199      28.685 -32.969  42.757  1.00 33.07           C
ATOM   4573  O   ARG B 199      27.500 -33.318  42.774  1.00 34.90           O
ATOM   4574  CB  ARG B 199      29.148 -30.641  43.581  1.00 31.84           C
ATOM   4575  CG  ARG B 199      29.387 -29.746  44.804  1.00 34.61           C
ATOM   4576  CD  ARG B 199      29.625 -28.298  44.383  1.00 42.08           C
ATOM   4577  NE  ARG B 199      28.389 -27.674  43.924  1.00 42.15           N
ATOM   4578  CZ  ARG B 199      28.312 -26.545  43.219  1.00 50.74           C
ATOM   4579  NH1 ARG B 199      29.411 -25.878  42.861  1.00 49.91           N
ATOM   4580  NH2 ARG B 199      27.116 -26.083  42.859  1.00 51.19           N
ATOM   4581  N   VAL B 200      29.525 -33.291  41.775  1.00 28.47           N
ATOM   4582  CA  VAL B 200      29.124 -34.170  40.675  1.00 27.15           C
ATOM   4583  C   VAL B 200      29.622 -35.587  40.927  1.00 27.35           C
ATOM   4584  O   VAL B 200      30.799 -35.788  41.246  1.00 29.61           O
ATOM   4585  CB  VAL B 200      29.668 -33.669  39.351  1.00 22.77           C
ATOM   4586  CG1 VAL B 200      29.336 -34.646  38.222  1.00 23.38           C
ATOM   4587  CG2 VAL B 200      29.093 -32.276  39.063  1.00 26.09           C
ATOM   4588  N   GLN B 201      28.709 -36.554  40.801  1.00 27.67           N
ATOM   4589  CA  GLN B 201      29.013 -37.967  41.000  1.00 28.30           C
ATOM   4590  C   GLN B 201      28.946 -38.639  39.633  1.00 24.85           C
ATOM   4591  O   GLN B 201      27.866 -39.028  39.168  1.00 25.99           O
ATOM   4592  CB  GLN B 201      28.011 -38.618  41.969  1.00 31.81           C
ATOM   4593  CG  GLN B 201      28.336 -40.067  42.293  1.00 35.61           C
ATOM   4594  CD  GLN B 201      27.243 -40.764  43.091  1.00 37.09           C
ATOM   4595  OE1 GLN B 201      26.421 -40.112  43.755  1.00 36.50           O
ATOM   4596  NE2 GLN B 201      27.228 -42.102  43.032  1.00 29.51           N
ATOM   4597  N   TYR B 202      30.095 -38.751  38.976  1.00 23.68           N
ATOM   4598  CA  TYR B 202      30.111 -39.276  37.612  1.00 25.15           C
ATOM   4599  C   TYR B 202      29.674 -40.748  37.494  1.00 21.08           C
ATOM   4600  O   TYR B 202      29.175 -41.168  36.439  1.00 24.13           O
ATOM   4601  CB  TYR B 202      31.475 -39.020  36.929  1.00 24.02           C
ATOM   4602  CG  TYR B 202      31.575 -37.599  36.401  1.00 23.69           C
ATOM   4603  CD1 TYR B 202      30.828 -37.203  35.305  1.00 26.04           C
ATOM   4604  CD2 TYR B 202      32.404 -36.667  36.995  1.00 24.82           C
ATOM   4605  CE1 TYR B 202      30.891 -35.896  34.821  1.00 22.97           C
ATOM   4606  CE2 TYR B 202      32.479 -35.364  36.528  1.00 21.30           C
ATOM   4607  CZ  TYR B 202      31.725 -34.975  35.441  1.00 22.51           C
ATOM   4608  OH  TYR B 202      31.817 -33.662  34.996  1.00 23.93           O
ATOM   4609  N   SER B 203      29.859 -41.524  38.554  1.00 23.67           N
ATOM   4610  CA  SER B 203      29.406 -42.904  38.552  1.00 23.06           C
ATOM   4611  C   SER B 203      27.885 -42.972  38.430  1.00 24.12           C
ATOM   4612  O   SER B 203      27.357 -43.843  37.727  1.00 27.83           O
ATOM   4613  CB  SER B 203      29.899 -43.650  39.799  1.00 28.99           C
ATOM   4614  OG  SER B 203      29.534 -42.981  41.011  1.00 29.86           O
ATOM   4615  N   LEU B 204      27.178 -42.059  39.098  1.00 23.73           N
ATOM   4616  CA  LEU B 204      25.719 -41.984  38.946  1.00 23.92           C
ATOM   4617  C   LEU B 204      25.360 -41.494  37.555  1.00 23.77           C
ATOM   4618  O   LEU B 204      24.491 -42.071  36.896  1.00 23.89           O
ATOM   4619  CB  LEU B 204      25.062 -41.083  39.992  1.00 25.88           C
ATOM   4620  CG  LEU B 204      23.527 -40.927  39.881  1.00 27.24           C
ATOM   4621  CD1 LEU B 204      22.791 -42.285  39.892  1.00 28.06           C
ATOM   4622  CD2 LEU B 204      23.019 -40.034  41.001  1.00 31.97           C
ATOM   4623  N   LEU B 205      26.012 -40.425  37.099  1.00 23.89           N
ATOM   4624  CA  LEU B 205      25.697 -39.906  35.771  1.00 22.03           C
ATOM   4625  C   LEU B 205      25.820 -40.975  34.706  1.00 20.66           C
ATOM   4626  O   LEU B 205      24.965 -41.060  33.800  1.00 23.59           O
ATOM   4627  CB  LEU B 205      26.558 -38.692  35.399  1.00 22.89           C
ATOM   4628  CG  LEU B 205      26.223 -37.377  36.098  1.00 27.01           C
ATOM   4629  CD1 LEU B 205      27.268 -36.318  35.729  1.00 29.89           C
ATOM   4630  CD2 LEU B 205      24.810 -36.904  35.748  1.00 35.13           C
ATOM   4631  N   ALA B 206      26.883 -41.768  34.773  1.00 23.06           N
ATOM   4632  CA  ALA B 206      27.101 -42.812  33.761  1.00 20.80           C
ATOM   4633  C   ALA B 206      25.973 -43.854  33.752  1.00 21.68           C
ATOM   4634  O   ALA B 206      25.649 -44.424  32.703  1.00 23.83           O
ATOM   4635  CB  ALA B 206      28.464 -43.496  33.967  1.00 25.16           C
ATOM   4636  N   ASP B 207      25.377 -44.087  34.919  1.00 22.73           N
ATOM   4637  CA  ASP B 207      24.273 -45.019  35.040  1.00 23.78           C
ATOM   4638  C   ASP B 207      22.911 -44.455  34.625  1.00 24.55           C
ATOM   4639  O   ASP B 207      21.993 -45.231  34.348  1.00 24.91           O
ATOM   4640  CB  ASP B 207      24.149 -45.486  36.488  1.00 22.99           C
ATOM   4641  CG  ASP B 207      24.999 -46.689  36.812  1.00 33.69           C
ATOM   4642  OD1 ASP B 207      25.866 -47.103  36.012  1.00 30.57           O
ATOM   4643  OD2 ASP B 207      24.780 -47.230  37.917  1.00 33.97           O
ATOM   4644  N   ILE B 208      22.740 -43.135  34.634  1.00 23.57           N
ATOM   4645  CA  ILE B 208      21.421 -42.571  34.320  1.00 23.40           C
ATOM   4646  C   ILE B 208      21.370 -41.775  33.006  1.00 21.90           C
ATOM   4647  O   ILE B 208      20.279 -41.464  32.527  1.00 21.96           O
ATOM   4648  CB  ILE B 208      20.837 -41.731  35.484  1.00 24.87           C
ATOM   4649  CG1 ILE B 208      21.700 -40.504  35.804  1.00 21.12           C
ATOM   4650  CG2 ILE B 208      20.670 -42.603  36.761  1.00 27.91           C
ATOM   4651  CD1 ILE B 208      20.899 -39.334  36.390  1.00 28.10           C
ATOM   4652  N   CYS B 209      22.532 -41.451  32.426  1.00 21.39           N
ATOM   4653  CA  CYS B 209      22.571 -40.617  31.216  1.00 20.76           C
ATOM   4654  C   CYS B 209      23.465 -41.223  30.135  1.00 20.52           C
ATOM   4655  O   CYS B 209      24.464 -41.873  30.461  1.00 20.48           O
ATOM   4656  CB  CYS B 209      23.131 -39.238  31.564  1.00 24.65           C
ATOM   4657  SG  CYS B 209      22.266 -38.371  32.884  1.00 29.49           S
ATOM   4658  N   ASN B 210      23.133 -40.978  28.864  1.00 18.74           N
ATOM   4659  CA  ASN B 210      24.002 -41.372  27.746  1.00 18.68           C
ATOM   4660  C   ASN B 210      25.111 -40.358  27.445  1.00 17.30           C
ATOM   4661  O   ASN B 210      26.117 -40.706  26.819  1.00 19.23           O
ATOM   4662  CB  ASN B 210      23.224 -41.570  26.457  1.00 18.85           C
ATOM   4663  CG  ASN B 210      22.281 -42.733  26.506  1.00 21.15           C
ATOM   4664  OD1 ASN B 210      21.057 -42.547  26.387  1.00 18.97           O
ATOM   4665  ND2 ASN B 210      22.818 -43.939  26.691  1.00 20.01           N
ATOM   4666  N   LEU B 211      24.913 -39.110  27.872  1.00 18.60           N
ATOM   4667  CA  LEU B 211      25.918 -38.069  27.741  1.00 19.84           C
ATOM   4668  C   LEU B 211      25.532 -36.930  28.666  1.00 17.69           C
ATOM   4669  O   LEU B 211      24.362 -36.824  29.086  1.00 20.91           O
ATOM   4670  CB  LEU B 211      26.054 -37.590  26.277  1.00 18.16           C
ATOM   4671  CG  LEU B 211      24.882 -36.900  25.580  1.00 17.17           C
ATOM   4672  CD1 LEU B 211      25.326 -36.004  24.380  1.00 20.44           C
ATOM   4673  CD2 LEU B 211      23.826 -37.929  25.111  1.00 19.77           C
ATOM   4674  N   TRP B 212      26.499 -36.089  28.987  1.00 17.31           N
ATOM   4675  CA  TRP B 212      26.268 -34.983  29.912  1.00 17.87           C
ATOM   4676  C   TRP B 212      27.126 -33.782  29.562  1.00 19.42           C
ATOM   4677  O   TRP B 212      28.311 -33.913  29.254  1.00 19.11           O
ATOM   4678  CB  TRP B 212      26.535 -35.391  31.375  1.00 20.74           C
ATOM   4679  CG  TRP B 212      27.808 -36.159  31.554  1.00 18.37           C
ATOM   4680  CD1 TRP B 212      29.061 -35.646  31.656  1.00 20.45           C
ATOM   4681  CD2 TRP B 212      27.954 -37.582  31.539  1.00 16.71           C
ATOM   4682  NE1 TRP B 212      29.976 -36.648  31.725  1.00 19.63           N
ATOM   4683  CE2 TRP B 212      29.328 -37.854  31.682  1.00 19.12           C
ATOM   4684  CE3 TRP B 212      27.054 -38.654  31.449  1.00 21.96           C
ATOM   4685  CZ2 TRP B 212      29.831 -39.151  31.719  1.00 22.51           C
ATOM   4686  CZ3 TRP B 212      27.548 -39.931  31.473  1.00 23.57           C
ATOM   4687  CH2 TRP B 212      28.927 -40.175  31.616  1.00 26.28           C
ATOM   4688  N   ARG B 213      26.510 -32.610  29.642  1.00 17.51           N
ATOM   4689  CA  ARG B 213      27.224 -31.350  29.476  1.00 19.10           C
ATOM   4690  C   ARG B 213      27.950 -31.063  30.783  1.00 19.60           C
ATOM   4691  O   ARG B 213      27.325 -30.762  31.816  1.00 22.62           O
ATOM   4692  CB  ARG B 213      26.259 -30.220  29.076  1.00 17.94           C
ATOM   4693  CG  ARG B 213      25.846 -30.204  27.601  1.00 19.22           C
ATOM   4694  CD  ARG B 213      26.941 -29.626  26.679  1.00 16.66           C
ATOM   4695  NE  ARG B 213      27.388 -28.390  27.273  1.00 18.21           N
ATOM   4696  CZ  ARG B 213      26.661 -27.291  27.347  1.00 17.85           C
ATOM   4697  NH1 ARG B 213      25.530 -27.173  26.651  1.00 17.50           N
ATOM   4698  NH2 ARG B 213      27.128 -26.250  28.006  1.00 20.67           N
ATOM   4699  N   ASN B 214      29.278 -31.170  30.743  1.00 20.05           N
ATOM   4700  CA  ASN B 214      30.104 -30.990  31.936  1.00 20.17           C
ATOM   4701  C   ASN B 214      30.307 -29.520  32.301  1.00 20.04           C
ATOM   4702  O   ASN B 214      30.595 -29.200  33.443  1.00 21.75           O
ATOM   4703  CB  ASN B 214      31.542 -31.540  31.757  1.00 25.03           C
ATOM   4704  CG  ASN B 214      31.596 -32.921  31.188  1.00 19.01           C
ATOM   4705  OD1 ASN B 214      31.260 -33.122  29.989  1.00 21.33           O
ATOM   4706  ND2 ASN B 214      32.085 -33.876  32.003  1.00 18.72           N
ATOM   4707  N   TYR B 215      30.270 -28.645  31.304  1.00 20.25           N
ATOM   4708  CA  TYR B 215      30.888 -27.327  31.454  1.00 18.27           C
ATOM   4709  C   TYR B 215      30.106 -26.250  30.699  1.00 17.42           C
ATOM   4710  O   TYR B 215      28.985 -26.491  30.209  1.00 19.17           O
ATOM   4711  CB  TYR B 215      32.379 -27.425  31.014  1.00 20.95           C
ATOM   4712  CG  TYR B 215      33.248 -26.233  31.337  1.00 18.85           C
ATOM   4713  CD1 TYR B 215      33.403 -25.788  32.637  1.00 23.11           C
ATOM   4714  CD2 TYR B 215      33.930 -25.550  30.330  1.00 20.95           C
ATOM   4715  CE1 TYR B 215      34.191 -24.690  32.931  1.00 26.01           C
ATOM   4716  CE2 TYR B 215      34.715 -24.438  30.619  1.00 23.17           C
ATOM   4717  CZ  TYR B 215      34.854 -24.026  31.918  1.00 24.45           C
ATOM   4718  OH  TYR B 215      35.638 -22.923  32.206  1.00 32.62           O
ATOM   4719  N   ASP B 216      30.692 -25.067  30.586  1.00 20.80           N
ATOM   4720  CA  ASP B 216      29.997 -23.901  30.065  1.00 20.13           C
ATOM   4721  C   ASP B 216      29.628 -23.994  28.585  1.00 17.15           C
ATOM   4722  O   ASP B 216      30.318 -24.663  27.794  1.00 21.05           O
ATOM   4723  CB  ASP B 216      30.831 -22.647  30.313  1.00 24.68           C
ATOM   4724  CG  ASP B 216      31.000 -22.338  31.794  1.00 30.87           C
ATOM   4725  OD1 ASP B 216      30.182 -22.801  32.630  1.00 33.80           O
ATOM   4726  OD2 ASP B 216      31.960 -21.618  32.130  1.00 44.22           O
ATOM   4727  N   ASP B 217      28.514 -23.347  28.235  1.00 18.07           N
ATOM   4728  CA  ASP B 217      28.044 -23.274  26.878  1.00 19.74           C
ATOM   4729  C   ASP B 217      29.120 -22.725  25.949  1.00 16.44           C
ATOM   4730  O   ASP B 217      29.757 -21.716  26.236  1.00 20.07           O
ATOM   4731  CB  ASP B 217      26.851 -22.332  26.775  1.00 21.09           C
ATOM   4732  CG  ASP B 217      25.624 -22.803  27.538  1.00 23.57           C
ATOM   4733  OD1 ASP B 217      25.650 -23.863  28.211  1.00 22.24           O
ATOM   4734  OD2 ASP B 217      24.618 -22.049  27.480  1.00 22.85           O
ATOM   4735  N   ILE B 218      29.271 -23.372  24.804  1.00 17.51           N
ATOM   4736  CA  ILE B 218      30.179 -22.885  23.778  1.00 16.48           C
ATOM   4737  C   ILE B 218      29.544 -21.664  23.119  1.00 17.49           C
ATOM   4738  O   ILE B 218      28.326 -21.575  22.990  1.00 18.57           O
ATOM   4739  CB  ILE B 218      30.491 -24.006  22.736  1.00 16.02           C
ATOM   4740  CG1 ILE B 218      31.706 -23.647  21.872  1.00 18.26           C
ATOM   4741  CG2 ILE B 218      29.315 -24.357  21.866  1.00 16.73           C
ATOM   4742  CD1 ILE B 218      32.428 -24.864  21.296  1.00 17.10           C
ATOM   4743  N   GLN B 219      30.388 -20.722  22.724  1.00 16.10           N
ATOM   4744  CA  GLN B 219      29.985 -19.545  21.965  1.00 18.51           C
ATOM   4745  C   GLN B 219      30.838 -19.517  20.702  1.00 19.32           C
ATOM   4746  O   GLN B 219      31.822 -20.234  20.604  1.00 17.01           O
ATOM   4747  CB  GLN B 219      30.192 -18.277  22.789  1.00 19.90           C
ATOM   4748  CG  GLN B 219      29.542 -18.310  24.167  1.00 22.11           C
ATOM   4749  CD  GLN B 219      28.002 -18.435  24.147  1.00 23.43           C
ATOM   4750  OE1 GLN B 219      27.335 -18.058  23.180  1.00 25.47           O
ATOM   4751  NE2 GLN B 219      27.443 -18.937  25.245  1.00 27.48           N
ATOM   4752  N   ASP B 220      30.479 -18.667  19.754  1.00 17.95           N
ATOM   4753  CA  ASP B 220      31.100 -18.704  18.429  1.00 18.34           C
ATOM   4754  C   ASP B 220      32.395 -17.881  18.445  1.00 15.80           C
ATOM   4755  O   ASP B 220      32.480 -16.769  17.864  1.00 18.18           O
ATOM   4756  CB  ASP B 220      30.121 -18.196  17.374  1.00 18.11           C
ATOM   4757  CG  ASP B 220      30.542 -18.548  15.947  1.00 18.33           C
ATOM   4758  OD1 ASP B 220      31.615 -19.163  15.724  1.00 19.74           O
ATOM   4759  OD2 ASP B 220      29.775 -18.231  15.035  1.00 18.50           O
ATOM   4760  N   SER B 221      33.382 -18.425  19.149  1.00 16.74           N
ATOM   4761  CA  SER B 221      34.687 -17.798  19.245  1.00 16.57           C
ATOM   4762  C   SER B 221      35.748 -18.821  19.540  1.00 15.10           C
ATOM   4763  O   SER B 221      35.497 -19.843  20.230  1.00 16.48           O
ATOM   4764  CB  SER B 221      34.682 -16.741  20.349  1.00 18.55           C
ATOM   4765  OG  SER B 221      34.797 -17.285  21.643  1.00 19.26           O
ATOM   4766  N   TRP B 222      36.951 -18.559  19.035  1.00 15.50           N
ATOM   4767  CA  TRP B 222      38.106 -19.402  19.451  1.00 16.54           C
ATOM   4768  C   TRP B 222      38.462 -19.386  20.958  1.00 14.89           C
ATOM   4769  O   TRP B 222      38.789 -20.420  21.529  1.00 18.48           O
ATOM   4770  CB  TRP B 222      39.314 -19.035  18.584  1.00 15.23           C
ATOM   4771  CG  TRP B 222      40.511 -19.848  18.758  1.00 16.74           C
ATOM   4772  CD1 TRP B 222      41.743 -19.387  19.113  1.00 17.33           C
ATOM   4773  CD2 TRP B 222      40.659 -21.264  18.535  1.00 15.77           C
ATOM   4774  NE1 TRP B 222      42.649 -20.426  19.159  1.00 18.13           N
ATOM   4775  CE2 TRP B 222      42.009 -21.582  18.814  1.00 18.02           C
ATOM   4776  CE3 TRP B 222      39.781 -22.296  18.184  1.00 15.10           C
ATOM   4777  CZ2 TRP B 222      42.505 -22.861  18.717  1.00 18.66           C
ATOM   4778  CZ3 TRP B 222      40.310 -23.595  18.049  1.00 16.77           C
ATOM   4779  CH2 TRP B 222      41.648 -23.850  18.366  1.00 18.40           C
ATOM   4780  N   TRP B 223      38.349 -18.218  21.620  1.00 14.60           N
ATOM   4781  CA  TRP B 223      38.530 -18.107  23.039  1.00 16.01           C
ATOM   4782  C   TRP B 223      37.616 -19.128  23.750  1.00 16.18           C
ATOM   4783  O   TRP B 223      38.019 -19.772  24.727  1.00 18.90           O
ATOM   4784  CB  TRP B 223      38.180 -16.677  23.498  1.00 18.29           C
ATOM   4785  CG  TRP B 223      38.408 -16.495  24.945  1.00 22.07           C
ATOM   4786  CD1 TRP B 223      39.552 -16.028  25.570  1.00 32.01           C
ATOM   4787  CD2 TRP B 223      37.494 -16.839  25.997  1.00 32.13           C
ATOM   4788  NE1 TRP B 223      39.374 -16.033  26.919  1.00 33.51           N
ATOM   4789  CE2 TRP B 223      38.129 -16.531  27.213  1.00 33.68           C
ATOM   4790  CE3 TRP B 223      36.192 -17.368  26.026  1.00 33.58           C
ATOM   4791  CZ2 TRP B 223      37.513 -16.744  28.457  1.00 48.85           C
ATOM   4792  CZ3 TRP B 223      35.579 -17.581  27.259  1.00 38.97           C
ATOM   4793  CH2 TRP B 223      36.240 -17.268  28.458  1.00 44.98           C
ATOM   4794  N   SER B 224      36.381 -19.252  23.263  1.00 16.58           N
ATOM   4795  CA  SER B 224      35.416 -20.198  23.874  1.00 14.80           C
ATOM   4796  C   SER B 224      35.911 -21.636  23.738  1.00 16.30           C
ATOM   4797  O   SER B 224      35.936 -22.390  24.720  1.00 17.45           O
ATOM   4798  CB  SER B 224      34.024 -20.066  23.249  1.00 17.81           C
ATOM   4799  OG  SER B 224      33.115 -20.988  23.840  1.00 19.41           O
ATOM   4800  N   VAL B 225      36.330 -22.009  22.536  1.00 15.95           N
ATOM   4801  CA  VAL B 225      36.836 -23.350  22.316  1.00 16.87           C
ATOM   4802  C   VAL B 225      38.033 -23.630  23.214  1.00 17.85           C
ATOM   4803  O   VAL B 225      38.120 -24.682  23.884  1.00 17.08           O
ATOM   4804  CB  VAL B 225      37.219 -23.589  20.815  1.00 15.11           C
ATOM   4805  CG1 VAL B 225      37.944 -24.958  20.664  1.00 17.31           C
ATOM   4806  CG2 VAL B 225      36.009 -23.462  19.877  1.00 15.45           C
ATOM   4807  N   LEU B 226      38.962 -22.675  23.243  1.00 15.35           N
ATOM   4808  CA  LEU B 226      40.114 -22.815  24.145  1.00 14.99           C
ATOM   4809  C   LEU B 226      39.782 -22.941  25.647  1.00 16.47           C
ATOM   4810  O   LEU B 226      40.403 -23.718  26.389  1.00 19.83           O
ATOM   4811  CB  LEU B 226      41.105 -21.660  23.955  1.00 17.33           C
ATOM   4812  CG  LEU B 226      41.848 -21.561  22.637  1.00 18.54           C
ATOM   4813  CD1 LEU B 226      42.686 -20.252  22.583  1.00 19.76           C
ATOM   4814  CD2 LEU B 226      42.696 -22.810  22.359  1.00 20.97           C
ATOM   4815  N   SER B 227      38.788 -22.163  26.076  1.00 18.65           N
ATOM   4816  CA ASER B 227      38.386 -22.219  27.470  0.50 17.91           C
ATOM   4817  CA BSER B 227      38.320 -22.200  27.452  0.50 17.81           C
ATOM   4818  C   SER B 227      37.843 -23.602  27.825  1.00 17.54           C
ATOM   4819  O   SER B 227      38.138 -24.111  28.912  1.00 19.28           O
ATOM   4820  CB ASER B 227      37.378 -21.119  27.816  0.50 21.17           C
ATOM   4821  CB BSER B 227      37.181 -21.193  27.636  0.50 21.02           C
ATOM   4822  OG ASER B 227      36.083 -21.416  27.337  0.50 20.40           O
ATOM   4823  OG BSER B 227      36.569 -21.312  28.906  0.50 18.99           O
ATOM   4824  N   ILE B 228      37.069 -24.194  26.930  1.00 18.68           N
ATOM   4825  CA  ILE B 228      36.491 -25.520  27.140  1.00 16.32           C
ATOM   4826  C   ILE B 228      37.579 -26.603  27.097  1.00 15.91           C
ATOM   4827  O   ILE B 228      37.714 -27.399  28.036  1.00 17.78           O
ATOM   4828  CB  ILE B 228      35.419 -25.810  26.086  1.00 15.76           C
ATOM   4829  CG1 ILE B 228      34.202 -24.889  26.307  1.00 16.78           C
ATOM   4830  CG2 ILE B 228      35.021 -27.310  26.098  1.00 16.03           C
ATOM   4831  CD1 ILE B 228      33.265 -24.828  25.143  1.00 19.53           C
ATOM   4832  N   LEU B 229      38.454 -26.521  26.104  1.00 17.25           N
ATOM   4833  CA ALEU B 229      39.579 -27.451  26.028  0.50 19.87           C
ATOM   4834  CA BLEU B 229      39.571 -27.438  26.001  0.50 20.61           C
ATOM   4835  C   LEU B 229      40.442 -27.387  27.270  1.00 19.28           C
ATOM   4836  O   LEU B 229      40.844 -28.417  27.795  1.00 19.56           O
ATOM   4837  CB ALEU B 229      40.478 -27.157  24.846  0.50 13.07           C
ATOM   4838  CB BLEU B 229      40.393 -27.105  24.755  0.50 16.67           C
ATOM   4839  CG ALEU B 229      39.939 -27.462  23.478  0.50 12.17           C
ATOM   4840  CG BLEU B 229      41.482 -28.092  24.351  0.50 20.12           C
ATOM   4841  CD1ALEU B 229      40.854 -26.788  22.459  0.50 16.35           C
ATOM   4842  CD1BLEU B 229      40.872 -29.439  24.011  0.50 18.62           C
ATOM   4843  CD2ALEU B 229      39.848 -28.975  23.210  0.50 17.26           C
ATOM   4844  CD2BLEU B 229      42.300 -27.543  23.181  0.50 20.45           C
ATOM   4845  N   ASN B 230      40.736 -26.167  27.748  1.00 17.00           N
ATOM   4846  CA  ASN B 230      41.574 -25.980  28.923  1.00 17.39           C
ATOM   4847  C   ASN B 230      40.959 -26.663  30.137  1.00 22.69           C
ATOM   4848  O   ASN B 230      41.646 -27.293  30.941  1.00 22.86           O
ATOM   4849  CB  ASN B 230      41.759 -24.482  29.237  1.00 25.51           C
ATOM   4850  CG  ASN B 230      42.652 -24.237  30.437  1.00 36.28           C
ATOM   4851  OD1 ASN B 230      43.839 -24.613  30.445  1.00 44.78           O
ATOM   4852  ND2 ASN B 230      42.085 -23.605  31.476  1.00 40.95           N
ATOM   4853  N   TRP B 231      39.653 -26.494  30.289  1.00 19.67           N
ATOM   4854  CA  TRP B 231      38.957 -27.071  31.424  1.00 18.22           C
ATOM   4855  C   TRP B 231      38.976 -28.605  31.346  1.00 17.61           C
ATOM   4856  O   TRP B 231      39.310 -29.290  32.335  1.00 22.16           O
ATOM   4857  CB  TRP B 231      37.543 -26.519  31.547  1.00 18.92           C
ATOM   4858  CG  TRP B 231      36.863 -26.904  32.815  1.00 21.63           C
ATOM   4859  CD1 TRP B 231      36.892 -26.233  34.008  1.00 26.21           C
ATOM   4860  CD2 TRP B 231      36.025 -28.040  33.011  1.00 20.04           C
ATOM   4861  NE1 TRP B 231      36.125 -26.895  34.940  1.00 25.31           N
ATOM   4862  CE2 TRP B 231      35.578 -28.004  34.349  1.00 21.74           C
ATOM   4863  CE3 TRP B 231      35.601 -29.089  32.180  1.00 20.25           C
ATOM   4864  CZ2 TRP B 231      34.734 -28.985  34.877  1.00 22.12           C
ATOM   4865  CZ3 TRP B 231      34.760 -30.050  32.699  1.00 21.27           C
ATOM   4866  CH2 TRP B 231      34.335 -29.993  34.028  1.00 21.42           C
ATOM   4867  N   PHE B 232      38.693 -29.141  30.171  1.00 19.43           N
ATOM   4868  CA  PHE B 232      38.737 -30.594  30.034  1.00 18.59           C
ATOM   4869  C   PHE B 232      40.130 -31.147  30.254  1.00 20.60           C
ATOM   4870  O   PHE B 232      40.285 -32.199  30.894  1.00 23.34           O
ATOM   4871  CB  PHE B 232      38.197 -31.039  28.680  1.00 17.90           C
ATOM   4872  CG  PHE B 232      36.703 -31.189  28.645  1.00 19.55           C
ATOM   4873  CD1 PHE B 232      36.136 -32.451  28.695  1.00 28.49           C
ATOM   4874  CD2 PHE B 232      35.870 -30.091  28.596  1.00 20.45           C
ATOM   4875  CE1 PHE B 232      34.760 -32.616  28.670  1.00 32.35           C
ATOM   4876  CE2 PHE B 232      34.472 -30.254  28.537  1.00 22.74           C
ATOM   4877  CZ  PHE B 232      33.929 -31.514  28.607  1.00 27.48           C
ATOM   4878  N   VAL B 233      41.151 -30.459  29.752  1.00 20.67           N
ATOM   4879  CA AVAL B 233      42.532 -30.905  29.992  0.50 23.47           C
ATOM   4880  CA BVAL B 233      42.554 -30.880  29.991  0.50 23.38           C
ATOM   4881  C   VAL B 233      42.970 -30.769  31.465  1.00 23.97           C
ATOM   4882  O   VAL B 233      43.636 -31.674  32.045  1.00 24.44           O
ATOM   4883  CB AVAL B 233      43.522 -30.215  29.028  0.50 21.65           C
ATOM   4884  CB BVAL B 233      43.585 -30.123  29.080  0.50 21.92           C
ATOM   4885  CG1AVAL B 233      44.955 -30.525  29.431  0.50 23.17           C
ATOM   4886  CG1BVAL B 233      44.117 -28.852  29.754  0.50 26.42           C
ATOM   4887  CG2AVAL B 233      43.260 -30.681  27.613  0.50 20.97           C
ATOM   4888  CG2BVAL B 233      44.760 -31.033  28.759  0.50 27.15           C
ATOM   4889  N   GLU B 234      42.604 -29.661  32.111  1.00 25.03           N
ATOM   4890  CA  GLU B 234      42.893 -29.498  33.508  1.00 25.30           C
ATOM   4891  C   GLU B 234      42.340 -30.641  34.340  1.00 21.78           C
ATOM   4892  O   GLU B 234      42.963 -31.044  35.322  1.00 26.27           O
ATOM   4893  CB  GLU B 234      42.286 -28.186  34.017  1.00 25.95           C
ATOM   4894  CG  GLU B 234      43.096 -26.940  33.677  1.00 36.61           C
ATOM   4895  CD  GLU B 234      42.417 -25.663  34.156  1.00 56.13           C
ATOM   4896  OE1 GLU B 234      41.207 -25.717  34.490  1.00 57.24           O
ATOM   4897  OE2 GLU B 234      43.099 -24.614  34.199  1.00 63.38           O
ATOM   4898  N   HIS B 235      41.165 -31.124  33.991  1.00 22.84           N
ATOM   4899  CA  HIS B 235      40.452 -32.122  34.776  1.00 20.97           C
ATOM   4900  C   HIS B 235      40.413 -33.503  34.130  1.00 21.72           C
ATOM   4901  O   HIS B 235      39.570 -34.334  34.496  1.00 23.05           O
ATOM   4902  CB  HIS B 235      39.045 -31.607  35.091  1.00 23.25           C
ATOM   4903  CG  HIS B 235      39.068 -30.279  35.774  1.00 24.39           C
ATOM   4904  ND1 HIS B 235      39.564 -30.140  37.060  1.00 30.29           N
ATOM   4905  CD2 HIS B 235      38.774 -29.032  35.344  1.00 25.23           C
ATOM   4906  CE1 HIS B 235      39.531 -28.860  37.399  1.00 29.53           C
ATOM   4907  NE2 HIS B 235      39.049 -28.171  36.380  1.00 25.25           N
ATOM   4908  N   GLN B 236      41.329 -33.765  33.194  1.00 21.62           N
ATOM   4909  CA  GLN B 236      41.251 -35.014  32.432  1.00 19.22           C
ATOM   4910  C   GLN B 236      41.496 -36.273  33.303  1.00 21.04           C
ATOM   4911  O   GLN B 236      40.957 -37.329  32.947  1.00 23.74           O
ATOM   4912  CB  GLN B 236      42.176 -35.011  31.218  1.00 21.17           C
ATOM   4913  CG  GLN B 236      43.655 -34.941  31.508  1.00 21.02           C
ATOM   4914  CD  GLN B 236      44.516 -34.892  30.225  1.00 17.87           C
ATOM   4915  OE1 GLN B 236      44.002 -34.688  29.113  1.00 22.15           O
ATOM   4916  NE2 GLN B 236      45.835 -35.091  30.392  1.00 22.15           N
ATOM   4917  N   ASP B 237      42.247 -36.196  34.416  1.00 21.78           N
ATOM   4918  CA  ASP B 237      42.416 -37.389  35.269  1.00 25.53           C
ATOM   4919  C   ASP B 237      41.070 -37.866  35.828  1.00 26.47           C
ATOM   4920  O   ASP B 237      40.867 -39.066  36.022  1.00 28.51           O
ATOM   4921  CB  ASP B 237      43.431 -37.148  36.390  1.00 29.18           C
ATOM   4922  CG  ASP B 237      44.857 -37.017  35.873  1.00 31.24           C
ATOM   4923  OD1 ASP B 237      45.103 -37.255  34.674  1.00 33.04           O
ATOM   4924  OD2 ASP B 237      45.741 -36.652  36.665  1.00 36.75           O
ATOM   4925  N   ILE B 238      40.167 -36.922  36.088  1.00 25.49           N
ATOM   4926  CA  ILE B 238      38.800 -37.216  36.543  1.00 27.12           C
ATOM   4927  C   ILE B 238      37.880 -37.591  35.378  1.00 23.67           C
ATOM   4928  O   ILE B 238      37.117 -38.537  35.488  1.00 27.72           O
ATOM   4929  CB  ILE B 238      38.188 -36.013  37.327  1.00 27.86           C
ATOM   4930  CG1 ILE B 238      38.925 -35.841  38.654  1.00 38.10           C
ATOM   4931  CG2 ILE B 238      36.692 -36.200  37.586  1.00 33.31           C
ATOM   4932  CD1 ILE B 238      38.623 -34.533  39.347  1.00 47.41           C
ATOM   4933  N   LEU B 239      37.955 -36.852  34.265  1.00 21.38           N
ATOM   4934  CA  LEU B 239      36.970 -36.935  33.199  1.00 19.64           C
ATOM   4935  C   LEU B 239      37.250 -38.052  32.198  1.00 20.60           C
ATOM   4936  O   LEU B 239      36.322 -38.700  31.723  1.00 22.46           O
ATOM   4937  CB  LEU B 239      36.840 -35.596  32.462  1.00 21.67           C
ATOM   4938  CG  LEU B 239      36.414 -34.401  33.317  1.00 24.62           C
ATOM   4939  CD1 LEU B 239      36.479 -33.135  32.479  1.00 27.16           C
ATOM   4940  CD2 LEU B 239      35.013 -34.626  33.896  1.00 25.22           C
ATOM   4941  N   GLN B 240      38.512 -38.276  31.864  1.00 20.95           N
ATOM   4942  CA  GLN B 240      38.830 -39.251  30.830  1.00 22.72           C
ATOM   4943  C   GLN B 240      38.285 -40.661  31.127  1.00 23.99           C
ATOM   4944  O   GLN B 240      37.733 -41.291  30.244  1.00 21.95           O
ATOM   4945  CB  GLN B 240      40.345 -39.290  30.539  1.00 22.87           C
ATOM   4946  CG  GLN B 240      40.721 -40.242  29.398  1.00 21.47           C
ATOM   4947  CD  GLN B 240      40.808 -41.702  29.835  1.00 21.66           C
ATOM   4948  OE1 GLN B 240      41.066 -42.002  31.017  1.00 25.60           O
ATOM   4949  NE2 GLN B 240      40.567 -42.612  28.896  1.00 24.45           N
ATOM   4950  N   PRO B 241      38.413 -41.147  32.376  1.00 22.55           N
ATOM   4951  CA  PRO B 241      38.002 -42.523  32.683  1.00 23.25           C
ATOM   4952  C   PRO B 241      36.489 -42.772  32.659  1.00 22.44           C
ATOM   4953  O   PRO B 241      36.059 -43.938  32.510  1.00 26.27           O
ATOM   4954  CB  PRO B 241      38.547 -42.764  34.097  1.00 27.82           C
ATOM   4955  CG  PRO B 241      39.563 -41.704  34.330  1.00 29.93           C
ATOM   4956  CD  PRO B 241      39.151 -40.540  33.485  1.00 24.02           C
ATOM   4957  N   VAL B 242      35.694 -41.711  32.801  1.00 21.24           N
ATOM   4958  CA  VAL B 242      34.224 -41.869  32.879  1.00 24.19           C
ATOM   4959  C   VAL B 242      33.524 -42.090  31.541  1.00 24.66           C
ATOM   4960  O   VAL B 242      32.410 -42.606  31.513  1.00 27.82           O
ATOM   4961  CB  VAL B 242      33.529 -40.718  33.687  1.00 28.75           C
ATOM   4962  CG1 VAL B 242      34.176 -40.591  35.048  1.00 35.71           C
ATOM   4963  CG2 VAL B 242      33.558 -39.388  32.961  1.00 28.67           C
ATOM   4964  N   ALA B 243      34.182 -41.719  30.443  1.00 20.27           N
ATOM   4965  CA  ALA B 243      33.605 -41.823  29.134  1.00 17.95           C
ATOM   4966  C   ALA B 243      33.752 -43.249  28.622  1.00 18.55           C
ATOM   4967  O   ALA B 243      34.756 -43.927  28.854  1.00 21.28           O
ATOM   4968  CB  ALA B 243      34.282 -40.854  28.185  1.00 22.01           C
ATOM   4969  N   GLY B 244      32.747 -43.678  27.873  1.00 19.29           N
ATOM   4970  CA  GLY B 244      32.807 -44.970  27.229  1.00 22.49           C
ATOM   4971  C   GLY B 244      31.492 -45.237  26.537  1.00 19.98           C
ATOM   4972  O   GLY B 244      30.575 -44.425  26.626  1.00 20.21           O
ATOM   4973  N   PRO B 245      31.396 -46.375  25.832  1.00 20.21           N
ATOM   4974  CA  PRO B 245      30.172 -46.738  25.141  1.00 19.31           C
ATOM   4975  C   PRO B 245      28.928 -46.577  26.005  1.00 19.31           C
ATOM   4976  O   PRO B 245      28.870 -47.126  27.125  1.00 21.73           O
ATOM   4977  CB  PRO B 245      30.416 -48.199  24.757  1.00 22.44           C
ATOM   4978  CG  PRO B 245      31.899 -48.260  24.550  1.00 23.14           C
ATOM   4979  CD  PRO B 245      32.453 -47.393  25.651  1.00 24.24           C
ATOM   4980  N   GLY B 246      28.000 -45.758  25.509  1.00 20.33           N
ATOM   4981  CA  GLY B 246      26.739 -45.467  26.186  1.00 20.98           C
ATOM   4982  C   GLY B 246      26.772 -44.348  27.214  1.00 19.81           C
ATOM   4983  O   GLY B 246      25.741 -44.045  27.817  1.00 21.08           O
ATOM   4984  N   HIS B 247      27.938 -43.742  27.453  1.00 18.71           N
ATOM   4985  CA  HIS B 247      28.034 -42.676  28.469  1.00 18.81           C
ATOM   4986  C   HIS B 247      29.214 -41.733  28.221  1.00 18.07           C
ATOM   4987  O   HIS B 247      30.350 -42.034  28.577  1.00 19.36           O
ATOM   4988  CB  HIS B 247      28.068 -43.279  29.882  1.00 21.51           C
ATOM   4989  CG  HIS B 247      29.055 -44.389  30.066  1.00 23.53           C
ATOM   4990  ND1 HIS B 247      30.385 -44.161  30.351  1.00 24.93           N
ATOM   4991  CD2 HIS B 247      28.904 -45.734  30.028  1.00 27.64           C
ATOM   4992  CE1 HIS B 247      31.010 -45.320  30.478  1.00 30.50           C
ATOM   4993  NE2 HIS B 247      30.136 -46.290  30.281  1.00 27.27           N
ATOM   4994  N   TRP B 248      28.926 -40.600  27.584  1.00 18.42           N
ATOM   4995  CA  TRP B 248      29.952 -39.696  27.097  1.00 17.66           C
ATOM   4996  C   TRP B 248      30.035 -38.361  27.822  1.00 16.12           C
ATOM   4997  O   TRP B 248      29.012 -37.802  28.257  1.00 17.73           O
ATOM   4998  CB  TRP B 248      29.716 -39.384  25.607  1.00 17.39           C
ATOM   4999  CG  TRP B 248      29.465 -40.616  24.793  1.00 17.06           C
ATOM   5000  CD1 TRP B 248      28.262 -41.093  24.356  1.00 17.15           C
ATOM   5001  CD2 TRP B 248      30.443 -41.569  24.383  1.00 16.62           C
ATOM   5002  NE1 TRP B 248      28.437 -42.289  23.700  1.00 18.13           N
ATOM   5003  CE2 TRP B 248      29.772 -42.588  23.683  1.00 17.05           C
ATOM   5004  CE3 TRP B 248      31.825 -41.650  24.513  1.00 17.38           C
ATOM   5005  CZ2 TRP B 248      30.437 -43.676  23.134  1.00 18.34           C
ATOM   5006  CZ3 TRP B 248      32.491 -42.749  23.954  1.00 17.46           C
ATOM   5007  CH2 TRP B 248      31.793 -43.739  23.281  1.00 17.87           C
ATOM   5008  N   ASN B 249      31.247 -37.818  27.888  1.00 17.06           N
ATOM   5009  CA  ASN B 249      31.397 -36.409  28.212  1.00 15.19           C
ATOM   5010  C   ASN B 249      30.992 -35.583  27.004  1.00 15.82           C
ATOM   5011  O   ASN B 249      31.265 -35.962  25.864  1.00 18.68           O
ATOM   5012  CB  ASN B 249      32.854 -36.069  28.601  1.00 16.44           C
ATOM   5013  CG  ASN B 249      33.318 -36.711  29.897  1.00 18.87           C
ATOM   5014  OD1 ASN B 249      32.749 -36.490  30.975  1.00 18.97           O
ATOM   5015  ND2 ASN B 249      34.404 -37.466  29.805  1.00 18.72           N
ATOM   5016  N   ASP B 250      30.417 -34.412  27.251  1.00 15.91           N
ATOM   5017  CA  ASP B 250      29.955 -33.540  26.181  1.00 16.47           C
ATOM   5018  C   ASP B 250      30.543 -32.132  26.360  1.00 15.34           C
ATOM   5019  O   ASP B 250      30.037 -31.354  27.174  1.00 15.97           O
ATOM   5020  CB  ASP B 250      28.402 -33.516  26.165  1.00 17.32           C
ATOM   5021  CG  ASP B 250      27.812 -32.697  25.050  1.00 18.80           C
ATOM   5022  OD1 ASP B 250      28.578 -32.131  24.194  1.00 16.78           O
ATOM   5023  OD2 ASP B 250      26.533 -32.648  25.012  1.00 22.37           O
ATOM   5024  N   PRO B 251      31.573 -31.783  25.564  1.00 15.56           N
ATOM   5025  CA  PRO B 251      32.148 -30.436  25.606  1.00 14.45           C
ATOM   5026  C   PRO B 251      31.371 -29.365  24.802  1.00 16.43           C
ATOM   5027  O   PRO B 251      31.829 -28.219  24.728  1.00 17.65           O
ATOM   5028  CB  PRO B 251      33.539 -30.629  24.997  1.00 15.42           C
ATOM   5029  CG  PRO B 251      33.398 -31.784  24.075  1.00 21.85           C
ATOM   5030  CD  PRO B 251      32.314 -32.662  24.643  1.00 18.90           C
ATOM   5031  N   ASP B 252      30.191 -29.728  24.278  1.00 15.57           N
ATOM   5032  CA  ASP B 252      29.226 -28.878  23.562  1.00 14.67           C
ATOM   5033  C   ASP B 252      29.432 -28.885  22.039  1.00 15.36           C
ATOM   5034  O   ASP B 252      30.250 -29.646  21.498  1.00 16.39           O
ATOM   5035  CB  ASP B 252      29.139 -27.476  24.171  1.00 17.36           C
ATOM   5036  CG  ASP B 252      27.749 -26.844  24.035  1.00 16.62           C
ATOM   5037  OD1 ASP B 252      26.835 -27.466  23.459  1.00 18.95           O
ATOM   5038  OD2 ASP B 252      27.576 -25.718  24.543  1.00 18.96           O
ATOM   5039  N   MET B 253      28.624 -28.091  21.357  1.00 18.08           N
ATOM   5040  CA  MET B 253      28.476 -28.166  19.912  1.00 17.14           C
ATOM   5041  C   MET B 253      29.714 -27.790  19.108  1.00 16.16           C
ATOM   5042  O   MET B 253      30.557 -27.014  19.560  1.00 16.29           O
ATOM   5043  CB  MET B 253      27.302 -27.284  19.459  1.00 18.67           C
ATOM   5044  CG  MET B 253      25.938 -27.807  19.868  1.00 17.77           C
ATOM   5045  SD  MET B 253      24.653 -26.545  19.875  1.00 20.35           S
ATOM   5046  CE  MET B 253      25.053 -25.697  21.395  1.00 19.83           C
ATOM   5047  N   LEU B 254      29.805 -28.365  17.922  1.00 16.62           N
ATOM   5048  CA  LEU B 254      30.779 -27.927  16.918  1.00 15.33           C
ATOM   5049  C   LEU B 254      30.382 -26.555  16.362  1.00 16.04           C
ATOM   5050  O   LEU B 254      29.199 -26.287  16.124  1.00 19.07           O
ATOM   5051  CB  LEU B 254      30.865 -28.939  15.775  1.00 16.92           C
ATOM   5052  CG  LEU B 254      31.350 -30.352  16.113  1.00 16.00           C
ATOM   5053  CD1 LEU B 254      31.091 -31.291  14.925  1.00 17.14           C
ATOM   5054  CD2 LEU B 254      32.816 -30.311  16.606  1.00 17.91           C
ATOM   5055  N   LEU B 255      31.388 -25.704  16.122  1.00 16.52           N
ATOM   5056  CA  LEU B 255      31.177 -24.332  15.610  1.00 16.35           C
ATOM   5057  C   LEU B 255      31.466 -24.230  14.114  1.00 15.36           C
ATOM   5058  O   LEU B 255      31.313 -23.159  13.493  1.00 16.39           O
ATOM   5059  CB  LEU B 255      32.101 -23.369  16.420  1.00 15.00           C
ATOM   5060  CG  LEU B 255      31.912 -23.143  17.910  1.00 16.36           C
ATOM   5061  CD1 LEU B 255      33.009 -22.231  18.417  1.00 18.15           C
ATOM   5062  CD2 LEU B 255      30.496 -22.601  18.145  1.00 17.25           C
ATOM   5063  N   ILE B 256      31.900 -25.339  13.539  1.00 16.24           N
ATOM   5064  CA  ILE B 256      32.321 -25.383  12.143  1.00 16.72           C
[truncated: 5,084,066 more chars]
