# Supplementary material for: Growing Glycans in Rosetta: Accurate de novo glycan modeling, density fitting, and rational sequon design
Source: PLoS Comput Biol. 2024 Jun 24;20(6):e1011895. doi: 10.1371/journal.pcbi.1011895 (PMC11288642; doi:10.1371/journal.pcbi.1011895)
Supplement: S1 Data — Please see README for a full description of each component. Briefly, these include the following scripts: create_substituted_JD.py—Used to create substituted job description file for rosetta_scripts_jd3; create_symmetry_mates.py—This was used to create symmetry mates with a 12 A radius; density_build_example.xml—An an example of a main job definition file before being substituted for each glycan; density_build_example_substituted.xml—Substituted version; glycan_bm_plots.py—Tools used for plotting all benchmark experiments from Rosetta JSON files.; glycan_conformer_table.txt—The resultant glycan conformer table used in Rosetta and benchmarked against; glycan_tree_relax.xml—Main script used for de novo benchmarking.; glycan_tree_relax_dens.xml—Main script used for density building.; glycan_tree_relax_with_solvation.xml—Script used for running the GTM with explicit waters; glycan_water_mediated_hbonds.xml—Script for calculating water mediated hydrogen bonds; pdb_roots_density_sym.txt—Benchmark glycan list used for create_substituted_JD.py; refine_with_map_dih2.xml—Script used for refining input structures into the rosetta energy function using density. (ZIP) [file pcbi.1011895.s027.zip › supplemental_data/symmetrized_structures/1x38_symm.pdb]

ATOM      1  N   ASP A   1      30.016   5.014  -2.186  1.00 43.29           N
ATOM      2  CA  ASP A   1      29.731   3.884  -1.276  1.00 44.10           C
ATOM      3  C   ASP A   1      28.422   4.152  -0.546  1.00 43.16           C
ATOM      4  O   ASP A   1      28.040   5.310  -0.351  1.00 43.21           O
ATOM      5  CB  ASP A   1      30.832   3.792  -0.200  1.00 45.18           C
ATOM      6  CG  ASP A   1      31.398   2.395  -0.080  1.00 47.04           C
ATOM      7  OD1 ASP A   1      32.195   2.154   0.843  1.00 49.94           O
ATOM      8  OD2 ASP A   1      31.049   1.539  -0.926  1.00 50.78           O
ATOM      9  N   TYR A   2      27.747   3.078  -0.140  1.00 42.13           N
ATOM     10  CA  TYR A   2      26.684   3.165   0.860  1.00 41.02           C
ATOM     11  C   TYR A   2      27.304   3.632   2.178  1.00 40.64           C
ATOM     12  O   TYR A   2      28.369   3.136   2.575  1.00 40.57           O
ATOM     13  CB  TYR A   2      26.022   1.793   1.018  1.00 41.18           C
ATOM     14  CG  TYR A   2      25.199   1.604   2.271  1.00 40.44           C
ATOM     15  CD1 TYR A   2      25.715   0.899   3.360  1.00 40.46           C
ATOM     16  CD2 TYR A   2      23.899   2.108   2.361  1.00 39.73           C
ATOM     17  CE1 TYR A   2      24.964   0.713   4.515  1.00 39.64           C
ATOM     18  CE2 TYR A   2      23.135   1.931   3.517  1.00 39.62           C
ATOM     19  CZ  TYR A   2      23.680   1.232   4.586  1.00 39.99           C
ATOM     20  OH  TYR A   2      22.954   1.033   5.724  1.00 40.88           O
ATOM     21  N   VAL A   3      26.637   4.582   2.835  1.00 39.48           N
ATOM     22  CA  VAL A   3      27.115   5.157   4.098  1.00 39.10           C
ATOM     23  C   VAL A   3      26.163   4.767   5.236  1.00 38.80           C
ATOM     24  O   VAL A   3      25.100   5.376   5.429  1.00 38.91           O
ATOM     25  CB  VAL A   3      27.297   6.697   3.997  1.00 38.96           C
ATOM     26  CG1 VAL A   3      27.682   7.310   5.351  1.00 38.74           C
ATOM     27  CG2 VAL A   3      28.350   7.033   2.965  1.00 39.32           C
ATOM     28  N   LEU A   4      26.562   3.749   5.995  1.00 38.75           N
ATOM     29  CA  LEU A   4      25.677   3.145   6.996  1.00 38.56           C
ATOM     30  C   LEU A   4      25.129   4.145   8.018  1.00 38.57           C
ATOM     31  O   LEU A   4      23.942   4.105   8.329  1.00 38.56           O
ATOM     32  CB  LEU A   4      26.357   1.958   7.695  1.00 38.66           C
ATOM     33  CG  LEU A   4      25.496   1.002   8.529  1.00 38.46           C
ATOM     34  CD1 LEU A   4      26.102  -0.392   8.500  1.00 39.73           C
ATOM     35  CD2 LEU A   4      25.314   1.475   9.965  1.00 38.37           C
ATOM     36  N   TYR A   5      25.962   5.059   8.518  1.00 38.24           N
ATOM     37  CA  TYR A   5      25.500   5.938   9.611  1.00 38.05           C
ATOM     38  C   TYR A   5      24.342   6.858   9.204  1.00 38.32           C
ATOM     39  O   TYR A   5      23.604   7.356  10.061  1.00 37.76           O
ATOM     40  CB  TYR A   5      26.647   6.723  10.265  1.00 37.61           C
ATOM     41  CG  TYR A   5      27.106   7.994   9.551  1.00 37.30           C
ATOM     42  CD1 TYR A   5      26.459   9.223   9.772  1.00 37.36           C
ATOM     43  CD2 TYR A   5      28.222   7.975   8.707  1.00 37.09           C
ATOM     44  CE1 TYR A   5      26.894  10.399   9.135  1.00 36.14           C
ATOM     45  CE2 TYR A   5      28.676   9.140   8.067  1.00 36.00           C
ATOM     46  CZ  TYR A   5      28.008  10.353   8.293  1.00 36.39           C
ATOM     47  OH  TYR A   5      28.463  11.495   7.653  1.00 36.36           O
ATOM     48  N   LYS A   6      24.196   7.078   7.897  1.00 38.89           N
ATOM     49  CA  LYS A   6      23.122   7.922   7.380  1.00 39.93           C
ATOM     50  C   LYS A   6      21.815   7.155   7.162  1.00 40.67           C
ATOM     51  O   LYS A   6      20.784   7.760   6.863  1.00 41.83           O
ATOM     52  CB  LYS A   6      23.573   8.615   6.083  1.00 39.67           C
ATOM     53  CG  LYS A   6      24.486   9.813   6.365  1.00 40.22           C
ATOM     54  CD  LYS A   6      25.004  10.445   5.079  1.00 40.87           C
ATOM     55  CE  LYS A   6      25.920  11.626   5.413  1.00 41.21           C
ATOM     56  NZ  LYS A   6      26.427  12.275   4.175  1.00 43.23           N
ATOM     57  N   ASP A   7      21.875   5.831   7.307  1.00 40.50           N
ATOM     58  CA  ASP A   7      20.719   4.954   7.111  1.00 40.07           C
ATOM     59  C   ASP A   7      19.872   4.833   8.390  1.00 40.48           C
ATOM     60  O   ASP A   7      20.257   4.143   9.338  1.00 40.84           O
ATOM     61  CB  ASP A   7      21.198   3.574   6.649  1.00 39.96           C
ATOM     62  CG  ASP A   7      20.056   2.653   6.229  1.00 38.60           C
ATOM     63  OD1 ASP A   7      18.872   2.970   6.489  1.00 39.29           O
ATOM     64  OD2 ASP A   7      20.357   1.595   5.642  1.00 39.93           O
ATOM     65  N   ALA A   8      18.715   5.490   8.399  1.00 40.67           N
ATOM     66  CA  ALA A   8      17.839   5.532   9.579  1.00 41.18           C
ATOM     67  C   ALA A   8      17.258   4.181   9.991  1.00 41.28           C
ATOM     68  O   ALA A   8      16.720   4.053  11.093  1.00 41.90           O
ATOM     69  CB  ALA A   8      16.710   6.539   9.380  1.00 41.31           C
ATOM     70  N   THR A   9      17.364   3.184   9.114  1.00 41.45           N
ATOM     71  CA  THR A   9      16.809   1.853   9.388  1.00 41.70           C
ATOM     72  C   THR A   9      17.779   0.944  10.158  1.00 41.68           C
ATOM     73  O   THR A   9      17.396  -0.146  10.604  1.00 42.34           O
ATOM     74  CB  THR A   9      16.387   1.134   8.096  1.00 41.67           C
ATOM     75  OG1 THR A   9      17.548   0.798   7.331  1.00 41.27           O
ATOM     76  CG2 THR A   9      15.456   2.008   7.260  1.00 42.54           C
ATOM     77  N   LYS A  10      19.025   1.394  10.302  1.00 40.78           N
ATOM     78  CA  LYS A  10      20.085   0.608  10.930  1.00 40.16           C
ATOM     79  C   LYS A  10      20.125   0.788  12.451  1.00 39.38           C
ATOM     80  O   LYS A  10      19.763   1.855  12.954  1.00 39.10           O
ATOM     81  CB  LYS A  10      21.447   0.984  10.333  1.00 40.23           C
ATOM     82  CG  LYS A  10      21.694   0.445   8.920  1.00 41.49           C
ATOM     83  CD  LYS A  10      21.633  -1.080   8.886  1.00 43.52           C
ATOM     84  CE  LYS A  10      21.417  -1.604   7.471  1.00 46.05           C
ATOM     85  NZ  LYS A  10      22.715  -1.730   6.780  1.00 48.96           N
ATOM     86  N   PRO A  11      20.568  -0.253  13.188  1.00 38.68           N
ATOM     87  CA  PRO A  11      20.669  -0.142  14.651  1.00 38.18           C
ATOM     88  C   PRO A  11      21.611   0.968  15.080  1.00 37.69           C
ATOM     89  O   PRO A  11      22.629   1.213  14.422  1.00 37.08           O
ATOM     90  CB  PRO A  11      21.251  -1.497  15.060  1.00 38.35           C
ATOM     91  CG  PRO A  11      20.817  -2.418  13.981  1.00 38.51           C
ATOM     92  CD  PRO A  11      20.973  -1.594  12.732  1.00 39.06           C
ATOM     93  N   VAL A  12      21.266   1.628  16.185  1.00 37.17           N
ATOM     94  CA  VAL A  12      22.066   2.720  16.726  1.00 37.15           C
ATOM     95  C   VAL A  12      23.548   2.362  16.862  1.00 37.14           C
ATOM     96  O   VAL A  12      24.410   3.115  16.406  1.00 36.96           O
ATOM     97  CB  VAL A  12      21.511   3.200  18.104  1.00 36.68           C
ATOM     98  CG1 VAL A  12      22.490   4.164  18.775  1.00 37.32           C
ATOM     99  CG2 VAL A  12      20.141   3.853  17.929  1.00 37.87           C
ATOM    100  N   GLU A  13      23.846   1.214  17.474  1.00 37.26           N
ATOM    101  CA  GLU A  13      25.240   0.826  17.712  1.00 37.61           C
ATOM    102  C   GLU A  13      26.038   0.700  16.412  1.00 37.57           C
ATOM    103  O   GLU A  13      27.217   1.058  16.363  1.00 37.91           O
ATOM    104  CB  GLU A  13      25.331  -0.480  18.503  1.00 37.93           C
ATOM    105  CG  GLU A  13      24.867  -0.372  19.964  1.00 38.00           C
ATOM    106  CD  GLU A  13      25.471   0.822  20.711  1.00 39.73           C
ATOM    107  OE1 GLU A  13      26.719   0.969  20.738  1.00 40.43           O
ATOM    108  OE2 GLU A  13      24.688   1.617  21.272  1.00 42.04           O
ATOM    109  N   ASP A  14      25.389   0.184  15.370  1.00 37.60           N
ATOM    110  CA  ASP A  14      25.997   0.086  14.043  1.00 37.83           C
ATOM    111  C   ASP A  14      26.264   1.465  13.455  1.00 37.03           C
ATOM    112  O   ASP A  14      27.320   1.703  12.849  1.00 36.59           O
ATOM    113  CB  ASP A  14      25.073  -0.685  13.105  1.00 38.81           C
ATOM    114  CG  ASP A  14      24.980  -2.160  13.450  1.00 42.48           C
ATOM    115  OD1 ASP A  14      25.818  -2.662  14.235  1.00 45.57           O
ATOM    116  OD2 ASP A  14      24.079  -2.829  12.903  1.00 46.19           O
ATOM    117  N   ARG A  15      25.295   2.361  13.626  1.00 36.01           N
ATOM    118  CA  ARG A  15      25.411   3.728  13.104  1.00 35.86           C
ATOM    119  C   ARG A  15      26.517   4.485  13.829  1.00 35.82           C
ATOM    120  O   ARG A  15      27.334   5.163  13.194  1.00 36.15           O
ATOM    121  CB  ARG A  15      24.079   4.477  13.188  1.00 35.85           C
ATOM    122  CG  ARG A  15      22.975   3.851  12.327  1.00 36.11           C
ATOM    123  CD  ARG A  15      21.685   4.634  12.464  1.00 36.00           C
ATOM    124  NE  ARG A  15      21.710   5.891  11.705  1.00 36.59           N
ATOM    125  CZ  ARG A  15      20.752   6.816  11.766  1.00 36.48           C
ATOM    126  NH1 ARG A  15      19.683   6.628  12.544  1.00 35.85           N
ATOM    127  NH2 ARG A  15      20.858   7.929  11.047  1.00 36.05           N
ATOM    128  N   VAL A  16      26.565   4.332  15.154  1.00 35.11           N
ATOM    129  CA  VAL A  16      27.629   4.944  15.949  1.00 34.97           C
ATOM    130  C   VAL A  16      29.015   4.486  15.488  1.00 34.48           C
ATOM    131  O   VAL A  16      29.889   5.315  15.239  1.00 33.60           O
ATOM    132  CB  VAL A  16      27.457   4.669  17.485  1.00 34.55           C
ATOM    133  CG1 VAL A  16      28.661   5.199  18.271  1.00 36.02           C
ATOM    134  CG2 VAL A  16      26.175   5.304  18.028  1.00 34.90           C
ATOM    135  N   ALA A  17      29.217   3.172  15.384  1.00 34.44           N
ATOM    136  CA  ALA A  17      30.531   2.627  15.024  1.00 34.88           C
ATOM    137  C   ALA A  17      30.931   3.033  13.603  1.00 35.26           C
ATOM    138  O   ALA A  17      32.104   3.353  13.345  1.00 35.64           O
ATOM    139  CB  ALA A  17      30.546   1.122  15.188  1.00 34.90           C
ATOM    140  N   ASP A  18      29.958   3.027  12.690  1.00 35.29           N
ATOM    141  CA  ASP A  18      30.218   3.432  11.307  1.00 36.00           C
ATOM    142  C   ASP A  18      30.674   4.884  11.224  1.00 35.82           C
ATOM    143  O   ASP A  18      31.628   5.193  10.498  1.00 36.53           O
ATOM    144  CB  ASP A  18      28.989   3.259  10.423  1.00 36.11           C
ATOM    145  CG  ASP A  18      29.289   3.576   8.968  1.00 36.57           C
ATOM    146  OD1 ASP A  18      29.963   2.762   8.306  1.00 38.19           O
ATOM    147  OD2 ASP A  18      28.870   4.652   8.495  1.00 38.67           O
ATOM    148  N   LEU A  19      29.982   5.765  11.947  1.00 35.62           N
ATOM    149  CA  LEU A  19      30.347   7.180  11.969  1.00 35.41           C
ATOM    150  C   LEU A  19      31.697   7.394  12.659  1.00 35.80           C
ATOM    151  O   LEU A  19      32.565   8.088  12.126  1.00 35.73           O
ATOM    152  CB  LEU A  19      29.243   8.039  12.603  1.00 35.71           C
ATOM    153  CG  LEU A  19      29.477   9.550  12.699  1.00 34.59           C
ATOM    154  CD1 LEU A  19      29.944  10.153  11.347  1.00 35.45           C
ATOM    155  CD2 LEU A  19      28.244  10.283  13.249  1.00 36.46           C
ATOM    156  N   LEU A  20      31.872   6.793  13.834  1.00 36.06           N
ATOM    157  CA  LEU A  20      33.118   6.949  14.590  1.00 36.39           C
ATOM    158  C   LEU A  20      34.347   6.615  13.730  1.00 36.58           C
ATOM    159  O   LEU A  20      35.354   7.340  13.740  1.00 36.20           O
ATOM    160  CB  LEU A  20      33.094   6.060  15.833  1.00 36.75           C
ATOM    161  CG  LEU A  20      34.262   6.233  16.801  1.00 37.37           C
ATOM    162  CD1 LEU A  20      34.247   7.623  17.463  1.00 39.17           C
ATOM    163  CD2 LEU A  20      34.208   5.133  17.866  1.00 36.92           C
ATOM    164  N   GLY A  21      34.248   5.517  12.982  1.00 36.51           N
ATOM    165  CA  GLY A  21      35.347   5.036  12.142  1.00 36.90           C
ATOM    166  C   GLY A  21      35.752   5.965  11.006  1.00 37.17           C
ATOM    167  O   GLY A  21      36.823   5.802  10.415  1.00 37.45           O
ATOM    168  N   ARG A  22      34.896   6.936  10.698  1.00 37.13           N
ATOM    169  CA  ARG A  22      35.143   7.893   9.612  1.00 37.48           C
ATOM    170  C   ARG A  22      35.729   9.218  10.108  1.00 37.20           C
ATOM    171  O   ARG A  22      36.175  10.035   9.304  1.00 37.64           O
ATOM    172  CB  ARG A  22      33.834   8.187   8.874  1.00 37.62           C
ATOM    173  CG  ARG A  22      33.224   6.990   8.170  1.00 38.58           C
ATOM    174  CD  ARG A  22      31.841   7.352   7.645  1.00 39.72           C
ATOM    175  NE  ARG A  22      31.086   6.174   7.230  1.00 40.52           N
ATOM    176  CZ  ARG A  22      31.126   5.645   6.017  1.00 42.23           C
ATOM    177  NH1 ARG A  22      31.902   6.177   5.082  1.00 41.11           N
ATOM    178  NH2 ARG A  22      30.398   4.572   5.740  1.00 43.60           N
ATOM    179  N   MET A  23      35.703   9.439  11.426  1.00 36.74           N
ATOM    180  CA  MET A  23      35.999  10.759  11.984  1.00 36.22           C
ATOM    181  C   MET A  23      37.485  11.051  12.211  1.00 36.34           C
ATOM    182  O   MET A  23      38.233  10.195  12.697  1.00 36.85           O
ATOM    183  CB  MET A  23      35.240  10.954  13.309  1.00 35.78           C
ATOM    184  CG  MET A  23      33.722  10.948  13.134  1.00 34.84           C
ATOM    185  SD  MET A  23      32.862  10.924  14.717  1.00 35.93           S
ATOM    186  CE  MET A  23      33.094  12.627  15.200  1.00 36.43           C
ATOM    187  N   THR A  24      37.881  12.285  11.910  1.00 35.92           N
ATOM    188  CA  THR A  24      39.219  12.779  12.225  1.00 36.30           C
ATOM    189  C   THR A  24      39.281  13.155  13.698  1.00 36.24           C
ATOM    190  O   THR A  24      38.237  13.275  14.370  1.00 35.08           O
ATOM    191  CB  THR A  24      39.561  14.054  11.428  1.00 36.14           C
ATOM    192  OG1 THR A  24      38.721  15.131  11.888  1.00 35.67           O
ATOM    193  CG2 THR A  24      39.393  13.834   9.909  1.00 37.25           C
ATOM    194  N   LEU A  25      40.492  13.369  14.207  1.00 36.18           N
ATOM    195  CA  LEU A  25      40.634  13.805  15.604  1.00 36.41           C
ATOM    196  C   LEU A  25      39.887  15.125  15.853  1.00 36.02           C
ATOM    197  O   LEU A  25      39.212  15.277  16.876  1.00 35.25           O
ATOM    198  CB  LEU A  25      42.117  13.942  15.982  1.00 36.72           C
ATOM    199  CG  LEU A  25      42.372  14.348  17.445  1.00 36.59           C
ATOM    200  CD1 LEU A  25      41.662  13.409  18.454  1.00 38.92           C
ATOM    201  CD2 LEU A  25      43.892  14.413  17.672  1.00 37.30           C
ATOM    202  N   ALA A  26      39.999  16.065  14.906  1.00 35.84           N
ATOM    203  CA  ALA A  26      39.313  17.364  15.012  1.00 35.63           C
ATOM    204  C   ALA A  26      37.790  17.192  15.107  1.00 35.50           C
ATOM    205  O   ALA A  26      37.113  17.856  15.907  1.00 34.71           O
ATOM    206  CB  ALA A  26      39.691  18.259  13.826  1.00 35.84           C
ATOM    207  N   GLU A  27      37.248  16.290  14.291  1.00 35.06           N
ATOM    208  CA  GLU A  27      35.809  15.998  14.322  1.00 34.53           C
ATOM    209  C   GLU A  27      35.388  15.330  15.637  1.00 34.88           C
ATOM    210  O   GLU A  27      34.328  15.648  16.191  1.00 34.72           O
ATOM    211  CB  GLU A  27      35.435  15.132  13.119  1.00 34.39           C
ATOM    212  CG  GLU A  27      35.481  15.944  11.811  1.00 33.82           C
ATOM    213  CD  GLU A  27      35.488  15.100  10.542  1.00 36.55           C
ATOM    214  OE1 GLU A  27      35.887  13.913  10.583  1.00 37.03           O
ATOM    215  OE2 GLU A  27      35.103  15.652   9.484  1.00 35.58           O
ATOM    216  N   LYS A  28      36.232  14.437  16.156  1.00 35.05           N
ATOM    217  CA  LYS A  28      35.961  13.787  17.455  1.00 35.18           C
ATOM    218  C   LYS A  28      35.964  14.775  18.631  1.00 34.91           C
ATOM    219  O   LYS A  28      35.025  14.819  19.440  1.00 34.76           O
ATOM    220  CB  LYS A  28      36.978  12.670  17.712  1.00 35.40           C
ATOM    221  CG  LYS A  28      36.792  11.469  16.803  1.00 35.80           C
ATOM    222  CD  LYS A  28      37.814  10.394  17.088  1.00 37.19           C
ATOM    223  CE  LYS A  28      37.693   9.284  16.061  1.00 37.52           C
ATOM    224  NZ  LYS A  28      38.769   8.265  16.255  1.00 37.14           N
ATOM    225  N   ILE A  29      37.013  15.587  18.702  1.00 34.94           N
ATOM    226  CA  ILE A  29      37.139  16.570  19.783  1.00 35.02           C
ATOM    227  C   ILE A  29      36.025  17.617  19.677  1.00 34.84           C
ATOM    228  O   ILE A  29      35.460  18.056  20.686  1.00 35.07           O
ATOM    229  CB  ILE A  29      38.569  17.178  19.815  1.00 34.66           C
ATOM    230  CG1 ILE A  29      39.545  16.109  20.340  1.00 35.66           C
ATOM    231  CG2 ILE A  29      38.604  18.445  20.682  1.00 36.02           C
ATOM    232  CD1 ILE A  29      41.043  16.470  20.210  1.00 35.50           C
ATOM    233  N   GLY A  30      35.674  17.982  18.446  1.00 34.71           N
ATOM    234  CA  GLY A  30      34.528  18.855  18.205  1.00 34.84           C
ATOM    235  C   GLY A  30      33.235  18.336  18.826  1.00 34.44           C
ATOM    236  O   GLY A  30      32.498  19.099  19.462  1.00 34.61           O
ATOM    237  N   GLN A  31      32.955  17.039  18.682  1.00 34.56           N
ATOM    238  CA  GLN A  31      31.746  16.454  19.314  1.00 35.50           C
ATOM    239  C   GLN A  31      31.727  16.632  20.827  1.00 35.75           C
ATOM    240  O   GLN A  31      30.659  16.772  21.421  1.00 36.09           O
ATOM    241  CB  GLN A  31      31.588  14.962  18.982  1.00 35.31           C
ATOM    242  CG  GLN A  31      31.077  14.707  17.569  1.00 35.68           C
ATOM    243  CD  GLN A  31      29.737  15.376  17.326  1.00 35.10           C
ATOM    244  OE1 GLN A  31      28.733  15.056  18.000  1.00 37.26           O
ATOM    245  NE2 GLN A  31      29.713  16.322  16.387  1.00 35.59           N
ATOM    246  N   MET A  32      32.914  16.630  21.436  1.00 35.54           N
ATOM    247  CA  MET A  32      33.064  16.719  22.891  1.00 36.42           C
ATOM    248  C   MET A  32      32.952  18.155  23.399  1.00 36.17           C
ATOM    249  O   MET A  32      33.047  18.408  24.614  1.00 36.11           O
ATOM    250  CB  MET A  32      34.422  16.134  23.302  1.00 36.47           C
ATOM    251  CG  MET A  32      34.612  14.655  22.919  1.00 37.63           C
ATOM    252  SD  MET A  32      36.301  14.052  23.206  1.00 36.71           S
ATOM    253  CE  MET A  32      36.436  14.250  25.000  1.00 37.83           C
ATOM    254  N   THR A  33      32.771  19.093  22.471  1.00 35.43           N
ATOM    255  CA  THR A  33      32.811  20.515  22.803  1.00 35.76           C
ATOM    256  C   THR A  33      31.411  21.126  22.783  1.00 35.65           C
ATOM    257  O   THR A  33      30.733  21.102  21.746  1.00 36.24           O
ATOM    258  CB  THR A  33      33.745  21.279  21.816  1.00 36.34           C
ATOM    259  OG1 THR A  33      35.043  20.659  21.818  1.00 36.46           O
ATOM    260  CG2 THR A  33      33.881  22.737  22.223  1.00 36.45           C
ATOM    261  N   GLN A  34      30.982  21.661  23.940  1.00 35.22           N
ATOM    262  CA  GLN A  34      29.723  22.401  24.008  1.00 35.24           C
ATOM    263  C   GLN A  34      30.007  23.881  24.243  1.00 35.13           C
ATOM    264  O   GLN A  34      30.734  24.240  25.176  1.00 35.66           O
ATOM    265  CB  GLN A  34      28.819  21.861  25.121  1.00 34.83           C
ATOM    266  CG  GLN A  34      27.493  22.620  25.216  1.00 34.88           C
ATOM    267  CD  GLN A  34      26.652  22.152  26.369  1.00 33.88           C
ATOM    268  OE1 GLN A  34      26.885  22.541  27.517  1.00 36.11           O
ATOM    269  NE2 GLN A  34      25.652  21.321  26.075  1.00 35.64           N
ATOM    270  N   ILE A  35      29.425  24.737  23.410  1.00 35.12           N
ATOM    271  CA  ILE A  35      29.665  26.174  23.534  1.00 35.06           C
ATOM    272  C   ILE A  35      28.388  26.986  23.751  1.00 35.30           C
ATOM    273  O   ILE A  35      27.300  26.593  23.319  1.00 35.92           O
ATOM    274  CB  ILE A  35      30.477  26.752  22.334  1.00 35.19           C
ATOM    275  CG1 ILE A  35      29.615  26.805  21.056  1.00 34.40           C
ATOM    276  CG2 ILE A  35      31.722  25.912  22.100  1.00 35.77           C
ATOM    277  CD1 ILE A  35      30.352  27.414  19.811  1.00 34.85           C
ATOM    278  N   GLU A  36      28.548  28.138  24.391  1.00 36.24           N
ATOM    279  CA  GLU A  36      27.441  29.095  24.548  1.00 36.39           C
ATOM    280  C   GLU A  36      27.019  29.648  23.191  1.00 36.05           C
ATOM    281  O   GLU A  36      27.868  29.944  22.341  1.00 35.97           O
ATOM    282  CB  GLU A  36      27.865  30.264  25.450  1.00 36.42           C
ATOM    283  CG  GLU A  36      27.060  30.377  26.760  1.00 38.43           C
ATOM    284  CD  GLU A  36      25.685  31.034  26.586  1.00 39.76           C
ATOM    285  OE1 GLU A  36      25.396  31.572  25.497  1.00 39.27           O
ATOM    286  OE2 GLU A  36      24.894  31.026  27.556  1.00 39.74           O
ATOM    287  N   ARG A  37      25.711  29.809  22.998  1.00 36.28           N
ATOM    288  CA  ARG A  37      25.227  30.523  21.796  1.00 36.25           C
ATOM    289  C   ARG A  37      25.873  31.904  21.676  1.00 36.48           C
ATOM    290  O   ARG A  37      26.094  32.399  20.573  1.00 36.30           O
ATOM    291  CB  ARG A  37      23.706  30.655  21.799  1.00 36.15           C
ATOM    292  CG  ARG A  37      23.136  31.308  23.063  1.00 36.15           C
ATOM    293  CD  ARG A  37      21.752  31.878  22.766  1.00 36.27           C
ATOM    294  NE  ARG A  37      21.792  33.084  21.914  1.00 36.03           N
ATOM    295  CZ  ARG A  37      21.918  34.322  22.388  1.00 36.04           C
ATOM    296  NH1 ARG A  37      21.920  35.348  21.552  1.00 35.58           N
ATOM    297  NH2 ARG A  37      22.062  34.540  23.704  1.00 36.29           N
ATOM    298  N   LEU A  38      26.221  32.510  22.813  1.00 37.42           N
ATOM    299  CA  LEU A  38      26.845  33.845  22.772  1.00 37.77           C
ATOM    300  C   LEU A  38      28.193  33.887  22.049  1.00 37.80           C
ATOM    301  O   LEU A  38      28.597  34.958  21.567  1.00 39.66           O
ATOM    302  CB  LEU A  38      26.960  34.444  24.177  1.00 37.76           C
ATOM    303  CG  LEU A  38      25.613  34.903  24.767  1.00 39.72           C
ATOM    304  CD1 LEU A  38      25.695  35.094  26.290  1.00 41.94           C
ATOM    305  CD2 LEU A  38      25.137  36.177  24.071  1.00 41.74           C
ATOM    306  N   VAL A  39      28.873  32.743  21.940  1.00 36.99           N
ATOM    307  CA  VAL A  39      30.157  32.702  21.221  1.00 37.11           C
ATOM    308  C   VAL A  39      30.081  31.951  19.885  1.00 37.30           C
ATOM    309  O   VAL A  39      31.096  31.806  19.189  1.00 37.68           O
ATOM    310  CB  VAL A  39      31.335  32.153  22.076  1.00 36.74           C
ATOM    311  CG1 VAL A  39      31.502  32.971  23.350  1.00 37.49           C
ATOM    312  CG2 VAL A  39      31.155  30.674  22.387  1.00 36.68           C
ATOM    313  N   ALA A  40      28.880  31.486  19.541  1.00 37.42           N
ATOM    314  CA  ALA A  40      28.668  30.670  18.336  1.00 37.95           C
ATOM    315  C   ALA A  40      28.428  31.530  17.115  1.00 38.62           C
ATOM    316  O   ALA A  40      27.815  32.590  17.185  1.00 39.14           O
ATOM    317  CB  ALA A  40      27.500  29.714  18.519  1.00 38.08           C
ATOM    318  N   THR A  41      28.912  31.035  15.989  1.00 38.75           N
ATOM    319  CA  THR A  41      28.763  31.699  14.727  1.00 39.02           C
ATOM    320  C   THR A  41      28.724  30.540  13.713  1.00 38.64           C
ATOM    321  O   THR A  41      29.223  29.456  14.007  1.00 38.22           O
ATOM    322  CB  THR A  41      30.027  32.566  14.622  1.00 40.48           C
ATOM    323  OG1 THR A  41      29.720  33.951  14.459  1.00 46.39           O
ATOM    324  CG2 THR A  41      30.971  32.056  13.688  1.00 33.32           C
ATOM    325  N   PRO A  42      28.110  30.736  12.524  1.00 38.41           N
ATOM    326  CA  PRO A  42      28.164  29.643  11.534  1.00 38.14           C
ATOM    327  C   PRO A  42      29.579  29.115  11.245  1.00 37.71           C
ATOM    328  O   PRO A  42      29.800  27.904  11.238  1.00 36.94           O
ATOM    329  CB  PRO A  42      27.542  30.276  10.280  1.00 38.79           C
ATOM    330  CG  PRO A  42      26.613  31.317  10.824  1.00 38.69           C
ATOM    331  CD  PRO A  42      27.335  31.889  12.032  1.00 38.91           C
ATOM    332  N   ASP A  43      30.534  30.015  11.026  1.00 37.89           N
ATOM    333  CA  ASP A  43      31.919  29.621  10.766  1.00 38.33           C
ATOM    334  C   ASP A  43      32.547  28.882  11.948  1.00 37.52           C
ATOM    335  O   ASP A  43      33.243  27.896  11.777  1.00 36.99           O
ATOM    336  CB  ASP A  43      32.771  30.845  10.430  1.00 39.47           C
ATOM    337  CG  ASP A  43      32.613  31.305   8.985  1.00 42.46           C
ATOM    338  OD1 ASP A  43      33.083  32.420   8.682  1.00 47.13           O
ATOM    339  OD2 ASP A  43      32.039  30.572   8.142  1.00 45.76           O
ATOM    340  N   VAL A  44      32.313  29.375  13.161  1.00 36.52           N
ATOM    341  CA  VAL A  44      32.853  28.706  14.336  1.00 36.16           C
ATOM    342  C   VAL A  44      32.336  27.270  14.439  1.00 36.16           C
ATOM    343  O   VAL A  44      33.096  26.341  14.732  1.00 36.85           O
ATOM    344  CB  VAL A  44      32.540  29.507  15.628  1.00 36.08           C
ATOM    345  CG1 VAL A  44      32.838  28.676  16.872  1.00 35.93           C
ATOM    346  CG2 VAL A  44      33.336  30.817  15.626  1.00 36.69           C
ATOM    347  N   LEU A  45      31.036  27.089  14.205  1.00 36.14           N
ATOM    348  CA  LEU A  45      30.412  25.779  14.375  1.00 36.51           C
ATOM    349  C   LEU A  45      30.911  24.790  13.332  1.00 36.66           C
ATOM    350  O   LEU A  45      31.152  23.617  13.627  1.00 35.95           O
ATOM    351  CB  LEU A  45      28.888  25.898  14.295  1.00 36.58           C
ATOM    352  CG  LEU A  45      28.254  26.675  15.453  1.00 35.71           C
ATOM    353  CD1 LEU A  45      26.772  26.898  15.184  1.00 36.81           C
ATOM    354  CD2 LEU A  45      28.459  25.950  16.809  1.00 37.13           C
ATOM    355  N   ARG A  46      31.052  25.284  12.108  1.00 37.39           N
ATOM    356  CA  ARG A  46      31.545  24.498  11.003  1.00 38.70           C
ATOM    357  C   ARG A  46      33.042  24.204  11.178  1.00 37.86           C
ATOM    358  O   ARG A  46      33.475  23.044  11.145  1.00 38.65           O
ATOM    359  CB  ARG A  46      31.315  25.292   9.714  1.00 39.13           C
ATOM    360  CG  ARG A  46      30.961  24.472   8.524  1.00 42.41           C
ATOM    361  CD  ARG A  46      30.967  25.305   7.224  1.00 42.17           C
ATOM    362  NE  ARG A  46      30.862  26.760   7.425  1.00 50.55           N
ATOM    363  CZ  ARG A  46      29.733  27.475   7.438  1.00 52.03           C
ATOM    364  NH1 ARG A  46      28.546  26.897   7.270  1.00 52.99           N
ATOM    365  NH2 ARG A  46      29.795  28.791   7.618  1.00 52.23           N
ATOM    366  N   ASP A  47      33.831  25.259  11.364  1.00 36.88           N
ATOM    367  CA  ASP A  47      35.289  25.115  11.411  1.00 37.12           C
ATOM    368  C   ASP A  47      35.808  24.228  12.544  1.00 36.56           C
ATOM    369  O   ASP A  47      36.842  23.563  12.381  1.00 36.94           O
ATOM    370  CB  ASP A  47      35.981  26.483  11.454  1.00 37.24           C
ATOM    371  CG  ASP A  47      35.748  27.306  10.190  1.00 39.77           C
ATOM    372  OD1 ASP A  47      35.315  26.737   9.161  1.00 39.76           O
ATOM    373  OD2 ASP A  47      36.004  28.531  10.227  1.00 40.11           O
ATOM    374  N   ASN A  48      35.125  24.245  13.694  1.00 35.87           N
ATOM    375  CA  ASN A  48      35.545  23.469  14.848  1.00 36.03           C
ATOM    376  C   ASN A  48      34.710  22.200  15.074  1.00 35.37           C
ATOM    377  O   ASN A  48      34.848  21.529  16.104  1.00 35.34           O
ATOM    378  CB  ASN A  48      35.508  24.361  16.102  1.00 35.49           C
ATOM    379  CG  ASN A  48      36.429  25.563  15.964  1.00 37.05           C
ATOM    380  OD1 ASN A  48      37.645  25.444  16.145  1.00 38.90           O
ATOM    381  ND2 ASN A  48      35.865  26.712  15.594  1.00 37.28           N
ATOM    382  N   PHE A  49      33.835  21.889  14.118  1.00 35.05           N
ATOM    383  CA  PHE A  49      33.025  20.665  14.158  1.00 34.92           C
ATOM    384  C   PHE A  49      32.291  20.521  15.497  1.00 34.90           C
ATOM    385  O   PHE A  49      32.250  19.441  16.084  1.00 34.64           O
ATOM    386  CB  PHE A  49      33.918  19.444  13.915  1.00 35.43           C
ATOM    387  CG  PHE A  49      34.751  19.536  12.656  1.00 35.06           C
ATOM    388  CD1 PHE A  49      36.111  19.839  12.726  1.00 35.35           C
ATOM    389  CD2 PHE A  49      34.172  19.309  11.406  1.00 35.51           C
ATOM    390  CE1 PHE A  49      36.902  19.921  11.552  1.00 35.50           C
ATOM    391  CE2 PHE A  49      34.944  19.374  10.227  1.00 34.97           C
ATOM    392  CZ  PHE A  49      36.312  19.686  10.302  1.00 35.37           C
ATOM    393  N   ILE A  50      31.713  21.628  15.960  1.00 34.76           N
ATOM    394  CA  ILE A  50      31.134  21.715  17.314  1.00 35.28           C
ATOM    395  C   ILE A  50      29.969  20.730  17.501  1.00 35.80           C
ATOM    396  O   ILE A  50      29.121  20.591  16.611  1.00 36.66           O
ATOM    397  CB  ILE A  50      30.675  23.166  17.626  1.00 35.54           C
ATOM    398  CG1 ILE A  50      31.877  24.134  17.628  1.00 36.22           C
ATOM    399  CG2 ILE A  50      29.826  23.231  18.944  1.00 34.54           C
ATOM    400  CD1 ILE A  50      33.000  23.807  18.645  1.00 35.34           C
ATOM    401  N   GLY A  51      29.947  20.064  18.657  1.00 35.18           N
ATOM    402  CA  GLY A  51      28.984  19.006  18.915  1.00 35.34           C
ATOM    403  C   GLY A  51      27.731  19.462  19.642  1.00 34.58           C
ATOM    404  O   GLY A  51      26.688  18.811  19.568  1.00 34.47           O
ATOM    405  N   SER A  52      27.816  20.576  20.356  1.00 34.51           N
ATOM    406  CA  SER A  52      26.653  21.002  21.139  1.00 34.43           C
ATOM    407  C   SER A  52      26.695  22.497  21.404  1.00 35.16           C
ATOM    408  O   SER A  52      27.770  23.091  21.447  1.00 34.91           O
ATOM    409  CB  SER A  52      26.607  20.228  22.462  1.00 35.22           C
ATOM    410  OG  SER A  52      25.471  20.571  23.249  1.00 34.56           O
ATOM    411  N   LEU A  53      25.520  23.096  21.582  1.00 35.02           N
ATOM    412  CA  LEU A  53      25.432  24.472  22.061  1.00 35.52           C
ATOM    413  C   LEU A  53      24.549  24.474  23.287  1.00 35.61           C
ATOM    414  O   LEU A  53      23.767  23.543  23.485  1.00 36.62           O
ATOM    415  CB  LEU A  53      24.776  25.368  21.028  1.00 36.22           C
ATOM    416  CG  LEU A  53      25.677  25.737  19.853  1.00 37.93           C
ATOM    417  CD1 LEU A  53      25.544  24.701  18.746  1.00 41.45           C
ATOM    418  CD2 LEU A  53      25.246  27.091  19.367  1.00 43.08           C
ATOM    419  N   LEU A  54      24.674  25.513  24.106  1.00 35.58           N
ATOM    420  CA  LEU A  54      23.687  25.749  25.161  1.00 34.98           C
ATOM    421  C   LEU A  54      23.335  27.226  25.279  1.00 35.43           C
ATOM    422  O   LEU A  54      24.082  28.100  24.841  1.00 35.36           O
ATOM    423  CB  LEU A  54      24.139  25.209  26.556  1.00 34.80           C
ATOM    424  CG  LEU A  54      25.061  26.116  27.403  1.00 34.16           C
ATOM    425  CD1 LEU A  54      25.022  25.722  28.895  1.00 34.85           C
ATOM    426  CD2 LEU A  54      26.494  26.077  26.899  1.00 35.73           C
ATOM    427  N   SER A  55      22.170  27.468  25.880  1.00 35.45           N
ATOM    428  CA  SER A  55      21.843  28.740  26.523  1.00 35.96           C
ATOM    429  C   SER A  55      22.019  28.565  28.028  1.00 36.39           C
ATOM    430  O   SER A  55      21.338  27.738  28.652  1.00 35.90           O
ATOM    431  CB  SER A  55      20.376  29.104  26.259  1.00 36.16           C
ATOM    432  OG  SER A  55      20.219  29.729  24.992  1.00 37.14           O
ATOM    433  N   GLY A  56      22.926  29.344  28.608  1.00 36.21           N
ATOM    434  CA  GLY A  56      22.945  29.523  30.063  1.00 36.63           C
ATOM    435  C   GLY A  56      21.711  30.315  30.474  1.00 36.32           C
ATOM    436  O   GLY A  56      20.956  30.808  29.598  1.00 36.53           O
ATOM    437  N   GLY A  57      21.501  30.456  31.784  1.00 37.47           N
ATOM    438  CA  GLY A  57      20.371  31.233  32.285  1.00 37.37           C
ATOM    439  C   GLY A  57      20.404  32.625  31.669  1.00 36.42           C
ATOM    440  O   GLY A  57      21.440  33.306  31.712  1.00 36.16           O
ATOM    441  N   GLY A  58      19.281  33.035  31.076  1.00 36.95           N
ATOM    442  CA  GLY A  58      19.147  34.381  30.510  1.00 36.40           C
ATOM    443  C   GLY A  58      19.799  34.568  29.146  1.00 36.53           C
ATOM    444  O   GLY A  58      19.787  35.673  28.605  1.00 37.32           O
ATOM    445  N   SER A  59      20.355  33.491  28.588  1.00 36.67           N
ATOM    446  CA  SER A  59      20.998  33.569  27.264  1.00 36.11           C
ATOM    447  C   SER A  59      19.936  33.344  26.198  1.00 36.57           C
ATOM    448  O   SER A  59      19.612  32.202  25.851  1.00 36.42           O
ATOM    449  CB  SER A  59      22.119  32.542  27.132  1.00 36.47           C
ATOM    450  OG  SER A  59      22.858  32.762  25.929  1.00 36.02           O
ATOM    451  N   VAL A  60      19.370  34.443  25.717  1.00 35.42           N
ATOM    452  CA  VAL A  60      18.191  34.392  24.860  1.00 35.65           C
ATOM    453  C   VAL A  60      18.437  35.237  23.580  1.00 36.27           C
ATOM    454  O   VAL A  60      19.229  36.177  23.592  1.00 36.53           O
ATOM    455  CB  VAL A  60      16.919  34.876  25.623  1.00 35.33           C
ATOM    456  CG1 VAL A  60      16.675  34.017  26.910  1.00 34.10           C
ATOM    457  CG2 VAL A  60      17.006  36.373  25.974  1.00 36.12           C
ATOM    458  N   PRO A  61      17.761  34.903  22.463  1.00 36.64           N
ATOM    459  CA  PRO A  61      18.011  35.668  21.219  1.00 37.10           C
ATOM    460  C   PRO A  61      17.596  37.139  21.326  1.00 37.80           C
ATOM    461  O   PRO A  61      18.224  38.011  20.718  1.00 37.89           O
ATOM    462  CB  PRO A  61      17.190  34.928  20.143  1.00 37.39           C
ATOM    463  CG  PRO A  61      16.239  34.043  20.897  1.00 35.96           C
ATOM    464  CD  PRO A  61      16.813  33.796  22.293  1.00 37.07           C
ATOM    465  N   ARG A  62      16.528  37.393  22.074  1.00 39.16           N
ATOM    466  CA  ARG A  62      16.191  38.746  22.539  1.00 41.30           C
ATOM    467  C   ARG A  62      15.136  38.660  23.625  1.00 41.03           C
ATOM    468  O   ARG A  62      14.487  37.627  23.786  1.00 39.66           O
ATOM    469  CB  ARG A  62      15.707  39.652  21.415  1.00 41.78           C
ATOM    470  CG  ARG A  62      14.335  39.342  20.860  1.00 42.28           C
ATOM    471  CD  ARG A  62      14.019  40.178  19.613  1.00 44.96           C
ATOM    472  NE  ARG A  62      12.629  39.950  19.237  1.00 48.73           N
ATOM    473  CZ  ARG A  62      11.715  40.900  19.083  1.00 49.50           C
ATOM    474  NH1 ARG A  62      12.043  42.181  19.211  1.00 51.51           N
ATOM    475  NH2 ARG A  62      10.478  40.562  18.760  1.00 50.15           N
ATOM    476  N   LYS A  63      14.949  39.754  24.358  1.00 41.94           N
ATOM    477  CA  LYS A  63      13.902  39.753  25.377  1.00 42.59           C
ATOM    478  C   LYS A  63      12.550  39.636  24.696  1.00 41.18           C
ATOM    479  O   LYS A  63      12.310  40.260  23.670  1.00 41.72           O
ATOM    480  CB  LYS A  63      13.945  40.978  26.306  1.00 44.13           C
ATOM    481  CG  LYS A  63      14.800  42.133  25.855  1.00 48.21           C
ATOM    482  CD  LYS A  63      16.203  42.067  26.464  1.00 53.08           C
ATOM    483  CE  LYS A  63      17.218  41.446  25.512  1.00 53.02           C
ATOM    484  NZ  LYS A  63      17.321  42.232  24.267  1.00 57.28           N
ATOM    485  N   GLY A  64      11.682  38.802  25.269  1.00 39.81           N
ATOM    486  CA  GLY A  64      10.347  38.606  24.715  1.00 38.54           C
ATOM    487  C   GLY A  64      10.307  37.852  23.398  1.00 37.69           C
ATOM    488  O   GLY A  64       9.298  37.900  22.696  1.00 37.34           O
ATOM    489  N   ALA A  65      11.387  37.146  23.061  1.00 37.20           N
ATOM    490  CA  ALA A  65      11.447  36.428  21.761  1.00 36.61           C
ATOM    491  C   ALA A  65      10.338  35.378  21.700  1.00 36.79           C
ATOM    492  O   ALA A  65      10.021  34.722  22.708  1.00 35.41           O
ATOM    493  CB  ALA A  65      12.812  35.752  21.573  1.00 37.01           C
ATOM    494  N   THR A  66       9.754  35.222  20.518  1.00 36.40           N
ATOM    495  CA  THR A  66       8.690  34.235  20.309  1.00 36.96           C
ATOM    496  C   THR A  66       9.273  32.827  20.183  1.00 37.02           C
ATOM    497  O   THR A  66      10.480  32.661  19.980  1.00 36.47           O
ATOM    498  CB  THR A  66       7.911  34.542  19.031  1.00 36.64           C
ATOM    499  OG1 THR A  66       8.774  34.407  17.888  1.00 35.20           O
ATOM    500  CG2 THR A  66       7.366  35.979  19.062  1.00 38.79           C
ATOM    501  N   ALA A  67       8.411  31.816  20.276  1.00 36.87           N
ATOM    502  CA  ALA A  67       8.837  30.432  20.027  1.00 36.99           C
ATOM    503  C   ALA A  67       9.502  30.299  18.648  1.00 36.66           C
ATOM    504  O   ALA A  67      10.537  29.640  18.525  1.00 36.05           O
ATOM    505  CB  ALA A  67       7.657  29.470  20.161  1.00 37.67           C
ATOM    506  N   LYS A  68       8.918  30.929  17.624  1.00 36.11           N
ATOM    507  CA  LYS A  68       9.497  30.918  16.275  1.00 36.31           C
ATOM    508  C   LYS A  68      10.903  31.537  16.243  1.00 35.91           C
ATOM    509  O   LYS A  68      11.789  31.038  15.538  1.00 35.44           O
ATOM    510  CB  LYS A  68       8.553  31.614  15.298  1.00 36.65           C
ATOM    511  CG  LYS A  68       9.105  31.716  13.891  1.00 38.73           C
ATOM    512  CD  LYS A  68       8.138  32.457  12.976  1.00 42.93           C
ATOM    513  CE  LYS A  68       8.655  32.527  11.539  1.00 46.54           C
ATOM    514  NZ  LYS A  68      10.079  32.915  11.426  1.00 48.71           N
ATOM    515  N   GLU A  69      11.108  32.605  17.015  1.00 35.91           N
ATOM    516  CA  GLU A  69      12.431  33.232  17.067  1.00 36.21           C
ATOM    517  C   GLU A  69      13.473  32.266  17.615  1.00 35.84           C
ATOM    518  O   GLU A  69      14.578  32.177  17.069  1.00 36.13           O
ATOM    519  CB  GLU A  69      12.421  34.506  17.901  1.00 36.84           C
ATOM    520  CG  GLU A  69      11.846  35.708  17.168  1.00 36.79           C
ATOM    521  CD  GLU A  69      11.838  36.911  18.084  1.00 40.66           C
ATOM    522  OE1 GLU A  69      12.946  37.418  18.387  1.00 39.90           O
ATOM    523  OE2 GLU A  69      10.736  37.303  18.538  1.00 37.46           O
ATOM    524  N   TRP A  70      13.119  31.541  18.681  1.00 35.05           N
ATOM    525  CA  TRP A  70      13.995  30.492  19.210  1.00 34.58           C
ATOM    526  C   TRP A  70      14.246  29.404  18.170  1.00 34.24           C
ATOM    527  O   TRP A  70      15.391  29.011  17.949  1.00 34.57           O
ATOM    528  CB  TRP A  70      13.395  29.870  20.471  1.00 35.01           C
ATOM    529  CG  TRP A  70      13.560  30.696  21.692  1.00 34.87           C
ATOM    530  CD1 TRP A  70      12.710  31.662  22.160  1.00 35.71           C
ATOM    531  CD2 TRP A  70      14.635  30.608  22.636  1.00 36.03           C
ATOM    532  NE1 TRP A  70      13.198  32.185  23.360  1.00 35.21           N
ATOM    533  CE2 TRP A  70      14.373  31.549  23.668  1.00 35.10           C
ATOM    534  CE3 TRP A  70      15.798  29.812  22.718  1.00 35.29           C
ATOM    535  CZ2 TRP A  70      15.243  31.730  24.753  1.00 34.99           C
ATOM    536  CZ3 TRP A  70      16.661  29.993  23.799  1.00 35.64           C
ATOM    537  CH2 TRP A  70      16.374  30.946  24.804  1.00 35.87           C
ATOM    538  N   GLN A  71      13.187  28.944  17.506  1.00 33.97           N
ATOM    539  CA  GLN A  71      13.357  27.913  16.469  1.00 34.77           C
ATOM    540  C   GLN A  71      14.320  28.358  15.366  1.00 35.29           C
ATOM    541  O   GLN A  71      15.194  27.585  14.930  1.00 35.55           O
ATOM    542  CB  GLN A  71      12.016  27.531  15.832  1.00 34.71           C
ATOM    543  CG  GLN A  71      11.083  26.763  16.771  1.00 36.32           C
ATOM    544  CD  GLN A  71       9.991  26.017  16.028  1.00 36.13           C
ATOM    545  OE1 GLN A  71       9.985  25.960  14.796  1.00 37.78           O
ATOM    546  NE2 GLN A  71       9.077  25.414  16.777  1.00 36.67           N
ATOM    547  N   ASP A  72      14.139  29.592  14.898  1.00 35.61           N
ATOM    548  CA  ASP A  72      14.988  30.138  13.837  1.00 36.14           C
ATOM    549  C   ASP A  72      16.447  30.245  14.293  1.00 35.90           C
ATOM    550  O   ASP A  72      17.366  30.007  13.494  1.00 36.32           O
ATOM    551  CB  ASP A  72      14.474  31.507  13.396  1.00 37.02           C
ATOM    552  CG  ASP A  72      13.138  31.437  12.663  1.00 37.88           C
ATOM    553  OD1 ASP A  72      12.503  32.506  12.530  1.00 38.98           O
ATOM    554  OD2 ASP A  72      12.728  30.343  12.196  1.00 39.77           O
ATOM    555  N   MET A  73      16.652  30.605  15.565  1.00 35.62           N
ATOM    556  CA  MET A  73      18.001  30.675  16.114  1.00 35.73           C
ATOM    557  C   MET A  73      18.658  29.297  16.132  1.00 35.38           C
ATOM    558  O   MET A  73      19.775  29.121  15.643  1.00 35.74           O
ATOM    559  CB  MET A  73      17.999  31.266  17.530  1.00 35.80           C
ATOM    560  CG  MET A  73      19.388  31.337  18.116  1.00 36.15           C
ATOM    561  SD  MET A  73      19.410  31.678  19.878  1.00 38.04           S
ATOM    562  CE  MET A  73      18.742  30.150  20.526  1.00 38.72           C
ATOM    563  N   VAL A  74      17.950  28.319  16.686  1.00 35.35           N
ATOM    564  CA  VAL A  74      18.487  26.971  16.824  1.00 35.55           C
ATOM    565  C   VAL A  74      18.729  26.370  15.428  1.00 35.97           C
ATOM    566  O   VAL A  74      19.802  25.814  15.156  1.00 36.56           O
ATOM    567  CB  VAL A  74      17.562  26.083  17.682  1.00 36.53           C
ATOM    568  CG1 VAL A  74      18.077  24.662  17.740  1.00 37.43           C
ATOM    569  CG2 VAL A  74      17.437  26.663  19.099  1.00 35.51           C
ATOM    570  N   ASP A  75      17.752  26.528  14.539  1.00 35.85           N
ATOM    571  CA  ASP A  75      17.921  26.060  13.149  1.00 36.00           C
ATOM    572  C   ASP A  75      19.122  26.690  12.432  1.00 36.58           C
ATOM    573  O   ASP A  75      19.764  26.035  11.607  1.00 37.60           O
ATOM    574  CB  ASP A  75      16.662  26.333  12.332  1.00 36.30           C
ATOM    575  CG  ASP A  75      15.545  25.349  12.613  1.00 37.33           C
ATOM    576  OD1 ASP A  75      14.418  25.635  12.152  1.00 40.24           O
ATOM    577  OD2 ASP A  75      15.782  24.305  13.264  1.00 38.17           O
ATOM    578  N   GLY A  76      19.398  27.966  12.713  1.00 36.84           N
ATOM    579  CA  GLY A  76      20.539  28.664  12.086  1.00 37.69           C
ATOM    580  C   GLY A  76      21.850  28.007  12.489  1.00 37.39           C
ATOM    581  O   GLY A  76      22.731  27.778  11.647  1.00 37.56           O
ATOM    582  N   PHE A  77      21.969  27.692  13.778  1.00 37.23           N
ATOM    583  CA  PHE A  77      23.126  26.964  14.297  1.00 37.39           C
ATOM    584  C   PHE A  77      23.197  25.560  13.688  1.00 37.52           C
ATOM    585  O   PHE A  77      24.267  25.103  13.282  1.00 37.09           O
ATOM    586  CB  PHE A  77      23.056  26.869  15.824  1.00 37.55           C
ATOM    587  CG  PHE A  77      23.175  28.196  16.524  1.00 37.98           C
ATOM    588  CD1 PHE A  77      22.377  28.461  17.642  1.00 38.03           C
ATOM    589  CD2 PHE A  77      24.085  29.178  16.085  1.00 39.84           C
ATOM    590  CE1 PHE A  77      22.486  29.669  18.323  1.00 39.49           C
ATOM    591  CE2 PHE A  77      24.198  30.407  16.789  1.00 39.44           C
ATOM    592  CZ  PHE A  77      23.382  30.640  17.890  1.00 38.09           C
ATOM    593  N   GLN A  78      22.050  24.887  13.619  1.00 37.09           N
ATOM    594  CA  GLN A  78      22.002  23.525  13.078  1.00 37.08           C
ATOM    595  C   GLN A  78      22.444  23.481  11.611  1.00 36.61           C
ATOM    596  O   GLN A  78      23.191  22.580  11.221  1.00 36.14           O
ATOM    597  CB  GLN A  78      20.605  22.910  13.237  1.00 38.15           C
ATOM    598  CG  GLN A  78      20.538  21.403  12.970  1.00 36.83           C
ATOM    599  CD  GLN A  78      21.329  20.619  14.010  1.00 37.01           C
ATOM    600  OE1 GLN A  78      22.562  20.625  13.995  1.00 36.51           O
ATOM    601  NE2 GLN A  78      20.621  19.963  14.939  1.00 38.27           N
ATOM    602  N   LYS A  79      21.980  24.448  10.811  1.00 36.14           N
ATOM    603  CA  LYS A  79      22.338  24.518   9.392  1.00 36.77           C
ATOM    604  C   LYS A  79      23.860  24.525   9.246  1.00 36.61           C
ATOM    605  O   LYS A  79      24.398  23.840   8.364  1.00 36.53           O
ATOM    606  CB  LYS A  79      21.725  25.760   8.756  1.00 36.54           C
ATOM    607  CG  LYS A  79      21.903  25.814   7.234  1.00 40.44           C
ATOM    608  CD  LYS A  79      21.081  26.935   6.622  1.00 47.00           C
ATOM    609  CE  LYS A  79      20.995  26.758   5.098  1.00 50.61           C
ATOM    610  NZ  LYS A  79      20.423  27.932   4.354  1.00 54.34           N
ATOM    611  N   ALA A  80      24.551  25.254  10.133  1.00 36.12           N
ATOM    612  CA  ALA A  80      26.011  25.338  10.068  1.00 36.89           C
ATOM    613  C   ALA A  80      26.640  23.981  10.391  1.00 36.77           C
ATOM    614  O   ALA A  80      27.555  23.530   9.707  1.00 37.14           O
ATOM    615  CB  ALA A  80      26.545  26.438  11.010  1.00 36.87           C
ATOM    616  N   CYS A  81      26.128  23.314  11.425  1.00 36.89           N
ATOM    617  CA  CYS A  81      26.651  22.008  11.807  1.00 37.26           C
ATOM    618  C   CYS A  81      26.381  20.953  10.734  1.00 37.56           C
ATOM    619  O   CYS A  81      27.247  20.115  10.456  1.00 37.97           O
ATOM    620  CB  CYS A  81      26.070  21.573  13.149  1.00 37.05           C
ATOM    621  SG  CYS A  81      26.569  22.668  14.494  1.00 38.28           S
ATOM    622  N   MET A  82      25.201  21.012  10.122  1.00 36.90           N
ATOM    623  CA  MET A  82      24.825  20.050   9.085  1.00 37.77           C
ATOM    624  C   MET A  82      25.665  20.212   7.804  1.00 37.67           C
ATOM    625  O   MET A  82      25.722  19.299   6.975  1.00 38.19           O
ATOM    626  CB  MET A  82      23.325  20.160   8.764  1.00 38.03           C
ATOM    627  CG  MET A  82      22.400  19.653   9.887  1.00 40.76           C
ATOM    628  SD  MET A  82      22.855  18.014  10.502  1.00 47.57           S
ATOM    629  CE  MET A  82      22.133  16.970   9.237  1.00 47.23           C
ATOM    630  N   SER A  83      26.314  21.369   7.669  1.00 37.53           N
ATOM    631  CA  SER A  83      27.121  21.712   6.500  1.00 38.15           C
ATOM    632  C   SER A  83      28.571  21.214   6.571  1.00 37.82           C
ATOM    633  O   SER A  83      29.336  21.359   5.597  1.00 38.09           O
ATOM    634  CB  SER A  83      27.071  23.221   6.263  1.00 38.33           C
ATOM    635  OG  SER A  83      27.976  23.897   7.098  1.00 38.86           O
ATOM    636  N   THR A  84      28.949  20.632   7.709  1.00 37.23           N
ATOM    637  CA  THR A  84      30.266  20.006   7.837  1.00 36.51           C
ATOM    638  C   THR A  84      30.377  18.767   6.946  1.00 35.95           C
ATOM    639  O   THR A  84      29.371  18.242   6.451  1.00 35.40           O
ATOM    640  CB  THR A  84      30.568  19.562   9.278  1.00 36.04           C
ATOM    641  OG1 THR A  84      29.608  18.582   9.707  1.00 35.50           O
ATOM    642  CG2 THR A  84      30.564  20.768  10.263  1.00 36.21           C
ATOM    643  N   ARG A  85      31.600  18.274   6.798  1.00 35.46           N
ATOM    644  CA  ARG A  85      31.874  17.113   5.946  1.00 35.60           C
ATOM    645  C   ARG A  85      30.973  15.914   6.291  1.00 35.38           C
ATOM    646  O   ARG A  85      30.412  15.276   5.390  1.00 36.16           O
ATOM    647  CB  ARG A  85      33.340  16.723   6.101  1.00 35.90           C
ATOM    648  CG  ARG A  85      33.763  15.558   5.251  1.00 34.86           C
ATOM    649  CD  ARG A  85      35.203  15.226   5.522  1.00 37.35           C
ATOM    650  NE  ARG A  85      35.377  14.499   6.787  1.00 35.50           N
ATOM    651  CZ  ARG A  85      35.581  13.184   6.874  1.00 37.62           C
ATOM    652  NH1 ARG A  85      35.746  12.612   8.057  1.00 37.74           N
ATOM    653  NH2 ARG A  85      35.637  12.432   5.776  1.00 36.07           N
ATOM    654  N   LEU A  86      30.816  15.636   7.586  1.00 35.26           N
ATOM    655  CA  LEU A  86      30.039  14.483   8.024  1.00 35.27           C
ATOM    656  C   LEU A  86      28.584  14.836   8.345  1.00 35.64           C
ATOM    657  O   LEU A  86      27.732  13.940   8.470  1.00 35.84           O
ATOM    658  CB  LEU A  86      30.704  13.815   9.236  1.00 35.76           C
ATOM    659  CG  LEU A  86      32.098  13.235   8.949  1.00 34.97           C
ATOM    660  CD1 LEU A  86      32.702  12.771  10.254  1.00 35.68           C
ATOM    661  CD2 LEU A  86      32.083  12.092   7.929  1.00 36.53           C
ATOM    662  N   GLY A  87      28.308  16.133   8.507  1.00 35.56           N
ATOM    663  CA  GLY A  87      26.946  16.610   8.761  1.00 35.79           C
ATOM    664  C   GLY A  87      26.356  16.071  10.055  1.00 36.12           C
ATOM    665  O   GLY A  87      25.175  15.670  10.095  1.00 37.01           O
ATOM    666  N   ILE A  88      27.167  16.031  11.111  1.00 35.56           N
ATOM    667  CA  ILE A  88      26.676  15.597  12.423  1.00 35.80           C
ATOM    668  C   ILE A  88      25.878  16.737  13.074  1.00 36.22           C
ATOM    669  O   ILE A  88      26.420  17.816  13.322  1.00 36.24           O
ATOM    670  CB  ILE A  88      27.822  15.163  13.374  1.00 35.60           C
ATOM    671  CG1 ILE A  88      28.685  14.067  12.729  1.00 36.55           C
ATOM    672  CG2 ILE A  88      27.234  14.691  14.734  1.00 35.34           C
ATOM    673  CD1 ILE A  88      29.972  13.781  13.493  1.00 35.51           C
ATOM    674  N   PRO A  89      24.576  16.503  13.342  1.00 36.02           N
ATOM    675  CA  PRO A  89      23.774  17.585  13.904  1.00 36.15           C
ATOM    676  C   PRO A  89      24.218  17.895  15.333  1.00 35.60           C
ATOM    677  O   PRO A  89      24.617  16.988  16.063  1.00 35.81           O
ATOM    678  CB  PRO A  89      22.355  16.995  13.905  1.00 36.61           C
ATOM    679  CG  PRO A  89      22.581  15.503  14.056  1.00 36.84           C
ATOM    680  CD  PRO A  89      23.779  15.270  13.147  1.00 36.51           C
ATOM    681  N   MET A  90      24.185  19.167  15.712  1.00 35.32           N
ATOM    682  CA  MET A  90      24.446  19.526  17.113  1.00 35.10           C
ATOM    683  C   MET A  90      23.203  19.267  17.965  1.00 35.71           C
ATOM    684  O   MET A  90      22.082  19.193  17.443  1.00 35.94           O
ATOM    685  CB  MET A  90      24.904  20.983  17.241  1.00 36.32           C
ATOM    686  CG  MET A  90      23.844  22.030  16.837  1.00 36.33           C
ATOM    687  SD  MET A  90      22.669  22.396  18.178  1.00 38.12           S
ATOM    688  CE  MET A  90      21.203  22.821  17.249  1.00 39.96           C
ATOM    689  N   ILE A  91      23.435  19.111  19.263  1.00 35.27           N
ATOM    690  CA  ILE A  91      22.345  19.036  20.236  1.00 35.61           C
ATOM    691  C   ILE A  91      22.382  20.348  21.044  1.00 36.33           C
ATOM    692  O   ILE A  91      23.461  20.790  21.467  1.00 36.82           O
ATOM    693  CB  ILE A  91      22.467  17.755  21.129  1.00 35.64           C
ATOM    694  CG1 ILE A  91      21.223  17.574  22.010  1.00 35.18           C
ATOM    695  CG2 ILE A  91      23.778  17.726  21.961  1.00 35.16           C
ATOM    696  CD1 ILE A  91      21.229  16.262  22.787  1.00 37.03           C
ATOM    697  N   TYR A  92      21.218  20.970  21.238  1.00 36.26           N
ATOM    698  CA  TYR A  92      21.138  22.265  21.928  1.00 36.09           C
ATOM    699  C   TYR A  92      20.539  22.029  23.295  1.00 36.03           C
ATOM    700  O   TYR A  92      19.428  21.503  23.396  1.00 36.39           O
ATOM    701  CB  TYR A  92      20.271  23.259  21.141  1.00 36.19           C
ATOM    702  CG  TYR A  92      20.467  24.709  21.557  1.00 35.87           C
ATOM    703  CD1 TYR A  92      21.154  25.597  20.723  1.00 36.42           C
ATOM    704  CD2 TYR A  92      19.956  25.195  22.765  1.00 36.30           C
ATOM    705  CE1 TYR A  92      21.345  26.922  21.091  1.00 36.67           C
ATOM    706  CE2 TYR A  92      20.160  26.522  23.165  1.00 37.05           C
ATOM    707  CZ  TYR A  92      20.855  27.379  22.301  1.00 36.51           C
ATOM    708  OH  TYR A  92      21.055  28.694  22.625  1.00 37.01           O
ATOM    709  N   GLY A  93      21.268  22.430  24.340  1.00 35.26           N
ATOM    710  CA  GLY A  93      20.791  22.242  25.720  1.00 35.01           C
ATOM    711  C   GLY A  93      20.378  23.537  26.395  1.00 35.59           C
ATOM    712  O   GLY A  93      20.833  24.632  26.030  1.00 36.01           O
ATOM    713  N   ILE A  94      19.530  23.404  27.415  1.00 35.66           N
ATOM    714  CA  ILE A  94      19.045  24.556  28.169  1.00 35.51           C
ATOM    715  C   ILE A  94      18.545  24.096  29.550  1.00 35.11           C
ATOM    716  O   ILE A  94      18.100  22.963  29.713  1.00 34.84           O
ATOM    717  CB  ILE A  94      17.929  25.319  27.403  1.00 36.11           C
ATOM    718  CG1 ILE A  94      17.771  26.756  27.951  1.00 36.33           C
ATOM    719  CG2 ILE A  94      16.596  24.513  27.387  1.00 36.18           C
ATOM    720  CD1 ILE A  94      16.984  27.677  27.022  1.00 35.42           C
ATOM    721  N   ASP A  95      18.593  24.996  30.526  1.00 35.64           N
ATOM    722  CA  ASP A  95      18.018  24.702  31.854  1.00 35.79           C
ATOM    723  C   ASP A  95      16.507  24.926  31.800  1.00 36.29           C
ATOM    724  O   ASP A  95      16.022  26.038  32.054  1.00 36.88           O
ATOM    725  CB  ASP A  95      18.655  25.571  32.926  1.00 36.06           C
ATOM    726  CG  ASP A  95      20.128  25.291  33.063  1.00 36.99           C
ATOM    727  OD1 ASP A  95      20.918  26.071  32.494  1.00 36.44           O
ATOM    728  OD2 ASP A  95      20.468  24.248  33.657  1.00 38.43           O
ATOM    729  N   ALA A  96      15.790  23.887  31.383  1.00 36.04           N
ATOM    730  CA  ALA A  96      14.336  23.848  31.498  1.00 35.33           C
ATOM    731  C   ALA A  96      14.093  23.044  32.764  1.00 35.58           C
ATOM    732  O   ALA A  96      13.917  21.813  32.709  1.00 35.76           O
ATOM    733  CB  ALA A  96      13.701  23.172  30.268  1.00 35.90           C
ATOM    734  N   VAL A  97      14.111  23.748  33.899  1.00 35.66           N
ATOM    735  CA  VAL A  97      14.101  23.084  35.210  1.00 35.90           C
ATOM    736  C   VAL A  97      12.795  23.287  35.988  1.00 36.08           C
ATOM    737  O   VAL A  97      12.579  22.643  37.010  1.00 36.76           O
ATOM    738  CB  VAL A  97      15.312  23.484  36.086  1.00 36.38           C
ATOM    739  CG1 VAL A  97      16.611  22.999  35.443  1.00 38.24           C
ATOM    740  CG2 VAL A  97      15.325  24.993  36.388  1.00 37.03           C
ATOM    741  N   HIS A  98      11.936  24.183  35.510  1.00 35.78           N
ATOM    742  CA  HIS A  98      10.552  24.261  36.032  1.00 34.70           C
ATOM    743  C   HIS A  98       9.657  24.827  34.928  1.00 35.17           C
ATOM    744  O   HIS A  98       9.072  25.907  35.045  1.00 36.07           O
ATOM    745  CB  HIS A  98      10.437  24.998  37.392  1.00 35.18           C
ATOM    746  CG  HIS A  98      10.831  26.447  37.382  1.00 34.03           C
ATOM    747  ND1 HIS A  98      10.202  27.378  38.182  1.00 33.38           N
ATOM    748  CD2 HIS A  98      11.798  27.119  36.710  1.00 34.61           C
ATOM    749  CE1 HIS A  98      10.766  28.564  38.006  1.00 34.56           C
ATOM    750  NE2 HIS A  98      11.732  28.432  37.117  1.00 35.35           N
ATOM    751  N   GLY A  99       9.560  24.046  33.864  1.00 35.24           N
ATOM    752  CA  GLY A  99       9.094  24.545  32.580  1.00 34.86           C
ATOM    753  C   GLY A  99      10.296  25.002  31.770  1.00 35.76           C
ATOM    754  O   GLY A  99      11.456  24.884  32.220  1.00 35.96           O
ATOM    755  N   GLN A 100       9.996  25.564  30.605  1.00 35.54           N
ATOM    756  CA  GLN A 100      11.007  26.077  29.669  1.00 35.34           C
ATOM    757  C   GLN A 100      11.323  27.515  30.125  1.00 35.10           C
ATOM    758  O   GLN A 100      10.992  28.498  29.453  1.00 35.61           O
ATOM    759  CB  GLN A 100      10.450  25.982  28.228  1.00 35.54           C
ATOM    760  CG  GLN A 100      11.295  26.599  27.088  1.00 35.50           C
ATOM    761  CD  GLN A 100      12.773  26.178  27.054  1.00 36.64           C
ATOM    762  OE1 GLN A 100      13.405  25.984  28.089  1.00 36.27           O
ATOM    763  NE2 GLN A 100      13.341  26.102  25.841  1.00 36.75           N
ATOM    764  N   ASN A 101      11.931  27.611  31.311  1.00 35.45           N
ATOM    765  CA  ASN A 101      11.891  28.830  32.121  1.00 35.57           C
ATOM    766  C   ASN A 101      12.660  30.058  31.615  1.00 35.58           C
ATOM    767  O   ASN A 101      12.439  31.150  32.114  1.00 36.76           O
ATOM    768  CB  ASN A 101      12.304  28.512  33.560  1.00 35.16           C
ATOM    769  CG  ASN A 101      13.604  27.726  33.621  1.00 36.51           C
ATOM    770  OD1 ASN A 101      14.716  28.272  33.444  1.00 39.07           O
ATOM    771  ND2 ASN A 101      13.478  26.450  33.862  1.00 32.74           N
ATOM    772  N   ASN A 102      13.578  29.898  30.660  1.00 35.33           N
ATOM    773  CA  ASN A 102      14.267  31.065  30.071  1.00 35.80           C
ATOM    774  C   ASN A 102      13.385  31.825  29.095  1.00 35.46           C
ATOM    775  O   ASN A 102      13.703  32.950  28.693  1.00 36.48           O
ATOM    776  CB  ASN A 102      15.542  30.636  29.334  1.00 35.50           C
ATOM    777  CG  ASN A 102      16.701  30.375  30.275  1.00 37.08           C
ATOM    778  OD1 ASN A 102      17.100  31.252  31.070  1.00 37.85           O
ATOM    779  ND2 ASN A 102      17.246  29.164  30.210  1.00 38.18           N
ATOM    780  N   VAL A 103      12.296  31.190  28.683  1.00 35.45           N
ATOM    781  CA  VAL A 103      11.537  31.646  27.519  1.00 35.53           C
ATOM    782  C   VAL A 103      10.314  32.464  27.929  1.00 35.76           C
ATOM    783  O   VAL A 103       9.505  32.031  28.755  1.00 35.35           O
ATOM    784  CB  VAL A 103      11.122  30.434  26.626  1.00 35.65           C
ATOM    785  CG1 VAL A 103      10.214  30.875  25.467  1.00 36.56           C
ATOM    786  CG2 VAL A 103      12.364  29.708  26.075  1.00 35.96           C
ATOM    787  N   TYR A 104      10.152  33.630  27.313  1.00 36.32           N
ATOM    788  CA  TYR A 104       9.011  34.477  27.600  1.00 36.52           C
ATOM    789  C   TYR A 104       7.715  33.763  27.197  1.00 36.18           C
ATOM    790  O   TYR A 104       7.602  33.243  26.078  1.00 37.05           O
ATOM    791  CB  TYR A 104       9.144  35.824  26.858  1.00 37.11           C
ATOM    792  CG  TYR A 104       7.970  36.730  27.118  1.00 38.89           C
ATOM    793  CD1 TYR A 104       7.945  37.595  28.220  1.00 40.45           C
ATOM    794  CD2 TYR A 104       6.859  36.678  26.294  1.00 41.58           C
ATOM    795  CE1 TYR A 104       6.837  38.410  28.454  1.00 41.08           C
ATOM    796  CE2 TYR A 104       5.759  37.472  26.529  1.00 43.40           C
ATOM    797  CZ  TYR A 104       5.752  38.328  27.603  1.00 41.59           C
ATOM    798  OH  TYR A 104       4.624  39.101  27.778  1.00 45.13           O
ATOM    799  N   GLY A 105       6.738  33.745  28.097  1.00 35.84           N
ATOM    800  CA  GLY A 105       5.466  33.101  27.791  1.00 36.49           C
ATOM    801  C   GLY A 105       5.424  31.608  28.044  1.00 36.03           C
ATOM    802  O   GLY A 105       4.376  30.978  27.854  1.00 37.83           O
ATOM    803  N   ALA A 106       6.546  31.025  28.456  1.00 35.48           N
ATOM    804  CA  ALA A 106       6.563  29.618  28.831  1.00 35.64           C
ATOM    805  C   ALA A 106       5.856  29.415  30.168  1.00 34.73           C
ATOM    806  O   ALA A 106       6.019  30.208  31.100  1.00 35.06           O
ATOM    807  CB  ALA A 106       7.982  29.117  28.966  1.00 36.08           C
ATOM    808  N   THR A 107       5.118  28.322  30.273  1.00 34.84           N
ATOM    809  CA  THR A 107       4.525  27.932  31.558  1.00 35.09           C
ATOM    810  C   THR A 107       5.618  27.718  32.601  1.00 35.06           C
ATOM    811  O   THR A 107       6.586  26.995  32.348  1.00 35.70           O
ATOM    812  CB  THR A 107       3.727  26.627  31.404  1.00 35.66           C
ATOM    813  OG1 THR A 107       2.770  26.781  30.354  1.00 34.24           O
ATOM    814  CG2 THR A 107       2.996  26.283  32.689  1.00 35.78           C
ATOM    815  N   ILE A 108       5.466  28.350  33.765  1.00 34.09           N
ATOM    816  CA  ILE A 108       6.462  28.173  34.816  1.00 33.88           C
ATOM    817  C   ILE A 108       5.836  27.318  35.906  1.00 35.38           C
ATOM    818  O   ILE A 108       4.855  27.742  36.553  1.00 34.53           O
ATOM    819  CB  ILE A 108       6.944  29.525  35.395  1.00 34.52           C
ATOM    820  CG1 ILE A 108       7.526  30.431  34.299  1.00 33.66           C
ATOM    821  CG2 ILE A 108       7.997  29.289  36.496  1.00 33.40           C
ATOM    822  CD1 ILE A 108       8.684  29.785  33.520  1.00 35.21           C
ATOM    823  N   PHE A 109       6.388  26.119  36.096  1.00 35.13           N
ATOM    824  CA  PHE A 109       5.891  25.187  37.121  1.00 35.13           C
ATOM    825  C   PHE A 109       6.526  25.467  38.487  1.00 34.71           C
ATOM    826  O   PHE A 109       7.557  26.140  38.567  1.00 34.81           O
ATOM    827  CB  PHE A 109       6.192  23.747  36.691  1.00 35.89           C
ATOM    828  CG  PHE A 109       5.455  23.331  35.450  1.00 35.18           C
ATOM    829  CD1 PHE A 109       6.008  23.535  34.190  1.00 36.76           C
ATOM    830  CD2 PHE A 109       4.181  22.761  35.554  1.00 36.68           C
ATOM    831  CE1 PHE A 109       5.307  23.161  33.031  1.00 38.07           C
ATOM    832  CE2 PHE A 109       3.468  22.382  34.410  1.00 35.82           C
ATOM    833  CZ  PHE A 109       4.028  22.593  33.140  1.00 36.98           C
ATOM    834  N   PRO A 110       5.916  24.941  39.568  1.00 34.62           N
ATOM    835  CA  PRO A 110       6.543  25.108  40.886  1.00 34.33           C
ATOM    836  C   PRO A 110       7.951  24.529  40.888  1.00 34.58           C
ATOM    837  O   PRO A 110       8.190  23.518  40.219  1.00 34.35           O
ATOM    838  CB  PRO A 110       5.647  24.257  41.823  1.00 34.55           C
ATOM    839  CG  PRO A 110       4.285  24.310  41.141  1.00 33.67           C
ATOM    840  CD  PRO A 110       4.626  24.224  39.644  1.00 34.01           C
ATOM    841  N   HIS A 111       8.866  25.129  41.655  1.00 34.94           N
ATOM    842  CA  HIS A 111      10.204  24.535  41.800  1.00 34.66           C
ATOM    843  C   HIS A 111      10.165  23.197  42.542  1.00 34.59           C
ATOM    844  O   HIS A 111       9.155  22.842  43.190  1.00 33.77           O
ATOM    845  CB  HIS A 111      11.196  25.503  42.466  1.00 34.22           C
ATOM    846  CG  HIS A 111      11.872  26.430  41.500  1.00 35.06           C
ATOM    847  ND1 HIS A 111      12.671  25.980  40.469  1.00 34.88           N
ATOM    848  CD2 HIS A 111      11.893  27.784  41.432  1.00 35.46           C
ATOM    849  CE1 HIS A 111      13.144  27.016  39.794  1.00 35.40           C
ATOM    850  NE2 HIS A 111      12.684  28.124  40.355  1.00 35.07           N
ATOM    851  N   ASN A 112      11.275  22.463  42.445  1.00 34.27           N
ATOM    852  CA  ASN A 112      11.329  21.090  42.949  1.00 34.23           C
ATOM    853  C   ASN A 112      10.896  20.871  44.405  1.00 34.11           C
ATOM    854  O   ASN A 112      10.184  19.907  44.705  1.00 33.71           O
ATOM    855  CB  ASN A 112      12.729  20.495  42.718  1.00 35.07           C
ATOM    856  CG  ASN A 112      12.974  20.089  41.274  1.00 35.78           C
ATOM    857  OD1 ASN A 112      14.085  19.640  40.928  1.00 40.49           O
ATOM    858  ND2 ASN A 112      11.959  20.232  40.420  1.00 32.13           N
ATOM    859  N   VAL A 113      11.304  21.762  45.305  1.00 33.58           N
ATOM    860  CA  VAL A 113      10.960  21.561  46.730  1.00 33.70           C
ATOM    861  C   VAL A 113       9.425  21.469  46.904  1.00 33.47           C
ATOM    862  O   VAL A 113       8.930  20.602  47.626  1.00 34.52           O
ATOM    863  CB  VAL A 113      11.613  22.621  47.662  1.00 33.35           C
ATOM    864  CG1 VAL A 113      11.214  24.055  47.255  1.00 35.21           C
ATOM    865  CG2 VAL A 113      11.263  22.341  49.160  1.00 34.84           C
ATOM    866  N   GLY A 114       8.687  22.331  46.194  1.00 33.72           N
ATOM    867  CA  GLY A 114       7.218  22.306  46.206  1.00 33.83           C
ATOM    868  C   GLY A 114       6.675  21.035  45.585  1.00 33.64           C
ATOM    869  O   GLY A 114       5.715  20.450  46.098  1.00 33.95           O
ATOM    870  N   LEU A 115       7.283  20.607  44.475  1.00 33.67           N
ATOM    871  CA  LEU A 115       6.902  19.328  43.861  1.00 33.79           C
ATOM    872  C   LEU A 115       7.081  18.167  44.857  1.00 33.50           C
ATOM    873  O   LEU A 115       6.236  17.275  44.934  1.00 33.46           O
ATOM    874  CB  LEU A 115       7.676  19.093  42.560  1.00 33.81           C
ATOM    875  CG  LEU A 115       7.358  20.126  41.457  1.00 33.99           C
ATOM    876  CD1 LEU A 115       8.083  19.713  40.179  1.00 35.58           C
ATOM    877  CD2 LEU A 115       5.835  20.265  41.213  1.00 34.72           C
ATOM    878  N   GLY A 116       8.158  18.199  45.642  1.00 33.71           N
ATOM    879  CA  GLY A 116       8.375  17.195  46.690  1.00 33.83           C
ATOM    880  C   GLY A 116       7.231  17.178  47.687  1.00 34.13           C
ATOM    881  O   GLY A 116       6.807  16.114  48.145  1.00 34.77           O
ATOM    882  N   ALA A 117       6.710  18.364  48.004  1.00 33.86           N
ATOM    883  CA  ALA A 117       5.595  18.487  48.949  1.00 34.92           C
ATOM    884  C   ALA A 117       4.324  17.797  48.452  1.00 34.52           C
ATOM    885  O   ALA A 117       3.475  17.426  49.248  1.00 33.56           O
ATOM    886  CB  ALA A 117       5.324  19.954  49.274  1.00 34.66           C
ATOM    887  N   THR A 118       4.192  17.636  47.132  1.00 34.82           N
ATOM    888  CA  THR A 118       3.012  16.993  46.566  1.00 35.75           C
ATOM    889  C   THR A 118       2.965  15.481  46.782  1.00 35.86           C
ATOM    890  O   THR A 118       1.892  14.895  46.714  1.00 36.62           O
ATOM    891  CB  THR A 118       2.874  17.226  45.038  1.00 35.22           C
ATOM    892  OG1 THR A 118       3.826  16.413  44.325  1.00 34.96           O
ATOM    893  CG2 THR A 118       3.074  18.712  44.678  1.00 35.91           C
ATOM    894  N   ARG A 119       4.120  14.856  46.996  1.00 35.78           N
ATOM    895  CA  ARG A 119       4.223  13.386  47.031  1.00 36.20           C
ATOM    896  C   ARG A 119       3.477  12.715  45.868  1.00 36.65           C
ATOM    897  O   ARG A 119       2.847  11.670  46.050  1.00 36.97           O
ATOM    898  CB  ARG A 119       3.704  12.834  48.367  1.00 36.15           C
ATOM    899  CG  ARG A 119       4.340  13.437  49.592  1.00 36.92           C
ATOM    900  CD  ARG A 119       5.850  13.151  49.718  1.00 37.44           C
ATOM    901  NE  ARG A 119       6.215  13.277  51.124  1.00 36.48           N
ATOM    902  CZ  ARG A 119       6.467  14.429  51.742  1.00 36.42           C
ATOM    903  NH1 ARG A 119       6.741  14.436  53.052  1.00 36.73           N
ATOM    904  NH2 ARG A 119       6.446  15.574  51.058  1.00 34.72           N
ATOM    905  N   ASP A 120       3.535  13.335  44.687  1.00 36.40           N
ATOM    906  CA  ASP A 120       2.775  12.849  43.534  1.00 37.07           C
ATOM    907  C   ASP A 120       3.701  12.666  42.325  1.00 37.16           C
ATOM    908  O   ASP A 120       3.833  13.576  41.497  1.00 37.24           O
ATOM    909  CB  ASP A 120       1.629  13.815  43.222  1.00 37.35           C
ATOM    910  CG  ASP A 120       0.645  13.267  42.180  1.00 38.56           C
ATOM    911  OD1 ASP A 120       0.975  12.312  41.443  1.00 41.30           O
ATOM    912  OD2 ASP A 120      -0.468  13.824  42.094  1.00 41.97           O
ATOM    913  N   PRO A 121       4.371  11.497  42.228  1.00 37.36           N
ATOM    914  CA  PRO A 121       5.276  11.269  41.092  1.00 37.43           C
ATOM    915  C   PRO A 121       4.624  11.344  39.703  1.00 36.93           C
ATOM    916  O   PRO A 121       5.298  11.730  38.734  1.00 37.10           O
ATOM    917  CB  PRO A 121       5.828   9.861  41.352  1.00 37.82           C
ATOM    918  CG  PRO A 121       5.691   9.668  42.839  1.00 37.67           C
ATOM    919  CD  PRO A 121       4.396  10.371  43.188  1.00 37.74           C
ATOM    920  N   TYR A 122       3.339  10.990  39.602  1.00 37.13           N
ATOM    921  CA  TYR A 122       2.654  11.030  38.303  1.00 37.51           C
ATOM    922  C   TYR A 122       2.412  12.479  37.880  1.00 37.00           C
ATOM    923  O   TYR A 122       2.535  12.817  36.705  1.00 35.71           O
ATOM    924  CB  TYR A 122       1.341  10.229  38.310  1.00 39.27           C
ATOM    925  CG  TYR A 122       0.663  10.242  36.953  1.00 40.32           C
ATOM    926  CD1 TYR A 122       1.369   9.870  35.799  1.00 42.19           C
ATOM    927  CD2 TYR A 122      -0.664  10.660  36.813  1.00 41.87           C
ATOM    928  CE1 TYR A 122       0.768   9.899  34.549  1.00 43.34           C
ATOM    929  CE2 TYR A 122      -1.281  10.683  35.551  1.00 43.01           C
ATOM    930  CZ  TYR A 122      -0.557  10.303  34.434  1.00 43.65           C
ATOM    931  OH  TYR A 122      -1.128  10.323  33.172  1.00 45.08           O
ATOM    932  N   LEU A 123       2.078  13.337  38.845  1.00 35.90           N
ATOM    933  CA  LEU A 123       2.023  14.774  38.590  1.00 35.73           C
ATOM    934  C   LEU A 123       3.361  15.246  38.004  1.00 35.26           C
ATOM    935  O   LEU A 123       3.391  15.946  36.985  1.00 35.39           O
ATOM    936  CB  LEU A 123       1.691  15.535  39.882  1.00 35.88           C
ATOM    937  CG  LEU A 123       1.777  17.059  39.801  1.00 37.02           C
ATOM    938  CD1 LEU A 123       0.591  17.653  39.034  1.00 39.30           C
ATOM    939  CD2 LEU A 123       1.863  17.642  41.208  1.00 37.73           C
ATOM    940  N   VAL A 124       4.466  14.842  38.627  1.00 34.90           N
ATOM    941  CA  VAL A 124       5.790  15.252  38.160  1.00 34.85           C
ATOM    942  C   VAL A 124       6.092  14.696  36.749  1.00 34.64           C
ATOM    943  O   VAL A 124       6.613  15.421  35.895  1.00 34.78           O
ATOM    944  CB  VAL A 124       6.889  14.939  39.199  1.00 34.83           C
ATOM    945  CG1 VAL A 124       8.280  15.281  38.630  1.00 36.08           C
ATOM    946  CG2 VAL A 124       6.597  15.732  40.516  1.00 35.32           C
ATOM    947  N   LYS A 125       5.699  13.446  36.490  1.00 34.85           N
ATOM    948  CA  LYS A 125       5.818  12.890  35.133  1.00 34.85           C
ATOM    949  C   LYS A 125       5.081  13.774  34.129  1.00 34.83           C
ATOM    950  O   LYS A 125       5.635  14.130  33.089  1.00 34.48           O
ATOM    951  CB  LYS A 125       5.283  11.458  35.070  1.00 34.73           C
ATOM    952  CG  LYS A 125       5.579  10.790  33.726  1.00 36.01           C
ATOM    953  CD  LYS A 125       5.010   9.394  33.663  1.00 36.74           C
ATOM    954  CE  LYS A 125       5.305   8.757  32.302  1.00 37.37           C
ATOM    955  NZ  LYS A 125       4.782   7.373  32.286  1.00 38.81           N
ATOM    956  N   ARG A 126       3.844  14.157  34.463  1.00 34.77           N
ATOM    957  CA  ARG A 126       3.042  15.007  33.574  1.00 35.62           C
ATOM    958  C   ARG A 126       3.690  16.381  33.339  1.00 35.04           C
ATOM    959  O   ARG A 126       3.635  16.930  32.226  1.00 35.04           O
ATOM    960  CB  ARG A 126       1.615  15.149  34.112  1.00 35.22           C
ATOM    961  CG  ARG A 126       0.748  13.890  33.915  1.00 36.57           C
ATOM    962  CD  ARG A 126      -0.682  14.169  34.379  1.00 37.29           C
ATOM    963  NE  ARG A 126      -0.784  14.178  35.842  1.00 42.14           N
ATOM    964  CZ  ARG A 126      -1.510  15.044  36.551  1.00 43.85           C
ATOM    965  NH1 ARG A 126      -1.541  14.953  37.876  1.00 44.53           N
ATOM    966  NH2 ARG A 126      -2.190  16.015  35.947  1.00 44.80           N
ATOM    967  N   ILE A 127       4.310  16.930  34.384  1.00 35.06           N
ATOM    968  CA  ILE A 127       5.103  18.155  34.244  1.00 34.76           C
ATOM    969  C   ILE A 127       6.267  17.942  33.265  1.00 35.29           C
ATOM    970  O   ILE A 127       6.485  18.778  32.381  1.00 35.17           O
ATOM    971  CB  ILE A 127       5.600  18.658  35.609  1.00 34.48           C
ATOM    972  CG1 ILE A 127       4.405  19.157  36.416  1.00 34.59           C
ATOM    973  CG2 ILE A 127       6.630  19.796  35.424  1.00 35.61           C
ATOM    974  CD1 ILE A 127       4.755  19.510  37.854  1.00 34.84           C
ATOM    975  N   GLY A 128       6.966  16.810  33.392  1.00 35.31           N
ATOM    976  CA  GLY A 128       8.017  16.424  32.427  1.00 35.42           C
ATOM    977  C   GLY A 128       7.491  16.396  30.997  1.00 35.39           C
ATOM    978  O   GLY A 128       8.132  16.921  30.077  1.00 34.66           O
ATOM    979  N   GLU A 129       6.311  15.804  30.816  1.00 35.96           N
ATOM    980  CA  GLU A 129       5.678  15.713  29.495  1.00 37.20           C
ATOM    981  C   GLU A 129       5.378  17.098  28.912  1.00 36.89           C
ATOM    982  O   GLU A 129       5.721  17.376  27.750  1.00 36.18           O
ATOM    983  CB  GLU A 129       4.427  14.831  29.567  1.00 37.56           C
ATOM    984  CG  GLU A 129       4.769  13.401  30.029  1.00 38.23           C
ATOM    985  CD  GLU A 129       3.580  12.468  30.188  1.00 40.54           C
ATOM    986  OE1 GLU A 129       2.426  12.944  30.326  1.00 42.57           O
ATOM    987  OE2 GLU A 129       3.819  11.236  30.202  1.00 43.91           O
ATOM    988  N   ALA A 130       4.784  17.971  29.731  1.00 35.96           N
ATOM    989  CA  ALA A 130       4.448  19.326  29.294  1.00 36.11           C
ATOM    990  C   ALA A 130       5.719  20.125  29.003  1.00 35.81           C
ATOM    991  O   ALA A 130       5.773  20.870  28.022  1.00 36.01           O
ATOM    992  CB  ALA A 130       3.587  20.044  30.349  1.00 36.81           C
ATOM    993  N   THR A 131       6.728  19.962  29.868  1.00 36.11           N
ATOM    994  CA  THR A 131       8.003  20.654  29.711  1.00 35.34           C
ATOM    995  C   THR A 131       8.693  20.260  28.397  1.00 35.65           C
ATOM    996  O   THR A 131       9.158  21.140  27.663  1.00 34.76           O
ATOM    997  CB  THR A 131       8.927  20.425  30.927  1.00 35.50           C
ATOM    998  OG1 THR A 131       8.283  20.932  32.113  1.00 35.30           O
ATOM    999  CG2 THR A 131      10.263  21.168  30.714  1.00 35.74           C
ATOM   1000  N   ALA A 132       8.728  18.962  28.074  1.00 35.11           N
ATOM   1001  CA  ALA A 132       9.306  18.511  26.788  1.00 35.64           C
ATOM   1002  C   ALA A 132       8.659  19.218  25.596  1.00 35.26           C
ATOM   1003  O   ALA A 132       9.357  19.654  24.669  1.00 35.41           O
ATOM   1004  CB  ALA A 132       9.139  16.987  26.627  1.00 36.24           C
ATOM   1005  N   LEU A 133       7.330  19.334  25.629  1.00 35.35           N
ATOM   1006  CA  LEU A 133       6.583  19.972  24.527  1.00 35.91           C
ATOM   1007  C   LEU A 133       6.954  21.459  24.423  1.00 36.15           C
ATOM   1008  O   LEU A 133       7.178  21.972  23.322  1.00 36.36           O
ATOM   1009  CB  LEU A 133       5.075  19.809  24.707  1.00 36.37           C
ATOM   1010  CG  LEU A 133       4.534  18.379  24.581  1.00 37.52           C
ATOM   1011  CD1 LEU A 133       3.062  18.320  25.010  1.00 39.36           C
ATOM   1012  CD2 LEU A 133       4.718  17.849  23.156  1.00 38.19           C
ATOM   1013  N   GLU A 134       7.039  22.150  25.560  1.00 35.42           N
ATOM   1014  CA  GLU A 134       7.390  23.575  25.527  1.00 35.94           C
ATOM   1015  C   GLU A 134       8.856  23.823  25.146  1.00 36.09           C
ATOM   1016  O   GLU A 134       9.173  24.835  24.495  1.00 35.94           O
ATOM   1017  CB  GLU A 134       7.000  24.292  26.828  1.00 36.12           C
ATOM   1018  CG  GLU A 134       5.479  24.160  27.104  1.00 37.00           C
ATOM   1019  CD  GLU A 134       4.873  25.315  27.904  1.00 38.25           C
ATOM   1020  OE1 GLU A 134       5.539  26.364  28.067  1.00 36.46           O
ATOM   1021  OE2 GLU A 134       3.707  25.157  28.336  1.00 37.80           O
ATOM   1022  N   VAL A 135       9.737  22.892  25.516  1.00 35.04           N
ATOM   1023  CA  VAL A 135      11.139  22.971  25.072  1.00 34.88           C
ATOM   1024  C   VAL A 135      11.226  22.736  23.545  1.00 35.22           C
ATOM   1025  O   VAL A 135      11.861  23.510  22.813  1.00 34.89           O
ATOM   1026  CB  VAL A 135      12.045  22.015  25.878  1.00 34.83           C
ATOM   1027  CG1 VAL A 135      13.456  22.003  25.322  1.00 33.85           C
ATOM   1028  CG2 VAL A 135      12.089  22.459  27.368  1.00 34.75           C
ATOM   1029  N   ARG A 136      10.546  21.700  23.061  1.00 34.62           N
ATOM   1030  CA  ARG A 136      10.521  21.450  21.602  1.00 35.34           C
ATOM   1031  C   ARG A 136       9.813  22.575  20.825  1.00 35.52           C
ATOM   1032  O   ARG A 136      10.117  22.821  19.659  1.00 36.12           O
ATOM   1033  CB  ARG A 136       9.894  20.088  21.304  1.00 35.08           C
ATOM   1034  CG  ARG A 136      10.837  18.924  21.622  1.00 35.69           C
ATOM   1035  CD  ARG A 136      12.019  18.886  20.641  1.00 37.10           C
ATOM   1036  NE  ARG A 136      12.741  17.621  20.722  1.00 37.70           N
ATOM   1037  CZ  ARG A 136      13.552  17.136  19.775  1.00 38.43           C
ATOM   1038  NH1 ARG A 136      13.781  17.801  18.636  1.00 37.00           N
ATOM   1039  NH2 ARG A 136      14.140  15.957  19.963  1.00 39.59           N
ATOM   1040  N   ALA A 137       8.892  23.271  21.491  1.00 36.00           N
ATOM   1041  CA  ALA A 137       8.251  24.451  20.878  1.00 35.83           C
ATOM   1042  C   ALA A 137       9.285  25.493  20.453  1.00 35.75           C
ATOM   1043  O   ALA A 137       9.059  26.250  19.503  1.00 35.48           O
ATOM   1044  CB  ALA A 137       7.249  25.086  21.860  1.00 36.21           C
ATOM   1045  N   THR A 138      10.397  25.542  21.187  1.00 36.25           N
ATOM   1046  CA  THR A 138      11.473  26.508  20.924  1.00 36.42           C
ATOM   1047  C   THR A 138      12.628  25.898  20.120  1.00 36.94           C
ATOM   1048  O   THR A 138      13.656  26.546  19.933  1.00 37.62           O
ATOM   1049  CB  THR A 138      12.011  27.123  22.258  1.00 36.61           C
ATOM   1050  OG1 THR A 138      12.599  26.090  23.055  1.00 37.16           O
ATOM   1051  CG2 THR A 138      10.890  27.783  23.033  1.00 36.70           C
ATOM   1052  N   GLY A 139      12.444  24.666  19.633  1.00 36.60           N
ATOM   1053  CA  GLY A 139      13.453  23.998  18.786  1.00 36.82           C
ATOM   1054  C   GLY A 139      14.580  23.311  19.554  1.00 37.12           C
ATOM   1055  O   GLY A 139      15.501  22.746  18.949  1.00 38.65           O
ATOM   1056  N   ILE A 140      14.508  23.341  20.878  1.00 36.70           N
ATOM   1057  CA  ILE A 140      15.585  22.818  21.712  1.00 36.37           C
ATOM   1058  C   ILE A 140      15.318  21.339  22.039  1.00 36.53           C
ATOM   1059  O   ILE A 140      14.160  20.944  22.248  1.00 36.39           O
ATOM   1060  CB  ILE A 140      15.767  23.716  22.994  1.00 36.68           C
ATOM   1061  CG1 ILE A 140      16.328  25.091  22.545  1.00 36.22           C
ATOM   1062  CG2 ILE A 140      16.657  23.031  24.043  1.00 35.97           C
ATOM   1063  CD1 ILE A 140      16.274  26.221  23.605  1.00 36.74           C
ATOM   1064  N   GLN A 141      16.390  20.536  22.059  1.00 35.65           N
ATOM   1065  CA  GLN A 141      16.258  19.066  22.129  1.00 35.08           C
ATOM   1066  C   GLN A 141      16.714  18.439  23.438  1.00 35.24           C
ATOM   1067  O   GLN A 141      16.625  17.214  23.600  1.00 35.31           O
ATOM   1068  CB  GLN A 141      17.030  18.400  20.977  1.00 35.42           C
ATOM   1069  CG  GLN A 141      16.782  19.048  19.619  1.00 35.64           C
ATOM   1070  CD  GLN A 141      17.889  20.029  19.211  1.00 36.09           C
ATOM   1071  OE1 GLN A 141      18.644  20.535  20.043  1.00 37.97           O
ATOM   1072  NE2 GLN A 141      17.966  20.310  17.913  1.00 37.33           N
ATOM   1073  N   TYR A 142      17.170  19.271  24.380  1.00 34.89           N
ATOM   1074  CA  TYR A 142      17.943  18.763  25.516  1.00 34.87           C
ATOM   1075  C   TYR A 142      17.746  19.681  26.728  1.00 35.26           C
ATOM   1076  O   TYR A 142      18.002  20.882  26.646  1.00 35.78           O
ATOM   1077  CB  TYR A 142      19.423  18.659  25.068  1.00 34.98           C
ATOM   1078  CG  TYR A 142      20.460  18.214  26.099  1.00 36.34           C
ATOM   1079  CD1 TYR A 142      21.804  18.565  25.931  1.00 36.48           C
ATOM   1080  CD2 TYR A 142      20.107  17.420  27.215  1.00 36.13           C
ATOM   1081  CE1 TYR A 142      22.785  18.166  26.866  1.00 35.71           C
ATOM   1082  CE2 TYR A 142      21.077  17.013  28.147  1.00 37.39           C
ATOM   1083  CZ  TYR A 142      22.405  17.387  27.961  1.00 35.72           C
ATOM   1084  OH  TYR A 142      23.370  16.993  28.869  1.00 37.53           O
ATOM   1085  N   ALA A 143      17.250  19.101  27.821  1.00 34.76           N
ATOM   1086  CA  ALA A 143      16.994  19.842  29.069  1.00 34.99           C
ATOM   1087  C   ALA A 143      17.948  19.372  30.151  1.00 35.34           C
ATOM   1088  O   ALA A 143      18.089  18.162  30.388  1.00 36.31           O
ATOM   1089  CB  ALA A 143      15.531  19.641  29.522  1.00 35.42           C
ATOM   1090  N   PHE A 144      18.568  20.332  30.844  1.00 35.51           N
ATOM   1091  CA  PHE A 144      19.478  20.030  31.948  1.00 35.45           C
ATOM   1092  C   PHE A 144      18.674  19.781  33.243  1.00 35.33           C
ATOM   1093  O   PHE A 144      18.757  20.553  34.193  1.00 36.20           O
ATOM   1094  CB  PHE A 144      20.458  21.183  32.177  1.00 35.94           C
ATOM   1095  CG  PHE A 144      21.376  21.466  31.015  1.00 36.54           C
ATOM   1096  CD1 PHE A 144      21.529  22.786  30.564  1.00 35.79           C
ATOM   1097  CD2 PHE A 144      22.086  20.449  30.380  1.00 37.35           C
ATOM   1098  CE1 PHE A 144      22.388  23.095  29.495  1.00 38.78           C
ATOM   1099  CE2 PHE A 144      22.951  20.748  29.286  1.00 38.12           C
ATOM   1100  CZ  PHE A 144      23.094  22.070  28.846  1.00 37.49           C
ATOM   1101  N   ALA A 145      17.922  18.681  33.266  1.00 34.89           N
ATOM   1102  CA  ALA A 145      17.017  18.360  34.364  1.00 35.65           C
ATOM   1103  C   ALA A 145      16.702  16.857  34.281  1.00 35.40           C
ATOM   1104  O   ALA A 145      16.704  16.283  33.174  1.00 35.12           O
ATOM   1105  CB  ALA A 145      15.721  19.196  34.233  1.00 35.92           C
ATOM   1106  N   PRO A 146      16.395  16.221  35.425  1.00 35.76           N
ATOM   1107  CA  PRO A 146      16.212  16.822  36.756  1.00 35.96           C
ATOM   1108  C   PRO A 146      17.464  17.001  37.611  1.00 36.56           C
ATOM   1109  O   PRO A 146      18.373  16.164  37.573  1.00 35.61           O
ATOM   1110  CB  PRO A 146      15.335  15.786  37.482  1.00 36.25           C
ATOM   1111  CG  PRO A 146      15.777  14.457  36.917  1.00 35.92           C
ATOM   1112  CD  PRO A 146      16.143  14.764  35.436  1.00 35.87           C
ATOM   1113  N   CYS A 147      17.448  18.041  38.449  1.00 36.73           N
ATOM   1114  CA  CYS A 147      18.322  18.088  39.601  1.00 36.74           C
ATOM   1115  C   CYS A 147      17.805  17.071  40.625  1.00 35.91           C
ATOM   1116  O   CYS A 147      16.711  17.238  41.195  1.00 36.15           O
ATOM   1117  CB  CYS A 147      18.325  19.472  40.248  1.00 36.92           C
ATOM   1118  SG  CYS A 147      19.439  19.549  41.654  1.00 40.01           S
ATOM   1119  N   ILE A 148      18.593  16.023  40.835  1.00 35.05           N
ATOM   1120  CA  ILE A 148      18.268  14.995  41.842  1.00 36.13           C
ATOM   1121  C   ILE A 148      19.179  15.107  43.071  1.00 36.33           C
ATOM   1122  O   ILE A 148      19.399  14.122  43.792  1.00 36.92           O
ATOM   1123  CB  ILE A 148      18.241  13.562  41.245  1.00 35.37           C
ATOM   1124  CG1 ILE A 148      19.569  13.211  40.546  1.00 36.50           C
ATOM   1125  CG2 ILE A 148      17.045  13.413  40.280  1.00 36.57           C
ATOM   1126  CD1 ILE A 148      19.694  11.722  40.184  1.00 36.88           C
ATOM   1127  N   ALA A 149      19.663  16.320  43.340  1.00 36.21           N
ATOM   1128  CA  ALA A 149      20.335  16.583  44.620  1.00 35.83           C
ATOM   1129  C   ALA A 149      19.410  16.263  45.783  1.00 36.02           C
ATOM   1130  O   ALA A 149      18.194  16.490  45.714  1.00 35.70           O
ATOM   1131  CB  ALA A 149      20.760  18.036  44.722  1.00 36.92           C
ATOM   1132  N   VAL A 150      20.012  15.755  46.851  1.00 35.48           N
ATOM   1133  CA  VAL A 150      19.310  15.549  48.110  1.00 35.57           C
ATOM   1134  C   VAL A 150      19.848  16.623  49.066  1.00 36.09           C
ATOM   1135  O   VAL A 150      20.911  16.457  49.668  1.00 35.53           O
ATOM   1136  CB  VAL A 150      19.559  14.127  48.659  1.00 36.31           C
ATOM   1137  CG1 VAL A 150      18.801  13.914  49.972  1.00 36.23           C
ATOM   1138  CG2 VAL A 150      19.196  13.061  47.619  1.00 36.51           C
ATOM   1139  N   CYS A 151      19.133  17.740  49.169  1.00 36.21           N
ATOM   1140  CA  CYS A 151      19.601  18.858  49.986  1.00 36.75           C
ATOM   1141  C   CYS A 151      19.525  18.517  51.463  1.00 36.52           C
ATOM   1142  O   CYS A 151      18.436  18.278  51.996  1.00 36.15           O
ATOM   1143  CB  CYS A 151      18.803  20.138  49.676  1.00 37.70           C
ATOM   1144  SG  CYS A 151      19.198  21.543  50.762  1.00 37.95           S
ATOM   1145  N   ARG A 152      20.691  18.484  52.111  1.00 35.55           N
ATOM   1146  CA  ARG A 152      20.809  18.093  53.531  1.00 35.93           C
ATOM   1147  C   ARG A 152      21.014  19.289  54.471  1.00 35.79           C
ATOM   1148  O   ARG A 152      21.147  19.121  55.694  1.00 36.31           O
ATOM   1149  CB  ARG A 152      21.933  17.054  53.690  1.00 35.80           C
ATOM   1150  CG  ARG A 152      21.705  15.772  52.853  1.00 35.45           C
ATOM   1151  CD  ARG A 152      20.545  14.923  53.408  1.00 35.43           C
ATOM   1152  NE  ARG A 152      20.880  14.245  54.665  1.00 37.23           N
ATOM   1153  CZ  ARG A 152      20.029  13.504  55.383  1.00 35.81           C
ATOM   1154  NH1 ARG A 152      18.775  13.341  54.975  1.00 35.58           N
ATOM   1155  NH2 ARG A 152      20.423  12.920  56.519  1.00 37.19           N
ATOM   1156  N   ASP A 153      21.019  20.496  53.892  1.00 36.13           N
ATOM   1157  CA  ASP A 153      21.187  21.735  54.669  1.00 35.52           C
ATOM   1158  C   ASP A 153      20.564  22.897  53.861  1.00 35.05           C
ATOM   1159  O   ASP A 153      21.091  23.265  52.789  1.00 35.34           O
ATOM   1160  CB  ASP A 153      22.682  21.976  54.933  1.00 35.43           C
ATOM   1161  CG  ASP A 153      22.943  23.059  55.958  1.00 36.28           C
ATOM   1162  OD1 ASP A 153      22.198  24.061  55.992  1.00 36.83           O
ATOM   1163  OD2 ASP A 153      23.907  22.906  56.749  1.00 37.08           O
ATOM   1164  N   PRO A 154      19.449  23.477  54.368  1.00 34.64           N
ATOM   1165  CA  PRO A 154      18.689  24.494  53.602  1.00 34.34           C
ATOM   1166  C   PRO A 154      19.414  25.836  53.462  1.00 34.45           C
ATOM   1167  O   PRO A 154      18.952  26.714  52.748  1.00 34.85           O
ATOM   1168  CB  PRO A 154      17.388  24.651  54.400  1.00 34.65           C
ATOM   1169  CG  PRO A 154      17.749  24.269  55.793  1.00 34.84           C
ATOM   1170  CD  PRO A 154      18.856  23.231  55.704  1.00 34.29           C
ATOM   1171  N   ARG A 155      20.567  25.991  54.120  1.00 33.99           N
ATOM   1172  CA  ARG A 155      21.410  27.157  53.872  1.00 33.80           C
ATOM   1173  C   ARG A 155      21.980  27.180  52.446  1.00 34.99           C
ATOM   1174  O   ARG A 155      22.440  28.219  51.978  1.00 35.86           O
ATOM   1175  CB  ARG A 155      22.520  27.246  54.926  1.00 33.68           C
ATOM   1176  CG  ARG A 155      21.925  27.550  56.302  1.00 32.64           C
ATOM   1177  CD  ARG A 155      22.991  27.516  57.399  1.00 34.42           C
ATOM   1178  NE  ARG A 155      23.480  26.156  57.619  1.00 36.93           N
ATOM   1179  CZ  ARG A 155      24.391  25.813  58.528  1.00 35.62           C
ATOM   1180  NH1 ARG A 155      24.765  24.544  58.643  1.00 36.24           N
ATOM   1181  NH2 ARG A 155      24.920  26.725  59.337  1.00 38.37           N
ATOM   1182  N   TRP A 156      21.902  26.044  51.755  1.00 34.79           N
ATOM   1183  CA  TRP A 156      22.293  25.945  50.341  1.00 35.11           C
ATOM   1184  C   TRP A 156      21.369  26.735  49.422  1.00 35.18           C
ATOM   1185  O   TRP A 156      20.153  26.596  49.491  1.00 35.44           O
ATOM   1186  CB  TRP A 156      22.251  24.484  49.919  1.00 35.24           C
ATOM   1187  CG  TRP A 156      22.917  24.153  48.601  1.00 35.31           C
ATOM   1188  CD1 TRP A 156      24.015  24.760  48.039  1.00 35.34           C
ATOM   1189  CD2 TRP A 156      22.539  23.097  47.714  1.00 36.26           C
ATOM   1190  NE1 TRP A 156      24.332  24.142  46.838  1.00 37.00           N
ATOM   1191  CE2 TRP A 156      23.445  23.119  46.619  1.00 37.16           C
ATOM   1192  CE3 TRP A 156      21.513  22.135  47.730  1.00 37.34           C
ATOM   1193  CZ2 TRP A 156      23.364  22.205  45.555  1.00 37.15           C
ATOM   1194  CZ3 TRP A 156      21.432  21.225  46.675  1.00 36.18           C
ATOM   1195  CH2 TRP A 156      22.356  21.269  45.599  1.00 37.07           C
ATOM   1196  N   GLY A 157      21.963  27.539  48.548  1.00 35.44           N
ATOM   1197  CA  GLY A 157      21.216  28.314  47.561  1.00 35.76           C
ATOM   1198  C   GLY A 157      20.433  27.513  46.543  1.00 36.27           C
ATOM   1199  O   GLY A 157      19.659  28.093  45.776  1.00 37.35           O
ATOM   1200  N   ARG A 158      20.677  26.202  46.471  1.00 36.04           N
ATOM   1201  CA  ARG A 158      19.958  25.350  45.525  1.00 36.85           C
ATOM   1202  C   ARG A 158      19.013  24.392  46.216  1.00 37.09           C
ATOM   1203  O   ARG A 158      18.521  23.444  45.590  1.00 36.79           O
ATOM   1204  CB  ARG A 158      20.938  24.576  44.626  1.00 37.48           C
ATOM   1205  CG  ARG A 158      22.067  25.426  44.093  1.00 36.73           C
ATOM   1206  CD  ARG A 158      22.827  24.713  42.990  1.00 37.60           C
ATOM   1207  NE  ARG A 158      22.067  24.678  41.744  1.00 36.17           N
ATOM   1208  CZ  ARG A 158      22.605  24.385  40.560  1.00 38.36           C
ATOM   1209  NH1 ARG A 158      21.834  24.384  39.469  1.00 37.31           N
ATOM   1210  NH2 ARG A 158      23.918  24.106  40.478  1.00 37.14           N
ATOM   1211  N   CYS A 159      18.733  24.642  47.506  1.00 38.55           N
ATOM   1212  CA  CYS A 159      17.823  23.759  48.226  1.00 38.05           C
ATOM   1213  C   CYS A 159      16.462  23.652  47.480  1.00 37.52           C
ATOM   1214  O   CYS A 159      15.872  22.567  47.399  1.00 36.95           O
ATOM   1215  CB  CYS A 159      17.694  24.163  49.687  1.00 38.64           C
ATOM   1216  SG  CYS A 159      17.359  22.683  50.739  1.00 44.09           S
ATOM   1217  N   TYR A 160      16.007  24.742  46.859  1.00 35.28           N
ATOM   1218  CA  TYR A 160      14.714  24.685  46.152  1.00 35.26           C
ATOM   1219  C   TYR A 160      14.718  23.776  44.925  1.00 35.34           C
ATOM   1220  O   TYR A 160      13.647  23.362  44.428  1.00 35.46           O
ATOM   1221  CB  TYR A 160      14.198  26.073  45.787  1.00 35.23           C
ATOM   1222  CG  TYR A 160      14.979  26.821  44.720  1.00 33.84           C
ATOM   1223  CD1 TYR A 160      15.902  27.806  45.079  1.00 35.31           C
ATOM   1224  CD2 TYR A 160      14.753  26.586  43.354  1.00 34.72           C
ATOM   1225  CE1 TYR A 160      16.605  28.538  44.106  1.00 35.85           C
ATOM   1226  CE2 TYR A 160      15.451  27.303  42.370  1.00 35.35           C
ATOM   1227  CZ  TYR A 160      16.374  28.280  42.760  1.00 35.94           C
ATOM   1228  OH  TYR A 160      17.061  28.991  41.789  1.00 36.31           O
ATOM   1229  N   GLU A 161      15.919  23.487  44.424  1.00 35.04           N
ATOM   1230  CA  GLU A 161      16.078  22.602  43.270  1.00 35.17           C
ATOM   1231  C   GLU A 161      16.085  21.115  43.668  1.00 35.48           C
ATOM   1232  O   GLU A 161      16.170  20.224  42.811  1.00 36.10           O
ATOM   1233  CB  GLU A 161      17.376  22.950  42.523  1.00 35.58           C
ATOM   1234  CG  GLU A 161      17.358  24.343  41.903  1.00 35.58           C
ATOM   1235  CD  GLU A 161      18.371  24.486  40.793  1.00 38.40           C
ATOM   1236  OE1 GLU A 161      18.168  23.859  39.725  1.00 39.00           O
ATOM   1237  OE2 GLU A 161      19.346  25.239  40.989  1.00 39.47           O
ATOM   1238  N   SER A 162      16.035  20.850  44.973  1.00 35.62           N
ATOM   1239  CA  SER A 162      16.005  19.484  45.474  1.00 35.03           C
ATOM   1240  C   SER A 162      14.574  19.154  45.892  1.00 35.17           C
ATOM   1241  O   SER A 162      13.946  19.928  46.627  1.00 35.98           O
ATOM   1242  CB  SER A 162      16.959  19.344  46.671  1.00 35.59           C
ATOM   1243  OG  SER A 162      16.747  18.121  47.348  1.00 34.77           O
ATOM   1244  N   TYR A 163      14.064  17.999  45.471  1.00 35.31           N
ATOM   1245  CA  TYR A 163      12.696  17.602  45.848  1.00 35.36           C
ATOM   1246  C   TYR A 163      12.519  17.393  47.362  1.00 35.27           C
ATOM   1247  O   TYR A 163      11.415  17.580  47.896  1.00 35.36           O
ATOM   1248  CB  TYR A 163      12.277  16.308  45.154  1.00 35.18           C
ATOM   1249  CG  TYR A 163      12.263  16.373  43.645  1.00 35.08           C
ATOM   1250  CD1 TYR A 163      13.264  15.747  42.905  1.00 36.02           C
ATOM   1251  CD2 TYR A 163      11.235  17.039  42.951  1.00 35.77           C
ATOM   1252  CE1 TYR A 163      13.278  15.793  41.522  1.00 36.38           C
ATOM   1253  CE2 TYR A 163      11.232  17.083  41.544  1.00 35.48           C
ATOM   1254  CZ  TYR A 163      12.261  16.457  40.835  1.00 36.04           C
ATOM   1255  OH  TYR A 163      12.298  16.463  39.459  1.00 37.39           O
ATOM   1256  N   SER A 164      13.600  16.994  48.042  1.00 35.67           N
ATOM   1257  CA  SER A 164      13.517  16.592  49.452  1.00 35.88           C
ATOM   1258  C   SER A 164      14.884  16.332  50.083  1.00 35.44           C
ATOM   1259  O   SER A 164      15.838  15.995  49.387  1.00 35.55           O
ATOM   1260  CB  SER A 164      12.671  15.321  49.568  1.00 35.43           C
ATOM   1261  OG  SER A 164      12.507  14.924  50.925  1.00 35.77           O
ATOM   1262  N   GLU A 165      14.951  16.462  51.411  1.00 36.36           N
ATOM   1263  CA  GLU A 165      16.112  15.992  52.185  1.00 36.53           C
ATOM   1264  C   GLU A 165      16.113  14.461  52.301  1.00 37.10           C
ATOM   1265  O   GLU A 165      17.126  13.865  52.673  1.00 36.72           O
ATOM   1266  CB  GLU A 165      16.119  16.607  53.602  1.00 36.76           C
ATOM   1267  CG  GLU A 165      15.062  16.013  54.542  1.00 36.07           C
ATOM   1268  CD  GLU A 165      14.860  16.810  55.828  1.00 37.23           C
ATOM   1269  OE1 GLU A 165      14.604  16.184  56.862  1.00 39.12           O
ATOM   1270  OE2 GLU A 165      14.933  18.057  55.789  1.00 39.39           O
ATOM   1271  N   ASP A 166      14.960  13.851  52.016  1.00 37.05           N
ATOM   1272  CA  ASP A 166      14.769  12.407  52.053  1.00 36.90           C
ATOM   1273  C   ASP A 166      14.962  11.808  50.655  1.00 36.96           C
ATOM   1274  O   ASP A 166      14.155  12.034  49.737  1.00 36.38           O
ATOM   1275  CB  ASP A 166      13.363  12.095  52.593  1.00 37.46           C
ATOM   1276  CG  ASP A 166      13.110  10.608  52.795  1.00 38.52           C
ATOM   1277  OD1 ASP A 166      13.877   9.756  52.293  1.00 39.22           O
ATOM   1278  OD2 ASP A 166      12.111  10.290  53.484  1.00 42.63           O
ATOM   1279  N   ARG A 167      16.040  11.045  50.497  1.00 36.44           N
ATOM   1280  CA  ARG A 167      16.341  10.399  49.217  1.00 36.73           C
ATOM   1281  C   ARG A 167      15.181   9.585  48.625  1.00 36.63           C
ATOM   1282  O   ARG A 167      15.055   9.510  47.403  1.00 37.06           O
ATOM   1283  CB  ARG A 167      17.636   9.571  49.304  1.00 37.05           C
ATOM   1284  CG  ARG A 167      17.626   8.467  50.325  1.00 38.35           C
ATOM   1285  CD  ARG A 167      17.204   7.125  49.736  1.00 40.65           C
ATOM   1286  NE  ARG A 167      17.063   6.123  50.800  1.00 42.91           N
ATOM   1287  CZ  ARG A 167      16.629   4.880  50.610  1.00 44.21           C
ATOM   1288  NH1 ARG A 167      16.308   4.467  49.389  1.00 43.95           N
ATOM   1289  NH2 ARG A 167      16.544   4.037  51.643  1.00 44.21           N
ATOM   1290  N   ARG A 168      14.338   8.984  49.474  1.00 36.62           N
ATOM   1291  CA  ARG A 168      13.193   8.209  48.978  1.00 37.00           C
ATOM   1292  C   ARG A 168      12.220   9.062  48.154  1.00 36.64           C
ATOM   1293  O   ARG A 168      11.689   8.617  47.132  1.00 36.50           O
ATOM   1294  CB  ARG A 168      12.463   7.514  50.125  1.00 37.39           C
ATOM   1295  CG  ARG A 168      13.326   6.506  50.838  1.00 40.22           C
ATOM   1296  CD  ARG A 168      12.571   5.940  52.032  1.00 46.19           C
ATOM   1297  NE  ARG A 168      13.200   4.734  52.571  1.00 53.75           N
ATOM   1298  CZ  ARG A 168      14.144   4.730  53.512  1.00 57.02           C
ATOM   1299  NH1 ARG A 168      14.597   5.878  54.011  1.00 59.13           N
ATOM   1300  NH2 ARG A 168      14.643   3.575  53.948  1.00 58.31           N
ATOM   1301  N   ILE A 169      12.003  10.297  48.594  1.00 35.90           N
ATOM   1302  CA  ILE A 169      11.151  11.220  47.843  1.00 35.77           C
ATOM   1303  C   ILE A 169      11.833  11.632  46.518  1.00 35.87           C
ATOM   1304  O   ILE A 169      11.205  11.624  45.451  1.00 35.48           O
ATOM   1305  CB  ILE A 169      10.733  12.433  48.713  1.00 35.35           C
ATOM   1306  CG1 ILE A 169       9.869  11.951  49.892  1.00 35.71           C
ATOM   1307  CG2 ILE A 169       9.948  13.448  47.874  1.00 36.07           C
ATOM   1308  CD1 ILE A 169       9.648  13.003  50.955  1.00 38.89           C
ATOM   1309  N   VAL A 170      13.123  11.956  46.582  1.00 36.44           N
ATOM   1310  CA  VAL A 170      13.892  12.293  45.370  1.00 36.48           C
ATOM   1311  C   VAL A 170      13.822  11.129  44.360  1.00 36.58           C
ATOM   1312  O   VAL A 170      13.557  11.334  43.179  1.00 37.13           O
ATOM   1313  CB  VAL A 170      15.367  12.661  45.696  1.00 36.32           C
ATOM   1314  CG1 VAL A 170      16.175  12.911  44.397  1.00 36.15           C
ATOM   1315  CG2 VAL A 170      15.424  13.894  46.611  1.00 36.18           C
ATOM   1316  N   GLN A 171      14.027   9.907  44.854  1.00 37.11           N
ATOM   1317  CA  GLN A 171      13.903   8.703  44.023  1.00 37.32           C
ATOM   1318  C   GLN A 171      12.539   8.632  43.348  1.00 37.26           C
ATOM   1319  O   GLN A 171      12.461   8.399  42.148  1.00 37.43           O
ATOM   1320  CB  GLN A 171      14.123   7.436  44.863  1.00 37.06           C
ATOM   1321  CG  GLN A 171      15.571   7.126  45.158  1.00 37.50           C
ATOM   1322  CD  GLN A 171      15.717   5.846  45.976  1.00 38.14           C
ATOM   1323  OE1 GLN A 171      16.136   4.803  45.458  1.00 41.34           O
ATOM   1324  NE2 GLN A 171      15.358   5.914  47.244  1.00 36.59           N
ATOM   1325  N   SER A 172      11.463   8.851  44.111  1.00 37.16           N
ATOM   1326  CA  SER A 172      10.119   8.791  43.522  1.00 37.82           C
ATOM   1327  C   SER A 172       9.910   9.811  42.399  1.00 37.54           C
ATOM   1328  O   SER A 172       9.227   9.516  41.414  1.00 38.59           O
ATOM   1329  CB  SER A 172       9.020   8.924  44.579  1.00 37.76           C
ATOM   1330  OG  SER A 172       8.894  10.253  45.049  1.00 39.41           O
ATOM   1331  N   MET A 173      10.518  10.994  42.542  1.00 36.92           N
ATOM   1332  CA  MET A 173      10.348  12.099  41.579  1.00 37.22           C
ATOM   1333  C   MET A 173      11.196  11.975  40.313  1.00 36.69           C
ATOM   1334  O   MET A 173      11.090  12.823  39.400  1.00 37.20           O
ATOM   1335  CB  MET A 173      10.602  13.451  42.263  1.00 38.04           C
ATOM   1336  CG  MET A 173       9.681  13.705  43.472  1.00 39.90           C
ATOM   1337  SD  MET A 173       7.944  13.590  42.977  1.00 43.99           S
ATOM   1338  CE  MET A 173       7.097  13.784  44.552  1.00 41.78           C
ATOM   1339  N   THR A 174      12.014  10.924  40.242  1.00 36.51           N
ATOM   1340  CA  THR A 174      12.750  10.636  39.001  1.00 36.51           C
ATOM   1341  C   THR A 174      11.795  10.321  37.845  1.00 36.44           C
ATOM   1342  O   THR A 174      12.239  10.179  36.708  1.00 36.13           O
ATOM   1343  CB  THR A 174      13.810   9.509  39.139  1.00 36.94           C
ATOM   1344  OG1 THR A 174      13.192   8.312  39.621  1.00 36.56           O
ATOM   1345  CG2 THR A 174      14.962   9.943  40.066  1.00 37.63           C
ATOM   1346  N   GLU A 175      10.494  10.203  38.150  1.00 36.58           N
ATOM   1347  CA  GLU A 175       9.462  10.123  37.095  1.00 36.48           C
ATOM   1348  C   GLU A 175       9.486  11.312  36.127  1.00 36.10           C
ATOM   1349  O   GLU A 175       8.926  11.238  35.036  1.00 35.93           O
ATOM   1350  CB  GLU A 175       8.062   9.976  37.710  1.00 36.66           C
ATOM   1351  CG  GLU A 175       7.757   8.580  38.230  1.00 38.68           C
ATOM   1352  CD  GLU A 175       7.806   7.538  37.124  1.00 41.58           C
ATOM   1353  OE1 GLU A 175       8.857   6.894  36.979  1.00 42.32           O
ATOM   1354  OE2 GLU A 175       6.818   7.392  36.375  1.00 43.36           O
ATOM   1355  N   LEU A 176      10.131  12.409  36.513  1.00 35.82           N
ATOM   1356  CA  LEU A 176      10.303  13.519  35.568  1.00 36.26           C
ATOM   1357  C   LEU A 176      10.965  13.021  34.284  1.00 36.26           C
ATOM   1358  O   LEU A 176      10.633  13.480  33.191  1.00 36.70           O
ATOM   1359  CB  LEU A 176      11.149  14.644  36.168  1.00 35.94           C
ATOM   1360  CG  LEU A 176      11.167  15.904  35.284  1.00 37.93           C
ATOM   1361  CD1 LEU A 176       9.889  16.726  35.526  1.00 37.59           C
ATOM   1362  CD2 LEU A 176      12.423  16.744  35.518  1.00 38.23           C
ATOM   1363  N   ILE A 177      11.899  12.081  34.445  1.00 35.58           N
ATOM   1364  CA  ILE A 177      12.747  11.599  33.358  1.00 35.76           C
ATOM   1365  C   ILE A 177      11.937  10.980  32.201  1.00 35.80           C
ATOM   1366  O   ILE A 177      12.049  11.461  31.074  1.00 36.54           O
ATOM   1367  CB  ILE A 177      13.897  10.692  33.868  1.00 34.83           C
ATOM   1368  CG1 ILE A 177      14.873  11.523  34.712  1.00 35.79           C
ATOM   1369  CG2 ILE A 177      14.640  10.021  32.680  1.00 35.52           C
ATOM   1370  CD1 ILE A 177      15.860  10.660  35.523  1.00 36.26           C
ATOM   1371  N   PRO A 178      11.134   9.920  32.468  1.00 35.75           N
ATOM   1372  CA  PRO A 178      10.278   9.418  31.380  1.00 35.73           C
ATOM   1373  C   PRO A 178       9.189  10.395  30.926  1.00 36.04           C
ATOM   1374  O   PRO A 178       8.643  10.228  29.841  1.00 35.97           O
ATOM   1375  CB  PRO A 178       9.636   8.160  31.980  1.00 36.48           C
ATOM   1376  CG  PRO A 178       9.683   8.370  33.448  1.00 35.98           C
ATOM   1377  CD  PRO A 178      10.979   9.093  33.686  1.00 36.14           C
ATOM   1378  N   GLY A 179       8.870  11.405  31.736  1.00 35.88           N
ATOM   1379  CA  GLY A 179       8.029  12.506  31.246  1.00 35.62           C
ATOM   1380  C   GLY A 179       8.734  13.303  30.141  1.00 35.38           C
ATOM   1381  O   GLY A 179       8.169  13.531  29.067  1.00 35.61           O
ATOM   1382  N   LEU A 180       9.961  13.738  30.418  1.00 35.12           N
ATOM   1383  CA  LEU A 180      10.752  14.506  29.461  1.00 34.52           C
ATOM   1384  C   LEU A 180      11.119  13.696  28.224  1.00 34.43           C
ATOM   1385  O   LEU A 180      11.074  14.203  27.106  1.00 35.07           O
ATOM   1386  CB  LEU A 180      12.043  14.986  30.101  1.00 34.67           C
ATOM   1387  CG  LEU A 180      11.930  16.091  31.160  1.00 35.17           C
ATOM   1388  CD1 LEU A 180      13.272  16.176  31.913  1.00 37.31           C
ATOM   1389  CD2 LEU A 180      11.552  17.448  30.537  1.00 34.17           C
ATOM   1390  N   GLN A 181      11.507  12.443  28.448  1.00 34.57           N
ATOM   1391  CA  GLN A 181      12.107  11.612  27.390  1.00 35.52           C
ATOM   1392  C   GLN A 181      11.155  10.614  26.740  1.00 36.12           C
ATOM   1393  O   GLN A 181      11.426  10.124  25.635  1.00 36.01           O
ATOM   1394  CB  GLN A 181      13.267  10.804  27.961  1.00 35.08           C
ATOM   1395  CG  GLN A 181      14.407  11.616  28.532  1.00 35.89           C
ATOM   1396  CD  GLN A 181      15.603  10.746  28.871  1.00 36.59           C
ATOM   1397  OE1 GLN A 181      15.466   9.597  29.352  1.00 38.12           O
ATOM   1398  NE2 GLN A 181      16.776  11.278  28.628  1.00 31.59           N
ATOM   1399  N   GLY A 182      10.060  10.284  27.422  1.00 36.40           N
ATOM   1400  CA  GLY A 182       9.205   9.164  27.003  1.00 37.18           C
ATOM   1401  C   GLY A 182       9.516   7.913  27.819  1.00 38.02           C
ATOM   1402  O   GLY A 182      10.622   7.753  28.337  1.00 37.76           O
ATOM   1403  N   ASP A 183       8.531   7.029  27.943  1.00 39.06           N
ATOM   1404  CA  ASP A 183       8.695   5.780  28.683  1.00 40.34           C
ATOM   1405  C   ASP A 183       9.610   4.821  27.928  1.00 40.90           C
ATOM   1406  O   ASP A 183       9.500   4.698  26.714  1.00 41.27           O
ATOM   1407  CB  ASP A 183       7.330   5.118  28.888  1.00 40.74           C
ATOM   1408  CG  ASP A 183       6.506   5.797  29.962  1.00 42.38           C
ATOM   1409  OD1 ASP A 183       7.061   6.131  31.028  1.00 44.55           O
ATOM   1410  OD2 ASP A 183       5.282   5.959  29.759  1.00 47.39           O
ATOM   1411  N   VAL A 184      10.513   4.163  28.651  1.00 41.78           N
ATOM   1412  CA  VAL A 184      11.425   3.181  28.050  1.00 43.37           C
ATOM   1413  C   VAL A 184      10.662   1.891  27.707  1.00 44.94           C
ATOM   1414  O   VAL A 184       9.652   1.587  28.355  1.00 45.31           O
ATOM   1415  CB  VAL A 184      12.649   2.864  28.974  1.00 43.27           C
ATOM   1416  CG1 VAL A 184      13.475   4.120  29.250  1.00 43.25           C
ATOM   1417  CG2 VAL A 184      12.216   2.205  30.289  1.00 42.63           C
ATOM   1418  N   PRO A 185      11.126   1.148  26.678  1.00 46.65           N
ATOM   1419  CA  PRO A 185      10.520  -0.129  26.277  1.00 48.10           C
ATOM   1420  C   PRO A 185      10.522  -1.202  27.369  1.00 49.40           C
ATOM   1421  O   PRO A 185      11.193  -1.061  28.396  1.00 49.71           O
ATOM   1422  CB  PRO A 185      11.403  -0.586  25.110  1.00 48.02           C
ATOM   1423  CG  PRO A 185      12.030   0.628  24.594  1.00 47.75           C
ATOM   1424  CD  PRO A 185      12.246   1.512  25.794  1.00 46.68           C
ATOM   1425  N   LYS A 186       9.762  -2.271  27.134  1.00 50.91           N
ATOM   1426  CA  LYS A 186       9.710  -3.427  28.032  1.00 52.08           C
ATOM   1427  C   LYS A 186      11.091  -4.073  28.161  1.00 52.20           C
ATOM   1428  O   LYS A 186      11.506  -4.472  29.250  1.00 52.74           O
ATOM   1429  CB  LYS A 186       8.697  -4.466  27.513  1.00 52.52           C
ATOM   1430  CG  LYS A 186       7.229  -3.990  27.438  1.00 54.29           C
ATOM   1431  CD  LYS A 186       6.993  -2.884  26.384  1.00 56.83           C
ATOM   1432  CE  LYS A 186       7.336  -3.344  24.964  1.00 57.79           C
ATOM   1433  NZ  LYS A 186       7.701  -2.184  24.093  1.00 58.69           N
ATOM   1434  N   ASP A 187      11.797  -4.145  27.038  1.00 52.22           N
ATOM   1435  CA  ASP A 187      13.104  -4.799  26.941  1.00 52.37           C
ATOM   1436  C   ASP A 187      14.264  -4.053  27.626  1.00 51.31           C
ATOM   1437  O   ASP A 187      15.375  -4.583  27.714  1.00 51.96           O
ATOM   1438  CB  ASP A 187      13.449  -4.999  25.459  1.00 53.04           C
ATOM   1439  CG  ASP A 187      12.984  -3.828  24.592  1.00 55.18           C
ATOM   1440  OD1 ASP A 187      11.807  -3.848  24.156  1.00 57.28           O
ATOM   1441  OD2 ASP A 187      13.786  -2.890  24.354  1.00 57.32           O
ATOM   1442  N   PHE A 188      14.000  -2.848  28.130  1.00 49.69           N
ATOM   1443  CA  PHE A 188      15.057  -1.870  28.409  1.00 47.60           C
ATOM   1444  C   PHE A 188      16.158  -2.268  29.401  1.00 46.28           C
ATOM   1445  O   PHE A 188      15.871  -2.714  30.515  1.00 46.08           O
ATOM   1446  CB  PHE A 188      14.446  -0.535  28.844  1.00 47.47           C
ATOM   1447  CG  PHE A 188      15.378   0.618  28.683  1.00 47.33           C
ATOM   1448  CD1 PHE A 188      15.647   1.126  27.416  1.00 46.93           C
ATOM   1449  CD2 PHE A 188      16.004   1.185  29.787  1.00 46.93           C
ATOM   1450  CE1 PHE A 188      16.516   2.191  27.245  1.00 47.50           C
ATOM   1451  CE2 PHE A 188      16.885   2.256  29.618  1.00 46.35           C
ATOM   1452  CZ  PHE A 188      17.131   2.751  28.346  1.00 47.29           C
ATOM   1453  N   THR A 189      17.412  -2.068  28.989  1.00 44.19           N
ATOM   1454  CA  THR A 189      18.567  -2.309  29.854  1.00 42.83           C
ATOM   1455  C   THR A 189      18.939  -1.056  30.645  1.00 41.61           C
ATOM   1456  O   THR A 189      19.249  -0.022  30.056  1.00 40.82           O
ATOM   1457  CB  THR A 189      19.796  -2.772  29.045  1.00 43.14           C
ATOM   1458  OG1 THR A 189      19.462  -3.948  28.295  1.00 44.17           O
ATOM   1459  CG2 THR A 189      20.977  -3.073  29.970  1.00 43.19           C
ATOM   1460  N   SER A 190      18.919  -1.164  31.976  1.00 40.13           N
ATOM   1461  CA  SER A 190      19.276  -0.048  32.859  1.00 39.26           C
ATOM   1462  C   SER A 190      20.632   0.558  32.468  1.00 38.92           C
ATOM   1463  O   SER A 190      21.609  -0.175  32.241  1.00 38.78           O
ATOM   1464  CB  SER A 190      19.319  -0.510  34.319  1.00 39.13           C
ATOM   1465  OG  SER A 190      19.653   0.567  35.180  1.00 37.78           O
ATOM   1466  N   GLY A 191      20.677   1.887  32.388  1.00 38.31           N
ATOM   1467  CA  GLY A 191      21.906   2.599  32.036  1.00 37.70           C
ATOM   1468  C   GLY A 191      21.995   3.010  30.574  1.00 37.63           C
ATOM   1469  O   GLY A 191      22.806   3.870  30.222  1.00 37.73           O
ATOM   1470  N   MET A 192      21.178   2.399  29.718  1.00 36.85           N
ATOM   1471  CA  MET A 192      21.112   2.835  28.313  1.00 36.81           C
ATOM   1472  C   MET A 192      20.390   4.188  28.202  1.00 36.39           C
ATOM   1473  O   MET A 192      19.479   4.470  28.975  1.00 35.88           O
ATOM   1474  CB  MET A 192      20.436   1.776  27.435  1.00 36.88           C
ATOM   1475  CG  MET A 192      21.299   0.554  27.159  1.00 37.94           C
ATOM   1476  SD  MET A 192      22.753   0.935  26.148  1.00 42.07           S
ATOM   1477  CE  MET A 192      22.035   1.147  24.513  1.00 40.95           C
ATOM   1478  N   PRO A 193      20.816   5.046  27.261  1.00 36.22           N
ATOM   1479  CA  PRO A 193      20.077   6.293  27.067  1.00 36.17           C
ATOM   1480  C   PRO A 193      18.797   6.051  26.274  1.00 36.31           C
ATOM   1481  O   PRO A 193      18.718   5.090  25.494  1.00 36.54           O
ATOM   1482  CB  PRO A 193      21.052   7.151  26.248  1.00 35.83           C
ATOM   1483  CG  PRO A 193      21.840   6.135  25.445  1.00 36.15           C
ATOM   1484  CD  PRO A 193      21.999   4.948  26.379  1.00 36.35           C
ATOM   1485  N   PHE A 194      17.812   6.924  26.460  1.00 36.55           N
ATOM   1486  CA  PHE A 194      16.543   6.813  25.753  1.00 36.77           C
ATOM   1487  C   PHE A 194      15.899   8.183  25.544  1.00 36.81           C
ATOM   1488  O   PHE A 194      15.832   8.979  26.472  1.00 36.71           O
ATOM   1489  CB  PHE A 194      15.551   5.902  26.502  1.00 37.01           C
ATOM   1490  CG  PHE A 194      14.250   5.729  25.773  1.00 37.91           C
ATOM   1491  CD1 PHE A 194      14.135   4.793  24.746  1.00 38.96           C
ATOM   1492  CD2 PHE A 194      13.157   6.546  26.072  1.00 37.58           C
ATOM   1493  CE1 PHE A 194      12.929   4.646  24.039  1.00 40.17           C
ATOM   1494  CE2 PHE A 194      11.954   6.410  25.369  1.00 39.13           C
ATOM   1495  CZ  PHE A 194      11.840   5.462  24.356  1.00 38.30           C
ATOM   1496  N   VAL A 195      15.447   8.440  24.317  1.00 36.65           N
ATOM   1497  CA  VAL A 195      14.503   9.531  24.017  1.00 37.05           C
ATOM   1498  C   VAL A 195      13.567   9.004  22.925  1.00 36.87           C
ATOM   1499  O   VAL A 195      14.032   8.429  21.926  1.00 36.38           O
ATOM   1500  CB  VAL A 195      15.194  10.831  23.512  1.00 36.78           C
ATOM   1501  CG1 VAL A 195      14.155  11.950  23.258  1.00 37.94           C
ATOM   1502  CG2 VAL A 195      16.283  11.327  24.473  1.00 36.70           C
ATOM   1503  N   ALA A 196      12.261   9.178  23.124  1.00 37.21           N
ATOM   1504  CA  ALA A 196      11.254   8.552  22.244  1.00 37.94           C
ATOM   1505  C   ALA A 196      11.235   9.053  20.792  1.00 39.02           C
ATOM   1506  O   ALA A 196      10.880   8.300  19.869  1.00 40.18           O
ATOM   1507  CB  ALA A 196       9.859   8.629  22.880  1.00 38.11           C
ATOM   1508  N   GLY A 197      11.627  10.304  20.592  1.00 39.04           N
ATOM   1509  CA  GLY A 197      11.589  10.935  19.277  1.00 38.55           C
ATOM   1510  C   GLY A 197      11.480  12.452  19.353  1.00 39.38           C
ATOM   1511  O   GLY A 197      11.792  13.062  20.397  1.00 38.75           O
ATOM   1512  N   LYS A 198      11.027  13.046  18.242  1.00 39.29           N
ATOM   1513  CA  LYS A 198      11.094  14.501  18.023  1.00 39.38           C
ATOM   1514  C   LYS A 198      10.207  15.351  18.932  1.00 39.67           C
ATOM   1515  O   LYS A 198      10.415  16.564  19.031  1.00 40.11           O
ATOM   1516  CB  LYS A 198      10.815  14.834  16.551  1.00 38.85           C
ATOM   1517  CG  LYS A 198       9.373  14.618  16.126  1.00 39.46           C
ATOM   1518  CD  LYS A 198       9.210  14.882  14.633  1.00 41.65           C
ATOM   1519  CE  LYS A 198       7.736  14.952  14.282  1.00 43.47           C
ATOM   1520  NZ  LYS A 198       7.517  14.853  12.819  1.00 46.89           N
ATOM   1521  N   ASN A 199       9.259  14.724  19.623  1.00 39.35           N
ATOM   1522  CA  ASN A 199       8.381  15.449  20.531  1.00 39.19           C
ATOM   1523  C   ASN A 199       8.802  15.323  22.006  1.00 38.70           C
ATOM   1524  O   ASN A 199       8.099  15.784  22.900  1.00 38.93           O
ATOM   1525  CB  ASN A 199       6.924  15.014  20.323  1.00 40.00           C
ATOM   1526  CG  ASN A 199       6.417  15.327  18.917  1.00 42.05           C
ATOM   1527  OD1 ASN A 199       5.844  14.465  18.243  1.00 46.45           O
ATOM   1528  ND2 ASN A 199       6.651  16.553  18.461  1.00 43.51           N
ATOM   1529  N   LYS A 200       9.961  14.707  22.231  1.00 37.69           N
ATOM   1530  CA  LYS A 200      10.548  14.563  23.568  1.00 37.17           C
ATOM   1531  C   LYS A 200      11.959  15.163  23.550  1.00 36.89           C
ATOM   1532  O   LYS A 200      12.486  15.526  22.485  1.00 36.63           O
ATOM   1533  CB  LYS A 200      10.600  13.079  23.976  1.00 37.18           C
ATOM   1534  CG  LYS A 200       9.216  12.411  24.122  1.00 36.98           C
ATOM   1535  CD  LYS A 200       8.454  12.974  25.330  1.00 37.10           C
ATOM   1536  CE  LYS A 200       7.193  12.185  25.630  1.00 37.64           C
ATOM   1537  NZ  LYS A 200       6.461  12.750  26.811  1.00 34.67           N
ATOM   1538  N   VAL A 201      12.557  15.276  24.731  1.00 36.30           N
ATOM   1539  CA  VAL A 201      13.896  15.843  24.861  1.00 36.15           C
ATOM   1540  C   VAL A 201      14.806  14.877  25.624  1.00 36.19           C
ATOM   1541  O   VAL A 201      14.333  14.051  26.413  1.00 36.86           O
ATOM   1542  CB  VAL A 201      13.876  17.243  25.567  1.00 36.14           C
ATOM   1543  CG1 VAL A 201      13.075  18.266  24.750  1.00 37.24           C
ATOM   1544  CG2 VAL A 201      13.338  17.146  27.017  1.00 35.58           C
ATOM   1545  N   ALA A 202      16.106  14.981  25.379  1.00 36.51           N
ATOM   1546  CA  ALA A 202      17.092  14.348  26.261  1.00 36.39           C
ATOM   1547  C   ALA A 202      17.059  15.027  27.621  1.00 36.53           C
ATOM   1548  O   ALA A 202      16.952  16.260  27.706  1.00 36.75           O
ATOM   1549  CB  ALA A 202      18.495  14.459  25.660  1.00 36.49           C
ATOM   1550  N   ALA A 203      17.157  14.209  28.671  1.00 35.87           N
ATOM   1551  CA  ALA A 203      17.201  14.678  30.051  1.00 36.20           C
ATOM   1552  C   ALA A 203      18.623  14.568  30.601  1.00 36.12           C
ATOM   1553  O   ALA A 203      19.539  14.045  29.942  1.00 36.50           O
ATOM   1554  CB  ALA A 203      16.207  13.885  30.935  1.00 35.76           C
ATOM   1555  N   CYS A 204      18.795  15.039  31.831  1.00 36.93           N
ATOM   1556  CA  CYS A 204      20.108  15.132  32.449  1.00 36.63           C
ATOM   1557  C   CYS A 204      19.970  15.008  33.953  1.00 36.59           C
ATOM   1558  O   CYS A 204      19.463  15.929  34.596  1.00 37.26           O
ATOM   1559  CB  CYS A 204      20.721  16.494  32.126  1.00 37.10           C
ATOM   1560  SG  CYS A 204      22.380  16.737  32.850  1.00 38.19           S
ATOM   1561  N   ALA A 205      20.401  13.875  34.513  1.00 35.94           N
ATOM   1562  CA  ALA A 205      20.409  13.713  35.974  1.00 36.04           C
ATOM   1563  C   ALA A 205      21.606  14.499  36.511  1.00 36.20           C
ATOM   1564  O   ALA A 205      22.737  14.268  36.077  1.00 36.34           O
ATOM   1565  CB  ALA A 205      20.506  12.228  36.356  1.00 36.74           C
ATOM   1566  N   LYS A 206      21.369  15.436  37.429  1.00 35.93           N
ATOM   1567  CA  LYS A 206      22.452  16.292  37.936  1.00 36.41           C
ATOM   1568  C   LYS A 206      22.287  16.624  39.422  1.00 36.54           C
ATOM   1569  O   LYS A 206      21.174  16.517  39.942  1.00 38.12           O
ATOM   1570  CB  LYS A 206      22.509  17.590  37.121  1.00 36.21           C
ATOM   1571  CG  LYS A 206      21.384  18.585  37.402  1.00 36.42           C
ATOM   1572  CD  LYS A 206      21.338  19.707  36.328  1.00 35.77           C
ATOM   1573  CE  LYS A 206      20.479  20.883  36.811  1.00 35.54           C
ATOM   1574  NZ  LYS A 206      20.503  22.025  35.799  1.00 36.26           N
ATOM   1575  N   HIS A 207      23.357  17.007  40.134  1.00 37.08           N
ATOM   1576  CA  HIS A 207      24.742  17.026  39.629  1.00 36.90           C
ATOM   1577  C   HIS A 207      25.497  15.918  40.367  1.00 36.56           C
ATOM   1578  O   HIS A 207      25.468  15.842  41.599  1.00 37.31           O
ATOM   1579  CB  HIS A 207      25.411  18.388  39.897  1.00 36.96           C
ATOM   1580  CG  HIS A 207      24.556  19.566  39.539  1.00 37.53           C
ATOM   1581  ND1 HIS A 207      23.583  20.065  40.384  1.00 36.83           N
ATOM   1582  CD2 HIS A 207      24.524  20.339  38.424  1.00 38.13           C
ATOM   1583  CE1 HIS A 207      22.978  21.085  39.793  1.00 39.29           C
ATOM   1584  NE2 HIS A 207      23.529  21.269  38.607  1.00 38.16           N
ATOM   1585  N   PHE A 208      26.130  15.038  39.598  1.00 36.52           N
ATOM   1586  CA  PHE A 208      26.761  13.833  40.143  1.00 35.56           C
ATOM   1587  C   PHE A 208      28.091  14.179  40.847  1.00 35.94           C
ATOM   1588  O   PHE A 208      28.985  14.750  40.210  1.00 35.50           O
ATOM   1589  CB  PHE A 208      26.983  12.868  38.969  1.00 36.00           C
ATOM   1590  CG  PHE A 208      27.575  11.549  39.353  1.00 35.32           C
ATOM   1591  CD1 PHE A 208      26.753  10.510  39.775  1.00 34.06           C
ATOM   1592  CD2 PHE A 208      28.955  11.321  39.231  1.00 36.52           C
ATOM   1593  CE1 PHE A 208      27.294   9.267  40.116  1.00 35.75           C
ATOM   1594  CE2 PHE A 208      29.507  10.074  39.590  1.00 37.18           C
ATOM   1595  CZ  PHE A 208      28.675   9.050  40.023  1.00 35.73           C
ATOM   1596  N   VAL A 209      28.252  13.885  42.142  1.00 35.95           N
ATOM   1597  CA  VAL A 209      27.234  13.352  43.075  1.00 35.44           C
ATOM   1598  C   VAL A 209      27.502  13.992  44.455  1.00 36.25           C
ATOM   1599  O   VAL A 209      28.651  14.335  44.778  1.00 36.11           O
ATOM   1600  CB  VAL A 209      27.274  11.789  43.146  1.00 35.86           C
ATOM   1601  CG1 VAL A 209      28.663  11.269  43.569  1.00 35.15           C
ATOM   1602  CG2 VAL A 209      26.196  11.228  44.111  1.00 35.83           C
ATOM   1603  N   GLY A 210      26.451  14.153  45.258  1.00 35.85           N
ATOM   1604  CA  GLY A 210      26.586  14.752  46.594  1.00 36.71           C
ATOM   1605  C   GLY A 210      26.559  16.275  46.596  1.00 36.82           C
ATOM   1606  O   GLY A 210      26.966  16.900  47.590  1.00 36.96           O
ATOM   1607  N   ASP A 211      26.075  16.876  45.502  1.00 36.84           N
ATOM   1608  CA  ASP A 211      25.887  18.334  45.455  1.00 36.69           C
ATOM   1609  C   ASP A 211      25.051  18.903  46.620  1.00 36.36           C
ATOM   1610  O   ASP A 211      25.268  20.042  47.056  1.00 36.85           O
ATOM   1611  CB  ASP A 211      25.316  18.816  44.101  1.00 36.23           C
ATOM   1612  CG  ASP A 211      24.089  18.019  43.618  1.00 36.97           C
ATOM   1613  OD1 ASP A 211      23.816  16.912  44.132  1.00 38.20           O
ATOM   1614  OD2 ASP A 211      23.406  18.513  42.678  1.00 36.97           O
ATOM   1615  N   GLY A 212      24.115  18.103  47.124  1.00 36.18           N
ATOM   1616  CA  GLY A 212      23.252  18.514  48.240  1.00 35.58           C
ATOM   1617  C   GLY A 212      23.814  18.230  49.641  1.00 35.95           C
ATOM   1618  O   GLY A 212      23.132  18.455  50.647  1.00 36.48           O
ATOM   1619  N   GLY A 213      25.061  17.759  49.712  1.00 35.78           N
ATOM   1620  CA  GLY A 213      25.674  17.361  50.995  1.00 36.58           C
ATOM   1621  C   GLY A 213      26.857  18.203  51.445  1.00 36.62           C
ATOM   1622  O   GLY A 213      27.637  17.777  52.313  1.00 37.01           O
ATOM   1623  N   THR A 214      26.992  19.406  50.884  1.00 36.60           N
ATOM   1624  CA  THR A 214      28.195  20.213  51.149  1.00 37.10           C
ATOM   1625  C   THR A 214      28.184  20.829  52.547  1.00 37.37           C
ATOM   1626  O   THR A 214      27.114  21.130  53.092  1.00 36.40           O
ATOM   1627  CB  THR A 214      28.416  21.321  50.100  1.00 37.38           C
ATOM   1628  OG1 THR A 214      27.343  22.270  50.163  1.00 38.06           O
ATOM   1629  CG2 THR A 214      28.526  20.722  48.696  1.00 36.71           C
ATOM   1630  N   VAL A 215      29.379  21.032  53.098  1.00 37.20           N
ATOM   1631  CA  VAL A 215      29.539  21.614  54.439  1.00 38.27           C
ATOM   1632  C   VAL A 215      28.795  22.940  54.551  1.00 38.35           C
ATOM   1633  O   VAL A 215      29.005  23.841  53.736  1.00 37.61           O
ATOM   1634  CB  VAL A 215      31.030  21.827  54.801  1.00 38.43           C
ATOM   1635  CG1 VAL A 215      31.154  22.514  56.168  1.00 39.38           C
ATOM   1636  CG2 VAL A 215      31.761  20.488  54.837  1.00 39.83           C
ATOM   1637  N   ASP A 216      27.919  23.034  55.556  1.00 38.46           N
ATOM   1638  CA  ASP A 216      27.101  24.230  55.818  1.00 38.93           C
ATOM   1639  C   ASP A 216      26.254  24.698  54.627  1.00 38.29           C
ATOM   1640  O   ASP A 216      25.869  25.867  54.569  1.00 38.50           O
ATOM   1641  CB  ASP A 216      27.979  25.384  56.297  1.00 39.07           C
ATOM   1642  CG  ASP A 216      28.623  25.103  57.635  1.00 40.34           C
ATOM   1643  OD1 ASP A 216      29.648  25.749  57.922  1.00 42.98           O
ATOM   1644  OD2 ASP A 216      28.112  24.238  58.387  1.00 39.43           O
ATOM   1645  N   GLY A 217      25.968  23.798  53.685  1.00 38.05           N
ATOM   1646  CA  GLY A 217      25.228  24.149  52.478  1.00 37.51           C
ATOM   1647  C   GLY A 217      25.956  25.147  51.587  1.00 36.93           C
ATOM   1648  O   GLY A 217      25.327  25.846  50.793  1.00 37.63           O
ATOM   1649  N   ILE A 218      27.280  25.224  51.719  1.00 36.34           N
ATOM   1650  CA  ILE A 218      28.071  26.127  50.888  1.00 36.00           C
ATOM   1651  C   ILE A 218      28.093  25.582  49.445  1.00 36.06           C
ATOM   1652  O   ILE A 218      28.533  24.456  49.194  1.00 36.21           O
ATOM   1653  CB  ILE A 218      29.515  26.322  51.436  1.00 35.55           C
ATOM   1654  CG1 ILE A 218      29.510  26.982  52.819  1.00 36.25           C
ATOM   1655  CG2 ILE A 218      30.358  27.160  50.450  1.00 36.06           C
ATOM   1656  CD1 ILE A 218      30.853  26.881  53.499  1.00 37.25           C
ATOM   1657  N   ASN A 219      27.597  26.375  48.500  1.00 35.69           N
ATOM   1658  CA  ASN A 219      27.480  25.920  47.116  1.00 36.36           C
ATOM   1659  C   ASN A 219      28.854  25.605  46.515  1.00 36.40           C
ATOM   1660  O   ASN A 219      29.807  26.357  46.725  1.00 36.86           O
ATOM   1661  CB  ASN A 219      26.776  26.975  46.263  1.00 36.00           C
ATOM   1662  CG  ASN A 219      26.399  26.451  44.893  1.00 37.09           C
ATOM   1663  OD1 ASN A 219      25.938  25.312  44.749  1.00 37.12           O
ATOM   1664  ND2 ASN A 219      26.604  27.284  43.860  1.00 35.46           N
ATOM   1665  N   GLU A 220      28.941  24.478  45.806  1.00 36.13           N
ATOM   1666  CA  GLU A 220      30.156  24.031  45.103  1.00 37.08           C
ATOM   1667  C   GLU A 220      31.266  23.550  46.045  1.00 37.07           C
ATOM   1668  O   GLU A 220      32.389  23.293  45.591  1.00 37.83           O
ATOM   1669  CB  GLU A 220      30.699  25.113  44.142  1.00 36.95           C
ATOM   1670  CG  GLU A 220      29.655  25.672  43.172  1.00 37.58           C
ATOM   1671  CD  GLU A 220      30.222  26.650  42.136  1.00 38.52           C
ATOM   1672  OE1 GLU A 220      31.470  26.728  41.960  1.00 40.61           O
ATOM   1673  OE2 GLU A 220      29.403  27.340  41.484  1.00 38.36           O
ATOM   1674  N   ASN A 221      30.940  23.422  47.334  1.00 37.17           N
ATOM   1675  CA  ASN A 221      31.943  23.121  48.371  1.00 36.98           C
ATOM   1676  C   ASN A 221      32.203  21.620  48.557  1.00 36.81           C
ATOM   1677  O   ASN A 221      32.009  20.823  47.619  1.00 36.87           O
ATOM   1678  CB  ASN A 221      31.595  23.821  49.687  1.00 37.62           C
ATOM   1679  CG  ASN A 221      32.843  24.238  50.468  1.00 37.67           C
ATOM   1680  OD1 ASN A 221      33.183  23.646  51.493  1.00 40.40           O
ATOM   1681  ND2 ASN A 221      33.547  25.239  49.934  1.00 39.90           N
ATOM   1682  N   ASN A 222      32.654  21.239  49.748  1.00 36.85           N
ATOM   1683  CA  ASN A 222      33.096  19.882  50.006  1.00 36.75           C
ATOM   1684  C   ASN A 222      32.006  19.092  50.706  1.00 37.18           C
ATOM   1685  O   ASN A 222      31.454  19.545  51.711  1.00 37.42           O
ATOM   1686  CB  ASN A 222      34.369  19.935  50.862  1.00 36.84           C
ATOM   1687  CG  ASN A 222      35.121  18.606  50.915  1.00 37.34           C
ATOM   1688  OD1 ASN A 222      34.930  17.725  50.078  1.00 38.08           O
ATOM   1689  ND2 ASN A 222      36.007  18.475  51.906  1.00 38.68           N
ATOM   1690  N   THR A 223      31.704  17.909  50.185  1.00 37.00           N
ATOM   1691  CA  THR A 223      30.786  16.996  50.857  1.00 37.81           C
ATOM   1692  C   THR A 223      31.612  15.971  51.631  1.00 37.63           C
ATOM   1693  O   THR A 223      32.294  15.122  51.039  1.00 36.99           O
ATOM   1694  CB  THR A 223      29.826  16.326  49.847  1.00 37.56           C
ATOM   1695  OG1 THR A 223      29.009  17.344  49.248  1.00 39.86           O
ATOM   1696  CG2 THR A 223      28.920  15.300  50.527  1.00 38.92           C
ATOM   1697  N   ILE A 224      31.563  16.092  52.957  1.00 37.87           N
ATOM   1698  CA  ILE A 224      32.359  15.259  53.852  1.00 38.76           C
ATOM   1699  C   ILE A 224      31.453  14.188  54.454  1.00 38.97           C
ATOM   1700  O   ILE A 224      30.670  14.462  55.372  1.00 39.40           O
ATOM   1701  CB  ILE A 224      33.039  16.104  54.965  1.00 38.82           C
ATOM   1702  CG1 ILE A 224      33.916  17.208  54.349  1.00 38.57           C
ATOM   1703  CG2 ILE A 224      33.853  15.203  55.905  1.00 38.45           C
ATOM   1704  CD1 ILE A 224      34.480  18.206  55.366  1.00 40.10           C
ATOM   1705  N   ILE A 225      31.553  12.978  53.907  1.00 38.99           N
ATOM   1706  CA  ILE A 225      30.720  11.837  54.296  1.00 39.08           C
ATOM   1707  C   ILE A 225      31.423  10.549  53.866  1.00 39.22           C
ATOM   1708  O   ILE A 225      32.109  10.525  52.828  1.00 38.75           O
ATOM   1709  CB  ILE A 225      29.296  11.933  53.663  1.00 38.77           C
ATOM   1710  CG1 ILE A 225      28.307  10.969  54.335  1.00 39.62           C
ATOM   1711  CG2 ILE A 225      29.345  11.768  52.119  1.00 38.61           C
ATOM   1712  CD1 ILE A 225      26.844  11.309  54.058  1.00 39.41           C
ATOM   1713  N   ASN A 226      31.285   9.485  54.664  1.00 39.34           N
ATOM   1714  CA  ASN A 226      31.866   8.199  54.258  1.00 39.82           C
ATOM   1715  C   ASN A 226      31.139   7.579  53.052  1.00 40.01           C
ATOM   1716  O   ASN A 226      30.053   8.036  52.679  1.00 40.22           O
ATOM   1717  CB  ASN A 226      32.048   7.224  55.447  1.00 39.30           C
ATOM   1718  CG  ASN A 226      30.735   6.697  56.037  1.00 39.57           C
ATOM   1719  OD1 ASN A 226      30.754   6.057  57.109  1.00 40.57           O
ATOM   1720  ND2 ASN A 226      29.614   6.933  55.368  1.00 38.25           N
ATOM   1721  N   ARG A 227      31.743   6.567  52.430  1.00 40.38           N
ATOM   1722  CA  ARG A 227      31.159   5.958  51.228  1.00 41.16           C
ATOM   1723  C   ARG A 227      29.759   5.394  51.479  1.00 40.80           C
ATOM   1724  O   ARG A 227      28.871   5.540  50.651  1.00 40.50           O
ATOM   1725  CB  ARG A 227      32.080   4.886  50.637  1.00 41.16           C
ATOM   1726  CG  ARG A 227      31.659   4.422  49.252  1.00 42.16           C
ATOM   1727  CD  ARG A 227      32.504   3.248  48.765  1.00 43.06           C
ATOM   1728  NE  ARG A 227      32.246   2.949  47.354  1.00 46.82           N
ATOM   1729  CZ  ARG A 227      32.857   3.532  46.322  1.00 49.63           C
ATOM   1730  NH1 ARG A 227      33.783   4.468  46.513  1.00 51.10           N
ATOM   1731  NH2 ARG A 227      32.536   3.182  45.080  1.00 51.63           N
ATOM   1732  N   GLU A 228      29.563   4.754  52.629  1.00 40.86           N
ATOM   1733  CA  GLU A 228      28.243   4.246  52.995  1.00 41.62           C
ATOM   1734  C   GLU A 228      27.168   5.340  52.937  1.00 40.75           C
ATOM   1735  O   GLU A 228      26.098   5.128  52.372  1.00 40.89           O
ATOM   1736  CB  GLU A 228      28.279   3.605  54.384  1.00 41.49           C
ATOM   1737  CG  GLU A 228      26.933   3.069  54.843  1.00 43.33           C
ATOM   1738  CD  GLU A 228      27.002   2.368  56.186  1.00 44.35           C
ATOM   1739  OE1 GLU A 228      27.913   1.539  56.389  1.00 47.78           O
ATOM   1740  OE2 GLU A 228      26.138   2.650  57.047  1.00 49.75           O
ATOM   1741  N   GLY A 229      27.467   6.499  53.521  1.00 40.22           N
ATOM   1742  CA  GLY A 229      26.548   7.637  53.541  1.00 39.57           C
ATOM   1743  C   GLY A 229      26.326   8.239  52.159  1.00 39.09           C
ATOM   1744  O   GLY A 229      25.199   8.598  51.804  1.00 39.21           O
ATOM   1745  N   LEU A 230      27.404   8.359  51.381  1.00 38.60           N
ATOM   1746  CA  LEU A 230      27.329   8.810  49.983  1.00 38.63           C
ATOM   1747  C   LEU A 230      26.362   7.894  49.229  1.00 38.38           C
ATOM   1748  O   LEU A 230      25.444   8.364  48.559  1.00 38.53           O
ATOM   1749  CB  LEU A 230      28.737   8.767  49.357  1.00 37.80           C
ATOM   1750  CG  LEU A 230      29.163   9.560  48.104  1.00 39.78           C
ATOM   1751  CD1 LEU A 230      29.255   8.698  46.850  1.00 39.81           C
ATOM   1752  CD2 LEU A 230      28.372  10.815  47.902  1.00 36.14           C
ATOM   1753  N   MET A 231      26.554   6.583  49.388  1.00 38.59           N
ATOM   1754  CA  MET A 231      25.757   5.585  48.675  1.00 39.04           C
ATOM   1755  C   MET A 231      24.323   5.446  49.192  1.00 39.50           C
ATOM   1756  O   MET A 231      23.434   5.047  48.435  1.00 39.91           O
ATOM   1757  CB  MET A 231      26.465   4.220  48.681  1.00 39.13           C
ATOM   1758  CG  MET A 231      27.804   4.221  47.956  1.00 38.96           C
ATOM   1759  SD  MET A 231      27.592   4.605  46.215  1.00 41.93           S
ATOM   1760  CE  MET A 231      29.287   4.872  45.676  1.00 41.48           C
ATOM   1761  N   ASN A 232      24.104   5.776  50.465  1.00 39.23           N
ATOM   1762  CA  ASN A 232      22.782   5.659  51.084  1.00 39.77           C
ATOM   1763  C   ASN A 232      21.892   6.894  50.917  1.00 38.89           C
ATOM   1764  O   ASN A 232      20.659   6.787  50.953  1.00 38.86           O
ATOM   1765  CB  ASN A 232      22.913   5.327  52.574  1.00 40.40           C
ATOM   1766  CG  ASN A 232      21.582   5.003  53.210  1.00 45.10           C
ATOM   1767  OD1 ASN A 232      21.040   3.904  53.025  1.00 50.52           O
ATOM   1768  ND2 ASN A 232      21.050   5.947  53.989  1.00 50.24           N
ATOM   1769  N   ILE A 233      22.513   8.060  50.744  1.00 38.14           N
ATOM   1770  CA  ILE A 233      21.767   9.318  50.672  1.00 37.37           C
ATOM   1771  C   ILE A 233      21.816   9.907  49.266  1.00 37.17           C
ATOM   1772  O   ILE A 233      20.780  10.176  48.650  1.00 37.19           O
ATOM   1773  CB  ILE A 233      22.291  10.361  51.703  1.00 36.79           C
ATOM   1774  CG1 ILE A 233      22.104   9.845  53.140  1.00 37.73           C
ATOM   1775  CG2 ILE A 233      21.599  11.728  51.530  1.00 36.57           C
ATOM   1776  CD1 ILE A 233      22.867  10.646  54.175  1.00 37.75           C
ATOM   1777  N   HIS A 234      23.030  10.085  48.761  1.00 36.93           N
ATOM   1778  CA  HIS A 234      23.266  10.937  47.598  1.00 37.02           C
ATOM   1779  C   HIS A 234      23.220  10.232  46.237  1.00 37.25           C
ATOM   1780  O   HIS A 234      22.947  10.856  45.203  1.00 37.42           O
ATOM   1781  CB  HIS A 234      24.554  11.734  47.819  1.00 36.55           C
ATOM   1782  CG  HIS A 234      24.411  12.772  48.889  1.00 37.56           C
ATOM   1783  ND1 HIS A 234      24.982  12.655  50.141  1.00 38.64           N
ATOM   1784  CD2 HIS A 234      23.694  13.921  48.908  1.00 35.48           C
ATOM   1785  CE1 HIS A 234      24.639  13.701  50.879  1.00 35.68           C
ATOM   1786  NE2 HIS A 234      23.863  14.487  50.146  1.00 40.26           N
ATOM   1787  N   MET A 235      23.459   8.926  46.267  1.00 37.05           N
ATOM   1788  CA  MET A 235      23.552   8.091  45.075  1.00 36.89           C
ATOM   1789  C   MET A 235      22.253   7.397  44.604  1.00 36.74           C
ATOM   1790  O   MET A 235      22.064   7.243  43.393  1.00 36.60           O
ATOM   1791  CB  MET A 235      24.661   7.038  45.267  1.00 37.05           C
ATOM   1792  CG  MET A 235      25.043   6.286  44.005  1.00 36.66           C
ATOM   1793  SD  MET A 235      25.784   7.358  42.747  1.00 37.57           S
ATOM   1794  CE  MET A 235      27.433   7.523  43.438  1.00 38.44           C
ATOM   1795  N   PRO A 236      21.387   6.933  45.539  1.00 36.98           N
ATOM   1796  CA  PRO A 236      20.254   6.088  45.121  1.00 36.68           C
ATOM   1797  C   PRO A 236      19.443   6.570  43.914  1.00 36.54           C
ATOM   1798  O   PRO A 236      19.124   5.763  43.032  1.00 36.36           O
ATOM   1799  CB  PRO A 236      19.391   6.029  46.382  1.00 36.90           C
ATOM   1800  CG  PRO A 236      20.409   6.045  47.479  1.00 37.27           C
ATOM   1801  CD  PRO A 236      21.412   7.081  47.013  1.00 36.89           C
ATOM   1802  N   ALA A 237      19.129   7.863  43.856  1.00 36.05           N
ATOM   1803  CA  ALA A 237      18.324   8.383  42.747  1.00 36.17           C
ATOM   1804  C   ALA A 237      19.019   8.264  41.378  1.00 36.09           C
ATOM   1805  O   ALA A 237      18.342   8.216  40.354  1.00 35.69           O
ATOM   1806  CB  ALA A 237      17.871   9.811  43.020  1.00 36.63           C
ATOM   1807  N   TYR A 238      20.353   8.205  41.358  1.00 35.46           N
ATOM   1808  CA  TYR A 238      21.062   7.959  40.087  1.00 36.72           C
ATOM   1809  C   TYR A 238      20.772   6.566  39.521  1.00 36.51           C
ATOM   1810  O   TYR A 238      20.668   6.401  38.305  1.00 36.54           O
ATOM   1811  CB  TYR A 238      22.567   8.254  40.203  1.00 36.77           C
ATOM   1812  CG  TYR A 238      22.826   9.736  40.215  1.00 37.44           C
ATOM   1813  CD1 TYR A 238      22.933  10.455  39.012  1.00 36.84           C
ATOM   1814  CD2 TYR A 238      22.925  10.435  41.427  1.00 37.46           C
ATOM   1815  CE1 TYR A 238      23.145  11.843  39.018  1.00 37.90           C
ATOM   1816  CE2 TYR A 238      23.128  11.819  41.448  1.00 37.59           C
ATOM   1817  CZ  TYR A 238      23.238  12.511  40.244  1.00 37.59           C
ATOM   1818  OH  TYR A 238      23.437  13.877  40.268  1.00 38.47           O
ATOM   1819  N   LYS A 239      20.596   5.583  40.402  1.00 37.18           N
ATOM   1820  CA  LYS A 239      20.239   4.245  39.950  1.00 37.21           C
ATOM   1821  C   LYS A 239      18.825   4.225  39.350  1.00 36.64           C
ATOM   1822  O   LYS A 239      18.615   3.628  38.291  1.00 36.80           O
ATOM   1823  CB  LYS A 239      20.413   3.213  41.071  1.00 37.98           C
ATOM   1824  CG  LYS A 239      19.903   1.830  40.726  1.00 40.21           C
ATOM   1825  CD  LYS A 239      20.775   1.115  39.708  1.00 45.13           C
ATOM   1826  CE  LYS A 239      20.397  -0.364  39.641  1.00 48.64           C
ATOM   1827  NZ  LYS A 239      19.026  -0.592  39.095  1.00 50.35           N
ATOM   1828  N   ASN A 240      17.871   4.893  40.000  1.00 36.03           N
ATOM   1829  CA  ASN A 240      16.537   5.062  39.416  1.00 36.15           C
ATOM   1830  C   ASN A 240      16.624   5.750  38.041  1.00 35.87           C
ATOM   1831  O   ASN A 240      15.934   5.362  37.098  1.00 35.87           O
ATOM   1832  CB  ASN A 240      15.624   5.866  40.343  1.00 36.25           C
ATOM   1833  CG  ASN A 240      15.400   5.173  41.666  1.00 37.22           C
ATOM   1834  OD1 ASN A 240      14.416   4.467  41.844  1.00 44.82           O
ATOM   1835  ND2 ASN A 240      16.327   5.341  42.581  1.00 36.54           N
ATOM   1836  N   ALA A 241      17.498   6.747  37.933  1.00 36.16           N
ATOM   1837  CA  ALA A 241      17.703   7.454  36.666  1.00 36.23           C
ATOM   1838  C   ALA A 241      18.198   6.506  35.561  1.00 36.64           C
ATOM   1839  O   ALA A 241      17.737   6.592  34.421  1.00 37.21           O
ATOM   1840  CB  ALA A 241      18.657   8.634  36.847  1.00 36.28           C
ATOM   1841  N   MET A 242      19.144   5.630  35.909  1.00 36.48           N
ATOM   1842  CA  MET A 242      19.656   4.588  34.995  1.00 37.20           C
ATOM   1843  C   MET A 242      18.517   3.669  34.533  1.00 37.26           C
ATOM   1844  O   MET A 242      18.407   3.334  33.340  1.00 37.11           O
ATOM   1845  CB  MET A 242      20.724   3.720  35.686  1.00 37.32           C
ATOM   1846  CG  MET A 242      21.994   4.421  36.183  1.00 38.05           C
ATOM   1847  SD  MET A 242      22.946   5.237  34.877  1.00 38.45           S
ATOM   1848  CE  MET A 242      22.407   6.935  35.085  1.00 39.86           C
ATOM   1849  N   ASP A 243      17.685   3.259  35.492  1.00 37.19           N
ATOM   1850  CA  ASP A 243      16.556   2.367  35.227  1.00 37.42           C
ATOM   1851  C   ASP A 243      15.555   2.987  34.262  1.00 37.55           C
ATOM   1852  O   ASP A 243      14.882   2.273  33.510  1.00 37.91           O
ATOM   1853  CB  ASP A 243      15.838   2.006  36.529  1.00 37.40           C
ATOM   1854  CG  ASP A 243      16.656   1.097  37.425  1.00 39.04           C
ATOM   1855  OD1 ASP A 243      17.700   0.566  36.993  1.00 39.67           O
ATOM   1856  OD2 ASP A 243      16.231   0.901  38.584  1.00 38.90           O
ATOM   1857  N   LYS A 244      15.481   4.317  34.278  1.00 37.21           N
ATOM   1858  CA  LYS A 244      14.538   5.064  33.452  1.00 37.14           C
ATOM   1859  C   LYS A 244      15.175   5.621  32.163  1.00 37.27           C
ATOM   1860  O   LYS A 244      14.546   6.384  31.423  1.00 38.52           O
ATOM   1861  CB  LYS A 244      13.870   6.155  34.301  1.00 36.95           C
ATOM   1862  CG  LYS A 244      13.000   5.544  35.407  1.00 37.66           C
ATOM   1863  CD  LYS A 244      12.543   6.544  36.457  1.00 38.77           C
ATOM   1864  CE  LYS A 244      11.961   5.776  37.653  1.00 39.00           C
ATOM   1865  NZ  LYS A 244      11.124   6.623  38.545  1.00 41.94           N
ATOM   1866  N   GLY A 245      16.421   5.234  31.907  1.00 36.23           N
ATOM   1867  CA  GLY A 245      17.113   5.585  30.662  1.00 36.31           C
ATOM   1868  C   GLY A 245      17.512   7.044  30.507  1.00 35.86           C
ATOM   1869  O   GLY A 245      17.538   7.563  29.389  1.00 36.41           O
ATOM   1870  N   VAL A 246      17.863   7.715  31.603  1.00 35.57           N
ATOM   1871  CA  VAL A 246      18.333   9.110  31.492  1.00 35.89           C
ATOM   1872  C   VAL A 246      19.491   9.191  30.474  1.00 35.71           C
ATOM   1873  O   VAL A 246      20.404   8.359  30.487  1.00 35.94           O
ATOM   1874  CB  VAL A 246      18.711   9.728  32.876  1.00 35.86           C
ATOM   1875  CG1 VAL A 246      20.072   9.204  33.383  1.00 36.83           C
ATOM   1876  CG2 VAL A 246      18.686  11.254  32.814  1.00 36.67           C
ATOM   1877  N   SER A 247      19.417  10.164  29.573  1.00 35.42           N
ATOM   1878  CA  SER A 247      20.350  10.217  28.432  1.00 35.93           C
ATOM   1879  C   SER A 247      21.729  10.742  28.800  1.00 35.59           C
ATOM   1880  O   SER A 247      22.737  10.369  28.178  1.00 35.65           O
ATOM   1881  CB  SER A 247      19.764  11.066  27.297  1.00 36.47           C
ATOM   1882  OG  SER A 247      18.708  10.360  26.657  1.00 38.70           O
ATOM   1883  N   THR A 248      21.761  11.650  29.776  1.00 35.44           N
ATOM   1884  CA  THR A 248      23.001  12.322  30.163  1.00 34.97           C
ATOM   1885  C   THR A 248      23.075  12.500  31.688  1.00 35.33           C
ATOM   1886  O   THR A 248      22.058  12.450  32.394  1.00 34.89           O
ATOM   1887  CB  THR A 248      23.160  13.722  29.470  1.00 35.29           C
ATOM   1888  OG1 THR A 248      22.288  14.680  30.090  1.00 35.50           O
ATOM   1889  CG2 THR A 248      22.860  13.658  27.967  1.00 35.91           C
ATOM   1890  N   VAL A 249      24.287  12.708  32.179  1.00 34.66           N
ATOM   1891  CA  VAL A 249      24.526  13.018  33.595  1.00 35.30           C
ATOM   1892  C   VAL A 249      25.497  14.194  33.637  1.00 35.59           C
ATOM   1893  O   VAL A 249      26.519  14.174  32.950  1.00 35.88           O
ATOM   1894  CB  VAL A 249      25.146  11.823  34.331  1.00 34.69           C
ATOM   1895  CG1 VAL A 249      25.581  12.230  35.764  1.00 34.83           C
ATOM   1896  CG2 VAL A 249      24.152  10.643  34.384  1.00 35.83           C
ATOM   1897  N   MET A 250      25.176  15.212  34.426  1.00 35.79           N
ATOM   1898  CA  MET A 250      26.088  16.353  34.590  1.00 36.30           C
ATOM   1899  C   MET A 250      26.843  16.223  35.894  1.00 35.87           C
ATOM   1900  O   MET A 250      26.245  15.916  36.932  1.00 35.06           O
ATOM   1901  CB  MET A 250      25.331  17.684  34.576  1.00 37.04           C
ATOM   1902  CG  MET A 250      26.237  18.925  34.626  1.00 37.63           C
ATOM   1903  SD  MET A 250      25.306  20.483  34.722  1.00 37.32           S
ATOM   1904  CE  MET A 250      24.347  20.457  33.200  1.00 35.29           C
ATOM   1905  N   ILE A 251      28.145  16.478  35.841  1.00 35.32           N
ATOM   1906  CA  ILE A 251      29.010  16.372  37.018  1.00 35.70           C
ATOM   1907  C   ILE A 251      28.895  17.623  37.892  1.00 35.44           C
ATOM   1908  O   ILE A 251      28.728  18.730  37.380  1.00 35.94           O
ATOM   1909  CB  ILE A 251      30.486  16.129  36.582  1.00 35.85           C
ATOM   1910  CG1 ILE A 251      30.581  14.886  35.685  1.00 36.06           C
ATOM   1911  CG2 ILE A 251      31.437  16.010  37.793  1.00 35.11           C
ATOM   1912  CD1 ILE A 251      29.996  13.618  36.330  1.00 37.96           C
ATOM   1913  N   SER A 252      28.980  17.430  39.207  1.00 35.78           N
ATOM   1914  CA  SER A 252      28.888  18.510  40.181  1.00 35.50           C
ATOM   1915  C   SER A 252      30.178  19.327  40.321  1.00 35.38           C
ATOM   1916  O   SER A 252      31.278  18.790  40.255  1.00 35.38           O
ATOM   1917  CB  SER A 252      28.510  17.923  41.551  1.00 35.82           C
ATOM   1918  OG  SER A 252      28.295  18.954  42.502  1.00 36.03           O
ATOM   1919  N   TYR A 253      30.030  20.624  40.559  1.00 35.47           N
ATOM   1920  CA  TYR A 253      31.150  21.454  41.005  1.00 35.63           C
ATOM   1921  C   TYR A 253      31.740  20.992  42.348  1.00 35.61           C
ATOM   1922  O   TYR A 253      32.903  21.266  42.658  1.00 35.44           O
ATOM   1923  CB  TYR A 253      30.668  22.872  41.224  1.00 36.01           C
ATOM   1924  CG  TYR A 253      30.345  23.703  39.998  1.00 35.44           C
ATOM   1925  CD1 TYR A 253      29.086  24.279  39.862  1.00 35.39           C
ATOM   1926  CD2 TYR A 253      31.313  23.977  39.017  1.00 35.15           C
ATOM   1927  CE1 TYR A 253      28.770  25.078  38.783  1.00 35.90           C
ATOM   1928  CE2 TYR A 253      31.013  24.791  37.912  1.00 34.95           C
ATOM   1929  CZ  TYR A 253      29.727  25.332  37.808  1.00 35.07           C
ATOM   1930  OH  TYR A 253      29.389  26.156  36.783  1.00 36.63           O
ATOM   1931  N   SER A 254      30.921  20.345  43.178  1.00 35.36           N
ATOM   1932  CA  SER A 254      31.331  20.006  44.540  1.00 35.55           C
ATOM   1933  C   SER A 254      32.438  18.955  44.576  1.00 35.55           C
ATOM   1934  O   SER A 254      32.800  18.356  43.543  1.00 35.55           O
ATOM   1935  CB  SER A 254      30.122  19.548  45.368  1.00 35.67           C
ATOM   1936  OG  SER A 254      29.468  18.462  44.736  1.00 36.24           O
ATOM   1937  N   SER A 255      32.979  18.762  45.776  1.00 35.71           N
ATOM   1938  CA  SER A 255      33.993  17.762  46.031  1.00 36.53           C
ATOM   1939  C   SER A 255      33.416  16.684  46.951  1.00 36.86           C
ATOM   1940  O   SER A 255      32.440  16.933  47.674  1.00 36.89           O
ATOM   1941  CB  SER A 255      35.219  18.428  46.680  1.00 36.10           C
ATOM   1942  OG  SER A 255      35.832  19.321  45.756  1.00 35.91           O
ATOM   1943  N   TRP A 256      34.001  15.487  46.913  1.00 37.22           N
ATOM   1944  CA  TRP A 256      33.677  14.454  47.909  1.00 37.26           C
ATOM   1945  C   TRP A 256      34.938  14.130  48.695  1.00 37.42           C
ATOM   1946  O   TRP A 256      35.935  13.670  48.124  1.00 36.38           O
ATOM   1947  CB  TRP A 256      33.117  13.189  47.249  1.00 37.68           C
ATOM   1948  CG  TRP A 256      32.820  12.083  48.219  1.00 38.37           C
ATOM   1949  CD1 TRP A 256      32.122  12.184  49.392  1.00 38.90           C
ATOM   1950  CD2 TRP A 256      33.205  10.705  48.099  1.00 38.90           C
ATOM   1951  NE1 TRP A 256      32.058  10.958  50.015  1.00 38.34           N
ATOM   1952  CE2 TRP A 256      32.707  10.031  49.241  1.00 39.22           C
ATOM   1953  CE3 TRP A 256      33.920   9.972  47.135  1.00 38.87           C
ATOM   1954  CZ2 TRP A 256      32.908   8.659  49.454  1.00 39.02           C
ATOM   1955  CZ3 TRP A 256      34.119   8.608  47.346  1.00 38.72           C
ATOM   1956  CH2 TRP A 256      33.612   7.966  48.498  1.00 39.24           C
ATOM   1957  N   ASN A 257      34.889  14.384  50.002  1.00 37.57           N
ATOM   1958  CA  ASN A 257      36.053  14.216  50.881  1.00 38.51           C
ATOM   1959  C   ASN A 257      37.317  14.837  50.262  1.00 38.58           C
ATOM   1960  O   ASN A 257      38.392  14.214  50.231  1.00 39.00           O
ATOM   1961  CB  ASN A 257      36.279  12.736  51.222  1.00 38.17           C
ATOM   1962  CG  ASN A 257      35.123  12.119  52.000  1.00 39.72           C
ATOM   1963  OD1 ASN A 257      34.761  10.963  51.772  1.00 42.54           O
ATOM   1964  ND2 ASN A 257      34.554  12.877  52.932  1.00 37.41           N
ATOM   1965  N   GLY A 258      37.163  16.059  49.756  1.00 38.50           N
ATOM   1966  CA  GLY A 258      38.267  16.839  49.205  1.00 38.45           C
ATOM   1967  C   GLY A 258      38.678  16.589  47.762  1.00 38.20           C
ATOM   1968  O   GLY A 258      39.569  17.277  47.255  1.00 39.06           O
ATOM   1969  N   VAL A 259      38.061  15.611  47.098  1.00 37.24           N
ATOM   1970  CA  VAL A 259      38.368  15.340  45.683  1.00 36.94           C
ATOM   1971  C   VAL A 259      37.284  15.963  44.807  1.00 36.71           C
ATOM   1972  O   VAL A 259      36.094  15.676  44.981  1.00 36.60           O
ATOM   1973  CB  VAL A 259      38.472  13.819  45.375  1.00 36.90           C
ATOM   1974  CG1 VAL A 259      38.734  13.576  43.885  1.00 36.04           C
ATOM   1975  CG2 VAL A 259      39.560  13.158  46.229  1.00 37.53           C
ATOM   1976  N   LYS A 260      37.700  16.811  43.867  1.00 36.30           N
ATOM   1977  CA  LYS A 260      36.766  17.450  42.944  1.00 36.01           C
ATOM   1978  C   LYS A 260      36.028  16.378  42.140  1.00 35.74           C
ATOM   1979  O   LYS A 260      36.659  15.472  41.589  1.00 35.09           O
ATOM   1980  CB  LYS A 260      37.511  18.387  41.972  1.00 36.65           C
ATOM   1981  CG  LYS A 260      38.110  19.638  42.618  1.00 36.39           C
ATOM   1982  CD  LYS A 260      37.056  20.722  42.812  1.00 36.37           C
ATOM   1983  CE  LYS A 260      37.636  21.966  43.464  1.00 37.39           C
ATOM   1984  NZ  LYS A 260      36.578  23.015  43.621  1.00 38.02           N
ATOM   1985  N   MET A 261      34.698  16.480  42.075  1.00 35.62           N
ATOM   1986  CA  MET A 261      33.906  15.561  41.248  1.00 35.65           C
ATOM   1987  C   MET A 261      34.367  15.549  39.779  1.00 35.86           C
ATOM   1988  O   MET A 261      34.411  14.488  39.142  1.00 36.22           O
ATOM   1989  CB  MET A 261      32.403  15.888  41.316  1.00 35.21           C
ATOM   1990  CG  MET A 261      31.670  15.372  42.586  1.00 35.70           C
ATOM   1991  SD  MET A 261      31.899  13.620  42.992  1.00 37.72           S
ATOM   1992  CE  MET A 261      31.602  12.774  41.430  1.00 37.76           C
ATOM   1993  N   HIS A 262      34.697  16.727  39.251  1.00 35.81           N
ATOM   1994  CA  HIS A 262      35.169  16.861  37.857  1.00 35.73           C
ATOM   1995  C   HIS A 262      36.519  16.161  37.585  1.00 35.88           C
ATOM   1996  O   HIS A 262      36.916  15.991  36.426  1.00 35.47           O
ATOM   1997  CB  HIS A 262      35.215  18.333  37.425  1.00 36.27           C
ATOM   1998  CG  HIS A 262      33.862  18.917  37.149  1.00 37.19           C
ATOM   1999  ND1 HIS A 262      33.395  19.184  35.876  1.00 38.91           N
ATOM   2000  CD2 HIS A 262      32.867  19.269  37.997  1.00 35.34           C
ATOM   2001  CE1 HIS A 262      32.167  19.673  35.953  1.00 32.93           C
ATOM   2002  NE2 HIS A 262      31.828  19.747  37.228  1.00 38.04           N
ATOM   2003  N   ALA A 263      37.215  15.759  38.651  1.00 36.03           N
ATOM   2004  CA  ALA A 263      38.469  15.019  38.511  1.00 36.87           C
ATOM   2005  C   ALA A 263      38.406  13.597  39.091  1.00 37.24           C
ATOM   2006  O   ALA A 263      39.441  12.929  39.216  1.00 38.03           O
ATOM   2007  CB  ALA A 263      39.623  15.813  39.146  1.00 36.89           C
ATOM   2008  N   ASN A 264      37.207  13.121  39.426  1.00 37.16           N
ATOM   2009  CA  ASN A 264      37.086  11.856  40.168  1.00 37.09           C
ATOM   2010  C   ASN A 264      36.846  10.637  39.271  1.00 37.14           C
ATOM   2011  O   ASN A 264      35.709  10.295  38.942  1.00 36.62           O
ATOM   2012  CB  ASN A 264      36.022  11.938  41.271  1.00 37.29           C
ATOM   2013  CG  ASN A 264      36.144  10.787  42.268  1.00 37.79           C
ATOM   2014  OD1 ASN A 264      36.492   9.661  41.885  1.00 38.34           O
ATOM   2015  ND2 ASN A 264      35.905  11.069  43.553  1.00 37.92           N
ATOM   2016  N   GLN A 265      37.937   9.978  38.890  1.00 37.32           N
ATOM   2017  CA  GLN A 265      37.851   8.845  37.969  1.00 37.46           C
ATOM   2018  C   GLN A 265      37.148   7.665  38.649  1.00 36.97           C
ATOM   2019  O   GLN A 265      36.386   6.946  38.008  1.00 36.56           O
ATOM   2020  CB  GLN A 265      39.248   8.440  37.506  1.00 37.20           C
ATOM   2021  CG  GLN A 265      39.280   7.438  36.370  1.00 38.90           C
ATOM   2022  CD  GLN A 265      40.703   7.033  36.025  1.00 39.83           C
ATOM   2023  OE1 GLN A 265      41.251   7.459  35.022  1.00 44.41           O
ATOM   2024  NE2 GLN A 265      41.310   6.235  36.879  1.00 42.14           N
ATOM   2025  N   ASP A 266      37.396   7.480  39.947  1.00 37.01           N
ATOM   2026  CA  ASP A 266      36.757   6.398  40.694  1.00 37.63           C
ATOM   2027  C   ASP A 266      35.230   6.458  40.612  1.00 37.35           C
ATOM   2028  O   ASP A 266      34.577   5.441  40.395  1.00 37.63           O
ATOM   2029  CB  ASP A 266      37.202   6.404  42.170  1.00 38.21           C
ATOM   2030  CG  ASP A 266      38.636   5.937  42.353  1.00 41.09           C
ATOM   2031  OD1 ASP A 266      39.292   5.552  41.356  1.00 45.11           O
ATOM   2032  OD2 ASP A 266      39.119   5.947  43.510  1.00 45.07           O
ATOM   2033  N   LEU A 267      34.661   7.644  40.813  1.00 36.49           N
ATOM   2034  CA  LEU A 267      33.207   7.786  40.796  1.00 36.39           C
ATOM   2035  C   LEU A 267      32.621   7.885  39.384  1.00 35.98           C
ATOM   2036  O   LEU A 267      31.599   7.264  39.076  1.00 35.95           O
ATOM   2037  CB  LEU A 267      32.753   8.977  41.660  1.00 36.02           C
ATOM   2038  CG  LEU A 267      32.843   8.783  43.185  1.00 36.38           C
ATOM   2039  CD1 LEU A 267      32.324  10.014  43.908  1.00 37.11           C
ATOM   2040  CD2 LEU A 267      32.061   7.553  43.626  1.00 37.77           C
ATOM   2041  N   VAL A 268      33.257   8.671  38.525  1.00 36.16           N
ATOM   2042  CA  VAL A 268      32.703   8.916  37.186  1.00 36.14           C
ATOM   2043  C   VAL A 268      32.875   7.681  36.294  1.00 36.75           C
ATOM   2044  O   VAL A 268      31.912   7.202  35.700  1.00 37.57           O
ATOM   2045  CB  VAL A 268      33.326  10.172  36.520  1.00 35.87           C
ATOM   2046  CG1 VAL A 268      32.824  10.342  35.070  1.00 36.18           C
ATOM   2047  CG2 VAL A 268      33.008  11.427  37.338  1.00 35.30           C
ATOM   2048  N   THR A 269      34.094   7.157  36.223  1.00 36.57           N
ATOM   2049  CA  THR A 269      34.348   5.960  35.429  1.00 36.63           C
ATOM   2050  C   THR A 269      34.069   4.681  36.225  1.00 36.76           C
ATOM   2051  O   THR A 269      33.283   3.839  35.790  1.00 36.52           O
ATOM   2052  CB  THR A 269      35.774   5.962  34.823  1.00 36.89           C
ATOM   2053  OG1 THR A 269      35.905   7.081  33.931  1.00 37.25           O
ATOM   2054  CG2 THR A 269      36.038   4.677  34.036  1.00 36.83           C
ATOM   2055  N   GLY A 270      34.696   4.552  37.394  1.00 36.22           N
ATOM   2056  CA  GLY A 270      34.583   3.336  38.187  1.00 37.11           C
ATOM   2057  C   GLY A 270      33.166   3.013  38.614  1.00 37.57           C
ATOM   2058  O   GLY A 270      32.760   1.847  38.579  1.00 38.47           O
ATOM   2059  N   TYR A 271      32.413   4.031  39.027  1.00 37.24           N
ATOM   2060  CA  TYR A 271      31.060   3.793  39.529  1.00 37.45           C
ATOM   2061  C   TYR A 271      29.958   4.060  38.500  1.00 36.99           C
ATOM   2062  O   TYR A 271      29.210   3.147  38.148  1.00 36.74           O
ATOM   2063  CB  TYR A 271      30.779   4.549  40.834  1.00 37.91           C
ATOM   2064  CG  TYR A 271      29.581   3.974  41.547  1.00 38.51           C
ATOM   2065  CD1 TYR A 271      28.329   4.591  41.474  1.00 38.54           C
ATOM   2066  CD2 TYR A 271      29.688   2.768  42.245  1.00 38.90           C
ATOM   2067  CE1 TYR A 271      27.217   4.035  42.125  1.00 39.30           C
ATOM   2068  CE2 TYR A 271      28.597   2.209  42.875  1.00 39.54           C
ATOM   2069  CZ  TYR A 271      27.366   2.840  42.810  1.00 39.17           C
ATOM   2070  OH  TYR A 271      26.302   2.257  43.461  1.00 40.85           O
ATOM   2071  N   LEU A 272      29.856   5.301  38.027  1.00 36.50           N
ATOM   2072  CA  LEU A 272      28.778   5.664  37.115  1.00 36.48           C
ATOM   2073  C   LEU A 272      28.828   4.836  35.833  1.00 36.57           C
ATOM   2074  O   LEU A 272      27.843   4.192  35.469  1.00 36.11           O
ATOM   2075  CB  LEU A 272      28.802   7.162  36.810  1.00 36.29           C
ATOM   2076  CG  LEU A 272      27.749   7.693  35.832  1.00 36.21           C
ATOM   2077  CD1 LEU A 272      26.315   7.444  36.313  1.00 37.08           C
ATOM   2078  CD2 LEU A 272      28.004   9.169  35.561  1.00 36.65           C
ATOM   2079  N   LYS A 273      29.981   4.817  35.167  1.00 36.59           N
ATOM   2080  CA  LYS A 273      30.083   4.065  33.919  1.00 37.09           C
ATOM   2081  C   LYS A 273      30.229   2.551  34.139  1.00 37.99           C
ATOM   2082  O   LYS A 273      29.507   1.764  33.522  1.00 38.45           O
ATOM   2083  CB  LYS A 273      31.215   4.609  33.042  1.00 37.01           C
ATOM   2084  CG  LYS A 273      30.957   6.015  32.501  1.00 36.81           C
ATOM   2085  CD  LYS A 273      32.073   6.461  31.562  1.00 36.96           C
ATOM   2086  CE  LYS A 273      31.724   7.774  30.878  1.00 36.82           C
ATOM   2087  NZ  LYS A 273      32.736   8.096  29.819  1.00 37.84           N
ATOM   2088  N   ASP A 274      31.146   2.146  35.018  1.00 38.50           N
ATOM   2089  CA  ASP A 274      31.540   0.731  35.107  1.00 39.38           C
ATOM   2090  C   ASP A 274      30.656  -0.113  36.027  1.00 39.37           C
ATOM   2091  O   ASP A 274      30.613  -1.337  35.888  1.00 40.34           O
ATOM   2092  CB  ASP A 274      33.010   0.582  35.531  1.00 39.49           C
ATOM   2093  CG  ASP A 274      34.008   1.046  34.463  1.00 41.27           C
ATOM   2094  OD1 ASP A 274      33.626   1.335  33.309  1.00 42.93           O
ATOM   2095  OD2 ASP A 274      35.213   1.108  34.790  1.00 43.82           O
ATOM   2096  N   THR A 275      29.985   0.523  36.979  1.00 38.99           N
ATOM   2097  CA  THR A 275      29.164  -0.211  37.946  1.00 39.20           C
ATOM   2098  C   THR A 275      27.673  -0.046  37.658  1.00 39.22           C
ATOM   2099  O   THR A 275      26.940  -1.040  37.598  1.00 39.76           O
ATOM   2100  CB  THR A 275      29.515   0.172  39.403  1.00 39.38           C
ATOM   2101  OG1 THR A 275      30.924   0.001  39.605  1.00 39.21           O
ATOM   2102  CG2 THR A 275      28.757  -0.707  40.406  1.00 38.82           C
ATOM   2103  N   LEU A 276      27.237   1.196  37.457  1.00 38.42           N
ATOM   2104  CA  LEU A 276      25.849   1.475  37.079  1.00 38.28           C
ATOM   2105  C   LEU A 276      25.594   1.221  35.588  1.00 37.95           C
ATOM   2106  O   LEU A 276      24.447   1.217  35.142  1.00 37.92           O
ATOM   2107  CB  LEU A 276      25.459   2.914  37.443  1.00 38.35           C
ATOM   2108  CG  LEU A 276      25.442   3.269  38.939  1.00 39.40           C
ATOM   2109  CD1 LEU A 276      24.918   4.694  39.135  1.00 40.12           C
ATOM   2110  CD2 LEU A 276      24.618   2.252  39.740  1.00 39.95           C
ATOM   2111  N   LYS A 277      26.666   1.018  34.825  1.00 37.35           N
ATOM   2112  CA  LYS A 277      26.568   0.670  33.403  1.00 37.49           C
ATOM   2113  C   LYS A 277      25.923   1.798  32.592  1.00 36.93           C
ATOM   2114  O   LYS A 277      25.242   1.553  31.590  1.00 37.38           O
ATOM   2115  CB  LYS A 277      25.811  -0.657  33.203  1.00 37.54           C
ATOM   2116  CG  LYS A 277      26.384  -1.847  33.979  1.00 39.40           C
ATOM   2117  CD  LYS A 277      27.808  -2.161  33.544  1.00 41.06           C
ATOM   2118  CE  LYS A 277      28.426  -3.247  34.428  1.00 43.45           C
ATOM   2119  NZ  LYS A 277      29.813  -3.549  33.981  1.00 44.51           N
ATOM   2120  N   PHE A 278      26.153   3.036  33.026  1.00 36.96           N
ATOM   2121  CA  PHE A 278      25.669   4.196  32.292  1.00 36.26           C
ATOM   2122  C   PHE A 278      26.296   4.236  30.899  1.00 36.30           C
ATOM   2123  O   PHE A 278      27.520   4.184  30.772  1.00 35.16           O
ATOM   2124  CB  PHE A 278      25.984   5.492  33.030  1.00 36.94           C
ATOM   2125  CG  PHE A 278      25.490   6.725  32.309  1.00 36.66           C
ATOM   2126  CD1 PHE A 278      24.150   6.835  31.938  1.00 38.26           C
ATOM   2127  CD2 PHE A 278      26.359   7.767  32.011  1.00 37.50           C
ATOM   2128  CE1 PHE A 278      23.671   7.988  31.260  1.00 37.03           C
ATOM   2129  CE2 PHE A 278      25.905   8.925  31.335  1.00 37.65           C
ATOM   2130  CZ  PHE A 278      24.560   9.031  30.962  1.00 37.73           C
ATOM   2131  N   LYS A 279      25.452   4.322  29.869  1.00 36.31           N
ATOM   2132  CA  LYS A 279      25.907   4.311  28.475  1.00 36.85           C
ATOM   2133  C   LYS A 279      25.556   5.585  27.702  1.00 36.80           C
ATOM   2134  O   LYS A 279      25.837   5.683  26.503  1.00 37.05           O
ATOM   2135  CB  LYS A 279      25.349   3.095  27.726  1.00 37.13           C
ATOM   2136  CG  LYS A 279      25.714   1.738  28.307  1.00 38.60           C
ATOM   2137  CD  LYS A 279      27.180   1.422  28.180  1.00 41.71           C
ATOM   2138  CE  LYS A 279      27.445  -0.020  28.617  1.00 44.17           C
ATOM   2139  NZ  LYS A 279      28.889  -0.252  28.872  1.00 44.75           N
ATOM   2140  N   GLY A 280      24.945   6.556  28.387  1.00 36.80           N
ATOM   2141  CA  GLY A 280      24.760   7.877  27.779  1.00 36.49           C
ATOM   2142  C   GLY A 280      26.037   8.694  27.940  1.00 36.21           C
ATOM   2143  O   GLY A 280      27.111   8.134  28.195  1.00 35.51           O
ATOM   2144  N   PHE A 281      25.925  10.014  27.801  1.00 36.57           N
ATOM   2145  CA  PHE A 281      27.103  10.856  27.947  1.00 36.32           C
ATOM   2146  C   PHE A 281      27.145  11.695  29.215  1.00 36.39           C
ATOM   2147  O   PHE A 281      26.111  12.167  29.713  1.00 36.02           O
ATOM   2148  CB  PHE A 281      27.451  11.655  26.666  1.00 36.87           C
ATOM   2149  CG  PHE A 281      26.552  12.841  26.356  1.00 36.94           C
ATOM   2150  CD1 PHE A 281      26.728  14.073  26.987  1.00 38.62           C
ATOM   2151  CD2 PHE A 281      25.600  12.749  25.338  1.00 38.03           C
ATOM   2152  CE1 PHE A 281      25.913  15.191  26.653  1.00 39.39           C
ATOM   2153  CE2 PHE A 281      24.802  13.853  24.977  1.00 38.41           C
ATOM   2154  CZ  PHE A 281      24.953  15.075  25.622  1.00 38.67           C
ATOM   2155  N   VAL A 282      28.364  11.835  29.727  1.00 35.70           N
ATOM   2156  CA  VAL A 282      28.643  12.614  30.931  1.00 36.04           C
ATOM   2157  C   VAL A 282      29.100  14.012  30.499  1.00 35.99           C
ATOM   2158  O   VAL A 282      30.064  14.153  29.745  1.00 35.73           O
ATOM   2159  CB  VAL A 282      29.738  11.916  31.760  1.00 35.77           C
ATOM   2160  CG1 VAL A 282      30.063  12.717  32.999  1.00 35.84           C
ATOM   2161  CG2 VAL A 282      29.284  10.492  32.120  1.00 36.94           C
ATOM   2162  N   ILE A 283      28.423  15.040  31.008  1.00 36.00           N
ATOM   2163  CA  ILE A 283      28.758  16.425  30.676  1.00 35.68           C
ATOM   2164  C   ILE A 283      29.284  17.146  31.917  1.00 35.87           C
ATOM   2165  O   ILE A 283      28.826  16.882  33.029  1.00 35.44           O
ATOM   2166  CB  ILE A 283      27.527  17.166  30.047  1.00 35.82           C
ATOM   2167  CG1 ILE A 283      27.916  18.564  29.508  1.00 35.35           C
ATOM   2168  CG2 ILE A 283      26.324  17.199  31.033  1.00 34.75           C
ATOM   2169  CD1 ILE A 283      26.829  19.198  28.583  1.00 36.30           C
ATOM   2170  N   SER A 284      30.254  18.042  31.722  1.00 35.24           N
ATOM   2171  CA  SER A 284      30.699  18.902  32.822  1.00 35.43           C
ATOM   2172  C   SER A 284      29.640  19.960  33.133  1.00 35.21           C
ATOM   2173  O   SER A 284      28.718  20.194  32.339  1.00 35.45           O
ATOM   2174  CB  SER A 284      32.020  19.596  32.466  1.00 36.04           C
ATOM   2175  OG  SER A 284      31.811  20.735  31.641  1.00 34.67           O
ATOM   2176  N   ASP A 285      29.791  20.605  34.290  1.00 35.01           N
ATOM   2177  CA  ASP A 285      29.084  21.842  34.554  1.00 35.35           C
ATOM   2178  C   ASP A 285      29.903  22.980  33.913  1.00 35.76           C
ATOM   2179  O   ASP A 285      30.964  22.753  33.299  1.00 35.11           O
ATOM   2180  CB  ASP A 285      28.864  22.034  36.061  1.00 35.62           C
ATOM   2181  CG  ASP A 285      27.625  22.878  36.395  1.00 36.35           C
ATOM   2182  OD1 ASP A 285      27.264  23.796  35.605  1.00 37.58           O
ATOM   2183  OD2 ASP A 285      27.025  22.627  37.473  1.00 36.09           O
ATOM   2184  N   TRP A 286      29.391  24.194  34.051  1.00 35.73           N
ATOM   2185  CA  TRP A 286      29.870  25.367  33.316  1.00 36.03           C
ATOM   2186  C   TRP A 286      31.216  25.819  33.871  1.00 35.88           C
ATOM   2187  O   TRP A 286      31.311  26.252  35.020  1.00 35.62           O
ATOM   2188  CB  TRP A 286      28.803  26.446  33.496  1.00 35.77           C
ATOM   2189  CG  TRP A 286      29.064  27.843  33.028  1.00 36.71           C
ATOM   2190  CD1 TRP A 286      29.970  28.747  33.532  1.00 37.75           C
ATOM   2191  CD2 TRP A 286      28.305  28.542  32.033  1.00 34.77           C
ATOM   2192  NE1 TRP A 286      29.850  29.954  32.862  1.00 37.83           N
ATOM   2193  CE2 TRP A 286      28.828  29.856  31.949  1.00 36.08           C
ATOM   2194  CE3 TRP A 286      27.243  28.173  31.183  1.00 36.72           C
ATOM   2195  CZ2 TRP A 286      28.324  30.812  31.042  1.00 36.10           C
ATOM   2196  CZ3 TRP A 286      26.738  29.124  30.286  1.00 36.39           C
ATOM   2197  CH2 TRP A 286      27.275  30.429  30.238  1.00 36.87           C
ATOM   2198  N   GLU A 287      32.264  25.703  33.054  1.00 36.32           N
ATOM   2199  CA  GLU A 287      33.637  25.930  33.547  1.00 37.26           C
ATOM   2200  C   GLU A 287      33.957  25.002  34.732  1.00 36.22           C
ATOM   2201  O   GLU A 287      34.816  25.308  35.587  1.00 36.34           O
ATOM   2202  CB  GLU A 287      33.851  27.390  33.960  1.00 37.24           C
ATOM   2203  CG  GLU A 287      33.656  28.398  32.826  1.00 39.61           C
ATOM   2204  CD  GLU A 287      33.596  29.836  33.327  1.00 41.21           C
ATOM   2205  OE1 GLU A 287      33.363  30.051  34.539  1.00 47.73           O
ATOM   2206  OE2 GLU A 287      33.766  30.748  32.489  1.00 48.41           O
ATOM   2207  N   GLY A 288      33.275  23.862  34.782  1.00 35.20           N
ATOM   2208  CA  GLY A 288      33.479  22.910  35.891  1.00 35.69           C
ATOM   2209  C   GLY A 288      34.904  22.385  35.912  1.00 35.79           C
ATOM   2210  O   GLY A 288      35.477  22.181  36.996  1.00 36.51           O
ATOM   2211  N   ILE A 289      35.485  22.177  34.722  1.00 36.22           N
ATOM   2212  CA  ILE A 289      36.875  21.713  34.690  1.00 35.93           C
ATOM   2213  C   ILE A 289      37.864  22.796  35.144  1.00 35.97           C
ATOM   2214  O   ILE A 289      38.860  22.487  35.809  1.00 35.71           O
ATOM   2215  CB  ILE A 289      37.274  21.045  33.341  1.00 35.76           C
ATOM   2216  CG1 ILE A 289      37.526  22.079  32.232  1.00 35.79           C
ATOM   2217  CG2 ILE A 289      36.184  20.046  32.912  1.00 36.71           C
ATOM   2218  CD1 ILE A 289      38.077  21.447  30.935  1.00 35.78           C
ATOM   2219  N   ASP A 290      37.565  24.055  34.819  1.00 36.12           N
ATOM   2220  CA  ASP A 290      38.367  25.201  35.275  1.00 36.07           C
ATOM   2221  C   ASP A 290      38.446  25.217  36.795  1.00 36.61           C
ATOM   2222  O   ASP A 290      39.487  25.513  37.371  1.00 35.77           O
ATOM   2223  CB  ASP A 290      37.761  26.536  34.799  1.00 36.59           C
ATOM   2224  CG  ASP A 290      37.387  26.542  33.308  1.00 36.80           C
ATOM   2225  OD1 ASP A 290      37.732  27.537  32.631  1.00 37.06           O
ATOM   2226  OD2 ASP A 290      36.735  25.592  32.818  1.00 37.47           O
ATOM   2227  N   ARG A 291      37.332  24.872  37.431  1.00 36.29           N
ATOM   2228  CA  ARG A 291      37.208  24.989  38.878  1.00 37.30           C
ATOM   2229  C   ARG A 291      37.783  23.795  39.652  1.00 36.96           C
ATOM   2230  O   ARG A 291      37.679  23.735  40.884  1.00 37.50           O
ATOM   2231  CB  ARG A 291      35.744  25.289  39.239  1.00 37.16           C
ATOM   2232  CG  ARG A 291      35.268  26.622  38.654  1.00 37.60           C
ATOM   2233  CD  ARG A 291      33.837  26.987  39.054  1.00 38.81           C
ATOM   2234  NE  ARG A 291      33.261  27.917  38.085  1.00 43.05           N
ATOM   2235  CZ  ARG A 291      31.996  28.333  38.070  1.00 45.33           C
ATOM   2236  NH1 ARG A 291      31.131  27.931  39.002  1.00 45.91           N
ATOM   2237  NH2 ARG A 291      31.599  29.167  37.112  1.00 46.16           N
ATOM   2238  N   ILE A 292      38.400  22.847  38.942  1.00 36.85           N
ATOM   2239  CA  ILE A 292      39.195  21.788  39.606  1.00 37.44           C
ATOM   2240  C   ILE A 292      40.361  22.419  40.375  1.00 37.70           C
ATOM   2241  O   ILE A 292      40.709  21.982  41.495  1.00 36.91           O
ATOM   2242  CB  ILE A 292      39.719  20.738  38.589  1.00 37.48           C
ATOM   2243  CG1 ILE A 292      38.556  19.925  37.992  1.00 36.60           C
ATOM   2244  CG2 ILE A 292      40.789  19.823  39.225  1.00 38.20           C
ATOM   2245  CD1 ILE A 292      38.929  19.158  36.703  1.00 37.56           C
ATOM   2246  N   THR A 293      40.948  23.459  39.784  1.00 38.11           N
ATOM   2247  CA  THR A 293      42.130  24.122  40.353  1.00 38.62           C
ATOM   2248  C   THR A 293      41.773  25.335  41.217  1.00 39.43           C
ATOM   2249  O   THR A 293      40.672  25.887  41.116  1.00 39.25           O
ATOM   2250  CB  THR A 293      43.104  24.591  39.240  1.00 38.65           C
ATOM   2251  OG1 THR A 293      42.454  25.575  38.428  1.00 37.73           O
ATOM   2252  CG2 THR A 293      43.561  23.410  38.359  1.00 38.73           C
ATOM   2253  N   THR A 294      42.720  25.729  42.069  1.00 40.65           N
ATOM   2254  CA  THR A 294      42.625  26.942  42.870  1.00 42.30           C
ATOM   2255  C   THR A 294      43.864  27.795  42.577  1.00 42.19           C
ATOM   2256  O   THR A 294      44.983  27.339  42.799  1.00 42.61           O
ATOM   2257  CB  THR A 294      42.577  26.609  44.382  1.00 42.60           C
ATOM   2258  OG1 THR A 294      41.422  25.809  44.659  1.00 44.40           O
ATOM   2259  CG2 THR A 294      42.532  27.885  45.232  1.00 44.27           C
ATOM   2260  N   PRO A 295      43.682  29.015  42.035  1.00 42.44           N
ATOM   2261  CA  PRO A 295      42.445  29.628  41.550  1.00 42.29           C
ATOM   2262  C   PRO A 295      41.866  28.879  40.347  1.00 41.68           C
ATOM   2263  O   PRO A 295      42.592  28.167  39.645  1.00 41.72           O
ATOM   2264  CB  PRO A 295      42.893  31.025  41.104  1.00 42.40           C
ATOM   2265  CG  PRO A 295      44.190  31.259  41.755  1.00 43.08           C
ATOM   2266  CD  PRO A 295      44.834  29.922  41.879  1.00 42.82           C
ATOM   2267  N   ALA A 296      40.570  29.039  40.112  1.00 41.36           N
ATOM   2268  CA  ALA A 296      39.932  28.435  38.940  1.00 40.83           C
ATOM   2269  C   ALA A 296      40.623  28.885  37.648  1.00 41.17           C
ATOM   2270  O   ALA A 296      40.974  30.057  37.498  1.00 41.63           O
ATOM   2271  CB  ALA A 296      38.439  28.768  38.912  1.00 40.82           C
ATOM   2272  N   GLY A 297      40.844  27.944  36.736  1.00 40.60           N
ATOM   2273  CA  GLY A 297      41.430  28.255  35.426  1.00 40.85           C
ATOM   2274  C   GLY A 297      42.931  28.526  35.423  1.00 40.71           C
ATOM   2275  O   GLY A 297      43.496  28.853  34.364  1.00 41.44           O
ATOM   2276  N   SER A 298      43.578  28.366  36.581  1.00 40.51           N
ATOM   2277  CA  SER A 298      45.020  28.644  36.716  1.00 40.26           C
ATOM   2278  C   SER A 298      45.913  27.603  36.038  1.00 40.03           C
ATOM   2279  O   SER A 298      47.108  27.851  35.823  1.00 40.50           O
ATOM   2280  CB  SER A 298      45.416  28.825  38.189  1.00 40.36           C
ATOM   2281  OG  SER A 298      45.180  27.654  38.955  1.00 39.99           O
ATOM   2282  N   ASP A 299      45.350  26.443  35.705  1.00 39.27           N
ATOM   2283  CA  ASP A 299      46.093  25.420  34.968  1.00 38.43           C
ATOM   2284  C   ASP A 299      45.136  24.641  34.081  1.00 37.73           C
ATOM   2285  O   ASP A 299      44.771  23.506  34.387  1.00 37.18           O
ATOM   2286  CB  ASP A 299      46.826  24.475  35.931  1.00 38.70           C
ATOM   2287  CG  ASP A 299      47.853  23.589  35.231  1.00 40.03           C
ATOM   2288  OD1 ASP A 299      47.808  23.447  33.990  1.00 39.55           O
ATOM   2289  OD2 ASP A 299      48.708  23.017  35.941  1.00 41.33           O
ATOM   2290  N   TYR A 300      44.731  25.261  32.978  1.00 36.75           N
ATOM   2291  CA  TYR A 300      43.686  24.687  32.150  1.00 36.71           C
ATOM   2292  C   TYR A 300      44.164  23.408  31.476  1.00 36.28           C
ATOM   2293  O   TYR A 300      43.371  22.504  31.219  1.00 35.75           O
ATOM   2294  CB  TYR A 300      43.178  25.711  31.144  1.00 36.60           C
ATOM   2295  CG  TYR A 300      41.824  25.386  30.551  1.00 37.36           C
ATOM   2296  CD1 TYR A 300      40.665  25.421  31.328  1.00 37.61           C
ATOM   2297  CD2 TYR A 300      41.700  25.073  29.200  1.00 37.95           C
ATOM   2298  CE1 TYR A 300      39.402  25.134  30.767  1.00 37.44           C
ATOM   2299  CE2 TYR A 300      40.460  24.782  28.638  1.00 38.41           C
ATOM   2300  CZ  TYR A 300      39.315  24.816  29.423  1.00 38.52           C
ATOM   2301  OH  TYR A 300      38.085  24.540  28.860  1.00 37.83           O
ATOM   2302  N   SER A 301      45.466  23.322  31.207  1.00 36.85           N
ATOM   2303  CA  SER A 301      46.032  22.088  30.675  1.00 37.07           C
ATOM   2304  C   SER A 301      45.710  20.935  31.630  1.00 37.19           C
ATOM   2305  O   SER A 301      45.225  19.883  31.204  1.00 36.88           O
ATOM   2306  CB  SER A 301      47.542  22.217  30.494  1.00 37.88           C
ATOM   2307  OG  SER A 301      48.073  21.024  29.940  1.00 39.34           O
ATOM   2308  N   TYR A 302      45.970  21.152  32.922  1.00 36.86           N
ATOM   2309  CA  TYR A 302      45.637  20.159  33.944  1.00 37.14           C
ATOM   2310  C   TYR A 302      44.134  19.883  33.996  1.00 36.66           C
ATOM   2311  O   TYR A 302      43.713  18.724  34.064  1.00 36.33           O
ATOM   2312  CB  TYR A 302      46.122  20.584  35.329  1.00 38.36           C
ATOM   2313  CG  TYR A 302      45.725  19.570  36.376  1.00 39.77           C
ATOM   2314  CD1 TYR A 302      44.748  19.861  37.330  1.00 40.77           C
ATOM   2315  CD2 TYR A 302      46.301  18.295  36.379  1.00 41.80           C
ATOM   2316  CE1 TYR A 302      44.376  18.908  38.290  1.00 42.60           C
ATOM   2317  CE2 TYR A 302      45.942  17.342  37.330  1.00 43.33           C
ATOM   2318  CZ  TYR A 302      44.976  17.650  38.274  1.00 42.66           C
ATOM   2319  OH  TYR A 302      44.630  16.700  39.218  1.00 44.19           O
ATOM   2320  N   SER A 303      43.330  20.947  33.954  1.00 36.15           N
ATOM   2321  CA  SER A 303      41.867  20.819  33.981  1.00 36.09           C
ATOM   2322  C   SER A 303      41.372  19.867  32.899  1.00 36.13           C
ATOM   2323  O   SER A 303      40.533  19.005  33.153  1.00 36.48           O
ATOM   2324  CB  SER A 303      41.203  22.188  33.808  1.00 36.44           C
ATOM   2325  OG  SER A 303      41.348  22.961  34.991  1.00 36.39           O
ATOM   2326  N   VAL A 304      41.914  20.023  31.694  1.00 35.63           N
ATOM   2327  CA  VAL A 304      41.491  19.193  30.565  1.00 35.48           C
ATOM   2328  C   VAL A 304      41.944  17.747  30.768  1.00 36.34           C
ATOM   2329  O   VAL A 304      41.147  16.825  30.617  1.00 36.54           O
ATOM   2330  CB  VAL A 304      42.003  19.754  29.228  1.00 35.29           C
ATOM   2331  CG1 VAL A 304      41.681  18.794  28.098  1.00 35.38           C
ATOM   2332  CG2 VAL A 304      41.384  21.110  28.975  1.00 34.59           C
ATOM   2333  N   LYS A 305      43.210  17.560  31.138  1.00 36.53           N
ATOM   2334  CA  LYS A 305      43.733  16.223  31.408  1.00 37.55           C
ATOM   2335  C   LYS A 305      42.930  15.504  32.499  1.00 37.42           C
ATOM   2336  O   LYS A 305      42.447  14.391  32.280  1.00 37.54           O
ATOM   2337  CB  LYS A 305      45.220  16.280  31.800  1.00 38.05           C
ATOM   2338  CG  LYS A 305      45.881  14.919  31.737  1.00 39.55           C
ATOM   2339  CD  LYS A 305      47.364  14.957  32.119  1.00 39.49           C
ATOM   2340  CE  LYS A 305      47.542  14.768  33.623  1.00 41.81           C
ATOM   2341  NZ  LYS A 305      48.947  14.442  34.006  1.00 44.96           N
ATOM   2342  N   ALA A 306      42.775  16.160  33.652  1.00 36.38           N
ATOM   2343  CA  ALA A 306      42.119  15.566  34.819  1.00 36.30           C
ATOM   2344  C   ALA A 306      40.687  15.147  34.512  1.00 36.32           C
ATOM   2345  O   ALA A 306      40.278  14.038  34.873  1.00 36.59           O
ATOM   2346  CB  ALA A 306      42.169  16.528  36.007  1.00 36.20           C
ATOM   2347  N   SER A 307      39.943  16.012  33.814  1.00 35.45           N
ATOM   2348  CA  SER A 307      38.512  15.794  33.606  1.00 35.61           C
ATOM   2349  C   SER A 307      38.260  14.714  32.552  1.00 35.08           C
ATOM   2350  O   SER A 307      37.437  13.814  32.759  1.00 34.84           O
ATOM   2351  CB  SER A 307      37.800  17.106  33.245  1.00 35.69           C
ATOM   2352  OG  SER A 307      38.352  17.687  32.066  1.00 36.98           O
ATOM   2353  N   ILE A 308      38.983  14.797  31.437  1.00 35.43           N
ATOM   2354  CA  ILE A 308      38.825  13.818  30.365  1.00 35.16           C
ATOM   2355  C   ILE A 308      39.312  12.443  30.853  1.00 35.46           C
ATOM   2356  O   ILE A 308      38.652  11.436  30.629  1.00 35.51           O
ATOM   2357  CB  ILE A 308      39.490  14.283  29.042  1.00 35.93           C
ATOM   2358  CG1 ILE A 308      38.812  15.576  28.543  1.00 35.67           C
ATOM   2359  CG2 ILE A 308      39.404  13.178  27.973  1.00 34.64           C
ATOM   2360  CD1 ILE A 308      37.258  15.509  28.412  1.00 36.26           C
ATOM   2361  N   LEU A 309      40.432  12.407  31.571  1.00 35.50           N
ATOM   2362  CA  LEU A 309      40.890  11.142  32.149  1.00 35.63           C
ATOM   2363  C   LEU A 309      39.927  10.584  33.197  1.00 35.68           C
ATOM   2364  O   LEU A 309      39.804   9.362  33.337  1.00 35.77           O
ATOM   2365  CB  LEU A 309      42.314  11.256  32.697  1.00 35.62           C
ATOM   2366  CG  LEU A 309      43.365  11.404  31.580  1.00 36.18           C
ATOM   2367  CD1 LEU A 309      44.751  11.501  32.214  1.00 35.72           C
ATOM   2368  CD2 LEU A 309      43.310  10.252  30.571  1.00 36.89           C
ATOM   2369  N   ALA A 310      39.245  11.471  33.929  1.00 35.43           N
ATOM   2370  CA  ALA A 310      38.249  11.049  34.910  1.00 35.90           C
ATOM   2371  C   ALA A 310      37.050  10.353  34.257  1.00 36.04           C
ATOM   2372  O   ALA A 310      36.348   9.564  34.914  1.00 36.13           O
ATOM   2373  CB  ALA A 310      37.781  12.242  35.746  1.00 35.98           C
ATOM   2374  N   GLY A 311      36.811  10.640  32.973  1.00 35.79           N
ATOM   2375  CA  GLY A 311      35.711   9.990  32.274  1.00 36.11           C
ATOM   2376  C   GLY A 311      34.635  10.904  31.708  1.00 36.33           C
ATOM   2377  O   GLY A 311      33.661  10.414  31.123  1.00 37.25           O
ATOM   2378  N   LEU A 312      34.791  12.220  31.850  1.00 35.90           N
ATOM   2379  CA  LEU A 312      33.803  13.139  31.255  1.00 36.16           C
ATOM   2380  C   LEU A 312      33.849  13.042  29.738  1.00 35.89           C
ATOM   2381  O   LEU A 312      34.925  12.847  29.154  1.00 36.16           O
ATOM   2382  CB  LEU A 312      34.016  14.585  31.712  1.00 36.28           C
ATOM   2383  CG  LEU A 312      33.526  14.909  33.132  1.00 36.51           C
ATOM   2384  CD1 LEU A 312      34.404  14.257  34.219  1.00 37.37           C
ATOM   2385  CD2 LEU A 312      33.480  16.421  33.333  1.00 37.77           C
ATOM   2386  N   ASP A 313      32.679  13.176  29.105  1.00 35.24           N
ATOM   2387  CA  ASP A 313      32.555  12.996  27.641  1.00 35.62           C
ATOM   2388  C   ASP A 313      32.382  14.294  26.871  1.00 35.60           C
ATOM   2389  O   ASP A 313      32.913  14.446  25.765  1.00 35.17           O
ATOM   2390  CB  ASP A 313      31.366  12.074  27.324  1.00 36.02           C
ATOM   2391  CG  ASP A 313      31.451  10.739  28.055  1.00 35.64           C
ATOM   2392  OD1 ASP A 313      30.454  10.350  28.709  1.00 37.69           O
ATOM   2393  OD2 ASP A 313      32.528  10.097  27.995  1.00 36.27           O
ATOM   2394  N   MET A 314      31.582  15.205  27.429  1.00 35.82           N
ATOM   2395  CA  MET A 314      31.310  16.493  26.795  1.00 36.49           C
ATOM   2396  C   MET A 314      31.635  17.597  27.783  1.00 36.07           C
ATOM   2397  O   MET A 314      31.234  17.529  28.951  1.00 35.89           O
ATOM   2398  CB  MET A 314      29.838  16.601  26.365  1.00 36.87           C
ATOM   2399  CG  MET A 314      29.513  17.922  25.651  1.00 38.39           C
ATOM   2400  SD  MET A 314      27.817  18.043  25.029  1.00 38.24           S
ATOM   2401  CE  MET A 314      27.828  16.813  23.721  1.00 37.59           C
ATOM   2402  N   ILE A 315      32.344  18.617  27.309  1.00 35.13           N
ATOM   2403  CA  ILE A 315      32.722  19.731  28.172  1.00 35.78           C
ATOM   2404  C   ILE A 315      31.887  20.965  27.839  1.00 35.25           C
ATOM   2405  O   ILE A 315      31.875  21.450  26.699  1.00 35.80           O
ATOM   2406  CB  ILE A 315      34.246  20.038  28.102  1.00 35.51           C
ATOM   2407  CG1 ILE A 315      35.079  18.783  28.436  1.00 35.18           C
ATOM   2408  CG2 ILE A 315      34.611  21.246  28.989  1.00 37.13           C
ATOM   2409  CD1 ILE A 315      34.701  18.101  29.785  1.00 34.90           C
ATOM   2410  N   MET A 316      31.162  21.436  28.849  1.00 35.59           N
ATOM   2411  CA  MET A 316      30.454  22.706  28.790  1.00 35.58           C
ATOM   2412  C   MET A 316      31.513  23.784  29.019  1.00 35.25           C
ATOM   2413  O   MET A 316      31.813  24.158  30.164  1.00 35.23           O
ATOM   2414  CB  MET A 316      29.360  22.738  29.871  1.00 35.66           C
ATOM   2415  CG  MET A 316      28.506  23.997  29.832  1.00 35.74           C
ATOM   2416  SD  MET A 316      27.317  24.061  31.221  1.00 36.84           S
ATOM   2417  CE  MET A 316      26.380  22.564  30.880  1.00 38.03           C
ATOM   2418  N   VAL A 317      32.124  24.250  27.922  1.00 35.45           N
ATOM   2419  CA  VAL A 317      33.343  25.071  28.032  1.00 36.17           C
ATOM   2420  C   VAL A 317      33.162  26.337  28.899  1.00 36.22           C
ATOM   2421  O   VAL A 317      33.901  26.518  29.871  1.00 36.87           O
ATOM   2422  CB  VAL A 317      34.028  25.329  26.658  1.00 35.94           C
ATOM   2423  CG1 VAL A 317      35.316  26.139  26.840  1.00 37.12           C
ATOM   2424  CG2 VAL A 317      34.330  24.000  25.966  1.00 37.45           C
ATOM   2425  N   PRO A 318      32.156  27.183  28.600  1.00 36.42           N
ATOM   2426  CA  PRO A 318      31.338  27.222  27.386  1.00 36.65           C
ATOM   2427  C   PRO A 318      31.813  28.274  26.383  1.00 37.03           C
ATOM   2428  O   PRO A 318      31.267  28.350  25.281  1.00 36.89           O
ATOM   2429  CB  PRO A 318      29.970  27.633  27.940  1.00 36.68           C
ATOM   2430  CG  PRO A 318      30.348  28.662  28.965  1.00 37.04           C
ATOM   2431  CD  PRO A 318      31.656  28.147  29.610  1.00 36.64           C
ATOM   2432  N   ASN A 319      32.816  29.075  26.762  1.00 37.51           N
ATOM   2433  CA  ASN A 319      33.214  30.237  25.959  1.00 38.19           C
ATOM   2434  C   ASN A 319      34.521  30.045  25.216  1.00 38.67           C
ATOM   2435  O   ASN A 319      34.606  30.309  24.016  1.00 38.55           O
ATOM   2436  CB  ASN A 319      33.319  31.494  26.842  1.00 37.73           C
ATOM   2437  CG  ASN A 319      32.010  31.856  27.521  1.00 38.58           C
ATOM   2438  OD1 ASN A 319      31.996  32.240  28.708  1.00 42.53           O
ATOM   2439  ND2 ASN A 319      30.909  31.741  26.799  1.00 37.86           N
ATOM   2440  N   LYS A 320      35.546  29.603  25.943  1.00 38.92           N
ATOM   2441  CA  LYS A 320      36.887  29.531  25.371  1.00 39.60           C
ATOM   2442  C   LYS A 320      37.147  28.205  24.666  1.00 39.22           C
ATOM   2443  O   LYS A 320      38.024  27.430  25.058  1.00 39.40           O
ATOM   2444  CB  LYS A 320      37.938  29.856  26.444  1.00 40.12           C
ATOM   2445  CG  LYS A 320      38.147  31.345  26.632  1.00 43.36           C
ATOM   2446  CD  LYS A 320      37.111  31.984  27.538  1.00 49.53           C
ATOM   2447  CE  LYS A 320      37.160  33.506  27.428  1.00 51.60           C
ATOM   2448  NZ  LYS A 320      35.815  34.113  27.622  1.00 53.13           N
ATOM   2449  N   TYR A 321      36.368  27.948  23.614  1.00 38.35           N
ATOM   2450  CA  TYR A 321      36.431  26.673  22.911  1.00 38.36           C
ATOM   2451  C   TYR A 321      37.772  26.491  22.205  1.00 38.36           C
ATOM   2452  O   TYR A 321      38.222  25.364  22.034  1.00 38.37           O
ATOM   2453  CB  TYR A 321      35.260  26.523  21.902  1.00 38.55           C
ATOM   2454  CG  TYR A 321      35.213  27.669  20.923  1.00 38.67           C
ATOM   2455  CD1 TYR A 321      34.403  28.782  21.165  1.00 39.10           C
ATOM   2456  CD2 TYR A 321      36.028  27.675  19.789  1.00 38.26           C
ATOM   2457  CE1 TYR A 321      34.392  29.864  20.296  1.00 38.78           C
ATOM   2458  CE2 TYR A 321      36.031  28.745  18.918  1.00 39.24           C
ATOM   2459  CZ  TYR A 321      35.207  29.833  19.171  1.00 39.01           C
ATOM   2460  OH  TYR A 321      35.221  30.888  18.298  1.00 40.67           O
ATOM   2461  N   GLN A 322      38.398  27.583  21.761  1.00 38.43           N
ATOM   2462  CA  GLN A 322      39.620  27.417  20.976  1.00 40.01           C
ATOM   2463  C   GLN A 322      40.705  26.831  21.867  1.00 39.28           C
ATOM   2464  O   GLN A 322      41.386  25.887  21.470  1.00 39.61           O
ATOM   2465  CB  GLN A 322      40.082  28.715  20.328  1.00 40.42           C
ATOM   2466  CG  GLN A 322      41.219  28.476  19.332  1.00 45.04           C
ATOM   2467  CD  GLN A 322      41.544  29.693  18.490  1.00 49.88           C
ATOM   2468  OE1 GLN A 322      41.294  30.832  18.903  1.00 51.78           O
ATOM   2469  NE2 GLN A 322      42.120  29.462  17.305  1.00 50.84           N
ATOM   2470  N   GLN A 323      40.816  27.381  23.072  1.00 39.80           N
ATOM   2471  CA  GLN A 323      41.768  26.904  24.081  1.00 40.11           C
ATOM   2472  C   GLN A 323      41.473  25.447  24.452  1.00 38.49           C
ATOM   2473  O   GLN A 323      42.380  24.601  24.415  1.00 38.14           O
ATOM   2474  CB  GLN A 323      41.735  27.799  25.313  1.00 40.34           C
ATOM   2475  CG  GLN A 323      42.671  27.326  26.431  1.00 43.25           C
ATOM   2476  CD  GLN A 323      42.500  28.082  27.736  1.00 43.25           C
ATOM   2477  OE1 GLN A 323      41.381  28.299  28.217  1.00 49.84           O
ATOM   2478  NE2 GLN A 323      43.619  28.446  28.347  1.00 46.25           N
ATOM   2479  N   PHE A 324      40.205  25.151  24.750  1.00 36.14           N
ATOM   2480  CA  PHE A 324      39.799  23.776  25.035  1.00 34.96           C
ATOM   2481  C   PHE A 324      40.231  22.808  23.930  1.00 34.13           C
ATOM   2482  O   PHE A 324      40.931  21.828  24.194  1.00 33.65           O
ATOM   2483  CB  PHE A 324      38.289  23.636  25.307  1.00 35.04           C
ATOM   2484  CG  PHE A 324      37.861  22.210  25.502  1.00 35.31           C
ATOM   2485  CD1 PHE A 324      38.228  21.518  26.670  1.00 35.28           C
ATOM   2486  CD2 PHE A 324      37.140  21.540  24.515  1.00 34.83           C
ATOM   2487  CE1 PHE A 324      37.864  20.179  26.849  1.00 36.04           C
ATOM   2488  CE2 PHE A 324      36.764  20.193  24.687  1.00 34.10           C
ATOM   2489  CZ  PHE A 324      37.128  19.517  25.862  1.00 34.47           C
ATOM   2490  N   ILE A 325      39.818  23.087  22.689  1.00 34.25           N
ATOM   2491  CA  ILE A 325      40.126  22.198  21.576  1.00 34.28           C
ATOM   2492  C   ILE A 325      41.641  22.065  21.375  1.00 34.08           C
ATOM   2493  O   ILE A 325      42.151  20.965  21.169  1.00 33.79           O
ATOM   2494  CB  ILE A 325      39.398  22.651  20.267  1.00 33.72           C
ATOM   2495  CG1 ILE A 325      37.883  22.514  20.453  1.00 35.46           C
ATOM   2496  CG2 ILE A 325      39.870  21.831  19.050  1.00 35.83           C
ATOM   2497  CD1 ILE A 325      37.075  23.201  19.353  1.00 35.42           C
ATOM   2498  N   SER A 326      42.358  23.174  21.488  1.00 34.45           N
ATOM   2499  CA  SER A 326      43.808  23.156  21.260  1.00 34.78           C
ATOM   2500  C   SER A 326      44.514  22.293  22.313  1.00 34.06           C
ATOM   2501  O   SER A 326      45.390  21.490  21.983  1.00 33.77           O
ATOM   2502  CB  SER A 326      44.378  24.569  21.264  1.00 35.82           C
ATOM   2503  OG  SER A 326      45.785  24.552  21.043  1.00 35.90           O
ATOM   2504  N   ILE A 327      44.116  22.469  23.573  1.00 34.72           N
ATOM   2505  CA  ILE A 327      44.738  21.750  24.684  1.00 34.93           C
ATOM   2506  C   ILE A 327      44.452  20.258  24.571  1.00 34.62           C
ATOM   2507  O   ILE A 327      45.364  19.436  24.689  1.00 34.52           O
ATOM   2508  CB  ILE A 327      44.260  22.305  26.050  1.00 35.40           C
ATOM   2509  CG1 ILE A 327      44.838  23.713  26.280  1.00 36.82           C
ATOM   2510  CG2 ILE A 327      44.618  21.351  27.202  1.00 35.40           C
ATOM   2511  CD1 ILE A 327      46.321  23.772  26.578  1.00 41.78           C
ATOM   2512  N   LEU A 328      43.191  19.909  24.316  1.00 34.36           N
ATOM   2513  CA  LEU A 328      42.830  18.500  24.232  1.00 34.52           C
ATOM   2514  C   LEU A 328      43.525  17.850  23.028  1.00 34.20           C
ATOM   2515  O   LEU A 328      44.041  16.736  23.138  1.00 34.08           O
ATOM   2516  CB  LEU A 328      41.307  18.310  24.207  1.00 34.21           C
ATOM   2517  CG  LEU A 328      40.761  16.875  24.173  1.00 35.00           C
ATOM   2518  CD1 LEU A 328      41.409  15.968  25.241  1.00 35.28           C
ATOM   2519  CD2 LEU A 328      39.238  16.894  24.354  1.00 35.20           C
ATOM   2520  N   THR A 329      43.584  18.562  21.901  1.00 33.86           N
ATOM   2521  CA  THR A 329      44.270  18.043  20.718  1.00 34.24           C
ATOM   2522  C   THR A 329      45.744  17.748  21.047  1.00 34.68           C
ATOM   2523  O   THR A 329      46.285  16.706  20.655  1.00 34.93           O
ATOM   2524  CB  THR A 329      44.161  19.029  19.535  1.00 34.28           C
ATOM   2525  OG1 THR A 329      42.772  19.218  19.216  1.00 34.90           O
ATOM   2526  CG2 THR A 329      44.915  18.502  18.277  1.00 34.28           C
ATOM   2527  N   GLY A 330      46.371  18.664  21.782  1.00 34.61           N
ATOM   2528  CA  GLY A 330      47.786  18.530  22.151  1.00 34.94           C
ATOM   2529  C   GLY A 330      48.008  17.323  23.054  1.00 34.99           C
ATOM   2530  O   GLY A 330      48.965  16.571  22.853  1.00 35.61           O
ATOM   2531  N   HIS A 331      47.114  17.125  24.026  1.00 34.70           N
ATOM   2532  CA  HIS A 331      47.215  15.980  24.951  1.00 34.73           C
ATOM   2533  C   HIS A 331      47.099  14.662  24.192  1.00 34.43           C
ATOM   2534  O   HIS A 331      47.831  13.713  24.461  1.00 34.09           O
ATOM   2535  CB  HIS A 331      46.155  16.066  26.051  1.00 34.48           C
ATOM   2536  CG  HIS A 331      46.523  17.005  27.154  1.00 35.35           C
ATOM   2537  ND1 HIS A 331      45.586  17.698  27.887  1.00 38.67           N
ATOM   2538  CD2 HIS A 331      47.732  17.375  27.639  1.00 34.63           C
ATOM   2539  CE1 HIS A 331      46.200  18.441  28.793  1.00 36.06           C
ATOM   2540  NE2 HIS A 331      47.503  18.270  28.658  1.00 39.14           N
ATOM   2541  N   VAL A 332      46.202  14.624  23.211  1.00 34.30           N
ATOM   2542  CA  VAL A 332      46.051  13.431  22.388  1.00 34.58           C
ATOM   2543  C   VAL A 332      47.267  13.227  21.470  1.00 35.21           C
ATOM   2544  O   VAL A 332      47.805  12.117  21.382  1.00 35.61           O
ATOM   2545  CB  VAL A 332      44.732  13.466  21.570  1.00 34.03           C
ATOM   2546  CG1 VAL A 332      44.659  12.278  20.635  1.00 33.94           C
ATOM   2547  CG2 VAL A 332      43.514  13.468  22.530  1.00 34.23           C
ATOM   2548  N   ASN A 333      47.697  14.297  20.798  1.00 35.52           N
ATOM   2549  CA  ASN A 333      48.894  14.253  19.927  1.00 36.60           C
ATOM   2550  C   ASN A 333      50.144  13.790  20.685  1.00 37.14           C
ATOM   2551  O   ASN A 333      51.033  13.146  20.107  1.00 37.37           O
ATOM   2552  CB  ASN A 333      49.154  15.626  19.296  1.00 36.76           C
ATOM   2553  CG  ASN A 333      48.212  15.949  18.127  1.00 37.24           C
ATOM   2554  OD1 ASN A 333      48.118  17.110  17.708  1.00 39.30           O
ATOM   2555  ND2 ASN A 333      47.527  14.934  17.586  1.00 34.80           N
ATOM   2556  N   GLY A 334      50.183  14.117  21.978  1.00 37.50           N
ATOM   2557  CA  GLY A 334      51.313  13.799  22.855  1.00 38.30           C
ATOM   2558  C   GLY A 334      51.219  12.447  23.534  1.00 38.96           C
ATOM   2559  O   GLY A 334      52.181  12.001  24.173  1.00 39.82           O
ATOM   2560  N   GLY A 335      50.066  11.796  23.411  1.00 38.86           N
ATOM   2561  CA  GLY A 335      49.845  10.485  24.014  1.00 39.42           C
ATOM   2562  C   GLY A 335      49.462  10.494  25.487  1.00 39.50           C
ATOM   2563  O   GLY A 335      49.443   9.432  26.123  1.00 40.45           O
ATOM   2564  N   VAL A 336      49.153  11.677  26.032  1.00 38.90           N
ATOM   2565  CA  VAL A 336      48.801  11.851  27.449  1.00 38.62           C
ATOM   2566  C   VAL A 336      47.354  11.397  27.699  1.00 38.23           C
ATOM   2567  O   VAL A 336      47.006  10.928  28.794  1.00 37.83           O
ATOM   2568  CB  VAL A 336      48.988  13.340  27.870  1.00 38.28           C
ATOM   2569  CG1 VAL A 336      48.321  13.654  29.200  1.00 39.99           C
ATOM   2570  CG2 VAL A 336      50.479  13.718  27.856  1.00 39.50           C
ATOM   2571  N   ILE A 337      46.522  11.570  26.672  1.00 37.80           N
ATOM   2572  CA  ILE A 337      45.144  11.076  26.668  1.00 37.39           C
ATOM   2573  C   ILE A 337      45.036  10.102  25.485  1.00 36.90           C
ATOM   2574  O   ILE A 337      45.299  10.480  24.330  1.00 36.66           O
ATOM   2575  CB  ILE A 337      44.110  12.227  26.549  1.00 36.97           C
ATOM   2576  CG1 ILE A 337      44.163  13.120  27.799  1.00 37.11           C
ATOM   2577  CG2 ILE A 337      42.704  11.669  26.324  1.00 37.76           C
ATOM   2578  CD1 ILE A 337      43.313  14.370  27.712  1.00 38.02           C
ATOM   2579  N   PRO A 338      44.684   8.834  25.769  1.00 36.50           N
ATOM   2580  CA  PRO A 338      44.661   7.834  24.699  1.00 36.56           C
ATOM   2581  C   PRO A 338      43.460   8.013  23.762  1.00 36.45           C
ATOM   2582  O   PRO A 338      42.403   8.524  24.176  1.00 36.03           O
ATOM   2583  CB  PRO A 338      44.558   6.509  25.463  1.00 36.31           C
ATOM   2584  CG  PRO A 338      43.867   6.864  26.737  1.00 36.94           C
ATOM   2585  CD  PRO A 338      44.298   8.267  27.077  1.00 36.62           C
ATOM   2586  N   MET A 339      43.628   7.589  22.512  1.00 36.47           N
ATOM   2587  CA  MET A 339      42.522   7.605  21.563  1.00 37.00           C
ATOM   2588  C   MET A 339      41.309   6.819  22.069  1.00 36.34           C
ATOM   2589  O   MET A 339      40.173   7.176  21.754  1.00 36.04           O
ATOM   2590  CB  MET A 339      42.977   7.095  20.190  1.00 37.45           C
ATOM   2591  CG  MET A 339      41.993   7.364  19.049  1.00 40.94           C
ATOM   2592  SD  MET A 339      41.484   9.088  18.740  1.00 47.13           S
ATOM   2593  CE  MET A 339      42.885  10.021  19.282  1.00 40.95           C
ATOM   2594  N   SER A 340      41.544   5.755  22.836  1.00 35.93           N
ATOM   2595  CA  SER A 340      40.429   4.982  23.402  1.00 35.93           C
ATOM   2596  C   SER A 340      39.463   5.848  24.225  1.00 35.77           C
ATOM   2597  O   SER A 340      38.250   5.632  24.192  1.00 35.92           O
ATOM   2598  CB  SER A 340      40.933   3.788  24.219  1.00 36.17           C
ATOM   2599  OG  SER A 340      41.661   4.194  25.370  1.00 35.85           O
ATOM   2600  N   ARG A 341      40.006   6.835  24.935  1.00 35.19           N
ATOM   2601  CA  ARG A 341      39.207   7.708  25.805  1.00 34.84           C
ATOM   2602  C   ARG A 341      38.356   8.663  24.959  1.00 35.09           C
ATOM   2603  O   ARG A 341      37.157   8.834  25.202  1.00 35.13           O
ATOM   2604  CB  ARG A 341      40.137   8.448  26.792  1.00 35.16           C
ATOM   2605  CG  ARG A 341      39.469   9.385  27.806  1.00 34.19           C
ATOM   2606  CD  ARG A 341      38.625   8.657  28.866  1.00 34.33           C
ATOM   2607  NE  ARG A 341      37.248   8.442  28.413  1.00 35.50           N
ATOM   2608  CZ  ARG A 341      36.304   9.389  28.382  1.00 34.58           C
ATOM   2609  NH1 ARG A 341      35.084   9.099  27.939  1.00 35.07           N
ATOM   2610  NH2 ARG A 341      36.586  10.631  28.757  1.00 35.24           N
ATOM   2611  N   ILE A 342      38.994   9.266  23.954  1.00 34.80           N
ATOM   2612  CA  ILE A 342      38.300  10.091  22.967  1.00 34.86           C
ATOM   2613  C   ILE A 342      37.196   9.297  22.273  1.00 34.70           C
ATOM   2614  O   ILE A 342      36.050   9.771  22.179  1.00 35.15           O
ATOM   2615  CB  ILE A 342      39.280  10.673  21.911  1.00 34.86           C
ATOM   2616  CG1 ILE A 342      40.400  11.492  22.590  1.00 35.13           C
ATOM   2617  CG2 ILE A 342      38.521  11.469  20.847  1.00 34.71           C
ATOM   2618  CD1 ILE A 342      39.931  12.667  23.445  1.00 37.22           C
ATOM   2619  N   ASP A 343      37.534   8.092  21.811  1.00 34.43           N
ATOM   2620  CA  ASP A 343      36.563   7.219  21.133  1.00 34.63           C
ATOM   2621  C   ASP A 343      35.365   6.854  22.022  1.00 34.71           C
ATOM   2622  O   ASP A 343      34.242   6.794  21.538  1.00 34.57           O
ATOM   2623  CB  ASP A 343      37.241   5.963  20.572  1.00 34.62           C
ATOM   2624  CG  ASP A 343      38.082   6.257  19.331  1.00 36.07           C
ATOM   2625  OD1 ASP A 343      38.078   7.421  18.884  1.00 37.83           O
ATOM   2626  OD2 ASP A 343      38.740   5.328  18.799  1.00 36.60           O
ATOM   2627  N   ASP A 344      35.608   6.634  23.316  1.00 34.54           N
ATOM   2628  CA  ASP A 344      34.536   6.358  24.272  1.00 34.77           C
ATOM   2629  C   ASP A 344      33.599   7.563  24.416  1.00 34.88           C
ATOM   2630  O   ASP A 344      32.367   7.427  24.351  1.00 34.98           O
ATOM   2631  CB  ASP A 344      35.128   5.981  25.635  1.00 34.65           C
ATOM   2632  CG  ASP A 344      34.068   5.789  26.695  1.00 35.89           C
ATOM   2633  OD1 ASP A 344      34.083   6.555  27.675  1.00 36.99           O
ATOM   2634  OD2 ASP A 344      33.214   4.890  26.546  1.00 36.65           O
ATOM   2635  N   ALA A 345      34.183   8.742  24.621  1.00 34.87           N
ATOM   2636  CA  ALA A 345      33.408   9.981  24.760  1.00 34.55           C
ATOM   2637  C   ALA A 345      32.514  10.188  23.527  1.00 34.42           C
ATOM   2638  O   ALA A 345      31.315  10.462  23.652  1.00 34.11           O
ATOM   2639  CB  ALA A 345      34.347  11.173  24.934  1.00 34.84           C
ATOM   2640  N   VAL A 346      33.110  10.054  22.342  1.00 34.21           N
ATOM   2641  CA  VAL A 346      32.384  10.287  21.095  1.00 34.23           C
ATOM   2642  C   VAL A 346      31.322   9.221  20.881  1.00 34.36           C
ATOM   2643  O   VAL A 346      30.197   9.547  20.486  1.00 35.26           O
ATOM   2644  CB  VAL A 346      33.344  10.432  19.867  1.00 34.21           C
ATOM   2645  CG1 VAL A 346      32.548  10.621  18.564  1.00 34.89           C
ATOM   2646  CG2 VAL A 346      34.266  11.628  20.087  1.00 35.71           C
ATOM   2647  N   THR A 347      31.658   7.964  21.174  1.00 34.04           N
ATOM   2648  CA  THR A 347      30.683   6.870  21.098  1.00 34.37           C
ATOM   2649  C   THR A 347      29.414   7.219  21.900  1.00 34.52           C
ATOM   2650  O   THR A 347      28.297   7.070  21.408  1.00 34.92           O
ATOM   2651  CB  THR A 347      31.294   5.520  21.601  1.00 34.55           C
ATOM   2652  OG1 THR A 347      32.249   5.039  20.646  1.00 34.68           O
ATOM   2653  CG2 THR A 347      30.221   4.460  21.796  1.00 35.50           C
ATOM   2654  N   ARG A 348      29.611   7.704  23.124  1.00 34.38           N
ATOM   2655  CA  ARG A 348      28.517   8.047  24.037  1.00 34.46           C
ATOM   2656  C   ARG A 348      27.695   9.226  23.527  1.00 34.89           C
ATOM   2657  O   ARG A 348      26.462   9.179  23.544  1.00 35.60           O
ATOM   2658  CB  ARG A 348      29.093   8.330  25.426  1.00 34.33           C
ATOM   2659  CG  ARG A 348      29.615   7.058  26.066  1.00 34.54           C
ATOM   2660  CD  ARG A 348      30.527   7.308  27.263  1.00 35.08           C
ATOM   2661  NE  ARG A 348      30.817   6.028  27.901  1.00 36.09           N
ATOM   2662  CZ  ARG A 348      30.021   5.431  28.786  1.00 36.52           C
ATOM   2663  NH1 ARG A 348      28.895   6.015  29.189  1.00 35.69           N
ATOM   2664  NH2 ARG A 348      30.368   4.253  29.282  1.00 36.37           N
ATOM   2665  N   ILE A 349      28.374  10.262  23.037  1.00 34.94           N
ATOM   2666  CA  ILE A 349      27.680  11.426  22.491  1.00 35.71           C
ATOM   2667  C   ILE A 349      26.866  11.034  21.252  1.00 35.35           C
ATOM   2668  O   ILE A 349      25.679  11.369  21.147  1.00 35.53           O
ATOM   2669  CB  ILE A 349      28.664  12.584  22.179  1.00 36.11           C
ATOM   2670  CG1 ILE A 349      29.285  13.088  23.501  1.00 35.88           C
ATOM   2671  CG2 ILE A 349      27.952  13.722  21.433  1.00 36.74           C
ATOM   2672  CD1 ILE A 349      30.576  13.903  23.281  1.00 37.24           C
ATOM   2673  N   LEU A 350      27.503  10.331  20.315  1.00 35.54           N
ATOM   2674  CA  LEU A 350      26.788   9.852  19.133  1.00 35.28           C
ATOM   2675  C   LEU A 350      25.646   8.899  19.505  1.00 35.72           C
ATOM   2676  O   LEU A 350      24.573   8.950  18.895  1.00 35.78           O
ATOM   2677  CB  LEU A 350      27.754   9.177  18.156  1.00 35.11           C
ATOM   2678  CG  LEU A 350      28.845  10.072  17.565  1.00 35.47           C
ATOM   2679  CD1 LEU A 350      29.665   9.226  16.600  1.00 34.97           C
ATOM   2680  CD2 LEU A 350      28.263  11.309  16.856  1.00 36.11           C
ATOM   2681  N   ARG A 351      25.860   8.034  20.497  1.00 35.31           N
ATOM   2682  CA  ARG A 351      24.791   7.111  20.905  1.00 35.49           C
ATOM   2683  C   ARG A 351      23.526   7.882  21.299  1.00 35.18           C
ATOM   2684  O   ARG A 351      22.429   7.538  20.862  1.00 35.63           O
ATOM   2685  CB  ARG A 351      25.233   6.183  22.036  1.00 35.19           C
ATOM   2686  CG  ARG A 351      24.144   5.240  22.547  1.00 35.83           C
ATOM   2687  CD  ARG A 351      24.676   4.318  23.654  1.00 36.05           C
ATOM   2688  NE  ARG A 351      25.699   3.394  23.166  1.00 35.91           N
ATOM   2689  CZ  ARG A 351      26.944   3.300  23.638  1.00 36.49           C
ATOM   2690  NH1 ARG A 351      27.782   2.430  23.085  1.00 36.41           N
ATOM   2691  NH2 ARG A 351      27.360   4.063  24.651  1.00 37.51           N
ATOM   2692  N   VAL A 352      23.690   8.941  22.088  1.00 34.28           N
ATOM   2693  CA  VAL A 352      22.541   9.748  22.503  1.00 34.93           C
ATOM   2694  C   VAL A 352      21.897  10.413  21.283  1.00 34.81           C
ATOM   2695  O   VAL A 352      20.682  10.353  21.110  1.00 35.11           O
ATOM   2696  CB  VAL A 352      22.934  10.769  23.592  1.00 35.03           C
ATOM   2697  CG1 VAL A 352      21.788  11.752  23.861  1.00 35.41           C
ATOM   2698  CG2 VAL A 352      23.353  10.020  24.876  1.00 34.86           C
ATOM   2699  N   LYS A 353      22.709  11.018  20.422  1.00 34.54           N
ATOM   2700  CA  LYS A 353      22.173  11.686  19.221  1.00 34.81           C
ATOM   2701  C   LYS A 353      21.403  10.748  18.288  1.00 35.17           C
ATOM   2702  O   LYS A 353      20.299  11.082  17.850  1.00 35.27           O
ATOM   2703  CB  LYS A 353      23.288  12.407  18.457  1.00 34.25           C
ATOM   2704  CG  LYS A 353      23.894  13.578  19.231  1.00 35.98           C
ATOM   2705  CD  LYS A 353      24.934  14.321  18.360  1.00 35.60           C
ATOM   2706  CE  LYS A 353      25.416  15.579  19.069  1.00 35.64           C
ATOM   2707  NZ  LYS A 353      26.322  16.370  18.162  1.00 33.97           N
ATOM   2708  N   PHE A 354      21.976   9.586  17.964  1.00 34.97           N
ATOM   2709  CA  PHE A 354      21.266   8.635  17.094  1.00 34.56           C
ATOM   2710  C   PHE A 354      19.987   8.120  17.782  1.00 34.82           C
ATOM   2711  O   PHE A 354      18.923   8.039  17.157  1.00 34.83           O
ATOM   2712  CB  PHE A 354      22.158   7.451  16.719  1.00 34.58           C
ATOM   2713  CG  PHE A 354      23.161   7.752  15.641  1.00 34.52           C
ATOM   2714  CD1 PHE A 354      24.527   7.757  15.925  1.00 34.95           C
ATOM   2715  CD2 PHE A 354      22.738   8.002  14.326  1.00 35.26           C
ATOM   2716  CE1 PHE A 354      25.465   8.013  14.915  1.00 35.68           C
ATOM   2717  CE2 PHE A 354      23.672   8.268  13.306  1.00 36.72           C
ATOM   2718  CZ  PHE A 354      25.033   8.270  13.606  1.00 36.71           C
ATOM   2719  N   THR A 355      20.101   7.781  19.067  1.00 35.25           N
ATOM   2720  CA  THR A 355      18.984   7.182  19.824  1.00 35.63           C
ATOM   2721  C   THR A 355      17.752   8.087  19.826  1.00 35.92           C
ATOM   2722  O   THR A 355      16.628   7.620  19.590  1.00 36.53           O
ATOM   2723  CB  THR A 355      19.407   6.837  21.281  1.00 35.72           C
ATOM   2724  OG1 THR A 355      20.400   5.807  21.238  1.00 35.32           O
ATOM   2725  CG2 THR A 355      18.209   6.325  22.115  1.00 36.49           C
ATOM   2726  N   MET A 356      17.984   9.380  20.036  1.00 36.07           N
ATOM   2727  CA  MET A 356      16.905  10.365  20.170  1.00 36.53           C
ATOM   2728  C   MET A 356      16.317  10.812  18.825  1.00 36.08           C
ATOM   2729  O   MET A 356      15.342  11.574  18.804  1.00 37.76           O
ATOM   2730  CB  MET A 356      17.393  11.589  20.957  1.00 36.44           C
ATOM   2731  CG  MET A 356      18.384  12.480  20.171  1.00 36.19           C
ATOM   2732  SD  MET A 356      19.137  13.727  21.238  1.00 38.27           S
ATOM   2733  CE  MET A 356      17.731  14.780  21.612  1.00 40.15           C
ATOM   2734  N   GLY A 357      16.897  10.349  17.720  1.00 35.25           N
ATOM   2735  CA  GLY A 357      16.386  10.684  16.387  1.00 33.33           C
ATOM   2736  C   GLY A 357      16.947  11.971  15.798  1.00 31.91           C
ATOM   2737  O   GLY A 357      16.452  12.458  14.773  1.00 34.41           O
ATOM   2738  N   LEU A 358      18.009  12.498  16.401  1.00 27.55           N
ATOM   2739  CA  LEU A 358      18.545  13.795  15.998  1.00 24.62           C
ATOM   2740  C   LEU A 358      19.011  13.826  14.527  1.00 23.32           C
ATOM   2741  O   LEU A 358      18.874  14.849  13.873  1.00 21.84           O
ATOM   2742  CB  LEU A 358      19.729  14.172  16.880  1.00 24.32           C
ATOM   2743  CG  LEU A 358      19.893  15.547  17.546  1.00 26.78           C
ATOM   2744  CD1 LEU A 358      21.368  15.945  17.613  1.00 23.17           C
ATOM   2745  CD2 LEU A 358      18.961  16.690  17.123  1.00 22.96           C
ATOM   2746  N   PHE A 359      19.529  12.706  14.031  1.00 23.07           N
ATOM   2747  CA  PHE A 359      20.006  12.636  12.632  1.00 23.44           C
ATOM   2748  C   PHE A 359      18.823  12.637  11.651  1.00 23.98           C
ATOM   2749  O   PHE A 359      18.962  13.049  10.490  1.00 25.03           O
ATOM   2750  CB  PHE A 359      20.864  11.390  12.414  1.00 23.20           C
ATOM   2751  CG  PHE A 359      22.279  11.515  12.915  1.00 23.89           C
ATOM   2752  CD1 PHE A 359      22.575  11.403  14.282  1.00 23.57           C
ATOM   2753  CD2 PHE A 359      23.327  11.734  12.023  1.00 23.74           C
ATOM   2754  CE1 PHE A 359      23.894  11.497  14.743  1.00 22.34           C
ATOM   2755  CE2 PHE A 359      24.650  11.830  12.464  1.00 23.75           C
ATOM   2756  CZ  PHE A 359      24.942  11.720  13.834  1.00 24.31           C
ATOM   2757  N   GLU A 360      17.666  12.184  12.127  1.00 23.83           N
ATOM   2758  CA  GLU A 360      16.445  12.155  11.318  1.00 23.87           C
ATOM   2759  C   GLU A 360      15.649  13.442  11.391  1.00 24.17           C
ATOM   2760  O   GLU A 360      15.013  13.848  10.403  1.00 24.79           O
ATOM   2761  CB  GLU A 360      15.575  10.961  11.706  1.00 23.61           C
ATOM   2762  CG  GLU A 360      16.049   9.634  11.092  1.00 25.62           C
ATOM   2763  CD  GLU A 360      17.462   9.245  11.501  1.00 25.82           C
ATOM   2764  OE1 GLU A 360      17.634   8.714  12.623  1.00 26.74           O
ATOM   2765  OE2 GLU A 360      18.394   9.469  10.686  1.00 26.05           O
ATOM   2766  N   ASN A 361      15.670  14.084  12.566  1.00 23.43           N
ATOM   2767  CA  ASN A 361      14.987  15.345  12.774  1.00 23.53           C
ATOM   2768  C   ASN A 361      15.884  16.399  13.421  1.00 23.28           C
ATOM   2769  O   ASN A 361      15.683  16.788  14.593  1.00 23.45           O
ATOM   2770  CB  ASN A 361      13.696  15.129  13.569  1.00 23.49           C
ATOM   2771  CG  ASN A 361      12.633  14.429  12.738  1.00 24.54           C
ATOM   2772  OD1 ASN A 361      11.894  15.071  11.993  1.00 28.30           O
ATOM   2773  ND2 ASN A 361      12.578  13.123  12.842  1.00 23.67           N
ATOM   2774  N   PRO A 362      16.897  16.871  12.669  1.00 22.69           N
ATOM   2775  CA  PRO A 362      17.821  17.863  13.218  1.00 21.89           C
ATOM   2776  C   PRO A 362      17.223  19.267  13.341  1.00 21.68           C
ATOM   2777  O   PRO A 362      17.780  20.103  14.063  1.00 21.49           O
ATOM   2778  CB  PRO A 362      18.992  17.851  12.215  1.00 22.08           C
ATOM   2779  CG  PRO A 362      18.360  17.407  10.924  1.00 22.48           C
ATOM   2780  CD  PRO A 362      17.259  16.471  11.288  1.00 22.58           C
ATOM   2781  N   TYR A 363      16.113  19.536  12.637  1.00 21.04           N
ATOM   2782  CA  TYR A 363      15.518  20.865  12.613  1.00 21.53           C
ATOM   2783  C   TYR A 363      14.211  20.954  13.410  1.00 20.99           C
ATOM   2784  O   TYR A 363      13.542  19.940  13.639  1.00 21.49           O
ATOM   2785  CB  TYR A 363      15.287  21.358  11.169  1.00 21.84           C
ATOM   2786  CG  TYR A 363      16.587  21.490  10.408  1.00 22.65           C
ATOM   2787  CD1 TYR A 363      17.487  22.515  10.703  1.00 23.63           C
ATOM   2788  CD2 TYR A 363      16.926  20.574   9.415  1.00 24.97           C
ATOM   2789  CE1 TYR A 363      18.687  22.637  10.012  1.00 24.20           C
ATOM   2790  CE2 TYR A 363      18.127  20.680   8.727  1.00 24.80           C
ATOM   2791  CZ  TYR A 363      18.993  21.713   9.017  1.00 25.40           C
ATOM   2792  OH  TYR A 363      20.195  21.815   8.322  1.00 26.53           O
ATOM   2793  N   ALA A 364      13.876  22.178  13.808  1.00 21.58           N
ATOM   2794  CA  ALA A 364      12.672  22.453  14.605  1.00 21.50           C
ATOM   2795  C   ALA A 364      11.392  22.181  13.809  1.00 22.71           C
ATOM   2796  O   ALA A 364      11.381  22.241  12.555  1.00 22.43           O
ATOM   2797  CB  ALA A 364      12.690  23.869  15.102  1.00 21.19           C
ATOM   2798  N   ASP A 365      10.324  21.853  14.533  1.00 22.45           N
ATOM   2799  CA  ASP A 365       9.002  21.697  13.922  1.00 23.33           C
ATOM   2800  C   ASP A 365       8.162  22.953  14.169  1.00 23.74           C
ATOM   2801  O   ASP A 365       7.755  23.215  15.306  1.00 23.11           O
ATOM   2802  CB  ASP A 365       8.335  20.435  14.476  1.00 23.47           C
ATOM   2803  CG  ASP A 365       6.952  20.186  13.892  1.00 24.13           C
ATOM   2804  OD1 ASP A 365       6.490  20.982  13.035  1.00 24.04           O
ATOM   2805  OD2 ASP A 365       6.335  19.190  14.324  1.00 27.16           O
ATOM   2806  N   PRO A 366       7.898  23.756  13.120  1.00 23.72           N
ATOM   2807  CA  PRO A 366       7.153  25.000  13.327  1.00 23.91           C
ATOM   2808  C   PRO A 366       5.763  24.783  13.933  1.00 23.81           C
ATOM   2809  O   PRO A 366       5.245  25.690  14.590  1.00 24.43           O
ATOM   2810  CB  PRO A 366       7.045  25.601  11.913  1.00 25.11           C
ATOM   2811  CG  PRO A 366       7.297  24.464  11.007  1.00 25.12           C
ATOM   2812  CD  PRO A 366       8.271  23.582  11.699  1.00 24.48           C
ATOM   2813  N   ALA A 367       5.195  23.590  13.749  1.00 23.51           N
ATOM   2814  CA  ALA A 367       3.853  23.276  14.266  1.00 24.25           C
ATOM   2815  C   ALA A 367       3.868  23.096  15.790  1.00 24.10           C
ATOM   2816  O   ALA A 367       2.806  23.053  16.430  1.00 25.07           O
ATOM   2817  CB  ALA A 367       3.302  22.036  13.602  1.00 25.03           C
ATOM   2818  N   MET A 368       5.067  22.974  16.352  1.00 23.65           N
ATOM   2819  CA  MET A 368       5.231  22.827  17.816  1.00 23.73           C
ATOM   2820  C   MET A 368       5.255  24.170  18.539  1.00 23.52           C
ATOM   2821  O   MET A 368       5.080  24.203  19.777  1.00 22.64           O
ATOM   2822  CB  MET A 368       6.493  22.030  18.145  1.00 23.99           C
ATOM   2823  CG  MET A 368       6.398  20.560  17.773  1.00 26.99           C
ATOM   2824  SD  MET A 368       5.210  19.667  18.802  1.00 32.90           S
ATOM   2825  CE  MET A 368       6.213  19.449  20.277  1.00 30.91           C
ATOM   2826  N   ALA A 369       5.439  25.269  17.803  1.00 22.56           N
ATOM   2827  CA  ALA A 369       5.579  26.596  18.420  1.00 23.59           C
ATOM   2828  C   ALA A 369       4.406  26.929  19.349  1.00 23.98           C
ATOM   2829  O   ALA A 369       4.601  27.540  20.401  1.00 24.36           O
ATOM   2830  CB  ALA A 369       5.776  27.701  17.374  1.00 23.12           C
ATOM   2831  N   GLU A 370       3.205  26.496  18.962  1.00 24.51           N
ATOM   2832  CA  GLU A 370       1.985  26.781  19.721  1.00 26.12           C
ATOM   2833  C   GLU A 370       1.911  26.061  21.078  1.00 25.10           C
ATOM   2834  O   GLU A 370       1.018  26.372  21.880  1.00 25.14           O
ATOM   2835  CB  GLU A 370       0.726  26.477  18.880  1.00 26.23           C
ATOM   2836  CG  GLU A 370       0.484  24.991  18.585  1.00 28.93           C
ATOM   2837  CD  GLU A 370      -0.955  24.683  18.117  1.00 31.57           C
ATOM   2838  OE1 GLU A 370      -1.669  23.931  18.835  1.00 39.08           O
ATOM   2839  OE2 GLU A 370      -1.369  25.200  17.049  1.00 35.20           O
ATOM   2840  N   GLN A 371       2.812  25.108  21.322  1.00 23.24           N
ATOM   2841  CA  GLN A 371       2.862  24.377  22.609  1.00 22.99           C
ATOM   2842  C   GLN A 371       3.320  25.298  23.738  1.00 22.97           C
ATOM   2843  O   GLN A 371       3.020  25.025  24.922  1.00 22.25           O
ATOM   2844  CB  GLN A 371       3.813  23.178  22.541  1.00 23.14           C
ATOM   2845  CG  GLN A 371       3.335  22.025  21.658  1.00 24.64           C
ATOM   2846  CD  GLN A 371       2.047  21.411  22.165  1.00 28.31           C
ATOM   2847  OE1 GLN A 371       1.842  21.269  23.375  1.00 25.72           O
ATOM   2848  NE2 GLN A 371       1.158  21.057  21.241  1.00 30.01           N
ATOM   2849  N   LEU A 372       4.050  26.357  23.384  1.00 21.98           N
ATOM   2850  CA  LEU A 372       4.572  27.307  24.383  1.00 22.71           C
ATOM   2851  C   LEU A 372       3.431  27.982  25.146  1.00 23.66           C
ATOM   2852  O   LEU A 372       2.527  28.567  24.545  1.00 23.11           O
ATOM   2853  CB  LEU A 372       5.479  28.361  23.744  1.00 22.28           C
ATOM   2854  CG  LEU A 372       6.266  29.230  24.736  1.00 22.77           C
ATOM   2855  CD1 LEU A 372       7.348  28.412  25.413  1.00 21.34           C
ATOM   2856  CD2 LEU A 372       6.864  30.465  24.055  1.00 22.73           C
ATOM   2857  N   GLY A 373       3.463  27.864  26.479  1.00 24.18           N
ATOM   2858  CA  GLY A 373       2.470  28.525  27.332  1.00 26.42           C
ATOM   2859  C   GLY A 373       1.062  27.992  27.153  1.00 28.24           C
ATOM   2860  O   GLY A 373       0.097  28.672  27.485  1.00 26.52           O
ATOM   2861  N   LYS A 374       0.936  26.779  26.616  1.00 33.12           N
ATOM   2862  CA  LYS A 374      -0.403  26.264  26.261  1.00 35.25           C
ATOM   2863  C   LYS A 374      -1.280  26.209  27.518  1.00 35.68           C
ATOM   2864  O   LYS A 374      -0.832  25.774  28.588  1.00 35.13           O
ATOM   2865  CB  LYS A 374      -0.312  24.878  25.623  1.00 36.23           C
ATOM   2866  CG  LYS A 374      -1.144  24.746  24.385  1.00 40.61           C
ATOM   2867  CD  LYS A 374      -0.984  23.390  23.704  1.00 42.48           C
ATOM   2868  CE  LYS A 374      -1.125  23.509  22.187  1.00 47.41           C
ATOM   2869  NZ  LYS A 374      -2.448  24.073  21.745  1.00 49.49           N
ATOM   2870  N   GLN A 375      -2.541  26.628  27.397  1.00 35.69           N
ATOM   2871  CA  GLN A 375      -3.416  26.664  28.572  1.00 36.38           C
ATOM   2872  C   GLN A 375      -3.512  25.338  29.344  1.00 36.04           C
ATOM   2873  O   GLN A 375      -3.570  25.339  30.580  1.00 35.72           O
ATOM   2874  CB  GLN A 375      -4.806  27.214  28.220  1.00 37.20           C
ATOM   2875  CG  GLN A 375      -5.688  27.474  29.430  1.00 38.01           C
ATOM   2876  CD  GLN A 375      -5.062  28.486  30.400  1.00 40.44           C
ATOM   2877  OE1 GLN A 375      -4.456  29.481  29.975  1.00 41.37           O
ATOM   2878  NE2 GLN A 375      -5.167  28.211  31.700  1.00 41.45           N
ATOM   2879  N   GLU A 376      -3.533  24.214  28.633  1.00 35.64           N
ATOM   2880  CA  GLU A 376      -3.553  22.903  29.292  1.00 36.28           C
ATOM   2881  C   GLU A 376      -2.344  22.717  30.223  1.00 35.74           C
ATOM   2882  O   GLU A 376      -2.459  22.146  31.321  1.00 36.20           O
ATOM   2883  CB  GLU A 376      -3.590  21.779  28.262  1.00 35.69           C
ATOM   2884  CG  GLU A 376      -4.873  21.719  27.422  1.00 38.81           C
ATOM   2885  CD  GLU A 376      -4.861  22.600  26.176  1.00 40.37           C
ATOM   2886  OE1 GLU A 376      -4.060  23.552  26.065  1.00 37.81           O
ATOM   2887  OE2 GLU A 376      -5.678  22.334  25.262  1.00 44.28           O
ATOM   2888  N   HIS A 377      -1.186  23.210  29.789  1.00 35.36           N
ATOM   2889  CA  HIS A 377       0.027  23.136  30.625  1.00 34.65           C
ATOM   2890  C   HIS A 377      -0.078  24.064  31.837  1.00 34.48           C
ATOM   2891  O   HIS A 377       0.364  23.718  32.937  1.00 34.29           O
ATOM   2892  CB  HIS A 377       1.278  23.511  29.821  1.00 33.78           C
ATOM   2893  CG  HIS A 377       1.456  22.741  28.546  1.00 35.08           C
ATOM   2894  ND1 HIS A 377       0.743  21.598  28.233  1.00 38.10           N
ATOM   2895  CD2 HIS A 377       2.295  22.954  27.505  1.00 32.53           C
ATOM   2896  CE1 HIS A 377       1.126  21.155  27.045  1.00 35.57           C
ATOM   2897  NE2 HIS A 377       2.065  21.959  26.585  1.00 38.32           N
ATOM   2898  N   ARG A 378      -0.656  25.245  31.630  1.00 34.61           N
ATOM   2899  CA  ARG A 378      -0.927  26.160  32.748  1.00 34.61           C
ATOM   2900  C   ARG A 378      -1.898  25.541  33.748  1.00 35.26           C
ATOM   2901  O   ARG A 378      -1.696  25.678  34.947  1.00 34.45           O
ATOM   2902  CB  ARG A 378      -1.467  27.495  32.244  1.00 35.31           C
ATOM   2903  CG  ARG A 378      -0.448  28.258  31.381  1.00 35.36           C
ATOM   2904  CD  ARG A 378      -0.931  29.687  31.125  1.00 37.37           C
ATOM   2905  NE  ARG A 378      -0.060  30.339  30.146  1.00 38.54           N
ATOM   2906  CZ  ARG A 378       1.080  30.959  30.458  1.00 36.68           C
ATOM   2907  NH1 ARG A 378       1.491  31.037  31.722  1.00 35.92           N
ATOM   2908  NH2 ARG A 378       1.803  31.510  29.485  1.00 38.83           N
ATOM   2909  N   ASP A 379      -2.927  24.848  33.254  1.00 35.48           N
ATOM   2910  CA  ASP A 379      -3.855  24.122  34.150  1.00 35.59           C
ATOM   2911  C   ASP A 379      -3.105  23.087  34.995  1.00 35.33           C
ATOM   2912  O   ASP A 379      -3.357  22.949  36.190  1.00 34.94           O
ATOM   2913  CB  ASP A 379      -4.958  23.442  33.344  1.00 35.81           C
ATOM   2914  CG  ASP A 379      -5.912  24.440  32.666  1.00 38.18           C
ATOM   2915  OD1 ASP A 379      -6.674  24.000  31.785  1.00 40.52           O
ATOM   2916  OD2 ASP A 379      -5.910  25.644  33.013  1.00 38.79           O
ATOM   2917  N   LEU A 380      -2.161  22.381  34.378  1.00 34.73           N
ATOM   2918  CA  LEU A 380      -1.312  21.427  35.090  1.00 34.54           C
ATOM   2919  C   LEU A 380      -0.439  22.134  36.145  1.00 34.94           C
ATOM   2920  O   LEU A 380      -0.322  21.656  37.279  1.00 33.88           O
ATOM   2921  CB  LEU A 380      -0.437  20.638  34.102  1.00 34.94           C
ATOM   2922  CG  LEU A 380       0.598  19.676  34.700  1.00 34.92           C
ATOM   2923  CD1 LEU A 380      -0.078  18.562  35.476  1.00 36.47           C
ATOM   2924  CD2 LEU A 380       1.491  19.109  33.580  1.00 34.52           C
ATOM   2925  N   ALA A 381       0.168  23.260  35.769  1.00 34.66           N
ATOM   2926  CA  ALA A 381       1.003  24.030  36.701  1.00 34.78           C
ATOM   2927  C   ALA A 381       0.169  24.524  37.890  1.00 34.95           C
ATOM   2928  O   ALA A 381       0.633  24.525  39.027  1.00 35.02           O
ATOM   2929  CB  ALA A 381       1.664  25.202  35.976  1.00 35.12           C
ATOM   2930  N   ARG A 382      -1.068  24.925  37.609  1.00 34.71           N
ATOM   2931  CA  ARG A 382      -2.008  25.376  38.641  1.00 34.72           C
ATOM   2932  C   ARG A 382      -2.333  24.252  39.630  1.00 34.83           C
ATOM   2933  O   ARG A 382      -2.340  24.478  40.843  1.00 34.88           O
ATOM   2934  CB  ARG A 382      -3.274  25.902  37.962  1.00 34.63           C
ATOM   2935  CG  ARG A 382      -4.356  26.386  38.914  1.00 33.36           C
ATOM   2936  CD  ARG A 382      -5.453  26.992  38.056  1.00 34.91           C
ATOM   2937  NE  ARG A 382      -6.616  27.360  38.861  1.00 36.31           N
ATOM   2938  CZ  ARG A 382      -7.682  27.986  38.370  1.00 38.52           C
ATOM   2939  NH1 ARG A 382      -8.709  28.277  39.171  1.00 39.24           N
ATOM   2940  NH2 ARG A 382      -7.723  28.328  37.076  1.00 39.27           N
ATOM   2941  N   GLU A 383      -2.586  23.055  39.101  1.00 34.66           N
ATOM   2942  CA  GLU A 383      -2.778  21.848  39.905  1.00 35.55           C
ATOM   2943  C   GLU A 383      -1.546  21.570  40.781  1.00 34.79           C
ATOM   2944  O   GLU A 383      -1.661  21.318  41.979  1.00 34.36           O
ATOM   2945  CB  GLU A 383      -3.060  20.649  38.989  1.00 35.73           C
ATOM   2946  CG  GLU A 383      -3.240  19.330  39.758  1.00 36.63           C
ATOM   2947  CD  GLU A 383      -3.244  18.103  38.852  1.00 38.43           C
ATOM   2948  OE1 GLU A 383      -3.464  18.253  37.627  1.00 40.74           O
ATOM   2949  OE2 GLU A 383      -3.015  16.979  39.364  1.00 40.90           O
ATOM   2950  N   ALA A 384      -0.364  21.645  40.180  1.00 34.35           N
ATOM   2951  CA  ALA A 384       0.877  21.373  40.914  1.00 34.18           C
ATOM   2952  C   ALA A 384       1.103  22.402  42.041  1.00 34.29           C
ATOM   2953  O   ALA A 384       1.471  22.047  43.183  1.00 34.09           O
ATOM   2954  CB  ALA A 384       2.061  21.367  39.920  1.00 34.52           C
ATOM   2955  N   ALA A 385       0.882  23.678  41.719  1.00 34.42           N
ATOM   2956  CA  ALA A 385       1.049  24.759  42.694  1.00 34.42           C
ATOM   2957  C   ALA A 385       0.134  24.508  43.900  1.00 34.52           C
ATOM   2958  O   ALA A 385       0.582  24.530  45.050  1.00 34.95           O
ATOM   2959  CB  ALA A 385       0.735  26.104  42.050  1.00 34.68           C
ATOM   2960  N   ARG A 386      -1.134  24.214  43.614  1.00 34.50           N
ATOM   2961  CA  ARG A 386      -2.109  23.944  44.674  1.00 34.65           C
ATOM   2962  C   ARG A 386      -1.690  22.749  45.533  1.00 34.83           C
ATOM   2963  O   ARG A 386      -1.768  22.810  46.777  1.00 34.97           O
ATOM   2964  CB  ARG A 386      -3.498  23.747  44.073  1.00 35.43           C
ATOM   2965  CG  ARG A 386      -4.602  23.439  45.115  1.00 37.48           C
ATOM   2966  CD  ARG A 386      -5.003  21.969  45.047  1.00 42.42           C
ATOM   2967  NE  ARG A 386      -5.425  21.543  43.711  1.00 44.85           N
ATOM   2968  CZ  ARG A 386      -5.800  20.303  43.403  1.00 46.83           C
ATOM   2969  NH1 ARG A 386      -5.823  19.360  44.341  1.00 47.77           N
ATOM   2970  NH2 ARG A 386      -6.163  20.005  42.167  1.00 47.21           N
ATOM   2971  N   LYS A 387      -1.261  21.668  44.876  1.00 34.24           N
ATOM   2972  CA  LYS A 387      -0.847  20.453  45.585  1.00 34.68           C
ATOM   2973  C   LYS A 387       0.441  20.621  46.398  1.00 34.23           C
ATOM   2974  O   LYS A 387       0.676  19.864  47.367  1.00 34.38           O
ATOM   2975  CB  LYS A 387      -0.712  19.279  44.615  1.00 34.59           C
ATOM   2976  CG  LYS A 387      -2.058  18.771  44.143  1.00 34.81           C
ATOM   2977  CD  LYS A 387      -1.937  17.693  43.091  1.00 38.44           C
ATOM   2978  CE  LYS A 387      -3.320  17.148  42.784  1.00 40.39           C
ATOM   2979  NZ  LYS A 387      -3.244  15.936  41.927  1.00 40.35           N
ATOM   2980  N   SER A 388       1.251  21.607  46.012  1.00 33.91           N
ATOM   2981  CA  SER A 388       2.544  21.850  46.679  1.00 33.97           C
ATOM   2982  C   SER A 388       2.384  22.603  48.001  1.00 34.18           C
ATOM   2983  O   SER A 388       3.303  22.591  48.831  1.00 34.06           O
ATOM   2984  CB  SER A 388       3.494  22.636  45.767  1.00 33.97           C
ATOM   2985  OG  SER A 388       3.134  24.007  45.703  1.00 34.20           O
ATOM   2986  N   LEU A 389       1.251  23.286  48.188  1.00 33.83           N
ATOM   2987  CA  LEU A 389       1.087  24.162  49.366  1.00 33.93           C
ATOM   2988  C   LEU A 389       1.049  23.344  50.642  1.00 33.75           C
ATOM   2989  O   LEU A 389       0.346  22.345  50.699  1.00 34.29           O
ATOM   2990  CB  LEU A 389      -0.209  24.971  49.294  1.00 34.59           C
ATOM   2991  CG  LEU A 389      -0.456  25.738  47.992  1.00 34.67           C
ATOM   2992  CD1 LEU A 389      -1.831  26.420  48.047  1.00 36.10           C
ATOM   2993  CD2 LEU A 389       0.671  26.737  47.653  1.00 34.53           C
ATOM   2994  N   VAL A 390       1.793  23.772  51.654  1.00 33.23           N
ATOM   2995  CA  VAL A 390       1.705  23.114  52.980  1.00 33.31           C
ATOM   2996  C   VAL A 390       1.099  24.073  53.996  1.00 33.90           C
ATOM   2997  O   VAL A 390       1.642  25.151  54.277  1.00 34.33           O
ATOM   2998  CB  VAL A 390       3.078  22.585  53.472  1.00 33.14           C
ATOM   2999  CG1 VAL A 390       2.919  21.877  54.844  1.00 33.36           C
ATOM   3000  CG2 VAL A 390       3.726  21.632  52.425  1.00 33.16           C
ATOM   3001  N   LEU A 391      -0.043  23.676  54.533  1.00 33.68           N
ATOM   3002  CA  LEU A 391      -0.723  24.478  55.533  1.00 34.07           C
ATOM   3003  C   LEU A 391      -0.050  24.219  56.881  1.00 34.52           C
ATOM   3004  O   LEU A 391      -0.095  23.092  57.406  1.00 34.57           O
ATOM   3005  CB  LEU A 391      -2.197  24.099  55.551  1.00 33.94           C
ATOM   3006  CG  LEU A 391      -3.129  24.841  56.510  1.00 34.28           C
ATOM   3007  CD1 LEU A 391      -3.101  26.335  56.195  1.00 34.89           C
ATOM   3008  CD2 LEU A 391      -4.534  24.264  56.372  1.00 35.44           C
ATOM   3009  N   LEU A 392       0.571  25.260  57.435  1.00 34.33           N
ATOM   3010  CA  LEU A 392       1.293  25.125  58.710  1.00 34.92           C
ATOM   3011  C   LEU A 392       0.483  25.525  59.935  1.00 34.94           C
ATOM   3012  O   LEU A 392       0.767  25.069  61.056  1.00 34.74           O
ATOM   3013  CB  LEU A 392       2.576  25.949  58.676  1.00 35.63           C
ATOM   3014  CG  LEU A 392       3.629  25.522  57.650  1.00 36.87           C
ATOM   3015  CD1 LEU A 392       4.838  26.428  57.749  1.00 38.73           C
ATOM   3016  CD2 LEU A 392       4.013  24.040  57.831  1.00 39.18           C
ATOM   3017  N   LYS A 393      -0.498  26.401  59.737  1.00 34.70           N
ATOM   3018  CA  LYS A 393      -1.336  26.888  60.847  1.00 35.46           C
ATOM   3019  C   LYS A 393      -2.689  27.285  60.273  1.00 35.31           C
ATOM   3020  O   LYS A 393      -2.751  27.868  59.184  1.00 34.66           O
ATOM   3021  CB  LYS A 393      -0.672  28.099  61.517  1.00 35.42           C
ATOM   3022  CG  LYS A 393      -1.373  28.636  62.745  1.00 36.39           C
ATOM   3023  CD  LYS A 393      -0.599  29.811  63.323  1.00 36.85           C
ATOM   3024  CE  LYS A 393      -1.366  30.476  64.430  1.00 36.38           C
ATOM   3025  NZ  LYS A 393      -0.530  31.437  65.211  1.00 38.37           N
ATOM   3026  N   ASN A 394      -3.766  26.990  61.003  1.00 35.66           N
ATOM   3027  CA  ASN A 394      -5.093  27.374  60.527  1.00 36.41           C
ATOM   3028  C   ASN A 394      -5.977  27.715  61.717  1.00 37.44           C
ATOM   3029  O   ASN A 394      -6.958  27.031  61.980  1.00 38.58           O
ATOM   3030  CB  ASN A 394      -5.715  26.273  59.652  1.00 36.48           C
ATOM   3031  CG  ASN A 394      -6.956  26.749  58.889  1.00 36.86           C
ATOM   3032  OD1 ASN A 394      -7.758  25.934  58.395  1.00 37.80           O
ATOM   3033  ND2 ASN A 394      -7.125  28.063  58.803  1.00 35.16           N
ATOM   3034  N   GLY A 395      -5.562  28.747  62.449  1.00 38.65           N
ATOM   3035  CA  GLY A 395      -6.227  29.213  63.672  1.00 39.59           C
ATOM   3036  C   GLY A 395      -5.211  29.375  64.794  1.00 41.22           C
ATOM   3037  O   GLY A 395      -4.331  28.536  64.960  1.00 41.08           O
ATOM   3038  N   LYS A 396      -5.356  30.431  65.596  1.00 42.71           N
ATOM   3039  CA  LYS A 396      -4.387  30.759  66.663  1.00 43.28           C
ATOM   3040  C   LYS A 396      -4.527  29.930  67.938  1.00 44.33           C
ATOM   3041  O   LYS A 396      -3.593  29.837  68.761  1.00 44.28           O
ATOM   3042  CB  LYS A 396      -4.492  32.243  67.008  1.00 43.77           C
ATOM   3043  CG  LYS A 396      -3.973  33.169  65.926  1.00 44.36           C
ATOM   3044  CD  LYS A 396      -3.836  34.584  66.451  1.00 44.35           C
ATOM   3045  CE  LYS A 396      -3.407  35.556  65.364  1.00 45.20           C
ATOM   3046  NZ  LYS A 396      -3.497  36.960  65.863  1.00 44.76           N
ATOM   3047  N   THR A 397      -5.708  29.370  68.140  1.00 44.63           N
ATOM   3048  CA  THR A 397      -5.933  28.486  69.268  1.00 45.83           C
ATOM   3049  C   THR A 397      -6.732  27.306  68.751  1.00 46.55           C
ATOM   3050  O   THR A 397      -7.334  27.382  67.669  1.00 46.97           O
ATOM   3051  CB  THR A 397      -6.664  29.183  70.454  1.00 45.85           C
ATOM   3052  OG1 THR A 397      -8.064  29.308  70.180  1.00 45.16           O
ATOM   3053  CG2 THR A 397      -6.073  30.559  70.740  1.00 46.56           C
ATOM   3054  N   SER A 398      -6.727  26.227  69.527  1.00 47.41           N
ATOM   3055  CA  SER A 398      -7.431  24.996  69.187  1.00 47.51           C
ATOM   3056  C   SER A 398      -8.944  25.201  69.163  1.00 46.88           C
ATOM   3057  O   SER A 398      -9.691  24.324  68.717  1.00 48.20           O
ATOM   3058  CB  SER A 398      -7.093  23.918  70.221  1.00 47.46           C
ATOM   3059  OG  SER A 398      -7.645  24.249  71.478  1.00 49.63           O
ATOM   3060  N   THR A 399      -9.390  26.351  69.653  1.00 44.58           N
ATOM   3061  CA  THR A 399     -10.810  26.640  69.740  1.00 43.23           C
ATOM   3062  C   THR A 399     -11.290  27.744  68.783  1.00 40.43           C
ATOM   3063  O   THR A 399     -12.489  28.009  68.687  1.00 39.97           O
ATOM   3064  CB  THR A 399     -11.213  27.009  71.159  1.00 43.60           C
ATOM   3065  OG1 THR A 399     -10.502  28.185  71.573  1.00 45.72           O
ATOM   3066  CG2 THR A 399     -10.940  25.843  72.136  1.00 44.53           C
ATOM   3067  N   ASP A 400     -10.361  28.409  68.110  1.00 38.13           N
ATOM   3068  CA  ASP A 400     -10.737  29.377  67.075  1.00 36.29           C
ATOM   3069  C   ASP A 400     -11.427  28.700  65.895  1.00 35.45           C
ATOM   3070  O   ASP A 400     -11.117  27.553  65.562  1.00 35.42           O
ATOM   3071  CB  ASP A 400      -9.502  30.101  66.539  1.00 36.12           C
ATOM   3072  CG  ASP A 400      -8.974  31.158  67.496  1.00 36.26           C
ATOM   3073  OD1 ASP A 400      -8.178  32.001  67.023  1.00 39.57           O
ATOM   3074  OD2 ASP A 400      -9.370  31.160  68.680  1.00 36.90           O
ATOM   3075  N   ALA A 401     -12.331  29.426  65.239  1.00 34.15           N
ATOM   3076  CA  ALA A 401     -12.860  28.980  63.945  1.00 34.50           C
ATOM   3077  C   ALA A 401     -11.691  28.864  62.963  1.00 34.75           C
ATOM   3078  O   ALA A 401     -10.823  29.728  62.945  1.00 34.60           O
ATOM   3079  CB  ALA A 401     -13.873  29.985  63.420  1.00 34.27           C
ATOM   3080  N   PRO A 402     -11.659  27.796  62.142  1.00 35.89           N
ATOM   3081  CA  PRO A 402     -10.598  27.758  61.119  1.00 36.31           C
ATOM   3082  C   PRO A 402     -10.743  28.932  60.149  1.00 36.69           C
ATOM   3083  O   PRO A 402     -11.853  29.205  59.670  1.00 36.72           O
ATOM   3084  CB  PRO A 402     -10.839  26.423  60.391  1.00 36.72           C
ATOM   3085  CG  PRO A 402     -12.252  26.032  60.732  1.00 38.24           C
ATOM   3086  CD  PRO A 402     -12.551  26.622  62.090  1.00 36.05           C
ATOM   3087  N   LEU A 403      -9.644  29.628  59.865  1.00 36.30           N
ATOM   3088  CA  LEU A 403      -9.703  30.735  58.903  1.00 36.44           C
ATOM   3089  C   LEU A 403      -9.913  30.240  57.475  1.00 36.04           C
ATOM   3090  O   LEU A 403     -10.738  30.794  56.725  1.00 35.14           O
ATOM   3091  CB  LEU A 403      -8.468  31.647  58.985  1.00 36.78           C
ATOM   3092  CG  LEU A 403      -8.560  32.828  57.999  1.00 40.65           C
ATOM   3093  CD1 LEU A 403      -9.655  33.818  58.417  1.00 43.03           C
ATOM   3094  CD2 LEU A 403      -7.232  33.547  57.840  1.00 43.71           C
ATOM   3095  N   LEU A 404      -9.158  29.206  57.104  1.00 34.78           N
ATOM   3096  CA  LEU A 404      -9.239  28.641  55.747  1.00 35.63           C
ATOM   3097  C   LEU A 404     -10.137  27.407  55.750  1.00 35.95           C
ATOM   3098  O   LEU A 404     -10.071  26.605  56.689  1.00 36.14           O
ATOM   3099  CB  LEU A 404      -7.836  28.280  55.241  1.00 35.65           C
ATOM   3100  CG  LEU A 404      -6.804  29.413  55.294  1.00 36.91           C
ATOM   3101  CD1 LEU A 404      -5.445  28.925  54.800  1.00 37.26           C
ATOM   3102  CD2 LEU A 404      -7.261  30.603  54.466  1.00 37.03           C
ATOM   3103  N   PRO A 405     -10.969  27.244  54.704  1.00 36.61           N
ATOM   3104  CA  PRO A 405     -11.064  28.137  53.526  1.00 36.42           C
ATOM   3105  C   PRO A 405     -11.821  29.453  53.772  1.00 36.18           C
ATOM   3106  O   PRO A 405     -12.761  29.506  54.579  1.00 36.05           O
ATOM   3107  CB  PRO A 405     -11.783  27.266  52.482  1.00 37.01           C
ATOM   3108  CG  PRO A 405     -12.562  26.291  53.278  1.00 38.75           C
ATOM   3109  CD  PRO A 405     -11.881  26.085  54.595  1.00 36.86           C
ATOM   3110  N   LEU A 406     -11.374  30.507  53.092  1.00 35.84           N
ATOM   3111  CA  LEU A 406     -11.990  31.831  53.169  1.00 36.51           C
ATOM   3112  C   LEU A 406     -13.216  31.877  52.258  1.00 36.08           C
ATOM   3113  O   LEU A 406     -13.244  31.188  51.230  1.00 35.86           O
ATOM   3114  CB  LEU A 406     -10.986  32.888  52.681  1.00 37.20           C
ATOM   3115  CG  LEU A 406      -9.675  33.067  53.463  1.00 40.10           C
ATOM   3116  CD1 LEU A 406      -8.661  33.794  52.577  1.00 44.28           C
ATOM   3117  CD2 LEU A 406      -9.916  33.799  54.754  1.00 41.40           C
ATOM   3118  N   PRO A 407     -14.213  32.706  52.616  1.00 36.19           N
ATOM   3119  CA  PRO A 407     -15.383  32.886  51.753  1.00 35.19           C
ATOM   3120  C   PRO A 407     -15.063  33.788  50.572  1.00 35.44           C
ATOM   3121  O   PRO A 407     -14.374  34.799  50.715  1.00 35.14           O
ATOM   3122  CB  PRO A 407     -16.394  33.569  52.681  1.00 35.82           C
ATOM   3123  CG  PRO A 407     -15.536  34.368  53.615  1.00 35.50           C
ATOM   3124  CD  PRO A 407     -14.308  33.518  53.840  1.00 36.14           C
ATOM   3125  N   LYS A 408     -15.585  33.407  49.412  1.00 34.74           N
ATOM   3126  CA  LYS A 408     -15.411  34.195  48.190  1.00 34.85           C
ATOM   3127  C   LYS A 408     -16.267  35.465  48.182  1.00 35.01           C
ATOM   3128  O   LYS A 408     -15.947  36.415  47.465  1.00 34.99           O
ATOM   3129  CB  LYS A 408     -15.723  33.338  46.967  1.00 35.23           C
ATOM   3130  CG  LYS A 408     -14.711  32.247  46.712  1.00 35.40           C
ATOM   3131  CD  LYS A 408     -15.176  31.384  45.538  1.00 37.22           C
ATOM   3132  CE  LYS A 408     -14.187  30.279  45.243  1.00 38.81           C
ATOM   3133  NZ  LYS A 408     -14.617  29.507  43.998  1.00 38.21           N
ATOM   3134  N   LYS A 409     -17.339  35.473  48.977  1.00 35.48           N
ATOM   3135  CA  LYS A 409     -18.204  36.647  49.104  1.00 35.87           C
ATOM   3136  C   LYS A 409     -18.016  37.313  50.463  1.00 35.96           C
ATOM   3137  O   LYS A 409     -18.331  36.726  51.513  1.00 36.00           O
ATOM   3138  CB  LYS A 409     -19.677  36.288  48.881  1.00 36.70           C
ATOM   3139  CG  LYS A 409     -20.590  37.519  48.801  1.00 37.99           C
ATOM   3140  CD  LYS A 409     -22.001  37.162  48.404  1.00 41.86           C
ATOM   3141  CE  LYS A 409     -22.879  38.401  48.420  1.00 44.21           C
ATOM   3142  NZ  LYS A 409     -24.213  38.146  47.794  1.00 46.61           N
ATOM   3143  N   ALA A 410     -17.523  38.549  50.429  1.00 35.39           N
ATOM   3144  CA  ALA A 410     -17.337  39.365  51.635  1.00 35.42           C
ATOM   3145  C   ALA A 410     -17.406  40.826  51.183  1.00 35.81           C
ATOM   3146  O   ALA A 410     -17.111  41.116  50.027  1.00 36.30           O
ATOM   3147  CB  ALA A 410     -15.989  39.057  52.266  1.00 35.75           C
ATOM   3148  N   PRO A 411     -17.829  41.752  52.059  1.00 35.24           N
ATOM   3149  CA  PRO A 411     -17.937  43.138  51.569  1.00 34.95           C
ATOM   3150  C   PRO A 411     -16.615  43.719  51.040  1.00 34.95           C
ATOM   3151  O   PRO A 411     -16.589  44.309  49.959  1.00 34.94           O
ATOM   3152  CB  PRO A 411     -18.450  43.900  52.803  1.00 35.00           C
ATOM   3153  CG  PRO A 411     -19.210  42.821  53.574  1.00 35.88           C
ATOM   3154  CD  PRO A 411     -18.304  41.630  53.453  1.00 35.69           C
ATOM   3155  N   LYS A 412     -15.526  43.504  51.768  1.00 35.22           N
ATOM   3156  CA  LYS A 412     -14.261  44.126  51.428  1.00 34.99           C
ATOM   3157  C   LYS A 412     -13.143  43.295  52.007  1.00 35.00           C
ATOM   3158  O   LYS A 412     -13.204  42.894  53.177  1.00 34.13           O
ATOM   3159  CB  LYS A 412     -14.246  45.536  52.008  1.00 35.93           C
ATOM   3160  CG  LYS A 412     -13.164  46.460  51.505  1.00 38.68           C
ATOM   3161  CD  LYS A 412     -13.408  47.821  52.181  1.00 39.99           C
ATOM   3162  CE  LYS A 412     -12.258  48.766  51.941  1.00 42.28           C
ATOM   3163  NZ  LYS A 412     -12.454  50.039  52.684  1.00 40.94           N
ATOM   3164  N   ILE A 413     -12.132  43.020  51.188  1.00 34.01           N
ATOM   3165  CA  ILE A 413     -10.971  42.242  51.632  1.00 34.71           C
ATOM   3166  C   ILE A 413      -9.670  42.946  51.271  1.00 34.86           C
ATOM   3167  O   ILE A 413      -9.636  43.791  50.357  1.00 35.00           O
ATOM   3168  CB  ILE A 413     -10.983  40.782  51.078  1.00 34.97           C
ATOM   3169  CG1 ILE A 413     -10.763  40.754  49.551  1.00 33.76           C
ATOM   3170  CG2 ILE A 413     -12.270  40.064  51.480  1.00 35.03           C
ATOM   3171  CD1 ILE A 413     -10.431  39.348  49.016  1.00 34.83           C
ATOM   3172  N   LEU A 414      -8.615  42.616  52.009  1.00 34.56           N
ATOM   3173  CA  LEU A 414      -7.299  43.207  51.787  1.00 34.85           C
ATOM   3174  C   LEU A 414      -6.318  42.168  51.268  1.00 34.78           C
ATOM   3175  O   LEU A 414      -6.212  41.063  51.828  1.00 34.94           O
ATOM   3176  CB  LEU A 414      -6.762  43.816  53.102  1.00 34.62           C
ATOM   3177  CG  LEU A 414      -5.345  44.411  53.066  1.00 35.11           C
ATOM   3178  CD1 LEU A 414      -5.214  45.593  52.070  1.00 35.76           C
ATOM   3179  CD2 LEU A 414      -4.880  44.810  54.475  1.00 35.69           C
ATOM   3180  N   VAL A 415      -5.588  42.528  50.216  1.00 34.49           N
ATOM   3181  CA  VAL A 415      -4.467  41.726  49.754  1.00 35.05           C
ATOM   3182  C   VAL A 415      -3.215  42.591  49.933  1.00 34.81           C
ATOM   3183  O   VAL A 415      -3.189  43.742  49.499  1.00 35.85           O
ATOM   3184  CB  VAL A 415      -4.644  41.279  48.290  1.00 35.43           C
ATOM   3185  CG1 VAL A 415      -3.396  40.545  47.781  1.00 36.02           C
ATOM   3186  CG2 VAL A 415      -5.908  40.393  48.151  1.00 35.66           C
ATOM   3187  N   ALA A 416      -2.189  42.056  50.581  1.00 34.60           N
ATOM   3188  CA  ALA A 416      -1.043  42.889  50.947  1.00 33.77           C
ATOM   3189  C   ALA A 416       0.263  42.122  50.866  1.00 34.18           C
ATOM   3190  O   ALA A 416       0.266  40.898  50.797  1.00 34.75           O
ATOM   3191  CB  ALA A 416      -1.223  43.454  52.388  1.00 34.04           C
ATOM   3192  N   GLY A 417       1.372  42.853  50.959  1.00 34.74           N
ATOM   3193  CA  GLY A 417       2.683  42.231  51.082  1.00 35.14           C
ATOM   3194  C   GLY A 417       3.480  42.357  49.787  1.00 35.55           C
ATOM   3195  O   GLY A 417       2.912  42.478  48.683  1.00 35.71           O
ATOM   3196  N   SER A 418       4.804  42.349  49.939  1.00 35.10           N
ATOM   3197  CA  SER A 418       5.733  42.415  48.794  1.00 36.13           C
ATOM   3198  C   SER A 418       5.583  41.307  47.748  1.00 35.84           C
ATOM   3199  O   SER A 418       6.029  41.471  46.595  1.00 36.88           O
ATOM   3200  CB  SER A 418       7.167  42.365  49.319  1.00 36.53           C
ATOM   3201  OG  SER A 418       7.342  41.202  50.115  1.00 37.67           O
ATOM   3202  N   HIS A 419       5.015  40.170  48.149  1.00 35.58           N
ATOM   3203  CA  HIS A 419       4.913  39.014  47.243  1.00 35.86           C
ATOM   3204  C   HIS A 419       3.489  38.796  46.721  1.00 35.70           C
ATOM   3205  O   HIS A 419       3.229  37.829  45.990  1.00 36.38           O
ATOM   3206  CB  HIS A 419       5.447  37.758  47.941  1.00 36.24           C
ATOM   3207  CG  HIS A 419       6.933  37.766  48.146  1.00 36.22           C
ATOM   3208  ND1 HIS A 419       7.591  38.759  48.848  1.00 35.87           N
ATOM   3209  CD2 HIS A 419       7.890  36.907  47.722  1.00 36.36           C
ATOM   3210  CE1 HIS A 419       8.888  38.499  48.859  1.00 35.86           C
ATOM   3211  NE2 HIS A 419       9.095  37.380  48.186  1.00 36.38           N
ATOM   3212  N   ALA A 420       2.570  39.706  47.065  1.00 35.30           N
ATOM   3213  CA  ALA A 420       1.172  39.562  46.615  1.00 35.26           C
ATOM   3214  C   ALA A 420       0.947  39.827  45.126  1.00 35.61           C
ATOM   3215  O   ALA A 420       0.038  39.256  44.513  1.00 36.24           O
ATOM   3216  CB  ALA A 420       0.243  40.441  47.446  1.00 34.96           C
ATOM   3217  N   ASP A 421       1.760  40.712  44.552  1.00 35.25           N
ATOM   3218  CA  ASP A 421       1.574  41.137  43.171  1.00 36.75           C
ATOM   3219  C   ASP A 421       2.942  41.264  42.507  1.00 37.05           C
ATOM   3220  O   ASP A 421       3.304  42.322  41.973  1.00 38.26           O
ATOM   3221  CB  ASP A 421       0.810  42.463  43.088  1.00 36.64           C
ATOM   3222  CG  ASP A 421       0.352  42.771  41.674  1.00 38.68           C
ATOM   3223  OD1 ASP A 421      -0.051  41.818  40.958  1.00 38.06           O
ATOM   3224  OD2 ASP A 421       0.410  43.951  41.261  1.00 40.69           O
ATOM   3225  N   ASN A 422       3.697  40.170  42.551  1.00 36.10           N
ATOM   3226  CA  ASN A 422       5.047  40.149  41.995  1.00 35.26           C
ATOM   3227  C   ASN A 422       5.320  38.786  41.378  1.00 34.77           C
ATOM   3228  O   ASN A 422       5.682  37.828  42.078  1.00 35.07           O
ATOM   3229  CB  ASN A 422       6.092  40.514  43.071  1.00 35.20           C
ATOM   3230  CG  ASN A 422       7.458  40.847  42.474  1.00 35.23           C
ATOM   3231  OD1 ASN A 422       8.138  41.797  42.909  1.00 38.32           O
ATOM   3232  ND2 ASN A 422       7.869  40.078  41.510  1.00 32.05           N
ATOM   3233  N   LEU A 423       5.101  38.710  40.063  1.00 34.38           N
ATOM   3234  CA  LEU A 423       5.207  37.439  39.349  1.00 34.53           C
ATOM   3235  C   LEU A 423       6.623  36.860  39.450  1.00 34.70           C
ATOM   3236  O   LEU A 423       6.793  35.663  39.693  1.00 34.73           O
ATOM   3237  CB  LEU A 423       4.751  37.601  37.881  1.00 34.68           C
ATOM   3238  CG  LEU A 423       4.637  36.301  37.082  1.00 35.63           C
ATOM   3239  CD1 LEU A 423       3.595  35.337  37.652  1.00 38.63           C
ATOM   3240  CD2 LEU A 423       4.283  36.641  35.640  1.00 35.40           C
ATOM   3241  N   GLY A 424       7.634  37.708  39.257  1.00 34.30           N
ATOM   3242  CA  GLY A 424       9.032  37.273  39.379  1.00 34.84           C
ATOM   3243  C   GLY A 424       9.335  36.667  40.749  1.00 34.38           C
ATOM   3244  O   GLY A 424      10.009  35.637  40.849  1.00 35.31           O
ATOM   3245  N   TYR A 425       8.820  37.280  41.815  1.00 34.80           N
ATOM   3246  CA  TYR A 425       9.064  36.744  43.162  1.00 34.93           C
ATOM   3247  C   TYR A 425       8.397  35.379  43.338  1.00 35.86           C
ATOM   3248  O   TYR A 425       8.947  34.480  43.985  1.00 35.56           O
ATOM   3249  CB  TYR A 425       8.531  37.714  44.217  1.00 35.55           C
ATOM   3250  CG  TYR A 425       9.406  38.919  44.520  1.00 35.75           C
ATOM   3251  CD1 TYR A 425       9.079  39.753  45.592  1.00 36.74           C
ATOM   3252  CD2 TYR A 425      10.553  39.221  43.775  1.00 36.78           C
ATOM   3253  CE1 TYR A 425       9.848  40.873  45.910  1.00 37.65           C
ATOM   3254  CE2 TYR A 425      11.351  40.350  44.103  1.00 38.23           C
ATOM   3255  CZ  TYR A 425      10.978  41.165  45.159  1.00 38.39           C
ATOM   3256  OH  TYR A 425      11.748  42.268  45.501  1.00 37.65           O
ATOM   3257  N   GLN A 426       7.203  35.209  42.775  1.00 36.02           N
ATOM   3258  CA  GLN A 426       6.520  33.929  42.971  1.00 37.22           C
ATOM   3259  C   GLN A 426       7.135  32.794  42.138  1.00 35.90           C
ATOM   3260  O   GLN A 426       6.927  31.618  42.446  1.00 35.81           O
ATOM   3261  CB  GLN A 426       5.004  34.041  42.774  1.00 38.84           C
ATOM   3262  CG  GLN A 426       4.520  34.194  41.403  1.00 40.31           C
ATOM   3263  CD  GLN A 426       2.988  34.308  41.369  1.00 41.57           C
ATOM   3264  OE1 GLN A 426       2.400  35.110  42.100  1.00 40.06           O
ATOM   3265  NE2 GLN A 426       2.345  33.495  40.535  1.00 38.93           N
ATOM   3266  N   CYS A 427       7.912  33.156  41.113  1.00 35.58           N
ATOM   3267  CA  CYS A 427       8.633  32.169  40.300  1.00 35.30           C
ATOM   3268  C   CYS A 427      10.029  31.818  40.845  1.00 35.25           C
ATOM   3269  O   CYS A 427      10.503  30.690  40.650  1.00 35.55           O
ATOM   3270  CB  CYS A 427       8.764  32.668  38.852  1.00 35.13           C
ATOM   3271  SG  CYS A 427       7.193  32.711  37.957  1.00 36.96           S
ATOM   3272  N   GLY A 428      10.702  32.782  41.481  1.00 34.75           N
ATOM   3273  CA  GLY A 428      12.040  32.548  42.043  1.00 34.89           C
ATOM   3274  C   GLY A 428      13.096  32.432  40.938  1.00 34.92           C
ATOM   3275  O   GLY A 428      12.878  32.870  39.796  1.00 35.67           O
ATOM   3276  N   GLY A 429      14.245  31.856  41.302  1.00 35.10           N
ATOM   3277  CA  GLY A 429      15.394  31.744  40.381  1.00 34.07           C
ATOM   3278  C   GLY A 429      15.103  30.902  39.150  1.00 34.39           C
ATOM   3279  O   GLY A 429      14.066  30.227  39.074  1.00 34.23           O
ATOM   3280  N   TRP A 430      16.022  30.952  38.187  1.00 34.44           N
ATOM   3281  CA  TRP A 430      15.857  30.247  36.909  1.00 34.58           C
ATOM   3282  C   TRP A 430      14.507  30.596  36.292  1.00 34.98           C
ATOM   3283  O   TRP A 430      13.729  29.712  35.921  1.00 34.91           O
ATOM   3284  CB  TRP A 430      15.919  28.731  37.116  1.00 35.09           C
ATOM   3285  CG  TRP A 430      17.249  28.187  37.495  1.00 35.06           C
ATOM   3286  CD1 TRP A 430      17.595  27.629  38.695  1.00 35.28           C
ATOM   3287  CD2 TRP A 430      18.403  28.072  36.650  1.00 34.17           C
ATOM   3288  NE1 TRP A 430      18.902  27.210  38.664  1.00 35.01           N
ATOM   3289  CE2 TRP A 430      19.428  27.472  37.425  1.00 34.23           C
ATOM   3290  CE3 TRP A 430      18.685  28.452  35.320  1.00 34.43           C
ATOM   3291  CZ2 TRP A 430      20.719  27.224  36.912  1.00 34.89           C
ATOM   3292  CZ3 TRP A 430      19.964  28.201  34.809  1.00 35.57           C
ATOM   3293  CH2 TRP A 430      20.963  27.595  35.606  1.00 35.10           C
ATOM   3294  N   THR A 431      14.192  31.884  36.234  1.00 34.65           N
ATOM   3295  CA  THR A 431      12.987  32.305  35.504  1.00 34.87           C
ATOM   3296  C   THR A 431      13.307  33.575  34.740  1.00 34.61           C
ATOM   3297  O   THR A 431      13.524  34.634  35.357  1.00 33.92           O
ATOM   3298  CB  THR A 431      11.798  32.583  36.488  1.00 34.62           C
ATOM   3299  OG1 THR A 431      11.640  31.480  37.415  1.00 34.71           O
ATOM   3300  CG2 THR A 431      10.508  32.769  35.664  1.00 34.88           C
ATOM   3301  N   ILE A 432      13.345  33.449  33.412  1.00 33.53           N
ATOM   3302  CA  ILE A 432      13.682  34.522  32.438  1.00 34.37           C
ATOM   3303  C   ILE A 432      15.162  34.894  32.517  1.00 34.36           C
ATOM   3304  O   ILE A 432      15.876  34.871  31.497  1.00 35.44           O
ATOM   3305  CB  ILE A 432      12.741  35.760  32.569  1.00 34.46           C
ATOM   3306  CG1 ILE A 432      11.269  35.363  32.351  1.00 34.96           C
ATOM   3307  CG2 ILE A 432      13.139  36.885  31.590  1.00 34.35           C
ATOM   3308  CD1 ILE A 432      10.950  34.671  31.015  1.00 36.08           C
ATOM   3309  N   GLU A 433      15.605  35.265  33.719  1.00 34.69           N
ATOM   3310  CA  GLU A 433      17.030  35.443  33.978  1.00 35.48           C
ATOM   3311  C   GLU A 433      17.547  34.262  34.789  1.00 34.96           C
ATOM   3312  O   GLU A 433      16.778  33.537  35.458  1.00 35.29           O
ATOM   3313  CB  GLU A 433      17.291  36.743  34.765  1.00 35.93           C
ATOM   3314  CG  GLU A 433      16.697  38.004  34.116  1.00 38.89           C
ATOM   3315  CD  GLU A 433      17.405  38.447  32.848  1.00 43.38           C
ATOM   3316  OE1 GLU A 433      18.479  37.908  32.479  1.00 41.89           O
ATOM   3317  OE2 GLU A 433      16.867  39.369  32.198  1.00 47.77           O
ATOM   3318  N   TRP A 434      18.863  34.102  34.771  1.00 35.23           N
ATOM   3319  CA  TRP A 434      19.518  33.080  35.598  1.00 34.55           C
ATOM   3320  C   TRP A 434      19.079  33.159  37.051  1.00 34.97           C
ATOM   3321  O   TRP A 434      18.667  32.147  37.638  1.00 33.96           O
ATOM   3322  CB  TRP A 434      21.023  33.270  35.486  1.00 34.39           C
ATOM   3323  CG  TRP A 434      21.864  32.278  36.233  1.00 34.61           C
ATOM   3324  CD1 TRP A 434      21.661  30.923  36.348  1.00 35.26           C
ATOM   3325  CD2 TRP A 434      23.077  32.567  36.929  1.00 34.52           C
ATOM   3326  NE1 TRP A 434      22.686  30.355  37.073  1.00 35.33           N
ATOM   3327  CE2 TRP A 434      23.558  31.344  37.460  1.00 34.53           C
ATOM   3328  CE3 TRP A 434      23.789  33.746  37.184  1.00 36.47           C
ATOM   3329  CZ2 TRP A 434      24.739  31.267  38.216  1.00 36.19           C
ATOM   3330  CZ3 TRP A 434      24.961  33.671  37.933  1.00 35.61           C
ATOM   3331  CH2 TRP A 434      25.420  32.439  38.444  1.00 35.63           C
ATOM   3332  N   GLN A 435      19.173  34.361  37.623  1.00 34.54           N
ATOM   3333  CA  GLN A 435      18.905  34.595  39.053  1.00 35.62           C
ATOM   3334  C   GLN A 435      17.420  34.882  39.338  1.00 35.88           C
ATOM   3335  O   GLN A 435      17.038  35.216  40.467  1.00 36.75           O
ATOM   3336  CB  GLN A 435      19.768  35.768  39.534  1.00 35.50           C
ATOM   3337  CG  GLN A 435      21.268  35.467  39.635  1.00 35.17           C
ATOM   3338  CD  GLN A 435      21.612  34.507  40.772  1.00 35.24           C
ATOM   3339  OE1 GLN A 435      21.005  34.552  41.850  1.00 35.70           O
ATOM   3340  NE2 GLN A 435      22.596  33.652  40.539  1.00 36.25           N
ATOM   3341  N   GLY A 436      16.582  34.741  38.313  1.00 36.21           N
ATOM   3342  CA  GLY A 436      15.222  35.244  38.381  1.00 36.02           C
ATOM   3343  C   GLY A 436      15.226  36.767  38.394  1.00 36.42           C
ATOM   3344  O   GLY A 436      16.261  37.404  38.153  1.00 36.83           O
ATOM   3345  N   ASP A 437      14.076  37.361  38.684  1.00 36.69           N
ATOM   3346  CA  ASP A 437      13.941  38.810  38.588  1.00 37.05           C
ATOM   3347  C   ASP A 437      12.667  39.257  39.297  1.00 36.83           C
ATOM   3348  O   ASP A 437      11.886  38.431  39.779  1.00 36.14           O
ATOM   3349  CB  ASP A 437      13.920  39.224  37.098  1.00 37.28           C
ATOM   3350  CG  ASP A 437      14.334  40.684  36.861  1.00 39.59           C
ATOM   3351  OD1 ASP A 437      14.658  41.435  37.822  1.00 39.92           O
ATOM   3352  OD2 ASP A 437      14.342  41.075  35.670  1.00 42.32           O
ATOM   3353  N   THR A 438      12.468  40.569  39.339  1.00 36.81           N
ATOM   3354  CA  THR A 438      11.328  41.163  40.027  1.00 37.15           C
ATOM   3355  C   THR A 438      10.274  41.657  39.027  1.00 36.95           C
ATOM   3356  O   THR A 438      10.606  42.130  37.919  1.00 38.20           O
ATOM   3357  CB  THR A 438      11.781  42.313  40.974  1.00 36.92           C
ATOM   3358  OG1 THR A 438      10.655  42.802  41.715  1.00 36.56           O
ATOM   3359  CG2 THR A 438      12.420  43.464  40.179  1.00 37.25           C
ATOM   3360  N   GLY A 439       9.004  41.547  39.417  1.00 36.96           N
ATOM   3361  CA  GLY A 439       7.905  42.153  38.658  1.00 37.47           C
ATOM   3362  C   GLY A 439       7.332  41.263  37.565  1.00 37.92           C
ATOM   3363  O   GLY A 439       7.427  40.031  37.645  1.00 37.44           O
ATOM   3364  N   ARG A 440       6.739  41.888  36.544  1.00 37.48           N
ATOM   3365  CA  ARG A 440       6.007  41.141  35.516  1.00 38.99           C
ATOM   3366  C   ARG A 440       6.953  40.746  34.383  1.00 37.88           C
ATOM   3367  O   ARG A 440       7.010  41.393  33.325  1.00 38.69           O
ATOM   3368  CB  ARG A 440       4.804  41.941  34.998  1.00 39.15           C
ATOM   3369  CG  ARG A 440       3.883  41.136  34.061  1.00 40.67           C
ATOM   3370  CD  ARG A 440       2.690  41.961  33.581  1.00 42.78           C
ATOM   3371  NE  ARG A 440       1.958  42.503  34.731  1.00 51.57           N
ATOM   3372  CZ  ARG A 440       1.077  43.503  34.670  1.00 55.13           C
ATOM   3373  NH1 ARG A 440       0.793  44.084  33.508  1.00 56.29           N
ATOM   3374  NH2 ARG A 440       0.479  43.925  35.784  1.00 56.83           N
ATOM   3375  N   THR A 441       7.699  39.671  34.615  1.00 37.29           N
ATOM   3376  CA  THR A 441       8.790  39.265  33.721  1.00 37.70           C
ATOM   3377  C   THR A 441       8.313  38.328  32.610  1.00 36.76           C
ATOM   3378  O   THR A 441       9.034  38.072  31.632  1.00 37.30           O
ATOM   3379  CB  THR A 441       9.877  38.544  34.533  1.00 37.90           C
ATOM   3380  OG1 THR A 441       9.288  37.412  35.179  1.00 39.56           O
ATOM   3381  CG2 THR A 441      10.474  39.480  35.603  1.00 39.28           C
ATOM   3382  N   THR A 442       7.101  37.795  32.774  1.00 36.67           N
ATOM   3383  CA  THR A 442       6.566  36.803  31.830  1.00 35.48           C
ATOM   3384  C   THR A 442       5.038  36.777  31.912  1.00 35.79           C
ATOM   3385  O   THR A 442       4.433  37.660  32.522  1.00 35.94           O
ATOM   3386  CB  THR A 442       7.218  35.399  32.047  1.00 35.80           C
ATOM   3387  OG1 THR A 442       6.875  34.525  30.958  1.00 36.04           O
ATOM   3388  CG2 THR A 442       6.800  34.776  33.393  1.00 34.96           C
ATOM   3389  N   VAL A 443       4.408  35.814  31.248  1.00 34.88           N
ATOM   3390  CA  VAL A 443       2.958  35.690  31.300  1.00 35.30           C
ATOM   3391  C   VAL A 443       2.567  34.843  32.503  1.00 35.37           C
ATOM   3392  O   VAL A 443       3.104  33.756  32.717  1.00 36.30           O
ATOM   3393  CB  VAL A 443       2.405  35.068  29.977  1.00 35.02           C
ATOM   3394  CG1 VAL A 443       0.897  34.841  30.087  1.00 36.74           C
ATOM   3395  CG2 VAL A 443       2.715  35.981  28.786  1.00 36.53           C
ATOM   3396  N   GLY A 444       1.646  35.351  33.307  1.00 34.97           N
ATOM   3397  CA  GLY A 444       1.256  34.614  34.507  1.00 35.07           C
ATOM   3398  C   GLY A 444       0.176  35.339  35.270  1.00 35.62           C
ATOM   3399  O   GLY A 444      -0.376  36.347  34.799  1.00 35.63           O
ATOM   3400  N   THR A 445      -0.117  34.812  36.457  1.00 34.34           N
ATOM   3401  CA  THR A 445      -1.165  35.350  37.315  1.00 34.97           C
ATOM   3402  C   THR A 445      -0.585  35.462  38.724  1.00 34.99           C
ATOM   3403  O   THR A 445      -0.215  34.461  39.332  1.00 34.74           O
ATOM   3404  CB  THR A 445      -2.410  34.424  37.329  1.00 35.11           C
ATOM   3405  OG1 THR A 445      -2.910  34.285  35.988  1.00 35.95           O
ATOM   3406  CG2 THR A 445      -3.512  35.013  38.186  1.00 36.60           C
ATOM   3407  N   THR A 446      -0.497  36.688  39.234  1.00 35.73           N
ATOM   3408  CA  THR A 446      -0.002  36.902  40.593  1.00 35.40           C
ATOM   3409  C   THR A 446      -1.073  36.509  41.628  1.00 35.19           C
ATOM   3410  O   THR A 446      -2.218  36.240  41.263  1.00 34.77           O
ATOM   3411  CB  THR A 446       0.360  38.377  40.826  1.00 36.29           C
ATOM   3412  OG1 THR A 446      -0.824  39.175  40.684  1.00 35.56           O
ATOM   3413  CG2 THR A 446       1.423  38.853  39.821  1.00 37.30           C
ATOM   3414  N   ILE A 447      -0.706  36.515  42.907  1.00 34.14           N
ATOM   3415  CA  ILE A 447      -1.668  36.172  43.960  1.00 34.43           C
ATOM   3416  C   ILE A 447      -2.829  37.175  43.966  1.00 34.25           C
ATOM   3417  O   ILE A 447      -3.994  36.782  44.045  1.00 34.31           O
ATOM   3418  CB  ILE A 447      -0.962  36.035  45.325  1.00 34.16           C
ATOM   3419  CG1 ILE A 447      -0.034  34.807  45.260  1.00 34.84           C
ATOM   3420  CG2 ILE A 447      -1.999  35.893  46.470  1.00 34.84           C
ATOM   3421  CD1 ILE A 447       0.890  34.676  46.516  1.00 35.46           C
ATOM   3422  N   LEU A 448      -2.511  38.455  43.795  1.00 34.40           N
ATOM   3423  CA  LEU A 448      -3.531  39.504  43.729  1.00 34.61           C
ATOM   3424  C   LEU A 448      -4.493  39.260  42.574  1.00 34.57           C
ATOM   3425  O   LEU A 448      -5.711  39.309  42.749  1.00 34.58           O
ATOM   3426  CB  LEU A 448      -2.878  40.876  43.558  1.00 34.40           C
ATOM   3427  CG  LEU A 448      -3.840  42.039  43.312  1.00 33.87           C
ATOM   3428  CD1 LEU A 448      -4.830  42.207  44.497  1.00 34.85           C
ATOM   3429  CD2 LEU A 448      -3.047  43.316  43.069  1.00 35.75           C
ATOM   3430  N   GLU A 449      -3.929  39.004  41.394  1.00 34.70           N
ATOM   3431  CA  GLU A 449      -4.734  38.756  40.197  1.00 35.80           C
ATOM   3432  C   GLU A 449      -5.620  37.521  40.407  1.00 35.45           C
ATOM   3433  O   GLU A 449      -6.800  37.502  39.997  1.00 35.47           O
ATOM   3434  CB  GLU A 449      -3.795  38.590  38.985  1.00 35.70           C
ATOM   3435  CG  GLU A 449      -3.081  39.902  38.611  1.00 37.31           C
ATOM   3436  CD  GLU A 449      -1.999  39.758  37.523  1.00 39.85           C
ATOM   3437  OE1 GLU A 449      -1.368  38.695  37.342  1.00 38.68           O
ATOM   3438  OE2 GLU A 449      -1.759  40.775  36.836  1.00 48.65           O
ATOM   3439  N   ALA A 450      -5.060  36.505  41.064  1.00 34.66           N
ATOM   3440  CA  ALA A 450      -5.789  35.271  41.344  1.00 34.90           C
ATOM   3441  C   ALA A 450      -6.955  35.518  42.316  1.00 34.55           C
ATOM   3442  O   ALA A 450      -8.054  34.996  42.118  1.00 34.32           O
ATOM   3443  CB  ALA A 450      -4.837  34.213  41.897  1.00 34.67           C
ATOM   3444  N   VAL A 451      -6.718  36.333  43.341  1.00 34.25           N
ATOM   3445  CA  VAL A 451      -7.789  36.697  44.282  1.00 34.41           C
ATOM   3446  C   VAL A 451      -8.945  37.390  43.533  1.00 34.81           C
ATOM   3447  O   VAL A 451     -10.115  37.017  43.674  1.00 34.73           O
ATOM   3448  CB  VAL A 451      -7.251  37.586  45.416  1.00 34.47           C
ATOM   3449  CG1 VAL A 451      -8.414  38.144  46.255  1.00 35.23           C
ATOM   3450  CG2 VAL A 451      -6.317  36.758  46.325  1.00 34.40           C
ATOM   3451  N   LYS A 452      -8.603  38.388  42.724  1.00 35.20           N
ATOM   3452  CA  LYS A 452      -9.599  39.129  41.946  1.00 35.92           C
ATOM   3453  C   LYS A 452     -10.397  38.222  41.000  1.00 36.33           C
ATOM   3454  O   LYS A 452     -11.574  38.467  40.770  1.00 36.93           O
ATOM   3455  CB  LYS A 452      -8.926  40.250  41.164  1.00 35.47           C
ATOM   3456  CG  LYS A 452      -8.297  41.355  42.027  1.00 38.59           C
ATOM   3457  CD  LYS A 452      -7.493  42.283  41.119  1.00 43.00           C
ATOM   3458  CE  LYS A 452      -7.034  43.536  41.823  1.00 47.47           C
ATOM   3459  NZ  LYS A 452      -6.599  44.545  40.798  1.00 49.40           N
ATOM   3460  N   ALA A 453      -9.734  37.193  40.466  1.00 35.71           N
ATOM   3461  CA  ALA A 453     -10.346  36.217  39.551  1.00 35.89           C
ATOM   3462  C   ALA A 453     -11.241  35.205  40.275  1.00 35.91           C
ATOM   3463  O   ALA A 453     -12.082  34.546  39.640  1.00 36.25           O
ATOM   3464  CB  ALA A 453      -9.258  35.487  38.786  1.00 36.07           C
ATOM   3465  N   ALA A 454     -11.056  35.083  41.592  1.00 35.14           N
ATOM   3466  CA  ALA A 454     -11.735  34.053  42.375  1.00 35.19           C
ATOM   3467  C   ALA A 454     -12.977  34.552  43.084  1.00 35.50           C
ATOM   3468  O   ALA A 454     -13.972  33.824  43.195  1.00 35.89           O
ATOM   3469  CB  ALA A 454     -10.781  33.462  43.418  1.00 35.51           C
ATOM   3470  N   VAL A 455     -12.897  35.768  43.623  1.00 34.89           N
ATOM   3471  CA  VAL A 455     -13.938  36.269  44.521  1.00 34.95           C
ATOM   3472  C   VAL A 455     -15.246  36.638  43.806  1.00 35.13           C
ATOM   3473  O   VAL A 455     -15.266  36.906  42.607  1.00 34.73           O
ATOM   3474  CB  VAL A 455     -13.436  37.467  45.366  1.00 35.33           C
ATOM   3475  CG1 VAL A 455     -12.314  37.025  46.319  1.00 36.15           C
ATOM   3476  CG2 VAL A 455     -12.996  38.637  44.466  1.00 35.22           C
ATOM   3477  N   ASP A 456     -16.333  36.650  44.568  1.00 34.33           N
ATOM   3478  CA  ASP A 456     -17.641  37.092  44.085  1.00 34.67           C
ATOM   3479  C   ASP A 456     -17.552  38.521  43.510  1.00 34.47           C
ATOM   3480  O   ASP A 456     -16.761  39.337  44.001  1.00 34.46           O
ATOM   3481  CB  ASP A 456     -18.629  37.036  45.257  1.00 35.18           C
ATOM   3482  CG  ASP A 456     -20.060  37.269  44.844  1.00 36.61           C
ATOM   3483  OD1 ASP A 456     -20.743  36.279  44.534  1.00 39.54           O
ATOM   3484  OD2 ASP A 456     -20.516  38.432  44.853  1.00 39.57           O
ATOM   3485  N   PRO A 457     -18.360  38.840  42.476  1.00 34.38           N
ATOM   3486  CA  PRO A 457     -18.303  40.212  41.943  1.00 34.68           C
ATOM   3487  C   PRO A 457     -18.621  41.322  42.955  1.00 35.19           C
ATOM   3488  O   PRO A 457     -18.188  42.463  42.766  1.00 35.61           O
ATOM   3489  CB  PRO A 457     -19.346  40.200  40.800  1.00 34.80           C
ATOM   3490  CG  PRO A 457     -20.252  39.041  41.118  1.00 35.31           C
ATOM   3491  CD  PRO A 457     -19.327  38.006  41.732  1.00 34.91           C
ATOM   3492  N   SER A 458     -19.362  40.996  44.015  1.00 34.55           N
ATOM   3493  CA  SER A 458     -19.670  41.991  45.050  1.00 35.05           C
ATOM   3494  C   SER A 458     -18.527  42.219  46.042  1.00 35.30           C
ATOM   3495  O   SER A 458     -18.593  43.148  46.869  1.00 35.55           O
ATOM   3496  CB  SER A 458     -20.949  41.618  45.806  1.00 35.60           C
ATOM   3497  OG  SER A 458     -20.734  40.512  46.654  1.00 36.57           O
ATOM   3498  N   THR A 459     -17.499  41.377  46.005  1.00 35.23           N
ATOM   3499  CA  THR A 459     -16.406  41.618  46.951  1.00 35.91           C
ATOM   3500  C   THR A 459     -15.356  42.575  46.473  1.00 35.70           C
ATOM   3501  O   THR A 459     -14.773  42.422  45.388  1.00 35.70           O
ATOM   3502  CB  THR A 459     -15.874  40.368  47.737  1.00 38.12           C
ATOM   3503  OG1 THR A 459     -14.428  40.316  47.826  1.00 41.18           O
ATOM   3504  CG2 THR A 459     -16.506  39.123  47.375  1.00 31.03           C
ATOM   3505  N   VAL A 460     -15.197  43.629  47.273  1.00 35.47           N
ATOM   3506  CA  VAL A 460     -14.247  44.685  46.962  1.00 35.47           C
ATOM   3507  C   VAL A 460     -12.861  44.220  47.382  1.00 35.82           C
ATOM   3508  O   VAL A 460     -12.658  43.827  48.534  1.00 36.15           O
ATOM   3509  CB  VAL A 460     -14.625  46.007  47.650  1.00 35.19           C
ATOM   3510  CG1 VAL A 460     -13.575  47.079  47.368  1.00 36.02           C
ATOM   3511  CG2 VAL A 460     -15.996  46.472  47.176  1.00 34.95           C
ATOM   3512  N   VAL A 461     -11.924  44.237  46.434  1.00 35.17           N
ATOM   3513  CA  VAL A 461     -10.562  43.809  46.724  1.00 35.68           C
ATOM   3514  C   VAL A 461      -9.668  45.036  46.770  1.00 35.68           C
ATOM   3515  O   VAL A 461      -9.552  45.766  45.775  1.00 36.65           O
ATOM   3516  CB  VAL A 461     -10.017  42.800  45.683  1.00 35.94           C
ATOM   3517  CG1 VAL A 461      -8.590  42.390  46.055  1.00 36.82           C
ATOM   3518  CG2 VAL A 461     -10.917  41.575  45.603  1.00 37.06           C
ATOM   3519  N   VAL A 462      -9.027  45.253  47.916  1.00 35.13           N
ATOM   3520  CA  VAL A 462      -8.082  46.355  48.055  1.00 34.90           C
ATOM   3521  C   VAL A 462      -6.671  45.792  48.101  1.00 35.14           C
ATOM   3522  O   VAL A 462      -6.406  44.843  48.841  1.00 35.48           O
ATOM   3523  CB  VAL A 462      -8.351  47.183  49.332  1.00 35.22           C
ATOM   3524  CG1 VAL A 462      -7.266  48.262  49.516  1.00 35.73           C
ATOM   3525  CG2 VAL A 462      -9.742  47.796  49.290  1.00 34.53           C
ATOM   3526  N   PHE A 463      -5.780  46.354  47.283  1.00 35.23           N
ATOM   3527  CA  PHE A 463      -4.366  46.004  47.343  1.00 35.68           C
ATOM   3528  C   PHE A 463      -3.554  47.121  47.999  1.00 35.73           C
ATOM   3529  O   PHE A 463      -3.678  48.289  47.628  1.00 36.11           O
ATOM   3530  CB  PHE A 463      -3.787  45.718  45.950  1.00 36.16           C
ATOM   3531  CG  PHE A 463      -2.298  45.498  45.959  1.00 37.54           C
ATOM   3532  CD1 PHE A 463      -1.746  44.394  46.611  1.00 38.33           C
ATOM   3533  CD2 PHE A 463      -1.445  46.404  45.344  1.00 39.96           C
ATOM   3534  CE1 PHE A 463      -0.370  44.182  46.618  1.00 39.80           C
ATOM   3535  CE2 PHE A 463      -0.058  46.202  45.357  1.00 41.17           C
ATOM   3536  CZ  PHE A 463       0.474  45.095  45.993  1.00 38.38           C
ATOM   3537  N   ALA A 464      -2.729  46.751  48.978  1.00 36.78           N
ATOM   3538  CA  ALA A 464      -1.768  47.669  49.587  1.00 37.50           C
ATOM   3539  C   ALA A 464      -0.486  46.884  49.818  1.00 38.37           C
ATOM   3540  O   ALA A 464      -0.490  45.885  50.533  1.00 38.73           O
ATOM   3541  CB  ALA A 464      -2.307  48.237  50.921  1.00 37.54           C
ATOM   3542  N   GLU A 465       0.611  47.297  49.195  1.00 39.19           N
ATOM   3543  CA  GLU A 465       1.832  46.503  49.302  1.00 40.06           C
ATOM   3544  C   GLU A 465       2.370  46.421  50.730  1.00 40.11           C
ATOM   3545  O   GLU A 465       2.784  45.350  51.178  1.00 40.36           O
ATOM   3546  CB  GLU A 465       2.916  47.024  48.373  1.00 40.36           C
ATOM   3547  CG  GLU A 465       4.145  46.130  48.351  1.00 42.85           C
ATOM   3548  CD  GLU A 465       5.118  46.523  47.263  1.00 46.98           C
ATOM   3549  OE1 GLU A 465       4.675  47.042  46.212  1.00 49.38           O
ATOM   3550  OE2 GLU A 465       6.328  46.302  47.456  1.00 50.22           O
ATOM   3551  N   ASN A 466       2.364  47.553  51.433  1.00 39.76           N
ATOM   3552  CA  ASN A 466       2.873  47.608  52.795  1.00 40.20           C
ATOM   3553  C   ASN A 466       2.074  48.578  53.660  1.00 39.74           C
ATOM   3554  O   ASN A 466       2.593  49.626  54.079  1.00 40.02           O
ATOM   3555  CB  ASN A 466       4.359  47.962  52.807  1.00 40.47           C
ATOM   3556  CG  ASN A 466       5.029  47.603  54.113  1.00 43.38           C
ATOM   3557  OD1 ASN A 466       4.508  46.805  54.910  1.00 44.82           O
ATOM   3558  ND2 ASN A 466       6.203  48.181  54.342  1.00 46.79           N
ATOM   3559  N   PRO A 467       0.819  48.209  53.978  1.00 39.68           N
ATOM   3560  CA  PRO A 467      -0.067  49.100  54.727  1.00 39.65           C
ATOM   3561  C   PRO A 467       0.367  49.199  56.187  1.00 40.19           C
ATOM   3562  O   PRO A 467       0.917  48.236  56.746  1.00 40.45           O
ATOM   3563  CB  PRO A 467      -1.424  48.393  54.638  1.00 39.42           C
ATOM   3564  CG  PRO A 467      -1.071  46.942  54.547  1.00 40.03           C
ATOM   3565  CD  PRO A 467       0.190  46.899  53.710  1.00 39.29           C
ATOM   3566  N   ASP A 468       0.130  50.347  56.804  1.00 40.40           N
ATOM   3567  CA  ASP A 468       0.407  50.456  58.231  1.00 40.74           C
ATOM   3568  C   ASP A 468      -0.780  49.955  59.054  1.00 40.12           C
ATOM   3569  O   ASP A 468      -1.864  49.688  58.510  1.00 40.15           O
ATOM   3570  CB  ASP A 468       0.885  51.858  58.635  1.00 41.58           C
ATOM   3571  CG  ASP A 468      -0.168  52.940  58.458  1.00 44.00           C
ATOM   3572  OD1 ASP A 468      -1.376  52.648  58.331  1.00 45.71           O
ATOM   3573  OD2 ASP A 468       0.232  54.126  58.488  1.00 47.89           O
ATOM   3574  N   ALA A 469      -0.565  49.799  60.358  1.00 39.41           N
ATOM   3575  CA  ALA A 469      -1.568  49.206  61.225  1.00 38.94           C
ATOM   3576  C   ALA A 469      -2.898  49.955  61.152  1.00 38.70           C
ATOM   3577  O   ALA A 469      -3.966  49.338  61.138  1.00 38.82           O
ATOM   3578  CB  ALA A 469      -1.060  49.169  62.670  1.00 39.21           C
ATOM   3579  N   GLU A 470      -2.829  51.282  61.109  1.00 38.27           N
ATOM   3580  CA  GLU A 470      -4.041  52.098  61.130  1.00 38.50           C
ATOM   3581  C   GLU A 470      -4.884  51.887  59.863  1.00 37.67           C
ATOM   3582  O   GLU A 470      -6.113  51.775  59.941  1.00 37.50           O
ATOM   3583  CB  GLU A 470      -3.700  53.575  61.310  1.00 39.03           C
ATOM   3584  CG  GLU A 470      -4.923  54.456  61.362  1.00 41.16           C
ATOM   3585  CD  GLU A 470      -4.605  55.940  61.400  1.00 46.16           C
ATOM   3586  OE1 GLU A 470      -5.462  56.719  60.925  1.00 46.14           O
ATOM   3587  OE2 GLU A 470      -3.522  56.327  61.910  1.00 47.59           O
ATOM   3588  N   PHE A 471      -4.216  51.840  58.712  1.00 37.37           N
ATOM   3589  CA  PHE A 471      -4.882  51.569  57.434  1.00 37.46           C
ATOM   3590  C   PHE A 471      -5.742  50.304  57.524  1.00 37.33           C
ATOM   3591  O   PHE A 471      -6.898  50.298  57.088  1.00 37.26           O
ATOM   3592  CB  PHE A 471      -3.837  51.429  56.325  1.00 37.62           C
ATOM   3593  CG  PHE A 471      -4.407  51.099  54.973  1.00 38.93           C
ATOM   3594  CD1 PHE A 471      -4.692  52.113  54.066  1.00 40.05           C
ATOM   3595  CD2 PHE A 471      -4.634  49.775  54.594  1.00 38.69           C
ATOM   3596  CE1 PHE A 471      -5.215  51.815  52.801  1.00 40.89           C
ATOM   3597  CE2 PHE A 471      -5.154  49.468  53.328  1.00 40.51           C
ATOM   3598  CZ  PHE A 471      -5.436  50.491  52.436  1.00 40.88           C
ATOM   3599  N   VAL A 472      -5.172  49.242  58.096  1.00 36.64           N
ATOM   3600  CA  VAL A 472      -5.882  47.968  58.226  1.00 36.68           C
ATOM   3601  C   VAL A 472      -7.048  48.065  59.222  1.00 36.53           C
ATOM   3602  O   VAL A 472      -8.173  47.663  58.903  1.00 36.49           O
ATOM   3603  CB  VAL A 472      -4.918  46.822  58.627  1.00 36.33           C
ATOM   3604  CG1 VAL A 472      -5.667  45.498  58.697  1.00 37.84           C
ATOM   3605  CG2 VAL A 472      -3.745  46.744  57.636  1.00 37.30           C
ATOM   3606  N   LYS A 473      -6.771  48.595  60.416  1.00 36.86           N
ATOM   3607  CA  LYS A 473      -7.791  48.717  61.470  1.00 37.55           C
ATOM   3608  C   LYS A 473      -8.985  49.552  61.016  1.00 36.67           C
ATOM   3609  O   LYS A 473     -10.121  49.268  61.411  1.00 36.46           O
ATOM   3610  CB  LYS A 473      -7.212  49.325  62.760  1.00 37.76           C
ATOM   3611  CG  LYS A 473      -6.346  48.378  63.579  1.00 40.92           C
ATOM   3612  CD  LYS A 473      -5.699  49.082  64.788  1.00 41.08           C
ATOM   3613  CE  LYS A 473      -4.416  49.808  64.345  1.00 46.98           C
ATOM   3614  NZ  LYS A 473      -3.487  50.201  65.438  1.00 50.17           N
ATOM   3615  N   SER A 474      -8.722  50.580  60.204  1.00 35.57           N
ATOM   3616  CA  SER A 474      -9.773  51.506  59.747  1.00 36.02           C
ATOM   3617  C   SER A 474     -10.435  51.090  58.433  1.00 35.60           C
ATOM   3618  O   SER A 474     -11.404  51.713  58.013  1.00 35.28           O
ATOM   3619  CB  SER A 474      -9.211  52.921  59.567  1.00 36.34           C
ATOM   3620  OG  SER A 474      -8.835  53.495  60.800  1.00 38.65           O
ATOM   3621  N   GLY A 475      -9.925  50.035  57.813  1.00 35.36           N
ATOM   3622  CA  GLY A 475     -10.322  49.670  56.452  1.00 35.60           C
ATOM   3623  C   GLY A 475     -11.655  48.976  56.234  1.00 36.14           C
ATOM   3624  O   GLY A 475     -12.111  48.868  55.096  1.00 36.63           O
ATOM   3625  N   GLY A 476     -12.281  48.478  57.299  1.00 35.86           N
ATOM   3626  CA  GLY A 476     -13.523  47.712  57.140  1.00 36.33           C
ATOM   3627  C   GLY A 476     -13.352  46.389  56.411  1.00 35.99           C
ATOM   3628  O   GLY A 476     -14.244  45.964  55.666  1.00 36.44           O
ATOM   3629  N   PHE A 477     -12.207  45.743  56.623  1.00 35.62           N
ATOM   3630  CA  PHE A 477     -11.901  44.474  55.956  1.00 35.73           C
ATOM   3631  C   PHE A 477     -12.489  43.257  56.672  1.00 35.97           C
ATOM   3632  O   PHE A 477     -12.559  43.221  57.909  1.00 36.11           O
ATOM   3633  CB  PHE A 477     -10.395  44.295  55.766  1.00 35.46           C
ATOM   3634  CG  PHE A 477      -9.756  45.369  54.934  1.00 34.93           C
ATOM   3635  CD1 PHE A 477      -8.838  46.254  55.503  1.00 34.66           C
ATOM   3636  CD2 PHE A 477     -10.057  45.483  53.564  1.00 35.25           C
ATOM   3637  CE1 PHE A 477      -8.235  47.250  54.730  1.00 36.96           C
ATOM   3638  CE2 PHE A 477      -9.456  46.476  52.790  1.00 36.06           C
ATOM   3639  CZ  PHE A 477      -8.546  47.360  53.375  1.00 35.87           C
ATOM   3640  N   SER A 478     -12.916  42.272  55.880  1.00 35.80           N
ATOM   3641  CA  SER A 478     -13.426  41.008  56.412  1.00 36.18           C
ATOM   3642  C   SER A 478     -12.285  40.076  56.813  1.00 36.56           C
ATOM   3643  O   SER A 478     -12.362  39.367  57.833  1.00 36.28           O
ATOM   3644  CB  SER A 478     -14.332  40.322  55.388  1.00 36.12           C
ATOM   3645  OG  SER A 478     -15.498  41.096  55.208  1.00 37.89           O
ATOM   3646  N   TYR A 479     -11.233  40.089  55.999  1.00 35.86           N
ATOM   3647  CA  TYR A 479     -10.009  39.340  56.248  1.00 35.90           C
ATOM   3648  C   TYR A 479      -8.937  39.886  55.301  1.00 35.66           C
ATOM   3649  O   TYR A 479      -9.230  40.700  54.412  1.00 35.68           O
ATOM   3650  CB  TYR A 479     -10.216  37.838  55.990  1.00 36.91           C
ATOM   3651  CG  TYR A 479     -10.778  37.491  54.623  1.00 37.05           C
ATOM   3652  CD1 TYR A 479      -9.940  37.393  53.499  1.00 36.75           C
ATOM   3653  CD2 TYR A 479     -12.152  37.258  54.437  1.00 37.98           C
ATOM   3654  CE1 TYR A 479     -10.447  37.062  52.243  1.00 38.27           C
ATOM   3655  CE2 TYR A 479     -12.669  36.937  53.188  1.00 37.42           C
ATOM   3656  CZ  TYR A 479     -11.806  36.835  52.081  1.00 37.73           C
ATOM   3657  OH  TYR A 479     -12.279  36.514  50.820  1.00 38.65           O
ATOM   3658  N   ALA A 480      -7.707  39.438  55.503  1.00 35.28           N
ATOM   3659  CA  ALA A 480      -6.617  39.810  54.621  1.00 35.26           C
ATOM   3660  C   ALA A 480      -5.825  38.587  54.218  1.00 35.58           C
ATOM   3661  O   ALA A 480      -5.710  37.607  54.977  1.00 35.59           O
ATOM   3662  CB  ALA A 480      -5.702  40.821  55.293  1.00 35.79           C
ATOM   3663  N   ILE A 481      -5.288  38.659  53.004  1.00 34.43           N
ATOM   3664  CA  ILE A 481      -4.308  37.697  52.526  1.00 34.82           C
ATOM   3665  C   ILE A 481      -3.002  38.458  52.365  1.00 34.77           C
ATOM   3666  O   ILE A 481      -2.954  39.463  51.663  1.00 35.65           O
ATOM   3667  CB  ILE A 481      -4.758  37.112  51.188  1.00 35.15           C
ATOM   3668  CG1 ILE A 481      -5.989  36.218  51.406  1.00 33.74           C
ATOM   3669  CG2 ILE A 481      -3.618  36.347  50.512  1.00 35.83           C
ATOM   3670  CD1 ILE A 481      -6.773  35.944  50.072  1.00 34.98           C
ATOM   3671  N   VAL A 482      -1.955  38.000  53.035  1.00 34.58           N
ATOM   3672  CA  VAL A 482      -0.690  38.729  53.025  1.00 35.43           C
ATOM   3673  C   VAL A 482       0.436  37.805  52.538  1.00 35.21           C
ATOM   3674  O   VAL A 482       0.645  36.730  53.100  1.00 36.06           O
ATOM   3675  CB  VAL A 482      -0.384  39.417  54.394  1.00 36.21           C
ATOM   3676  CG1 VAL A 482      -0.435  38.426  55.545  1.00 38.71           C
ATOM   3677  CG2 VAL A 482       0.944  40.160  54.325  1.00 36.70           C
ATOM   3678  N   ALA A 483       1.148  38.227  51.494  1.00 34.82           N
ATOM   3679  CA  ALA A 483       2.158  37.363  50.873  1.00 34.99           C
ATOM   3680  C   ALA A 483       3.533  38.006  50.993  1.00 35.02           C
ATOM   3681  O   ALA A 483       3.733  39.154  50.573  1.00 35.37           O
ATOM   3682  CB  ALA A 483       1.816  37.064  49.402  1.00 35.11           C
ATOM   3683  N   VAL A 484       4.469  37.255  51.563  1.00 35.26           N
ATOM   3684  CA  VAL A 484       5.821  37.750  51.847  1.00 35.07           C
ATOM   3685  C   VAL A 484       6.812  36.612  51.652  1.00 35.34           C
ATOM   3686  O   VAL A 484       6.406  35.460  51.458  1.00 36.06           O
ATOM   3687  CB  VAL A 484       5.949  38.306  53.295  1.00 35.10           C
ATOM   3688  CG1 VAL A 484       5.007  39.514  53.518  1.00 35.16           C
ATOM   3689  CG2 VAL A 484       5.700  37.178  54.330  1.00 35.75           C
ATOM   3690  N   GLY A 485       8.109  36.921  51.668  1.00 35.19           N
ATOM   3691  CA  GLY A 485       9.107  35.853  51.566  1.00 35.67           C
ATOM   3692  C   GLY A 485      10.441  36.214  50.957  1.00 35.03           C
ATOM   3693  O   GLY A 485      10.864  37.367  50.992  1.00 35.27           O
ATOM   3694  N   GLU A 486      11.113  35.207  50.401  1.00 34.81           N
ATOM   3695  CA  GLU A 486      12.446  35.396  49.843  1.00 34.43           C
ATOM   3696  C   GLU A 486      12.392  36.064  48.481  1.00 34.88           C
ATOM   3697  O   GLU A 486      11.411  35.932  47.744  1.00 35.67           O
ATOM   3698  CB  GLU A 486      13.136  34.045  49.681  1.00 34.01           C
ATOM   3699  CG  GLU A 486      13.346  33.280  51.000  1.00 35.90           C
ATOM   3700  CD  GLU A 486      14.343  32.157  50.825  1.00 37.92           C
ATOM   3701  OE1 GLU A 486      14.030  31.184  50.109  1.00 37.85           O
ATOM   3702  OE2 GLU A 486      15.444  32.253  51.408  1.00 38.42           O
ATOM   3703  N   HIS A 487      13.480  36.736  48.135  1.00 34.57           N
ATOM   3704  CA  HIS A 487      13.662  37.220  46.765  1.00 35.03           C
ATOM   3705  C   HIS A 487      14.277  36.111  45.901  1.00 34.64           C
ATOM   3706  O   HIS A 487      14.837  35.145  46.434  1.00 34.89           O
ATOM   3707  CB  HIS A 487      14.512  38.492  46.780  1.00 35.85           C
ATOM   3708  CG  HIS A 487      13.864  39.622  47.522  1.00 38.04           C
ATOM   3709  ND1 HIS A 487      14.535  40.771  47.874  1.00 42.39           N
ATOM   3710  CD2 HIS A 487      12.601  39.766  47.985  1.00 41.35           C
ATOM   3711  CE1 HIS A 487      13.713  41.575  48.526  1.00 42.33           C
ATOM   3712  NE2 HIS A 487      12.533  40.989  48.608  1.00 43.21           N
ATOM   3713  N   PRO A 488      14.137  36.217  44.568  1.00 34.62           N
ATOM   3714  CA  PRO A 488      14.713  35.206  43.666  1.00 34.19           C
ATOM   3715  C   PRO A 488      16.230  35.067  43.797  1.00 34.00           C
ATOM   3716  O   PRO A 488      16.955  36.062  43.982  1.00 34.23           O
ATOM   3717  CB  PRO A 488      14.330  35.727  42.266  1.00 34.46           C
ATOM   3718  CG  PRO A 488      13.038  36.488  42.518  1.00 34.31           C
ATOM   3719  CD  PRO A 488      13.353  37.223  43.821  1.00 33.78           C
ATOM   3720  N   TYR A 489      16.712  33.835  43.724  1.00 33.80           N
ATOM   3721  CA  TYR A 489      18.159  33.573  43.759  1.00 33.93           C
ATOM   3722  C   TYR A 489      18.452  32.235  43.122  1.00 33.54           C
ATOM   3723  O   TYR A 489      17.565  31.380  43.001  1.00 33.86           O
ATOM   3724  CB  TYR A 489      18.705  33.575  45.213  1.00 34.24           C
ATOM   3725  CG  TYR A 489      17.977  32.610  46.124  1.00 33.89           C
ATOM   3726  CD1 TYR A 489      16.978  33.069  46.995  1.00 33.48           C
ATOM   3727  CD2 TYR A 489      18.270  31.236  46.108  1.00 34.26           C
ATOM   3728  CE1 TYR A 489      16.281  32.184  47.828  1.00 34.26           C
ATOM   3729  CE2 TYR A 489      17.578  30.336  46.938  1.00 34.17           C
ATOM   3730  CZ  TYR A 489      16.591  30.829  47.798  1.00 34.80           C
ATOM   3731  OH  TYR A 489      15.887  29.976  48.599  1.00 35.24           O
ATOM   3732  N   THR A 490      19.713  32.055  42.765  1.00 33.75           N
ATOM   3733  CA  THR A 490      20.190  30.860  42.116  1.00 34.61           C
ATOM   3734  C   THR A 490      21.637  30.589  42.549  1.00 34.43           C
ATOM   3735  O   THR A 490      22.463  31.514  42.617  1.00 34.52           O
ATOM   3736  CB  THR A 490      20.119  31.040  40.589  1.00 34.85           C
ATOM   3737  OG1 THR A 490      18.757  31.250  40.207  1.00 35.81           O
ATOM   3738  CG2 THR A 490      20.680  29.829  39.856  1.00 36.19           C
ATOM   3739  N   GLU A 491      21.925  29.322  42.850  1.00 34.20           N
ATOM   3740  CA  GLU A 491      23.300  28.870  43.112  1.00 34.41           C
ATOM   3741  C   GLU A 491      23.915  29.683  44.255  1.00 34.93           C
ATOM   3742  O   GLU A 491      23.239  29.892  45.281  1.00 34.03           O
ATOM   3743  CB  GLU A 491      24.144  28.848  41.812  1.00 34.28           C
ATOM   3744  CG  GLU A 491      23.625  27.794  40.846  1.00 34.46           C
ATOM   3745  CD  GLU A 491      24.269  27.846  39.475  1.00 35.33           C
ATOM   3746  OE1 GLU A 491      25.516  27.729  39.401  1.00 34.10           O
ATOM   3747  OE2 GLU A 491      23.512  27.974  38.474  1.00 36.20           O
ATOM   3748  N   THR A 492      25.148  30.164  44.094  1.00 35.51           N
ATOM   3749  CA  THR A 492      25.865  30.752  45.244  1.00 36.22           C
ATOM   3750  C   THR A 492      25.184  31.993  45.830  1.00 36.54           C
ATOM   3751  O   THR A 492      25.239  32.227  47.049  1.00 36.23           O
ATOM   3752  CB  THR A 492      27.328  31.043  44.896  1.00 36.64           C
ATOM   3753  OG1 THR A 492      27.958  29.821  44.495  1.00 36.40           O
ATOM   3754  CG2 THR A 492      28.067  31.631  46.097  1.00 36.89           C
ATOM   3755  N   LYS A 493      24.528  32.777  44.973  1.00 36.61           N
ATOM   3756  CA  LYS A 493      23.789  33.959  45.426  1.00 37.22           C
ATOM   3757  C   LYS A 493      22.688  33.606  46.418  1.00 36.68           C
ATOM   3758  O   LYS A 493      22.248  34.457  47.193  1.00 37.90           O
ATOM   3759  CB  LYS A 493      23.201  34.735  44.235  1.00 37.56           C
ATOM   3760  CG  LYS A 493      24.237  35.543  43.459  1.00 41.62           C
ATOM   3761  CD  LYS A 493      24.524  36.871  44.151  1.00 46.40           C
ATOM   3762  CE  LYS A 493      25.443  37.755  43.318  1.00 49.01           C
ATOM   3763  NZ  LYS A 493      24.766  38.260  42.087  1.00 52.12           N
ATOM   3764  N   GLY A 494      22.252  32.346  46.404  1.00 35.83           N
ATOM   3765  CA  GLY A 494      21.221  31.888  47.345  1.00 36.03           C
ATOM   3766  C   GLY A 494      21.737  31.335  48.670  1.00 35.20           C
ATOM   3767  O   GLY A 494      20.949  31.092  49.600  1.00 35.02           O
ATOM   3768  N   ASP A 495      23.047  31.097  48.763  1.00 35.14           N
ATOM   3769  CA  ASP A 495      23.633  30.600  50.026  1.00 35.10           C
ATOM   3770  C   ASP A 495      23.324  31.614  51.135  1.00 35.01           C
ATOM   3771  O   ASP A 495      23.510  32.815  50.952  1.00 35.17           O
ATOM   3772  CB  ASP A 495      25.153  30.408  49.897  1.00 34.95           C
ATOM   3773  CG  ASP A 495      25.549  29.185  49.061  1.00 35.61           C
ATOM   3774  OD1 ASP A 495      24.664  28.458  48.551  1.00 36.96           O
ATOM   3775  OD2 ASP A 495      26.772  28.954  48.908  1.00 35.63           O
ATOM   3776  N   ASN A 496      22.854  31.130  52.287  1.00 35.22           N
ATOM   3777  CA  ASN A 496      22.284  32.027  53.286  1.00 35.16           C
ATOM   3778  C   ASN A 496      22.382  31.385  54.661  1.00 35.62           C
ATOM   3779  O   ASN A 496      21.721  30.389  54.928  1.00 35.15           O
ATOM   3780  CB  ASN A 496      20.827  32.337  52.901  1.00 35.33           C
ATOM   3781  CG  ASN A 496      20.184  33.388  53.795  1.00 36.90           C
ATOM   3782  OD1 ASN A 496      20.521  33.517  54.971  1.00 37.30           O
ATOM   3783  ND2 ASN A 496      19.228  34.127  53.229  1.00 39.72           N
ATOM   3784  N   LEU A 497      23.214  31.971  55.519  1.00 35.56           N
ATOM   3785  CA  LEU A 497      23.468  31.409  56.847  1.00 36.96           C
ATOM   3786  C   LEU A 497      22.432  31.783  57.903  1.00 37.54           C
ATOM   3787  O   LEU A 497      22.439  31.201  59.001  1.00 37.93           O
ATOM   3788  CB  LEU A 497      24.855  31.831  57.348  1.00 37.05           C
ATOM   3789  CG  LEU A 497      26.037  31.330  56.513  1.00 38.47           C
ATOM   3790  CD1 LEU A 497      27.327  31.879  57.097  1.00 39.35           C
ATOM   3791  CD2 LEU A 497      26.084  29.795  56.455  1.00 39.82           C
ATOM   3792  N   ASN A 498      21.585  32.772  57.600  1.00 37.44           N
ATOM   3793  CA  ASN A 498      20.618  33.272  58.587  1.00 38.23           C
ATOM   3794  C   ASN A 498      19.169  32.882  58.338  1.00 37.58           C
ATOM   3795  O   ASN A 498      18.377  32.812  59.292  1.00 37.59           O
ATOM   3796  CB  ASN A 498      20.731  34.794  58.774  1.00 39.75           C
ATOM   3797  CG  ASN A 498      20.307  35.583  57.549  1.00 43.45           C
ATOM   3798  OD1 ASN A 498      19.111  35.663  57.214  1.00 46.64           O
ATOM   3799  ND2 ASN A 498      21.295  36.207  56.883  1.00 49.11           N
ATOM   3800  N   LEU A 499      18.842  32.655  57.057  1.00 37.20           N
ATOM   3801  CA  LEU A 499      17.524  32.185  56.620  1.00 37.20           C
ATOM   3802  C   LEU A 499      16.363  32.977  57.237  1.00 37.26           C
ATOM   3803  O   LEU A 499      15.353  32.402  57.670  1.00 37.38           O
ATOM   3804  CB  LEU A 499      17.381  30.679  56.876  1.00 37.04           C
ATOM   3805  CG  LEU A 499      18.382  29.791  56.124  1.00 37.31           C
ATOM   3806  CD1 LEU A 499      18.146  28.321  56.430  1.00 37.72           C
ATOM   3807  CD2 LEU A 499      18.327  30.055  54.603  1.00 37.94           C
ATOM   3808  N   THR A 500      16.533  34.296  57.294  1.00 37.40           N
ATOM   3809  CA  THR A 500      15.457  35.196  57.711  1.00 38.23           C
ATOM   3810  C   THR A 500      14.970  35.960  56.485  1.00 38.36           C
ATOM   3811  O   THR A 500      15.771  36.384  55.638  1.00 38.86           O
ATOM   3812  CB  THR A 500      15.889  36.168  58.835  1.00 38.79           C
ATOM   3813  OG1 THR A 500      16.882  37.072  58.335  1.00 42.91           O
ATOM   3814  CG2 THR A 500      16.479  35.392  59.986  1.00 36.87           C
ATOM   3815  N   ILE A 501      13.662  36.119  56.363  1.00 38.60           N
ATOM   3816  CA  ILE A 501      13.145  36.753  55.144  1.00 39.81           C
ATOM   3817  C   ILE A 501      13.456  38.245  55.120  1.00 40.61           C
ATOM   3818  O   ILE A 501      13.553  38.879  56.188  1.00 40.16           O
ATOM   3819  CB  ILE A 501      11.646  36.444  54.878  1.00 40.42           C
ATOM   3820  CG1 ILE A 501      10.733  37.076  55.935  1.00 39.10           C
ATOM   3821  CG2 ILE A 501      11.432  34.936  54.735  1.00 39.53           C
ATOM   3822  CD1 ILE A 501       9.286  37.211  55.437  1.00 41.30           C
ATOM   3823  N   PRO A 502      13.668  38.806  53.909  1.00 41.71           N
ATOM   3824  CA  PRO A 502      13.940  40.233  53.829  1.00 42.71           C
ATOM   3825  C   PRO A 502      12.775  41.061  54.346  1.00 43.69           C
ATOM   3826  O   PRO A 502      11.615  40.625  54.305  1.00 43.96           O
ATOM   3827  CB  PRO A 502      14.131  40.484  52.324  1.00 42.72           C
ATOM   3828  CG  PRO A 502      13.507  39.332  51.647  1.00 42.81           C
ATOM   3829  CD  PRO A 502      13.671  38.170  52.574  1.00 42.06           C
ATOM   3830  N   GLU A 503      13.099  42.246  54.837  1.00 44.49           N
ATOM   3831  CA  GLU A 503      12.082  43.200  55.236  1.00 45.49           C
ATOM   3832  C   GLU A 503      11.894  44.249  54.137  1.00 46.19           C
ATOM   3833  O   GLU A 503      12.841  44.543  53.390  1.00 46.61           O
ATOM   3834  CB  GLU A 503      12.440  43.821  56.584  1.00 45.57           C
ATOM   3835  CG  GLU A 503      12.325  42.826  57.740  1.00 46.75           C
ATOM   3836  CD  GLU A 503      10.915  42.251  57.877  1.00 48.59           C
ATOM   3837  OE1 GLU A 503      10.000  43.035  58.230  1.00 45.96           O
ATOM   3838  OE2 GLU A 503      10.728  41.026  57.615  1.00 47.77           O
ATOM   3839  N   PRO A 504      10.666  44.794  54.009  1.00 46.09           N
ATOM   3840  CA  PRO A 504       9.534  44.508  54.892  1.00 45.64           C
ATOM   3841  C   PRO A 504       8.860  43.173  54.529  1.00 44.58           C
ATOM   3842  O   PRO A 504       8.604  42.886  53.353  1.00 45.44           O
ATOM   3843  CB  PRO A 504       8.592  45.695  54.646  1.00 45.57           C
ATOM   3844  CG  PRO A 504       8.851  46.085  53.228  1.00 46.43           C
ATOM   3845  CD  PRO A 504      10.302  45.737  52.932  1.00 46.60           C
ATOM   3846  N   GLY A 505       8.604  42.362  55.549  1.00 42.76           N
ATOM   3847  CA  GLY A 505       7.883  41.102  55.382  1.00 40.36           C
ATOM   3848  C   GLY A 505       7.164  40.836  56.686  1.00 39.05           C
ATOM   3849  O   GLY A 505       5.930  40.954  56.774  1.00 37.94           O
ATOM   3850  N   LEU A 506       7.948  40.495  57.710  1.00 38.17           N
ATOM   3851  CA  LEU A 506       7.413  40.318  59.045  1.00 38.06           C
ATOM   3852  C   LEU A 506       6.639  41.548  59.517  1.00 37.80           C
ATOM   3853  O   LEU A 506       5.567  41.420  60.127  1.00 37.40           O
ATOM   3854  CB  LEU A 506       8.543  39.993  60.038  1.00 37.72           C
ATOM   3855  CG  LEU A 506       8.098  39.765  61.475  1.00 38.62           C
ATOM   3856  CD1 LEU A 506       7.092  38.617  61.554  1.00 40.02           C
ATOM   3857  CD2 LEU A 506       9.332  39.495  62.314  1.00 39.24           C
ATOM   3858  N   SER A 507       7.180  42.737  59.254  1.00 37.92           N
ATOM   3859  CA  SER A 507       6.531  43.964  59.734  1.00 38.45           C
ATOM   3860  C   SER A 507       5.149  44.113  59.094  1.00 37.55           C
ATOM   3861  O   SER A 507       4.189  44.501  59.778  1.00 37.64           O
ATOM   3862  CB  SER A 507       7.385  45.203  59.448  1.00 38.68           C
ATOM   3863  OG  SER A 507       7.725  45.253  58.077  1.00 40.93           O
ATOM   3864  N   THR A 508       5.061  43.786  57.799  1.00 37.48           N
ATOM   3865  CA  THR A 508       3.789  43.854  57.080  1.00 37.14           C
ATOM   3866  C   THR A 508       2.780  42.861  57.655  1.00 36.37           C
ATOM   3867  O   THR A 508       1.631  43.211  57.898  1.00 36.00           O
ATOM   3868  CB  THR A 508       3.961  43.601  55.577  1.00 37.68           C
ATOM   3869  OG1 THR A 508       4.966  44.491  55.067  1.00 41.05           O
ATOM   3870  CG2 THR A 508       2.642  43.844  54.846  1.00 36.89           C
ATOM   3871  N   VAL A 509       3.222  41.627  57.869  1.00 36.33           N
ATOM   3872  CA  VAL A 509       2.367  40.603  58.467  1.00 36.63           C
ATOM   3873  C   VAL A 509       1.865  41.052  59.847  1.00 36.63           C
ATOM   3874  O   VAL A 509       0.684  40.939  60.148  1.00 36.72           O
ATOM   3875  CB  VAL A 509       3.090  39.232  58.527  1.00 36.94           C
ATOM   3876  CG1 VAL A 509       2.303  38.237  59.357  1.00 36.94           C
ATOM   3877  CG2 VAL A 509       3.330  38.682  57.104  1.00 36.92           C
ATOM   3878  N   GLN A 510       2.760  41.586  60.669  1.00 36.33           N
ATOM   3879  CA  GLN A 510       2.360  42.072  61.998  1.00 36.84           C
ATOM   3880  C   GLN A 510       1.339  43.219  61.919  1.00 37.22           C
ATOM   3881  O   GLN A 510       0.366  43.246  62.687  1.00 37.76           O
ATOM   3882  CB  GLN A 510       3.600  42.459  62.795  1.00 36.78           C
ATOM   3883  CG  GLN A 510       4.459  41.255  63.153  1.00 37.95           C
ATOM   3884  CD  GLN A 510       5.775  41.654  63.787  1.00 41.66           C
ATOM   3885  OE1 GLN A 510       6.304  42.732  63.514  1.00 43.38           O
ATOM   3886  NE2 GLN A 510       6.312  40.784  64.641  1.00 41.31           N
ATOM   3887  N   ALA A 511       1.543  44.143  60.979  1.00 37.48           N
ATOM   3888  CA  ALA A 511       0.636  45.286  60.796  1.00 38.43           C
ATOM   3889  C   ALA A 511      -0.753  44.835  60.352  1.00 38.48           C
ATOM   3890  O   ALA A 511      -1.772  45.274  60.892  1.00 38.48           O
ATOM   3891  CB  ALA A 511       1.228  46.290  59.793  1.00 38.71           C
ATOM   3892  N   VAL A 512      -0.780  43.934  59.376  1.00 38.11           N
ATOM   3893  CA  VAL A 512      -2.026  43.442  58.799  1.00 39.05           C
ATOM   3894  C   VAL A 512      -2.781  42.543  59.788  1.00 39.44           C
ATOM   3895  O   VAL A 512      -3.957  42.782  60.083  1.00 39.67           O
ATOM   3896  CB  VAL A 512      -1.744  42.690  57.488  1.00 38.31           C
ATOM   3897  CG1 VAL A 512      -2.982  41.912  56.997  1.00 39.91           C
ATOM   3898  CG2 VAL A 512      -1.253  43.674  56.402  1.00 38.76           C
ATOM   3899  N   CYS A 513      -2.102  41.520  60.300  1.00 39.82           N
ATOM   3900  CA  CYS A 513      -2.742  40.552  61.197  1.00 40.56           C
ATOM   3901  C   CYS A 513      -3.184  41.175  62.534  1.00 40.19           C
ATOM   3902  O   CYS A 513      -4.119  40.680  63.183  1.00 40.08           O
ATOM   3903  CB  CYS A 513      -1.817  39.374  61.461  1.00 40.76           C
ATOM   3904  SG  CYS A 513      -1.288  38.521  59.982  1.00 44.60           S
ATOM   3905  N   GLY A 514      -2.510  42.247  62.944  1.00 39.99           N
ATOM   3906  CA  GLY A 514      -2.914  42.999  64.137  1.00 40.27           C
ATOM   3907  C   GLY A 514      -4.250  43.714  63.977  1.00 40.25           C
ATOM   3908  O   GLY A 514      -4.908  44.044  64.978  1.00 40.66           O
ATOM   3909  N   GLY A 515      -4.644  43.954  62.725  1.00 39.96           N
ATOM   3910  CA  GLY A 515      -5.865  44.703  62.410  1.00 39.70           C
ATOM   3911  C   GLY A 515      -7.063  43.910  61.916  1.00 39.69           C
ATOM   3912  O   GLY A 515      -8.198  44.378  62.017  1.00 40.23           O
ATOM   3913  N   VAL A 516      -6.819  42.722  61.360  1.00 38.65           N
ATOM   3914  CA  VAL A 516      -7.884  41.886  60.819  1.00 38.33           C
ATOM   3915  C   VAL A 516      -7.356  40.449  60.749  1.00 38.45           C
ATOM   3916  O   VAL A 516      -6.137  40.245  60.705  1.00 38.17           O
ATOM   3917  CB  VAL A 516      -8.301  42.381  59.404  1.00 38.13           C
ATOM   3918  CG1 VAL A 516      -7.210  42.048  58.363  1.00 38.05           C
ATOM   3919  CG2 VAL A 516      -9.647  41.814  58.984  1.00 38.96           C
ATOM   3920  N   ARG A 517      -8.249  39.460  60.754  1.00 37.96           N
ATOM   3921  CA  ARG A 517      -7.795  38.076  60.611  1.00 38.38           C
ATOM   3922  C   ARG A 517      -7.078  37.931  59.284  1.00 37.78           C
ATOM   3923  O   ARG A 517      -7.516  38.484  58.266  1.00 37.25           O
ATOM   3924  CB  ARG A 517      -8.934  37.082  60.619  1.00 38.42           C
ATOM   3925  CG  ARG A 517      -9.721  37.028  61.878  1.00 42.48           C
ATOM   3926  CD  ARG A 517     -10.750  35.897  61.780  1.00 48.13           C
ATOM   3927  NE  ARG A 517     -11.870  36.058  60.825  1.00 51.33           N
ATOM   3928  CZ  ARG A 517     -11.831  36.623  59.620  1.00 52.31           C
ATOM   3929  NH1 ARG A 517     -10.700  37.112  59.120  1.00 54.67           N
ATOM   3930  NH2 ARG A 517     -12.935  36.676  58.889  1.00 51.81           N
ATOM   3931  N   CYS A 518      -5.990  37.177  59.298  1.00 37.97           N
ATOM   3932  CA  CYS A 518      -5.109  37.128  58.129  1.00 39.25           C
ATOM   3933  C   CYS A 518      -4.651  35.717  57.812  1.00 38.43           C
ATOM   3934  O   CYS A 518      -4.359  34.921  58.717  1.00 38.30           O
ATOM   3935  CB  CYS A 518      -3.868  37.985  58.381  1.00 39.29           C
ATOM   3936  SG  CYS A 518      -2.799  37.218  59.614  1.00 45.97           S
ATOM   3937  N   ALA A 519      -4.559  35.444  56.517  1.00 37.64           N
ATOM   3938  CA  ALA A 519      -3.894  34.263  55.987  1.00 36.23           C
ATOM   3939  C   ALA A 519      -2.568  34.733  55.395  1.00 35.77           C
ATOM   3940  O   ALA A 519      -2.551  35.544  54.461  1.00 36.20           O
ATOM   3941  CB  ALA A 519      -4.756  33.583  54.923  1.00 36.32           C
ATOM   3942  N   THR A 520      -1.464  34.243  55.956  1.00 34.75           N
ATOM   3943  CA  THR A 520      -0.128  34.573  55.467  1.00 35.23           C
ATOM   3944  C   THR A 520       0.329  33.517  54.464  1.00 35.12           C
ATOM   3945  O   THR A 520       0.298  32.316  54.754  1.00 35.72           O
ATOM   3946  CB  THR A 520       0.863  34.697  56.635  1.00 35.53           C
ATOM   3947  OG1 THR A 520       0.449  35.784  57.471  1.00 35.92           O
ATOM   3948  CG2 THR A 520       2.277  34.945  56.138  1.00 36.55           C
ATOM   3949  N   VAL A 521       0.736  33.979  53.279  1.00 34.74           N
ATOM   3950  CA  VAL A 521       1.291  33.107  52.247  1.00 34.96           C
ATOM   3951  C   VAL A 521       2.789  33.374  52.182  1.00 35.40           C
ATOM   3952  O   VAL A 521       3.224  34.465  51.802  1.00 36.19           O
ATOM   3953  CB  VAL A 521       0.631  33.347  50.875  1.00 34.85           C
ATOM   3954  CG1 VAL A 521       1.259  32.434  49.808  1.00 34.15           C
ATOM   3955  CG2 VAL A 521      -0.883  33.125  50.968  1.00 35.56           C
ATOM   3956  N   LEU A 522       3.568  32.372  52.569  1.00 34.89           N
ATOM   3957  CA  LEU A 522       5.023  32.484  52.606  1.00 35.30           C
ATOM   3958  C   LEU A 522       5.637  31.901  51.329  1.00 35.04           C
ATOM   3959  O   LEU A 522       5.480  30.711  51.039  1.00 35.00           O
ATOM   3960  CB  LEU A 522       5.559  31.754  53.852  1.00 34.82           C
ATOM   3961  CG  LEU A 522       7.080  31.645  54.001  1.00 36.41           C
ATOM   3962  CD1 LEU A 522       7.717  33.029  54.179  1.00 36.85           C
ATOM   3963  CD2 LEU A 522       7.367  30.763  55.215  1.00 37.30           C
ATOM   3964  N   ILE A 523       6.310  32.763  50.569  1.00 34.65           N
ATOM   3965  CA  ILE A 523       6.968  32.378  49.304  1.00 35.09           C
ATOM   3966  C   ILE A 523       8.448  32.208  49.642  1.00 36.09           C
ATOM   3967  O   ILE A 523       9.100  33.150  50.116  1.00 36.42           O
ATOM   3968  CB  ILE A 523       6.777  33.476  48.225  1.00 35.55           C
ATOM   3969  CG1 ILE A 523       5.286  33.686  47.895  1.00 36.59           C
ATOM   3970  CG2 ILE A 523       7.611  33.148  46.964  1.00 33.73           C
ATOM   3971  CD1 ILE A 523       4.612  32.530  47.171  1.00 38.95           C
ATOM   3972  N   SER A 524       8.963  30.991  49.478  1.00 35.74           N
ATOM   3973  CA  SER A 524      10.363  30.727  49.818  1.00 36.37           C
ATOM   3974  C   SER A 524      10.876  29.507  49.068  1.00 36.10           C
ATOM   3975  O   SER A 524      10.095  28.697  48.579  1.00 35.69           O
ATOM   3976  CB  SER A 524      10.545  30.545  51.335  1.00 36.60           C
ATOM   3977  OG  SER A 524       9.977  29.328  51.790  1.00 35.78           O
ATOM   3978  N   GLY A 525      12.194  29.363  49.008  1.00 35.72           N
ATOM   3979  CA  GLY A 525      12.776  28.205  48.335  1.00 35.67           C
ATOM   3980  C   GLY A 525      13.064  27.081  49.314  1.00 35.52           C
ATOM   3981  O   GLY A 525      13.628  26.054  48.936  1.00 35.75           O
ATOM   3982  N   ARG A 526      12.675  27.280  50.577  1.00 35.10           N
ATOM   3983  CA  ARG A 526      13.182  26.459  51.682  1.00 35.72           C
ATOM   3984  C   ARG A 526      12.519  26.910  52.977  1.00 34.86           C
ATOM   3985  O   ARG A 526      11.949  28.001  53.040  1.00 34.89           O
ATOM   3986  CB  ARG A 526      14.691  26.675  51.854  1.00 36.14           C
ATOM   3987  CG  ARG A 526      15.081  28.149  51.922  1.00 36.65           C
ATOM   3988  CD  ARG A 526      16.578  28.343  51.935  1.00 38.00           C
ATOM   3989  NE  ARG A 526      16.922  29.704  51.554  1.00 37.40           N
ATOM   3990  CZ  ARG A 526      18.127  30.089  51.139  1.00 37.13           C
ATOM   3991  NH1 ARG A 526      18.321  31.350  50.782  1.00 38.05           N
ATOM   3992  NH2 ARG A 526      19.130  29.221  51.072  1.00 36.64           N
ATOM   3993  N   PRO A 527      12.620  26.078  54.027  1.00 35.26           N
ATOM   3994  CA  PRO A 527      12.256  26.576  55.360  1.00 35.45           C
ATOM   3995  C   PRO A 527      13.095  27.807  55.706  1.00 35.64           C
ATOM   3996  O   PRO A 527      14.292  27.881  55.352  1.00 36.53           O
ATOM   3997  CB  PRO A 527      12.608  25.411  56.302  1.00 36.06           C
ATOM   3998  CG  PRO A 527      12.769  24.221  55.433  1.00 36.78           C
ATOM   3999  CD  PRO A 527      13.058  24.674  54.030  1.00 35.37           C
ATOM   4000  N   VAL A 528      12.452  28.775  56.350  1.00 34.74           N
ATOM   4001  CA  VAL A 528      13.102  29.988  56.840  1.00 34.56           C
ATOM   4002  C   VAL A 528      12.605  30.215  58.268  1.00 34.80           C
ATOM   4003  O   VAL A 528      11.611  29.609  58.677  1.00 35.21           O
ATOM   4004  CB  VAL A 528      12.756  31.213  55.958  1.00 35.09           C
ATOM   4005  CG1 VAL A 528      13.434  31.083  54.574  1.00 35.11           C
ATOM   4006  CG2 VAL A 528      11.222  31.362  55.815  1.00 36.35           C
ATOM   4007  N   VAL A 529      13.276  31.086  59.014  1.00 34.66           N
ATOM   4008  CA  VAL A 529      12.850  31.385  60.397  1.00 35.67           C
ATOM   4009  C   VAL A 529      11.380  31.806  60.364  1.00 35.83           C
ATOM   4010  O   VAL A 529      11.032  32.775  59.712  1.00 36.99           O
ATOM   4011  CB  VAL A 529      13.726  32.471  61.066  1.00 35.74           C
ATOM   4012  CG1 VAL A 529      13.140  32.872  62.433  1.00 36.60           C
ATOM   4013  CG2 VAL A 529      15.161  31.980  61.236  1.00 36.37           C
ATOM   4014  N   VAL A 530      10.511  31.068  61.050  1.00 35.73           N
ATOM   4015  CA  VAL A 530       9.070  31.258  60.828  1.00 35.71           C
ATOM   4016  C   VAL A 530       8.251  31.513  62.124  1.00 35.44           C
ATOM   4017  O   VAL A 530       7.087  31.923  62.048  1.00 35.44           O
ATOM   4018  CB  VAL A 530       8.488  30.071  59.993  1.00 35.97           C
ATOM   4019  CG1 VAL A 530       8.242  28.853  60.882  1.00 35.49           C
ATOM   4020  CG2 VAL A 530       7.205  30.468  59.264  1.00 36.39           C
ATOM   4021  N   GLN A 531       8.831  31.280  63.305  1.00 35.52           N
ATOM   4022  CA  GLN A 531       8.065  31.528  64.545  1.00 35.71           C
ATOM   4023  C   GLN A 531       7.391  32.914  64.634  1.00 36.00           C
ATOM   4024  O   GLN A 531       6.206  32.984  64.987  1.00 35.41           O
ATOM   4025  CB  GLN A 531       8.864  31.219  65.823  1.00 35.99           C
ATOM   4026  CG  GLN A 531       9.298  29.769  65.946  1.00 35.85           C
ATOM   4027  CD  GLN A 531      10.705  29.526  65.443  1.00 36.57           C
ATOM   4028  OE1 GLN A 531      11.132  30.104  64.435  1.00 39.35           O
ATOM   4029  NE2 GLN A 531      11.432  28.639  66.135  1.00 37.24           N
ATOM   4030  N   PRO A 532       8.136  34.014  64.345  1.00 36.55           N
ATOM   4031  CA  PRO A 532       7.488  35.339  64.387  1.00 37.05           C
ATOM   4032  C   PRO A 532       6.331  35.514  63.394  1.00 36.66           C
ATOM   4033  O   PRO A 532       5.307  36.110  63.745  1.00 36.45           O
ATOM   4034  CB  PRO A 532       8.636  36.306  64.078  1.00 37.82           C
ATOM   4035  CG  PRO A 532       9.880  35.560  64.522  1.00 38.07           C
ATOM   4036  CD  PRO A 532       9.584  34.143  64.074  1.00 37.06           C
ATOM   4037  N   LEU A 533       6.481  34.993  62.178  1.00 36.11           N
ATOM   4038  CA  LEU A 533       5.379  35.011  61.219  1.00 36.92           C
ATOM   4039  C   LEU A 533       4.183  34.205  61.725  1.00 37.38           C
ATOM   4040  O   LEU A 533       3.038  34.647  61.622  1.00 37.42           O
ATOM   4041  CB  LEU A 533       5.861  34.463  59.877  1.00 36.52           C
ATOM   4042  CG  LEU A 533       6.775  35.382  59.071  1.00 38.39           C
ATOM   4043  CD1 LEU A 533       7.429  34.585  57.933  1.00 36.72           C
ATOM   4044  CD2 LEU A 533       5.986  36.543  58.478  1.00 39.11           C
ATOM   4045  N   LEU A 534       4.456  33.015  62.256  1.00 37.82           N
ATOM   4046  CA  LEU A 534       3.427  32.173  62.877  1.00 38.93           C
ATOM   4047  C   LEU A 534       2.670  32.886  63.994  1.00 38.74           C
ATOM   4048  O   LEU A 534       1.433  32.862  64.034  1.00 38.92           O
ATOM   4049  CB  LEU A 534       4.076  30.918  63.456  1.00 39.32           C
ATOM   4050  CG  LEU A 534       3.903  29.492  62.889  1.00 42.46           C
ATOM   4051  CD1 LEU A 534       3.210  29.335  61.565  1.00 38.87           C
ATOM   4052  CD2 LEU A 534       5.211  28.672  62.977  1.00 40.62           C
ATOM   4053  N   ALA A 535       3.420  33.500  64.907  1.00 37.70           N
ATOM   4054  CA  ALA A 535       2.850  34.166  66.075  1.00 37.84           C
ATOM   4055  C   ALA A 535       1.822  35.240  65.684  1.00 37.68           C
ATOM   4056  O   ALA A 535       0.792  35.405  66.356  1.00 38.09           O
ATOM   4057  CB  ALA A 535       3.960  34.767  66.916  1.00 37.75           C
ATOM   4058  N   ALA A 536       2.106  35.951  64.595  1.00 37.15           N
ATOM   4059  CA  ALA A 536       1.260  37.036  64.117  1.00 37.36           C
ATOM   4060  C   ALA A 536       0.007  36.532  63.391  1.00 37.77           C
ATOM   4061  O   ALA A 536      -1.036  37.177  63.436  1.00 38.45           O
ATOM   4062  CB  ALA A 536       2.063  37.952  63.189  1.00 37.77           C
ATOM   4063  N   SER A 537       0.108  35.368  62.759  1.00 37.00           N
ATOM   4064  CA  SER A 537      -0.870  34.950  61.748  1.00 37.16           C
ATOM   4065  C   SER A 537      -1.983  34.044  62.268  1.00 36.67           C
ATOM   4066  O   SER A 537      -1.735  33.167  63.086  1.00 36.97           O
ATOM   4067  CB  SER A 537      -0.157  34.193  60.630  1.00 36.99           C
ATOM   4068  OG  SER A 537       0.875  34.963  60.036  1.00 38.55           O
ATOM   4069  N   ASP A 538      -3.189  34.218  61.731  1.00 36.52           N
ATOM   4070  CA  ASP A 538      -4.270  33.268  61.996  1.00 36.27           C
ATOM   4071  C   ASP A 538      -4.020  31.972  61.229  1.00 35.85           C
ATOM   4072  O   ASP A 538      -4.071  30.882  61.817  1.00 36.22           O
ATOM   4073  CB  ASP A 538      -5.630  33.862  61.644  1.00 36.91           C
ATOM   4074  CG  ASP A 538      -5.959  35.078  62.491  1.00 36.12           C
ATOM   4075  OD1 ASP A 538      -6.548  34.919  63.585  1.00 37.49           O
ATOM   4076  OD2 ASP A 538      -5.596  36.197  62.077  1.00 38.12           O
ATOM   4077  N   ALA A 539      -3.710  32.097  59.939  1.00 35.13           N
ATOM   4078  CA  ALA A 539      -3.314  30.953  59.155  1.00 34.30           C
ATOM   4079  C   ALA A 539      -1.993  31.261  58.448  1.00 34.63           C
ATOM   4080  O   ALA A 539      -1.690  32.427  58.157  1.00 34.60           O
ATOM   4081  CB  ALA A 539      -4.415  30.585  58.143  1.00 35.14           C
ATOM   4082  N   LEU A 540      -1.206  30.223  58.194  1.00 34.35           N
ATOM   4083  CA  LEU A 540       0.046  30.389  57.450  1.00 34.52           C
ATOM   4084  C   LEU A 540       0.264  29.215  56.510  1.00 34.46           C
ATOM   4085  O   LEU A 540       0.147  28.052  56.908  1.00 34.43           O
ATOM   4086  CB  LEU A 540       1.247  30.571  58.410  1.00 34.51           C
ATOM   4087  CG  LEU A 540       2.544  31.047  57.717  1.00 36.51           C
ATOM   4088  CD1 LEU A 540       3.353  31.992  58.606  1.00 38.85           C
ATOM   4089  CD2 LEU A 540       3.404  29.860  57.254  1.00 38.53           C
ATOM   4090  N   VAL A 541       0.601  29.550  55.271  1.00 33.88           N
ATOM   4091  CA  VAL A 541       0.801  28.580  54.179  1.00 34.71           C
ATOM   4092  C   VAL A 541       2.237  28.708  53.663  1.00 34.87           C
ATOM   4093  O   VAL A 541       2.676  29.809  53.297  1.00 35.66           O
ATOM   4094  CB  VAL A 541      -0.164  28.858  53.009  1.00 34.65           C
ATOM   4095  CG1 VAL A 541       0.152  27.938  51.800  1.00 34.47           C
ATOM   4096  CG2 VAL A 541      -1.638  28.707  53.435  1.00 35.74           C
ATOM   4097  N   ALA A 542       2.968  27.595  53.650  1.00 34.25           N
ATOM   4098  CA  ALA A 542       4.256  27.542  52.935  1.00 34.46           C
ATOM   4099  C   ALA A 542       3.937  27.210  51.482  1.00 34.64           C
ATOM   4100  O   ALA A 542       3.525  26.081  51.167  1.00 35.12           O
ATOM   4101  CB  ALA A 542       5.157  26.489  53.539  1.00 34.22           C
ATOM   4102  N   ALA A 543       4.081  28.214  50.614  1.00 34.29           N
ATOM   4103  CA  ALA A 543       3.748  28.081  49.191  1.00 34.88           C
ATOM   4104  C   ALA A 543       4.973  27.780  48.319  1.00 34.99           C
ATOM   4105  O   ALA A 543       4.826  27.606  47.100  1.00 34.79           O
ATOM   4106  CB  ALA A 543       3.041  29.356  48.675  1.00 35.26           C
ATOM   4107  N   TRP A 544       6.157  27.722  48.935  1.00 34.90           N
ATOM   4108  CA  TRP A 544       7.414  27.489  48.180  1.00 34.43           C
ATOM   4109  C   TRP A 544       7.570  28.516  47.055  1.00 34.34           C
ATOM   4110  O   TRP A 544       7.367  29.704  47.290  1.00 34.32           O
ATOM   4111  CB  TRP A 544       7.531  26.040  47.688  1.00 34.99           C
ATOM   4112  CG  TRP A 544       7.109  25.075  48.772  1.00 33.57           C
ATOM   4113  CD1 TRP A 544       5.946  24.368  48.823  1.00 34.59           C
ATOM   4114  CD2 TRP A 544       7.810  24.794  50.001  1.00 35.15           C
ATOM   4115  NE1 TRP A 544       5.888  23.627  50.001  1.00 33.92           N
ATOM   4116  CE2 TRP A 544       7.022  23.871  50.731  1.00 34.36           C
ATOM   4117  CE3 TRP A 544       9.041  25.213  50.537  1.00 35.47           C
ATOM   4118  CZ2 TRP A 544       7.415  23.360  51.980  1.00 36.55           C
ATOM   4119  CZ3 TRP A 544       9.447  24.699  51.796  1.00 35.22           C
ATOM   4120  CH2 TRP A 544       8.620  23.791  52.505  1.00 35.93           C
ATOM   4121  N   LEU A 545       7.925  28.062  45.846  1.00 33.35           N
ATOM   4122  CA  LEU A 545       8.085  28.959  44.675  1.00 33.83           C
ATOM   4123  C   LEU A 545       7.133  28.440  43.597  1.00 33.80           C
ATOM   4124  O   LEU A 545       7.550  27.691  42.699  1.00 34.38           O
ATOM   4125  CB  LEU A 545       9.537  28.958  44.203  1.00 34.28           C
ATOM   4126  CG  LEU A 545      10.535  29.494  45.253  1.00 35.67           C
ATOM   4127  CD1 LEU A 545      11.964  29.222  44.727  1.00 37.16           C
ATOM   4128  CD2 LEU A 545      10.328  31.001  45.540  1.00 35.28           C
ATOM   4129  N   PRO A 546       5.845  28.824  43.699  1.00 34.81           N
ATOM   4130  CA  PRO A 546       4.795  28.121  42.956  1.00 34.37           C
ATOM   4131  C   PRO A 546       4.723  28.327  41.448  1.00 34.82           C
ATOM   4132  O   PRO A 546       3.997  27.580  40.773  1.00 34.80           O
ATOM   4133  CB  PRO A 546       3.499  28.598  43.629  1.00 35.01           C
ATOM   4134  CG  PRO A 546       3.858  29.992  44.167  1.00 35.35           C
ATOM   4135  CD  PRO A 546       5.299  29.871  44.595  1.00 34.09           C
ATOM   4136  N   GLY A 547       5.455  29.308  40.920  1.00 34.34           N
ATOM   4137  CA  GLY A 547       5.518  29.491  39.461  1.00 34.82           C
ATOM   4138  C   GLY A 547       4.519  30.497  38.925  1.00 35.35           C
ATOM   4139  O   GLY A 547       4.062  31.377  39.640  1.00 35.74           O
ATOM   4140  N   SER A 548       4.210  30.379  37.637  1.00 34.58           N
ATOM   4141  CA  SER A 548       3.418  31.427  36.978  1.00 35.36           C
ATOM   4142  C   SER A 548       1.924  31.406  37.320  1.00 35.69           C
ATOM   4143  O   SER A 548       1.236  32.403  37.073  1.00 36.65           O
ATOM   4144  CB  SER A 548       3.626  31.395  35.453  1.00 34.72           C
ATOM   4145  OG  SER A 548       3.280  30.122  34.899  1.00 35.79           O
ATOM   4146  N   GLU A 549       1.424  30.285  37.848  1.00 34.80           N
ATOM   4147  CA  GLU A 549      -0.027  30.086  37.983  1.00 35.19           C
ATOM   4148  C   GLU A 549      -0.527  30.340  39.402  1.00 35.78           C
ATOM   4149  O   GLU A 549      -0.787  29.407  40.165  1.00 36.37           O
ATOM   4150  CB  GLU A 549      -0.449  28.710  37.440  1.00 35.61           C
ATOM   4151  CG  GLU A 549       0.062  28.470  36.016  1.00 36.18           C
ATOM   4152  CD  GLU A 549      -0.252  29.629  35.051  1.00 37.23           C
ATOM   4153  OE1 GLU A 549      -1.397  30.138  35.062  1.00 37.51           O
ATOM   4154  OE2 GLU A 549       0.653  30.025  34.276  1.00 37.54           O
ATOM   4155  N   GLY A 550      -0.626  31.620  39.750  1.00 35.86           N
ATOM   4156  CA  GLY A 550      -0.976  32.022  41.131  1.00 35.35           C
ATOM   4157  C   GLY A 550      -2.356  31.559  41.571  1.00 36.10           C
ATOM   4158  O   GLY A 550      -2.657  31.516  42.772  1.00 36.71           O
ATOM   4159  N   GLN A 551      -3.202  31.195  40.610  1.00 36.93           N
ATOM   4160  CA  GLN A 551      -4.519  30.648  40.949  1.00 37.32           C
ATOM   4161  C   GLN A 551      -4.433  29.326  41.704  1.00 36.52           C
ATOM   4162  O   GLN A 551      -5.383  28.957  42.398  1.00 36.34           O
ATOM   4163  CB  GLN A 551      -5.386  30.519  39.692  1.00 36.99           C
ATOM   4164  CG  GLN A 551      -5.905  31.884  39.257  1.00 39.44           C
ATOM   4165  CD  GLN A 551      -6.568  31.856  37.909  1.00 42.08           C
ATOM   4166  OE1 GLN A 551      -7.792  32.060  37.794  1.00 46.02           O
ATOM   4167  NE2 GLN A 551      -5.780  31.591  36.868  1.00 40.85           N
ATOM   4168  N   GLY A 552      -3.298  28.629  41.589  1.00 36.07           N
ATOM   4169  CA  GLY A 552      -3.054  27.438  42.426  1.00 36.55           C
ATOM   4170  C   GLY A 552      -3.148  27.758  43.920  1.00 36.48           C
ATOM   4171  O   GLY A 552      -3.610  26.938  44.726  1.00 35.78           O
ATOM   4172  N   VAL A 553      -2.681  28.947  44.292  1.00 35.98           N
ATOM   4173  CA  VAL A 553      -2.717  29.398  45.690  1.00 36.10           C
ATOM   4174  C   VAL A 553      -4.159  29.661  46.117  1.00 35.90           C
ATOM   4175  O   VAL A 553      -4.625  29.150  47.136  1.00 35.82           O
ATOM   4176  CB  VAL A 553      -1.863  30.660  45.885  1.00 36.08           C
ATOM   4177  CG1 VAL A 553      -1.972  31.177  47.350  1.00 35.91           C
ATOM   4178  CG2 VAL A 553      -0.385  30.385  45.456  1.00 36.34           C
ATOM   4179  N   THR A 554      -4.885  30.431  45.316  1.00 35.92           N
ATOM   4180  CA  THR A 554      -6.261  30.789  45.670  1.00 36.11           C
ATOM   4181  C   THR A 554      -7.218  29.591  45.596  1.00 36.19           C
ATOM   4182  O   THR A 554      -8.229  29.567  46.300  1.00 36.82           O
ATOM   4183  CB  THR A 554      -6.768  31.976  44.840  1.00 36.40           C
ATOM   4184  OG1 THR A 554      -6.562  31.708  43.452  1.00 36.23           O
ATOM   4185  CG2 THR A 554      -5.993  33.246  45.195  1.00 37.10           C
ATOM   4186  N   ASP A 555      -6.892  28.594  44.756  1.00 35.90           N
ATOM   4187  CA  ASP A 555      -7.690  27.358  44.677  1.00 35.98           C
ATOM   4188  C   ASP A 555      -7.821  26.694  46.049  1.00 36.67           C
ATOM   4189  O   ASP A 555      -8.873  26.141  46.375  1.00 37.37           O
ATOM   4190  CB  ASP A 555      -7.083  26.355  43.694  1.00 36.06           C
ATOM   4191  CG  ASP A 555      -7.386  26.697  42.244  1.00 37.35           C
ATOM   4192  OD1 ASP A 555      -6.789  26.044  41.365  1.00 38.12           O
ATOM   4193  OD2 ASP A 555      -8.227  27.590  41.985  1.00 36.98           O
ATOM   4194  N   ALA A 556      -6.746  26.764  46.836  1.00 36.02           N
ATOM   4195  CA  ALA A 556      -6.742  26.229  48.201  1.00 36.10           C
ATOM   4196  C   ALA A 556      -7.259  27.256  49.227  1.00 35.84           C
ATOM   4197  O   ALA A 556      -8.027  26.900  50.140  1.00 35.87           O
ATOM   4198  CB  ALA A 556      -5.331  25.746  48.557  1.00 36.19           C
ATOM   4199  N   LEU A 557      -6.851  28.520  49.097  1.00 35.95           N
ATOM   4200  CA  LEU A 557      -7.292  29.533  50.074  1.00 35.85           C
ATOM   4201  C   LEU A 557      -8.812  29.664  50.165  1.00 36.15           C
ATOM   4202  O   LEU A 557      -9.353  29.894  51.260  1.00 35.26           O
ATOM   4203  CB  LEU A 557      -6.694  30.914  49.778  1.00 36.47           C
ATOM   4204  CG  LEU A 557      -5.189  31.112  49.926  1.00 36.66           C
ATOM   4205  CD1 LEU A 557      -4.839  32.538  49.523  1.00 37.00           C
ATOM   4206  CD2 LEU A 557      -4.724  30.815  51.353  1.00 37.03           C
ATOM   4207  N   PHE A 558      -9.486  29.561  49.017  1.00 35.87           N
ATOM   4208  CA  PHE A 558     -10.935  29.713  48.957  1.00 37.13           C
ATOM   4209  C   PHE A 558     -11.702  28.383  48.942  1.00 37.05           C
ATOM   4210  O   PHE A 558     -12.924  28.362  48.742  1.00 37.13           O
ATOM   4211  CB  PHE A 558     -11.335  30.618  47.786  1.00 37.36           C
ATOM   4212  CG  PHE A 558     -10.852  32.035  47.936  1.00 37.65           C
ATOM   4213  CD1 PHE A 558      -9.787  32.502  47.158  1.00 40.06           C
ATOM   4214  CD2 PHE A 558     -11.450  32.900  48.855  1.00 38.37           C
ATOM   4215  CE1 PHE A 558      -9.313  33.818  47.310  1.00 39.96           C
ATOM   4216  CE2 PHE A 558     -10.994  34.214  48.999  1.00 38.93           C
ATOM   4217  CZ  PHE A 558      -9.926  34.670  48.228  1.00 38.08           C
ATOM   4218  N   GLY A 559     -10.983  27.283  49.144  1.00 37.00           N
ATOM   4219  CA  GLY A 559     -11.616  25.982  49.332  1.00 37.76           C
ATOM   4220  C   GLY A 559     -12.163  25.293  48.088  1.00 38.12           C
ATOM   4221  O   GLY A 559     -12.987  24.385  48.204  1.00 38.57           O
ATOM   4222  N   ASP A 560     -11.718  25.694  46.899  1.00 38.28           N
ATOM   4223  CA  ASP A 560     -12.068  24.911  45.706  1.00 39.13           C
ATOM   4224  C   ASP A 560     -11.490  23.499  45.814  1.00 38.71           C
ATOM   4225  O   ASP A 560     -12.083  22.528  45.323  1.00 39.31           O
ATOM   4226  CB  ASP A 560     -11.600  25.610  44.429  1.00 39.88           C
ATOM   4227  CG  ASP A 560     -12.450  26.838  44.096  1.00 42.95           C
ATOM   4228  OD1 ASP A 560     -11.997  27.656  43.275  1.00 50.81           O
ATOM   4229  OD2 ASP A 560     -13.562  26.988  44.651  1.00 45.67           O
ATOM   4230  N   PHE A 561     -10.329  23.403  46.457  1.00 38.33           N
ATOM   4231  CA  PHE A 561      -9.704  22.131  46.804  1.00 38.84           C
ATOM   4232  C   PHE A 561      -9.202  22.208  48.230  1.00 38.73           C
ATOM   4233  O   PHE A 561      -8.970  23.302  48.751  1.00 39.31           O
ATOM   4234  CB  PHE A 561      -8.521  21.866  45.887  1.00 38.51           C
ATOM   4235  CG  PHE A 561      -8.911  21.743  44.457  1.00 39.40           C
ATOM   4236  CD1 PHE A 561      -8.968  22.877  43.643  1.00 40.96           C
ATOM   4237  CD2 PHE A 561      -9.261  20.504  43.924  1.00 40.20           C
ATOM   4238  CE1 PHE A 561      -9.352  22.772  42.309  1.00 40.73           C
ATOM   4239  CE2 PHE A 561      -9.641  20.398  42.589  1.00 40.51           C
ATOM   4240  CZ  PHE A 561      -9.688  21.539  41.790  1.00 39.69           C
ATOM   4241  N   GLY A 562      -9.032  21.051  48.865  1.00 38.56           N
ATOM   4242  CA  GLY A 562      -8.459  21.038  50.208  1.00 37.84           C
ATOM   4243  C   GLY A 562      -6.939  21.055  50.148  1.00 37.11           C
ATOM   4244  O   GLY A 562      -6.341  20.630  49.150  1.00 37.86           O
ATOM   4245  N   PHE A 563      -6.308  21.545  51.212  1.00 37.13           N
ATOM   4246  CA  PHE A 563      -4.853  21.460  51.338  1.00 36.63           C
ATOM   4247  C   PHE A 563      -4.441  20.013  51.543  1.00 36.68           C
ATOM   4248  O   PHE A 563      -5.057  19.302  52.351  1.00 36.95           O
ATOM   4249  CB  PHE A 563      -4.358  22.289  52.528  1.00 36.56           C
ATOM   4250  CG  PHE A 563      -4.348  23.771  52.281  1.00 35.65           C
ATOM   4251  CD1 PHE A 563      -5.450  24.555  52.637  1.00 36.83           C
ATOM   4252  CD2 PHE A 563      -3.220  24.394  51.745  1.00 35.39           C
ATOM   4253  CE1 PHE A 563      -5.437  25.940  52.438  1.00 37.17           C
ATOM   4254  CE2 PHE A 563      -3.192  25.781  51.544  1.00 35.76           C
ATOM   4255  CZ  PHE A 563      -4.304  26.555  51.891  1.00 36.69           C
ATOM   4256  N   THR A 564      -3.403  19.587  50.819  1.00 36.30           N
ATOM   4257  CA  THR A 564      -2.910  18.212  50.938  1.00 36.32           C
ATOM   4258  C   THR A 564      -1.389  18.102  51.021  1.00 35.67           C
ATOM   4259  O   THR A 564      -0.866  17.039  51.377  1.00 35.21           O
ATOM   4260  CB  THR A 564      -3.396  17.325  49.773  1.00 36.71           C
ATOM   4261  OG1 THR A 564      -3.035  17.936  48.532  1.00 37.33           O
ATOM   4262  CG2 THR A 564      -4.922  17.119  49.840  1.00 37.28           C
ATOM   4263  N   GLY A 565      -0.684  19.185  50.700  1.00 35.25           N
ATOM   4264  CA  GLY A 565       0.786  19.151  50.684  1.00 35.47           C
ATOM   4265  C   GLY A 565       1.338  18.815  52.070  1.00 35.35           C
ATOM   4266  O   GLY A 565       0.757  19.174  53.108  1.00 35.39           O
ATOM   4267  N   ARG A 566       2.456  18.101  52.079  1.00 35.15           N
ATOM   4268  CA  ARG A 566       3.172  17.766  53.306  1.00 35.43           C
ATOM   4269  C   ARG A 566       4.647  18.161  53.202  1.00 34.76           C
ATOM   4270  O   ARG A 566       5.255  18.007  52.143  1.00 34.25           O
ATOM   4271  CB  ARG A 566       3.035  16.267  53.591  1.00 35.62           C
ATOM   4272  CG  ARG A 566       1.609  15.870  53.975  1.00 36.73           C
ATOM   4273  CD  ARG A 566       1.498  14.421  54.456  1.00 38.99           C
ATOM   4274  NE  ARG A 566       1.866  13.468  53.410  1.00 44.26           N
ATOM   4275  CZ  ARG A 566       1.039  13.014  52.466  1.00 47.24           C
ATOM   4276  NH1 ARG A 566       1.478  12.140  51.566  1.00 47.42           N
ATOM   4277  NH2 ARG A 566      -0.231  13.414  52.426  1.00 48.91           N
ATOM   4278  N   LEU A 567       5.233  18.671  54.287  1.00 34.05           N
ATOM   4279  CA  LEU A 567       6.632  19.129  54.219  1.00 33.58           C
ATOM   4280  C   LEU A 567       7.553  18.046  53.653  1.00 34.04           C
ATOM   4281  O   LEU A 567       7.558  16.910  54.157  1.00 34.19           O
ATOM   4282  CB  LEU A 567       7.144  19.538  55.613  1.00 32.91           C
ATOM   4283  CG  LEU A 567       6.584  20.808  56.260  1.00 32.35           C
ATOM   4284  CD1 LEU A 567       7.264  21.051  57.601  1.00 34.34           C
ATOM   4285  CD2 LEU A 567       6.741  22.028  55.307  1.00 34.70           C
ATOM   4286  N   PRO A 568       8.316  18.376  52.596  1.00 34.72           N
ATOM   4287  CA  PRO A 568       9.327  17.464  52.043  1.00 34.74           C
ATOM   4288  C   PRO A 568      10.705  17.646  52.696  1.00 35.45           C
ATOM   4289  O   PRO A 568      11.694  17.008  52.286  1.00 35.07           O
ATOM   4290  CB  PRO A 568       9.395  17.897  50.567  1.00 34.89           C
ATOM   4291  CG  PRO A 568       9.215  19.417  50.654  1.00 34.89           C
ATOM   4292  CD  PRO A 568       8.213  19.630  51.810  1.00 33.81           C
ATOM   4293  N   ARG A 569      10.756  18.535  53.690  1.00 35.83           N
ATOM   4294  CA  ARG A 569      11.979  18.898  54.414  1.00 36.74           C
ATOM   4295  C   ARG A 569      11.599  19.135  55.846  1.00 36.32           C
ATOM   4296  O   ARG A 569      10.460  19.490  56.138  1.00 36.72           O
ATOM   4297  CB  ARG A 569      12.499  20.268  53.946  1.00 37.95           C
ATOM   4298  CG  ARG A 569      12.990  20.384  52.579  1.00 40.07           C
ATOM   4299  CD  ARG A 569      13.984  21.528  52.510  1.00 39.74           C
ATOM   4300  NE  ARG A 569      15.154  21.226  53.331  1.00 38.54           N
ATOM   4301  CZ  ARG A 569      16.160  20.443  52.939  1.00 39.30           C
ATOM   4302  NH1 ARG A 569      16.156  19.904  51.711  1.00 37.59           N
ATOM   4303  NH2 ARG A 569      17.177  20.220  53.763  1.00 39.85           N
ATOM   4304  N   THR A 570      12.578  19.003  56.733  1.00 35.64           N
ATOM   4305  CA  THR A 570      12.435  19.408  58.136  1.00 35.60           C
ATOM   4306  C   THR A 570      12.328  20.933  58.263  1.00 35.69           C
ATOM   4307  O   THR A 570      13.060  21.664  57.600  1.00 35.85           O
ATOM   4308  CB  THR A 570      13.668  18.921  58.911  1.00 35.74           C
ATOM   4309  OG1 THR A 570      13.689  17.491  58.886  1.00 36.22           O
ATOM   4310  CG2 THR A 570      13.665  19.423  60.362  1.00 35.57           C
ATOM   4311  N   TRP A 571      11.410  21.417  59.099  1.00 35.28           N
ATOM   4312  CA  TRP A 571      11.395  22.840  59.406  1.00 35.11           C
ATOM   4313  C   TRP A 571      12.070  23.041  60.752  1.00 35.71           C
ATOM   4314  O   TRP A 571      11.541  22.614  61.784  1.00 35.45           O
ATOM   4315  CB  TRP A 571       9.976  23.418  59.436  1.00 35.60           C
ATOM   4316  CG  TRP A 571       9.967  24.883  59.081  1.00 35.01           C
ATOM   4317  CD1 TRP A 571      10.560  25.909  59.777  1.00 35.05           C
ATOM   4318  CD2 TRP A 571       9.356  25.478  57.932  1.00 35.66           C
ATOM   4319  NE1 TRP A 571      10.363  27.101  59.115  1.00 36.29           N
ATOM   4320  CE2 TRP A 571       9.608  26.870  57.996  1.00 35.70           C
ATOM   4321  CE3 TRP A 571       8.617  24.972  56.849  1.00 35.72           C
ATOM   4322  CZ2 TRP A 571       9.153  27.764  57.012  1.00 35.61           C
ATOM   4323  CZ3 TRP A 571       8.168  25.860  55.866  1.00 36.62           C
ATOM   4324  CH2 TRP A 571       8.434  27.242  55.957  1.00 35.55           C
ATOM   4325  N   PHE A 572      13.239  23.676  60.720  1.00 35.60           N
ATOM   4326  CA  PHE A 572      14.075  23.898  61.908  1.00 35.67           C
ATOM   4327  C   PHE A 572      13.478  24.949  62.868  1.00 35.96           C
ATOM   4328  O   PHE A 572      12.706  25.816  62.438  1.00 35.47           O
ATOM   4329  CB  PHE A 572      15.492  24.321  61.472  1.00 36.03           C
ATOM   4330  CG  PHE A 572      15.511  25.536  60.584  1.00 35.87           C
ATOM   4331  CD1 PHE A 572      15.407  26.827  61.124  1.00 36.03           C
ATOM   4332  CD2 PHE A 572      15.612  25.393  59.196  1.00 34.93           C
ATOM   4333  CE1 PHE A 572      15.391  27.964  60.269  1.00 35.35           C
ATOM   4334  CE2 PHE A 572      15.603  26.512  58.342  1.00 37.23           C
ATOM   4335  CZ  PHE A 572      15.499  27.795  58.874  1.00 36.63           C
ATOM   4336  N   LYS A 573      13.848  24.850  64.152  1.00 36.64           N
ATOM   4337  CA  LYS A 573      13.528  25.864  65.184  1.00 36.92           C
ATOM   4338  C   LYS A 573      14.493  27.063  65.029  1.00 37.51           C
ATOM   4339  O   LYS A 573      14.086  28.226  65.129  1.00 37.92           O
ATOM   4340  CB  LYS A 573      13.612  25.261  66.613  1.00 37.85           C
ATOM   4341  CG  LYS A 573      12.457  24.279  66.967  1.00 38.13           C
ATOM   4342  CD  LYS A 573      12.609  23.659  68.358  1.00 43.34           C
ATOM   4343  CE  LYS A 573      11.360  22.851  68.729  1.00 42.43           C
ATOM   4344  NZ  LYS A 573      11.393  22.333  70.092  1.00 46.24           N
ATOM   4345  N   SER A 574      15.772  26.776  64.767  1.00 37.68           N
ATOM   4346  CA  SER A 574      16.781  27.829  64.552  1.00 38.25           C
ATOM   4347  C   SER A 574      17.906  27.336  63.652  1.00 37.64           C
ATOM   4348  O   SER A 574      18.156  26.133  63.572  1.00 37.04           O
ATOM   4349  CB  SER A 574      17.380  28.297  65.878  1.00 39.14           C
ATOM   4350  OG  SER A 574      17.957  27.209  66.560  1.00 41.14           O
ATOM   4351  N   VAL A 575      18.614  28.265  63.016  1.00 37.75           N
ATOM   4352  CA  VAL A 575      19.678  27.877  62.076  1.00 37.94           C
ATOM   4353  C   VAL A 575      20.869  27.235  62.801  1.00 37.46           C
ATOM   4354  O   VAL A 575      21.614  26.457  62.207  1.00 36.92           O
ATOM   4355  CB  VAL A 575      20.153  29.038  61.136  1.00 37.73           C
ATOM   4356  CG1 VAL A 575      19.027  29.472  60.193  1.00 39.13           C
ATOM   4357  CG2 VAL A 575      20.700  30.226  61.950  1.00 39.23           C
ATOM   4358  N   ASP A 576      21.035  27.525  64.092  1.00 38.14           N
ATOM   4359  CA  ASP A 576      22.139  26.897  64.812  1.00 38.73           C
ATOM   4360  C   ASP A 576      21.939  25.376  65.018  1.00 38.20           C
ATOM   4361  O   ASP A 576      22.870  24.678  65.408  1.00 38.89           O
ATOM   4362  CB  ASP A 576      22.514  27.668  66.097  1.00 39.50           C
ATOM   4363  CG  ASP A 576      21.398  27.740  67.103  1.00 42.77           C
ATOM   4364  OD1 ASP A 576      20.353  27.087  66.915  1.00 47.57           O
ATOM   4365  OD2 ASP A 576      21.577  28.446  68.125  1.00 47.56           O
ATOM   4366  N   GLN A 577      20.744  24.864  64.708  1.00 37.19           N
ATOM   4367  CA  GLN A 577      20.483  23.409  64.716  1.00 36.60           C
ATOM   4368  C   GLN A 577      21.066  22.690  63.500  1.00 36.49           C
ATOM   4369  O   GLN A 577      21.229  21.462  63.493  1.00 35.93           O
ATOM   4370  CB  GLN A 577      18.986  23.128  64.734  1.00 36.61           C
ATOM   4371  CG  GLN A 577      18.240  23.603  65.971  1.00 36.73           C
ATOM   4372  CD  GLN A 577      16.784  23.206  65.916  1.00 36.02           C
ATOM   4373  OE1 GLN A 577      16.066  23.571  64.968  1.00 38.89           O
ATOM   4374  NE2 GLN A 577      16.341  22.420  66.909  1.00 38.03           N
ATOM   4375  N   LEU A 578      21.333  23.463  62.453  1.00 35.77           N
ATOM   4376  CA  LEU A 578      21.638  22.911  61.140  1.00 35.95           C
ATOM   4377  C   LEU A 578      23.065  22.355  61.030  1.00 36.75           C
ATOM   4378  O   LEU A 578      23.988  22.901  61.638  1.00 36.75           O
ATOM   4379  CB  LEU A 578      21.368  23.967  60.075  1.00 35.66           C
ATOM   4380  CG  LEU A 578      19.910  24.429  59.953  1.00 35.59           C
ATOM   4381  CD1 LEU A 578      19.807  25.426  58.786  1.00 34.32           C
ATOM   4382  CD2 LEU A 578      18.951  23.251  59.700  1.00 35.92           C
ATOM   4383  N   PRO A 579      23.247  21.255  60.268  1.00 37.23           N
ATOM   4384  CA  PRO A 579      22.215  20.476  59.577  1.00 37.42           C
ATOM   4385  C   PRO A 579      21.400  19.597  60.537  1.00 37.74           C
ATOM   4386  O   PRO A 579      21.937  19.064  61.514  1.00 38.16           O
ATOM   4387  CB  PRO A 579      23.017  19.607  58.603  1.00 37.16           C
ATOM   4388  CG  PRO A 579      24.343  19.439  59.262  1.00 37.35           C
ATOM   4389  CD  PRO A 579      24.596  20.697  60.047  1.00 37.67           C
ATOM   4390  N   MET A 580      20.108  19.469  60.241  1.00 38.32           N
ATOM   4391  CA  MET A 580      19.200  18.637  61.026  1.00 38.51           C
ATOM   4392  C   MET A 580      18.156  18.016  60.101  1.00 39.35           C
ATOM   4393  O   MET A 580      17.305  18.723  59.570  1.00 39.97           O
ATOM   4394  CB  MET A 580      18.514  19.483  62.099  1.00 38.40           C
ATOM   4395  CG  MET A 580      17.669  18.672  63.058  1.00 39.07           C
ATOM   4396  SD  MET A 580      17.035  19.671  64.419  1.00 37.48           S
ATOM   4397  CE  MET A 580      15.760  20.591  63.544  1.00 37.94           C
ATOM   4398  N   ASN A 581      18.238  16.700  59.903  1.00 40.31           N
ATOM   4399  CA  ASN A 581      17.361  15.995  58.955  1.00 40.81           C
ATOM   4400  C   ASN A 581      16.607  14.857  59.626  1.00 42.01           C
ATOM   4401  O   ASN A 581      17.082  14.319  60.621  1.00 40.93           O
ATOM   4402  CB  ASN A 581      18.188  15.411  57.803  1.00 41.44           C
ATOM   4403  CG  ASN A 581      18.938  16.471  57.031  1.00 40.72           C
ATOM   4404  OD1 ASN A 581      20.147  16.642  57.211  1.00 43.65           O
ATOM   4405  ND2 ASN A 581      18.228  17.202  56.185  1.00 40.20           N
ATOM   4406  N   VAL A 582      15.453  14.473  59.070  1.00 43.27           N
ATOM   4407  CA  VAL A 582      14.706  13.329  59.623  1.00 45.05           C
ATOM   4408  C   VAL A 582      15.608  12.120  59.771  1.00 45.26           C
ATOM   4409  O   VAL A 582      16.406  11.812  58.879  1.00 45.20           O
ATOM   4410  CB  VAL A 582      13.472  12.892  58.783  1.00 45.08           C
ATOM   4411  CG1 VAL A 582      12.248  13.663  59.182  1.00 47.10           C
ATOM   4412  CG2 VAL A 582      13.743  12.928  57.276  1.00 46.68           C
ATOM   4413  N   GLY A 583      15.473  11.434  60.898  1.00 45.76           N
ATOM   4414  CA  GLY A 583      16.274  10.253  61.165  1.00 46.60           C
ATOM   4415  C   GLY A 583      17.532  10.526  61.965  1.00 46.86           C
ATOM   4416  O   GLY A 583      18.219   9.586  62.369  1.00 47.28           O
ATOM   4417  N   ASP A 584      17.846  11.805  62.182  1.00 47.17           N
ATOM   4418  CA  ASP A 584      19.009  12.192  62.988  1.00 47.47           C
ATOM   4419  C   ASP A 584      18.781  11.820  64.440  1.00 47.90           C
ATOM   4420  O   ASP A 584      17.650  11.903  64.937  1.00 47.74           O
ATOM   4421  CB  ASP A 584      19.269  13.699  62.907  1.00 47.56           C
ATOM   4422  CG  ASP A 584      20.025  14.116  61.643  1.00 47.55           C
ATOM   4423  OD1 ASP A 584      20.307  15.327  61.521  1.00 48.11           O
ATOM   4424  OD2 ASP A 584      20.350  13.256  60.790  1.00 45.56           O
ATOM   4425  N   ALA A 585      19.856  11.423  65.120  1.00 48.33           N
ATOM   4426  CA  ALA A 585      19.801  11.120  66.548  1.00 48.76           C
ATOM   4427  C   ALA A 585      19.266  12.318  67.331  1.00 48.99           C
ATOM   4428  O   ALA A 585      18.400  12.175  68.201  1.00 49.13           O
ATOM   4429  CB  ALA A 585      21.176  10.712  67.063  1.00 49.05           C
ATOM   4430  N   HIS A 586      19.780  13.499  67.002  1.00 48.64           N
ATOM   4431  CA  HIS A 586      19.301  14.738  67.601  1.00 48.51           C
ATOM   4432  C   HIS A 586      18.333  15.361  66.599  1.00 47.04           C
ATOM   4433  O   HIS A 586      18.743  15.954  65.586  1.00 47.81           O
ATOM   4434  CB  HIS A 586      20.468  15.683  67.931  1.00 48.92           C
ATOM   4435  CG  HIS A 586      21.728  15.380  67.172  1.00 51.42           C
ATOM   4436  ND1 HIS A 586      21.757  15.213  65.803  1.00 52.91           N
ATOM   4437  CD2 HIS A 586      23.004  15.203  67.596  1.00 53.14           C
ATOM   4438  CE1 HIS A 586      22.992  14.949  65.416  1.00 53.60           C
ATOM   4439  NE2 HIS A 586      23.770  14.944  66.484  1.00 53.07           N
ATOM   4440  N   TYR A 587      17.042  15.171  66.852  1.00 45.10           N
ATOM   4441  CA  TYR A 587      16.024  15.690  65.937  1.00 42.65           C
ATOM   4442  C   TYR A 587      14.974  16.450  66.733  1.00 41.96           C
ATOM   4443  O   TYR A 587      14.187  15.856  67.489  1.00 42.86           O
ATOM   4444  CB  TYR A 587      15.408  14.568  65.085  1.00 42.10           C
ATOM   4445  CG  TYR A 587      14.567  15.056  63.915  1.00 41.33           C
ATOM   4446  CD1 TYR A 587      15.138  15.804  62.884  1.00 39.26           C
ATOM   4447  CD2 TYR A 587      13.209  14.743  63.830  1.00 40.48           C
ATOM   4448  CE1 TYR A 587      14.363  16.252  61.804  1.00 38.90           C
ATOM   4449  CE2 TYR A 587      12.431  15.181  62.770  1.00 39.69           C
ATOM   4450  CZ  TYR A 587      13.015  15.929  61.752  1.00 39.92           C
ATOM   4451  OH  TYR A 587      12.233  16.357  60.711  1.00 40.24           O
ATOM   4452  N   ASP A 588      15.017  17.774  66.601  1.00 40.36           N
ATOM   4453  CA  ASP A 588      14.166  18.679  67.366  1.00 39.43           C
ATOM   4454  C   ASP A 588      13.557  19.741  66.438  1.00 38.95           C
ATOM   4455  O   ASP A 588      13.852  20.935  66.575  1.00 38.62           O
ATOM   4456  CB  ASP A 588      14.974  19.333  68.499  1.00 39.70           C
ATOM   4457  CG  ASP A 588      14.136  20.259  69.368  1.00 40.97           C
ATOM   4458  OD1 ASP A 588      12.909  20.041  69.489  1.00 41.47           O
ATOM   4459  OD2 ASP A 588      14.712  21.212  69.940  1.00 43.91           O
ATOM   4460  N   PRO A 589      12.695  19.304  65.495  1.00 37.91           N
ATOM   4461  CA  PRO A 589      12.136  20.231  64.519  1.00 37.48           C
ATOM   4462  C   PRO A 589      11.032  21.124  65.088  1.00 36.69           C
ATOM   4463  O   PRO A 589      10.395  20.782  66.106  1.00 36.91           O
ATOM   4464  CB  PRO A 589      11.543  19.291  63.460  1.00 37.55           C
ATOM   4465  CG  PRO A 589      11.065  18.117  64.277  1.00 37.48           C
ATOM   4466  CD  PRO A 589      12.162  17.935  65.314  1.00 37.89           C
ATOM   4467  N   LEU A 590      10.830  22.273  64.446  1.00 36.37           N
ATOM   4468  CA  LEU A 590       9.609  23.047  64.625  1.00 36.14           C
ATOM   4469  C   LEU A 590       8.430  22.296  63.990  1.00 36.61           C
ATOM   4470  O   LEU A 590       7.372  22.152  64.613  1.00 37.13           O
ATOM   4471  CB  LEU A 590       9.743  24.453  64.023  1.00 36.25           C
ATOM   4472  CG  LEU A 590       8.570  25.406  64.285  1.00 36.10           C
ATOM   4473  CD1 LEU A 590       8.476  25.777  65.764  1.00 37.02           C
ATOM   4474  CD2 LEU A 590       8.690  26.648  63.426  1.00 37.35           C
ATOM   4475  N   PHE A 591       8.620  21.826  62.752  1.00 36.23           N
ATOM   4476  CA  PHE A 591       7.680  20.921  62.097  1.00 36.61           C
ATOM   4477  C   PHE A 591       8.487  19.790  61.475  1.00 37.15           C
ATOM   4478  O   PHE A 591       9.452  20.046  60.751  1.00 37.34           O
ATOM   4479  CB  PHE A 591       6.890  21.634  60.990  1.00 37.28           C
ATOM   4480  CG  PHE A 591       6.083  22.810  61.464  1.00 37.12           C
ATOM   4481  CD1 PHE A 591       6.517  24.111  61.210  1.00 38.60           C
ATOM   4482  CD2 PHE A 591       4.876  22.620  62.120  1.00 37.75           C
ATOM   4483  CE1 PHE A 591       5.772  25.209  61.643  1.00 38.56           C
ATOM   4484  CE2 PHE A 591       4.119  23.704  62.556  1.00 38.42           C
ATOM   4485  CZ  PHE A 591       4.564  25.006  62.305  1.00 37.76           C
ATOM   4486  N   ARG A 592       8.107  18.546  61.758  1.00 37.76           N
ATOM   4487  CA  ARG A 592       8.814  17.391  61.200  1.00 38.74           C
ATOM   4488  C   ARG A 592       8.566  17.278  59.694  1.00 37.95           C
ATOM   4489  O   ARG A 592       7.575  17.807  59.173  1.00 38.13           O
ATOM   4490  CB  ARG A 592       8.362  16.100  61.897  1.00 38.47           C
ATOM   4491  CG  ARG A 592       6.932  15.721  61.564  1.00 40.31           C
ATOM   4492  CD  ARG A 592       6.299  14.681  62.476  1.00 42.44           C
ATOM   4493  NE  ARG A 592       4.857  14.642  62.180  1.00 51.92           N
ATOM   4494  CZ  ARG A 592       3.923  15.396  62.776  1.00 54.89           C
ATOM   4495  NH1 ARG A 592       4.240  16.261  63.736  1.00 55.17           N
ATOM   4496  NH2 ARG A 592       2.649  15.281  62.411  1.00 57.28           N
ATOM   4497  N   LEU A 593       9.470  16.595  58.996  1.00 37.40           N
ATOM   4498  CA  LEU A 593       9.213  16.198  57.612  1.00 37.50           C
ATOM   4499  C   LEU A 593       7.906  15.392  57.579  1.00 37.17           C
ATOM   4500  O   LEU A 593       7.681  14.522  58.438  1.00 36.48           O
ATOM   4501  CB  LEU A 593      10.384  15.384  57.048  1.00 37.19           C
ATOM   4502  CG  LEU A 593      10.236  14.942  55.584  1.00 38.44           C
ATOM   4503  CD1 LEU A 593      11.594  14.853  54.889  1.00 38.91           C
ATOM   4504  CD2 LEU A 593       9.479  13.621  55.488  1.00 38.88           C
ATOM   4505  N   GLY A 594       7.043  15.703  56.612  1.00 36.61           N
ATOM   4506  CA  GLY A 594       5.755  15.032  56.494  1.00 36.55           C
ATOM   4507  C   GLY A 594       4.596  15.766  57.164  1.00 35.95           C
ATOM   4508  O   GLY A 594       3.438  15.402  56.961  1.00 36.26           O
ATOM   4509  N   TYR A 595       4.897  16.805  57.942  1.00 35.69           N
ATOM   4510  CA  TYR A 595       3.854  17.627  58.580  1.00 36.54           C
ATOM   4511  C   TYR A 595       3.032  18.401  57.553  1.00 36.74           C
ATOM   4512  O   TYR A 595       3.569  18.936  56.587  1.00 35.93           O
ATOM   4513  CB  TYR A 595       4.477  18.611  59.571  1.00 37.24           C
ATOM   4514  CG  TYR A 595       3.486  19.558  60.231  1.00 38.13           C
ATOM   4515  CD1 TYR A 595       2.888  19.241  61.457  1.00 41.63           C
ATOM   4516  CD2 TYR A 595       3.148  20.781  59.616  1.00 39.56           C
ATOM   4517  CE1 TYR A 595       1.979  20.121  62.059  1.00 41.16           C
ATOM   4518  CE2 TYR A 595       2.247  21.660  60.213  1.00 41.86           C
ATOM   4519  CZ  TYR A 595       1.666  21.327  61.416  1.00 40.17           C
ATOM   4520  OH  TYR A 595       0.770  22.208  62.018  1.00 42.66           O
ATOM   4521  N   GLY A 596       1.725  18.473  57.770  1.00 37.01           N
ATOM   4522  CA  GLY A 596       0.904  19.353  56.944  1.00 37.10           C
ATOM   4523  C   GLY A 596      -0.520  19.249  57.441  1.00 37.08           C
ATOM   4524  O   GLY A 596      -1.054  18.148  57.570  1.00 37.79           O
ATOM   4525  N   LEU A 597      -1.126  20.393  57.734  1.00 37.08           N
ATOM   4526  CA  LEU A 597      -2.545  20.435  58.075  1.00 37.12           C
ATOM   4527  C   LEU A 597      -3.383  20.305  56.803  1.00 37.39           C
ATOM   4528  O   LEU A 597      -2.901  20.573  55.695  1.00 37.87           O
ATOM   4529  CB  LEU A 597      -2.897  21.731  58.817  1.00 37.00           C
ATOM   4530  CG  LEU A 597      -2.148  21.991  60.122  1.00 36.67           C
ATOM   4531  CD1 LEU A 597      -2.527  23.348  60.695  1.00 35.96           C
ATOM   4532  CD2 LEU A 597      -2.430  20.873  61.164  1.00 37.34           C
ATOM   4533  N   THR A 598      -4.632  19.876  56.969  1.00 38.04           N
ATOM   4534  CA  THR A 598      -5.528  19.725  55.828  1.00 38.48           C
ATOM   4535  C   THR A 598      -6.797  20.556  55.971  1.00 38.79           C
ATOM   4536  O   THR A 598      -7.162  20.992  57.066  1.00 38.58           O
ATOM   4537  CB  THR A 598      -5.915  18.250  55.564  1.00 38.82           C
ATOM   4538  OG1 THR A 598      -6.563  17.702  56.724  1.00 38.97           O
ATOM   4539  CG2 THR A 598      -4.677  17.402  55.200  1.00 39.52           C
ATOM   4540  N   THR A 599      -7.449  20.790  54.839  1.00 39.16           N
ATOM   4541  CA  THR A 599      -8.799  21.320  54.829  1.00 39.78           C
ATOM   4542  C   THR A 599      -9.580  20.467  53.851  1.00 40.80           C
ATOM   4543  O   THR A 599      -8.994  19.686  53.097  1.00 40.54           O
ATOM   4544  CB  THR A 599      -8.850  22.784  54.342  1.00 39.64           C
ATOM   4545  OG1 THR A 599      -8.251  22.863  53.039  1.00 38.42           O
ATOM   4546  CG2 THR A 599      -8.123  23.725  55.304  1.00 38.32           C
ATOM   4547  N   ASN A 600     -10.897  20.623  53.859  1.00 42.20           N
ATOM   4548  CA  ASN A 600     -11.740  20.012  52.833  1.00 44.12           C
ATOM   4549  C   ASN A 600     -12.336  21.066  51.904  1.00 44.97           C
ATOM   4550  O   ASN A 600     -12.601  22.202  52.327  1.00 44.74           O
ATOM   4551  CB  ASN A 600     -12.843  19.183  53.487  1.00 44.62           C
ATOM   4552  CG  ASN A 600     -12.318  17.893  54.078  1.00 46.39           C
ATOM   4553  OD1 ASN A 600     -12.469  17.645  55.276  1.00 49.33           O
ATOM   4554  ND2 ASN A 600     -11.701  17.057  53.227  1.00 46.54           N
ATOM   4555  N   ALA A 601     -12.528  20.685  50.640  1.00 46.60           N
ATOM   4556  CA  ALA A 601     -13.167  21.550  49.654  1.00 48.24           C
ATOM   4557  C   ALA A 601     -14.545  22.010  50.136  1.00 49.57           C
ATOM   4558  O   ALA A 601     -15.306  21.219  50.702  1.00 49.91           O
ATOM   4559  CB  ALA A 601     -13.276  20.834  48.312  1.00 48.15           C
ATOM   4560  N   THR A 602     -14.845  23.294  49.942  1.00 50.73           N
ATOM   4561  CA  THR A 602     -16.168  23.837  50.257  1.00 51.81           C
ATOM   4562  C   THR A 602     -17.227  23.154  49.397  1.00 52.11           C
ATOM   4563  O   THR A 602     -16.992  22.877  48.212  1.00 52.68           O
ATOM   4564  CB  THR A 602     -16.251  25.345  49.983  1.00 51.87           C
ATOM   4565  OG1 THR A 602     -16.095  25.574  48.576  1.00 54.89           O
ATOM   4566  CG2 THR A 602     -15.185  26.110  50.759  1.00 51.59           C
TER   
HETATM 4568  C1  NAG A2211      34.703  25.716  50.656  1.00 40.12           C
HETATM 4569  C2  NAG A2211      35.899  25.542  49.702  1.00 41.93           C
HETATM 4570  C3  NAG A2211      37.144  26.273  50.226  1.00 44.43           C
HETATM 4571  C4  NAG A2211      36.837  27.734  50.555  1.00 46.32           C
HETATM 4572  C5  NAG A2211      35.622  27.767  51.496  1.00 44.18           C
HETATM 4573  C6  NAG A2211      35.159  29.174  51.864  1.00 44.31           C
HETATM 4574  C7  NAG A2211      35.894  23.498  48.354  1.00 40.83           C
HETATM 4575  C8  NAG A2211      36.254  22.044  48.308  1.00 39.56           C
HETATM 4576  N2  NAG A2211      36.183  24.136  49.492  1.00 39.60           N
HETATM 4577  O3  NAG A2211      38.210  26.201  49.298  1.00 45.16           O
HETATM 4578  O4  NAG A2211      37.976  28.325  51.149  1.00 51.43           O
HETATM 4579  O5  NAG A2211      34.537  27.103  50.872  1.00 41.50           O
HETATM 4580  O6  NAG A2211      34.839  29.902  50.694  1.00 44.34           O
HETATM 4581  O7  NAG A2211      35.359  24.035  47.381  1.00 38.95           O
HETATM 4582  C1  NAG A2212      38.354  29.553  50.492  1.00 56.34           C
HETATM 4583  C2  NAG A2212      39.048  30.462  51.513  1.00 58.79           C
HETATM 4584  C3  NAG A2212      39.626  31.729  50.884  1.00 60.60           C
HETATM 4585  C4  NAG A2212      40.304  31.491  49.530  1.00 61.83           C
HETATM 4586  C5  NAG A2212      39.481  30.539  48.653  1.00 60.90           C
HETATM 4587  C6  NAG A2212      40.212  30.207  47.353  1.00 60.83           C
HETATM 4588  C7  NAG A2212      38.185  30.400  53.806  1.00 59.75           C
HETATM 4589  C8  NAG A2212      37.418  31.181  54.831  1.00 60.07           C
HETATM 4590  N2  NAG A2212      38.115  30.854  52.555  1.00 59.41           N
HETATM 4591  O3  NAG A2212      40.558  32.283  51.789  1.00 61.45           O
HETATM 4592  O4  NAG A2212      40.461  32.728  48.860  1.00 65.05           O
HETATM 4593  O5  NAG A2212      39.187  29.345  49.364  1.00 58.51           O
HETATM 4594  O6  NAG A2212      39.549  29.161  46.678  1.00 61.60           O
HETATM 4595  O7  NAG A2212      38.824  29.401  54.140  1.00 60.30           O
HETATM 4596  C1  BMA A2213      41.809  33.224  48.996  1.00 67.74           C
HETATM 4597  C2  BMA A2213      42.167  34.083  47.790  1.00 68.68           C
HETATM 4598  C3  BMA A2213      43.607  34.595  47.905  1.00 69.35           C
HETATM 4599  C4  BMA A2213      43.957  35.135  49.301  1.00 69.94           C
HETATM 4600  C5  BMA A2213      43.318  34.351  50.457  1.00 70.06           C
HETATM 4601  C6  BMA A2213      43.310  35.170  51.749  1.00 70.53           C
HETATM 4602  O2  BMA A2213      41.256  35.160  47.710  1.00 69.56           O
HETATM 4603  O3  BMA A2213      43.828  35.601  46.939  1.00 69.19           O
HETATM 4604  O4  BMA A2213      45.361  35.115  49.458  1.00 70.65           O
HETATM 4605  O5  BMA A2213      41.977  33.995  50.170  1.00 69.12           O
HETATM 4606  O6  BMA A2213      44.575  35.132  52.373  1.00 70.93           O
HETATM 4607  C1  NAG A4981      20.889  36.775  55.616  1.00 51.93           C
HETATM 4608  C2  NAG A4981      20.832  38.307  55.650  1.00 54.36           C
HETATM 4609  C3  NAG A4981      20.459  38.894  54.277  1.00 55.26           C
HETATM 4610  C4  NAG A4981      21.312  38.295  53.146  1.00 55.17           C
HETATM 4611  C5  NAG A4981      21.415  36.767  53.286  1.00 54.09           C
HETATM 4612  C6  NAG A4981      22.403  36.141  52.304  1.00 53.31           C
HETATM 4613  C7  NAG A4981      20.356  39.160  57.892  1.00 55.27           C
HETATM 4614  C8  NAG A4981      19.338  39.237  58.993  1.00 54.99           C
HETATM 4615  N2  NAG A4981      19.921  38.754  56.694  1.00 54.56           N
HETATM 4616  O3  NAG A4981      20.627  40.302  54.268  1.00 56.57           O
HETATM 4617  O4  NAG A4981      20.751  38.655  51.889  1.00 56.51           O
HETATM 4618  O5  NAG A4981      21.797  36.391  54.603  1.00 52.57           O
HETATM 4619  O6  NAG A4981      23.727  36.373  52.725  1.00 52.68           O
HETATM 4620  O7  NAG A4981      21.529  39.463  58.117  1.00 55.84           O
HETATM 4621  C1  NAG A4982      21.715  39.296  51.016  1.00 58.19           C
HETATM 4622  C2  NAG A4982      21.147  39.399  49.593  1.00 58.71           C
HETATM 4623  C3  NAG A4982      22.085  40.174  48.654  1.00 59.54           C
HETATM 4624  C4  NAG A4982      22.682  41.439  49.287  1.00 60.06           C
HETATM 4625  C5  NAG A4982      23.150  41.183  50.725  1.00 59.75           C
HETATM 4626  C6  NAG A4982      23.560  42.474  51.428  1.00 59.96           C
HETATM 4627  C7  NAG A4982      19.665  37.581  48.756  1.00 59.18           C
HETATM 4628  C8  NAG A4982      18.469  38.323  49.259  1.00 58.19           C
HETATM 4629  N2  NAG A4982      20.879  38.069  49.055  1.00 58.45           N
HETATM 4630  O3  NAG A4982      21.398  40.521  47.468  1.00 59.03           O
HETATM 4631  O4  NAG A4982      23.767  41.883  48.491  1.00 61.02           O
HETATM 4632  O5  NAG A4982      22.117  40.573  51.480  1.00 58.98           O
HETATM 4633  O6  NAG A4982      23.934  42.180  52.756  1.00 60.37           O
HETATM 4634  O7  NAG A4982      19.486  36.551  48.098  1.00 59.05           O
HETATM 4635  C1  BMA A4983      23.507  43.181  47.902  1.00 62.34           C
HETATM 4636  C2  BMA A4983      24.749  43.668  47.145  1.00 63.50           C
HETATM 4637  C3  BMA A4983      24.495  45.062  46.551  1.00 63.02           C
HETATM 4638  C4  BMA A4983      23.193  45.084  45.741  1.00 61.90           C
HETATM 4639  C5  BMA A4983      22.056  44.552  46.619  1.00 60.90           C
HETATM 4640  C6  BMA A4983      20.697  44.577  45.921  1.00 58.82           C
HETATM 4641  O2  BMA A4983      25.080  42.750  46.117  1.00 65.77           O
HETATM 4642  O3  BMA A4983      25.586  45.489  45.759  1.00 63.15           O
HETATM 4643  O4  BMA A4983      22.914  46.392  45.290  1.00 61.73           O
HETATM 4644  O5  BMA A4983      22.370  43.231  47.048  1.00 61.35           O
HETATM 4645  O6  BMA A4983      19.857  43.687  46.624  1.00 56.15           O
HETATM 4646  C1  FUC A4984      19.361  41.003  54.370  1.00 58.15           C
HETATM 4647  C2  FUC A4984      19.573  42.309  55.152  1.00 58.73           C
HETATM 4648  C3  FUC A4984      20.271  43.365  54.285  1.00 59.20           C
HETATM 4649  C4  FUC A4984      19.561  43.514  52.935  1.00 59.29           C
HETATM 4650  C5  FUC A4984      19.496  42.129  52.290  1.00 59.16           C
HETATM 4651  C6  FUC A4984      18.984  42.168  50.853  1.00 59.88           C
HETATM 4652  O2  FUC A4984      20.339  42.072  56.315  1.00 58.71           O
HETATM 4653  O3  FUC A4984      20.337  44.603  54.962  1.00 59.25           O
HETATM 4654  O4  FUC A4984      18.254  44.029  53.109  1.00 59.16           O
HETATM 4655  O5  FUC A4984      18.729  41.261  53.118  1.00 58.57           O
HETATM 4656  C1  MAN A4985      18.515  43.673  46.098  1.00 53.93           C
HETATM 4657  C2  MAN A4985      17.628  42.952  47.114  1.00 52.09           C
HETATM 4658  C3  MAN A4985      18.016  41.471  47.147  1.00 51.37           C
HETATM 4659  C4  MAN A4985      17.879  40.872  45.749  1.00 51.42           C
HETATM 4660  C5  MAN A4985      18.753  41.673  44.780  1.00 52.41           C
HETATM 4661  C6  MAN A4985      18.658  41.164  43.345  1.00 52.05           C
HETATM 4662  O2  MAN A4985      16.271  43.040  46.729  1.00 50.43           O
HETATM 4663  O3  MAN A4985      17.199  40.775  48.051  1.00 50.08           O
HETATM 4664  O4  MAN A4985      18.253  39.518  45.764  1.00 50.71           O
HETATM 4665  O5  MAN A4985      18.382  43.049  44.822  1.00 53.07           O
HETATM 4666  O6  MAN A4985      19.498  41.945  42.523  1.00 52.10           O
HETATM 4667  C1  NAG A4986      15.627  44.233  47.216  1.00 49.89           C
HETATM 4668  C2  NAG A4986      14.372  44.428  46.361  1.00 48.78           C
HETATM 4669  C3  NAG A4986      13.536  45.602  46.864  1.00 49.30           C
HETATM 4670  C4  NAG A4986      13.252  45.436  48.354  1.00 49.66           C
HETATM 4671  C5  NAG A4986      14.566  45.258  49.127  1.00 49.79           C
HETATM 4672  C6  NAG A4986      14.318  45.041  50.621  1.00 49.75           C
HETATM 4673  C7  NAG A4986      14.664  43.547  44.082  1.00 45.99           C
HETATM 4674  C8  NAG A4986      15.377  43.741  42.772  1.00 45.45           C
HETATM 4675  N2  NAG A4986      14.717  44.569  44.949  1.00 47.23           N
HETATM 4676  O3  NAG A4986      12.314  45.663  46.166  1.00 50.08           O
HETATM 4677  O4  NAG A4986      12.543  46.561  48.823  1.00 50.33           O
HETATM 4678  O5  NAG A4986      15.314  44.165  48.605  1.00 50.15           O
HETATM 4679  O6  NAG A4986      13.564  43.864  50.847  1.00 48.50           O
HETATM 4680  O7  NAG A4986      14.075  42.488  44.305  1.00 42.35           O
HETATM 4681  C1B XYP A4987      26.250  41.974  46.466  1.00 67.94           C
HETATM 4682  C2B XYP A4987      26.320  40.722  45.625  1.00 68.87           C
HETATM 4683  C3B XYP A4987      27.481  39.860  46.130  1.00 69.65           C
HETATM 4684  C4B XYP A4987      28.774  40.670  46.235  1.00 70.04           C
HETATM 4685  C5B XYP A4987      28.528  42.004  46.945  1.00 69.58           C
HETATM 4686  O2B XYP A4987      25.107  39.998  45.699  1.00 68.80           O
HETATM 4687  O3B XYP A4987      27.684  38.749  45.284  1.00 69.97           O
HETATM 4688  O4B XYP A4987      29.737  39.918  46.943  1.00 70.81           O
HETATM 4689  O5B XYP A4987      27.419  42.666  46.360  1.00 68.75           O
HETATM 4690  C1  NAG A6001     -11.100  15.871  53.794  1.00 49.19           C
HETATM 4691  C2  NAG A6001     -11.555  14.781  52.812  1.00 51.78           C
HETATM 4692  C3  NAG A6001     -10.845  13.444  53.059  1.00 52.05           C
HETATM 4693  C4  NAG A6001      -9.334  13.630  53.221  1.00 50.27           C
HETATM 4694  C5  NAG A6001      -9.034  14.769  54.207  1.00 48.47           C
HETATM 4695  C6  NAG A6001      -7.540  15.052  54.386  1.00 47.59           C
HETATM 4696  C7  NAG A6001     -13.811  14.893  51.866  1.00 54.60           C
HETATM 4697  C8  NAG A6001     -15.267  14.596  52.090  1.00 54.53           C
HETATM 4698  N2  NAG A6001     -12.996  14.602  52.881  1.00 53.07           N
HETATM 4699  O3  NAG A6001     -11.076  12.553  51.984  1.00 54.99           O
HETATM 4700  O4  NAG A6001      -8.762  12.405  53.642  1.00 50.89           O
HETATM 4701  O5  NAG A6001      -9.685  15.946  53.768  1.00 48.16           O
HETATM 4702  O6  NAG A6001      -6.938  15.358  53.143  1.00 44.58           O
HETATM 4703  O7  NAG A6001     -13.430  15.379  50.794  1.00 55.95           O
HETATM 4704  C1  NAG A6002      -7.641  12.032  52.804  1.00 51.34           C
HETATM 4705  C2  NAG A6002      -6.825  10.938  53.488  1.00 51.41           C
HETATM 4706  C3  NAG A6002      -5.638  10.508  52.628  1.00 51.45           C
HETATM 4707  C4  NAG A6002      -6.048  10.241  51.176  1.00 51.53           C
HETATM 4708  C5  NAG A6002      -6.883  11.415  50.646  1.00 51.91           C
HETATM 4709  C6  NAG A6002      -7.362  11.224  49.206  1.00 51.79           C
HETATM 4710  C7  NAG A6002      -6.919  11.015  55.914  1.00 52.93           C
HETATM 4711  C8  NAG A6002      -6.236  11.448  57.181  1.00 52.66           C
HETATM 4712  N2  NAG A6002      -6.346  11.401  54.776  1.00 51.90           N
HETATM 4713  O3  NAG A6002      -5.041   9.365  53.196  1.00 50.66           O
HETATM 4714  O4  NAG A6002      -4.881  10.078  50.395  1.00 51.20           O
HETATM 4715  O5  NAG A6002      -8.002  11.629  51.493  1.00 51.37           O
HETATM 4716  O6  NAG A6002      -8.402  10.273  49.166  1.00 53.20           O
HETATM 4717  O7  NAG A6002      -7.955  10.342  55.950  1.00 53.29           O
HETATM 4718  C1  BMA A6003      -4.691   8.703  49.996  1.00 51.39           C
HETATM 4719  C2  BMA A6003      -3.741   8.677  48.798  1.00 50.74           C
HETATM 4720  C3  BMA A6003      -3.478   7.233  48.354  1.00 52.01           C
HETATM 4721  C4  BMA A6003      -3.022   6.372  49.537  1.00 53.00           C
HETATM 4722  C5  BMA A6003      -4.027   6.520  50.689  1.00 53.75           C
HETATM 4723  C6  BMA A6003      -3.650   5.692  51.916  1.00 54.14           C
HETATM 4724  O2  BMA A6003      -2.523   9.268  49.206  1.00 47.93           O
HETATM 4725  O3  BMA A6003      -2.493   7.211  47.342  1.00 51.49           O
HETATM 4726  O4  BMA A6003      -2.885   5.020  49.147  1.00 54.16           O
HETATM 4727  O5  BMA A6003      -4.156   7.895  51.036  1.00 52.57           O
HETATM 4728  O6  BMA A6003      -2.376   6.070  52.388  1.00 55.72           O
HETATM 4729  C1  FUC A6004     -12.004  11.491  52.327  1.00 57.43           C
HETATM 4730  C2  FUC A6004     -12.673  10.969  51.052  1.00 58.61           C
HETATM 4731  C3  FUC A6004     -11.683  10.151  50.220  1.00 59.44           C
HETATM 4732  C4  FUC A6004     -11.021   9.059  51.062  1.00 59.56           C
HETATM 4733  C5  FUC A6004     -10.470   9.639  52.372  1.00 58.91           C
HETATM 4734  C6  FUC A6004      -9.902   8.566  53.295  1.00 58.80           C
HETATM 4735  O2  FUC A6004     -13.178  12.034  50.274  1.00 59.35           O
HETATM 4736  O3  FUC A6004     -12.355   9.573  49.123  1.00 60.72           O
HETATM 4737  O4  FUC A6004     -11.962   8.040  51.323  1.00 60.69           O
HETATM 4738  O5  FUC A6004     -11.450  10.406  53.064  1.00 57.96           O
HETATM 4739  C1B XYP A6005      -2.261  10.493  48.498  1.00 46.28           C
HETATM 4740  C2B XYP A6005      -1.270  11.270  49.331  1.00 45.48           C
HETATM 4741  C3B XYP A6005      -0.784  12.514  48.581  1.00 44.02           C
HETATM 4742  C4B XYP A6005      -0.353  12.152  47.164  1.00 44.13           C
HETATM 4743  C5B XYP A6005      -1.479  11.396  46.465  1.00 44.79           C
HETATM 4744  O2B XYP A6005      -1.851  11.638  50.571  1.00 44.56           O
HETATM 4745  O3B XYP A6005       0.311  13.079  49.264  1.00 42.57           O
HETATM 4746  O4B XYP A6005      -0.045  13.332  46.458  1.00 42.94           O
HETATM 4747  O5B XYP A6005      -1.788  10.251  47.244  1.00 45.86           O
HETATM 4792  O   HOH A6006      12.400  19.921  33.959  1.00 18.20           O
HETATM 4793  O   HOH A6007       5.728  32.574  21.193  1.00 28.86           O
HETATM 4794  O   HOH A6008       7.993  32.172  31.174  1.00 18.54           O
HETATM 4795  O   HOH A6009      15.805  22.281  39.485  1.00 19.47           O
HETATM 4796  O   HOH A6010      11.200  18.727  38.330  1.00 18.25           O
HETATM 4797  O   HOH A6011      10.367  22.201  39.116  1.00 17.38           O
HETATM 4798  O   HOH A6012      11.960  35.348  38.999  1.00 17.72           O
HETATM 4799  O   HOH A6013      30.278  16.240  45.986  1.00 31.92           O
HETATM 4800  O   HOH A6014       5.196  25.686  45.092  1.00 17.23           O
HETATM 4801  O   HOH A6015      11.396  36.262  36.446  1.00 22.66           O
HETATM 4802  O   HOH A6016      -1.640  32.722  34.295  1.00 23.72           O
HETATM 4803  O   HOH A6017       2.351  37.452  43.417  1.00 20.71           O
HETATM 4804  O   HOH A6018       9.495  20.570  37.011  1.00 18.98           O
HETATM 4805  O   HOH A6019     -11.377  30.789  70.306  1.00 31.35           O
HETATM 4806  O   HOH A6020      -4.446  19.972  47.419  1.00 32.45           O
HETATM 4807  O   HOH A6021      11.391  34.620  45.127  1.00 18.91           O
HETATM 4808  O   HOH A6022      -9.025  24.600  51.168  1.00 25.62           O
HETATM 4809  O   HOH A6023      13.170  23.250  40.261  1.00 17.23           O
HETATM 4810  O   HOH A6024      30.886   4.069   3.105  1.00 52.43           O
HETATM 4811  O   HOH A6025      26.123  23.948  42.307  1.00 20.06           O
HETATM 4812  O   HOH A6026      15.794   7.655  14.230  1.00 32.64           O
HETATM 4813  O   HOH A6027      22.839  15.413  46.759  1.00 22.51           O
HETATM 4814  O   HOH A6028      12.972  19.972  36.650  1.00 17.47           O
HETATM 4815  O   HOH A6029      13.334  32.711  46.124  1.00 16.96           O
HETATM 4816  O   HOH A6030      -5.532  31.573  34.134  1.00 41.46           O
HETATM 4817  O   HOH A6031      24.678  19.810  53.179  1.00 24.58           O
HETATM 4818  O   HOH A6032       3.186  42.819  45.830  1.00 24.36           O
HETATM 4819  O   HOH A6033      34.119  22.953  32.014  1.00 20.69           O
HETATM 4820  O   HOH A6034      16.081  16.586  43.918  1.00 19.65           O
HETATM 4821  O   HOH A6035      24.948  21.140  49.557  1.00 22.65           O
HETATM 4822  O   HOH A6036       9.493  34.901  60.854  1.00 25.43           O
HETATM 4823  O   HOH A6037      -8.587  32.496  40.704  1.00 25.63           O
HETATM 4824  O   HOH A6038      -9.496  31.989  62.553  1.00 32.95           O
HETATM 4825  O   HOH A6039      24.211  12.230   1.191  1.00 92.85           O
HETATM 4826  O   HOH A6040       6.176   5.965  34.208  1.00 43.14           O
HETATM 4827  O   HOH A6041       2.027   8.800  30.962  1.00 58.53           O
HETATM 4828  O   HOH A6042       9.336  39.672  52.430  1.00 28.91           O
HETATM 4829  O   HOH A6043       4.550  43.851  38.841  1.00 44.90           O
HETATM 4830  O   HOH A6044      13.749  35.672  28.097  1.00 19.65           O
HETATM 4831  O   HOH A6045     -11.372  30.134  43.243  1.00 31.91           O
HETATM 4832  O   HOH A6046       4.301  44.799  44.353  1.00 35.24           O
HETATM 4833  O   HOH A6047       4.325  32.339  30.843  1.00 21.62           O
HETATM 4834  O   HOH A6048      18.413  37.884  29.287  1.00 25.90           O
HETATM 4835  O   HOH A6049      27.369  21.518  39.902  1.00 21.68           O
HETATM 4836  O   HOH A6050      11.931  37.873  27.840  1.00 23.91           O
HETATM 4837  O   HOH A6051      11.545  34.134  24.863  1.00 18.58           O
HETATM 4838  O   HOH A6052      11.703  18.218  14.874  1.00 27.03           O
HETATM 4839  O   HOH A6053     -14.241  31.486  41.951  1.00 34.44           O
HETATM 4840  O   HOH A6054      15.337  21.786  56.136  1.00 27.39           O
HETATM 4841  O   HOH A6055       7.605  17.750  16.216  1.00 26.19           O
HETATM 4842  O   HOH A6056      29.503  21.037  13.803  1.00 19.55           O
HETATM 4843  O   HOH A6057      -9.584  31.165  35.316  1.00 34.54           O
HETATM 4844  O   HOH A6058      10.654  21.242  17.379  1.00 21.36           O
HETATM 4845  O   HOH A6059      22.586  15.037  42.575  1.00 21.97           O
HETATM 4846  O   HOH A6060      34.425  23.209  41.651  1.00 24.40           O
HETATM 4847  O   HOH A6061     -11.860  33.253  61.515  1.00 29.05           O
HETATM 4848  O   HOH A6062      32.506  16.741   9.690  1.00 22.04           O
HETATM 4849  O   HOH A6063      16.038  31.893  65.348  1.00 44.19           O
HETATM 4850  O   HOH A6064      13.354  20.530  17.876  1.00 22.86           O
HETATM 4851  O   HOH A6065      15.555  34.293  15.917  1.00 34.32           O
HETATM 4852  O   HOH A6066     -10.724  26.250  41.252  1.00 45.41           O
HETATM 4853  O   HOH A6067      19.567  20.430  57.582  1.00 25.53           O
HETATM 4854  O   HOH A6068       1.960  29.911  22.216  1.00 41.81           O
HETATM 4855  O   HOH A6069      35.919  24.830  30.503  1.00 22.30           O
HETATM 4856  O   HOH A6070      27.648  21.725  43.090  1.00 25.38           O
HETATM 4857  O   HOH A6071      27.636  14.579   5.115  1.00 28.99           O
HETATM 4858  O   HOH A6072      10.689  17.852  12.636  1.00 37.51           O
HETATM 4859  O   HOH A6073      21.312  31.207  14.701  1.00 22.34           O
HETATM 4860  O   HOH A6074      15.375  36.616  17.403  1.00 27.98           O
HETATM 4861  O   HOH A6075      19.362   9.789  46.047  1.00 25.39           O
HETATM 4862  O   HOH A6076      -2.631  16.675  33.106  1.00 39.18           O
HETATM 4863  O   HOH A6077      18.139  10.158   8.129  1.00 36.67           O
HETATM 4864  O   HOH A6078     -15.801  37.134  56.091  1.00 32.41           O
HETATM 4865  O   HOH A6079      -6.918  40.822  64.164  1.00 34.27           O
HETATM 4866  O   HOH A6080       4.132  18.058  13.579  1.00 56.92           O
HETATM 4867  O   HOH A6081     -12.420  48.993  60.155  1.00 29.49           O
HETATM 4868  O   HOH A6082      10.009  18.517  17.134  1.00 25.42           O
HETATM 4869  O   HOH A6083      -8.489  26.318  65.504  1.00 40.70           O
HETATM 4870  O   HOH A6084      22.129  33.940  19.076  1.00 20.89           O
HETATM 4871  O   HOH A6085      -0.071  19.738  24.881  1.00 34.30           O
HETATM 4872  O   HOH A6086      -2.682  30.081  28.253  1.00 30.72           O
HETATM 4873  O   HOH A6087      16.899  19.643  56.847  1.00 36.68           O
HETATM 4874  O   HOH A6088      29.617   1.825  30.795  1.00 30.60           O
HETATM 4875  O   HOH A6089       2.303  16.743  20.081  1.00 62.51           O
HETATM 4876  O   HOH A6090      32.419  26.433  47.537  1.00 29.43           O
HETATM 4877  O   HOH A6091      39.097  17.270  10.239  1.00 28.38           O
HETATM 4878  O   HOH A6092      47.992  20.345  25.251  1.00 29.64           O
HETATM 4879  O   HOH A6093      47.335  21.643  20.187  1.00 30.28           O
HETATM 4880  O   HOH A6094      38.846   8.501   7.305  1.00 56.98           O
HETATM 4881  O   HOH A6095      25.577  28.225  53.005  1.00 25.66           O
HETATM 4882  O   HOH A6096      23.691  13.393   3.586  1.00 54.98           O
HETATM 4883  O   HOH A6097      27.117  22.183  45.689  1.00 23.37           O
HETATM 4884  O   HOH A6098      10.494  28.756  12.600  1.00 49.03           O
HETATM 4885  O   HOH A6099      33.006   3.197  28.669  1.00 31.96           O
HETATM 4886  O   HOH A6100      23.607  -0.205  30.333  1.00 30.00           O
HETATM 4887  O   HOH A6101      19.063  11.656  58.725  1.00 39.00           O
HETATM 4888  O   HOH A6102     -13.037  33.310  37.461  1.00 24.34           O
HETATM 4889  O   HOH A6103       8.788  29.254  10.929  1.00 53.87           O
HETATM 4890  O   HOH A6104     -11.641  17.779  50.274  1.00 48.35           O
HETATM 4891  O   HOH A6105       2.893  38.589  66.710  1.00 34.50           O
HETATM 4892  O   HOH A6106      -1.358  39.429  64.939  1.00 37.04           O
HETATM 4893  O   HOH A6107      37.412  20.551  16.640  1.00 22.98           O
HETATM 4894  O   HOH A6108      42.551  20.354  12.337  1.00 36.10           O
HETATM 4895  O   HOH A6109      -8.559  42.978  65.137  1.00 73.66           O
HETATM 4896  O   HOH A6110      23.601  14.223  55.577  1.00 30.56           O
HETATM 4897  O   HOH A6111      -1.922  43.301  39.253  1.00 43.71           O
HETATM 4898  O   HOH A6112       2.379  32.372  26.381  1.00 38.18           O
HETATM 4899  O   HOH A6113      13.981  28.043  11.033  1.00 37.59           O
HETATM 4900  O   HOH A6114     -17.348  28.665  44.537  1.00 47.72           O
HETATM 4901  O   HOH A6115      40.135   3.530  20.264  1.00 42.05           O
HETATM 4902  O   HOH A6116      10.878  26.365  12.341  1.00 37.31           O
HETATM 4903  O   HOH A6117      27.538  30.236  52.920  1.00 29.94           O
HETATM 4904  O   HOH A6118      12.208  34.958  58.490  1.00 28.21           O
HETATM 4905  O   HOH A6119      23.916  16.346   6.245  1.00 55.85           O
HETATM 4906  O   HOH A6120       0.070  31.531  26.801  1.00 31.51           O
HETATM 4907  O   HOH A6121      10.346  11.285  16.015  1.00 27.74           O
HETATM 4908  O   HOH A6122     -16.734  28.774  61.910  1.00 22.28           O
HETATM 4909  O   HOH A6123     -14.641  28.067  41.297  1.00 48.24           O
HETATM 4910  O   HOH A6124      42.214  16.039  12.940  1.00 26.74           O
HETATM 4911  O   HOH A6125      11.054   5.350  43.665  1.00 51.54           O
HETATM 4912  O   HOH A6126      17.773  -2.192  37.257  1.00 50.81           O
HETATM 4913  O   HOH A6127     -11.396  24.347  57.511  1.00 25.89           O
HETATM 4914  O   HOH A6128      -5.766  40.817  66.537  1.00 70.33           O
HETATM 4915  O   HOH A6129       9.868   8.751  16.706  1.00 38.89           O
HETATM 4916  O   HOH A6130      -6.963  21.373  31.378  1.00 45.08           O
HETATM 4917  O   HOH A6131      33.796  20.218   7.005  1.00 23.23           O
HETATM 4918  O   HOH A6132      28.050  -2.379  16.111  1.00 60.46           O
HETATM 4919  O   HOH A6133      42.523  25.360  35.644  1.00 27.87           O
HETATM 4920  O   HOH A6134     -17.384  31.038  42.457  1.00 35.94           O
HETATM 4921  O   HOH A6135      28.726   6.896  -3.631  1.00 42.14           O
HETATM 4922  O   HOH A6136      44.926  14.594  13.250  1.00 37.08           O
HETATM 4923  O   HOH A6137      23.828  16.552  56.996  1.00 35.17           O
HETATM 4924  O   HOH A6138      20.582  20.148   6.153  1.00 40.25           O
HETATM 4925  O   HOH A6139      33.404  27.919   7.557  1.00 39.50           O
HETATM 4926  O   HOH A6140       2.379  45.646  42.199  1.00 33.57           O
HETATM 4927  O   HOH A6141      45.809  12.813  35.819  1.00 87.90           O
HETATM 4928  O   HOH A6142      44.067  13.893  37.513  1.00 43.37           O
HETATM 4929  O   HOH A6143      30.402   0.601  26.660  1.00 51.68           O
HETATM 4930  O   HOH A6144       6.109  18.281  63.905  1.00 33.82           O
HETATM 4931  O   HOH A6145      42.719  12.521  12.601  1.00 30.50           O
HETATM 4932  O   HOH A6146      16.976  34.908  63.294  1.00 70.53           O
HETATM 4933  O   HOH A6147      34.402  22.261   8.603  1.00 30.99           O
HETATM 4934  O   HOH A6148      11.466  30.641   9.545  1.00 34.36           O
HETATM 4935  O   HOH A6149      15.778   3.344  22.024  1.00 42.93           O
HETATM 4936  O   HOH A6150      28.520   5.351  -5.802  1.00 65.33           O
HETATM 4937  O   HOH A6151      -6.268  16.123  45.077  1.00 70.59           O
HETATM 4938  O   HOH A6152     -11.410  43.212  41.938  1.00 29.61           O
HETATM 4939  O   HOH A6153     -12.763  40.785  41.565  1.00 25.10           O
HETATM 4940  O   HOH A6154       6.847  44.787  36.455  1.00 35.24           O
HETATM 4941  O   HOH A6155     -15.009  45.834  43.064  1.00 35.61           O
HETATM 4942  O   HOH A6156      19.454  32.030  12.884  1.00 51.58           O
HETATM 4943  O   HOH A6157       8.406  35.391  15.386  1.00 30.21           O
HETATM 4944  O   HOH A6158      16.566  38.699  43.723  1.00 34.45           O
HETATM 4945  O   HOH A6159      15.872  36.654  29.404  1.00 23.18           O
HETATM 4946  O   HOH A6160     -10.695  47.212  62.940  1.00 49.50           O
HETATM 4947  O   HOH A6161      37.772  30.441  21.740  1.00 30.34           O
HETATM 4948  O   HOH A6162      17.277  33.773  13.753  1.00 44.40           O
HETATM 4949  O   HOH A6163      12.976  34.561  13.746  1.00 34.04           O
HETATM 4950  O   HOH A6164      12.008  40.670  31.807  1.00 42.26           O
HETATM 4951  O   HOH A6165      -9.741  50.990  51.675  1.00 45.91           O
HETATM 4952  O   HOH A6166      40.148  10.244   8.595  1.00 49.69           O
HETATM 4953  O   HOH A6167      41.914  19.687  42.668  1.00 51.25           O
HETATM 4954  O   HOH A6168       7.462  28.002  68.887  1.00 34.57           O
HETATM 4955  O   HOH A6169      51.751  16.431  24.858  1.00 43.16           O
HETATM 4956  O   HOH A6170      40.368   4.804  27.690  1.00 33.99           O
HETATM 4957  O   HOH A6171      25.068  32.992  29.438  1.00 24.75           O
HETATM 4958  O   HOH A6172      51.593  17.659  21.645  1.00 59.78           O
HETATM 4959  O   HOH A6173      36.569   1.762  25.669  1.00 55.43           O
HETATM 4960  O   HOH A6174      34.615  21.827  45.273  1.00 31.76           O
HETATM 4961  O   HOH A6175      17.200  27.249  48.525  1.00 21.21           O
HETATM 4962  O   HOH A6176      14.684  20.764  49.274  1.00 22.90           O
HETATM 4963  O   HOH A6177      16.873  11.976  56.319  1.00 37.30           O
HETATM 4964  O   HOH A6178      11.824  28.542  62.195  1.00 24.91           O
HETATM 4965  O   HOH A6179      35.010  21.665  39.569  1.00 27.05           O
HETATM 4966  O   HOH A6180      22.774  35.915  31.935  1.00 31.65           O
HETATM 4967  O   HOH A6181      10.985   5.057  40.873  1.00 50.39           O
HETATM 4968  O   HOH A6182      28.908  -0.620  45.694  1.00 90.48           O
HETATM 4969  O   HOH A6183      13.644  35.716  25.475  1.00 22.35           O
HETATM 4970  O   HOH A6184      20.152  36.810  43.042  1.00 29.49           O
HETATM 4971  O   HOH A6185       7.077  43.461  45.095  1.00 25.61           O
HETATM 4972  O   HOH A6186      17.835  31.042  63.601  1.00 30.59           O
HETATM 4973  O   HOH A6187      32.213  16.809  15.027  1.00 19.98           O
HETATM 4974  O   HOH A6188      -7.097  16.581  42.546  1.00 47.02           O
HETATM 4975  O   HOH A6189       9.997  21.185  34.391  1.00 17.80           O
HETATM 4976  O   HOH A6190      19.727  27.762  30.780  1.00 17.94           O
HETATM 4977  O   HOH A6191      12.994   8.022  29.877  1.00 22.97           O
HETATM 4978  O   HOH A6192       2.644  27.617  38.337  1.00 17.22           O
HETATM 4979  O   HOH A6193      39.741  29.873  23.745  1.00 34.83           O
HETATM 4980  O   HOH A6194       4.240  41.081  38.638  1.00 23.06           O
HETATM 4981  O   HOH A6195      -1.145  21.129  53.795  1.00 21.46           O
HETATM 4982  O   HOH A6196      25.190  14.571  53.455  1.00 27.25           O
HETATM 4983  O   HOH A6197      -4.455  14.621  52.810  1.00 31.72           O
HETATM 4984  O   HOH A6198      14.890  27.390  29.832  1.00 16.70           O
HETATM 4985  O   HOH A6199       8.020  25.060  44.660  1.00 16.08           O
HETATM 4986  O   HOH A6200       7.199  25.538  30.141  1.00 17.30           O
HETATM 4987  O   HOH A6201      -1.870  21.609  49.344  1.00 20.60           O
HETATM 4988  O   HOH A6202       7.191  28.559  51.511  1.00 19.44           O
HETATM 4989  O   HOH A6203      34.347  19.194  40.660  1.00 21.70           O
HETATM 4990  O   HOH A6204      14.780  31.574  44.103  1.00 17.57           O
HETATM 4991  O   HOH A6205      19.016   9.819  14.757  1.00 22.85           O
HETATM 4992  O   HOH A6206       8.583  28.678  40.225  1.00 16.78           O
HETATM 4993  O   HOH A6207     -20.003  41.123  49.213  1.00 29.54           O
HETATM 4994  O   HOH A6208       5.891  42.958  52.547  1.00 23.35           O
HETATM 4995  O   HOH A6209      -8.678  30.270  42.499  1.00 23.25           O
HETATM 4996  O   HOH A6210      19.473  24.158  37.399  1.00 20.51           O
HETATM 4997  O   HOH A6211      15.755  18.904  16.396  1.00 21.49           O
HETATM 4998  O   HOH A6212       5.965  31.691  17.650  1.00 24.85           O
HETATM 4999  O   HOH A6213      24.883  34.417  19.054  1.00 27.28           O
HETATM 5000  O   HOH A6214      15.326  19.848  38.224  1.00 19.83           O
HETATM 5001  O   HOH A6215      15.941  31.069  33.606  1.00 21.05           O
HETATM 5002  O   HOH A6216      27.729  34.119  29.280  1.00 31.32           O
HETATM 5003  O   HOH A6217       5.248  31.206  66.878  1.00 28.94           O
HETATM 5004  O   HOH A6218       6.141  10.432  28.777  1.00 26.10           O
HETATM 5005  O   HOH A6219     -15.936  43.695  55.070  1.00 26.37           O
HETATM 5006  O   HOH A6220      22.703  21.287  51.396  1.00 31.05           O
HETATM 5007  O   HOH A6221     -13.199  31.932  57.190  1.00 23.18           O
HETATM 5008  O   HOH A6222       5.282  15.147  26.189  1.00 26.84           O
HETATM 5009  O   HOH A6223      13.974  13.148  17.180  1.00 26.89           O
HETATM 5010  O   HOH A6224      28.848  -0.316  11.800  1.00 35.03           O
HETATM 5011  O   HOH A6225      20.386  11.574  44.190  1.00 23.45           O
HETATM 5012  O   HOH A6226      -1.343  27.875  22.112  1.00 30.18           O
HETATM 5013  O   HOH A6227      17.405  22.716  14.968  1.00 25.17           O
HETATM 5014  O   HOH A6228      -5.871  27.823  34.807  1.00 28.07           O
HETATM 5015  O   HOH A6229      -4.847  38.182  63.652  1.00 25.86           O
HETATM 5016  O   HOH A6230      -7.591  32.610  64.392  1.00 28.16           O
HETATM 5017  O   HOH A6231     -10.436  46.194  58.785  1.00 27.32           O
HETATM 5018  O   HOH A6232      -6.549  48.552  45.577  1.00 33.29           O
HETATM 5019  O   HOH A6233       8.329  11.917  19.871  1.00 30.74           O
HETATM 5020  O   HOH A6234      15.267  15.529  17.154  1.00 26.87           O
HETATM 5021  O   HOH A6235      -0.574  17.535  47.809  1.00 23.12           O
HETATM 5022  O   HOH A6236      42.300  24.428  18.182  1.00 29.40           O
HETATM 5023  O   HOH A6237      -7.415  17.748  52.126  1.00 30.65           O
HETATM 5024  O   HOH A6238     -12.016  22.225  55.892  1.00 30.46           O
HETATM 5025  O   HOH A6239      21.359  36.778  25.766  1.00 31.82           O
HETATM 5026  O   HOH A6240      36.502   9.291  50.029  1.00 36.97           O
HETATM 5027  O   HOH A6241       6.104  28.519  66.500  1.00 34.21           O
HETATM 5028  O   HOH A6242       5.893   8.075  27.280  1.00 32.83           O
HETATM 5029  O   HOH A6243      -7.467  34.296  68.377  1.00 35.04           O
HETATM 5030  O   HOH A6244      35.766  29.807  12.654  1.00 34.37           O
HETATM 5031  O   HOH A6245     -17.949  36.866  54.273  1.00 26.77           O
HETATM 5032  O   HOH A6246      35.321  29.381  36.676  1.00 31.55           O
HETATM 5033  O   HOH A6247       1.411  16.852  30.600  1.00 27.08           O
HETATM 5034  O   HOH A6248      37.625   5.501  28.031  1.00 29.23           O
HETATM 5035  O   HOH A6249      46.896   9.726  22.282  1.00 32.79           O
HETATM 5036  O   HOH A6250      -5.582  23.615  41.503  1.00 30.03           O
HETATM 5037  O   HOH A6251      20.581   5.783  31.634  1.00 25.94           O
HETATM 5038  O   HOH A6252      -7.551  38.612  37.626  1.00 31.86           O
HETATM 5039  O   HOH A6253      -6.952  58.805  61.734  1.00 32.53           O
HETATM 5040  O   HOH A6254      29.645  17.861  54.280  1.00 31.11           O
HETATM 5041  O   HOH A6255      32.730   3.309  24.477  1.00 35.39           O
HETATM 5042  O   HOH A6256      11.345  36.893  60.252  1.00 31.97           O
HETATM 5043  O   HOH A6257     -13.341  31.537  60.048  1.00 28.94           O
HETATM 5044  O   HOH A6258      18.074  11.107  52.390  1.00 26.62           O
HETATM 5045  O   HOH A6259      15.361  21.873  16.517  1.00 27.75           O
HETATM 5046  O   HOH A6260       6.929   8.510  24.579  1.00 35.14           O
HETATM 5047  O   HOH A6261      -3.576  25.892  63.577  1.00 29.59           O
HETATM 5048  O   HOH A6262     -13.318  28.342  57.157  1.00 33.13           O
HETATM 5049  O   HOH A6263      23.832  31.420  13.393  1.00 27.96           O
HETATM 5050  O   HOH A6264      22.077   0.681  36.388  1.00 29.94           O
HETATM 5051  O   HOH A6265      33.526  32.950  18.786  1.00 28.68           O
HETATM 5052  O   HOH A6266      19.103  34.185  50.221  1.00 34.45           O
HETATM 5053  O   HOH A6267      25.884  21.036  56.605  1.00 30.91           O
HETATM 5054  O   HOH A6268      28.899  33.512  26.795  1.00 32.18           O
HETATM 5055  O   HOH A6269      14.276  23.746  50.173  1.00 34.56           O
HETATM 5056  O   HOH A6270      -1.257  15.857  56.160  1.00 32.33           O
HETATM 5057  O   HOH A6271     -11.245  39.566  60.884  1.00 34.31           O
HETATM 5058  O   HOH A6272      41.098  23.255  43.967  1.00 37.84           O
HETATM 5059  O   HOH A6273     -16.981  30.790  49.283  1.00 31.77           O
HETATM 5060  O   HOH A6274       0.232  41.684  64.903  1.00 31.46           O
HETATM 5061  O   HOH A6275     -13.992  31.229  39.200  1.00 28.99           O
HETATM 5062  O   HOH A6276      37.083   3.318  23.472  1.00 32.14           O
HETATM 5063  O   HOH A6277     -12.562  44.963  43.780  1.00 25.02           O
HETATM 5064  O   HOH A6278       4.869  30.676  15.228  1.00 36.52           O
HETATM 5065  O   HOH A6279     -10.705  29.294  36.926  1.00 43.51           O
HETATM 5066  O   HOH A6280       5.754  14.691  23.537  1.00 26.44           O
HETATM 5067  O   HOH A6281      23.488  22.870   5.993  1.00 32.03           O
HETATM 5068  O   HOH A6282       3.871  11.625  26.587  1.00 32.94           O
HETATM 5069  O   HOH A6283      30.169   9.753  57.272  1.00 41.46           O
HETATM 5070  O   HOH A6284      33.629   3.466   9.659  1.00 35.73           O
HETATM 5071  O   HOH A6285       5.240  38.078  65.532  1.00 26.26           O
HETATM 5072  O   HOH A6286      37.961  16.467  53.045  1.00 41.29           O
HETATM 5073  O   HOH A6287      25.037  18.701  55.511  1.00 31.60           O
HETATM 5074  O   HOH A6288      25.847  34.471  16.576  1.00 31.42           O
HETATM 5075  O   HOH A6289      27.534  18.218  15.979  1.00 19.42           O
HETATM 5076  O   HOH A6290      26.766  26.378  41.170  1.00 21.36           O
HETATM 5077  O   HOH A6291      19.680  27.455  42.678  1.00 22.38           O
HETATM 5078  O   HOH A6292      -3.159  30.980  37.485  1.00 21.05           O
HETATM 5079  O   HOH A6293      20.533  36.712  36.388  1.00 22.45           O
HETATM 5080  O   HOH A6294      31.389  16.963  12.211  1.00 21.47           O
HETATM 5081  O   HOH A6295      26.839  30.587  41.349  1.00 36.25           O
HETATM 5082  O   HOH A6296      20.379  36.162  33.483  1.00 22.81           O
HETATM 5083  O   HOH A6297     -15.092  41.258  42.967  1.00 23.59           O
HETATM 5084  O   HOH A6298      28.953  18.519  12.498  1.00 21.63           O
HETATM 5085  O   HOH A6299      25.415  32.728  42.090  1.00 28.85           O
HETATM 5086  O   HOH A6300      34.333   7.872   5.119  1.00 31.61           O
HETATM 5087  O   HOH A6301      15.675  36.897  49.854  1.00 27.52           O
HETATM 5088  O   HOH A6302      34.987  29.248  28.803  1.00 25.09           O
HETATM 5089  O   HOH A6303      33.835  25.785  42.666  1.00 27.40           O
HETATM 5090  O   HOH A6304       0.937  15.581  49.710  1.00 27.25           O
HETATM 5091  O   HOH A6305      23.584  13.560  44.716  1.00 25.29           O
HETATM 5092  O   HOH A6306     -17.260  44.686  43.972  1.00 37.68           O
HETATM 5093  O   HOH A6307     -14.989  29.209  50.810  1.00 33.01           O
HETATM 5094  O   HOH A6308      14.004  18.060  11.273  1.00 30.56           O
HETATM 5095  O   HOH A6309       5.896  28.505  13.780  1.00 32.02           O
HETATM 5096  O   HOH A6310      14.894  40.296  42.420  1.00 31.89           O
HETATM 5097  O   HOH A6311      -1.813  15.644  53.461  1.00 28.79           O
HETATM 5098  O   HOH A6312      34.847  13.507  44.167  1.00 30.53           O
HETATM 5099  O   HOH A6313      -5.413  19.328  59.731  1.00 34.64           O
HETATM 5100  O   HOH A6314      34.098   2.367  14.890  1.00 31.87           O
HETATM 5101  O   HOH A6315      28.412  30.638  50.274  1.00 27.08           O
HETATM 5102  O   HOH A6316      13.082  11.610  15.182  1.00 28.10           O
HETATM 5103  O   HOH A6317      20.810  38.160  45.260  1.00 39.49           O
HETATM 5104  O   HOH A6318     -18.755  32.967  50.043  1.00 31.82           O
HETATM 5105  O   HOH A6319     -18.612  46.085  49.671  1.00 33.05           O
HETATM 5106  O   HOH A6320      -7.023  23.090  58.967  1.00 28.67           O
HETATM 5107  O   HOH A6321     -14.935  39.731  59.333  1.00 35.23           O
HETATM 5108  O   HOH A6322       1.734  38.378  33.325  1.00 28.52           O
[truncated: 3,636,463 more chars]
