# Supplementary material for: Growing Glycans in Rosetta: Accurate de novo glycan modeling, density fitting, and rational sequon design
Source: PLoS Comput Biol. 2024 Jun 24;20(6):e1011895. doi: 10.1371/journal.pcbi.1011895 (PMC11288642; doi:10.1371/journal.pcbi.1011895)
Supplement: S1 Data — Please see README for a full description of each component. Briefly, these include the following scripts: create_substituted_JD.py—Used to create substituted job description file for rosetta_scripts_jd3; create_symmetry_mates.py—This was used to create symmetry mates with a 12 A radius; density_build_example.xml—An an example of a main job definition file before being substituted for each glycan; density_build_example_substituted.xml—Substituted version; glycan_bm_plots.py—Tools used for plotting all benchmark experiments from Rosetta JSON files.; glycan_conformer_table.txt—The resultant glycan conformer table used in Rosetta and benchmarked against; glycan_tree_relax.xml—Main script used for de novo benchmarking.; glycan_tree_relax_dens.xml—Main script used for density building.; glycan_tree_relax_with_solvation.xml—Script used for running the GTM with explicit waters; glycan_water_mediated_hbonds.xml—Script for calculating water mediated hydrogen bonds; pdb_roots_density_sym.txt—Benchmark glycan list used for create_substituted_JD.py; refine_with_map_dih2.xml—Script used for refining input structures into the rosetta energy function using density. (ZIP) [file pcbi.1011895.s027.zip › supplemental_data/symmetrized_structures/4h53_symm.pdb]

ATOM      1  N   VAL A  82      16.310   1.302  24.717  1.00 50.08           N
ATOM      2  CA  VAL A  82      17.007   1.103  23.448  1.00 42.23           C
ATOM      3  C   VAL A  82      17.046   2.380  22.608  1.00 33.89           C
ATOM      4  O   VAL A  82      16.042   2.787  22.022  1.00 39.28           O
ATOM      5  CB  VAL A  82      16.380  -0.047  22.630  1.00 52.48           C
ATOM      6  CG1 VAL A  82      16.958  -1.390  23.065  1.00 50.35           C
ATOM      7  CG2 VAL A  82      14.857  -0.034  22.762  1.00 54.00           C
ATOM      8  N   GLU A  83      18.213   3.011  22.553  1.00 25.79           N
ATOM      9  CA  GLU A  83      18.367   4.259  21.813  1.00 22.74           C
ATOM     10  C   GLU A  83      19.190   4.053  20.550  1.00 14.59           C
ATOM     11  O   GLU A  83      19.967   3.103  20.447  1.00 16.37           O
ATOM     12  CB  GLU A  83      19.020   5.328  22.691  1.00 26.19           C
ATOM     13  CG  GLU A  83      18.084   5.947  23.729  1.00 36.39           C
ATOM     14  CD  GLU A  83      17.105   6.942  23.118  1.00 41.71           C
ATOM     15  OE1 GLU A  83      17.428   8.150  23.080  1.00 48.75           O
ATOM     16  OE2 GLU A  83      16.016   6.519  22.673  1.00 45.46           O
ATOM     17  N   TYR A  84      19.010   4.945  19.585  1.00 12.52           N
ATOM     18  CA  TYR A  84      19.798   4.886  18.365  1.00 10.32           C
ATOM     19  C   TYR A  84      21.262   5.192  18.653  1.00 13.10           C
ATOM     20  O   TYR A  84      21.585   6.036  19.490  1.00 14.06           O
ATOM     21  CB  TYR A  84      19.277   5.882  17.328  1.00 10.66           C
ATOM     22  CG  TYR A  84      17.979   5.507  16.638  1.00  8.38           C
ATOM     23  CD1 TYR A  84      17.769   4.230  16.109  1.00  8.83           C
ATOM     24  CD2 TYR A  84      16.965   6.443  16.499  1.00 11.69           C
ATOM     25  CE1 TYR A  84      16.577   3.911  15.461  1.00 13.05           C
ATOM     26  CE2 TYR A  84      15.780   6.132  15.865  1.00 14.30           C
ATOM     27  CZ  TYR A  84      15.586   4.866  15.350  1.00 16.01           C
ATOM     28  OH  TYR A  84      14.394   4.577  14.711  1.00 18.41           O
ATOM     29  N   ARG A  85      22.143   4.499  17.944  1.00 10.05           N
ATOM     30  CA  ARG A  85      23.564   4.813  17.928  1.00 10.98           C
ATOM     31  C   ARG A  85      23.849   6.128  17.230  1.00  9.66           C
ATOM     32  O   ARG A  85      23.318   6.383  16.149  1.00 10.63           O
ATOM     33  CB  ARG A  85      24.305   3.737  17.142  1.00  9.88           C
ATOM     34  CG  ARG A  85      24.568   2.467  17.908  1.00 11.16           C
ATOM     35  CD  ARG A  85      25.033   1.389  16.942  1.00  8.28           C
ATOM     36  NE  ARG A  85      25.958   0.462  17.572  1.00 11.24           N
ATOM     37  CZ  ARG A  85      26.403  -0.652  17.001  1.00  9.51           C
ATOM     38  NH1 ARG A  85      25.990  -0.998  15.783  1.00  8.72           N
ATOM     39  NH2 ARG A  85      27.259  -1.421  17.653  1.00  9.86           N
ATOM     40  N   ASN A  86      24.742   6.925  17.814  1.00  9.78           N
ATOM     41  CA  ASN A  86      25.235   8.130  17.158  1.00 11.56           C
ATOM     42  C   ASN A  86      26.735   8.086  16.890  1.00  8.50           C
ATOM     43  O   ASN A  86      27.240   8.897  16.132  1.00  9.36           O
ATOM     44  CB  ASN A  86      24.913   9.374  17.996  1.00 11.51           C
ATOM     45  CG  ASN A  86      23.426   9.614  18.124  1.00 17.63           C
ATOM     46  OD1 ASN A  86      22.714   9.690  17.125  1.00 23.01           O
ATOM     47  ND2 ASN A  86      22.944   9.716  19.360  1.00 22.43           N
ATOM     48  N   TRP A  87      27.444   7.152  17.519  1.00  8.94           N
ATOM     49  CA  TRP A  87      28.898   7.047  17.361  1.00  8.98           C
ATOM     50  C   TRP A  87      29.618   8.354  17.704  1.00  9.47           C
ATOM     51  O   TRP A  87      30.686   8.664  17.171  1.00  9.29           O
ATOM     52  CB  TRP A  87      29.268   6.587  15.943  1.00  8.42           C
ATOM     53  CG  TRP A  87      28.605   5.293  15.515  1.00  7.20           C
ATOM     54  CD1 TRP A  87      27.468   5.161  14.774  1.00  7.41           C
ATOM     55  CD2 TRP A  87      29.060   3.964  15.802  1.00  4.96           C
ATOM     56  NE1 TRP A  87      27.180   3.820  14.585  1.00  7.62           N
ATOM     57  CE2 TRP A  87      28.142   3.072  15.209  1.00  6.44           C
ATOM     58  CE3 TRP A  87      30.147   3.443  16.514  1.00  7.88           C
ATOM     59  CZ2 TRP A  87      28.289   1.686  15.296  1.00  6.78           C
ATOM     60  CZ3 TRP A  87      30.290   2.065  16.603  1.00  8.32           C
ATOM     61  CH2 TRP A  87      29.363   1.201  15.993  1.00  6.64           C
ATOM     62  N   SER A  88      29.030   9.104  18.629  1.00  8.04           N
ATOM     63  CA  SER A  88      29.491  10.455  18.918  1.00  6.92           C
ATOM     64  C   SER A  88      30.558  10.510  20.021  1.00 10.61           C
ATOM     65  O   SER A  88      30.440  11.260  20.994  1.00  9.74           O
ATOM     66  CB  SER A  88      28.295  11.334  19.263  1.00  9.73           C
ATOM     67  OG  SER A  88      27.495  10.704  20.246  1.00 12.05           O
ATOM     68  N   LYS A  89      31.603   9.709  19.839  1.00  9.20           N
ATOM     69  CA  LYS A  89      32.790   9.727  20.679  1.00  7.91           C
ATOM     70  C   LYS A  89      34.001   9.826  19.758  1.00  8.30           C
ATOM     71  O   LYS A  89      33.916   9.477  18.580  1.00 10.11           O
ATOM     72  CB  LYS A  89      32.873   8.441  21.505  1.00  8.49           C
ATOM     73  CG  LYS A  89      31.761   8.296  22.535  1.00  7.90           C
ATOM     74  CD  LYS A  89      31.672   6.876  23.082  1.00 11.18           C
ATOM     75  CE  LYS A  89      30.664   6.803  24.232  1.00 12.05           C
ATOM     76  NZ  LYS A  89      30.432   5.403  24.712  1.00 10.72           N
ATOM     77  N   PRO A  90      35.139  10.312  20.273  1.00  7.51           N
ATOM     78  CA  PRO A  90      36.316  10.391  19.408  1.00  9.47           C
ATOM     79  C   PRO A  90      36.797   9.009  19.001  1.00  7.38           C
ATOM     80  O   PRO A  90      36.520   8.026  19.677  1.00  6.72           O
ATOM     81  CB  PRO A  90      37.377  11.040  20.305  1.00 12.62           C
ATOM     82  CG  PRO A  90      36.614  11.671  21.418  1.00 18.21           C
ATOM     83  CD  PRO A  90      35.412  10.816  21.628  1.00 10.30           C
ATOM     84  N   GLN A  91      37.522   8.948  17.897  1.00  9.12           N
ATOM     85  CA  GLN A  91      38.192   7.719  17.525  1.00  9.49           C
ATOM     86  C   GLN A  91      39.241   7.370  18.564  1.00  9.11           C
ATOM     87  O   GLN A  91      39.990   8.234  19.034  1.00  9.19           O
ATOM     88  CB  GLN A  91      38.846   7.895  16.168  1.00  7.66           C
ATOM     89  CG  GLN A  91      39.572   6.675  15.644  1.00  7.80           C
ATOM     90  CD  GLN A  91      39.999   6.907  14.226  1.00  8.31           C
ATOM     91  OE1 GLN A  91      39.227   6.683  13.296  1.00  8.25           O
ATOM     92  NE2 GLN A  91      41.226   7.401  14.046  1.00  9.50           N
ATOM     93  N   CYS A  92      39.295   6.093  18.929  1.00  7.32           N
ATOM     94  CA  CYS A  92      40.300   5.619  19.869  1.00  8.89           C
ATOM     95  C   CYS A  92      41.708   5.888  19.370  1.00  9.66           C
ATOM     96  O   CYS A  92      41.989   5.839  18.170  1.00  9.69           O
ATOM     97  CB  CYS A  92      40.146   4.115  20.122  1.00 10.84           C
ATOM     98  SG  CYS A  92      38.604   3.626  20.934  1.00 11.51           S
ATOM     99  N   GLN A  93      42.588   6.165  20.322  1.00 12.32           N
ATOM    100  CA  GLN A  93      44.010   6.169  20.073  1.00 13.82           C
ATOM    101  C   GLN A  93      44.370   4.767  19.625  1.00 12.77           C
ATOM    102  O   GLN A  93      43.931   3.773  20.218  1.00 14.84           O
ATOM    103  CB  GLN A  93      44.735   6.493  21.371  1.00 18.45           C
ATOM    104  CG  GLN A  93      46.192   6.851  21.220  1.00 33.21           C
ATOM    105  CD  GLN A  93      46.829   7.114  22.563  1.00 40.49           C
ATOM    106  OE1 GLN A  93      47.225   6.183  23.260  1.00 37.79           O
ATOM    107  NE2 GLN A  93      46.902   8.387  22.951  1.00 41.71           N
ATOM    108  N   ILE A  94      45.122   4.654  18.546  1.00 10.08           N
ATOM    109  CA  ILE A  94      45.610   3.328  18.220  1.00 14.84           C
ATOM    110  C   ILE A  94      47.123   3.324  18.014  1.00 13.75           C
ATOM    111  O   ILE A  94      47.694   4.245  17.416  1.00 13.89           O
ATOM    112  CB  ILE A  94      44.806   2.675  17.064  1.00 25.29           C
ATOM    113  CG1 ILE A  94      45.697   2.283  15.900  1.00 16.45           C
ATOM    114  CG2 ILE A  94      43.679   3.589  16.586  1.00 22.55           C
ATOM    115  CD1 ILE A  94      44.942   1.611  14.832  1.00 22.09           C
ATOM    116  N   THR A  95      47.767   2.311  18.580  1.00  8.95           N
ATOM    117  CA  THR A  95      49.193   2.096  18.402  1.00  9.66           C
ATOM    118  C   THR A  95      49.424   0.930  17.449  1.00  8.30           C
ATOM    119  O   THR A  95      50.557   0.617  17.107  1.00  8.78           O
ATOM    120  CB  THR A  95      49.855   1.740  19.728  1.00 12.31           C
ATOM    121  OG1 THR A  95      49.223   0.571  20.262  1.00 12.92           O
ATOM    122  CG2 THR A  95      49.718   2.887  20.717  1.00 14.84           C
ATOM    123  N   GLY A  96      48.334   0.298  17.024  1.00  6.28           N
ATOM    124  CA  GLY A  96      48.403  -0.897  16.195  1.00  5.69           C
ATOM    125  C   GLY A  96      47.182  -1.754  16.488  1.00  7.08           C
ATOM    126  O   GLY A  96      46.171  -1.234  16.965  1.00  6.34           O
ATOM    127  N   PHE A  97      47.278  -3.059  16.232  1.00  6.79           N
ATOM    128  CA  PHE A  97      46.106  -3.923  16.317  1.00  6.32           C
ATOM    129  C   PHE A  97      46.427  -5.173  17.100  1.00  6.82           C
ATOM    130  O   PHE A  97      47.556  -5.660  17.068  1.00  7.41           O
ATOM    131  CB  PHE A  97      45.615  -4.283  14.912  1.00  7.38           C
ATOM    132  CG  PHE A  97      45.257  -3.085  14.089  1.00  4.92           C
ATOM    133  CD1 PHE A  97      43.991  -2.525  14.167  1.00  6.28           C
ATOM    134  CD2 PHE A  97      46.211  -2.485  13.281  1.00  6.71           C
ATOM    135  CE1 PHE A  97      43.675  -1.401  13.423  1.00  6.64           C
ATOM    136  CE2 PHE A  97      45.900  -1.369  12.531  1.00  8.34           C
ATOM    137  CZ  PHE A  97      44.635  -0.826  12.605  1.00  7.49           C
ATOM    138  N   ALA A  98      45.431  -5.678  17.819  1.00  4.25           N
ATOM    139  CA  ALA A  98      45.605  -6.882  18.612  1.00  5.47           C
ATOM    140  C   ALA A  98      44.637  -7.960  18.131  1.00  6.80           C
ATOM    141  O   ALA A  98      43.545  -7.656  17.637  1.00  6.69           O
ATOM    142  CB  ALA A  98      45.402  -6.579  20.107  1.00  6.49           C
ATOM    143  N   PRO A  99      45.044  -9.231  18.252  1.00  6.01           N
ATOM    144  CA  PRO A  99      44.199 -10.334  17.775  1.00  5.64           C
ATOM    145  C   PRO A  99      42.849 -10.349  18.483  1.00  7.43           C
ATOM    146  O   PRO A  99      42.779 -10.145  19.705  1.00  6.37           O
ATOM    147  CB  PRO A  99      45.006 -11.588  18.155  1.00  5.72           C
ATOM    148  CG  PRO A  99      46.433 -11.104  18.256  1.00  7.07           C
ATOM    149  CD  PRO A  99      46.321  -9.702  18.810  1.00  7.31           C
ATOM    150  N   PHE A 100      41.787 -10.602  17.726  1.00  5.51           N
ATOM    151  CA  PHE A 100      40.434 -10.587  18.278  1.00  6.20           C
ATOM    152  C   PHE A 100      39.664 -11.894  18.048  1.00  6.31           C
ATOM    153  O   PHE A 100      39.014 -12.393  18.967  1.00  6.71           O
ATOM    154  CB  PHE A 100      39.655  -9.384  17.714  1.00  7.18           C
ATOM    155  CG  PHE A 100      38.314  -9.139  18.367  1.00  6.31           C
ATOM    156  CD1 PHE A 100      38.188  -9.060  19.743  1.00  6.33           C
ATOM    157  CD2 PHE A 100      37.191  -8.903  17.590  1.00  6.23           C
ATOM    158  CE1 PHE A 100      36.940  -8.795  20.332  1.00  7.67           C
ATOM    159  CE2 PHE A 100      35.951  -8.634  18.169  1.00  8.18           C
ATOM    160  CZ  PHE A 100      35.827  -8.575  19.542  1.00  8.22           C
ATOM    161  N   SER A 101      39.703 -12.437  16.831  1.00  4.79           N
ATOM    162  CA  SER A 101      38.922 -13.646  16.532  1.00  4.73           C
ATOM    163  C   SER A 101      39.485 -14.387  15.326  1.00  4.61           C
ATOM    164  O   SER A 101      40.165 -13.796  14.481  1.00  5.18           O
ATOM    165  CB  SER A 101      37.460 -13.269  16.261  1.00  6.52           C
ATOM    166  OG  SER A 101      36.633 -14.425  16.128  1.00  6.32           O
ATOM    167  N   LYS A 102      39.192 -15.680  15.242  1.00  5.71           N
ATOM    168  CA  LYS A 102      39.587 -16.495  14.090  1.00  5.19           C
ATOM    169  C   LYS A 102      38.622 -17.663  14.046  1.00  6.25           C
ATOM    170  O   LYS A 102      38.308 -18.219  15.095  1.00  6.94           O
ATOM    171  CB  LYS A 102      41.012 -17.007  14.294  1.00  6.74           C
ATOM    172  CG  LYS A 102      41.603 -17.709  13.088  1.00  6.19           C
ATOM    173  CD  LYS A 102      42.997 -18.198  13.398  1.00  7.51           C
ATOM    174  CE  LYS A 102      43.754 -18.620  12.138  1.00  8.97           C
ATOM    175  NZ  LYS A 102      43.093 -19.737  11.385  1.00  6.79           N
ATOM    176  N   ASP A 103      38.129 -18.040  12.868  1.00  6.37           N
ATOM    177  CA  ASP A 103      37.101 -19.085  12.872  1.00  7.01           C
ATOM    178  C   ASP A 103      37.525 -20.483  12.424  1.00  5.77           C
ATOM    179  O   ASP A 103      36.803 -21.433  12.679  1.00  5.47           O
ATOM    180  CB  ASP A 103      35.781 -18.634  12.210  1.00  7.73           C
ATOM    181  CG  ASP A 103      35.848 -18.603  10.702  1.00 10.45           C
ATOM    182  OD1 ASP A 103      36.955 -18.688  10.128  1.00  9.84           O
ATOM    183  OD2 ASP A 103      34.768 -18.488  10.082  1.00 11.31           O
ATOM    184  N   ASN A 104      38.682 -20.601  11.770  1.00  5.71           N
ATOM    185  CA  ASN A 104      39.231 -21.906  11.401  1.00  5.93           C
ATOM    186  C   ASN A 104      38.297 -22.723  10.515  1.00  7.30           C
ATOM    187  O   ASN A 104      38.305 -23.955  10.557  1.00  5.80           O
ATOM    188  CB  ASN A 104      39.572 -22.706  12.662  1.00  4.42           C
ATOM    189  CG  ASN A 104      40.727 -22.106  13.424  1.00  5.01           C
ATOM    190  OD1 ASN A 104      41.819 -21.927  12.875  1.00  6.78           O
ATOM    191  ND2 ASN A 104      40.500 -21.787  14.700  1.00  6.50           N
ATOM    192  N   SER A 105      37.519 -22.025   9.700  1.00  5.50           N
ATOM    193  CA  SER A 105      36.442 -22.645   8.929  1.00  4.41           C
ATOM    194  C   SER A 105      36.901 -23.794   8.040  1.00  4.88           C
ATOM    195  O   SER A 105      36.244 -24.841   7.973  1.00  6.72           O
ATOM    196  CB  SER A 105      35.776 -21.578   8.049  1.00  7.19           C
ATOM    197  OG  SER A 105      34.556 -22.053   7.520  1.00 15.85           O
ATOM    198  N   ILE A 106      38.015 -23.601   7.347  1.00  5.48           N
ATOM    199  CA  ILE A 106      38.448 -24.585   6.356  1.00  5.08           C
ATOM    200  C   ILE A 106      39.023 -25.830   7.038  1.00  5.79           C
ATOM    201  O   ILE A 106      38.687 -26.961   6.666  1.00  6.19           O
ATOM    202  CB  ILE A 106      39.432 -23.954   5.332  1.00  5.79           C
ATOM    203  CG1 ILE A 106      38.794 -22.700   4.717  1.00  6.40           C
ATOM    204  CG2 ILE A 106      39.788 -24.955   4.229  1.00  6.37           C
ATOM    205  CD1 ILE A 106      37.440 -22.970   4.042  1.00  7.52           C
ATOM    206  N   ARG A 107      39.846 -25.627   8.062  1.00  5.71           N
ATOM    207  CA  ARG A 107      40.308 -26.754   8.880  1.00  4.73           C
ATOM    208  C   ARG A 107      39.140 -27.583   9.411  1.00  6.29           C
ATOM    209  O   ARG A 107      39.149 -28.822   9.338  1.00  6.56           O
ATOM    210  CB  ARG A 107      41.143 -26.238  10.047  1.00  5.71           C
ATOM    211  CG  ARG A 107      42.507 -25.705   9.630  1.00  5.97           C
ATOM    212  CD  ARG A 107      43.203 -24.962  10.770  1.00  6.77           C
ATOM    213  NE  ARG A 107      43.508 -25.813  11.918  1.00  6.58           N
ATOM    214  CZ  ARG A 107      44.631 -26.507  12.075  1.00  8.19           C
ATOM    215  NH1 ARG A 107      44.805 -27.233  13.173  1.00  7.85           N
ATOM    216  NH2 ARG A 107      45.586 -26.475  11.151  1.00  8.31           N
ATOM    217  N   LEU A 108      38.124 -26.910   9.943  1.00  5.61           N
ATOM    218  CA  LEU A 108      36.942 -27.599  10.461  1.00  4.69           C
ATOM    219  C   LEU A 108      36.146 -28.338   9.374  1.00  5.85           C
ATOM    220  O   LEU A 108      35.595 -29.408   9.633  1.00  6.78           O
ATOM    221  CB  LEU A 108      36.038 -26.619  11.219  1.00  5.47           C
ATOM    222  CG  LEU A 108      36.637 -26.038  12.500  1.00  4.66           C
ATOM    223  CD1 LEU A 108      35.763 -24.877  12.953  1.00  6.06           C
ATOM    224  CD2 LEU A 108      36.768 -27.100  13.616  1.00  5.53           C
ATOM    225  N   SER A 109      36.131 -27.781   8.166  1.00  6.77           N
ATOM    226  CA  SER A 109      35.384 -28.337   7.037  1.00  7.54           C
ATOM    227  C   SER A 109      35.865 -29.724   6.640  1.00  7.05           C
ATOM    228  O   SER A 109      35.146 -30.447   5.945  1.00  8.11           O
ATOM    229  CB  SER A 109      35.519 -27.427   5.814  1.00  7.79           C
ATOM    230  OG  SER A 109      34.856 -26.186   6.003  1.00  8.89           O
ATOM    231  N   ALA A 110      37.079 -30.081   7.056  1.00  5.87           N
ATOM    232  CA  ALA A 110      37.658 -31.381   6.722  1.00  6.78           C
ATOM    233  C   ALA A 110      37.205 -32.445   7.708  1.00  8.17           C
ATOM    234  O   ALA A 110      37.586 -33.604   7.588  1.00 11.40           O
ATOM    235  CB  ALA A 110      39.180 -31.308   6.687  1.00  9.00           C
ATOM    236  N   GLY A 111      36.399 -32.053   8.687  1.00  6.85           N
ATOM    237  CA  GLY A 111      35.894 -32.992   9.678  1.00  7.58           C
ATOM    238  C   GLY A 111      34.657 -32.422  10.323  1.00  8.06           C
ATOM    239  O   GLY A 111      34.569 -32.272  11.542  1.00  9.28           O
ATOM    240  N   GLY A 112      33.696 -32.074   9.483  1.00  6.87           N
ATOM    241  CA  GLY A 112      32.471 -31.472   9.960  1.00  7.48           C
ATOM    242  C   GLY A 112      31.732 -30.852   8.799  1.00  7.68           C
ATOM    243  O   GLY A 112      32.312 -30.608   7.738  1.00  8.14           O
ATOM    244  N   ASP A 113      30.447 -30.595   9.014  1.00  6.29           N
ATOM    245  CA  ASP A 113      29.600 -30.014   7.985  1.00  6.88           C
ATOM    246  C   ASP A 113      29.597 -28.495   8.144  1.00  7.77           C
ATOM    247  O   ASP A 113      28.967 -27.946   9.050  1.00  7.68           O
ATOM    248  CB  ASP A 113      28.191 -30.610   8.079  1.00  7.74           C
ATOM    249  CG  ASP A 113      28.196 -32.133   7.921  1.00  7.66           C
ATOM    250  OD1 ASP A 113      28.857 -32.642   6.994  1.00 11.00           O
ATOM    251  OD2 ASP A 113      27.561 -32.825   8.746  1.00 13.30           O
ATOM    252  N   ILE A 114      30.328 -27.824   7.258  1.00  6.27           N
ATOM    253  CA  ILE A 114      30.567 -26.385   7.351  1.00  6.20           C
ATOM    254  C   ILE A 114      30.240 -25.746   6.010  1.00  6.69           C
ATOM    255  O   ILE A 114      30.607 -26.281   4.960  1.00  6.92           O
ATOM    256  CB  ILE A 114      32.052 -26.106   7.684  1.00  5.07           C
ATOM    257  CG1 ILE A 114      32.426 -26.688   9.059  1.00  6.59           C
ATOM    258  CG2 ILE A 114      32.358 -24.613   7.640  1.00  6.40           C
ATOM    259  CD1 ILE A 114      31.742 -26.004  10.244  1.00  8.05           C
ATOM    260  N   TRP A 115      29.519 -24.630   6.048  1.00  5.70           N
ATOM    261  CA  TRP A 115      29.155 -23.899   4.840  1.00  5.05           C
ATOM    262  C   TRP A 115      30.346 -23.488   3.985  1.00  6.58           C
ATOM    263  O   TRP A 115      31.381 -23.071   4.503  1.00  6.73           O
ATOM    264  CB  TRP A 115      28.405 -22.623   5.231  1.00  5.47           C
ATOM    265  CG  TRP A 115      26.970 -22.822   5.592  1.00  4.99           C
ATOM    266  CD1 TRP A 115      26.453 -23.123   6.824  1.00  4.99           C
ATOM    267  CD2 TRP A 115      25.855 -22.700   4.707  1.00  5.34           C
ATOM    268  NE1 TRP A 115      25.079 -23.202   6.749  1.00  4.99           N
ATOM    269  CE2 TRP A 115      24.689 -22.939   5.461  1.00  5.65           C
ATOM    270  CE3 TRP A 115      25.731 -22.389   3.342  1.00  5.58           C
ATOM    271  CZ2 TRP A 115      23.406 -22.889   4.893  1.00  5.73           C
ATOM    272  CZ3 TRP A 115      24.468 -22.353   2.782  1.00  6.23           C
ATOM    273  CH2 TRP A 115      23.321 -22.601   3.557  1.00  6.87           C
ATOM    274  N   VAL A 116      30.169 -23.577   2.668  1.00  5.61           N
ATOM    275  CA  VAL A 116      31.052 -22.899   1.730  1.00  5.97           C
ATOM    276  C   VAL A 116      30.640 -21.427   1.671  1.00  5.69           C
ATOM    277  O   VAL A 116      29.452 -21.114   1.534  1.00  5.67           O
ATOM    278  CB  VAL A 116      30.946 -23.521   0.331  1.00  5.56           C
ATOM    279  CG1 VAL A 116      31.717 -22.706  -0.680  1.00  7.60           C
ATOM    280  CG2 VAL A 116      31.458 -24.954   0.339  1.00  7.58           C
ATOM    281  N   THR A 117      31.619 -20.531   1.808  1.00  5.57           N
ATOM    282  CA  THR A 117      31.349 -19.093   1.844  1.00  5.38           C
ATOM    283  C   THR A 117      32.351 -18.310   1.010  1.00  6.20           C
ATOM    284  O   THR A 117      33.365 -18.851   0.552  1.00  6.76           O
ATOM    285  CB  THR A 117      31.409 -18.540   3.293  1.00  6.32           C
ATOM    286  OG1 THR A 117      32.678 -18.855   3.879  1.00  9.56           O
ATOM    287  CG2 THR A 117      30.313 -19.164   4.149  1.00  6.44           C
ATOM    288  N   ARG A 118      32.050 -17.023   0.825  1.00  4.70           N
ATOM    289  CA  ARG A 118      33.055 -16.010   0.497  1.00  4.78           C
ATOM    290  C   ARG A 118      32.433 -14.670   0.864  1.00  4.95           C
ATOM    291  O   ARG A 118      31.304 -14.628   1.355  1.00  5.85           O
ATOM    292  CB  ARG A 118      33.500 -16.050  -0.978  1.00  6.34           C
ATOM    293  CG  ARG A 118      34.860 -16.751  -1.222  1.00  6.52           C
ATOM    294  CD  ARG A 118      35.615 -16.123  -2.406  1.00  6.58           C
ATOM    295  NE  ARG A 118      36.016 -14.754  -2.085  1.00  6.41           N
ATOM    296  CZ  ARG A 118      36.232 -13.796  -2.978  1.00  8.42           C
ATOM    297  NH1 ARG A 118      36.087 -14.034  -4.281  1.00  9.00           N
ATOM    298  NH2 ARG A 118      36.584 -12.583  -2.555  1.00  7.90           N
ATOM    299  N   GLU A 119      33.184 -13.585   0.669  1.00  6.00           N
ATOM    300  CA  GLU A 119      32.712 -12.223   1.012  1.00  6.37           C
ATOM    301  C   GLU A 119      32.226 -12.103   2.471  1.00  6.15           C
ATOM    302  O   GLU A 119      31.092 -11.675   2.729  1.00  5.82           O
ATOM    303  CB  GLU A 119      31.625 -11.744   0.034  1.00  6.86           C
ATOM    304  CG  GLU A 119      32.087 -11.647  -1.430  1.00  8.88           C
ATOM    305  CD  GLU A 119      32.120 -12.979  -2.158  1.00  7.04           C
ATOM    306  OE1 GLU A 119      31.268 -13.853  -1.876  1.00  7.59           O
ATOM    307  OE2 GLU A 119      33.000 -13.155  -3.030  1.00  9.37           O
ATOM    308  N   PRO A 120      33.085 -12.480   3.430  1.00  4.45           N
ATOM    309  CA  PRO A 120      32.698 -12.375   4.833  1.00  5.30           C
ATOM    310  C   PRO A 120      32.844 -10.946   5.327  1.00  6.17           C
ATOM    311  O   PRO A 120      33.504 -10.119   4.690  1.00  7.02           O
ATOM    312  CB  PRO A 120      33.755 -13.213   5.542  1.00  5.45           C
ATOM    313  CG  PRO A 120      34.994 -12.984   4.727  1.00  5.88           C
ATOM    314  CD  PRO A 120      34.484 -12.925   3.286  1.00  5.39           C
ATOM    315  N   TYR A 121      32.232 -10.665   6.471  1.00  5.03           N
ATOM    316  CA  TYR A 121      32.479  -9.415   7.189  1.00  4.39           C
ATOM    317  C   TYR A 121      32.037  -9.541   8.632  1.00  5.50           C
ATOM    318  O   TYR A 121      31.509 -10.574   9.035  1.00  5.34           O
ATOM    319  CB  TYR A 121      31.838  -8.194   6.506  1.00  5.22           C
ATOM    320  CG  TYR A 121      30.342  -8.265   6.230  1.00  4.45           C
ATOM    321  CD1 TYR A 121      29.860  -8.874   5.077  1.00  4.94           C
ATOM    322  CD2 TYR A 121      29.420  -7.678   7.102  1.00  5.86           C
ATOM    323  CE1 TYR A 121      28.498  -8.902   4.801  1.00  5.93           C
ATOM    324  CE2 TYR A 121      28.057  -7.707   6.835  1.00  4.99           C
ATOM    325  CZ  TYR A 121      27.603  -8.326   5.683  1.00  5.96           C
ATOM    326  OH  TYR A 121      26.262  -8.364   5.374  1.00  5.54           O
ATOM    327  N   VAL A 122      32.283  -8.493   9.412  1.00  5.64           N
ATOM    328  CA  VAL A 122      31.939  -8.484  10.831  1.00  5.62           C
ATOM    329  C   VAL A 122      31.158  -7.218  11.119  1.00  6.11           C
ATOM    330  O   VAL A 122      31.455  -6.156  10.556  1.00  6.36           O
ATOM    331  CB  VAL A 122      33.213  -8.559  11.713  1.00  6.56           C
ATOM    332  CG1 VAL A 122      32.849  -8.541  13.200  1.00  7.94           C
ATOM    333  CG2 VAL A 122      34.008  -9.822  11.382  1.00  6.86           C
ATOM    334  N   SER A 123      30.145  -7.320  11.972  1.00  5.15           N
ATOM    335  CA  SER A 123      29.433  -6.134  12.438  1.00  4.57           C
ATOM    336  C   SER A 123      28.910  -6.426  13.828  1.00  6.73           C
ATOM    337  O   SER A 123      28.551  -7.565  14.127  1.00  6.31           O
ATOM    338  CB  SER A 123      28.284  -5.786  11.495  1.00  5.99           C
ATOM    339  OG  SER A 123      27.782  -4.490  11.790  1.00  6.94           O
ATOM    340  N   CYS A 124      28.838  -5.407  14.675  1.00  5.54           N
ATOM    341  CA  CYS A 124      28.461  -5.660  16.061  1.00  6.70           C
ATOM    342  C   CYS A 124      27.218  -4.889  16.443  1.00  7.66           C
ATOM    343  O   CYS A 124      27.048  -3.742  16.024  1.00  9.05           O
ATOM    344  CB  CYS A 124      29.621  -5.285  16.987  1.00  6.67           C
ATOM    345  SG  CYS A 124      31.230  -5.929  16.403  1.00 10.04           S
ATOM    346  N   ASP A 125      26.335  -5.526  17.206  1.00  6.38           N
ATOM    347  CA  ASP A 125      25.277  -4.781  17.897  1.00  7.56           C
ATOM    348  C   ASP A 125      25.930  -4.095  19.118  1.00  9.17           C
ATOM    349  O   ASP A 125      27.126  -4.279  19.345  1.00  7.77           O
ATOM    350  CB  ASP A 125      24.027  -5.664  18.190  1.00  9.73           C
ATOM    351  CG  ASP A 125      24.225  -6.700  19.302  1.00 11.00           C
ATOM    352  OD1 ASP A 125      24.986  -6.482  20.261  1.00 11.10           O
ATOM    353  OD2 ASP A 125      23.550  -7.757  19.235  1.00 15.43           O
ATOM    354  N   PRO A 126      25.178  -3.284  19.885  1.00  9.48           N
ATOM    355  CA  PRO A 126      25.858  -2.608  21.004  1.00  9.25           C
ATOM    356  C   PRO A 126      26.536  -3.521  22.032  1.00 10.99           C
ATOM    357  O   PRO A 126      27.439  -3.064  22.733  1.00 11.19           O
ATOM    358  CB  PRO A 126      24.727  -1.809  21.659  1.00 11.85           C
ATOM    359  CG  PRO A 126      23.822  -1.480  20.500  1.00 10.87           C
ATOM    360  CD  PRO A 126      23.817  -2.749  19.677  1.00 10.00           C
ATOM    361  N   GLY A 127      26.133  -4.787  22.102  1.00  9.70           N
ATOM    362  CA  GLY A 127      26.717  -5.695  23.067  1.00 10.24           C
ATOM    363  C   GLY A 127      27.709  -6.709  22.533  1.00 11.53           C
ATOM    364  O   GLY A 127      28.673  -7.055  23.215  1.00 10.97           O
ATOM    365  N   LYS A 128      27.480  -7.195  21.318  1.00  9.24           N
ATOM    366  CA  LYS A 128      28.277  -8.309  20.806  1.00 10.44           C
ATOM    367  C   LYS A 128      28.445  -8.289  19.298  1.00  7.52           C
ATOM    368  O   LYS A 128      27.624  -7.730  18.575  1.00  8.65           O
ATOM    369  CB  LYS A 128      27.665  -9.641  21.227  1.00 15.57           C
ATOM    370  CG  LYS A 128      26.269  -9.872  20.712  1.00 17.51           C
ATOM    371  CD  LYS A 128      25.665 -11.132  21.340  1.00 26.84           C
ATOM    372  CE  LYS A 128      25.957 -11.179  22.828  1.00 27.00           C
ATOM    373  NZ  LYS A 128      25.188 -12.228  23.546  1.00 39.06           N
ATOM    374  N   CYS A 129      29.520  -8.918  18.840  1.00  7.68           N
ATOM    375  CA  CYS A 129      29.847  -8.946  17.427  1.00  7.35           C
ATOM    376  C   CYS A 129      29.354 -10.197  16.740  1.00  7.24           C
ATOM    377  O   CYS A 129      29.236 -11.265  17.355  1.00  6.81           O
ATOM    378  CB  CYS A 129      31.352  -8.821  17.224  1.00  6.00           C
ATOM    379  SG  CYS A 129      32.003  -7.215  17.778  1.00  9.14           S
ATOM    380  N   TYR A 130      29.102 -10.047  15.444  1.00  5.43           N
ATOM    381  CA  TYR A 130      28.633 -11.131  14.595  1.00  5.04           C
ATOM    382  C   TYR A 130      29.502 -11.265  13.363  1.00  5.82           C
ATOM    383  O   TYR A 130      29.975 -10.271  12.818  1.00  6.50           O
ATOM    384  CB  TYR A 130      27.193 -10.864  14.174  1.00  6.03           C
ATOM    385  CG  TYR A 130      26.228 -10.982  15.310  1.00  5.73           C
ATOM    386  CD1 TYR A 130      26.020  -9.925  16.190  1.00  9.19           C
ATOM    387  CD2 TYR A 130      25.532 -12.165  15.518  1.00  9.63           C
ATOM    388  CE1 TYR A 130      25.138 -10.052  17.252  1.00 13.06           C
ATOM    389  CE2 TYR A 130      24.651 -12.294  16.574  1.00 14.05           C
ATOM    390  CZ  TYR A 130      24.455 -11.239  17.429  1.00 15.94           C
ATOM    391  OH  TYR A 130      23.569 -11.385  18.475  1.00 24.03           O
ATOM    392  N   GLN A 131      29.713 -12.500  12.927  1.00  6.28           N
ATOM    393  CA  GLN A 131      30.339 -12.731  11.635  1.00  4.84           C
ATOM    394  C   GLN A 131      29.295 -13.071  10.577  1.00  5.36           C
ATOM    395  O   GLN A 131      28.329 -13.784  10.848  1.00  5.36           O
ATOM    396  CB  GLN A 131      31.439 -13.797  11.705  1.00  5.17           C
ATOM    397  CG  GLN A 131      31.001 -15.198  12.067  1.00  5.49           C
ATOM    398  CD  GLN A 131      32.207 -16.124  12.109  1.00  7.69           C
ATOM    399  OE1 GLN A 131      33.059 -16.011  13.000  1.00  8.84           O
ATOM    400  NE2 GLN A 131      32.311 -17.019  11.123  1.00  8.53           N
ATOM    401  N   PHE A 132      29.498 -12.514   9.388  1.00  4.66           N
ATOM    402  CA  PHE A 132      28.594 -12.645   8.253  1.00  6.39           C
ATOM    403  C   PHE A 132      29.388 -13.195   7.086  1.00  5.39           C
ATOM    404  O   PHE A 132      30.594 -12.972   7.006  1.00  5.89           O
ATOM    405  CB  PHE A 132      28.114 -11.255   7.828  1.00  4.79           C
ATOM    406  CG  PHE A 132      27.197 -10.577   8.812  1.00  5.38           C
ATOM    407  CD1 PHE A 132      27.714  -9.853   9.873  1.00  5.60           C
ATOM    408  CD2 PHE A 132      25.820 -10.648   8.661  1.00  6.77           C
ATOM    409  CE1 PHE A 132      26.875  -9.229  10.773  1.00  7.48           C
ATOM    410  CE2 PHE A 132      24.972 -10.003   9.559  1.00  8.63           C
ATOM    411  CZ  PHE A 132      25.507  -9.298  10.616  1.00  7.72           C
ATOM    412  N   ALA A 133      28.720 -13.887   6.168  1.00  4.94           N
ATOM    413  CA  ALA A 133      29.337 -14.231   4.889  1.00  5.75           C
ATOM    414  C   ALA A 133      28.269 -14.636   3.896  1.00  5.41           C
ATOM    415  O   ALA A 133      27.132 -14.930   4.279  1.00  6.20           O
ATOM    416  CB  ALA A 133      30.343 -15.366   5.049  1.00  7.03           C
ATOM    417  N   LEU A 134      28.632 -14.666   2.619  1.00  4.74           N
ATOM    418  CA  LEU A 134      27.717 -15.151   1.603  1.00  5.32           C
ATOM    419  C   LEU A 134      27.928 -16.644   1.427  1.00  5.42           C
ATOM    420  O   LEU A 134      28.990 -17.081   0.990  1.00  5.14           O
ATOM    421  CB  LEU A 134      27.945 -14.418   0.279  1.00  4.78           C
ATOM    422  CG  LEU A 134      27.714 -12.908   0.381  1.00  5.87           C
ATOM    423  CD1 LEU A 134      28.002 -12.228  -0.965  1.00  6.52           C
ATOM    424  CD2 LEU A 134      26.296 -12.601   0.854  1.00  7.72           C
ATOM    425  N   GLY A 135      26.924 -17.432   1.799  1.00  4.63           N
ATOM    426  CA  GLY A 135      26.991 -18.863   1.558  1.00  4.68           C
ATOM    427  C   GLY A 135      26.903 -19.180   0.075  1.00  5.58           C
ATOM    428  O   GLY A 135      26.502 -18.334  -0.738  1.00  6.47           O
ATOM    429  N   GLN A 136      27.269 -20.408  -0.272  1.00  4.81           N
ATOM    430  CA  GLN A 136      27.110 -20.903  -1.634  1.00  5.37           C
ATOM    431  C   GLN A 136      26.028 -21.981  -1.710  1.00  4.35           C
ATOM    432  O   GLN A 136      26.004 -22.792  -2.643  1.00  6.04           O
ATOM    433  CB  GLN A 136      28.446 -21.415  -2.186  1.00  5.88           C
ATOM    434  CG  GLN A 136      29.460 -20.297  -2.431  1.00  5.91           C
ATOM    435  CD  GLN A 136      29.244 -19.572  -3.754  1.00  6.47           C
ATOM    436  OE1 GLN A 136      28.194 -19.691  -4.389  1.00  7.97           O
ATOM    437  NE2 GLN A 136      30.248 -18.803  -4.169  1.00  6.64           N
ATOM    438  N   GLY A 137      25.129 -21.992  -0.726  1.00  5.61           N
ATOM    439  CA  GLY A 137      24.022 -22.939  -0.735  1.00  5.80           C
ATOM    440  C   GLY A 137      24.444 -24.388  -0.556  1.00  4.88           C
ATOM    441  O   GLY A 137      23.721 -25.307  -0.954  1.00  7.41           O
ATOM    442  N   THR A 138      25.603 -24.595   0.060  1.00  4.54           N
ATOM    443  CA  THR A 138      26.159 -25.933   0.227  1.00  5.66           C
ATOM    444  C   THR A 138      27.207 -25.936   1.335  1.00  6.12           C
ATOM    445  O   THR A 138      27.783 -24.896   1.670  1.00  5.96           O
ATOM    446  CB  THR A 138      26.807 -26.428  -1.082  1.00  6.79           C
ATOM    447  OG1 THR A 138      27.309 -27.761  -0.913  1.00  6.91           O
ATOM    448  CG2 THR A 138      27.959 -25.512  -1.501  1.00  6.41           C
ATOM    449  N   THR A 139      27.436 -27.111   1.914  1.00  5.78           N
ATOM    450  CA  THR A 139      28.592 -27.327   2.763  1.00  5.40           C
ATOM    451  C   THR A 139      29.785 -27.711   1.889  1.00  5.58           C
ATOM    452  O   THR A 139      29.639 -27.961   0.681  1.00  5.64           O
ATOM    453  CB  THR A 139      28.309 -28.426   3.791  1.00  7.00           C
ATOM    454  OG1 THR A 139      27.723 -29.545   3.114  1.00  6.22           O
ATOM    455  CG2 THR A 139      27.335 -27.915   4.850  1.00  6.29           C
ATOM    456  N   LEU A 140      30.970 -27.762   2.493  1.00  6.25           N
ATOM    457  CA  LEU A 140      32.196 -28.028   1.732  1.00  6.48           C
ATOM    458  C   LEU A 140      32.333 -29.496   1.332  1.00  7.17           C
ATOM    459  O   LEU A 140      32.615 -29.794   0.180  1.00  7.47           O
ATOM    460  CB  LEU A 140      33.432 -27.527   2.502  1.00  6.06           C
ATOM    461  CG  LEU A 140      34.776 -27.593   1.764  1.00  5.44           C
ATOM    462  CD1 LEU A 140      35.687 -26.439   2.187  1.00  6.20           C
ATOM    463  CD2 LEU A 140      35.485 -28.919   2.001  1.00  8.02           C
ATOM    464  N   ASP A 141      32.156 -30.400   2.295  1.00  6.45           N
ATOM    465  CA  ASP A 141      32.222 -31.835   2.023  1.00  6.19           C
ATOM    466  C   ASP A 141      30.849 -32.244   1.489  1.00  6.27           C
ATOM    467  O   ASP A 141      29.996 -32.742   2.221  1.00  8.19           O
ATOM    468  CB  ASP A 141      32.591 -32.573   3.311  1.00  7.74           C
ATOM    469  CG  ASP A 141      33.074 -33.980   3.061  1.00 13.04           C
ATOM    470  OD1 ASP A 141      32.934 -34.467   1.919  1.00 13.56           O
ATOM    471  OD2 ASP A 141      33.576 -34.597   4.025  1.00 17.24           O
ATOM    472  N   ASN A 142      30.645 -31.987   0.201  1.00  6.77           N
ATOM    473  CA  ASN A 142      29.342 -32.041  -0.437  1.00  6.80           C
ATOM    474  C   ASN A 142      29.625 -31.860  -1.918  1.00  8.51           C
ATOM    475  O   ASN A 142      30.364 -30.943  -2.287  1.00  8.12           O
ATOM    476  CB  ASN A 142      28.513 -30.855   0.073  1.00  6.78           C
ATOM    477  CG  ASN A 142      27.054 -30.877  -0.383  1.00  7.79           C
ATOM    478  OD1 ASN A 142      26.736 -31.202  -1.532  1.00  7.52           O
ATOM    479  ND2 ASN A 142      26.156 -30.489   0.522  1.00  5.68           N
ATOM    480  N   LYS A 143      29.059 -32.712  -2.771  1.00  7.64           N
ATOM    481  CA  LYS A 143      29.288 -32.576  -4.211  1.00  8.45           C
ATOM    482  C   LYS A 143      28.854 -31.216  -4.779  1.00  7.80           C
ATOM    483  O   LYS A 143      29.355 -30.784  -5.811  1.00  8.65           O
ATOM    484  CB  LYS A 143      28.627 -33.730  -4.970  1.00  8.48           C
ATOM    485  CG  LYS A 143      29.374 -35.039  -4.797  1.00 12.42           C
ATOM    486  CD  LYS A 143      28.728 -36.150  -5.613  1.00 15.96           C
ATOM    487  CE  LYS A 143      29.477 -37.472  -5.410  1.00 18.59           C
ATOM    488  NZ  LYS A 143      28.897 -38.570  -6.228  1.00 35.01           N
ATOM    489  N   HIS A 144      27.931 -30.536  -4.106  1.00  6.71           N
ATOM    490  CA  HIS A 144      27.515 -29.210  -4.554  1.00  6.93           C
ATOM    491  C   HIS A 144      28.594 -28.133  -4.347  1.00  5.81           C
ATOM    492  O   HIS A 144      28.436 -27.005  -4.811  1.00  7.34           O
ATOM    493  CB  HIS A 144      26.202 -28.796  -3.872  1.00  5.91           C
ATOM    494  CG  HIS A 144      25.035 -29.673  -4.228  1.00  5.76           C
ATOM    495  ND1 HIS A 144      24.625 -30.725  -3.440  1.00  6.70           N
ATOM    496  CD2 HIS A 144      24.199 -29.644  -5.294  1.00  7.38           C
ATOM    497  CE1 HIS A 144      23.584 -31.317  -4.011  1.00  7.06           C
ATOM    498  NE2 HIS A 144      23.303 -30.673  -5.128  1.00  7.07           N
ATOM    499  N   SER A 145      29.683 -28.467  -3.664  1.00  6.67           N
ATOM    500  CA  SER A 145      30.751 -27.483  -3.481  1.00  7.44           C
ATOM    501  C   SER A 145      31.563 -27.306  -4.761  1.00  7.66           C
ATOM    502  O   SER A 145      32.327 -26.356  -4.893  1.00  7.39           O
ATOM    503  CB  SER A 145      31.676 -27.876  -2.326  1.00  7.18           C
ATOM    504  OG  SER A 145      32.434 -29.024  -2.664  1.00 10.24           O
ATOM    505  N   ASN A 146      31.410 -28.239  -5.700  1.00  9.78           N
ATOM    506  CA  ASN A 146      32.133 -28.157  -6.963  1.00 10.54           C
ATOM    507  C   ASN A 146      31.779 -26.878  -7.710  1.00 10.75           C
ATOM    508  O   ASN A 146      30.607 -26.544  -7.850  1.00 11.60           O
ATOM    509  CB  ASN A 146      31.790 -29.377  -7.820  1.00 10.36           C
ATOM    510  CG  ASN A 146      32.755 -29.589  -8.974  1.00 10.99           C
ATOM    511  OD1 ASN A 146      33.413 -28.657  -9.455  1.00 12.09           O
ATOM    512  ND2 ASN A 146      32.815 -30.841  -9.446  1.00 16.51           N
ATOM    513  N   ASP A 147      32.814 -26.152  -8.142  1.00 12.15           N
ATOM    514  CA  ASP A 147      32.680 -24.948  -8.960  1.00 13.38           C
ATOM    515  C   ASP A 147      32.006 -23.769  -8.257  1.00 11.25           C
ATOM    516  O   ASP A 147      31.317 -22.947  -8.874  1.00 12.27           O
ATOM    517  CB  ASP A 147      32.021 -25.256 -10.298  1.00 19.10           C
ATOM    518  CG  ASP A 147      32.479 -24.317 -11.394  1.00 19.38           C
ATOM    519  OD1 ASP A 147      33.563 -23.702 -11.261  1.00 21.26           O
ATOM    520  OD2 ASP A 147      31.748 -24.191 -12.383  1.00 20.84           O
ATOM    521  N   THR A 148      32.273 -23.666  -6.962  1.00 10.03           N
ATOM    522  CA  THR A 148      31.826 -22.531  -6.166  1.00  9.32           C
ATOM    523  C   THR A 148      32.729 -21.310  -6.296  1.00  9.21           C
ATOM    524  O   THR A 148      32.577 -20.340  -5.554  1.00  9.29           O
ATOM    525  CB  THR A 148      31.660 -22.907  -4.678  1.00  7.77           C
ATOM    526  OG1 THR A 148      32.732 -23.772  -4.269  1.00  7.14           O
ATOM    527  CG2 THR A 148      30.341 -23.630  -4.472  1.00 10.18           C
ATOM    528  N   VAL A 149      33.656 -21.327  -7.250  1.00  8.46           N
ATOM    529  CA  VAL A 149      34.403 -20.110  -7.556  1.00  7.52           C
ATOM    530  C   VAL A 149      33.481 -18.998  -8.090  1.00  9.09           C
ATOM    531  O   VAL A 149      33.795 -17.812  -7.960  1.00  9.45           O
ATOM    532  CB  VAL A 149      35.561 -20.391  -8.542  1.00  9.47           C
ATOM    533  CG1 VAL A 149      35.032 -20.624  -9.959  1.00 12.31           C
ATOM    534  CG2 VAL A 149      36.587 -19.265  -8.522  1.00 10.60           C
ATOM    535  N   HIS A 150      32.336 -19.374  -8.661  1.00 10.12           N
ATOM    536  CA  HIS A 150      31.448 -18.383  -9.280  1.00  9.97           C
ATOM    537  C   HIS A 150      30.808 -17.481  -8.240  1.00 11.07           C
ATOM    538  O   HIS A 150      30.430 -17.932  -7.151  1.00  9.07           O
ATOM    539  CB  HIS A 150      30.369 -19.060 -10.130  1.00 11.00           C
ATOM    540  CG  HIS A 150      30.915 -19.793 -11.312  1.00 16.40           C
ATOM    541  ND1 HIS A 150      31.300 -19.152 -12.469  1.00 22.40           N
ATOM    542  CD2 HIS A 150      31.156 -21.111 -11.513  1.00 16.74           C
ATOM    543  CE1 HIS A 150      31.751 -20.044 -13.335  1.00 23.75           C
ATOM    544  NE2 HIS A 150      31.677 -21.240 -12.776  1.00 19.57           N
ATOM    545  N   ASP A 151      30.682 -16.203  -8.576  1.00  9.98           N
ATOM    546  CA  ASP A 151      30.285 -15.215  -7.595  1.00  7.05           C
ATOM    547  C   ASP A 151      28.782 -15.141  -7.374  1.00  7.70           C
ATOM    548  O   ASP A 151      28.342 -14.751  -6.293  1.00  8.41           O
ATOM    549  CB  ASP A 151      30.776 -13.819  -8.001  1.00  9.14           C
ATOM    550  CG  ASP A 151      32.292 -13.709  -8.030  1.00 15.26           C
ATOM    551  OD1 ASP A 151      32.966 -14.345  -7.194  1.00 10.44           O
ATOM    552  OD2 ASP A 151      32.808 -12.975  -8.896  1.00 16.85           O
ATOM    553  N   ARG A 152      27.992 -15.464  -8.400  1.00  8.00           N
ATOM    554  CA  ARG A 152      26.550 -15.228  -8.323  1.00  6.78           C
ATOM    555  C   ARG A 152      25.741 -16.437  -8.778  1.00  8.53           C
ATOM    556  O   ARG A 152      25.778 -16.822  -9.948  1.00  9.80           O
ATOM    557  CB  ARG A 152      26.152 -13.978  -9.121  1.00  6.34           C
ATOM    558  CG  ARG A 152      26.902 -12.716  -8.681  1.00  7.04           C
ATOM    559  CD  ARG A 152      26.588 -11.502  -9.558  1.00  8.09           C
ATOM    560  NE  ARG A 152      26.933 -11.745 -10.959  1.00  8.11           N
ATOM    561  CZ  ARG A 152      28.177 -11.738 -11.431  1.00 11.76           C
ATOM    562  NH1 ARG A 152      29.199 -11.484 -10.616  1.00  8.97           N
ATOM    563  NH2 ARG A 152      28.398 -11.988 -12.721  1.00 12.17           N
ATOM    564  N   ILE A 153      25.057 -17.059  -7.825  1.00  7.95           N
ATOM    565  CA  ILE A 153      24.060 -18.096  -8.098  1.00  6.74           C
ATOM    566  C   ILE A 153      22.861 -17.811  -7.189  1.00  5.93           C
ATOM    567  O   ILE A 153      22.996 -17.101  -6.184  1.00  6.23           O
ATOM    568  CB  ILE A 153      24.599 -19.554  -7.883  1.00  7.71           C
ATOM    569  CG1 ILE A 153      25.093 -19.760  -6.452  1.00  6.45           C
ATOM    570  CG2 ILE A 153      25.686 -19.906  -8.884  1.00 10.53           C
ATOM    571  CD1 ILE A 153      25.503 -21.207  -6.158  1.00  7.42           C
ATOM    572  N   PRO A 154      21.676 -18.335  -7.537  1.00  6.84           N
ATOM    573  CA  PRO A 154      20.453 -18.007  -6.798  1.00  5.92           C
ATOM    574  C   PRO A 154      20.432 -18.577  -5.386  1.00  6.76           C
ATOM    575  O   PRO A 154      19.590 -18.180  -4.584  1.00  6.94           O
ATOM    576  CB  PRO A 154      19.345 -18.668  -7.630  1.00  8.11           C
ATOM    577  CG  PRO A 154      19.936 -18.916  -8.949  1.00 10.55           C
ATOM    578  CD  PRO A 154      21.390 -19.104  -8.760  1.00  7.85           C
ATOM    579  N   HIS A 155      21.355 -19.489  -5.094  1.00  5.80           N
ATOM    580  CA  HIS A 155      21.377 -20.191  -3.816  1.00  5.26           C
ATOM    581  C   HIS A 155      22.228 -19.522  -2.768  1.00  5.66           C
ATOM    582  O   HIS A 155      22.258 -19.972  -1.626  1.00  5.73           O
ATOM    583  CB  HIS A 155      21.819 -21.633  -4.055  1.00  5.54           C
ATOM    584  CG  HIS A 155      21.116 -22.216  -5.222  1.00  6.72           C
ATOM    585  ND1 HIS A 155      19.741 -22.279  -5.268  1.00  6.84           N
ATOM    586  CD2 HIS A 155      21.559 -22.608  -6.440  1.00  8.56           C
ATOM    587  CE1 HIS A 155      19.369 -22.746  -6.446  1.00  7.10           C
ATOM    588  NE2 HIS A 155      20.452 -22.954  -7.177  1.00  8.39           N
ATOM    589  N   ARG A 156      22.911 -18.451  -3.152  1.00  5.65           N
ATOM    590  CA  ARG A 156      23.693 -17.702  -2.177  1.00  5.28           C
ATOM    591  C   ARG A 156      22.761 -16.985  -1.221  1.00  4.56           C
ATOM    592  O   ARG A 156      21.780 -16.357  -1.628  1.00  5.61           O
ATOM    593  CB  ARG A 156      24.658 -16.712  -2.841  1.00  4.36           C
ATOM    594  CG  ARG A 156      25.624 -17.384  -3.797  1.00  4.84           C
ATOM    595  CD  ARG A 156      26.913 -16.589  -4.000  1.00  3.53           C
ATOM    596  NE  ARG A 156      27.805 -16.725  -2.846  1.00  5.05           N
ATOM    597  CZ  ARG A 156      29.013 -16.181  -2.771  1.00  5.01           C
ATOM    598  NH1 ARG A 156      29.477 -15.465  -3.792  1.00  7.03           N
ATOM    599  NH2 ARG A 156      29.770 -16.379  -1.689  1.00  5.09           N
ATOM    600  N   THR A 157      23.087 -17.101   0.062  1.00  4.69           N
ATOM    601  CA  THR A 157      22.320 -16.482   1.132  1.00  5.79           C
ATOM    602  C   THR A 157      23.296 -15.863   2.141  1.00  5.56           C
ATOM    603  O   THR A 157      24.432 -16.321   2.283  1.00  5.59           O
ATOM    604  CB  THR A 157      21.409 -17.498   1.859  1.00  5.81           C
ATOM    605  OG1 THR A 157      22.193 -18.588   2.360  1.00  5.81           O
ATOM    606  CG2 THR A 157      20.318 -18.034   0.937  1.00  6.63           C
ATOM    607  N   LEU A 158      22.850 -14.816   2.824  1.00  5.06           N
ATOM    608  CA  LEU A 158      23.663 -14.169   3.842  1.00  4.82           C
ATOM    609  C   LEU A 158      23.580 -14.968   5.131  1.00  6.14           C
ATOM    610  O   LEU A 158      22.488 -15.180   5.661  1.00  6.98           O
ATOM    611  CB  LEU A 158      23.164 -12.746   4.082  1.00  4.42           C
ATOM    612  CG  LEU A 158      23.915 -11.940   5.146  1.00  5.84           C
ATOM    613  CD1 LEU A 158      25.399 -11.800   4.811  1.00  6.53           C
ATOM    614  CD2 LEU A 158      23.255 -10.577   5.269  1.00  7.02           C
ATOM    615  N   LEU A 159      24.732 -15.410   5.627  1.00  5.48           N
ATOM    616  CA  LEU A 159      24.820 -16.159   6.877  1.00  4.14           C
ATOM    617  C   LEU A 159      25.181 -15.220   8.013  1.00  5.25           C
ATOM    618  O   LEU A 159      25.953 -14.290   7.810  1.00  5.45           O
ATOM    619  CB  LEU A 159      25.911 -17.217   6.751  1.00  4.64           C
ATOM    620  CG  LEU A 159      25.779 -18.165   5.561  1.00  4.88           C
ATOM    621  CD1 LEU A 159      26.953 -19.149   5.558  1.00  7.76           C
ATOM    622  CD2 LEU A 159      24.455 -18.913   5.587  1.00  8.35           C
ATOM    623  N   MET A 160      24.641 -15.465   9.204  1.00  3.68           N
ATOM    624  CA  MET A 160      24.949 -14.616  10.355  1.00  4.69           C
ATOM    625  C   MET A 160      25.051 -15.438  11.631  1.00  5.21           C
ATOM    626  O   MET A 160      24.064 -16.047  12.052  1.00  7.09           O
ATOM    627  CB  MET A 160      23.871 -13.546  10.506  1.00  6.28           C
ATOM    628  CG  MET A 160      24.018 -12.657  11.730  1.00  6.36           C
ATOM    629  SD  MET A 160      22.611 -11.540  11.839  1.00  7.37           S
ATOM    630  CE  MET A 160      23.067 -10.537  13.247  1.00 11.23           C
ATOM    631  N   ASN A 161      26.232 -15.428  12.247  1.00  5.21           N
ATOM    632  CA  ASN A 161      26.469 -16.092  13.539  1.00  4.81           C
ATOM    633  C   ASN A 161      27.148 -15.134  14.498  1.00  5.60           C
ATOM    634  O   ASN A 161      27.749 -14.157  14.066  1.00  5.67           O
ATOM    635  CB  ASN A 161      27.407 -17.294  13.388  1.00  6.46           C
ATOM    636  CG  ASN A 161      26.707 -18.547  12.945  1.00  7.87           C
ATOM    637  OD1 ASN A 161      25.477 -18.648  12.975  1.00  9.36           O
ATOM    638  ND2 ASN A 161      27.498 -19.540  12.558  1.00  5.79           N
ATOM    639  N   GLU A 162      27.118 -15.425  15.794  1.00  5.15           N
ATOM    640  CA  GLU A 162      28.010 -14.693  16.703  1.00  5.48           C
ATOM    641  C   GLU A 162      29.453 -14.873  16.235  1.00  6.53           C
ATOM    642  O   GLU A 162      29.825 -15.934  15.723  1.00  6.06           O
ATOM    643  CB  GLU A 162      27.864 -15.183  18.142  1.00  7.39           C
ATOM    644  CG  GLU A 162      26.583 -14.735  18.816  1.00  8.99           C
ATOM    645  CD  GLU A 162      26.706 -14.790  20.324  1.00 18.52           C
ATOM    646  OE1 GLU A 162      27.691 -14.237  20.853  1.00 17.55           O
ATOM    647  OE2 GLU A 162      25.829 -15.387  20.975  1.00 26.37           O
ATOM    648  N   LEU A 163      30.262 -13.831  16.387  1.00  4.68           N
ATOM    649  CA  LEU A 163      31.643 -13.878  15.924  1.00  4.69           C
ATOM    650  C   LEU A 163      32.385 -15.041  16.589  1.00  6.72           C
ATOM    651  O   LEU A 163      32.342 -15.197  17.809  1.00  7.42           O
ATOM    652  CB  LEU A 163      32.326 -12.551  16.251  1.00  5.68           C
ATOM    653  CG  LEU A 163      33.803 -12.441  15.870  1.00  4.75           C
ATOM    654  CD1 LEU A 163      33.998 -12.625  14.370  1.00  6.54           C
ATOM    655  CD2 LEU A 163      34.348 -11.102  16.320  1.00  7.21           C
ATOM    656  N   GLY A 164      33.041 -15.873  15.787  1.00  5.17           N
ATOM    657  CA  GLY A 164      33.752 -17.007  16.354  1.00  4.88           C
ATOM    658  C   GLY A 164      32.973 -18.315  16.337  1.00  5.47           C
ATOM    659  O   GLY A 164      33.545 -19.379  16.623  1.00  5.80           O
ATOM    660  N   VAL A 165      31.676 -18.242  16.033  1.00  5.44           N
ATOM    661  CA  VAL A 165      30.892 -19.450  15.809  1.00  5.33           C
ATOM    662  C   VAL A 165      30.995 -19.772  14.332  1.00  4.93           C
ATOM    663  O   VAL A 165      30.520 -19.008  13.498  1.00  6.32           O
ATOM    664  CB  VAL A 165      29.411 -19.276  16.201  1.00  5.38           C
ATOM    665  CG1 VAL A 165      28.649 -20.562  15.916  1.00  5.65           C
ATOM    666  CG2 VAL A 165      29.286 -18.928  17.681  1.00  7.89           C
ATOM    667  N   PRO A 166      31.656 -20.886  13.988  1.00  4.78           N
ATOM    668  CA  PRO A 166      31.863 -21.138  12.564  1.00  6.07           C
ATOM    669  C   PRO A 166      30.535 -21.471  11.900  1.00  6.51           C
ATOM    670  O   PRO A 166      29.536 -21.729  12.589  1.00  5.88           O
ATOM    671  CB  PRO A 166      32.827 -22.325  12.556  1.00  7.39           C
ATOM    672  CG  PRO A 166      32.544 -23.048  13.816  1.00  6.94           C
ATOM    673  CD  PRO A 166      32.115 -22.003  14.831  1.00  5.38           C
ATOM    674  N   PHE A 167      30.509 -21.418  10.574  1.00  5.59           N
ATOM    675  CA  PHE A 167      29.247 -21.590   9.859  1.00  5.59           C
ATOM    676  C   PHE A 167      28.813 -23.053   9.760  1.00  6.25           C
ATOM    677  O   PHE A 167      28.969 -23.705   8.719  1.00  7.14           O
ATOM    678  CB  PHE A 167      29.310 -20.907   8.487  1.00  5.11           C
ATOM    679  CG  PHE A 167      29.476 -19.401   8.575  1.00  4.74           C
ATOM    680  CD1 PHE A 167      28.536 -18.625   9.247  1.00  6.05           C
ATOM    681  CD2 PHE A 167      30.564 -18.768   7.984  1.00  7.69           C
ATOM    682  CE1 PHE A 167      28.685 -17.234   9.336  1.00  6.34           C
ATOM    683  CE2 PHE A 167      30.711 -17.371   8.068  1.00  7.33           C
ATOM    684  CZ  PHE A 167      29.769 -16.617   8.741  1.00  6.93           C
ATOM    685  N   HIS A 168      28.269 -23.549  10.871  1.00  6.85           N
ATOM    686  CA  HIS A 168      27.739 -24.902  10.977  1.00  7.49           C
ATOM    687  C   HIS A 168      26.304 -24.962  10.441  1.00  7.48           C
ATOM    688  O   HIS A 168      25.735 -23.956  10.015  1.00  7.08           O
ATOM    689  CB  HIS A 168      27.781 -25.350  12.445  1.00  8.23           C
ATOM    690  CG  HIS A 168      26.993 -24.464  13.358  1.00  8.89           C
ATOM    691  ND1 HIS A 168      25.691 -24.736  13.716  1.00 12.39           N
ATOM    692  CD2 HIS A 168      27.318 -23.305  13.980  1.00  8.05           C
ATOM    693  CE1 HIS A 168      25.243 -23.777  14.506  1.00 12.34           C
ATOM    694  NE2 HIS A 168      26.212 -22.899  14.684  1.00 10.73           N
ATOM    695  N   LEU A 169      25.704 -26.146  10.468  1.00  7.66           N
ATOM    696  CA  LEU A 169      24.380 -26.314   9.877  1.00  7.37           C
ATOM    697  C   LEU A 169      23.219 -25.650  10.630  1.00  8.02           C
ATOM    698  O   LEU A 169      22.109 -25.574  10.105  1.00  8.43           O
ATOM    699  CB  LEU A 169      24.077 -27.801   9.640  1.00  8.01           C
ATOM    700  CG  LEU A 169      24.798 -28.455   8.466  1.00 13.66           C
ATOM    701  CD1 LEU A 169      24.498 -29.952   8.454  1.00 14.51           C
ATOM    702  CD2 LEU A 169      24.398 -27.814   7.146  1.00 12.75           C
ATOM    703  N   GLY A 170      23.470 -25.162  11.840  1.00  7.89           N
ATOM    704  CA  GLY A 170      22.452 -24.424  12.566  1.00  8.31           C
ATOM    705  C   GLY A 170      22.504 -22.925  12.295  1.00  6.68           C
ATOM    706  O   GLY A 170      21.772 -22.157  12.918  1.00  8.62           O
ATOM    707  N   THR A 171      23.381 -22.507  11.385  1.00  6.76           N
ATOM    708  CA  THR A 171      23.543 -21.089  11.029  1.00  7.27           C
ATOM    709  C   THR A 171      22.290 -20.538  10.354  1.00  5.87           C
ATOM    710  O   THR A 171      21.722 -21.177   9.472  1.00  7.15           O
ATOM    711  CB  THR A 171      24.718 -20.915  10.040  1.00  5.53           C
ATOM    712  OG1 THR A 171      25.937 -21.323  10.666  1.00  6.11           O
ATOM    713  CG2 THR A 171      24.861 -19.451   9.577  1.00  5.71           C
ATOM    714  N   ARG A 172      21.863 -19.342  10.746  1.00  5.64           N
ATOM    715  CA  ARG A 172      20.715 -18.730  10.091  1.00  5.16           C
ATOM    716  C   ARG A 172      21.092 -18.040   8.779  1.00  6.92           C
ATOM    717  O   ARG A 172      22.057 -17.274   8.710  1.00  7.13           O
ATOM    718  CB  ARG A 172      20.036 -17.731  11.027  1.00  5.49           C
ATOM    719  CG  ARG A 172      18.742 -17.120  10.462  1.00  7.19           C
ATOM    720  CD  ARG A 172      17.966 -16.333  11.520  1.00  9.02           C
ATOM    721  NE  ARG A 172      18.723 -15.176  11.992  1.00 12.64           N
ATOM    722  CZ  ARG A 172      18.487 -13.919  11.618  1.00 11.86           C
ATOM    723  NH1 ARG A 172      19.246 -12.942  12.098  1.00 14.92           N
ATOM    724  NH2 ARG A 172      17.497 -13.630  10.786  1.00 10.56           N
ATOM    725  N   GLN A 173      20.321 -18.340   7.739  1.00  5.37           N
ATOM    726  CA  GLN A 173      20.398 -17.637   6.475  1.00  6.23           C
ATOM    727  C   GLN A 173      19.422 -16.462   6.545  1.00  8.21           C
ATOM    728  O   GLN A 173      18.204 -16.640   6.518  1.00  9.46           O
ATOM    729  CB  GLN A 173      20.027 -18.584   5.334  1.00  4.54           C
ATOM    730  CG  GLN A 173      20.951 -19.789   5.251  1.00  4.53           C
ATOM    731  CD  GLN A 173      20.449 -20.830   4.298  1.00  7.35           C
ATOM    732  OE1 GLN A 173      20.669 -20.743   3.088  1.00  5.28           O
ATOM    733  NE2 GLN A 173      19.762 -21.837   4.834  1.00  7.74           N
ATOM    734  N   VAL A 174      19.967 -15.258   6.633  1.00  6.17           N
ATOM    735  CA  VAL A 174      19.184 -14.072   6.958  1.00  6.15           C
ATOM    736  C   VAL A 174      18.402 -13.528   5.764  1.00  8.03           C
ATOM    737  O   VAL A 174      17.371 -12.886   5.940  1.00 11.01           O
ATOM    738  CB  VAL A 174      20.118 -12.989   7.529  1.00 10.10           C
ATOM    739  CG1 VAL A 174      19.405 -11.667   7.702  1.00 16.12           C
ATOM    740  CG2 VAL A 174      20.714 -13.469   8.846  1.00 10.40           C
ATOM    741  N   CYS A 175      18.875 -13.805   4.552  1.00  6.09           N
ATOM    742  CA  CYS A 175      18.206 -13.325   3.344  1.00  6.30           C
ATOM    743  C   CYS A 175      18.885 -13.972   2.156  1.00  4.82           C
ATOM    744  O   CYS A 175      19.928 -14.615   2.317  1.00  6.40           O
ATOM    745  CB  CYS A 175      18.322 -11.805   3.223  1.00  7.83           C
ATOM    746  SG  CYS A 175      20.041 -11.251   3.103  1.00  8.63           S
ATOM    747  N   ILE A 176      18.289 -13.820   0.972  1.00  5.34           N
ATOM    748  CA  ILE A 176      18.888 -14.309  -0.261  1.00  6.84           C
ATOM    749  C   ILE A 176      19.819 -13.220  -0.770  1.00  5.90           C
ATOM    750  O   ILE A 176      19.390 -12.075  -0.925  1.00  6.45           O
ATOM    751  CB  ILE A 176      17.821 -14.592  -1.331  1.00  6.30           C
ATOM    752  CG1 ILE A 176      16.690 -15.448  -0.750  1.00  5.56           C
ATOM    753  CG2 ILE A 176      18.452 -15.267  -2.538  1.00  5.72           C
ATOM    754  CD1 ILE A 176      15.611 -15.793  -1.785  1.00  7.87           C
ATOM    755  N   ALA A 177      21.073 -13.562  -1.040  1.00  5.78           N
ATOM    756  CA  ALA A 177      22.057 -12.532  -1.389  1.00  4.77           C
ATOM    757  C   ALA A 177      23.315 -13.091  -2.036  1.00  4.79           C
ATOM    758  O   ALA A 177      23.969 -13.976  -1.466  1.00  5.45           O
ATOM    759  CB  ALA A 177      22.444 -11.739  -0.146  1.00  6.01           C
ATOM    760  N   TRP A 178      23.664 -12.555  -3.209  1.00  5.25           N
ATOM    761  CA  TRP A 178      25.026 -12.708  -3.720  1.00  5.72           C
ATOM    762  C   TRP A 178      25.866 -11.428  -3.594  1.00  5.07           C
ATOM    763  O   TRP A 178      27.010 -11.368  -4.059  1.00  7.39           O
ATOM    764  CB  TRP A 178      25.076 -13.309  -5.138  1.00  5.51           C
ATOM    765  CG  TRP A 178      24.154 -12.731  -6.203  1.00  5.34           C
ATOM    766  CD1 TRP A 178      23.150 -13.399  -6.833  1.00  5.38           C
ATOM    767  CD2 TRP A 178      24.211 -11.429  -6.810  1.00  6.09           C
ATOM    768  NE1 TRP A 178      22.551 -12.593  -7.780  1.00  6.22           N
ATOM    769  CE2 TRP A 178      23.186 -11.378  -7.783  1.00  5.58           C
ATOM    770  CE3 TRP A 178      25.011 -10.299  -6.611  1.00  5.86           C
ATOM    771  CZ2 TRP A 178      22.945 -10.242  -8.557  1.00  5.61           C
ATOM    772  CZ3 TRP A 178      24.776  -9.173  -7.383  1.00  6.65           C
ATOM    773  CH2 TRP A 178      23.746  -9.153  -8.341  1.00  7.02           C
ATOM    774  N   SER A 179      25.295 -10.423  -2.931  1.00  4.06           N
ATOM    775  CA  SER A 179      26.023  -9.226  -2.494  1.00  4.44           C
ATOM    776  C   SER A 179      25.241  -8.654  -1.313  1.00  4.80           C
ATOM    777  O   SER A 179      24.002  -8.694  -1.319  1.00  4.76           O
ATOM    778  CB  SER A 179      26.131  -8.206  -3.634  1.00  6.46           C
ATOM    779  OG  SER A 179      26.877  -7.061  -3.224  1.00  5.28           O
ATOM    780  N   SER A 180      25.938  -8.157  -0.289  1.00  4.64           N
ATOM    781  CA  SER A 180      25.236  -7.724   0.922  1.00  5.26           C
ATOM    782  C   SER A 180      25.956  -6.657   1.730  1.00  4.86           C
ATOM    783  O   SER A 180      27.148  -6.410   1.549  1.00  5.66           O
ATOM    784  CB  SER A 180      24.940  -8.917   1.838  1.00  6.35           C
ATOM    785  OG  SER A 180      26.039  -9.197   2.695  1.00  5.67           O
ATOM    786  N   SER A 181      25.198  -6.043   2.629  1.00  4.85           N
ATOM    787  CA  SER A 181      25.747  -5.205   3.684  1.00  5.99           C
ATOM    788  C   SER A 181      24.790  -5.303   4.869  1.00  6.29           C
ATOM    789  O   SER A 181      23.590  -5.485   4.669  1.00  6.75           O
ATOM    790  CB  SER A 181      25.870  -3.755   3.200  1.00  6.75           C
ATOM    791  OG  SER A 181      26.320  -2.897   4.245  1.00  6.09           O
ATOM    792  N   SER A 182      25.302  -5.191   6.093  1.00  4.90           N
ATOM    793  CA  SER A 182      24.441  -5.238   7.278  1.00  6.61           C
ATOM    794  C   SER A 182      24.947  -4.252   8.322  1.00  6.20           C
ATOM    795  O   SER A 182      26.140  -3.962   8.381  1.00  5.66           O
ATOM    796  CB  SER A 182      24.417  -6.631   7.916  1.00  6.33           C
ATOM    797  OG  SER A 182      24.020  -7.652   7.003  1.00  5.86           O
ATOM    798  N   CYS A 183      24.041  -3.760   9.161  1.00  6.17           N
ATOM    799  CA  CYS A 183      24.426  -2.891  10.262  1.00  6.20           C
ATOM    800  C   CYS A 183      23.311  -2.791  11.277  1.00  6.42           C
ATOM    801  O   CYS A 183      22.138  -3.027  10.962  1.00  7.46           O
ATOM    802  CB  CYS A 183      24.811  -1.489   9.774  1.00  7.13           C
ATOM    803  SG  CYS A 183      23.692  -0.739   8.576  1.00  8.76           S
ATOM    804  N   HIS A 184      23.688  -2.437  12.496  1.00  6.43           N
ATOM    805  CA  HIS A 184      22.732  -2.312  13.587  1.00  6.47           C
ATOM    806  C   HIS A 184      22.652  -0.837  13.971  1.00  6.97           C
ATOM    807  O   HIS A 184      23.684  -0.176  14.175  1.00  6.74           O
ATOM    808  CB  HIS A 184      23.213  -3.164  14.764  1.00  6.56           C
ATOM    809  CG  HIS A 184      22.172  -3.402  15.813  1.00  7.36           C
ATOM    810  ND1 HIS A 184      21.825  -2.453  16.753  1.00  7.15           N
ATOM    811  CD2 HIS A 184      21.415  -4.495  16.077  1.00  7.81           C
ATOM    812  CE1 HIS A 184      20.891  -2.952  17.548  1.00  9.18           C
ATOM    813  NE2 HIS A 184      20.622  -4.186  17.157  1.00  8.93           N
ATOM    814  N   ASP A 185      21.435  -0.308  14.063  1.00  5.58           N
ATOM    815  CA  ASP A 185      21.270   1.125  14.338  1.00  6.38           C
ATOM    816  C   ASP A 185      21.172   1.486  15.820  1.00  7.95           C
ATOM    817  O   ASP A 185      20.916   2.650  16.156  1.00  8.45           O
ATOM    818  CB  ASP A 185      20.072   1.709  13.561  1.00  7.72           C
ATOM    819  CG  ASP A 185      18.721   1.173  14.042  1.00  6.90           C
ATOM    820  OD1 ASP A 185      18.673   0.434  15.049  1.00  7.46           O
ATOM    821  OD2 ASP A 185      17.703   1.521  13.404  1.00  7.99           O
ATOM    822  N   GLY A 186      21.371   0.496  16.690  1.00  7.40           N
ATOM    823  CA  GLY A 186      21.194   0.684  18.121  1.00  8.69           C
ATOM    824  C   GLY A 186      19.917   0.025  18.618  1.00  9.94           C
ATOM    825  O   GLY A 186      19.827  -0.348  19.792  1.00 10.49           O
ATOM    826  N   LYS A 187      18.934  -0.103  17.729  1.00  8.32           N
ATOM    827  CA  LYS A 187      17.657  -0.753  18.049  1.00  8.34           C
ATOM    828  C   LYS A 187      17.477  -2.089  17.323  1.00  8.29           C
ATOM    829  O   LYS A 187      16.949  -3.043  17.899  1.00 12.38           O
ATOM    830  CB  LYS A 187      16.477   0.156  17.690  1.00 11.45           C
ATOM    831  CG  LYS A 187      16.486   1.486  18.421  1.00 13.50           C
ATOM    832  CD  LYS A 187      15.188   2.236  18.222  1.00 14.52           C
ATOM    833  CE  LYS A 187      15.227   3.575  18.943  1.00 20.54           C
ATOM    834  NZ  LYS A 187      13.906   4.261  18.901  1.00 26.42           N
ATOM    835  N   ALA A 188      17.887  -2.158  16.058  1.00  8.63           N
ATOM    836  CA  ALA A 188      17.674  -3.377  15.283  1.00  8.08           C
ATOM    837  C   ALA A 188      18.634  -3.499  14.101  1.00  6.38           C
ATOM    838  O   ALA A 188      19.309  -2.531  13.739  1.00  7.05           O
ATOM    839  CB  ALA A 188      16.226  -3.442  14.792  1.00  8.89           C
ATOM    840  N   TRP A 189      18.665  -4.686  13.494  1.00  7.07           N
ATOM    841  CA  TRP A 189      19.514  -4.964  12.334  1.00  7.00           C
ATOM    842  C   TRP A 189      18.854  -4.567  11.031  1.00  6.77           C
ATOM    843  O   TRP A 189      17.684  -4.863  10.810  1.00  6.55           O
ATOM    844  CB  TRP A 189      19.844  -6.462  12.244  1.00  6.69           C
ATOM    845  CG  TRP A 189      20.888  -6.878  13.215  1.00  7.07           C
ATOM    846  CD1 TRP A 189      20.694  -7.522  14.402  1.00  6.93           C
ATOM    847  CD2 TRP A 189      22.302  -6.665  13.098  1.00  5.70           C
ATOM    848  NE1 TRP A 189      21.901  -7.720  15.033  1.00  7.21           N
ATOM    849  CE2 TRP A 189      22.902  -7.208  14.249  1.00  6.50           C
ATOM    850  CE3 TRP A 189      23.117  -6.077  12.124  1.00  7.12           C
ATOM    851  CZ2 TRP A 189      24.286  -7.158  14.465  1.00  6.71           C
ATOM    852  CZ3 TRP A 189      24.489  -6.038  12.334  1.00  5.70           C
ATOM    853  CH2 TRP A 189      25.060  -6.579  13.496  1.00  6.81           C
ATOM    854  N   LEU A 190      19.633  -3.910  10.175  1.00  5.80           N
ATOM    855  CA  LEU A 190      19.315  -3.729   8.767  1.00  5.23           C
ATOM    856  C   LEU A 190      20.173  -4.679   7.937  1.00  5.92           C
ATOM    857  O   LEU A 190      21.380  -4.785   8.165  1.00  8.01           O
ATOM    858  CB  LEU A 190      19.613  -2.286   8.340  1.00  7.59           C
ATOM    859  CG  LEU A 190      19.517  -2.010   6.835  1.00  5.48           C
ATOM    860  CD1 LEU A 190      18.069  -2.090   6.387  1.00  8.82           C
ATOM    861  CD2 LEU A 190      20.121  -0.645   6.484  1.00  7.83           C
ATOM    862  N   HIS A 191      19.557  -5.357   6.974  1.00  6.73           N
ATOM    863  CA  HIS A 191      20.292  -6.149   6.000  1.00  5.69           C
ATOM    864  C   HIS A 191      19.937  -5.673   4.606  1.00  5.49           C
ATOM    865  O   HIS A 191      18.761  -5.502   4.294  1.00  7.75           O
ATOM    866  CB  HIS A 191      19.959  -7.640   6.130  1.00  6.09           C
ATOM    867  CG  HIS A 191      20.177  -8.179   7.507  1.00  5.84           C
ATOM    868  ND1 HIS A 191      21.433  -8.406   8.029  1.00  5.55           N
ATOM    869  CD2 HIS A 191      19.300  -8.504   8.487  1.00  7.44           C
ATOM    870  CE1 HIS A 191      21.322  -8.867   9.262  1.00  6.37           C
ATOM    871  NE2 HIS A 191      20.036  -8.945   9.563  1.00  9.78           N
ATOM    872  N   VAL A 192      20.963  -5.465   3.785  1.00  5.31           N
ATOM    873  CA  VAL A 192      20.785  -5.103   2.388  1.00  6.02           C
ATOM    874  C   VAL A 192      21.229  -6.303   1.566  1.00  6.41           C
ATOM    875  O   VAL A 192      22.396  -6.705   1.623  1.00  7.81           O
ATOM    876  CB  VAL A 192      21.650  -3.888   2.019  1.00  8.28           C
ATOM    877  CG1 VAL A 192      21.419  -3.499   0.559  1.00  8.61           C
ATOM    878  CG2 VAL A 192      21.338  -2.720   2.929  1.00  8.06           C
ATOM    879  N   CYS A 193      20.290  -6.891   0.831  1.00  5.44           N
ATOM    880  CA  CYS A 193      20.515  -8.194   0.212  1.00  7.54           C
ATOM    881  C   CYS A 193      20.193  -8.147  -1.274  1.00  7.64           C
ATOM    882  O   CYS A 193      19.055  -7.871  -1.654  1.00  7.48           O
ATOM    883  CB  CYS A 193      19.623  -9.223   0.883  1.00  6.10           C
ATOM    884  SG  CYS A 193      19.882  -9.268   2.676  1.00  9.05           S
ATOM    885  N   ILE A 194      21.193  -8.423  -2.111  1.00  5.82           N
ATOM    886  CA  ILE A 194      21.009  -8.325  -3.561  1.00  5.40           C
ATOM    887  C   ILE A 194      21.072  -9.704  -4.184  1.00  5.75           C
ATOM    888  O   ILE A 194      22.022 -10.451  -3.926  1.00  6.31           O
ATOM    889  CB  ILE A 194      22.089  -7.444  -4.197  1.00  6.76           C
ATOM    890  CG1 ILE A 194      22.066  -6.060  -3.545  1.00  7.86           C
ATOM    891  CG2 ILE A 194      21.869  -7.359  -5.716  1.00  7.79           C
ATOM    892  CD1 ILE A 194      23.235  -5.160  -3.921  1.00  6.72           C
ATOM    893  N   THR A 195      20.075 -10.041  -5.000  1.00  6.05           N
ATOM    894  CA  THR A 195      20.067 -11.328  -5.698  1.00  5.77           C
ATOM    895  C   THR A 195      19.346 -11.196  -7.040  1.00  6.44           C
ATOM    896  O   THR A 195      18.825 -10.122  -7.375  1.00  7.42           O
ATOM    897  CB  THR A 195      19.422 -12.435  -4.818  1.00  6.38           C
ATOM    898  OG1 THR A 195      19.556 -13.720  -5.444  1.00  6.11           O
ATOM    899  CG2 THR A 195      17.963 -12.132  -4.567  1.00  7.11           C
ATOM    900  N   GLY A 196      19.319 -12.283  -7.798  1.00  6.71           N
ATOM    901  CA  GLY A 196      18.627 -12.289  -9.079  1.00  8.88           C
ATOM    902  C   GLY A 196      19.560 -12.165 -10.274  1.00  7.25           C
ATOM    903  O   GLY A 196      20.778 -12.306 -10.145  1.00  7.55           O
ATOM    904  N   ASP A 197      18.966 -11.906 -11.440  1.00  8.76           N
ATOM    905  CA  ASP A 197      19.695 -11.853 -12.709  1.00  8.48           C
ATOM    906  C   ASP A 197      20.734 -10.738 -12.748  1.00  6.98           C
ATOM    907  O   ASP A 197      20.485  -9.643 -12.250  1.00  7.80           O
ATOM    908  CB  ASP A 197      18.718 -11.620 -13.874  1.00  7.60           C
ATOM    909  CG  ASP A 197      17.780 -12.796 -14.117  1.00 10.87           C
ATOM    910  OD1 ASP A 197      18.154 -13.943 -13.803  1.00 12.27           O
ATOM    911  OD2 ASP A 197      16.675 -12.558 -14.656  1.00 14.53           O
ATOM    912  N   ASP A 198      21.882 -11.018 -13.365  1.00  8.55           N
ATOM    913  CA  ASP A 198      22.932 -10.016 -13.537  1.00  8.11           C
ATOM    914  C   ASP A 198      22.419  -8.705 -14.124  1.00  8.77           C
ATOM    915  O   ASP A 198      22.802  -7.633 -13.681  1.00  9.82           O
ATOM    916  CB  ASP A 198      24.053 -10.552 -14.438  1.00  9.24           C
ATOM    917  CG  ASP A 198      24.965 -11.529 -13.730  1.00 11.36           C
ATOM    918  OD1 ASP A 198      24.684 -11.897 -12.570  1.00 11.38           O
ATOM    919  OD2 ASP A 198      25.972 -11.938 -14.349  1.00 13.07           O
ATOM    920  N   LYS A 199      21.562  -8.789 -15.132  1.00  8.58           N
ATOM    921  CA  LYS A 199      21.124  -7.580 -15.816  1.00  8.51           C
ATOM    922  C   LYS A 199      19.884  -6.952 -15.194  1.00  7.83           C
ATOM    923  O   LYS A 199      19.383  -5.950 -15.696  1.00  8.71           O
ATOM    924  CB  LYS A 199      20.875  -7.881 -17.297  1.00 11.91           C
ATOM    925  CG  LYS A 199      22.148  -8.191 -18.085  1.00 15.65           C
ATOM    926  CD  LYS A 199      21.842  -8.486 -19.548  1.00 25.62           C
ATOM    927  CE  LYS A 199      23.120  -8.644 -20.360  1.00 36.68           C
ATOM    928  NZ  LYS A 199      23.909  -9.839 -19.949  1.00 42.90           N
ATOM    929  N   ASN A 200      19.378  -7.523 -14.106  1.00  7.97           N
ATOM    930  CA  ASN A 200      18.130  -7.024 -13.527  1.00  6.89           C
ATOM    931  C   ASN A 200      17.970  -7.531 -12.091  1.00  7.66           C
ATOM    932  O   ASN A 200      16.981  -8.196 -11.750  1.00  7.41           O
ATOM    933  CB  ASN A 200      16.958  -7.492 -14.396  1.00  6.76           C
ATOM    934  CG  ASN A 200      15.748  -6.550 -14.371  1.00  7.69           C
ATOM    935  OD1 ASN A 200      15.754  -5.484 -13.741  1.00  8.18           O
ATOM    936  ND2 ASN A 200      14.690  -6.975 -15.098  1.00 11.14           N
ATOM    937  N   ALA A 201      18.946  -7.207 -11.250  1.00  6.52           N
ATOM    938  CA  ALA A 201      18.925  -7.686  -9.872  1.00  5.59           C
ATOM    939  C   ALA A 201      17.956  -6.904  -8.987  1.00  6.30           C
ATOM    940  O   ALA A 201      17.442  -5.843  -9.364  1.00  7.57           O
ATOM    941  CB  ALA A 201      20.351  -7.659  -9.264  1.00  7.40           C
ATOM    942  N   THR A 202      17.728  -7.438  -7.788  1.00  7.33           N
ATOM    943  CA  THR A 202      16.866  -6.807  -6.799  1.00  6.78           C
ATOM    944  C   THR A 202      17.629  -6.662  -5.495  1.00  6.43           C
ATOM    945  O   THR A 202      18.249  -7.630  -5.044  1.00  6.97           O
ATOM    946  CB  THR A 202      15.615  -7.663  -6.505  1.00  8.11           C
ATOM    947  OG1 THR A 202      14.898  -7.916  -7.714  1.00  8.08           O
ATOM    948  CG2 THR A 202      14.692  -6.960  -5.517  1.00  8.30           C
ATOM    949  N   ALA A 203      17.597  -5.472  -4.901  1.00  6.74           N
ATOM    950  CA  ALA A 203      18.100  -5.291  -3.546  1.00  6.77           C
ATOM    951  C   ALA A 203      16.915  -5.251  -2.592  1.00  5.92           C
ATOM    952  O   ALA A 203      16.013  -4.429  -2.755  1.00  8.29           O
ATOM    953  CB  ALA A 203      18.917  -4.002  -3.449  1.00  7.35           C
ATOM    954  N   SER A 204      16.910  -6.158  -1.620  1.00  5.59           N
ATOM    955  CA  SER A 204      15.923  -6.167  -0.548  1.00  6.17           C
ATOM    956  C   SER A 204      16.470  -5.496   0.702  1.00  5.93           C
ATOM    957  O   SER A 204      17.635  -5.687   1.052  1.00  7.70           O
ATOM    958  CB  SER A 204      15.520  -7.607  -0.203  1.00  6.50           C
ATOM    959  OG  SER A 204      14.791  -8.188  -1.268  1.00  7.56           O
ATOM    960  N   PHE A 205      15.613  -4.733   1.382  1.00  5.41           N
ATOM    961  CA  PHE A 205      15.983  -4.051   2.621  1.00  6.30           C
ATOM    962  C   PHE A 205      15.148  -4.609   3.758  1.00  6.68           C
ATOM    963  O   PHE A 205      13.933  -4.413   3.807  1.00  7.47           O
ATOM    964  CB  PHE A 205      15.812  -2.528   2.470  1.00  6.66           C
ATOM    965  CG  PHE A 205      16.682  -1.946   1.400  1.00  6.67           C
ATOM    966  CD1 PHE A 205      16.278  -1.991   0.075  1.00  7.57           C
ATOM    967  CD2 PHE A 205      17.915  -1.378   1.708  1.00  8.92           C
ATOM    968  CE1 PHE A 205      17.083  -1.496  -0.916  1.00  9.41           C
ATOM    969  CE2 PHE A 205      18.727  -0.882   0.710  1.00  8.93           C
ATOM    970  CZ  PHE A 205      18.305  -0.940  -0.598  1.00 10.00           C
ATOM    971  N   ILE A 206      15.813  -5.339   4.645  1.00  4.54           N
ATOM    972  CA  ILE A 206      15.166  -6.044   5.734  1.00  4.95           C
ATOM    973  C   ILE A 206      15.606  -5.378   7.026  1.00  6.70           C
ATOM    974  O   ILE A 206      16.801  -5.177   7.266  1.00  8.19           O
ATOM    975  CB  ILE A 206      15.570  -7.513   5.705  1.00  6.62           C
ATOM    976  CG1 ILE A 206      15.029  -8.149   4.418  1.00  6.58           C
ATOM    977  CG2 ILE A 206      15.077  -8.237   6.954  1.00 10.08           C
ATOM    978  CD1 ILE A 206      15.613  -9.522   4.109  1.00 10.27           C
ATOM    979  N   TYR A 207      14.634  -4.988   7.840  1.00  4.42           N
ATOM    980  CA  TYR A 207      14.932  -4.290   9.081  1.00  5.94           C
ATOM    981  C   TYR A 207      14.075  -4.849  10.199  1.00  7.84           C
ATOM    982  O   TYR A 207      12.876  -5.034  10.011  1.00  6.48           O
ATOM    983  CB  TYR A 207      14.642  -2.791   8.917  1.00  6.18           C
ATOM    984  CG  TYR A 207      14.863  -1.997  10.194  1.00  6.15           C
ATOM    985  CD1 TYR A 207      16.134  -1.564  10.556  1.00  6.90           C
ATOM    986  CD2 TYR A 207      13.800  -1.686  11.043  1.00  9.74           C
ATOM    987  CE1 TYR A 207      16.344  -0.849  11.724  1.00  9.96           C
ATOM    988  CE2 TYR A 207      14.001  -0.972  12.217  1.00  8.63           C
ATOM    989  CZ  TYR A 207      15.276  -0.552  12.548  1.00  8.58           C
ATOM    990  OH  TYR A 207      15.510   0.167  13.708  1.00  9.06           O
ATOM    991  N   ASP A 208      14.692  -5.129  11.350  1.00  7.09           N
ATOM    992  CA  ASP A 208      13.984  -5.676  12.513  1.00  7.99           C
ATOM    993  C   ASP A 208      13.143  -6.885  12.108  1.00  9.89           C
ATOM    994  O   ASP A 208      11.990  -7.023  12.519  1.00 11.00           O
ATOM    995  CB  ASP A 208      13.133  -4.595  13.186  1.00 12.22           C
ATOM    996  CG  ASP A 208      12.652  -5.000  14.572  1.00 17.02           C
ATOM    997  OD1 ASP A 208      13.274  -5.888  15.187  1.00 17.58           O
ATOM    998  OD2 ASP A 208      11.655  -4.416  15.039  1.00 27.68           O
ATOM    999  N   GLY A 209      13.715  -7.725  11.252  1.00  9.23           N
ATOM   1000  CA  GLY A 209      13.100  -8.999  10.918  1.00 11.30           C
ATOM   1001  C   GLY A 209      12.019  -8.980   9.853  1.00 11.16           C
ATOM   1002  O   GLY A 209      11.331  -9.989   9.661  1.00 11.01           O
ATOM   1003  N   ARG A 210      11.863  -7.864   9.147  1.00  7.39           N
ATOM   1004  CA  ARG A 210      10.861  -7.822   8.092  1.00  7.94           C
ATOM   1005  C   ARG A 210      11.327  -7.043   6.875  1.00  6.34           C
ATOM   1006  O   ARG A 210      12.126  -6.104   6.978  1.00  6.65           O
ATOM   1007  CB  ARG A 210       9.523  -7.290   8.617  1.00 10.57           C
ATOM   1008  CG  ARG A 210       9.510  -5.825   8.972  1.00 10.90           C
ATOM   1009  CD  ARG A 210       8.546  -5.559  10.141  1.00 15.33           C
ATOM   1010  NE  ARG A 210       9.090  -6.123  11.372  1.00 18.38           N
ATOM   1011  CZ  ARG A 210       8.391  -6.827  12.259  1.00 16.09           C
ATOM   1012  NH1 ARG A 210       7.099  -7.055  12.065  1.00 17.17           N
ATOM   1013  NH2 ARG A 210       8.992  -7.314  13.340  1.00 17.35           N
ATOM   1014  N   LEU A 211      10.827  -7.448   5.712  1.00  6.22           N
ATOM   1015  CA  LEU A 211      11.133  -6.735   4.479  1.00  7.02           C
ATOM   1016  C   LEU A 211      10.398  -5.406   4.440  1.00  8.13           C
ATOM   1017  O   LEU A 211       9.173  -5.371   4.500  1.00  9.61           O
ATOM   1018  CB  LEU A 211      10.763  -7.586   3.256  1.00  7.74           C
ATOM   1019  CG  LEU A 211      11.401  -7.082   1.955  1.00  9.49           C
ATOM   1020  CD1 LEU A 211      11.876  -8.262   1.101  1.00 15.98           C
ATOM   1021  CD2 LEU A 211      10.435  -6.216   1.182  1.00 12.33           C
ATOM   1022  N   VAL A 212      11.151  -4.313   4.345  1.00  5.44           N
ATOM   1023  CA  VAL A 212      10.560  -2.970   4.384  1.00  6.03           C
ATOM   1024  C   VAL A 212      10.631  -2.230   3.040  1.00  6.33           C
ATOM   1025  O   VAL A 212       9.774  -1.403   2.737  1.00  8.85           O
ATOM   1026  CB  VAL A 212      11.244  -2.114   5.474  1.00  7.32           C
ATOM   1027  CG1 VAL A 212      10.689  -0.671   5.500  1.00  8.26           C
ATOM   1028  CG2 VAL A 212      11.069  -2.776   6.832  1.00  7.66           C
ATOM   1029  N   ASP A 213      11.641  -2.521   2.228  1.00  7.52           N
ATOM   1030  CA  ASP A 213      11.790  -1.832   0.945  1.00  7.17           C
ATOM   1031  C   ASP A 213      12.570  -2.698  -0.039  1.00  6.48           C
ATOM   1032  O   ASP A 213      13.178  -3.714   0.327  1.00  6.98           O
ATOM   1033  CB  ASP A 213      12.522  -0.494   1.137  1.00  7.13           C
ATOM   1034  CG  ASP A 213      12.001   0.619   0.219  1.00 12.03           C
ATOM   1035  OD1 ASP A 213      11.387   0.327  -0.828  1.00 11.85           O
ATOM   1036  OD2 ASP A 213      12.224   1.803   0.558  1.00 11.09           O
ATOM   1037  N   SER A 214      12.562  -2.283  -1.299  1.00  6.92           N
ATOM   1038  CA  SER A 214      13.392  -2.938  -2.299  1.00  6.99           C
ATOM   1039  C   SER A 214      13.644  -1.969  -3.431  1.00  7.65           C
ATOM   1040  O   SER A 214      12.867  -1.039  -3.649  1.00  8.31           O
ATOM   1041  CB  SER A 214      12.732  -4.218  -2.826  1.00  7.78           C
ATOM   1042  OG  SER A 214      11.525  -3.933  -3.515  1.00  7.17           O
ATOM   1043  N   ILE A 215      14.745  -2.173  -4.137  1.00  6.98           N
ATOM   1044  CA  ILE A 215      15.002  -1.391  -5.332  1.00  6.20           C
ATOM   1045  C   ILE A 215      15.584  -2.291  -6.410  1.00  6.71           C
ATOM   1046  O   ILE A 215      16.354  -3.210  -6.126  1.00  8.57           O
ATOM   1047  CB  ILE A 215      15.900  -0.159  -5.033  1.00  8.02           C
ATOM   1048  CG1 ILE A 215      15.926   0.789  -6.229  1.00 10.33           C
ATOM   1049  CG2 ILE A 215      17.313  -0.578  -4.666  1.00  9.72           C
ATOM   1050  CD1 ILE A 215      16.419   2.185  -5.866  1.00 12.25           C
ATOM   1051  N   GLY A 216      15.179  -2.050  -7.648  1.00  7.93           N
ATOM   1052  CA  GLY A 216      15.700  -2.805  -8.760  1.00  7.42           C
ATOM   1053  C   GLY A 216      16.927  -2.153  -9.363  1.00  7.91           C
ATOM   1054  O   GLY A 216      17.166  -0.952  -9.185  1.00  9.69           O
ATOM   1055  N   SER A 217      17.694  -2.962 -10.090  1.00  7.67           N
ATOM   1056  CA  SER A 217      18.867  -2.509 -10.844  1.00  7.25           C
ATOM   1057  C   SER A 217      18.583  -1.247 -11.659  1.00  9.38           C
ATOM   1058  O   SER A 217      17.578  -1.184 -12.373  1.00 10.28           O
ATOM   1059  CB  SER A 217      19.315  -3.631 -11.779  1.00 10.34           C
ATOM   1060  OG  SER A 217      20.452  -3.258 -12.547  1.00  9.32           O
ATOM   1061  N   TRP A 218      19.465  -0.255 -11.561  1.00  6.85           N
ATOM   1062  CA  TRP A 218      19.272   0.995 -12.295  1.00  8.19           C
ATOM   1063  C   TRP A 218      20.144   1.111 -13.542  1.00 11.68           C
ATOM   1064  O   TRP A 218      19.891   1.969 -14.393  1.00 14.55           O
ATOM   1065  CB  TRP A 218      19.479   2.213 -11.385  1.00 10.00           C
ATOM   1066  CG  TRP A 218      20.757   2.241 -10.567  1.00  8.60           C
ATOM   1067  CD1 TRP A 218      22.021   2.567 -11.003  1.00  9.22           C
ATOM   1068  CD2 TRP A 218      20.873   1.993  -9.159  1.00  7.55           C
ATOM   1069  NE1 TRP A 218      22.911   2.525  -9.946  1.00  7.91           N
ATOM   1070  CE2 TRP A 218      22.232   2.162  -8.810  1.00  8.14           C
ATOM   1071  CE3 TRP A 218      19.958   1.635  -8.159  1.00  9.32           C
ATOM   1072  CZ2 TRP A 218      22.697   1.994  -7.499  1.00  7.63           C
ATOM   1073  CZ3 TRP A 218      20.419   1.465  -6.864  1.00  9.52           C
ATOM   1074  CH2 TRP A 218      21.776   1.643  -6.545  1.00  8.94           C
ATOM   1075  N   SER A 219      21.148   0.248 -13.661  1.00  9.36           N
ATOM   1076  CA  SER A 219      22.040   0.266 -14.822  1.00 10.54           C
ATOM   1077  C   SER A 219      22.123  -1.077 -15.522  1.00 10.58           C
ATOM   1078  O   SER A 219      22.886  -1.234 -16.474  1.00 10.87           O
ATOM   1079  CB  SER A 219      23.440   0.736 -14.430  1.00 12.48           C
ATOM   1080  OG  SER A 219      23.435   2.120 -14.158  1.00 16.79           O
ATOM   1081  N   GLN A 220      21.337  -2.044 -15.046  1.00  8.15           N
ATOM   1082  CA  GLN A 220      21.228  -3.347 -15.700  1.00  8.91           C
ATOM   1083  C   GLN A 220      22.571  -4.070 -15.863  1.00 10.37           C
ATOM   1084  O   GLN A 220      22.804  -4.751 -16.864  1.00 10.01           O
ATOM   1085  CB  GLN A 220      20.526  -3.207 -17.064  1.00 10.95           C
ATOM   1086  CG  GLN A 220      19.111  -2.654 -16.973  1.00 11.09           C
ATOM   1087  CD  GLN A 220      19.080  -1.143 -16.788  1.00 12.99           C
ATOM   1088  OE1 GLN A 220      19.802  -0.410 -17.472  1.00 16.32           O
ATOM   1089  NE2 GLN A 220      18.262  -0.675 -15.850  1.00 15.37           N
ATOM   1090  N   ASN A 221      23.439  -3.954 -14.860  1.00  8.94           N
ATOM   1091  CA  ASN A 221      24.743  -4.605 -14.930  1.00 10.00           C
ATOM   1092  C   ASN A 221      25.331  -4.845 -13.548  1.00 10.73           C
ATOM   1093  O   ASN A 221      26.247  -4.141 -13.111  1.00 10.20           O
ATOM   1094  CB  ASN A 221      25.702  -3.786 -15.801  1.00 12.91           C
ATOM   1095  CG  ASN A 221      26.967  -4.552 -16.165  1.00 17.95           C
ATOM   1096  OD1 ASN A 221      27.154  -5.706 -15.772  1.00 18.81           O
ATOM   1097  ND2 ASN A 221      27.845  -3.905 -16.931  1.00 22.28           N
ATOM   1098  N   ILE A 222      24.788  -5.866 -12.892  1.00  7.98           N
ATOM   1099  CA  ILE A 222      25.262  -6.354 -11.594  1.00  7.62           C
ATOM   1100  C   ILE A 222      25.208  -5.301 -10.482  1.00  6.70           C
ATOM   1101  O   ILE A 222      26.231  -4.809 -10.003  1.00  8.21           O
ATOM   1102  CB  ILE A 222      26.650  -7.016 -11.695  1.00  6.54           C
ATOM   1103  CG1 ILE A 222      26.713  -7.942 -12.916  1.00  8.99           C
ATOM   1104  CG2 ILE A 222      26.941  -7.828 -10.430  1.00  9.28           C
ATOM   1105  CD1 ILE A 222      28.080  -8.579 -13.133  1.00 11.01           C
ATOM   1106  N   LEU A 223      23.992  -4.954 -10.082  1.00  7.45           N
ATOM   1107  CA  LEU A 223      23.789  -4.138  -8.898  1.00  8.13           C
ATOM   1108  C   LEU A 223      24.535  -4.830  -7.753  1.00  6.71           C
ATOM   1109  O   LEU A 223      24.422  -6.042  -7.578  1.00  7.11           O
ATOM   1110  CB  LEU A 223      22.299  -4.057  -8.589  1.00  8.23           C
ATOM   1111  CG  LEU A 223      21.882  -3.193  -7.403  1.00  7.21           C
ATOM   1112  CD1 LEU A 223      22.186  -1.722  -7.680  1.00  9.25           C
ATOM   1113  CD2 LEU A 223      20.407  -3.390  -7.090  1.00  9.58           C
ATOM   1114  N   ARG A 224      25.308  -4.067  -6.988  1.00  5.66           N
ATOM   1115  CA  ARG A 224      26.198  -4.675  -6.012  1.00  5.85           C
ATOM   1116  C   ARG A 224      26.544  -3.695  -4.901  1.00  7.19           C
ATOM   1117  O   ARG A 224      26.460  -2.483  -5.069  1.00  8.25           O
ATOM   1118  CB  ARG A 224      27.458  -5.214  -6.709  1.00  7.69           C
ATOM   1119  CG  ARG A 224      28.234  -4.161  -7.525  1.00  8.28           C
ATOM   1120  CD  ARG A 224      29.104  -4.842  -8.586  1.00  8.26           C
ATOM   1121  NE  ARG A 224      29.984  -3.922  -9.308  1.00 10.31           N
ATOM   1122  CZ  ARG A 224      29.655  -3.300 -10.438  1.00  9.86           C
ATOM   1123  NH1 ARG A 224      30.533  -2.496 -11.028  1.00 12.46           N
ATOM   1124  NH2 ARG A 224      28.443  -3.456 -10.961  1.00 11.44           N
ATOM   1125  N   THR A 225      26.932  -4.219  -3.748  1.00  5.56           N
ATOM   1126  CA  THR A 225      27.158  -3.342  -2.604  1.00  6.28           C
ATOM   1127  C   THR A 225      28.455  -3.663  -1.827  1.00  6.36           C
ATOM   1128  O   THR A 225      29.404  -4.216  -2.395  1.00  6.88           O
ATOM   1129  CB  THR A 225      25.874  -3.228  -1.721  1.00  6.20           C
ATOM   1130  OG1 THR A 225      26.016  -2.171  -0.758  1.00  6.92           O
ATOM   1131  CG2 THR A 225      25.545  -4.541  -1.022  1.00  6.38           C
ATOM   1132  N   GLN A 226      28.499  -3.304  -0.544  1.00  5.74           N
ATOM   1133  CA  GLN A 226      29.776  -3.175   0.168  1.00  5.72           C
ATOM   1134  C   GLN A 226      30.519  -4.467   0.484  1.00  5.45           C
ATOM   1135  O   GLN A 226      31.747  -4.492   0.431  1.00  5.45           O
ATOM   1136  CB  GLN A 226      29.590  -2.361   1.449  1.00  5.99           C
ATOM   1137  CG  GLN A 226      29.119  -0.935   1.160  1.00  6.86           C
ATOM   1138  CD  GLN A 226      28.865  -0.083   2.396  1.00  7.00           C
ATOM   1139  OE1 GLN A 226      28.262   0.983   2.300  1.00  8.44           O
ATOM   1140  NE2 GLN A 226      29.337  -0.531   3.554  1.00  7.41           N
ATOM   1141  N   GLU A 227      29.778  -5.523   0.816  1.00  5.79           N
ATOM   1142  CA  GLU A 227      30.333  -6.735   1.431  1.00  5.05           C
ATOM   1143  C   GLU A 227      31.022  -6.437   2.764  1.00  5.38           C
ATOM   1144  O   GLU A 227      31.967  -7.121   3.149  1.00  6.19           O
ATOM   1145  CB  GLU A 227      31.291  -7.504   0.502  1.00  6.24           C
ATOM   1146  CG  GLU A 227      30.990  -7.448  -1.000  1.00  7.37           C
ATOM   1147  CD  GLU A 227      29.614  -7.982  -1.405  1.00  9.07           C
ATOM   1148  OE1 GLU A 227      28.860  -8.511  -0.557  1.00  8.27           O
ATOM   1149  OE2 GLU A 227      29.290  -7.864  -2.606  1.00  7.70           O
ATOM   1150  N   SER A 228      30.553  -5.401   3.448  1.00  5.24           N
ATOM   1151  CA  SER A 228      30.971  -5.115   4.819  1.00  5.30           C
ATOM   1152  C   SER A 228      29.908  -4.247   5.461  1.00  5.43           C
ATOM   1153  O   SER A 228      28.908  -3.923   4.819  1.00  6.17           O
ATOM   1154  CB  SER A 228      32.357  -4.454   4.894  1.00  6.57           C
ATOM   1155  OG  SER A 228      32.380  -3.210   4.208  1.00  8.94           O
ATOM   1156  N   GLU A 229      30.111  -3.875   6.723  1.00  4.66           N
ATOM   1157  CA  GLU A 229      29.026  -3.232   7.473  1.00  5.13           C
ATOM   1158  C   GLU A 229      28.628  -1.862   6.933  1.00  5.47           C
ATOM   1159  O   GLU A 229      29.483  -1.071   6.517  1.00  6.47           O
ATOM   1160  CB  GLU A 229      29.341  -3.150   8.976  1.00  5.70           C
ATOM   1161  CG  GLU A 229      30.319  -2.045   9.386  1.00  5.92           C
ATOM   1162  CD  GLU A 229      30.434  -1.921  10.891  1.00  6.49           C
ATOM   1163  OE1 GLU A 229      31.213  -1.069  11.352  1.00  6.66           O
ATOM   1164  OE2 GLU A 229      29.741  -2.663  11.620  1.00  7.38           O
ATOM   1165  N   CYS A 230      27.322  -1.614   6.917  1.00  4.42           N
ATOM   1166  CA  CYS A 230      26.832  -0.255   6.711  1.00  6.45           C
ATOM   1167  C   CYS A 230      26.957   0.522   8.025  1.00  5.78           C
ATOM   1168  O   CYS A 230      27.454   0.004   9.020  1.00  6.95           O
ATOM   1169  CB  CYS A 230      25.409  -0.245   6.113  1.00  8.86           C
ATOM   1170  SG  CYS A 230      24.237  -1.476   6.751  1.00  7.68           S
ATOM   1171  N   VAL A 231      26.551   1.784   8.023  1.00  5.36           N
ATOM   1172  CA  VAL A 231      26.775   2.625   9.190  1.00  6.24           C
ATOM   1173  C   VAL A 231      25.543   3.472   9.462  1.00  6.67           C
ATOM   1174  O   VAL A 231      24.996   4.073   8.543  1.00  6.66           O
ATOM   1175  CB  VAL A 231      27.989   3.562   8.987  1.00  6.70           C
ATOM   1176  CG1 VAL A 231      28.204   4.430  10.218  1.00  7.51           C
ATOM   1177  CG2 VAL A 231      29.257   2.770   8.686  1.00  6.13           C
ATOM   1178  N   CYS A 232      25.120   3.526  10.724  1.00  6.89           N
ATOM   1179  CA  CYS A 232      23.907   4.250  11.110  1.00  6.23           C
ATOM   1180  C   CYS A 232      24.229   5.311  12.157  1.00  7.04           C
ATOM   1181  O   CYS A 232      24.957   5.046  13.115  1.00  7.37           O
ATOM   1182  CB  CYS A 232      22.858   3.300  11.695  1.00  6.93           C
ATOM   1183  SG  CYS A 232      22.587   1.747  10.777  1.00  8.84           S
ATOM   1184  N   ILE A 233      23.686   6.513  11.962  1.00  6.90           N
ATOM   1185  CA  ILE A 233      23.782   7.592  12.945  1.00  8.32           C
ATOM   1186  C   ILE A 233      22.376   8.147  13.172  1.00  8.42           C
ATOM   1187  O   ILE A 233      21.673   8.506  12.220  1.00  8.73           O
ATOM   1188  CB  ILE A 233      24.717   8.709  12.458  1.00  8.60           C
ATOM   1189  CG1 ILE A 233      26.151   8.187  12.349  1.00 11.52           C
ATOM   1190  CG2 ILE A 233      24.676   9.908  13.407  1.00 10.29           C
ATOM   1191  CD1 ILE A 233      27.118   9.199  11.765  1.00 11.51           C
ATOM   1192  N   ASN A 234      21.949   8.159  14.428  1.00 10.23           N
ATOM   1193  CA  ASN A 234      20.631   8.664  14.799  1.00 12.00           C
ATOM   1194  C   ASN A 234      19.485   8.059  14.004  1.00 11.71           C
ATOM   1195  O   ASN A 234      18.536   8.752  13.645  1.00 11.98           O
ATOM   1196  CB  ASN A 234      20.599  10.192  14.696  1.00 15.80           C
ATOM   1197  CG  ASN A 234      19.468  10.802  15.496  1.00 23.54           C
ATOM   1198  OD1 ASN A 234      19.001  10.216  16.474  1.00 21.69           O
ATOM   1199  ND2 ASN A 234      19.012  11.973  15.077  1.00 26.00           N
ATOM   1200  N   GLY A 235      19.581   6.764  13.719  1.00 10.32           N
ATOM   1201  CA  GLY A 235      18.486   6.044  13.089  1.00 10.00           C
ATOM   1202  C   GLY A 235      18.470   6.086  11.570  1.00 10.28           C
ATOM   1203  O   GLY A 235      17.578   5.513  10.943  1.00 11.47           O
ATOM   1204  N   THR A 236      19.446   6.763  10.973  1.00  8.49           N
ATOM   1205  CA  THR A 236      19.581   6.771   9.521  1.00  8.35           C
ATOM   1206  C   THR A 236      20.819   5.968   9.147  1.00  7.22           C
ATOM   1207  O   THR A 236      21.931   6.309   9.557  1.00  8.50           O
ATOM   1208  CB  THR A 236      19.723   8.202   8.971  1.00 11.98           C
ATOM   1209  OG1 THR A 236      18.572   8.971   9.341  1.00 13.76           O
ATOM   1210  CG2 THR A 236      19.853   8.191   7.447  1.00 11.60           C
ATOM   1211  N   CYS A 237      20.626   4.887   8.399  1.00  8.34           N
ATOM   1212  CA  CYS A 237      21.743   4.059   7.957  1.00  8.10           C
ATOM   1213  C   CYS A 237      22.091   4.382   6.519  1.00  8.26           C
ATOM   1214  O   CYS A 237      21.203   4.619   5.696  1.00  9.80           O
ATOM   1215  CB  CYS A 237      21.376   2.576   8.053  1.00  9.20           C
ATOM   1216  SG  CYS A 237      20.848   2.025   9.702  1.00  9.83           S
ATOM   1217  N   THR A 238      23.379   4.386   6.207  1.00  5.65           N
ATOM   1218  CA  THR A 238      23.808   4.668   4.852  1.00  5.74           C
ATOM   1219  C   THR A 238      24.591   3.494   4.287  1.00  6.37           C
ATOM   1220  O   THR A 238      25.319   2.805   5.017  1.00  6.68           O
ATOM   1221  CB  THR A 238      24.622   5.988   4.759  1.00  9.17           C
ATOM   1222  OG1 THR A 238      24.803   6.328   3.379  1.00  9.90           O
ATOM   1223  CG2 THR A 238      25.985   5.852   5.450  1.00 10.21           C
ATOM   1224  N   VAL A 239      24.416   3.264   2.991  1.00  7.10           N
ATOM   1225  CA  VAL A 239      25.103   2.192   2.293  1.00  7.15           C
ATOM   1226  C   VAL A 239      25.431   2.635   0.863  1.00  7.35           C
ATOM   1227  O   VAL A 239      24.657   3.361   0.229  1.00  8.29           O
ATOM   1228  CB  VAL A 239      24.248   0.900   2.306  1.00  9.62           C
ATOM   1229  CG1 VAL A 239      22.986   1.073   1.479  1.00  9.44           C
ATOM   1230  CG2 VAL A 239      25.065  -0.292   1.821  1.00 10.84           C
ATOM   1231  N   VAL A 240      26.593   2.218   0.374  1.00  6.70           N
ATOM   1232  CA  VAL A 240      27.028   2.551  -0.971  1.00  6.79           C
ATOM   1233  C   VAL A 240      26.761   1.378  -1.904  1.00  7.49           C
ATOM   1234  O   VAL A 240      27.081   0.228  -1.570  1.00  7.18           O
ATOM   1235  CB  VAL A 240      28.514   2.899  -0.992  1.00  6.97           C
ATOM   1236  CG1 VAL A 240      28.925   3.392  -2.383  1.00  8.12           C
ATOM   1237  CG2 VAL A 240      28.818   3.955   0.076  1.00  8.59           C
ATOM   1238  N   MET A 241      26.163   1.663  -3.062  1.00  7.19           N
ATOM   1239  CA  MET A 241      25.812   0.624  -4.022  1.00  7.02           C
ATOM   1240  C   MET A 241      26.237   1.067  -5.418  1.00  7.64           C
ATOM   1241  O   MET A 241      26.172   2.256  -5.738  1.00  9.17           O
ATOM   1242  CB  MET A 241      24.301   0.387  -3.994  1.00 10.16           C
ATOM   1243  CG  MET A 241      23.755   0.039  -2.630  1.00 13.08           C
ATOM   1244  SD  MET A 241      21.979  -0.232  -2.670  1.00 22.36           S
ATOM   1245  CE  MET A 241      21.867  -1.211  -4.129  1.00  3.90           C
ATOM   1246  N   THR A 242      26.644   0.119  -6.251  1.00  7.52           N
ATOM   1247  CA  THR A 242      27.099   0.424  -7.611  1.00  8.04           C
ATOM   1248  C   THR A 242      26.355  -0.462  -8.610  1.00  9.79           C
ATOM   1249  O   THR A 242      26.030  -1.611  -8.306  1.00  9.39           O
ATOM   1250  CB  THR A 242      28.626   0.197  -7.737  1.00  9.57           C
ATOM   1251  OG1 THR A 242      29.312   1.070  -6.828  1.00  9.80           O
ATOM   1252  CG2 THR A 242      29.121   0.464  -9.170  1.00 11.21           C
ATOM   1253  N   ASP A 243      26.072   0.077  -9.792  1.00  9.65           N
ATOM   1254  CA  ASP A 243      25.494  -0.707 -10.882  1.00  9.73           C
ATOM   1255  C   ASP A 243      26.188  -0.250 -12.160  1.00 11.09           C
ATOM   1256  O   ASP A 243      26.465   0.934 -12.322  1.00 13.66           O
ATOM   1257  CB  ASP A 243      23.987  -0.446 -10.964  1.00  9.31           C
ATOM   1258  CG  ASP A 243      23.227  -1.521 -11.730  1.00  8.92           C
ATOM   1259  OD1 ASP A 243      23.831  -2.286 -12.513  1.00 10.59           O
ATOM   1260  OD2 ASP A 243      21.997  -1.579 -11.546  1.00 10.52           O
ATOM   1261  N   GLY A 244      26.502  -1.176 -13.056  1.00  8.93           N
ATOM   1262  CA  GLY A 244      27.202  -0.797 -14.272  1.00 11.50           C
ATOM   1263  C   GLY A 244      28.565  -1.445 -14.410  1.00 18.60           C
ATOM   1264  O   GLY A 244      28.900  -2.366 -13.667  1.00 14.71           O
ATOM   1265  N   SER A 245      29.362  -0.952 -15.353  1.00 19.21           N
ATOM   1266  CA  SER A 245      30.604  -1.625 -15.741  1.00 19.34           C
ATOM   1267  C   SER A 245      31.572  -1.860 -14.588  1.00 21.91           C
ATOM   1268  O   SER A 245      31.692  -1.038 -13.677  1.00 21.07           O
ATOM   1269  CB  SER A 245      31.313  -0.838 -16.842  1.00 27.52           C
ATOM   1270  OG  SER A 245      32.458  -1.540 -17.293  1.00 32.55           O
ATOM   1271  N   ALA A 246      32.254  -2.997 -14.637  1.00 20.56           N
ATOM   1272  CA  ALA A 246      33.305  -3.316 -13.675  1.00 24.12           C
ATOM   1273  C   ALA A 246      34.656  -2.799 -14.171  1.00 30.10           C
ATOM   1274  O   ALA A 246      35.649  -2.823 -13.441  1.00 29.69           O
ATOM   1275  CB  ALA A 246      33.366  -4.821 -13.438  1.00 23.79           C
ATOM   1276  N   SER A 247      34.686  -2.328 -15.415  1.00 27.84           N
ATOM   1277  CA  SER A 247      35.932  -1.898 -16.042  1.00 28.37           C
ATOM   1278  C   SER A 247      35.741  -0.589 -16.801  1.00 33.64           C
ATOM   1279  O   SER A 247      36.372  -0.352 -17.835  1.00 37.28           O
ATOM   1280  CB  SER A 247      36.441  -2.983 -16.993  1.00 33.60           C
ATOM   1281  OG  SER A 247      35.510  -3.218 -18.040  1.00 42.70           O
ATOM   1282  N   GLY A 248      34.866   0.260 -16.280  1.00 31.15           N
ATOM   1283  CA  GLY A 248      34.550   1.520 -16.919  1.00 25.51           C
ATOM   1284  C   GLY A 248      33.610   2.303 -16.032  1.00 28.98           C
ATOM   1285  O   GLY A 248      33.291   1.862 -14.932  1.00 27.90           O
ATOM   1286  N   ARG A 249      33.165   3.461 -16.505  1.00 28.61           N
ATOM   1287  CA  ARG A 249      32.292   4.320 -15.710  1.00 26.96           C
ATOM   1288  C   ARG A 249      31.003   3.607 -15.310  1.00 26.07           C
ATOM   1289  O   ARG A 249      30.339   2.990 -16.145  1.00 28.36           O
ATOM   1290  CB  ARG A 249      31.977   5.611 -16.465  1.00 31.13           C
ATOM   1291  CG  ARG A 249      30.894   6.470 -15.823  1.00 36.92           C
ATOM   1292  CD  ARG A 249      31.045   7.947 -16.184  1.00 48.75           C
ATOM   1293  NE  ARG A 249      31.243   8.171 -17.616  1.00 57.38           N
ATOM   1294  CZ  ARG A 249      32.429   8.367 -18.188  1.00 55.25           C
ATOM   1295  NH1 ARG A 249      33.534   8.364 -17.450  1.00 50.79           N
ATOM   1296  NH2 ARG A 249      32.511   8.566 -19.499  1.00 52.14           N
ATOM   1297  N   ALA A 250      30.665   3.685 -14.026  1.00 16.68           N
ATOM   1298  CA  ALA A 250      29.457   3.051 -13.517  1.00 16.26           C
ATOM   1299  C   ALA A 250      28.577   4.063 -12.803  1.00 21.61           C
ATOM   1300  O   ALA A 250      28.924   5.237 -12.698  1.00 26.06           O
ATOM   1301  CB  ALA A 250      29.824   1.904 -12.580  1.00 19.71           C
ATOM   1302  N   ASP A 251      27.442   3.593 -12.302  1.00 11.60           N
ATOM   1303  CA  ASP A 251      26.471   4.443 -11.628  1.00 10.34           C
ATOM   1304  C   ASP A 251      26.415   4.038 -10.154  1.00 10.81           C
ATOM   1305  O   ASP A 251      25.768   3.046  -9.789  1.00 10.04           O
ATOM   1306  CB  ASP A 251      25.102   4.274 -12.293  1.00 11.26           C
ATOM   1307  CG  ASP A 251      24.065   5.263 -11.798  1.00 17.40           C
ATOM   1308  OD1 ASP A 251      24.130   5.700 -10.633  1.00 16.52           O
ATOM   1309  OD2 ASP A 251      23.157   5.594 -12.593  1.00 20.19           O
ATOM   1310  N   THR A 252      27.113   4.804  -9.321  1.00  8.81           N
ATOM   1311  CA  THR A 252      27.185   4.562  -7.883  1.00  8.86           C
ATOM   1312  C   THR A 252      26.250   5.505  -7.142  1.00  9.11           C
ATOM   1313  O   THR A 252      26.186   6.707  -7.435  1.00  8.85           O
ATOM   1314  CB  THR A 252      28.627   4.744  -7.383  1.00  7.75           C
ATOM   1315  OG1 THR A 252      29.445   3.713  -7.941  1.00  9.56           O
ATOM   1316  CG2 THR A 252      28.715   4.696  -5.852  1.00  7.99           C
ATOM   1317  N   ARG A 253      25.501   4.954  -6.194  1.00  9.42           N
ATOM   1318  CA  ARG A 253      24.557   5.745  -5.427  1.00  8.98           C
ATOM   1319  C   ARG A 253      24.720   5.446  -3.957  1.00  8.77           C
ATOM   1320  O   ARG A 253      25.089   4.329  -3.564  1.00  9.70           O
ATOM   1321  CB  ARG A 253      23.116   5.473  -5.875  1.00  9.67           C
ATOM   1322  CG  ARG A 253      22.899   5.724  -7.366  1.00 10.42           C
ATOM   1323  CD  ARG A 253      21.491   5.420  -7.822  1.00 13.30           C
ATOM   1324  NE  ARG A 253      21.419   5.583  -9.274  1.00 13.97           N
ATOM   1325  CZ  ARG A 253      20.297   5.563  -9.983  1.00 16.72           C
ATOM   1326  NH1 ARG A 253      19.130   5.386  -9.380  1.00 16.84           N
ATOM   1327  NH2 ARG A 253      20.352   5.719 -11.299  1.00 17.99           N
ATOM   1328  N   ILE A 254      24.437   6.456  -3.150  1.00  5.93           N
ATOM   1329  CA  ILE A 254      24.512   6.342  -1.704  1.00  7.23           C
ATOM   1330  C   ILE A 254      23.089   6.429  -1.171  1.00  7.71           C
ATOM   1331  O   ILE A 254      22.375   7.413  -1.408  1.00  9.07           O
ATOM   1332  CB  ILE A 254      25.414   7.425  -1.066  1.00  6.84           C
ATOM   1333  CG1 ILE A 254      26.886   7.233  -1.462  1.00  8.02           C
ATOM   1334  CG2 ILE A 254      25.283   7.377   0.448  1.00  7.41           C
ATOM   1335  CD1 ILE A 254      27.282   7.754  -2.863  1.00 10.44           C
ATOM   1336  N   LEU A 255      22.661   5.370  -0.501  1.00  7.88           N
ATOM   1337  CA  LEU A 255      21.293   5.283  -0.002  1.00  7.50           C
ATOM   1338  C   LEU A 255      21.244   5.629   1.474  1.00  8.12           C
ATOM   1339  O   LEU A 255      22.171   5.324   2.232  1.00  8.00           O
ATOM   1340  CB  LEU A 255      20.693   3.885  -0.234  1.00  7.95           C
ATOM   1341  CG  LEU A 255      20.241   3.572  -1.663  1.00 13.29           C
ATOM   1342  CD1 LEU A 255      21.426   3.410  -2.607  1.00 15.48           C
ATOM   1343  CD2 LEU A 255      19.371   2.320  -1.681  1.00 17.25           C
ATOM   1344  N   PHE A 256      20.154   6.271   1.870  1.00  6.68           N
ATOM   1345  CA  PHE A 256      19.891   6.601   3.261  1.00  6.28           C
ATOM   1346  C   PHE A 256      18.598   5.917   3.655  1.00  7.53           C
ATOM   1347  O   PHE A 256      17.560   6.085   3.000  1.00  7.90           O
ATOM   1348  CB  PHE A 256      19.802   8.110   3.453  1.00  8.90           C
ATOM   1349  CG  PHE A 256      21.042   8.838   3.026  1.00  6.34           C
ATOM   1350  CD1 PHE A 256      21.218   9.218   1.699  1.00  6.70           C
ATOM   1351  CD2 PHE A 256      22.023   9.160   3.952  1.00  7.77           C
ATOM   1352  CE1 PHE A 256      22.366   9.888   1.307  1.00  7.09           C
ATOM   1353  CE2 PHE A 256      23.169   9.834   3.562  1.00  8.05           C
ATOM   1354  CZ  PHE A 256      23.333  10.202   2.234  1.00  6.94           C
ATOM   1355  N   ILE A 257      18.676   5.116   4.713  1.00  7.54           N
ATOM   1356  CA  ILE A 257      17.622   4.162   5.042  1.00  7.69           C
ATOM   1357  C   ILE A 257      17.229   4.284   6.508  1.00  8.21           C
ATOM   1358  O   ILE A 257      18.076   4.183   7.392  1.00 10.41           O
ATOM   1359  CB  ILE A 257      18.110   2.728   4.774  1.00  8.38           C
ATOM   1360  CG1 ILE A 257      18.641   2.603   3.345  1.00 10.74           C
ATOM   1361  CG2 ILE A 257      16.982   1.716   4.986  1.00  7.89           C
ATOM   1362  CD1 ILE A 257      19.669   1.536   3.182  1.00 17.67           C
ATOM   1363  N   GLU A 258      15.946   4.513   6.763  1.00  7.46           N
ATOM   1364  CA  GLU A 258      15.448   4.691   8.124  1.00  8.21           C
ATOM   1365  C   GLU A 258      14.451   3.595   8.451  1.00  7.92           C
ATOM   1366  O   GLU A 258      13.404   3.490   7.803  1.00  9.03           O
ATOM   1367  CB  GLU A 258      14.825   6.084   8.276  1.00  9.02           C
ATOM   1368  CG  GLU A 258      15.899   7.159   8.235  1.00 10.44           C
ATOM   1369  CD  GLU A 258      15.365   8.570   8.260  1.00 17.50           C
ATOM   1370  OE1 GLU A 258      14.132   8.752   8.209  1.00 19.10           O
ATOM   1371  OE2 GLU A 258      16.201   9.497   8.338  1.00 16.86           O
ATOM   1372  N   GLU A 259      14.805   2.758   9.428  1.00  8.02           N
ATOM   1373  CA  GLU A 259      13.992   1.597   9.789  1.00  9.18           C
ATOM   1374  C   GLU A 259      13.641   0.757   8.562  1.00  6.76           C
ATOM   1375  O   GLU A 259      12.507   0.281   8.410  1.00  8.82           O
ATOM   1376  CB  GLU A 259      12.732   2.030  10.546  1.00 10.19           C
ATOM   1377  CG  GLU A 259      13.029   2.746  11.852  1.00 11.93           C
ATOM   1378  CD  GLU A 259      11.770   3.083  12.633  1.00 23.40           C
ATOM   1379  OE1 GLU A 259      11.142   4.122  12.340  1.00 34.04           O
ATOM   1380  OE2 GLU A 259      11.409   2.305  13.536  1.00 27.57           O
ATOM   1381  N   GLY A 260      14.625   0.583   7.679  1.00  7.22           N
ATOM   1382  CA  GLY A 260      14.450  -0.234   6.489  1.00  6.40           C
ATOM   1383  C   GLY A 260      13.904   0.475   5.259  1.00  6.19           C
ATOM   1384  O   GLY A 260      13.898  -0.102   4.170  1.00  7.45           O
ATOM   1385  N   LYS A 261      13.425   1.706   5.421  1.00  7.13           N
ATOM   1386  CA  LYS A 261      12.812   2.429   4.303  1.00  8.51           C
ATOM   1387  C   LYS A 261      13.817   3.366   3.650  1.00  6.92           C
ATOM   1388  O   LYS A 261      14.462   4.153   4.338  1.00  8.42           O
ATOM   1389  CB  LYS A 261      11.614   3.234   4.808  1.00  9.80           C
ATOM   1390  CG  LYS A 261      10.868   4.014   3.730  1.00 15.34           C
ATOM   1391  CD  LYS A 261      10.027   3.074   2.875  1.00 25.05           C
ATOM   1392  CE  LYS A 261       8.944   3.819   2.099  1.00 32.89           C
ATOM   1393  NZ  LYS A 261       7.968   2.870   1.480  1.00 37.58           N
ATOM   1394  N   ILE A 262      13.951   3.302   2.328  1.00  8.36           N
ATOM   1395  CA  ILE A 262      14.829   4.241   1.641  1.00  7.45           C
ATOM   1396  C   ILE A 262      14.175   5.622   1.690  1.00  9.47           C
ATOM   1397  O   ILE A 262      13.073   5.815   1.162  1.00 11.55           O
ATOM   1398  CB  ILE A 262      15.080   3.838   0.175  1.00  6.84           C
ATOM   1399  CG1 ILE A 262      15.672   2.429   0.086  1.00 12.91           C
ATOM   1400  CG2 ILE A 262      16.026   4.831  -0.479  1.00  9.82           C
ATOM   1401  CD1 ILE A 262      15.478   1.780  -1.288  1.00 14.98           C
ATOM   1402  N   VAL A 263      14.839   6.563   2.354  1.00  8.31           N
ATOM   1403  CA  VAL A 263      14.306   7.919   2.484  1.00  8.21           C
ATOM   1404  C   VAL A 263      15.034   8.926   1.599  1.00  9.03           C
ATOM   1405  O   VAL A 263      14.509  10.013   1.335  1.00 11.85           O
ATOM   1406  CB  VAL A 263      14.310   8.406   3.948  1.00  9.71           C
ATOM   1407  CG1 VAL A 263      13.412   7.508   4.820  1.00 10.96           C
ATOM   1408  CG2 VAL A 263      15.730   8.458   4.491  1.00 12.73           C
ATOM   1409  N   HIS A 264      16.222   8.568   1.117  1.00  7.98           N
ATOM   1410  CA  HIS A 264      16.955   9.443   0.215  1.00  7.96           C
ATOM   1411  C   HIS A 264      17.994   8.649  -0.557  1.00  8.58           C
ATOM   1412  O   HIS A 264      18.541   7.672  -0.046  1.00  7.92           O
ATOM   1413  CB  HIS A 264      17.652  10.563   0.991  1.00  7.84           C
ATOM   1414  CG  HIS A 264      17.965  11.763   0.153  1.00  9.78           C
ATOM   1415  ND1 HIS A 264      19.134  11.893  -0.568  1.00 14.61           N
ATOM   1416  CD2 HIS A 264      17.249  12.886  -0.083  1.00 13.31           C
ATOM   1417  CE1 HIS A 264      19.121  13.048  -1.214  1.00 14.37           C
ATOM   1418  NE2 HIS A 264      17.991  13.671  -0.932  1.00 18.82           N
ATOM   1419  N   ILE A 265      18.267   9.081  -1.783  1.00 10.58           N
ATOM   1420  CA  ILE A 265      19.343   8.510  -2.583  1.00  8.58           C
ATOM   1421  C   ILE A 265      20.146   9.638  -3.210  1.00 11.64           C
ATOM   1422  O   ILE A 265      19.571  10.523  -3.850  1.00 13.88           O
ATOM   1423  CB  ILE A 265      18.806   7.638  -3.710  1.00  9.83           C
ATOM   1424  CG1 ILE A 265      17.898   6.553  -3.142  1.00 11.26           C
ATOM   1425  CG2 ILE A 265      19.958   7.022  -4.493  1.00 13.82           C
ATOM   1426  CD1 ILE A 265      17.345   5.612  -4.188  1.00 15.79           C
ATOM   1427  N   SER A 266      21.465   9.608  -3.031  1.00  9.39           N
ATOM   1428  CA  SER A 266      22.352  10.619  -3.607  1.00  8.43           C
ATOM   1429  C   SER A 266      23.316   9.969  -4.578  1.00  9.43           C
ATOM   1430  O   SER A 266      23.943   8.969  -4.250  1.00  9.29           O
ATOM   1431  CB  SER A 266      23.174  11.304  -2.514  1.00  9.02           C
ATOM   1432  OG  SER A 266      22.357  12.019  -1.606  1.00 11.54           O
ATOM   1433  N   PRO A 267      23.470  10.549  -5.770  1.00  9.28           N
ATOM   1434  CA  PRO A 267      24.503  10.058  -6.685  1.00  8.87           C
ATOM   1435  C   PRO A 267      25.902  10.294  -6.124  1.00  7.60           C
ATOM   1436  O   PRO A 267      26.137  11.256  -5.386  1.00  9.73           O
ATOM   1437  CB  PRO A 267      24.308  10.914  -7.942  1.00 11.57           C
ATOM   1438  CG  PRO A 267      22.942  11.516  -7.797  1.00 19.42           C
ATOM   1439  CD  PRO A 267      22.705  11.673  -6.337  1.00 12.43           C
ATOM   1440  N   LEU A 268      26.828   9.411  -6.467  1.00  8.26           N
ATOM   1441  CA  LEU A 268      28.227   9.663  -6.180  1.00  9.57           C
ATOM   1442  C   LEU A 268      28.632  10.991  -6.832  1.00  8.84           C
ATOM   1443  O   LEU A 268      28.232  11.287  -7.965  1.00 12.28           O
ATOM   1444  CB  LEU A 268      29.089   8.522  -6.716  1.00  8.87           C
ATOM   1445  CG  LEU A 268      30.604   8.710  -6.595  1.00  8.83           C
ATOM   1446  CD1 LEU A 268      31.065   8.644  -5.128  1.00 10.91           C
ATOM   1447  CD2 LEU A 268      31.328   7.678  -7.454  1.00 12.02           C
ATOM   1448  N   SER A 269      29.404  11.782  -6.094  1.00  8.73           N
ATOM   1449  CA  SER A 269      29.962  13.033  -6.595  1.00  9.98           C
ATOM   1450  C   SER A 269      31.412  13.125  -6.130  1.00 12.83           C
ATOM   1451  O   SER A 269      31.821  12.414  -5.219  1.00 10.69           O
ATOM   1452  CB  SER A 269      29.156  14.213  -6.052  1.00 15.95           C
ATOM   1453  OG  SER A 269      29.641  15.438  -6.571  1.00 23.11           O
ATOM   1454  N   GLY A 270      32.196  13.999  -6.748  1.00 14.55           N
ATOM   1455  CA  GLY A 270      33.600  14.125  -6.384  1.00 13.20           C
ATOM   1456  C   GLY A 270      34.517  13.534  -7.438  1.00 10.57           C
ATOM   1457  O   GLY A 270      34.084  13.242  -8.545  1.00 12.23           O
ATOM   1458  N   SER A 271      35.789  13.340  -7.101  1.00  9.29           N
ATOM   1459  CA  SER A 271      36.757  12.907  -8.104  1.00  9.95           C
ATOM   1460  C   SER A 271      36.988  11.401  -8.209  1.00  9.63           C
ATOM   1461  O   SER A 271      37.738  10.954  -9.072  1.00 11.23           O
ATOM   1462  CB  SER A 271      38.091  13.646  -7.946  1.00  9.32           C
ATOM   1463  OG  SER A 271      38.756  13.264  -6.753  1.00  9.08           O
ATOM   1464  N   ALA A 272      36.346  10.609  -7.353  1.00  9.69           N
ATOM   1465  CA  ALA A 272      36.453   9.157  -7.481  1.00  8.68           C
ATOM   1466  C   ALA A 272      35.693   8.686  -8.706  1.00 13.30           C
ATOM   1467  O   ALA A 272      34.518   8.982  -8.847  1.00 17.69           O
ATOM   1468  CB  ALA A 272      35.942   8.458  -6.220  1.00  9.24           C
ATOM   1469  N   GLN A 273      36.380   7.948  -9.574  1.00 18.43           N
ATOM   1470  CA  GLN A 273      35.856   7.583 -10.891  1.00 21.05           C
ATOM   1471  C   GLN A 273      35.326   6.154 -11.012  1.00 19.95           C
ATOM   1472  O   GLN A 273      34.702   5.805 -12.012  1.00 21.74           O
ATOM   1473  CB  GLN A 273      36.929   7.797 -11.955  1.00 27.02           C
ATOM   1474  CG  GLN A 273      37.386   9.226 -12.091  1.00 26.81           C
ATOM   1475  CD  GLN A 273      38.284   9.407 -13.282  1.00 25.58           C
ATOM   1476  OE1 GLN A 273      39.426   9.829 -13.151  1.00 29.04           O
ATOM   1477  NE2 GLN A 273      37.766   9.091 -14.463  1.00 33.45           N
ATOM   1478  N   HIS A 274      35.597   5.321 -10.021  1.00 16.06           N
ATOM   1479  CA  HIS A 274      35.030   3.978  -9.997  1.00 17.37           C
ATOM   1480  C   HIS A 274      35.029   3.536  -8.556  1.00 21.52           C
ATOM   1481  O   HIS A 274      36.049   3.598  -7.863  1.00 17.88           O
ATOM   1482  CB  HIS A 274      35.810   2.990 -10.871  1.00 16.61           C
ATOM   1483  CG  HIS A 274      35.036   1.748 -11.202  1.00 17.39           C
ATOM   1484  ND1 HIS A 274      35.258   0.538 -10.580  1.00 17.01           N
ATOM   1485  CD2 HIS A 274      34.029   1.538 -12.081  1.00 22.85           C
ATOM   1486  CE1 HIS A 274      34.426  -0.364 -11.065  1.00 20.37           C
ATOM   1487  NE2 HIS A 274      33.672   0.214 -11.982  1.00 22.95           N
ATOM   1488  N   ILE A 275      33.860   3.131  -8.095  1.00 11.94           N
ATOM   1489  CA  ILE A 275      33.672   2.807  -6.694  1.00 11.34           C
ATOM   1490  C   ILE A 275      33.064   1.426  -6.605  1.00 10.84           C
ATOM   1491  O   ILE A 275      32.007   1.180  -7.187  1.00  9.72           O
ATOM   1492  CB  ILE A 275      32.667   3.789  -6.029  1.00  8.34           C
ATOM   1493  CG1 ILE A 275      33.271   5.184  -5.858  1.00 16.34           C
ATOM   1494  CG2 ILE A 275      32.176   3.259  -4.688  1.00 12.46           C
ATOM   1495  CD1 ILE A 275      34.395   5.250  -4.859  1.00 15.58           C
ATOM   1496  N   GLU A 276      33.727   0.517  -5.891  1.00  8.30           N
ATOM   1497  CA  GLU A 276      33.111  -0.749  -5.507  1.00  9.78           C
ATOM   1498  C   GLU A 276      33.481  -1.125  -4.086  1.00  6.72           C
ATOM   1499  O   GLU A 276      34.501  -0.679  -3.571  1.00  7.03           O
ATOM   1500  CB  GLU A 276      33.579  -1.886  -6.413  1.00 14.74           C
ATOM   1501  CG  GLU A 276      33.250  -1.688  -7.865  1.00 19.93           C
ATOM   1502  CD  GLU A 276      33.637  -2.882  -8.685  1.00 18.82           C
ATOM   1503  OE1 GLU A 276      32.922  -3.167  -9.658  1.00 18.32           O
ATOM   1504  OE2 GLU A 276      34.664  -3.523  -8.358  1.00 20.63           O
ATOM   1505  N   GLU A 277      32.653  -1.973  -3.480  1.00  6.90           N
ATOM   1506  CA  GLU A 277      33.012  -2.676  -2.244  1.00  5.04           C
ATOM   1507  C   GLU A 277      33.560  -1.745  -1.169  1.00  6.06           C
ATOM   1508  O   GLU A 277      34.624  -1.996  -0.592  1.00  6.89           O
ATOM   1509  CB  GLU A 277      33.985  -3.823  -2.548  1.00  7.85           C
ATOM   1510  CG  GLU A 277      33.317  -4.883  -3.438  1.00  8.27           C
ATOM   1511  CD  GLU A 277      34.199  -6.068  -3.777  1.00  9.29           C
ATOM   1512  OE1 GLU A 277      35.428  -5.891  -3.910  1.00  9.75           O
ATOM   1513  OE2 GLU A 277      33.650  -7.189  -3.936  1.00 11.20           O
ATOM   1514  N   CYS A 278      32.816  -0.685  -0.882  1.00  6.04           N
ATOM   1515  CA  CYS A 278      33.282   0.300   0.089  1.00  6.60           C
ATOM   1516  C   CYS A 278      33.346  -0.238   1.509  1.00  6.68           C
ATOM   1517  O   CYS A 278      32.461  -0.964   1.948  1.00  7.04           O
ATOM   1518  CB  CYS A 278      32.389   1.533   0.081  1.00  6.41           C
ATOM   1519  SG  CYS A 278      32.589   2.566  -1.384  1.00 10.52           S
ATOM   1520  N   SER A 279      34.399   0.143   2.217  1.00  6.17           N
ATOM   1521  CA  SER A 279      34.557  -0.168   3.626  1.00  5.03           C
ATOM   1522  C   SER A 279      34.341   1.122   4.396  1.00  6.03           C
ATOM   1523  O   SER A 279      35.182   2.031   4.385  1.00  5.88           O
ATOM   1524  CB  SER A 279      35.945  -0.734   3.891  1.00  6.01           C
ATOM   1525  OG  SER A 279      36.081  -2.002   3.261  1.00  6.53           O
ATOM   1526  N   CYS A 280      33.195   1.205   5.065  1.00  5.49           N
ATOM   1527  CA  CYS A 280      32.775   2.472   5.657  1.00  5.29           C
ATOM   1528  C   CYS A 280      32.820   2.447   7.164  1.00  5.20           C
ATOM   1529  O   CYS A 280      32.724   1.390   7.791  1.00  5.47           O
ATOM   1530  CB  CYS A 280      31.349   2.819   5.217  1.00  6.79           C
ATOM   1531  SG  CYS A 280      31.091   2.901   3.415  1.00  8.06           S
ATOM   1532  N   TYR A 281      32.959   3.632   7.742  1.00  5.07           N
ATOM   1533  CA  TYR A 281      32.988   3.778   9.184  1.00  4.58           C
ATOM   1534  C   TYR A 281      32.392   5.101   9.633  1.00  6.73           C
ATOM   1535  O   TYR A 281      32.386   6.078   8.877  1.00  6.12           O
ATOM   1536  CB  TYR A 281      34.415   3.624   9.710  1.00  5.41           C
ATOM   1537  CG  TYR A 281      35.454   4.581   9.160  1.00  4.75           C
ATOM   1538  CD1 TYR A 281      35.736   5.785   9.808  1.00  5.69           C
ATOM   1539  CD2 TYR A 281      36.207   4.251   8.036  1.00  6.19           C
ATOM   1540  CE1 TYR A 281      36.734   6.653   9.323  1.00  6.38           C
ATOM   1541  CE2 TYR A 281      37.199   5.112   7.545  1.00  6.22           C
ATOM   1542  CZ  TYR A 281      37.451   6.300   8.190  1.00  8.73           C
ATOM   1543  OH  TYR A 281      38.444   7.122   7.695  1.00  8.91           O
ATOM   1544  N   PRO A 282      31.852   5.129  10.860  1.00  5.40           N
ATOM   1545  CA  PRO A 282      31.308   6.390  11.370  1.00  6.16           C
ATOM   1546  C   PRO A 282      32.449   7.339  11.725  1.00  6.56           C
ATOM   1547  O   PRO A 282      33.442   6.948  12.346  1.00  6.94           O
ATOM   1548  CB  PRO A 282      30.536   5.965  12.629  1.00  5.89           C
ATOM   1549  CG  PRO A 282      31.200   4.669  13.074  1.00  6.36           C
ATOM   1550  CD  PRO A 282      31.647   4.000  11.785  1.00  5.23           C
ATOM   1551  N   ARG A 283      32.314   8.584  11.286  1.00  6.35           N
ATOM   1552  CA  ARG A 283      33.222   9.637  11.684  1.00  7.09           C
ATOM   1553  C   ARG A 283      32.313  10.818  12.003  1.00  8.17           C
ATOM   1554  O   ARG A 283      32.183  11.764  11.217  1.00  9.22           O
ATOM   1555  CB  ARG A 283      34.209   9.942  10.559  1.00  9.59           C
ATOM   1556  CG  ARG A 283      35.383  10.803  10.995  1.00 13.85           C
ATOM   1557  CD  ARG A 283      36.328  11.125   9.837  1.00 14.57           C
ATOM   1558  NE  ARG A 283      37.478  11.886  10.321  1.00 16.97           N
ATOM   1559  CZ  ARG A 283      37.490  13.207  10.472  1.00 22.95           C
ATOM   1560  NH1 ARG A 283      36.413  13.920  10.159  1.00 22.40           N
ATOM   1561  NH2 ARG A 283      38.577  13.812  10.931  1.00 26.20           N
ATOM   1562  N   TYR A 284      31.634  10.706  13.144  1.00  9.39           N
ATOM   1563  CA  TYR A 284      30.525  11.581  13.514  1.00  9.37           C
ATOM   1564  C   TYR A 284      30.907  13.044  13.340  1.00 10.15           C
ATOM   1565  O   TYR A 284      31.976  13.454  13.778  1.00 13.12           O
ATOM   1566  CB  TYR A 284      30.129  11.291  14.964  1.00 12.97           C
ATOM   1567  CG  TYR A 284      29.117  12.238  15.555  1.00 12.42           C
ATOM   1568  CD1 TYR A 284      27.754  11.988  15.453  1.00 12.38           C
ATOM   1569  CD2 TYR A 284      29.531  13.372  16.238  1.00 14.87           C
ATOM   1570  CE1 TYR A 284      26.826  12.866  16.011  1.00 16.20           C
ATOM   1571  CE2 TYR A 284      28.624  14.242  16.785  1.00 16.73           C
ATOM   1572  CZ  TYR A 284      27.284  13.988  16.680  1.00 17.92           C
ATOM   1573  OH  TYR A 284      26.414  14.889  17.257  1.00 24.11           O
ATOM   1574  N   PRO A 285      30.016  13.843  12.739  1.00 12.16           N
ATOM   1575  CA  PRO A 285      28.633  13.516  12.392  1.00  9.57           C
ATOM   1576  C   PRO A 285      28.426  12.857  11.034  1.00 10.61           C
ATOM   1577  O   PRO A 285      27.271  12.672  10.652  1.00 12.40           O
ATOM   1578  CB  PRO A 285      27.955  14.894  12.395  1.00 14.61           C
ATOM   1579  CG  PRO A 285      29.022  15.799  11.934  1.00 14.43           C
ATOM   1580  CD  PRO A 285      30.295  15.280  12.559  1.00 13.69           C
ATOM   1581  N   GLY A 286      29.493  12.502  10.323  1.00  9.66           N
ATOM   1582  CA  GLY A 286      29.320  11.876   9.024  1.00  8.19           C
ATOM   1583  C   GLY A 286      29.810  10.441   8.949  1.00  8.35           C
ATOM   1584  O   GLY A 286      30.104   9.820   9.964  1.00  7.80           O
ATOM   1585  N   VAL A 287      29.897   9.937   7.727  1.00  6.18           N
ATOM   1586  CA  VAL A 287      30.372   8.586   7.456  1.00  6.20           C
ATOM   1587  C   VAL A 287      31.466   8.693   6.393  1.00  7.35           C
ATOM   1588  O   VAL A 287      31.358   9.494   5.450  1.00  8.17           O
ATOM   1589  CB  VAL A 287      29.226   7.683   6.970  1.00  6.34           C
ATOM   1590  CG1 VAL A 287      29.743   6.309   6.526  1.00  8.03           C
ATOM   1591  CG2 VAL A 287      28.177   7.500   8.090  1.00  8.33           C
ATOM   1592  N   ARG A 288      32.520   7.896   6.542  1.00  5.68           N
ATOM   1593  CA  ARG A 288      33.639   7.904   5.607  1.00  6.66           C
ATOM   1594  C   ARG A 288      33.886   6.488   5.097  1.00  5.96           C
ATOM   1595  O   ARG A 288      33.846   5.528   5.868  1.00  6.33           O
ATOM   1596  CB  ARG A 288      34.892   8.441   6.304  1.00  7.49           C
ATOM   1597  CG  ARG A 288      36.156   8.437   5.443  1.00  9.56           C
ATOM   1598  CD  ARG A 288      37.190   9.406   5.984  1.00 10.22           C
ATOM   1599  NE  ARG A 288      36.816  10.784   5.666  1.00  9.52           N
ATOM   1600  CZ  ARG A 288      37.382  11.858   6.213  1.00 12.13           C
ATOM   1601  NH1 ARG A 288      38.344  11.721   7.111  1.00 11.44           N
ATOM   1602  NH2 ARG A 288      36.972  13.072   5.866  1.00 15.92           N
ATOM   1603  N   CYS A 289      34.157   6.366   3.804  1.00  5.74           N
ATOM   1604  CA  CYS A 289      34.389   5.063   3.191  1.00  7.49           C
ATOM   1605  C   CYS A 289      35.684   5.032   2.393  1.00  7.21           C
ATOM   1606  O   CYS A 289      36.037   5.998   1.711  1.00  6.67           O
ATOM   1607  CB  CYS A 289      33.254   4.705   2.235  1.00  7.26           C
ATOM   1608  SG  CYS A 289      31.591   4.825   2.928  1.00  8.17           S
ATOM   1609  N   ILE A 290      36.368   3.898   2.459  1.00  6.56           N
ATOM   1610  CA  ILE A 290      37.533   3.620   1.637  1.00  5.97           C
ATOM   1611  C   ILE A 290      37.148   2.434   0.775  1.00  6.13           C
ATOM   1612  O   ILE A 290      36.699   1.400   1.286  1.00  5.25           O
ATOM   1613  CB  ILE A 290      38.734   3.257   2.506  1.00  6.39           C
ATOM   1614  CG1 ILE A 290      39.015   4.340   3.555  1.00 13.41           C
ATOM   1615  CG2 ILE A 290      39.952   2.899   1.646  1.00  7.59           C
ATOM   1616  CD1 ILE A 290      39.113   5.732   3.039  1.00 13.96           C
ATOM   1617  N   CYS A 291      37.291   2.584  -0.536  1.00  7.39           N
ATOM   1618  CA  CYS A 291      36.732   1.598  -1.443  1.00  6.11           C
ATOM   1619  C   CYS A 291      37.768   0.984  -2.388  1.00  6.76           C
ATOM   1620  O   CYS A 291      38.986   1.044  -2.146  1.00  7.51           O
ATOM   1621  CB  CYS A 291      35.569   2.225  -2.228  1.00  8.27           C
ATOM   1622  SG  CYS A 291      34.503   3.335  -1.204  1.00  9.80           S
ATOM   1623  N   ARG A 292      37.252   0.376  -3.448  1.00  7.04           N
ATOM   1624  CA  ARG A 292      38.036  -0.270  -4.480  1.00  8.97           C
ATOM   1625  C   ARG A 292      37.691   0.430  -5.799  1.00  8.71           C
ATOM   1626  O   ARG A 292      36.523   0.582  -6.131  1.00 10.01           O
ATOM   1627  CB  ARG A 292      37.667  -1.775  -4.492  1.00 12.87           C
ATOM   1628  CG  ARG A 292      37.720  -2.524  -5.811  1.00 12.20           C
ATOM   1629  CD  ARG A 292      37.304  -4.017  -5.670  1.00 11.04           C
ATOM   1630  NE  ARG A 292      37.506  -4.760  -6.919  1.00 16.25           N
ATOM   1631  CZ  ARG A 292      37.329  -6.075  -7.061  1.00 20.05           C
ATOM   1632  NH1 ARG A 292      36.905  -6.813  -6.043  1.00 18.76           N
ATOM   1633  NH2 ARG A 292      37.560  -6.654  -8.234  1.00 20.55           N
ATOM   1634  N   ASP A 293      38.712   0.894  -6.515  1.00  8.02           N
ATOM   1635  CA  ASP A 293      38.539   1.384  -7.880  1.00  8.09           C
ATOM   1636  C   ASP A 293      38.779   0.151  -8.740  1.00 13.26           C
ATOM   1637  O   ASP A 293      39.800  -0.447  -8.603  1.00 14.39           O
ATOM   1638  CB  ASP A 293      39.610   2.450  -8.124  1.00 11.39           C
ATOM   1639  CG  ASP A 293      39.593   3.000  -9.531  1.00 16.34           C
ATOM   1640  OD1 ASP A 293      39.603   2.200 -10.486  1.00 15.29           O
ATOM   1641  OD2 ASP A 293      39.597   4.239  -9.670  1.00 15.53           O
ATOM   1642  N   ASN A 294      37.870  -0.269  -9.605  1.00 19.48           N
ATOM   1643  CA  ASN A 294      38.179  -1.489 -10.375  1.00 23.88           C
ATOM   1644  C   ASN A 294      38.662  -1.188 -11.786  1.00 22.55           C
ATOM   1645  O   ASN A 294      38.962  -2.096 -12.565  1.00 18.57           O
ATOM   1646  CB  ASN A 294      36.997  -2.464 -10.411  1.00 18.78           C
ATOM   1647  CG  ASN A 294      37.436  -3.909 -10.617  1.00 16.77           C
ATOM   1648  OD1 ASN A 294      38.137  -4.475  -9.782  1.00 17.45           O
ATOM   1649  ND2 ASN A 294      37.001  -4.517 -11.714  1.00 22.97           N
ATOM   1650  N   TRP A 295      38.759   0.099 -12.091  1.00 15.21           N
ATOM   1651  CA  TRP A 295      38.990   0.548 -13.446  1.00 14.82           C
ATOM   1652  C   TRP A 295      40.402   1.102 -13.634  1.00 20.60           C
ATOM   1653  O   TRP A 295      41.197   0.549 -14.394  1.00 25.19           O
ATOM   1654  CB  TRP A 295      37.938   1.606 -13.749  1.00 21.21           C
ATOM   1655  CG  TRP A 295      37.973   2.206 -15.093  1.00 21.57           C
ATOM   1656  CD1 TRP A 295      38.641   1.750 -16.190  1.00 21.62           C
ATOM   1657  CD2 TRP A 295      37.305   3.405 -15.489  1.00 25.14           C
ATOM   1658  NE1 TRP A 295      38.424   2.599 -17.253  1.00 22.69           N
ATOM   1659  CE2 TRP A 295      37.606   3.621 -16.846  1.00 21.12           C
ATOM   1660  CE3 TRP A 295      36.480   4.320 -14.823  1.00 24.84           C
ATOM   1661  CZ2 TRP A 295      37.109   4.717 -17.556  1.00 24.79           C
ATOM   1662  CZ3 TRP A 295      35.985   5.405 -15.527  1.00 28.28           C
ATOM   1663  CH2 TRP A 295      36.304   5.595 -16.880  1.00 28.18           C
ATOM   1664  N   LYS A 296      40.722   2.185 -12.935  1.00 22.18           N
ATOM   1665  CA  LYS A 296      41.941   2.920 -13.237  1.00 20.92           C
ATOM   1666  C   LYS A 296      42.935   3.132 -12.101  1.00 20.24           C
ATOM   1667  O   LYS A 296      43.961   3.757 -12.316  1.00 19.86           O
ATOM   1668  CB  LYS A 296      41.591   4.276 -13.854  1.00 21.17           C
ATOM   1669  CG  LYS A 296      41.122   4.172 -15.300  1.00 24.90           C
ATOM   1670  CD  LYS A 296      41.237   5.502 -16.026  1.00 38.05           C
ATOM   1671  CE  LYS A 296      40.054   6.398 -15.725  1.00 35.97           C
ATOM   1672  NZ  LYS A 296      39.419   6.805 -17.004  1.00 40.75           N
ATOM   1673  N   GLY A 297      42.680   2.618 -10.904  1.00 13.48           N
ATOM   1674  CA  GLY A 297      43.563   2.992  -9.808  1.00 10.65           C
ATOM   1675  C   GLY A 297      43.951   1.894  -8.844  1.00 11.19           C
ATOM   1676  O   GLY A 297      43.098   1.154  -8.399  1.00 12.86           O
ATOM   1677  N   SER A 298      45.229   1.816  -8.496  1.00 10.33           N
ATOM   1678  CA  SER A 298      45.656   0.937  -7.409  1.00 10.52           C
ATOM   1679  C   SER A 298      45.658   1.719  -6.095  1.00  8.33           C
ATOM   1680  O   SER A 298      45.873   1.147  -5.023  1.00  7.95           O
ATOM   1681  CB  SER A 298      47.031   0.340  -7.694  1.00 14.02           C
ATOM   1682  OG  SER A 298      48.027   1.347  -7.760  1.00 15.78           O
ATOM   1683  N   ASN A 299      45.453   3.030  -6.187  1.00  8.16           N
ATOM   1684  CA  ASN A 299      45.133   3.827  -5.017  1.00  8.12           C
ATOM   1685  C   ASN A 299      43.639   3.698  -4.692  1.00  7.23           C
ATOM   1686  O   ASN A 299      42.808   3.571  -5.599  1.00  9.48           O
ATOM   1687  CB  ASN A 299      45.606   5.297  -5.145  1.00  8.30           C
ATOM   1688  CG  ASN A 299      45.160   5.990  -6.447  1.00  7.96           C
ATOM   1689  OD1 ASN A 299      44.809   5.356  -7.442  1.00  9.16           O
ATOM   1690  ND2 ASN A 299      45.209   7.326  -6.432  1.00  8.36           N
ATOM   1691  N   ARG A 300      43.297   3.679  -3.408  1.00  8.39           N
ATOM   1692  CA  ARG A 300      41.901   3.477  -3.031  1.00  5.39           C
ATOM   1693  C   ARG A 300      41.089   4.762  -3.003  1.00  8.15           C
ATOM   1694  O   ARG A 300      41.530   5.775  -2.455  1.00  8.78           O
ATOM   1695  CB  ARG A 300      41.806   2.798  -1.662  1.00  5.75           C
ATOM   1696  CG  ARG A 300      42.319   1.363  -1.681  1.00  7.21           C
ATOM   1697  CD  ARG A 300      41.902   0.604  -0.424  1.00  6.30           C
ATOM   1698  NE  ARG A 300      42.351  -0.788  -0.496  1.00  6.45           N
ATOM   1699  CZ  ARG A 300      41.767  -1.725  -1.236  1.00  7.02           C
ATOM   1700  NH1 ARG A 300      40.678  -1.455  -1.957  1.00  8.12           N
ATOM   1701  NH2 ARG A 300      42.266  -2.955  -1.241  1.00  7.80           N
ATOM   1702  N   PRO A 301      39.884   4.718  -3.581  1.00  5.63           N
ATOM   1703  CA  PRO A 301      38.991   5.872  -3.471  1.00  6.67           C
ATOM   1704  C   PRO A 301      38.491   6.086  -2.051  1.00  8.07           C
ATOM   1705  O   PRO A 301      38.428   5.147  -1.242  1.00  7.03           O
ATOM   1706  CB  PRO A 301      37.808   5.504  -4.374  1.00  9.38           C
ATOM   1707  CG  PRO A 301      38.273   4.388  -5.208  1.00 13.90           C
ATOM   1708  CD  PRO A 301      39.335   3.664  -4.445  1.00  7.31           C
ATOM   1709  N   VAL A 302      38.133   7.335  -1.775  1.00  7.49           N
ATOM   1710  CA  VAL A 302      37.501   7.752  -0.534  1.00  7.57           C
ATOM   1711  C   VAL A 302      36.141   8.338  -0.867  1.00 11.08           C
ATOM   1712  O   VAL A 302      36.025   9.097  -1.816  1.00 11.83           O
ATOM   1713  CB  VAL A 302      38.316   8.865   0.142  1.00 10.42           C
ATOM   1714  CG1 VAL A 302      37.601   9.379   1.402  1.00 13.04           C
ATOM   1715  CG2 VAL A 302      39.710   8.375   0.473  1.00 10.80           C
ATOM   1716  N   VAL A 303      35.111   7.982  -0.101  1.00  7.77           N
ATOM   1717  CA  VAL A 303      33.803   8.622  -0.233  1.00  7.23           C
ATOM   1718  C   VAL A 303      33.403   9.203   1.114  1.00  9.24           C
ATOM   1719  O   VAL A 303      33.433   8.508   2.131  1.00  9.25           O
ATOM   1720  CB  VAL A 303      32.718   7.631  -0.702  1.00 10.70           C
ATOM   1721  CG1 VAL A 303      31.367   8.322  -0.809  1.00  9.83           C
ATOM   1722  CG2 VAL A 303      33.085   7.042  -2.044  1.00 11.54           C
ATOM   1723  N   ASP A 304      33.025  10.473   1.122  1.00  8.99           N
ATOM   1724  CA  ASP A 304      32.558  11.126   2.335  1.00  8.46           C
ATOM   1725  C   ASP A 304      31.062  11.390   2.222  1.00  8.40           C
ATOM   1726  O   ASP A 304      30.599  11.940   1.231  1.00 10.09           O
ATOM   1727  CB  ASP A 304      33.309  12.441   2.567  1.00 10.03           C
ATOM   1728  CG  ASP A 304      34.660  12.230   3.218  1.00 20.85           C
ATOM   1729  OD1 ASP A 304      34.825  11.205   3.906  1.00 18.94           O
ATOM   1730  OD2 ASP A 304      35.554  13.083   3.044  1.00 29.29           O
ATOM   1731  N   ILE A 305      30.319  11.008   3.254  1.00  7.70           N
ATOM   1732  CA  ILE A 305      28.867  11.085   3.244  1.00  8.74           C
ATOM   1733  C   ILE A 305      28.390  12.025   4.344  1.00  9.33           C
ATOM   1734  O   ILE A 305      28.679  11.810   5.523  1.00  8.18           O
ATOM   1735  CB  ILE A 305      28.231   9.688   3.468  1.00  6.90           C
ATOM   1736  CG1 ILE A 305      28.745   8.702   2.410  1.00  8.90           C
ATOM   1737  CG2 ILE A 305      26.711   9.804   3.464  1.00  8.85           C
ATOM   1738  CD1 ILE A 305      28.423   7.225   2.698  1.00  9.25           C
ATOM   1739  N   ASN A 306      27.677  13.075   3.943  1.00  9.39           N
ATOM   1740  CA  ASN A 306      27.073  14.009   4.886  1.00 10.46           C
ATOM   1741  C   ASN A 306      25.659  13.539   5.228  1.00  9.44           C
ATOM   1742  O   ASN A 306      24.793  13.449   4.352  1.00 10.84           O
ATOM   1743  CB  ASN A 306      27.059  15.420   4.281  1.00 11.43           C
ATOM   1744  CG  ASN A 306      26.545  16.475   5.245  1.00 13.31           C
ATOM   1745  OD1 ASN A 306      25.502  16.308   5.880  1.00 12.77           O
ATOM   1746  ND2 ASN A 306      27.276  17.583   5.345  1.00 17.03           N
ATOM   1747  N   MET A 307      25.438  13.247   6.506  1.00 12.25           N
ATOM   1748  CA  MET A 307      24.173  12.676   6.959  1.00 11.82           C
ATOM   1749  C   MET A 307      23.114  13.742   7.234  1.00 16.32           C
ATOM   1750  O   MET A 307      21.945  13.419   7.454  1.00 20.74           O
ATOM   1751  CB  MET A 307      24.398  11.809   8.205  1.00 12.24           C
ATOM   1752  CG  MET A 307      25.452  10.719   8.029  1.00 11.58           C
ATOM   1753  SD  MET A 307      24.869   9.362   6.999  1.00 11.61           S
ATOM   1754  CE  MET A 307      23.925   8.417   8.196  1.00 13.83           C
ATOM   1755  N   GLU A 308      23.529  15.005   7.213  1.00 16.79           N
ATOM   1756  CA  GLU A 308      22.632  16.139   7.441  1.00 19.52           C
ATOM   1757  C   GLU A 308      21.924  16.570   6.166  1.00 18.79           C
ATOM   1758  O   GLU A 308      20.705  16.748   6.157  1.00 26.04           O
ATOM   1759  CB  GLU A 308      23.414  17.326   8.017  1.00 22.11           C
ATOM   1760  CG  GLU A 308      22.692  18.673   7.927  1.00 37.12           C
ATOM   1761  CD  GLU A 308      23.445  19.704   7.083  1.00 44.45           C
ATOM   1762  OE1 GLU A 308      24.699  19.674   7.059  1.00 45.29           O
ATOM   1763  OE2 GLU A 308      22.778  20.548   6.442  1.00 46.67           O
ATOM   1764  N   ASP A 309      22.680  16.734   5.085  1.00 11.75           N
ATOM   1765  CA  ASP A 309      22.091  17.216   3.832  1.00 13.90           C
ATOM   1766  C   ASP A 309      22.237  16.251   2.662  1.00 12.74           C
ATOM   1767  O   ASP A 309      21.918  16.590   1.521  1.00 13.86           O
ATOM   1768  CB  ASP A 309      22.620  18.614   3.457  1.00 15.40           C
ATOM   1769  CG  ASP A 309      24.092  18.619   3.034  1.00 18.73           C
ATOM   1770  OD1 ASP A 309      24.727  17.551   2.921  1.00 13.68           O
ATOM   1771  OD2 ASP A 309      24.619  19.726   2.791  1.00 21.11           O
ATOM   1772  N   TYR A 310      22.748  15.058   2.958  1.00 11.46           N
ATOM   1773  CA  TYR A 310      22.894  13.988   1.974  1.00 10.47           C
ATOM   1774  C   TYR A 310      23.942  14.258   0.892  1.00 11.83           C
ATOM   1775  O   TYR A 310      24.014  13.527  -0.097  1.00 10.57           O
ATOM   1776  CB  TYR A 310      21.549  13.627   1.336  1.00 11.03           C
ATOM   1777  CG  TYR A 310      20.425  13.404   2.330  1.00 12.32           C
ATOM   1778  CD1 TYR A 310      20.497  12.386   3.274  1.00 11.82           C
ATOM   1779  CD2 TYR A 310      19.281  14.189   2.300  1.00 17.33           C
ATOM   1780  CE1 TYR A 310      19.471  12.167   4.173  1.00 15.33           C
ATOM   1781  CE2 TYR A 310      18.244  13.973   3.194  1.00 18.54           C
ATOM   1782  CZ  TYR A 310      18.349  12.962   4.128  1.00 20.61           C
ATOM   1783  OH  TYR A 310      17.332  12.738   5.028  1.00 25.83           O
ATOM   1784  N   SER A 311      24.757  15.295   1.066  1.00 12.27           N
ATOM   1785  CA  SER A 311      25.775  15.565   0.058  1.00 11.29           C
ATOM   1786  C   SER A 311      26.912  14.554   0.124  1.00  9.62           C
ATOM   1787  O   SER A 311      27.201  13.983   1.177  1.00  9.58           O
ATOM   1788  CB  SER A 311      26.308  17.001   0.136  1.00 12.37           C
ATOM   1789  OG  SER A 311      26.905  17.276   1.382  1.00 13.90           O
ATOM   1790  N   ILE A 312      27.553  14.354  -1.020  1.00  9.63           N
ATOM   1791  CA  ILE A 312      28.603  13.362  -1.172  1.00  9.53           C
ATOM   1792  C   ILE A 312      29.853  14.042  -1.709  1.00  8.93           C
ATOM   1793  O   ILE A 312      29.761  14.934  -2.555  1.00 12.77           O
ATOM   1794  CB  ILE A 312      28.186  12.288  -2.194  1.00  8.31           C
ATOM   1795  CG1 ILE A 312      26.822  11.690  -1.837  1.00  9.79           C
ATOM   1796  CG2 ILE A 312      29.238  11.192  -2.294  1.00  8.66           C
ATOM   1797  CD1 ILE A 312      26.787  10.967  -0.491  1.00  9.47           C
ATOM   1798  N   ASP A 313      31.017  13.649  -1.203  1.00  8.65           N
ATOM   1799  CA  ASP A 313      32.278  14.040  -1.818  1.00 10.17           C
ATOM   1800  C   ASP A 313      33.118  12.790  -1.978  1.00  9.04           C
ATOM   1801  O   ASP A 313      32.837  11.759  -1.352  1.00  8.99           O
ATOM   1802  CB  ASP A 313      33.029  15.062  -0.965  1.00 10.92           C
ATOM   1803  CG  ASP A 313      33.992  15.913  -1.782  1.00 20.41           C
ATOM   1804  OD1 ASP A 313      34.165  15.658  -2.997  1.00 16.49           O
ATOM   1805  OD2 ASP A 313      34.572  16.858  -1.205  1.00 35.16           O
ATOM   1806  N   SER A 314      34.129  12.851  -2.836  1.00  6.90           N
ATOM   1807  CA  SER A 314      34.994  11.704  -3.038  1.00  9.16           C
ATOM   1808  C   SER A 314      36.330  12.140  -3.604  1.00 10.64           C
ATOM   1809  O   SER A 314      36.449  13.225  -4.174  1.00  9.49           O
ATOM   1810  CB  SER A 314      34.337  10.637  -3.925  1.00  8.29           C
ATOM   1811  OG  SER A 314      34.217  11.074  -5.276  1.00  8.84           O
ATOM   1812  N   SER A 315      37.324  11.284  -3.418  1.00  8.06           N
ATOM   1813  CA  SER A 315      38.706  11.566  -3.791  1.00  7.74           C
ATOM   1814  C   SER A 315      39.460  10.248  -3.692  1.00  7.97           C
ATOM   1815  O   SER A 315      38.843   9.187  -3.749  1.00  7.31           O
ATOM   1816  CB  SER A 315      39.312  12.621  -2.861  1.00 10.30           C
ATOM   1817  OG  SER A 315      39.234  12.202  -1.504  1.00 13.29           O
ATOM   1818  N   TYR A 316      40.782  10.308  -3.576  1.00  8.72           N
ATOM   1819  CA  TYR A 316      41.600   9.111  -3.392  1.00  8.06           C
ATOM   1820  C   TYR A 316      42.476   9.251  -2.155  1.00  7.89           C
ATOM   1821  O   TYR A 316      42.921  10.349  -1.801  1.00  9.88           O
ATOM   1822  CB  TYR A 316      42.450   8.821  -4.639  1.00  8.36           C
ATOM   1823  CG  TYR A 316      41.637   8.223  -5.764  1.00  7.08           C
ATOM   1824  CD1 TYR A 316      40.846   9.030  -6.570  1.00  7.26           C
ATOM   1825  CD2 TYR A 316      41.632   6.854  -6.006  1.00  8.18           C
ATOM   1826  CE1 TYR A 316      40.087   8.502  -7.587  1.00  8.98           C
ATOM   1827  CE2 TYR A 316      40.866   6.310  -7.034  1.00  8.11           C
ATOM   1828  CZ  TYR A 316      40.096   7.141  -7.817  1.00  9.34           C
ATOM   1829  OH  TYR A 316      39.325   6.621  -8.836  1.00 10.33           O
ATOM   1830  N   VAL A 317      42.734   8.129  -1.492  1.00  6.07           N
ATOM   1831  CA  VAL A 317      43.639   8.127  -0.357  1.00  6.05           C
ATOM   1832  C   VAL A 317      44.994   8.710  -0.775  1.00  7.97           C
ATOM   1833  O   VAL A 317      45.557   8.320  -1.794  1.00  8.11           O
ATOM   1834  CB  VAL A 317      43.827   6.685   0.165  1.00  6.24           C
ATOM   1835  CG1 VAL A 317      44.983   6.623   1.165  1.00  7.16           C
ATOM   1836  CG2 VAL A 317      42.526   6.174   0.812  1.00  8.42           C
ATOM   1837  N   CYS A 318      45.497   9.649   0.016  1.00  7.47           N
ATOM   1838  CA  CYS A 318      46.738  10.362  -0.310  1.00  8.70           C
ATOM   1839  C   CYS A 318      47.988   9.486  -0.359  1.00  8.88           C
ATOM   1840  O   CYS A 318      48.871   9.707  -1.185  1.00 10.08           O
ATOM   1841  CB  CYS A 318      46.975  11.495   0.691  1.00  9.63           C
ATOM   1842  SG  CYS A 318      46.015  13.001   0.369  1.00 11.90           S
ATOM   1843  N   SER A 319      48.060   8.491   0.522  1.00  6.88           N
ATOM   1844  CA  SER A 319      49.258   7.666   0.673  1.00  8.01           C
ATOM   1845  C   SER A 319      49.875   7.157  -0.638  1.00  8.08           C
ATOM   1846  O   SER A 319      49.189   6.581  -1.471  1.00  9.37           O
ATOM   1847  CB  SER A 319      48.940   6.476   1.593  1.00  8.41           C
ATOM   1848  OG  SER A 319      50.025   5.573   1.659  1.00  8.35           O
ATOM   1849  N   GLY A 320      51.184   7.346  -0.796  1.00  9.38           N
ATOM   1850  CA  GLY A 320      51.897   6.761  -1.921  1.00 10.69           C
ATOM   1851  C   GLY A 320      52.165   5.277  -1.734  1.00 10.64           C
ATOM   1852  O   GLY A 320      52.564   4.589  -2.679  1.00 11.90           O
ATOM   1853  N   LEU A 321      51.970   4.792  -0.510  1.00  9.93           N
ATOM   1854  CA  LEU A 321      51.901   3.360  -0.250  1.00 10.07           C
ATOM   1855  C   LEU A 321      50.446   2.968  -0.452  1.00 10.20           C
ATOM   1856  O   LEU A 321      49.598   3.209   0.411  1.00  9.52           O
ATOM   1857  CB  LEU A 321      52.350   3.063   1.177  1.00  8.63           C
ATOM   1858  CG  LEU A 321      53.796   3.467   1.476  1.00 12.56           C
ATOM   1859  CD1 LEU A 321      54.186   3.115   2.918  1.00 11.33           C
ATOM   1860  CD2 LEU A 321      54.729   2.805   0.480  1.00 18.91           C
ATOM   1861  N   VAL A 322      50.157   2.410  -1.617  1.00  6.81           N
ATOM   1862  CA  VAL A 322      48.778   2.205  -2.044  1.00  7.21           C
ATOM   1863  C   VAL A 322      48.185   0.883  -1.545  1.00  7.20           C
ATOM   1864  O   VAL A 322      48.911  -0.073  -1.232  1.00  8.63           O
ATOM   1865  CB  VAL A 322      48.609   2.373  -3.577  1.00  7.25           C
ATOM   1866  CG1 VAL A 322      49.137   3.749  -4.023  1.00  9.85           C
ATOM   1867  CG2 VAL A 322      49.294   1.257  -4.351  1.00 11.39           C
ATOM   1868  N   GLY A 323      46.862   0.850  -1.442  1.00  7.46           N
ATOM   1869  CA  GLY A 323      46.193  -0.245  -0.763  1.00  7.79           C
ATOM   1870  C   GLY A 323      45.622  -1.366  -1.604  1.00  8.51           C
ATOM   1871  O   GLY A 323      45.263  -2.399  -1.057  1.00  7.77           O
ATOM   1872  N   ASP A 324      45.522  -1.183  -2.918  1.00  7.21           N
ATOM   1873  CA  ASP A 324      44.909  -2.194  -3.777  1.00  7.93           C
ATOM   1874  C   ASP A 324      45.907  -3.239  -4.260  1.00  8.34           C
ATOM   1875  O   ASP A 324      47.120  -3.099  -4.087  1.00 10.16           O
ATOM   1876  CB  ASP A 324      44.250  -1.525  -4.988  1.00  9.41           C
ATOM   1877  CG  ASP A 324      43.011  -2.249  -5.470  1.00  9.08           C
ATOM   1878  OD1 ASP A 324      42.725  -3.371  -5.018  1.00 12.47           O
ATOM   1879  OD2 ASP A 324      42.326  -1.681  -6.330  1.00 12.10           O
ATOM   1880  N   THR A 325      45.368  -4.287  -4.879  1.00  8.80           N
ATOM   1881  CA  THR A 325      46.171  -5.337  -5.476  1.00 11.76           C
ATOM   1882  C   THR A 325      45.457  -5.763  -6.754  1.00 11.51           C
ATOM   1883  O   THR A 325      44.280  -6.093  -6.705  1.00 11.99           O
ATOM   1884  CB  THR A 325      46.274  -6.553  -4.544  1.00 11.29           C
ATOM   1885  OG1 THR A 325      46.905  -6.158  -3.318  1.00 11.42           O
ATOM   1886  CG2 THR A 325      47.078  -7.650  -5.208  1.00 12.94           C
ATOM   1887  N   PRO A 326      46.164  -5.754  -7.901  1.00 14.78           N
ATOM   1888  CA  PRO A 326      47.592  -5.475  -8.097  1.00 11.57           C
ATOM   1889  C   PRO A 326      47.966  -3.993  -7.940  1.00 10.50           C
ATOM   1890  O   PRO A 326      47.094  -3.121  -7.915  1.00 14.39           O
ATOM   1891  CB  PRO A 326      47.827  -5.911  -9.547  1.00 17.28           C
ATOM   1892  CG  PRO A 326      46.508  -5.627 -10.213  1.00 22.06           C
ATOM   1893  CD  PRO A 326      45.476  -6.015  -9.181  1.00 19.19           C
ATOM   1894  N   ARG A 327      49.267  -3.740  -7.840  1.00 14.50           N
ATOM   1895  CA  ARG A 327      49.809  -2.393  -7.689  1.00 11.61           C
ATOM   1896  C   ARG A 327      51.287  -2.423  -8.075  1.00 14.32           C
ATOM   1897  O   ARG A 327      51.893  -3.493  -8.166  1.00 17.02           O
ATOM   1898  CB  ARG A 327      49.661  -1.910  -6.232  1.00 11.33           C
ATOM   1899  CG  ARG A 327      50.411  -2.779  -5.224  1.00 12.43           C
ATOM   1900  CD  ARG A 327      50.339  -2.248  -3.780  1.00 11.57           C
ATOM   1901  NE  ARG A 327      51.128  -3.085  -2.878  1.00  9.64           N
ATOM   1902  CZ  ARG A 327      50.654  -4.144  -2.222  1.00  7.95           C
ATOM   1903  NH1 ARG A 327      51.469  -4.842  -1.443  1.00  9.63           N
ATOM   1904  NH2 ARG A 327      49.377  -4.503  -2.350  1.00  9.06           N
ATOM   1905  N   ASN A 328      51.875  -1.251  -8.287  1.00 13.37           N
ATOM   1906  CA  ASN A 328      53.318  -1.167  -8.496  1.00 14.48           C
ATOM   1907  C   ASN A 328      54.057  -1.455  -7.193  1.00 15.50           C
ATOM   1908  O   ASN A 328      53.455  -1.434  -6.114  1.00 14.82           O
ATOM   1909  CB  ASN A 328      53.719   0.229  -8.975  1.00 16.30           C
ATOM   1910  CG  ASN A 328      53.318   0.510 -10.413  1.00 19.75           C
ATOM   1911  OD1 ASN A 328      52.895  -0.382 -11.149  1.00 21.76           O
ATOM   1912  ND2 ASN A 328      53.475   1.760 -10.822  1.00 17.01           N
ATOM   1913  N   ASP A 329      55.362  -1.692  -7.278  1.00 14.05           N
ATOM   1914  CA  ASP A 329      56.186  -1.756  -6.073  1.00 16.04           C
ATOM   1915  C   ASP A 329      56.185  -0.391  -5.370  1.00 14.32           C
ATOM   1916  O   ASP A 329      55.781   0.614  -5.959  1.00 13.49           O
ATOM   1917  CB  ASP A 329      57.609  -2.239  -6.398  1.00 22.78           C
ATOM   1918  CG  ASP A 329      58.499  -1.140  -6.955  1.00 26.98           C
ATOM   1919  OD1 ASP A 329      59.720  -1.177  -6.691  1.00 37.98           O
ATOM   1920  OD2 ASP A 329      57.990  -0.241  -7.656  1.00 33.23           O
ATOM   1921  N   ASP A 330      56.616  -0.349  -4.113  1.00 15.40           N
ATOM   1922  CA  ASP A 330      56.535   0.881  -3.331  1.00 16.26           C
ATOM   1923  C   ASP A 330      57.331   2.038  -3.944  1.00 15.61           C
ATOM   1924  O   ASP A 330      56.968   3.202  -3.789  1.00 19.62           O
ATOM   1925  CB  ASP A 330      56.992   0.646  -1.883  1.00 20.35           C
ATOM   1926  CG  ASP A 330      56.010  -0.196  -1.082  1.00 22.76           C
ATOM   1927  OD1 ASP A 330      54.863  -0.376  -1.540  1.00 23.16           O
ATOM   1928  OD2 ASP A 330      56.391  -0.671   0.014  1.00 22.73           O
ATOM   1929  N   SER A 331      58.414   1.716  -4.642  1.00 18.44           N
ATOM   1930  CA  SER A 331      59.265   2.770  -5.192  1.00 22.33           C
ATOM   1931  C   SER A 331      58.614   3.487  -6.376  1.00 19.19           C
ATOM   1932  O   SER A 331      58.922   4.649  -6.649  1.00 24.16           O
ATOM   1933  CB  SER A 331      60.625   2.205  -5.605  1.00 24.19           C
ATOM   1934  OG  SER A 331      60.533   1.523  -6.843  1.00 28.22           O
ATOM   1935  N   SER A 332      57.712   2.800  -7.070  1.00 16.13           N
ATOM   1936  CA  SER A 332      57.097   3.368  -8.265  1.00 14.81           C
ATOM   1937  C   SER A 332      55.586   3.522  -8.136  1.00 15.99           C
ATOM   1938  O   SER A 332      54.904   3.787  -9.118  1.00 17.66           O
ATOM   1939  CB  SER A 332      57.437   2.536  -9.503  1.00 16.07           C
ATOM   1940  OG  SER A 332      56.887   1.237  -9.417  1.00 16.13           O
ATOM   1941  N   SER A 333      55.061   3.360  -6.929  1.00 13.30           N
ATOM   1942  CA  SER A 333      53.631   3.572  -6.726  1.00 12.74           C
ATOM   1943  C   SER A 333      53.362   5.028  -6.347  1.00 14.54           C
ATOM   1944  O   SER A 333      54.196   5.684  -5.715  1.00 14.78           O
ATOM   1945  CB  SER A 333      53.092   2.610  -5.659  1.00 16.73           C
ATOM   1946  OG  SER A 333      53.688   2.879  -4.407  1.00 16.13           O
ATOM   1947  N   ASN A 334      52.209   5.546  -6.753  1.00 12.62           N
ATOM   1948  CA  ASN A 334      51.883   6.946  -6.509  1.00 12.92           C
ATOM   1949  C   ASN A 334      50.409   7.203  -6.237  1.00  9.65           C
ATOM   1950  O   ASN A 334      49.543   6.457  -6.698  1.00 10.07           O
ATOM   1951  CB  ASN A 334      52.292   7.820  -7.700  1.00 14.64           C
ATOM   1952  CG  ASN A 334      53.778   7.778  -7.973  1.00 17.53           C
ATOM   1953  OD1 ASN A 334      54.550   8.547  -7.394  1.00 20.17           O
ATOM   1954  ND2 ASN A 334      54.190   6.873  -8.857  1.00 15.56           N
ATOM   1955  N   SER A 335      50.136   8.277  -5.502  1.00  9.95           N
ATOM   1956  CA  SER A 335      48.787   8.823  -5.414  1.00  9.16           C
ATOM   1957  C   SER A 335      48.870  10.316  -5.234  1.00 11.49           C
ATOM   1958  O   SER A 335      49.706  10.806  -4.464  1.00 10.32           O
ATOM   1959  CB  SER A 335      47.995   8.229  -4.244  1.00  9.43           C
ATOM   1960  OG  SER A 335      46.670   8.749  -4.240  1.00  8.05           O
ATOM   1961  N   ASN A 336      48.002  11.038  -5.932  1.00 10.38           N
ATOM   1962  CA  ASN A 336      47.940  12.487  -5.761  1.00  8.97           C
ATOM   1963  C   ASN A 336      46.722  12.960  -4.964  1.00 10.89           C
ATOM   1964  O   ASN A 336      46.435  14.154  -4.917  1.00 13.35           O
ATOM   1965  CB  ASN A 336      48.023  13.199  -7.120  1.00 11.84           C
ATOM   1966  CG  ASN A 336      46.824  12.932  -8.009  1.00 16.46           C
ATOM   1967  OD1 ASN A 336      45.796  12.416  -7.570  1.00 11.94           O
ATOM   1968  ND2 ASN A 336      46.952  13.290  -9.277  1.00 20.44           N
ATOM   1969  N   CYS A 337      46.016  12.014  -4.344  1.00 10.35           N
ATOM   1970  CA  CYS A 337      44.808  12.277  -3.534  1.00  9.09           C
ATOM   1971  C   CYS A 337      43.562  12.575  -4.351  1.00  9.31           C
ATOM   1972  O   CYS A 337      42.483  12.701  -3.780  1.00 10.64           O
ATOM   1973  CB  CYS A 337      44.961  13.441  -2.534  1.00 12.24           C
ATOM   1974  SG  CYS A 337      46.468  13.586  -1.557  1.00 15.16           S
ATOM   1975  N   ARG A 338      43.699  12.720  -5.667  1.00  8.86           N
ATOM   1976  CA  ARG A 338      42.611  13.298  -6.452  1.00 10.45           C
ATOM   1977  C   ARG A 338      42.126  12.390  -7.570  1.00  9.38           C
ATOM   1978  O   ARG A 338      40.927  12.260  -7.791  1.00  9.85           O
ATOM   1979  CB  ARG A 338      43.034  14.651  -7.040  1.00 10.55           C
ATOM   1980  CG  ARG A 338      41.879  15.463  -7.591  1.00 10.76           C
ATOM   1981  CD  ARG A 338      42.336  16.846  -8.043  1.00 11.85           C
ATOM   1982  NE  ARG A 338      42.936  17.616  -6.955  1.00 12.82           N
ATOM   1983  CZ  ARG A 338      43.598  18.756  -7.136  1.00 17.99           C
ATOM   1984  NH1 ARG A 338      43.743  19.249  -8.359  1.00 16.91           N
ATOM   1985  NH2 ARG A 338      44.112  19.401  -6.095  1.00 21.93           N
ATOM   1986  N   ASN A 339      43.061  11.786  -8.291  1.00  9.65           N
ATOM   1987  CA  ASN A 339      42.728  10.975  -9.448  1.00  9.01           C
ATOM   1988  C   ASN A 339      43.244   9.567  -9.268  1.00 10.05           C
ATOM   1989  O   ASN A 339      44.196   9.350  -8.524  1.00  9.33           O
ATOM   1990  CB  ASN A 339      43.370  11.558 -10.717  1.00 10.98           C
ATOM   1991  CG  ASN A 339      43.216  13.051 -10.818  1.00 16.13           C
ATOM   1992  OD1 ASN A 339      44.206  13.786 -10.794  1.00 18.45           O
ATOM   1993  ND2 ASN A 339      41.984  13.512 -10.945  1.00 16.74           N
ATOM   1994  N   PRO A 340      42.633   8.602  -9.964  1.00  9.71           N
ATOM   1995  CA  PRO A 340      43.236   7.269  -9.972  1.00  8.75           C
ATOM   1996  C   PRO A 340      44.624   7.310 -10.609  1.00 10.56           C
ATOM   1997  O   PRO A 340      44.867   8.110 -11.528  1.00 11.92           O
ATOM   1998  CB  PRO A 340      42.275   6.460 -10.838  1.00  9.13           C
ATOM   1999  CG  PRO A 340      41.626   7.468 -11.729  1.00 10.56           C
ATOM   2000  CD  PRO A 340      41.494   8.709 -10.893  1.00  9.15           C
ATOM   2001  N   ASN A 341      45.527   6.466 -10.119  1.00  9.89           N
ATOM   2002  CA  ASN A 341      46.926   6.541 -10.532  1.00 10.15           C
ATOM   2003  C   ASN A 341      47.278   5.860 -11.852  1.00 14.94           C
ATOM   2004  O   ASN A 341      48.402   6.007 -12.338  1.00 14.02           O
ATOM   2005  CB  ASN A 341      47.857   6.074  -9.410  1.00  9.69           C
ATOM   2006  CG  ASN A 341      47.583   4.652  -8.972  1.00  8.56           C
ATOM   2007  OD1 ASN A 341      46.904   3.885  -9.664  1.00  8.16           O
ATOM   2008  ND2 ASN A 341      48.139   4.281  -7.836  1.00  8.59           N
ATOM   2009  N   ASN A 342      46.329   5.118 -12.421  1.00 10.55           N
ATOM   2010  CA  ASN A 342      46.554   4.364 -13.660  1.00 13.34           C
ATOM   2011  C   ASN A 342      47.692   3.359 -13.549  1.00 17.21           C
ATOM   2012  O   ASN A 342      48.283   2.955 -14.548  1.00 25.42           O
ATOM   2013  CB  ASN A 342      46.766   5.297 -14.863  1.00 18.06           C
ATOM   2014  CG  ASN A 342      45.459   5.767 -15.475  1.00 26.20           C
ATOM   2015  OD1 ASN A 342      44.722   4.973 -16.061  1.00 35.04           O
ATOM   2016  ND2 ASN A 342      45.172   7.062 -15.357  1.00 25.52           N
ATOM   2017  N   GLU A 343      47.988   2.951 -12.323  1.00 14.58           N
ATOM   2018  CA  GLU A 343      49.069   2.011 -12.083  1.00 16.17           C
ATOM   2019  C   GLU A 343      48.440   0.687 -11.778  1.00 20.43           C
ATOM   2020  O   GLU A 343      47.917   0.498 -10.683  1.00 24.12           O
ATOM   2021  CB  GLU A 343      49.931   2.473 -10.906  1.00 14.94           C
ATOM   2022  CG  GLU A 343      50.623   3.788 -11.179  1.00 16.00           C
ATOM   2023  CD  GLU A 343      51.297   4.389  -9.963  1.00 15.52           C
ATOM   2024  OE1 GLU A 343      51.167   3.835  -8.847  1.00 15.14           O
ATOM   2025  OE2 GLU A 343      51.967   5.432 -10.141  1.00 16.18           O
ATOM   2026  N   ARG A 344      48.473  -0.213 -12.756  1.00 19.89           N
ATOM   2027  CA  ARG A 344      47.832  -1.514 -12.626  1.00 24.29           C
ATOM   2028  C   ARG A 344      46.431  -1.307 -12.082  1.00 23.50           C
ATOM   2029  O   ARG A 344      46.008  -1.966 -11.133  1.00 20.60           O
ATOM   2030  CB  ARG A 344      48.639  -2.411 -11.693  1.00 22.24           C
ATOM   2031  CG  ARG A 344      49.961  -2.863 -12.272  1.00 31.16           C
ATOM   2032  CD  ARG A 344      50.680  -3.785 -11.307  1.00 33.88           C
ATOM   2033  NE  ARG A 344      51.498  -4.764 -12.014  1.00 45.88           N
ATOM   2034  CZ  ARG A 344      52.768  -4.570 -12.356  1.00 51.10           C
ATOM   2035  NH1 ARG A 344      53.373  -3.428 -12.048  1.00 48.65           N
ATOM   2036  NH2 ARG A 344      53.436  -5.517 -13.003  1.00 55.18           N
ATOM   2037  N   GLY A 345      45.727  -0.348 -12.674  1.00 23.51           N
ATOM   2038  CA  GLY A 345      44.470   0.118 -12.129  1.00 21.90           C
ATOM   2039  C   GLY A 345      43.276  -0.770 -12.406  1.00 28.22           C
ATOM   2040  O   GLY A 345      42.219  -0.575 -11.822  1.00 33.19           O
ATOM   2041  N   THR A 346      43.420  -1.734 -13.306  1.00 24.36           N
ATOM   2042  CA  THR A 346      42.311  -2.645 -13.567  1.00 21.32           C
ATOM   2043  C   THR A 346      42.290  -3.771 -12.532  1.00 22.97           C
ATOM   2044  O   THR A 346      43.331  -4.143 -11.987  1.00 25.76           O
ATOM   2045  CB  THR A 346      42.339  -3.209 -15.002  1.00 27.85           C
ATOM   2046  OG1 THR A 346      41.097  -3.872 -15.279  1.00 35.27           O
ATOM   2047  CG2 THR A 346      43.499  -4.181 -15.184  1.00 32.10           C
ATOM   2048  N   GLN A 347      41.092  -4.292 -12.269  1.00 20.43           N
ATOM   2049  CA  GLN A 347      40.841  -5.318 -11.247  1.00 18.53           C
ATOM   2050  C   GLN A 347      41.031  -4.732  -9.864  1.00 26.06           C
ATOM   2051  O   GLN A 347      40.913  -3.543  -9.699  1.00 24.47           O
ATOM   2052  CB  GLN A 347      41.704  -6.567 -11.447  1.00 21.74           C
ATOM   2053  CG  GLN A 347      41.738  -7.080 -12.868  1.00 27.23           C
ATOM   2054  CD  GLN A 347      40.453  -7.773 -13.290  1.00 40.76           C
ATOM   2055  OE1 GLN A 347      39.402  -7.615 -12.664  1.00 44.80           O
ATOM   2056  NE2 GLN A 347      40.536  -8.556 -14.359  1.00 40.77           N
ATOM   2057  N   GLY A 348      41.273  -5.563  -8.865  1.00 10.20           N
ATOM   2058  CA  GLY A 348      41.497  -5.075  -7.518  1.00 11.06           C
ATOM   2059  C   GLY A 348      40.881  -5.968  -6.461  1.00  7.19           C
ATOM   2060  O   GLY A 348      40.356  -7.023  -6.768  1.00  9.09           O
ATOM   2061  N   VAL A 349      40.942  -5.530  -5.212  1.00  6.52           N
ATOM   2062  CA  VAL A 349      40.376  -6.305  -4.114  1.00  8.23           C
ATOM   2063  C   VAL A 349      39.781  -5.349  -3.087  1.00  7.50           C
ATOM   2064  O   VAL A 349      40.286  -4.232  -2.888  1.00  6.37           O
ATOM   2065  CB  VAL A 349      41.452  -7.232  -3.467  1.00  6.84           C
ATOM   2066  CG1 VAL A 349      42.522  -6.430  -2.792  1.00  6.56           C
ATOM   2067  CG2 VAL A 349      40.823  -8.213  -2.484  1.00  6.38           C
ATOM   2068  N   LYS A 350      38.695  -5.768  -2.446  1.00  6.21           N
ATOM   2069  CA  LYS A 350      38.121  -4.982  -1.367  1.00  6.12           C
ATOM   2070  C   LYS A 350      39.125  -4.828  -0.235  1.00  4.65           C
ATOM   2071  O   LYS A 350      39.781  -5.803   0.169  1.00  5.29           O
ATOM   2072  CB  LYS A 350      36.858  -5.648  -0.822  1.00  6.12           C
ATOM   2073  CG  LYS A 350      36.236  -4.882   0.342  1.00  5.34           C
ATOM   2074  CD  LYS A 350      35.020  -5.612   0.886  1.00  5.15           C
ATOM   2075  CE  LYS A 350      34.504  -4.955   2.152  1.00  5.77           C
ATOM   2076  NZ  LYS A 350      33.927  -3.596   1.896  1.00  5.53           N
ATOM   2077  N   GLY A 351      39.227  -3.612   0.282  1.00  5.39           N
ATOM   2078  CA  GLY A 351      40.112  -3.317   1.396  1.00  5.07           C
ATOM   2079  C   GLY A 351      39.631  -2.138   2.230  1.00  4.06           C
ATOM   2080  O   GLY A 351      38.498  -1.684   2.111  1.00  5.78           O
ATOM   2081  N   TRP A 352      40.521  -1.620   3.065  1.00  5.91           N
ATOM   2082  CA  TRP A 352      40.136  -0.588   4.023  1.00  5.02           C
ATOM   2083  C   TRP A 352      41.320   0.268   4.429  1.00  6.25           C
ATOM   2084  O   TRP A 352      42.480  -0.114   4.256  1.00  6.99           O
ATOM   2085  CB  TRP A 352      39.522  -1.219   5.293  1.00  7.32           C
ATOM   2086  CG  TRP A 352      40.518  -2.053   6.028  1.00  5.90           C
ATOM   2087  CD1 TRP A 352      40.778  -3.370   5.814  1.00  5.86           C
ATOM   2088  CD2 TRP A 352      41.447  -1.620   7.036  1.00  5.03           C
ATOM   2089  NE1 TRP A 352      41.789  -3.797   6.637  1.00  4.96           N
ATOM   2090  CE2 TRP A 352      42.226  -2.740   7.392  1.00  5.02           C
ATOM   2091  CE3 TRP A 352      41.691  -0.404   7.675  1.00  7.11           C
ATOM   2092  CZ2 TRP A 352      43.235  -2.674   8.356  1.00  6.44           C
ATOM   2093  CZ3 TRP A 352      42.697  -0.336   8.625  1.00  6.79           C
ATOM   2094  CH2 TRP A 352      43.449  -1.467   8.963  1.00  6.15           C
ATOM   2095  N   ALA A 353      40.992   1.423   4.998  1.00  5.33           N
ATOM   2096  CA  ALA A 353      41.944   2.299   5.661  1.00  5.59           C
ATOM   2097  C   ALA A 353      41.137   3.245   6.534  1.00  7.11           C
ATOM   2098  O   ALA A 353      39.918   3.330   6.405  1.00  8.02           O
ATOM   2099  CB  ALA A 353      42.755   3.086   4.636  1.00  7.60           C
ATOM   2100  N   PHE A 354      41.798   3.957   7.434  1.00  5.66           N
ATOM   2101  CA  PHE A 354      41.112   5.038   8.137  1.00  6.27           C
ATOM   2102  C   PHE A 354      42.087   6.143   8.515  1.00  7.64           C
ATOM   2103  O   PHE A 354      43.284   5.903   8.700  1.00  7.04           O
ATOM   2104  CB  PHE A 354      40.284   4.543   9.357  1.00  7.62           C
ATOM   2105  CG  PHE A 354      41.097   3.940  10.481  1.00  5.16           C
ATOM   2106  CD1 PHE A 354      41.352   2.578  10.512  1.00  5.56           C
ATOM   2107  CD2 PHE A 354      41.565   4.735  11.526  1.00  6.70           C
ATOM   2108  CE1 PHE A 354      42.080   2.011  11.554  1.00  6.54           C
ATOM   2109  CE2 PHE A 354      42.291   4.183  12.571  1.00  6.66           C
ATOM   2110  CZ  PHE A 354      42.556   2.817  12.583  1.00  8.14           C
ATOM   2111  N   ASP A 355      41.565   7.361   8.597  1.00  7.65           N
ATOM   2112  CA  ASP A 355      42.374   8.520   8.921  1.00  8.76           C
ATOM   2113  C   ASP A 355      42.590   8.646  10.418  1.00  9.81           C
ATOM   2114  O   ASP A 355      41.723   8.310  11.212  1.00  7.38           O
ATOM   2115  CB  ASP A 355      41.672   9.788   8.408  1.00  7.90           C
ATOM   2116  CG  ASP A 355      40.350  10.065   9.129  1.00 12.72           C
ATOM   2117  OD1 ASP A 355      39.380   9.314   8.912  1.00 10.32           O
ATOM   2118  OD2 ASP A 355      40.265  11.040   9.913  1.00 11.60           O
ATOM   2119  N   ASN A 356      43.751   9.149  10.807  1.00 11.27           N
ATOM   2120  CA  ASN A 356      43.891   9.703  12.141  1.00 13.30           C
ATOM   2121  C   ASN A 356      44.688  10.978  12.045  1.00 10.59           C
ATOM   2122  O   ASN A 356      45.920  10.947  11.918  1.00 12.91           O
ATOM   2123  CB  ASN A 356      44.530   8.749  13.139  1.00 17.71           C
ATOM   2124  CG  ASN A 356      44.598   9.358  14.525  1.00 24.48           C
ATOM   2125  OD1 ASN A 356      43.569   9.736  15.097  1.00 27.71           O
ATOM   2126  ND2 ASN A 356      45.806   9.496  15.056  1.00 19.57           N
ATOM   2127  N   GLY A 357      43.965  12.089  12.071  1.00 12.60           N
ATOM   2128  CA  GLY A 357      44.555  13.386  11.805  1.00 13.81           C
ATOM   2129  C   GLY A 357      45.155  13.397  10.415  1.00 10.99           C
ATOM   2130  O   GLY A 357      44.472  13.133   9.424  1.00 12.48           O
ATOM   2131  N   ASN A 358      46.441  13.703  10.331  1.00 10.18           N
ATOM   2132  CA  ASN A 358      47.102  13.711   9.039  1.00 10.90           C
ATOM   2133  C   ASN A 358      47.578  12.340   8.607  1.00  8.71           C
ATOM   2134  O   ASN A 358      47.982  12.167   7.462  1.00  9.61           O
ATOM   2135  CB  ASN A 358      48.282  14.679   9.047  1.00 10.29           C
ATOM   2136  CG  ASN A 358      47.849  16.105   9.252  1.00 14.95           C
ATOM   2137  OD1 ASN A 358      46.916  16.582   8.599  1.00 18.25           O
ATOM   2138  ND2 ASN A 358      48.508  16.795  10.175  1.00 18.22           N
ATOM   2139  N   ASP A 359      47.529  11.378   9.525  1.00  9.29           N
ATOM   2140  CA  ASP A 359      48.090  10.052   9.280  1.00  7.78           C
ATOM   2141  C   ASP A 359      47.020   9.066   8.823  1.00  7.31           C
ATOM   2142  O   ASP A 359      45.821   9.349   8.900  1.00  7.95           O
ATOM   2143  CB  ASP A 359      48.802   9.529  10.531  1.00  9.65           C
ATOM   2144  CG  ASP A 359      49.917  10.450  11.004  1.00 11.26           C
ATOM   2145  OD1 ASP A 359      50.535  11.139  10.168  1.00 14.13           O
ATOM   2146  OD2 ASP A 359      50.180  10.466  12.221  1.00 15.09           O
ATOM   2147  N   LEU A 360      47.471   7.916   8.341  1.00  6.90           N
ATOM   2148  CA  LEU A 360      46.582   6.898   7.800  1.00  8.20           C
ATOM   2149  C   LEU A 360      46.950   5.535   8.349  1.00  8.55           C
ATOM   2150  O   LEU A 360      48.097   5.131   8.258  1.00 10.66           O
ATOM   2151  CB  LEU A 360      46.717   6.841   6.277  1.00  8.18           C
ATOM   2152  CG  LEU A 360      45.723   5.908   5.574  1.00 10.04           C
ATOM   2153  CD1 LEU A 360      44.375   6.616   5.409  1.00 10.68           C
ATOM   2154  CD2 LEU A 360      46.264   5.438   4.225  1.00 10.59           C
ATOM   2155  N   TRP A 361      45.974   4.827   8.910  1.00  6.59           N
ATOM   2156  CA  TRP A 361      46.139   3.404   9.210  1.00  6.73           C
ATOM   2157  C   TRP A 361      45.534   2.625   8.057  1.00  5.98           C
ATOM   2158  O   TRP A 361      44.447   2.952   7.595  1.00  7.76           O
ATOM   2159  CB  TRP A 361      45.421   3.028  10.511  1.00  7.59           C
ATOM   2160  CG  TRP A 361      46.165   3.440  11.737  1.00  8.26           C
ATOM   2161  CD1 TRP A 361      45.926   4.542  12.510  1.00 10.97           C
ATOM   2162  CD2 TRP A 361      47.280   2.766  12.327  1.00  7.19           C
ATOM   2163  NE1 TRP A 361      46.823   4.588  13.554  1.00 10.75           N
ATOM   2164  CE2 TRP A 361      47.665   3.512  13.464  1.00  7.74           C
ATOM   2165  CE3 TRP A 361      47.991   1.606  12.008  1.00  8.36           C
ATOM   2166  CZ2 TRP A 361      48.726   3.128  14.289  1.00 11.00           C
ATOM   2167  CZ3 TRP A 361      49.044   1.231  12.829  1.00  9.42           C
ATOM   2168  CH2 TRP A 361      49.401   1.991  13.951  1.00 10.27           C
ATOM   2169  N   MET A 362      46.234   1.601   7.576  1.00  5.82           N
ATOM   2170  CA  MET A 362      45.736   0.848   6.427  1.00  5.23           C
ATOM   2171  C   MET A 362      46.220  -0.596   6.433  1.00  5.43           C
ATOM   2172  O   MET A 362      47.238  -0.935   7.048  1.00  7.03           O
ATOM   2173  CB  MET A 362      46.149   1.536   5.109  1.00  6.45           C
ATOM   2174  CG  MET A 362      47.668   1.670   4.916  1.00  8.83           C
ATOM   2175  SD  MET A 362      48.096   2.289   3.262  1.00  8.46           S
ATOM   2176  CE  MET A 362      48.061   0.744   2.347  1.00  8.43           C
ATOM   2177  N   GLY A 363      45.473  -1.432   5.723  1.00  5.35           N
ATOM   2178  CA  GLY A 363      45.874  -2.797   5.471  1.00  6.53           C
ATOM   2179  C   GLY A 363      46.034  -3.000   3.981  1.00  6.90           C
ATOM   2180  O   GLY A 363      45.491  -2.237   3.174  1.00  7.20           O
ATOM   2181  N   ARG A 364      46.780  -4.030   3.608  1.00  6.86           N
ATOM   2182  CA  ARG A 364      46.839  -4.456   2.211  1.00  6.71           C
ATOM   2183  C   ARG A 364      47.442  -5.855   2.131  1.00  7.11           C
ATOM   2184  O   ARG A 364      48.025  -6.348   3.102  1.00  6.82           O
ATOM   2185  CB  ARG A 364      47.657  -3.471   1.355  1.00  6.79           C
ATOM   2186  CG  ARG A 364      49.132  -3.371   1.768  1.00  6.99           C
ATOM   2187  CD  ARG A 364      49.891  -2.382   0.885  1.00  6.46           C
ATOM   2188  NE  ARG A 364      51.323  -2.420   1.148  1.00  8.11           N
ATOM   2189  CZ  ARG A 364      52.207  -1.608   0.579  1.00 11.57           C
ATOM   2190  NH1 ARG A 364      53.500  -1.722   0.878  1.00 13.55           N
ATOM   2191  NH2 ARG A 364      51.792  -0.683  -0.288  1.00 10.49           N
ATOM   2192  N   THR A 365      47.323  -6.501   0.979  1.00  6.69           N
ATOM   2193  CA  THR A 365      48.014  -7.775   0.805  1.00  6.52           C
ATOM   2194  C   THR A 365      49.513  -7.530   0.774  1.00  6.66           C
ATOM   2195  O   THR A 365      49.958  -6.439   0.404  1.00  7.66           O
ATOM   2196  CB  THR A 365      47.583  -8.492  -0.492  1.00  7.40           C
ATOM   2197  OG1 THR A 365      48.035  -7.734  -1.628  1.00  9.92           O
ATOM   2198  CG2 THR A 365      46.076  -8.622  -0.526  1.00  6.90           C
ATOM   2199  N   ILE A 366      50.304  -8.526   1.162  1.00  5.93           N
ATOM   2200  CA  ILE A 366      51.752  -8.356   1.116  1.00  7.34           C
ATOM   2201  C   ILE A 366      52.235  -8.431  -0.329  1.00  7.59           C
ATOM   2202  O   ILE A 366      53.030  -7.596  -0.769  1.00  9.23           O
ATOM   2203  CB  ILE A 366      52.481  -9.353   2.022  1.00  7.87           C
ATOM   2204  CG1 ILE A 366      52.199  -9.005   3.487  1.00  5.27           C
ATOM   2205  CG2 ILE A 366      53.991  -9.314   1.751  1.00  9.16           C
ATOM   2206  CD1 ILE A 366      52.786 -10.011   4.476  1.00  7.44           C
ATOM   2207  N   SER A 367      51.743  -9.414  -1.072  1.00  8.59           N
ATOM   2208  CA  SER A 367      52.037  -9.501  -2.499  1.00  9.19           C
ATOM   2209  C   SER A 367      51.483  -8.290  -3.239  1.00 10.06           C
ATOM   2210  O   SER A 367      50.414  -7.794  -2.909  1.00 10.07           O
ATOM   2211  CB  SER A 367      51.438 -10.777  -3.078  1.00 10.29           C
ATOM   2212  OG  SER A 367      51.517 -10.767  -4.500  1.00 11.50           O
ATOM   2213  N   LYS A 368      52.212  -7.806  -4.238  1.00 10.72           N
ATOM   2214  CA  LYS A 368      51.674  -6.744  -5.081  1.00 11.34           C
ATOM   2215  C   LYS A 368      50.969  -7.317  -6.305  1.00 11.62           C
ATOM   2216  O   LYS A 368      50.397  -6.572  -7.098  1.00 17.49           O
ATOM   2217  CB  LYS A 368      52.768  -5.767  -5.516  1.00 12.57           C
ATOM   2218  CG  LYS A 368      53.771  -6.335  -6.490  1.00 16.46           C
ATOM   2219  CD  LYS A 368      54.777  -5.258  -6.898  1.00 17.08           C
ATOM   2220  CE  LYS A 368      55.913  -5.845  -7.728  1.00 33.19           C
ATOM   2221  NZ  LYS A 368      55.415  -6.493  -8.973  1.00 36.06           N
ATOM   2222  N   GLU A 369      51.000  -8.643  -6.442  1.00 11.58           N
ATOM   2223  CA  GLU A 369      50.447  -9.327  -7.613  1.00 14.51           C
ATOM   2224  C   GLU A 369      49.130 -10.035  -7.310  1.00 13.27           C
ATOM   2225  O   GLU A 369      48.195 -10.001  -8.112  1.00 16.47           O
ATOM   2226  CB  GLU A 369      51.446 -10.366  -8.142  1.00 17.17           C
ATOM   2227  CG  GLU A 369      52.834  -9.821  -8.431  1.00 30.23           C
ATOM   2228  CD  GLU A 369      52.850  -8.824  -9.575  1.00 40.96           C
ATOM   2229  OE1 GLU A 369      51.942  -8.878 -10.436  1.00 40.22           O
ATOM   2230  OE2 GLU A 369      53.775  -7.984  -9.613  1.00 42.72           O
ATOM   2231  N   SER A 370      49.062 -10.692  -6.156  1.00  9.37           N
ATOM   2232  CA  SER A 370      47.926 -11.558  -5.863  1.00  9.14           C
ATOM   2233  C   SER A 370      47.459 -11.359  -4.433  1.00  9.88           C
ATOM   2234  O   SER A 370      48.089 -10.632  -3.665  1.00  9.28           O
ATOM   2235  CB  SER A 370      48.298 -13.024  -6.066  1.00 11.81           C
ATOM   2236  OG  SER A 370      49.258 -13.424  -5.107  1.00 13.83           O
ATOM   2237  N   ARG A 371      46.363 -12.030  -4.088  1.00  7.57           N
ATOM   2238  CA  ARG A 371      45.773 -11.912  -2.758  1.00  9.38           C
ATOM   2239  C   ARG A 371      46.503 -12.883  -1.833  1.00  6.35           C
ATOM   2240  O   ARG A 371      45.968 -13.921  -1.419  1.00  7.05           O
ATOM   2241  CB  ARG A 371      44.273 -12.199  -2.834  1.00  7.62           C
ATOM   2242  CG  ARG A 371      43.529 -11.186  -3.712  1.00  8.91           C
ATOM   2243  CD  ARG A 371      42.193 -11.723  -4.201  1.00 11.51           C
ATOM   2244  NE  ARG A 371      41.502 -10.686  -4.964  1.00 10.86           N
ATOM   2245  CZ  ARG A 371      40.218 -10.726  -5.297  1.00 14.92           C
ATOM   2246  NH1 ARG A 371      39.467 -11.765  -4.946  1.00 15.60           N
ATOM   2247  NH2 ARG A 371      39.686  -9.725  -5.976  1.00 14.15           N
ATOM   2248  N   SER A 372      47.750 -12.524  -1.554  1.00  7.18           N
ATOM   2249  CA  SER A 372      48.677 -13.319  -0.765  1.00  7.97           C
ATOM   2250  C   SER A 372      49.231 -12.435   0.348  1.00  7.17           C
ATOM   2251  O   SER A 372      49.641 -11.296   0.100  1.00  7.61           O
ATOM   2252  CB  SER A 372      49.812 -13.830  -1.662  1.00  9.28           C
ATOM   2253  OG  SER A 372      50.807 -14.502  -0.913  1.00  9.39           O
ATOM   2254  N   GLY A 373      49.231 -12.957   1.574  1.00  7.63           N
ATOM   2255  CA  GLY A 373      49.712 -12.217   2.727  1.00  5.73           C
ATOM   2256  C   GLY A 373      48.776 -11.089   3.119  1.00  6.29           C
ATOM   2257  O   GLY A 373      47.859 -10.719   2.376  1.00  5.76           O
ATOM   2258  N   TYR A 374      49.016 -10.528   4.298  1.00  5.91           N
ATOM   2259  CA  TYR A 374      48.273  -9.354   4.733  1.00  6.17           C
ATOM   2260  C   TYR A 374      49.084  -8.604   5.777  1.00  4.89           C
ATOM   2261  O   TYR A 374      49.589  -9.213   6.731  1.00  6.34           O
ATOM   2262  CB  TYR A 374      46.878  -9.716   5.280  1.00  5.50           C
ATOM   2263  CG  TYR A 374      45.956  -8.529   5.210  1.00  4.87           C
ATOM   2264  CD1 TYR A 374      45.244  -8.268   4.057  1.00  6.43           C
ATOM   2265  CD2 TYR A 374      45.852  -7.629   6.270  1.00  5.54           C
ATOM   2266  CE1 TYR A 374      44.434  -7.158   3.957  1.00  7.06           C
ATOM   2267  CE2 TYR A 374      45.043  -6.517   6.178  1.00  5.52           C
ATOM   2268  CZ  TYR A 374      44.330  -6.294   5.017  1.00  6.32           C
ATOM   2269  OH  TYR A 374      43.514  -5.191   4.904  1.00  7.11           O
ATOM   2270  N   GLU A 375      49.210  -7.290   5.584  1.00  5.55           N
ATOM   2271  CA  GLU A 375      49.985  -6.416   6.470  1.00  5.41           C
ATOM   2272  C   GLU A 375      49.190  -5.159   6.802  1.00  6.25           C
ATOM   2273  O   GLU A 375      48.369  -4.702   6.003  1.00  7.13           O
ATOM   2274  CB  GLU A 375      51.330  -6.032   5.824  1.00  5.98           C
ATOM   2275  CG  GLU A 375      51.159  -5.311   4.472  1.00  6.67           C
ATOM   2276  CD  GLU A 375      52.472  -4.997   3.772  1.00 11.15           C
ATOM   2277  OE1 GLU A 375      53.543  -5.215   4.370  1.00 12.84           O
ATOM   2278  OE2 GLU A 375      52.426  -4.536   2.610  1.00 12.00           O
ATOM   2279  N   THR A 376      49.436  -4.607   7.984  1.00  5.72           N
ATOM   2280  CA  THR A 376      48.903  -3.302   8.350  1.00  5.77           C
ATOM   2281  C   THR A 376      50.059  -2.396   8.724  1.00  7.37           C
ATOM   2282  O   THR A 376      51.124  -2.874   9.108  1.00  7.06           O
ATOM   2283  CB  THR A 376      47.923  -3.372   9.542  1.00  6.78           C
ATOM   2284  OG1 THR A 376      48.559  -4.026  10.645  1.00  6.73           O
ATOM   2285  CG2 THR A 376      46.666  -4.138   9.166  1.00  8.19           C
ATOM   2286  N   PHE A 377      49.850  -1.091   8.596  1.00  5.38           N
ATOM   2287  CA  PHE A 377      50.829  -0.113   9.053  1.00  6.82           C
ATOM   2288  C   PHE A 377      50.213   1.272   9.079  1.00  6.41           C
ATOM   2289  O   PHE A 377      49.108   1.485   8.574  1.00  6.85           O
ATOM   2290  CB  PHE A 377      52.109  -0.111   8.195  1.00  8.82           C
ATOM   2291  CG  PHE A 377      51.865  -0.095   6.705  1.00  6.35           C
ATOM   2292  CD1 PHE A 377      51.534   1.079   6.034  1.00  7.74           C
ATOM   2293  CD2 PHE A 377      51.991  -1.260   5.968  1.00  9.25           C
ATOM   2294  CE1 PHE A 377      51.327   1.075   4.653  1.00  7.74           C
ATOM   2295  CE2 PHE A 377      51.785  -1.269   4.599  1.00  8.82           C
ATOM   2296  CZ  PHE A 377      51.455  -0.102   3.934  1.00  8.38           C
ATOM   2297  N   LYS A 378      50.940   2.207   9.679  1.00  6.84           N
ATOM   2298  CA  LYS A 378      50.549   3.599   9.689  1.00  7.12           C
ATOM   2299  C   LYS A 378      51.413   4.352   8.689  1.00  7.07           C
ATOM   2300  O   LYS A 378      52.638   4.198   8.678  1.00  9.49           O
ATOM   2301  CB  LYS A 378      50.720   4.192  11.092  1.00  8.63           C
ATOM   2302  CG  LYS A 378      50.365   5.665  11.142  1.00 11.12           C
ATOM   2303  CD  LYS A 378      50.971   6.358  12.358  1.00 21.41           C
ATOM   2304  CE  LYS A 378      50.095   6.244  13.581  1.00 30.14           C
ATOM   2305  NZ  LYS A 378      50.694   6.995  14.731  1.00 32.29           N
ATOM   2306  N   VAL A 379      50.778   5.157   7.845  1.00  7.43           N
ATOM   2307  CA  VAL A 379      51.523   6.022   6.939  1.00  9.42           C
ATOM   2308  C   VAL A 379      51.497   7.435   7.500  1.00  7.67           C
ATOM   2309  O   VAL A 379      50.430   8.014   7.701  1.00  7.54           O
ATOM   2310  CB  VAL A 379      50.944   6.006   5.511  1.00  5.99           C
ATOM   2311  CG1 VAL A 379      51.802   6.867   4.561  1.00  8.80           C
ATOM   2312  CG2 VAL A 379      50.834   4.577   4.996  1.00  7.76           C
ATOM   2313  N   ILE A 380      52.680   7.971   7.777  1.00  9.74           N
ATOM   2314  CA  ILE A 380      52.811   9.311   8.322  1.00 10.07           C
ATOM   2315  C   ILE A 380      52.458  10.304   7.229  1.00  9.90           C
ATOM   2316  O   ILE A 380      53.068  10.303   6.164  1.00 10.78           O
ATOM   2317  CB  ILE A 380      54.243   9.549   8.824  1.00 11.18           C
ATOM   2318  CG1 ILE A 380      54.559   8.574   9.963  1.00 14.08           C
ATOM   2319  CG2 ILE A 380      54.412  10.987   9.285  1.00 12.91           C
ATOM   2320  CD1 ILE A 380      56.031   8.499  10.321  1.00 27.73           C
ATOM   2321  N   GLY A 381      51.445  11.122   7.487  1.00  8.78           N
ATOM   2322  CA  GLY A 381      50.926  12.024   6.480  1.00  9.64           C
ATOM   2323  C   GLY A 381      50.096  11.317   5.425  1.00 10.14           C
ATOM   2324  O   GLY A 381      49.726  11.913   4.415  1.00 10.47           O
ATOM   2325  N   GLY A 382      49.786  10.041   5.656  1.00  8.50           N
ATOM   2326  CA  GLY A 382      49.087   9.239   4.666  1.00 10.38           C
ATOM   2327  C   GLY A 382      47.674   9.701   4.337  1.00  8.19           C
ATOM   2328  O   GLY A 382      47.111   9.323   3.304  1.00  9.37           O
ATOM   2329  N   TRP A 383      47.084  10.503   5.217  1.00  8.71           N
ATOM   2330  CA  TRP A 383      45.764  11.057   4.937  1.00  8.14           C
ATOM   2331  C   TRP A 383      45.813  12.414   4.246  1.00 10.57           C
ATOM   2332  O   TRP A 383      45.013  12.688   3.358  1.00 11.60           O
ATOM   2333  CB  TRP A 383      44.918  11.172   6.207  1.00 10.02           C
ATOM   2334  CG  TRP A 383      43.541  11.658   5.897  1.00 10.53           C
ATOM   2335  CD1 TRP A 383      43.026  12.892   6.158  1.00 14.67           C
ATOM   2336  CD2 TRP A 383      42.514  10.925   5.220  1.00 12.11           C
ATOM   2337  NE1 TRP A 383      41.731  12.971   5.695  1.00 18.22           N
ATOM   2338  CE2 TRP A 383      41.394  11.773   5.117  1.00 16.34           C
ATOM   2339  CE3 TRP A 383      42.431   9.630   4.699  1.00 18.23           C
ATOM   2340  CZ2 TRP A 383      40.201  11.367   4.507  1.00 18.16           C
ATOM   2341  CZ3 TRP A 383      41.243   9.226   4.098  1.00 18.11           C
ATOM   2342  CH2 TRP A 383      40.148  10.093   4.012  1.00 19.19           C
ATOM   2343  N   SER A 384      46.749  13.262   4.660  1.00 10.55           N
ATOM   2344  CA  SER A 384      46.742  14.664   4.227  1.00 11.17           C
ATOM   2345  C   SER A 384      47.785  15.024   3.176  1.00 14.08           C
ATOM   2346  O   SER A 384      47.615  16.009   2.450  1.00 14.59           O
ATOM   2347  CB  SER A 384      46.926  15.587   5.434  1.00 16.08           C
ATOM   2348  OG  SER A 384      45.820  15.498   6.314  1.00 20.37           O
ATOM   2349  N   THR A 385      48.872  14.263   3.116  1.00 12.29           N
ATOM   2350  CA  THR A 385      49.993  14.618   2.251  1.00 13.55           C
ATOM   2351  C   THR A 385      50.062  13.723   1.027  1.00 13.63           C
ATOM   2352  O   THR A 385      50.258  12.512   1.149  1.00 11.88           O
ATOM   2353  CB  THR A 385      51.319  14.522   3.013  1.00 15.95           C
ATOM   2354  OG1 THR A 385      51.304  15.456   4.103  1.00 17.55           O
ATOM   2355  CG2 THR A 385      52.503  14.825   2.090  1.00 17.33           C
ATOM   2356  N   PRO A 386      49.903  14.311  -0.170  1.00 12.30           N
ATOM   2357  CA  PRO A 386      49.992  13.532  -1.409  1.00 11.84           C
ATOM   2358  C   PRO A 386      51.290  12.745  -1.495  1.00 12.74           C
ATOM   2359  O   PRO A 386      52.372  13.270  -1.205  1.00 13.32           O
ATOM   2360  CB  PRO A 386      49.967  14.606  -2.502  1.00 15.30           C
ATOM   2361  CG  PRO A 386      49.286  15.771  -1.881  1.00 21.02           C
ATOM   2362  CD  PRO A 386      49.612  15.735  -0.419  1.00 15.71           C
ATOM   2363  N   ASN A 387      51.165  11.476  -1.864  1.00 12.08           N
ATOM   2364  CA  ASN A 387      52.305  10.610  -2.126  1.00 12.41           C
ATOM   2365  C   ASN A 387      53.222  10.301  -0.938  1.00 11.59           C
ATOM   2366  O   ASN A 387      54.370   9.908  -1.125  1.00 15.83           O
ATOM   2367  CB  ASN A 387      53.117  11.132  -3.315  1.00 16.40           C
ATOM   2368  CG  ASN A 387      53.389  10.055  -4.319  1.00 19.98           C
ATOM   2369  OD1 ASN A 387      52.727   9.021  -4.310  1.00 14.82           O
ATOM   2370  ND2 ASN A 387      54.378  10.268  -5.180  1.00 22.72           N
ATOM   2371  N   SER A 388      52.702  10.452   0.278  1.00 10.89           N
ATOM   2372  CA  SER A 388      53.451  10.097   1.486  1.00 10.24           C
ATOM   2373  C   SER A 388      53.824   8.614   1.515  1.00 11.36           C
ATOM   2374  O   SER A 388      52.985   7.756   1.239  1.00 10.04           O
ATOM   2375  CB  SER A 388      52.625  10.456   2.720  1.00 13.09           C
ATOM   2376  OG  SER A 388      51.265  10.115   2.507  1.00 21.15           O
ATOM   2377  N   LYS A 389      55.075   8.303   1.853  1.00 12.49           N
ATOM   2378  CA  LYS A 389      55.522   6.912   1.835  1.00 13.21           C
ATOM   2379  C   LYS A 389      56.293   6.479   3.072  1.00 12.70           C
ATOM   2380  O   LYS A 389      56.905   5.410   3.085  1.00 16.77           O
ATOM   2381  CB  LYS A 389      56.356   6.624   0.591  1.00 17.33           C
ATOM   2382  CG  LYS A 389      55.568   6.698  -0.694  1.00 15.58           C
ATOM   2383  CD  LYS A 389      56.391   6.155  -1.835  1.00 16.40           C
ATOM   2384  CE  LYS A 389      55.742   6.460  -3.167  1.00 19.63           C
ATOM   2385  NZ  LYS A 389      56.506   5.823  -4.285  1.00 22.50           N
ATOM   2386  N   SER A 390      56.269   7.300   4.107  1.00 11.31           N
ATOM   2387  CA  SER A 390      56.930   6.933   5.344  1.00 13.63           C
ATOM   2388  C   SER A 390      55.964   6.110   6.177  1.00 14.01           C
ATOM   2389  O   SER A 390      54.945   6.623   6.621  1.00 12.43           O
ATOM   2390  CB  SER A 390      57.355   8.188   6.111  1.00 21.51           C
ATOM   2391  OG  SER A 390      58.032   7.857   7.310  1.00 32.23           O
ATOM   2392  N   GLN A 391      56.276   4.833   6.389  1.00 11.56           N
ATOM   2393  CA  GLN A 391      55.433   4.018   7.259  1.00 11.16           C
ATOM   2394  C   GLN A 391      56.088   3.717   8.601  1.00 11.71           C
ATOM   2395  O   GLN A 391      57.312   3.795   8.747  1.00 12.78           O
ATOM   2396  CB  GLN A 391      55.007   2.712   6.582  1.00 12.98           C
ATOM   2397  CG  GLN A 391      56.130   1.749   6.266  1.00 12.50           C
ATOM   2398  CD  GLN A 391      55.639   0.319   6.118  1.00 13.45           C
ATOM   2399  OE1 GLN A 391      55.563  -0.424   7.098  1.00 12.38           O
ATOM   2400  NE2 GLN A 391      55.306  -0.073   4.900  1.00 14.24           N
ATOM   2401  N   VAL A 392      55.253   3.362   9.574  1.00 10.33           N
ATOM   2402  CA  VAL A 392      55.728   2.943  10.883  1.00  9.50           C
ATOM   2403  C   VAL A 392      54.695   1.963  11.442  1.00  9.68           C
ATOM   2404  O   VAL A 392      53.587   1.890  10.925  1.00  8.84           O
ATOM   2405  CB  VAL A 392      55.919   4.162  11.822  1.00 11.01           C
ATOM   2406  CG1 VAL A 392      54.579   4.763  12.214  1.00 10.95           C
ATOM   2407  CG2 VAL A 392      56.725   3.780  13.056  1.00 15.32           C
ATOM   2408  N   ASN A 393      55.069   1.195  12.464  1.00  9.09           N
ATOM   2409  CA  ASN A 393      54.127   0.311  13.155  1.00  8.84           C
ATOM   2410  C   ASN A 393      53.534  -0.779  12.270  1.00  9.49           C
ATOM   2411  O   ASN A 393      52.365  -1.163  12.411  1.00  8.42           O
ATOM   2412  CB  ASN A 393      53.036   1.114  13.859  1.00  8.57           C
ATOM   2413  CG  ASN A 393      53.595   2.070  14.883  1.00 14.40           C
ATOM   2414  OD1 ASN A 393      54.657   1.830  15.464  1.00 20.70           O
ATOM   2415  ND2 ASN A 393      52.890   3.162  15.107  1.00 13.62           N
ATOM   2416  N   ARG A 394      54.353  -1.294  11.367  1.00  7.26           N
ATOM   2417  CA  ARG A 394      53.922  -2.417  10.552  1.00  7.19           C
ATOM   2418  C   ARG A 394      53.627  -3.624  11.431  1.00  6.15           C
ATOM   2419  O   ARG A 394      54.311  -3.850  12.439  1.00  7.85           O
ATOM   2420  CB  ARG A 394      54.981  -2.781   9.504  1.00  7.99           C
ATOM   2421  CG  ARG A 394      54.562  -3.918   8.579  1.00  7.29           C
ATOM   2422  CD  ARG A 394      55.587  -4.109   7.472  1.00 11.08           C
ATOM   2423  NE  ARG A 394      55.220  -5.157   6.518  1.00 10.02           N
ATOM   2424  CZ  ARG A 394      55.702  -6.392   6.535  1.00 11.52           C
ATOM   2425  NH1 ARG A 394      56.565  -6.758   7.478  1.00 13.32           N
ATOM   2426  NH2 ARG A 394      55.320  -7.259   5.606  1.00 10.79           N
ATOM   2427  N   GLN A 395      52.603  -4.380  11.041  1.00  6.27           N
ATOM   2428  CA  GLN A 395      52.348  -5.709  11.603  1.00  5.80           C
ATOM   2429  C   GLN A 395      52.009  -6.672  10.488  1.00  6.16           C
ATOM   2430  O   GLN A 395      51.192  -6.356   9.622  1.00  6.94           O
ATOM   2431  CB  GLN A 395      51.169  -5.678  12.572  1.00  5.90           C
ATOM   2432  CG  GLN A 395      51.412  -4.855  13.818  1.00  5.51           C
ATOM   2433  CD  GLN A 395      50.166  -4.714  14.662  1.00  6.35           C
ATOM   2434  OE1 GLN A 395      49.509  -3.670  14.640  1.00  6.91           O
ATOM   2435  NE2 GLN A 395      49.825  -5.767  15.409  1.00  5.88           N
ATOM   2436  N   VAL A 396      52.620  -7.850  10.509  1.00  4.94           N
ATOM   2437  CA  VAL A 396      52.174  -8.927   9.642  1.00  4.27           C
ATOM   2438  C   VAL A 396      50.942  -9.572  10.283  1.00  6.08           C
ATOM   2439  O   VAL A 396      50.972  -9.935  11.454  1.00  5.87           O
ATOM   2440  CB  VAL A 396      53.266  -9.988   9.486  1.00  7.63           C
ATOM   2441  CG1 VAL A 396      52.726 -11.208   8.753  1.00  7.89           C
ATOM   2442  CG2 VAL A 396      54.479  -9.402   8.751  1.00  9.44           C
ATOM   2443  N   ILE A 397      49.858  -9.692   9.522  1.00  6.63           N
ATOM   2444  CA  ILE A 397      48.662 -10.406   9.982  1.00  6.48           C
ATOM   2445  C   ILE A 397      48.656 -11.826   9.411  1.00  5.97           C
ATOM   2446  O   ILE A 397      48.390 -12.794  10.122  1.00  4.85           O
ATOM   2447  CB  ILE A 397      47.375  -9.643   9.555  1.00  6.12           C
ATOM   2448  CG1 ILE A 397      47.473  -8.155   9.931  1.00  5.43           C
ATOM   2449  CG2 ILE A 397      46.128 -10.313  10.146  1.00  7.02           C
ATOM   2450  CD1 ILE A 397      47.644  -7.893  11.426  1.00  7.60           C
ATOM   2451  N   VAL A 398      48.982 -11.940   8.127  1.00  6.03           N
ATOM   2452  CA  VAL A 398      49.090 -13.224   7.449  1.00  5.46           C
ATOM   2453  C   VAL A 398      50.370 -13.189   6.639  1.00  6.76           C
ATOM   2454  O   VAL A 398      50.545 -12.293   5.809  1.00  7.15           O
ATOM   2455  CB  VAL A 398      47.891 -13.438   6.494  1.00  7.03           C
ATOM   2456  CG1 VAL A 398      48.049 -14.718   5.710  1.00  8.13           C
ATOM   2457  CG2 VAL A 398      46.561 -13.414   7.269  1.00  6.93           C
ATOM   2458  N   ASP A 399      51.275 -14.139   6.860  1.00  4.68           N
ATOM   2459  CA  ASP A 399      52.527 -14.086   6.114  1.00  7.55           C
ATOM   2460  C   ASP A 399      52.302 -14.330   4.624  1.00  7.27           C
ATOM   2461  O   ASP A 399      51.248 -14.834   4.212  1.00  6.88           O
ATOM   2462  CB  ASP A 399      53.618 -14.993   6.714  1.00  8.18           C
ATOM   2463  CG  ASP A 399      53.378 -16.472   6.494  1.00 14.28           C
ATOM   2464  OD1 ASP A 399      53.635 -17.232   7.454  1.00 21.78           O
ATOM   2465  OD2 ASP A 399      53.007 -16.906   5.384  1.00 10.64           O
ATOM   2466  N   ASN A 400      53.296 -13.952   3.822  1.00  9.44           N
ATOM   2467  CA  ASN A 400      53.156 -13.984   2.369  1.00  8.86           C
ATOM   2468  C   ASN A 400      53.271 -15.378   1.764  1.00  9.72           C
ATOM   2469  O   ASN A 400      53.266 -15.527   0.543  1.00 10.82           O
ATOM   2470  CB  ASN A 400      54.159 -13.033   1.701  1.00  8.21           C
ATOM   2471  CG  ASN A 400      53.751 -12.649   0.287  1.00 11.58           C
ATOM   2472  OD1 ASN A 400      52.567 -12.547  -0.026  1.00 10.39           O
ATOM   2473  ND2 ASN A 400      54.745 -12.421  -0.576  1.00 11.42           N
ATOM   2474  N   ASN A 401      53.351 -16.404   2.606  1.00  9.68           N
ATOM   2475  CA  ASN A 401      53.280 -17.773   2.107  1.00  8.58           C
ATOM   2476  C   ASN A 401      51.863 -18.313   2.174  1.00  8.17           C
ATOM   2477  O   ASN A 401      51.620 -19.487   1.897  1.00 10.51           O
ATOM   2478  CB  ASN A 401      54.216 -18.696   2.896  1.00 10.26           C
ATOM   2479  CG  ASN A 401      55.672 -18.401   2.628  1.00 16.24           C
ATOM   2480  OD1 ASN A 401      56.042 -18.050   1.510  1.00 15.97           O
ATOM   2481  ND2 ASN A 401      56.506 -18.532   3.653  1.00 20.85           N
ATOM   2482  N   ASN A 402      50.925 -17.447   2.533  1.00  6.78           N
ATOM   2483  CA  ASN A 402      49.548 -17.866   2.756  1.00  7.48           C
ATOM   2484  C   ASN A 402      48.548 -16.950   2.066  1.00  8.64           C
ATOM   2485  O   ASN A 402      48.803 -15.759   1.899  1.00  7.63           O
ATOM   2486  CB  ASN A 402      49.266 -17.946   4.259  1.00  7.81           C
ATOM   2487  CG  ASN A 402      49.853 -19.191   4.882  1.00  9.83           C
ATOM   2488  OD1 ASN A 402      49.251 -20.263   4.803  1.00 10.81           O
ATOM   2489  ND2 ASN A 402      51.034 -19.067   5.481  1.00 11.65           N
ATOM   2490  N   TRP A 403      47.411 -17.508   1.669  1.00  6.25           N
ATOM   2491  CA  TRP A 403      46.406 -16.747   0.924  1.00  5.83           C
ATOM   2492  C   TRP A 403      45.580 -15.829   1.807  1.00  7.28           C
ATOM   2493  O   TRP A 403      45.213 -16.179   2.936  1.00  7.55           O
ATOM   2494  CB  TRP A 403      45.482 -17.693   0.141  1.00  7.23           C
ATOM   2495  CG  TRP A 403      46.241 -18.562  -0.810  1.00  6.95           C
ATOM   2496  CD1 TRP A 403      46.415 -19.917  -0.728  1.00  9.97           C
ATOM   2497  CD2 TRP A 403      46.947 -18.135  -1.979  1.00  8.14           C
ATOM   2498  NE1 TRP A 403      47.181 -20.357  -1.781  1.00  9.82           N
ATOM   2499  CE2 TRP A 403      47.521 -19.282  -2.562  1.00  7.64           C
ATOM   2500  CE3 TRP A 403      47.161 -16.889  -2.585  1.00 10.57           C
ATOM   2501  CZ2 TRP A 403      48.295 -19.221  -3.719  1.00 10.83           C
ATOM   2502  CZ3 TRP A 403      47.927 -16.833  -3.745  1.00  8.68           C
ATOM   2503  CH2 TRP A 403      48.483 -17.992  -4.295  1.00 10.61           C
ATOM   2504  N   SER A 404      45.289 -14.646   1.280  1.00  5.37           N
ATOM   2505  CA  SER A 404      44.353 -13.743   1.929  1.00  5.53           C
ATOM   2506  C   SER A 404      43.130 -13.573   1.027  1.00  5.33           C
ATOM   2507  O   SER A 404      42.587 -14.567   0.532  1.00  6.13           O
ATOM   2508  CB  SER A 404      45.028 -12.414   2.306  1.00  6.42           C
ATOM   2509  OG  SER A 404      45.620 -11.809   1.168  1.00  6.30           O
ATOM   2510  N   GLY A 405      42.691 -12.338   0.795  1.00  5.95           N
ATOM   2511  CA  GLY A 405      41.401 -12.129   0.157  1.00  7.27           C
ATOM   2512  C   GLY A 405      40.867 -10.751   0.481  1.00  6.00           C
ATOM   2513  O   GLY A 405      41.652  -9.836   0.723  1.00  7.00           O
ATOM   2514  N   ASP A 406      39.541 -10.609   0.479  1.00  5.82           N
ATOM   2515  CA  ASP A 406      38.890  -9.350   0.854  1.00  7.26           C
ATOM   2516  C   ASP A 406      39.262  -8.965   2.279  1.00  6.28           C
ATOM   2517  O   ASP A 406      39.591  -9.818   3.106  1.00  6.92           O
ATOM   2518  CB  ASP A 406      37.362  -9.487   0.830  1.00  7.19           C
ATOM   2519  CG  ASP A 406      36.783  -9.630  -0.559  1.00 12.57           C
ATOM   2520  OD1 ASP A 406      37.512  -9.528  -1.566  1.00 15.01           O
ATOM   2521  OD2 ASP A 406      35.548  -9.807  -0.628  1.00 15.16           O
ATOM   2522  N   SER A 407      39.196  -7.674   2.583  1.00  6.32           N
ATOM   2523  CA  SER A 407      39.333  -7.236   3.965  1.00  5.19           C
ATOM   2524  C   SER A 407      38.458  -6.017   4.135  1.00  5.99           C
ATOM   2525  O   SER A 407      38.138  -5.338   3.158  1.00  5.87           O
ATOM   2526  CB  SER A 407      40.791  -6.914   4.317  1.00  7.19           C
ATOM   2527  OG  SER A 407      41.331  -5.953   3.422  1.00  7.70           O
ATOM   2528  N   GLY A 408      38.051  -5.740   5.363  1.00  5.08           N
ATOM   2529  CA  GLY A 408      37.189  -4.598   5.584  1.00  5.96           C
ATOM   2530  C   GLY A 408      37.220  -4.158   7.027  1.00  5.22           C
ATOM   2531  O   GLY A 408      37.723  -4.858   7.901  1.00  5.57           O
ATOM   2532  N   ILE A 409      36.672  -2.974   7.261  1.00  5.19           N
ATOM   2533  CA  ILE A 409      36.669  -2.366   8.574  1.00  6.00           C
ATOM   2534  C   ILE A 409      35.323  -2.595   9.260  1.00  4.75           C
ATOM   2535  O   ILE A 409      34.293  -2.776   8.595  1.00  6.99           O
ATOM   2536  CB  ILE A 409      36.937  -0.843   8.411  1.00  6.25           C
ATOM   2537  CG1 ILE A 409      37.434  -0.219   9.707  1.00  6.79           C
ATOM   2538  CG2 ILE A 409      35.699  -0.098   7.854  1.00  6.06           C
ATOM   2539  CD1 ILE A 409      37.898   1.236   9.539  1.00  7.21           C
ATOM   2540  N   PHE A 410      35.353  -2.609  10.592  1.00  4.15           N
ATOM   2541  CA  PHE A 410      34.143  -2.434  11.397  1.00  4.90           C
ATOM   2542  C   PHE A 410      34.501  -1.600  12.623  1.00  6.49           C
ATOM   2543  O   PHE A 410      35.662  -1.513  12.992  1.00  7.44           O
ATOM   2544  CB  PHE A 410      33.435  -3.766  11.751  1.00  5.47           C
ATOM   2545  CG  PHE A 410      34.233  -4.720  12.623  1.00  5.14           C
ATOM   2546  CD1 PHE A 410      33.945  -4.862  13.982  1.00  6.77           C
ATOM   2547  CD2 PHE A 410      35.251  -5.497  12.085  1.00  4.81           C
ATOM   2548  CE1 PHE A 410      34.661  -5.765  14.777  1.00  5.88           C
ATOM   2549  CE2 PHE A 410      35.963  -6.397  12.871  1.00  6.00           C
ATOM   2550  CZ  PHE A 410      35.670  -6.524  14.216  1.00  5.23           C
ATOM   2551  N   SER A 411      33.506  -0.966  13.225  1.00  4.50           N
ATOM   2552  CA  SER A 411      33.749  -0.039  14.316  1.00  5.00           C
ATOM   2553  C   SER A 411      33.011  -0.526  15.554  1.00  5.98           C
ATOM   2554  O   SER A 411      31.897  -1.049  15.451  1.00  7.09           O
ATOM   2555  CB  SER A 411      33.303   1.368  13.923  1.00  4.22           C
ATOM   2556  OG  SER A 411      34.106   1.851  12.853  1.00  6.13           O
ATOM   2557  N   VAL A 412      33.649  -0.373  16.712  1.00  5.62           N
ATOM   2558  CA  VAL A 412      33.102  -0.896  17.963  1.00  5.23           C
ATOM   2559  C   VAL A 412      33.169   0.183  19.028  1.00  7.94           C
ATOM   2560  O   VAL A 412      34.237   0.727  19.307  1.00  8.55           O
ATOM   2561  CB  VAL A 412      33.882  -2.134  18.454  1.00  6.19           C
ATOM   2562  CG1 VAL A 412      33.270  -2.687  19.736  1.00  8.87           C
ATOM   2563  CG2 VAL A 412      33.944  -3.207  17.365  1.00  7.33           C
ATOM   2564  N   GLU A 413      32.021   0.500  19.609  1.00  7.61           N
ATOM   2565  CA  GLU A 413      31.945   1.558  20.605  1.00  8.00           C
ATOM   2566  C   GLU A 413      32.477   1.113  21.963  1.00  9.41           C
ATOM   2567  O   GLU A 413      32.006   0.136  22.546  1.00 10.15           O
ATOM   2568  CB  GLU A 413      30.506   2.050  20.745  1.00  8.21           C
ATOM   2569  CG  GLU A 413      30.363   3.214  21.722  1.00  8.94           C
ATOM   2570  CD  GLU A 413      28.973   3.811  21.741  1.00 11.66           C
ATOM   2571  OE1 GLU A 413      28.104   3.357  20.967  1.00 13.07           O
ATOM   2572  OE2 GLU A 413      28.757   4.757  22.531  1.00 13.51           O
ATOM   2573  N   GLY A 414      33.466   1.839  22.468  1.00  7.67           N
ATOM   2574  CA  GLY A 414      33.975   1.581  23.797  1.00 10.37           C
ATOM   2575  C   GLY A 414      33.410   2.602  24.759  1.00 10.51           C
ATOM   2576  O   GLY A 414      32.568   3.421  24.386  1.00 11.74           O
ATOM   2577  N   LYS A 415      33.893   2.566  25.996  1.00 13.06           N
ATOM   2578  CA  LYS A 415      33.384   3.461  27.028  1.00 14.82           C
ATOM   2579  C   LYS A 415      33.561   4.937  26.661  1.00 12.73           C
ATOM   2580  O   LYS A 415      32.647   5.746  26.854  1.00 14.10           O
ATOM   2581  CB  LYS A 415      34.061   3.156  28.367  1.00 20.81           C
ATOM   2582  CG  LYS A 415      33.301   3.669  29.579  1.00 30.22           C
ATOM   2583  CD  LYS A 415      33.717   2.925  30.844  1.00 35.64           C
ATOM   2584  CE  LYS A 415      32.809   3.277  32.012  1.00 41.46           C
ATOM   2585  NZ  LYS A 415      32.833   4.738  32.307  1.00 46.58           N
ATOM   2586  N   SER A 416      34.719   5.276  26.105  1.00 11.77           N
ATOM   2587  CA  SER A 416      35.059   6.673  25.850  1.00 12.50           C
ATOM   2588  C   SER A 416      35.447   6.993  24.406  1.00  9.39           C
ATOM   2589  O   SER A 416      35.589   8.160  24.038  1.00 13.78           O
ATOM   2590  CB  SER A 416      36.183   7.116  26.786  1.00 19.38           C
ATOM   2591  OG  SER A 416      35.765   7.032  28.138  1.00 19.57           O
ATOM   2592  N   CYS A 417      35.615   5.966  23.577  1.00 11.28           N
ATOM   2593  CA  CYS A 417      36.036   6.208  22.204  1.00 10.19           C
ATOM   2594  C   CYS A 417      35.493   5.137  21.281  1.00  7.64           C
ATOM   2595  O   CYS A 417      35.062   4.077  21.740  1.00  8.96           O
ATOM   2596  CB  CYS A 417      37.566   6.276  22.099  1.00  8.80           C
ATOM   2597  SG  CYS A 417      38.460   4.782  22.619  1.00 14.31           S
ATOM   2598  N   ILE A 418      35.499   5.428  19.985  1.00  5.76           N
ATOM   2599  CA  ILE A 418      35.095   4.453  18.971  1.00  5.03           C
ATOM   2600  C   ILE A 418      36.321   3.773  18.397  1.00  5.77           C
ATOM   2601  O   ILE A 418      37.215   4.441  17.852  1.00  7.13           O
ATOM   2602  CB  ILE A 418      34.339   5.118  17.816  1.00  5.69           C
ATOM   2603  CG1 ILE A 418      33.174   5.977  18.325  1.00  7.42           C
ATOM   2604  CG2 ILE A 418      33.865   4.064  16.806  1.00  6.75           C
ATOM   2605  CD1 ILE A 418      32.222   5.284  19.296  1.00  8.64           C
ATOM   2606  N   ASN A 419      36.372   2.447  18.506  1.00  5.72           N
ATOM   2607  CA  ASN A 419      37.539   1.703  18.050  1.00  4.60           C
ATOM   2608  C   ASN A 419      37.363   1.238  16.609  1.00  5.63           C
ATOM   2609  O   ASN A 419      36.234   1.059  16.148  1.00  8.21           O
ATOM   2610  CB  ASN A 419      37.808   0.505  18.966  1.00  5.42           C
ATOM   2611  CG  ASN A 419      39.225  -0.024  18.842  1.00  5.69           C
ATOM   2612  OD1 ASN A 419      40.131   0.675  18.374  1.00  7.11           O
ATOM   2613  ND2 ASN A 419      39.434  -1.266  19.282  1.00  6.20           N
ATOM   2614  N   ARG A 420      38.478   1.057  15.903  1.00  5.15           N
ATOM   2615  CA  ARG A 420      38.440   0.506  14.556  1.00  6.35           C
ATOM   2616  C   ARG A 420      39.029  -0.891  14.569  1.00  5.91           C
ATOM   2617  O   ARG A 420      40.090  -1.121  15.166  1.00  7.10           O
ATOM   2618  CB  ARG A 420      39.237   1.379  13.576  1.00  5.75           C
ATOM   2619  CG  ARG A 420      38.945   2.865  13.647  1.00  6.04           C
ATOM   2620  CD  ARG A 420      37.470   3.194  13.375  1.00  6.44           C
ATOM   2621  NE  ARG A 420      37.309   4.646  13.353  1.00  6.28           N
ATOM   2622  CZ  ARG A 420      36.149   5.288  13.259  1.00  6.65           C
ATOM   2623  NH1 ARG A 420      35.007   4.620  13.191  1.00  6.86           N
ATOM   2624  NH2 ARG A 420      36.141   6.621  13.243  1.00  6.95           N
ATOM   2625  N   CYS A 421      38.325  -1.812  13.914  1.00  6.34           N
ATOM   2626  CA  CYS A 421      38.761  -3.194  13.784  1.00  5.21           C
ATOM   2627  C   CYS A 421      38.711  -3.579  12.310  1.00  4.66           C
ATOM   2628  O   CYS A 421      38.151  -2.864  11.486  1.00  6.06           O
ATOM   2629  CB  CYS A 421      37.816  -4.107  14.556  1.00  6.56           C
ATOM   2630  SG  CYS A 421      37.683  -3.778  16.345  1.00  8.63           S
ATOM   2631  N   PHE A 422      39.304  -4.713  11.971  1.00  4.52           N
ATOM   2632  CA  PHE A 422      39.219  -5.197  10.608  1.00  4.57           C
ATOM   2633  C   PHE A 422      39.230  -6.722  10.584  1.00  4.20           C
ATOM   2634  O   PHE A 422      39.687  -7.392  11.528  1.00  4.49           O
ATOM   2635  CB  PHE A 422      40.352  -4.618   9.741  1.00  5.82           C
ATOM   2636  CG  PHE A 422      41.713  -5.146  10.091  1.00  4.67           C
ATOM   2637  CD1 PHE A 422      42.487  -4.534  11.072  1.00  5.02           C
ATOM   2638  CD2 PHE A 422      42.221  -6.259   9.441  1.00  5.41           C
ATOM   2639  CE1 PHE A 422      43.740  -5.030  11.405  1.00  7.30           C
ATOM   2640  CE2 PHE A 422      43.474  -6.761   9.769  1.00  6.48           C
ATOM   2641  CZ  PHE A 422      44.237  -6.147  10.749  1.00  6.62           C
ATOM   2642  N   TYR A 423      38.699  -7.274   9.499  1.00  5.14           N
ATOM   2643  CA  TYR A 423      38.754  -8.712   9.255  1.00  5.26           C
ATOM   2644  C   TYR A 423      39.506  -8.934   7.955  1.00  4.91           C
ATOM   2645  O   TYR A 423      39.593  -8.027   7.095  1.00  6.19           O
ATOM   2646  CB  TYR A 423      37.338  -9.322   9.149  1.00  5.84           C
ATOM   2647  CG  TYR A 423      36.605  -8.745   7.977  1.00  4.61           C
ATOM   2648  CD1 TYR A 423      35.873  -7.575   8.109  1.00  6.58           C
ATOM   2649  CD2 TYR A 423      36.700  -9.327   6.714  1.00  6.08           C
ATOM   2650  CE1 TYR A 423      35.241  -7.001   7.015  1.00  6.14           C
ATOM   2651  CE2 TYR A 423      36.073  -8.761   5.622  1.00  6.52           C
ATOM   2652  CZ  TYR A 423      35.347  -7.594   5.782  1.00  6.24           C
ATOM   2653  OH  TYR A 423      34.723  -7.002   4.705  1.00  8.34           O
ATOM   2654  N   VAL A 424      40.040 -10.141   7.811  1.00  4.53           N
ATOM   2655  CA  VAL A 424      40.649 -10.589   6.571  1.00  6.37           C
ATOM   2656  C   VAL A 424      40.030 -11.916   6.164  1.00  5.03           C
ATOM   2657  O   VAL A 424      39.973 -12.866   6.957  1.00  5.33           O
ATOM   2658  CB  VAL A 424      42.182 -10.758   6.694  1.00  6.09           C
ATOM   2659  CG1 VAL A 424      42.797 -11.024   5.325  1.00  6.41           C
ATOM   2660  CG2 VAL A 424      42.797  -9.502   7.308  1.00  7.54           C
ATOM   2661  N   GLU A 425      39.553 -11.951   4.927  1.00  5.46           N
ATOM   2662  CA  GLU A 425      39.066 -13.161   4.279  1.00  4.06           C
ATOM   2663  C   GLU A 425      40.253 -13.984   3.812  1.00  5.19           C
ATOM   2664  O   GLU A 425      41.122 -13.467   3.110  1.00  6.29           O
ATOM   2665  CB  GLU A 425      38.215 -12.777   3.071  1.00  4.29           C
ATOM   2666  CG  GLU A 425      37.670 -13.963   2.282  1.00  4.03           C
ATOM   2667  CD  GLU A 425      37.009 -13.556   0.972  1.00  5.66           C
ATOM   2668  OE1 GLU A 425      37.525 -12.630   0.304  1.00  5.97           O
ATOM   2669  OE2 GLU A 425      35.989 -14.182   0.595  1.00  7.99           O
ATOM   2670  N   LEU A 426      40.293 -15.255   4.211  1.00  4.73           N
ATOM   2671  CA  LEU A 426      41.400 -16.142   3.875  1.00  4.67           C
ATOM   2672  C   LEU A 426      40.868 -17.185   2.884  1.00  5.20           C
ATOM   2673  O   LEU A 426      40.247 -18.176   3.272  1.00  5.47           O
ATOM   2674  CB  LEU A 426      41.956 -16.797   5.149  1.00  5.55           C
ATOM   2675  CG  LEU A 426      42.249 -15.802   6.269  1.00  5.69           C
ATOM   2676  CD1 LEU A 426      42.649 -16.551   7.552  1.00  6.74           C
ATOM   2677  CD2 LEU A 426      43.349 -14.831   5.842  1.00  7.03           C
ATOM   2678  N   ILE A 427      41.071 -16.924   1.591  1.00  4.53           N
ATOM   2679  CA  ILE A 427      40.438 -17.721   0.548  1.00  6.00           C
ATOM   2680  C   ILE A 427      41.233 -18.993   0.283  1.00  5.77           C
ATOM   2681  O   ILE A 427      42.448 -18.941   0.084  1.00  6.41           O
ATOM   2682  CB  ILE A 427      40.288 -16.935  -0.776  1.00  5.80           C
ATOM   2683  CG1 ILE A 427      39.442 -15.676  -0.569  1.00  7.74           C
ATOM   2684  CG2 ILE A 427      39.676 -17.842  -1.850  1.00  6.93           C
ATOM   2685  CD1 ILE A 427      39.504 -14.712  -1.745  1.00  7.92           C
ATOM   2686  N   ARG A 428      40.540 -20.132   0.279  1.00  5.78           N
ATOM   2687  CA  ARG A 428      41.169 -21.405  -0.041  1.00  6.57           C
ATOM   2688  C   ARG A 428      40.454 -22.073  -1.211  1.00  7.49           C
ATOM   2689  O   ARG A 428      39.264 -21.833  -1.453  1.00  6.79           O
ATOM   2690  CB  ARG A 428      41.150 -22.342   1.179  1.00  5.98           C
ATOM   2691  CG  ARG A 428      41.858 -21.788   2.423  1.00  8.71           C
ATOM   2692  CD  ARG A 428      43.324 -21.458   2.140  1.00  6.96           C
ATOM   2693  NE  ARG A 428      44.085 -22.605   1.645  1.00  7.40           N
ATOM   2694  CZ  ARG A 428      44.738 -23.469   2.419  1.00  9.11           C
ATOM   2695  NH1 ARG A 428      44.729 -23.348   3.752  1.00  8.09           N
ATOM   2696  NH2 ARG A 428      45.416 -24.457   1.855  1.00  8.47           N
ATOM   2697  N   GLY A 429      41.181 -22.924  -1.931  1.00  6.40           N
ATOM   2698  CA  GLY A 429      40.635 -23.573  -3.110  1.00  7.43           C
ATOM   2699  C   GLY A 429      40.888 -22.840  -4.414  1.00  8.69           C
ATOM   2700  O   GLY A 429      41.873 -22.120  -4.561  1.00  9.46           O
ATOM   2701  N   ARG A 430      39.980 -23.017  -5.368  1.00 10.78           N
ATOM   2702  CA  ARG A 430      40.178 -22.465  -6.703  1.00 11.19           C
ATOM   2703  C   ARG A 430      39.988 -20.946  -6.693  1.00 13.27           C
ATOM   2704  O   ARG A 430      39.252 -20.405  -5.868  1.00 13.99           O
ATOM   2705  CB  ARG A 430      39.282 -23.209  -7.708  1.00 13.40           C
ATOM   2706  CG  ARG A 430      39.698 -24.673  -7.821  1.00 16.67           C
ATOM   2707  CD  ARG A 430      39.157 -25.434  -9.039  1.00 18.50           C
ATOM   2708  NE  ARG A 430      39.771 -26.754  -9.151  1.00 20.69           N
ATOM   2709  CZ  ARG A 430      39.915 -27.434 -10.290  1.00 15.82           C
ATOM   2710  NH1 ARG A 430      39.482 -26.920 -11.436  1.00 23.74           N
ATOM   2711  NH2 ARG A 430      40.497 -28.626 -10.285  1.00 20.09           N
ATOM   2712  N   PRO A 431      40.686 -20.233  -7.588  1.00 12.98           N
ATOM   2713  CA  PRO A 431      41.534 -20.775  -8.652  1.00 13.74           C
ATOM   2714  C   PRO A 431      42.970 -21.124  -8.250  1.00 12.41           C
ATOM   2715  O   PRO A 431      43.622 -21.860  -8.991  1.00 12.90           O
ATOM   2716  CB  PRO A 431      41.543 -19.638  -9.677  1.00 15.02           C
ATOM   2717  CG  PRO A 431      41.458 -18.408  -8.846  1.00 15.33           C
ATOM   2718  CD  PRO A 431      40.595 -18.762  -7.648  1.00 14.24           C
ATOM   2719  N   GLN A 432      43.457 -20.640  -7.111  1.00 10.95           N
ATOM   2720  CA  GLN A 432      44.876 -20.843  -6.779  1.00 10.56           C
ATOM   2721  C   GLN A 432      45.252 -22.279  -6.441  1.00 12.06           C
ATOM   2722  O   GLN A 432      46.386 -22.696  -6.687  1.00 13.92           O
ATOM   2723  CB  GLN A 432      45.311 -19.942  -5.619  1.00 10.68           C
ATOM   2724  CG  GLN A 432      45.199 -18.436  -5.891  1.00 12.49           C
ATOM   2725  CD  GLN A 432      46.152 -17.922  -6.978  1.00 14.71           C
ATOM   2726  OE1 GLN A 432      47.092 -18.612  -7.390  1.00 16.63           O
ATOM   2727  NE2 GLN A 432      45.904 -16.702  -7.442  1.00 20.30           N
ATOM   2728  N   GLU A 433      44.323 -23.019  -5.843  1.00 10.43           N
ATOM   2729  CA  GLU A 433      44.605 -24.366  -5.364  1.00  9.54           C
ATOM   2730  C   GLU A 433      43.674 -25.349  -6.053  1.00 13.36           C
ATOM   2731  O   GLU A 433      42.508 -25.488  -5.679  1.00 13.45           O
ATOM   2732  CB  GLU A 433      44.441 -24.428  -3.839  1.00  9.07           C
ATOM   2733  CG  GLU A 433      45.337 -23.427  -3.118  1.00  9.40           C
ATOM   2734  CD  GLU A 433      45.106 -23.396  -1.619  1.00  9.80           C
ATOM   2735  OE1 GLU A 433      46.005 -23.841  -0.862  1.00 10.25           O
ATOM   2736  OE2 GLU A 433      44.025 -22.912  -1.211  1.00  9.16           O
ATOM   2737  N   THR A 434      44.192 -26.026  -7.073  1.00 11.67           N
ATOM   2738  CA  THR A 434      43.348 -26.834  -7.947  1.00 13.99           C
ATOM   2739  C   THR A 434      43.171 -28.304  -7.549  1.00 14.01           C
ATOM   2740  O   THR A 434      42.448 -29.038  -8.227  1.00 14.86           O
ATOM   2741  CB  THR A 434      43.822 -26.749  -9.416  1.00 15.69           C
ATOM   2742  OG1 THR A 434      45.177 -27.205  -9.505  1.00 18.20           O
ATOM   2743  CG2 THR A 434      43.726 -25.319  -9.923  1.00 18.00           C
ATOM   2744  N   ARG A 435      43.801 -28.744  -6.460  1.00 13.01           N
ATOM   2745  CA  ARG A 435      43.575 -30.103  -5.971  1.00 12.48           C
ATOM   2746  C   ARG A 435      42.099 -30.313  -5.644  1.00 13.53           C
ATOM   2747  O   ARG A 435      41.552 -31.396  -5.824  1.00 12.83           O
ATOM   2748  CB  ARG A 435      44.430 -30.403  -4.731  1.00 15.15           C
ATOM   2749  CG  ARG A 435      44.109 -31.752  -4.116  1.00 14.11           C
ATOM   2750  CD  ARG A 435      44.912 -32.111  -2.875  1.00 13.42           C
ATOM   2751  NE  ARG A 435      44.506 -33.450  -2.488  1.00 16.06           N
ATOM   2752  CZ  ARG A 435      43.468 -33.728  -1.705  1.00 15.02           C
ATOM   2753  NH1 ARG A 435      42.755 -32.745  -1.149  1.00 10.19           N
ATOM   2754  NH2 ARG A 435      43.152 -34.995  -1.465  1.00 16.71           N
ATOM   2755  N   VAL A 436      41.470 -29.260  -5.134  1.00 10.08           N
ATOM   2756  CA  VAL A 436      40.052 -29.286  -4.796  1.00  8.95           C
ATOM   2757  C   VAL A 436      39.248 -28.532  -5.845  1.00  7.69           C
ATOM   2758  O   VAL A 436      39.797 -27.718  -6.598  1.00  9.96           O
ATOM   2759  CB  VAL A 436      39.789 -28.638  -3.406  1.00  9.11           C
ATOM   2760  CG1 VAL A 436      40.610 -29.330  -2.346  1.00 10.16           C
ATOM   2761  CG2 VAL A 436      40.095 -27.121  -3.424  1.00  7.41           C
ATOM   2762  N   TRP A 437      37.938 -28.769  -5.874  1.00  8.84           N
ATOM   2763  CA  TRP A 437      37.081 -28.151  -6.884  1.00  9.07           C
ATOM   2764  C   TRP A 437      36.245 -26.980  -6.370  1.00  8.03           C
ATOM   2765  O   TRP A 437      35.556 -26.321  -7.143  1.00  9.30           O
ATOM   2766  CB  TRP A 437      36.163 -29.204  -7.512  1.00 10.86           C
ATOM   2767  CG  TRP A 437      36.928 -30.217  -8.293  1.00 12.48           C
ATOM   2768  CD1 TRP A 437      37.529 -31.347  -7.809  1.00 17.36           C
ATOM   2769  CD2 TRP A 437      37.204 -30.180  -9.696  1.00 12.50           C
ATOM   2770  NE1 TRP A 437      38.154 -32.021  -8.832  1.00 18.75           N
ATOM   2771  CE2 TRP A 437      37.969 -31.326 -10.000  1.00 16.85           C
ATOM   2772  CE3 TRP A 437      36.877 -29.293 -10.726  1.00 14.32           C
ATOM   2773  CZ2 TRP A 437      38.407 -31.614 -11.294  1.00 19.13           C
ATOM   2774  CZ3 TRP A 437      37.317 -29.579 -12.018  1.00 18.65           C
ATOM   2775  CH2 TRP A 437      38.077 -30.728 -12.283  1.00 17.17           C
ATOM   2776  N   TRP A 438      36.315 -26.744  -5.060  1.00  7.75           N
ATOM   2777  CA  TRP A 438      35.541 -25.686  -4.414  1.00  7.55           C
ATOM   2778  C   TRP A 438      36.380 -24.431  -4.165  1.00  7.97           C
ATOM   2779  O   TRP A 438      37.608 -24.430  -4.352  1.00  7.48           O
ATOM   2780  CB  TRP A 438      34.954 -26.201  -3.085  1.00  8.25           C
ATOM   2781  CG  TRP A 438      35.955 -26.949  -2.213  1.00  7.36           C
ATOM   2782  CD1 TRP A 438      36.080 -28.314  -2.090  1.00  7.85           C
ATOM   2783  CD2 TRP A 438      36.962 -26.385  -1.359  1.00  5.86           C
ATOM   2784  NE1 TRP A 438      37.088 -28.623  -1.224  1.00  7.78           N
ATOM   2785  CE2 TRP A 438      37.648 -27.461  -0.753  1.00  5.74           C
ATOM   2786  CE3 TRP A 438      37.350 -25.074  -1.039  1.00  6.35           C
ATOM   2787  CZ2 TRP A 438      38.711 -27.272   0.138  1.00  6.02           C
ATOM   2788  CZ3 TRP A 438      38.394 -24.888  -0.154  1.00  5.87           C
ATOM   2789  CH2 TRP A 438      39.067 -25.981   0.428  1.00  5.63           C
ATOM   2790  N   THR A 439      35.695 -23.366  -3.749  1.00  6.93           N
ATOM   2791  CA  THR A 439      36.324 -22.137  -3.278  1.00  6.53           C
ATOM   2792  C   THR A 439      35.585 -21.758  -2.010  1.00  5.67           C
ATOM   2793  O   THR A 439      34.357 -21.710  -2.002  1.00  6.80           O
ATOM   2794  CB  THR A 439      36.122 -21.000  -4.280  1.00  7.02           C
ATOM   2795  OG1 THR A 439      36.707 -21.374  -5.536  1.00 10.63           O
ATOM   2796  CG2 THR A 439      36.754 -19.708  -3.756  1.00  8.20           C
ATOM   2797  N   SER A 440      36.327 -21.505  -0.940  1.00  4.53           N
ATOM   2798  CA  SER A 440      35.711 -21.085   0.315  1.00  4.30           C
ATOM   2799  C   SER A 440      36.686 -20.197   1.066  1.00  6.08           C
ATOM   2800  O   SER A 440      37.704 -19.782   0.518  1.00  7.46           O
ATOM   2801  CB  SER A 440      35.317 -22.307   1.152  1.00  5.42           C
ATOM   2802  OG  SER A 440      34.406 -21.942   2.183  1.00  5.89           O
ATOM   2803  N   ASN A 441      36.377 -19.881   2.318  1.00  5.75           N
ATOM   2804  CA  ASN A 441      37.266 -19.019   3.087  1.00  5.24           C
ATOM   2805  C   ASN A 441      37.090 -19.230   4.573  1.00  5.50           C
ATOM   2806  O   ASN A 441      36.041 -19.705   5.018  1.00  4.70           O
ATOM   2807  CB  ASN A 441      36.991 -17.537   2.790  1.00  6.03           C
ATOM   2808  CG  ASN A 441      35.727 -17.044   3.460  1.00  6.29           C
ATOM   2809  OD1 ASN A 441      34.629 -17.245   2.945  1.00  7.85           O
ATOM   2810  ND2 ASN A 441      35.871 -16.389   4.609  1.00  6.27           N
ATOM   2811  N   SER A 442      38.115 -18.855   5.334  1.00  4.65           N
ATOM   2812  CA  SER A 442      37.955 -18.619   6.768  1.00  6.64           C
ATOM   2813  C   SER A 442      38.224 -17.137   7.028  1.00  5.08           C
ATOM   2814  O   SER A 442      38.447 -16.363   6.080  1.00  5.11           O
ATOM   2815  CB  SER A 442      38.881 -19.509   7.608  1.00  7.06           C
ATOM   2816  OG  SER A 442      40.240 -19.133   7.460  1.00  6.12           O
ATOM   2817  N   ILE A 443      38.182 -16.738   8.298  1.00  5.34           N
ATOM   2818  CA  ILE A 443      38.474 -15.347   8.637  1.00  5.12           C
ATOM   2819  C   ILE A 443      39.422 -15.239   9.811  1.00  6.01           C
ATOM   2820  O   ILE A 443      39.538 -16.147  10.646  1.00  5.74           O
ATOM   2821  CB  ILE A 443      37.211 -14.500   8.939  1.00  8.22           C
ATOM   2822  CG1 ILE A 443      36.469 -15.004  10.182  1.00 10.47           C
ATOM   2823  CG2 ILE A 443      36.289 -14.445   7.722  1.00  8.74           C
ATOM   2824  CD1 ILE A 443      35.308 -14.081  10.610  1.00 12.29           C
ATOM   2825  N   VAL A 444      40.106 -14.105   9.861  1.00  5.10           N
ATOM   2826  CA  VAL A 444      40.872 -13.707  11.032  1.00  5.47           C
ATOM   2827  C   VAL A 444      40.535 -12.236  11.268  1.00  6.25           C
ATOM   2828  O   VAL A 444      40.309 -11.480  10.318  1.00  5.60           O
ATOM   2829  CB  VAL A 444      42.387 -13.977  10.872  1.00  6.67           C
ATOM   2830  CG1 VAL A 444      42.997 -13.115   9.753  1.00  7.38           C
ATOM   2831  CG2 VAL A 444      43.107 -13.755  12.206  1.00  6.85           C
ATOM   2832  N   VAL A 445      40.474 -11.835  12.537  1.00  5.14           N
ATOM   2833  CA  VAL A 445      39.942 -10.528  12.916  1.00  4.28           C
ATOM   2834  C   VAL A 445      40.826  -9.902  13.981  1.00  5.98           C
ATOM   2835  O   VAL A 445      41.230 -10.581  14.922  1.00  5.06           O
ATOM   2836  CB  VAL A 445      38.508 -10.669  13.476  1.00  4.27           C
ATOM   2837  CG1 VAL A 445      37.879  -9.288  13.686  1.00  5.65           C
ATOM   2838  CG2 VAL A 445      37.626 -11.515  12.534  1.00  5.21           C
ATOM   2839  N   PHE A 446      41.122  -8.608  13.819  1.00  4.95           N
ATOM   2840  CA  PHE A 446      41.998  -7.850  14.723  1.00  4.96           C
ATOM   2841  C   PHE A 446      41.285  -6.558  15.090  1.00  5.22           C
ATOM   2842  O   PHE A 446      40.500  -6.036  14.294  1.00  6.58           O
ATOM   2843  CB  PHE A 446      43.336  -7.517  14.037  1.00  5.35           C
ATOM   2844  CG  PHE A 446      44.397  -8.557  14.245  1.00  4.84           C
ATOM   2845  CD1 PHE A 446      44.242  -9.829  13.719  1.00  6.78           C
ATOM   2846  CD2 PHE A 446      45.552  -8.276  14.975  1.00  7.54           C
ATOM   2847  CE1 PHE A 446      45.214 -10.812  13.919  1.00  6.77           C
ATOM   2848  CE2 PHE A 446      46.524  -9.238  15.176  1.00  7.20           C
ATOM   2849  CZ  PHE A 446      46.360 -10.517  14.648  1.00  7.11           C
ATOM   2850  N   CYS A 447      41.564  -6.041  16.285  1.00  5.16           N
ATOM   2851  CA  CYS A 447      40.980  -4.778  16.733  1.00  4.80           C
ATOM   2852  C   CYS A 447      42.053  -3.777  17.158  1.00  5.82           C
ATOM   2853  O   CYS A 447      43.111  -4.144  17.658  1.00  6.75           O
ATOM   2854  CB  CYS A 447      39.998  -4.999  17.879  1.00  6.15           C
ATOM   2855  SG  CYS A 447      38.356  -5.515  17.284  1.00  8.62           S
ATOM   2856  N   GLY A 448      41.769  -2.497  16.943  1.00  4.38           N
ATOM   2857  CA  GLY A 448      42.671  -1.448  17.377  1.00  5.64           C
ATOM   2858  C   GLY A 448      42.990  -1.559  18.852  1.00  7.64           C
ATOM   2859  O   GLY A 448      42.149  -1.961  19.656  1.00  6.10           O
ATOM   2860  N   THR A 449      44.216  -1.209  19.213  1.00  6.86           N
ATOM   2861  CA  THR A 449      44.596  -1.178  20.616  1.00  6.35           C
ATOM   2862  C   THR A 449      45.400   0.077  20.887  1.00  6.27           C
ATOM   2863  O   THR A 449      46.104   0.562  20.008  1.00  8.63           O
ATOM   2864  CB  THR A 449      45.411  -2.433  21.021  1.00  7.78           C
ATOM   2865  OG1 THR A 449      45.712  -2.373  22.420  1.00  5.87           O
ATOM   2866  CG2 THR A 449      46.708  -2.545  20.203  1.00  8.17           C
ATOM   2867  N   SER A 450      45.285   0.594  22.106  1.00  7.07           N
ATOM   2868  CA  SER A 450      46.160   1.666  22.561  1.00  7.44           C
ATOM   2869  C   SER A 450      47.295   1.108  23.414  1.00 10.22           C
ATOM   2870  O   SER A 450      48.123   1.863  23.924  1.00 11.65           O
ATOM   2871  CB  SER A 450      45.368   2.693  23.369  1.00 11.03           C
ATOM   2872  OG  SER A 450      44.707   2.080  24.458  1.00 13.80           O
ATOM   2873  N   GLY A 451      47.323  -0.215  23.578  1.00  8.09           N
ATOM   2874  CA  GLY A 451      48.336  -0.874  24.380  1.00  9.96           C
ATOM   2875  C   GLY A 451      49.526  -1.317  23.552  1.00  9.11           C
ATOM   2876  O   GLY A 451      49.904  -0.663  22.582  1.00 11.50           O
ATOM   2877  N   THR A 452      50.132  -2.426  23.953  1.00  7.55           N
ATOM   2878  CA  THR A 452      51.271  -2.969  23.224  1.00  9.01           C
ATOM   2879  C   THR A 452      50.962  -4.384  22.743  1.00  7.56           C
ATOM   2880  O   THR A 452      49.945  -4.980  23.113  1.00  8.11           O
ATOM   2881  CB  THR A 452      52.573  -2.952  24.059  1.00 11.15           C
ATOM   2882  OG1 THR A 452      52.372  -3.679  25.271  1.00  9.82           O
ATOM   2883  CG2 THR A 452      52.967  -1.509  24.401  1.00 13.86           C
ATOM   2884  N   TYR A 453      51.860  -4.917  21.930  1.00  6.88           N
ATOM   2885  CA  TYR A 453      51.609  -6.164  21.226  1.00  5.24           C
ATOM   2886  C   TYR A 453      52.916  -6.666  20.658  1.00  6.39           C
ATOM   2887  O   TYR A 453      53.911  -5.938  20.634  1.00  7.26           O
ATOM   2888  CB  TYR A 453      50.567  -5.960  20.113  1.00  6.14           C
ATOM   2889  CG  TYR A 453      50.899  -4.806  19.205  1.00  5.50           C
ATOM   2890  CD1 TYR A 453      51.805  -4.964  18.170  1.00  6.34           C
ATOM   2891  CD2 TYR A 453      50.318  -3.552  19.399  1.00  6.05           C
ATOM   2892  CE1 TYR A 453      52.137  -3.898  17.336  1.00  5.81           C
ATOM   2893  CE2 TYR A 453      50.639  -2.476  18.569  1.00  7.90           C
ATOM   2894  CZ  TYR A 453      51.553  -2.665  17.540  1.00  7.37           C
ATOM   2895  OH  TYR A 453      51.891  -1.624  16.704  1.00  7.70           O
ATOM   2896  N   GLY A 454      52.898  -7.919  20.212  1.00  7.11           N
ATOM   2897  CA  GLY A 454      54.057  -8.557  19.626  1.00  7.38           C
ATOM   2898  C   GLY A 454      53.869  -8.832  18.151  1.00  5.96           C
ATOM   2899  O   GLY A 454      53.399  -7.969  17.404  1.00  6.64           O
ATOM   2900  N   THR A 455      54.239 -10.039  17.728  1.00  5.06           N
ATOM   2901  CA  THR A 455      54.189 -10.419  16.320  1.00  5.76           C
ATOM   2902  C   THR A 455      53.686 -11.846  16.158  1.00  6.61           C
ATOM   2903  O   THR A 455      53.714 -12.647  17.098  1.00  7.04           O
ATOM   2904  CB  THR A 455      55.577 -10.321  15.643  1.00  7.56           C
ATOM   2905  OG1 THR A 455      56.552 -11.018  16.436  1.00  7.44           O
ATOM   2906  CG2 THR A 455      55.996  -8.868  15.498  1.00  8.80           C
ATOM   2907  N   GLY A 456      53.239 -12.150  14.950  1.00  6.05           N
ATOM   2908  CA  GLY A 456      52.844 -13.498  14.596  1.00  7.07           C
ATOM   2909  C   GLY A 456      52.336 -13.548  13.175  1.00  5.95           C
ATOM   2910  O   GLY A 456      52.558 -12.628  12.385  1.00  6.62           O
ATOM   2911  N   SER A 457      51.664 -14.646  12.848  1.00  6.97           N
ATOM   2912  CA  SER A 457      51.013 -14.823  11.553  1.00  4.82           C
ATOM   2913  C   SER A 457      49.864 -15.782  11.787  1.00  5.06           C
ATOM   2914  O   SER A 457      50.048 -16.835  12.410  1.00  5.95           O
ATOM   2915  CB  SER A 457      51.966 -15.401  10.505  1.00  5.62           C
ATOM   2916  OG  SER A 457      51.286 -15.659   9.294  1.00  8.08           O
ATOM   2917  N   TRP A 458      48.683 -15.418  11.302  1.00  5.24           N
ATOM   2918  CA  TRP A 458      47.483 -16.187  11.586  1.00  5.07           C
ATOM   2919  C   TRP A 458      46.750 -16.497  10.291  1.00  5.92           C
ATOM   2920  O   TRP A 458      45.705 -15.922  10.004  1.00  5.98           O
ATOM   2921  CB  TRP A 458      46.587 -15.411  12.549  1.00  5.15           C
ATOM   2922  CG  TRP A 458      47.212 -15.163  13.909  1.00  4.40           C
ATOM   2923  CD1 TRP A 458      47.064 -15.926  15.038  1.00  4.63           C
ATOM   2924  CD2 TRP A 458      48.086 -14.077  14.275  1.00  4.92           C
ATOM   2925  NE1 TRP A 458      47.781 -15.383  16.082  1.00  5.12           N
ATOM   2926  CE2 TRP A 458      48.412 -14.245  15.643  1.00  5.02           C
ATOM   2927  CE3 TRP A 458      48.612 -12.976  13.583  1.00  4.05           C
ATOM   2928  CZ2 TRP A 458      49.240 -13.346  16.334  1.00  5.41           C
ATOM   2929  CZ3 TRP A 458      49.441 -12.086  14.273  1.00  5.98           C
ATOM   2930  CH2 TRP A 458      49.741 -12.278  15.634  1.00  6.27           C
ATOM   2931  N   PRO A 459      47.313 -17.412   9.497  1.00  4.59           N
ATOM   2932  CA  PRO A 459      46.719 -17.768   8.210  1.00  4.65           C
ATOM   2933  C   PRO A 459      45.564 -18.751   8.374  1.00  6.20           C
ATOM   2934  O   PRO A 459      45.233 -19.150   9.492  1.00  5.79           O
ATOM   2935  CB  PRO A 459      47.876 -18.456   7.496  1.00  6.55           C
ATOM   2936  CG  PRO A 459      48.565 -19.191   8.602  1.00  7.40           C
ATOM   2937  CD  PRO A 459      48.495 -18.246   9.799  1.00  6.84           C
ATOM   2938  N   ASP A 460      44.964 -19.150   7.267  1.00  5.02           N
ATOM   2939  CA  ASP A 460      43.851 -20.080   7.339  1.00  4.68           C
ATOM   2940  C   ASP A 460      44.208 -21.364   8.077  1.00  5.94           C
ATOM   2941  O   ASP A 460      43.479 -21.804   8.974  1.00  6.37           O
ATOM   2942  CB  ASP A 460      43.366 -20.428   5.939  1.00  5.32           C
ATOM   2943  CG  ASP A 460      42.370 -21.557   5.961  1.00  6.16           C
ATOM   2944  OD1 ASP A 460      41.218 -21.301   6.353  1.00  7.49           O
ATOM   2945  OD2 ASP A 460      42.747 -22.693   5.598  1.00  6.83           O
ATOM   2946  N   GLY A 461      45.317 -21.982   7.679  1.00  6.59           N
ATOM   2947  CA  GLY A 461      45.846 -23.127   8.401  1.00  7.34           C
ATOM   2948  C   GLY A 461      45.449 -24.505   7.911  1.00  6.61           C
ATOM   2949  O   GLY A 461      45.958 -25.498   8.420  1.00  7.51           O
ATOM   2950  N   ALA A 462      44.569 -24.582   6.922  1.00  6.35           N
ATOM   2951  CA  ALA A 462      44.194 -25.902   6.415  1.00  5.54           C
ATOM   2952  C   ALA A 462      45.302 -26.434   5.530  1.00  7.77           C
ATOM   2953  O   ALA A 462      45.986 -25.668   4.849  1.00  7.65           O
ATOM   2954  CB  ALA A 462      42.885 -25.843   5.639  1.00  5.90           C
ATOM   2955  N   ASN A 463      45.485 -27.751   5.555  1.00  6.93           N
ATOM   2956  CA  ASN A 463      46.390 -28.425   4.636  1.00  6.01           C
ATOM   2957  C   ASN A 463      45.554 -28.845   3.434  1.00  8.62           C
ATOM   2958  O   ASN A 463      44.635 -29.647   3.569  1.00  7.55           O
ATOM   2959  CB  ASN A 463      46.994 -29.649   5.337  1.00  7.56           C
ATOM   2960  CG  ASN A 463      47.977 -30.398   4.472  1.00 10.19           C
ATOM   2961  OD1 ASN A 463      47.907 -30.356   3.249  1.00  9.78           O
ATOM   2962  ND2 ASN A 463      48.904 -31.103   5.114  1.00 12.61           N
ATOM   2963  N   ILE A 464      45.847 -28.278   2.264  1.00  7.76           N
ATOM   2964  CA  ILE A 464      45.034 -28.540   1.082  1.00  9.35           C
ATOM   2965  C   ILE A 464      44.959 -30.047   0.764  1.00 11.78           C
ATOM   2966  O   ILE A 464      43.956 -30.524   0.229  1.00  9.41           O
ATOM   2967  CB  ILE A 464      45.531 -27.721  -0.142  1.00 11.05           C
ATOM   2968  CG1 ILE A 464      44.440 -27.645  -1.212  1.00 12.09           C
ATOM   2969  CG2 ILE A 464      46.835 -28.278  -0.692  1.00 11.92           C
ATOM   2970  CD1 ILE A 464      43.272 -26.767  -0.826  1.00 12.44           C
ATOM   2971  N   ASN A 465      46.004 -30.790   1.133  1.00 10.12           N
ATOM   2972  CA  ASN A 465      46.043 -32.239   0.904  1.00  9.89           C
ATOM   2973  C   ASN A 465      45.110 -33.037   1.816  1.00 12.59           C
ATOM   2974  O   ASN A 465      44.819 -34.208   1.540  1.00 13.67           O
ATOM   2975  CB  ASN A 465      47.472 -32.772   1.067  1.00 12.22           C
ATOM   2976  CG  ASN A 465      48.424 -32.236   0.018  1.00 17.61           C
ATOM   2977  OD1 ASN A 465      48.040 -31.990  -1.123  1.00 18.02           O
ATOM   2978  ND2 ASN A 465      49.678 -32.048   0.405  1.00 26.88           N
ATOM   2979  N   PHE A 466      44.653 -32.415   2.904  1.00  9.77           N
ATOM   2980  CA  PHE A 466      43.778 -33.072   3.876  1.00 10.01           C
ATOM   2981  C   PHE A 466      42.301 -32.808   3.595  1.00 10.69           C
ATOM   2982  O   PHE A 466      41.435 -33.302   4.322  1.00 12.40           O
ATOM   2983  CB  PHE A 466      44.053 -32.549   5.287  1.00  9.54           C
ATOM   2984  CG  PHE A 466      45.358 -32.995   5.888  1.00  8.49           C
ATOM   2985  CD1 PHE A 466      46.172 -33.918   5.259  1.00 10.40           C
ATOM   2986  CD2 PHE A 466      45.759 -32.482   7.117  1.00 10.95           C
ATOM   2987  CE1 PHE A 466      47.374 -34.321   5.840  1.00 10.81           C
ATOM   2988  CE2 PHE A 466      46.941 -32.876   7.707  1.00 14.28           C
ATOM   2989  CZ  PHE A 466      47.761 -33.793   7.073  1.00 11.83           C
ATOM   2990  N   MET A 467      42.009 -31.997   2.582  1.00  9.49           N
ATOM   2991  CA  MET A 467      40.635 -31.572   2.318  1.00  8.83           C
ATOM   2992  C   MET A 467      39.865 -32.520   1.413  1.00  9.74           C
ATOM   2993  O   MET A 467      40.429 -33.084   0.480  1.00 11.40           O
ATOM   2994  CB  MET A 467      40.627 -30.199   1.658  1.00  9.17           C
ATOM   2995  CG  MET A 467      41.323 -29.113   2.461  1.00  6.31           C
ATOM   2996  SD  MET A 467      40.647 -28.857   4.113  1.00  7.14           S
ATOM   2997  CE  MET A 467      38.932 -28.487   3.763  1.00  8.39           C
ATOM   2998  N   PRO A 468      38.562 -32.678   1.674  1.00  9.66           N
ATOM   2999  CA  PRO A 468      37.697 -33.275   0.654  1.00 12.98           C
ATOM   3000  C   PRO A 468      37.827 -32.445  -0.608  1.00 13.29           C
ATOM   3001  O   PRO A 468      37.929 -31.223  -0.501  1.00 12.91           O
ATOM   3002  CB  PRO A 468      36.290 -33.093   1.240  1.00 13.54           C
ATOM   3003  CG  PRO A 468      36.506 -32.990   2.707  1.00 14.42           C
ATOM   3004  CD  PRO A 468      37.800 -32.238   2.856  1.00 12.58           C
ATOM   3005  N   ILE A 469      37.838 -33.072  -1.776  1.00 12.64           N
ATOM   3006  CA  ILE A 469      37.982 -32.306  -3.005  1.00 13.61           C
ATOM   3007  C   ILE A 469      36.650 -31.772  -3.529  1.00 13.95           C
ATOM   3008  O   ILE A 469      35.583 -32.211  -3.088  1.00 15.30           O
ATOM   3009  CB  ILE A 469      38.719 -33.102  -4.099  1.00 15.67           C
ATOM   3010  CG1 ILE A 469      37.859 -34.265  -4.592  1.00 17.81           C
ATOM   3011  CG2 ILE A 469      40.068 -33.591  -3.578  1.00 15.15           C
ATOM   3012  CD1 ILE A 469      38.526 -35.090  -5.692  1.00 18.29           C
ATOM   3013  OXT ILE A 469      36.626 -30.884  -4.388  1.00 11.62           O
ATOM   3015  N   VAL B  82       2.492  -7.993  27.092  1.00 40.23           N
ATOM   3016  CA  VAL B  82       2.234  -8.018  25.655  1.00 39.77           C
ATOM   3017  C   VAL B  82       0.735  -8.005  25.346  1.00 36.20           C
ATOM   3018  O   VAL B  82      -0.062  -8.608  26.064  1.00 37.57           O
ATOM   3019  CB  VAL B  82       2.897  -9.236  24.979  1.00 37.19           C
ATOM   3020  CG1 VAL B  82       4.373  -8.966  24.721  1.00 46.80           C
ATOM   3021  CG2 VAL B  82       2.714 -10.484  25.834  1.00 38.44           C
ATOM   3022  N   GLU B  83       0.361  -7.303  24.281  1.00 28.98           N
ATOM   3023  CA  GLU B  83      -1.036  -7.191  23.883  1.00 22.91           C
ATOM   3024  C   GLU B  83      -1.355  -8.165  22.757  1.00 15.04           C
ATOM   3025  O   GLU B  83      -0.471  -8.571  22.004  1.00 18.13           O
ATOM   3026  CB  GLU B  83      -1.342  -5.768  23.407  1.00 25.90           C
ATOM   3027  CG  GLU B  83      -1.355  -4.723  24.515  1.00 31.45           C
ATOM   3028  CD  GLU B  83      -2.619  -4.788  25.352  1.00 43.59           C
ATOM   3029  OE1 GLU B  83      -3.642  -4.202  24.935  1.00 45.13           O
ATOM   3030  OE2 GLU B  83      -2.593  -5.434  26.422  1.00 46.47           O
ATOM   3031  N   TYR B  84      -2.628  -8.518  22.632  1.00 12.01           N
ATOM   3032  CA  TYR B  84      -3.072  -9.319  21.496  1.00  9.17           C
ATOM   3033  C   TYR B  84      -2.935  -8.537  20.199  1.00 12.21           C
ATOM   3034  O   TYR B  84      -3.169  -7.324  20.148  1.00 14.31           O
ATOM   3035  CB  TYR B  84      -4.533  -9.728  21.653  1.00 10.65           C
ATOM   3036  CG  TYR B  84      -4.801 -10.785  22.697  1.00 11.03           C
ATOM   3037  CD1 TYR B  84      -4.091 -11.978  22.709  1.00 10.25           C
ATOM   3038  CD2 TYR B  84      -5.789 -10.599  23.657  1.00 12.70           C
ATOM   3039  CE1 TYR B  84      -4.357 -12.955  23.657  1.00 10.61           C
ATOM   3040  CE2 TYR B  84      -6.061 -11.564  24.607  1.00 14.43           C
ATOM   3041  CZ  TYR B  84      -5.342 -12.737  24.604  1.00 14.37           C
ATOM   3042  OH  TYR B  84      -5.623 -13.689  25.553  1.00 18.05           O
ATOM   3043  N   ARG B  85      -2.568  -9.250  19.144  1.00 10.25           N
ATOM   3044  CA  ARG B  85      -2.605  -8.714  17.790  1.00  9.77           C
ATOM   3045  C   ARG B  85      -4.032  -8.472  17.339  1.00 11.36           C
ATOM   3046  O   ARG B  85      -4.909  -9.319  17.525  1.00 11.16           O
ATOM   3047  CB  ARG B  85      -1.983  -9.714  16.815  1.00 11.69           C
ATOM   3048  CG  ARG B  85      -0.468  -9.788  16.831  1.00 10.32           C
ATOM   3049  CD  ARG B  85      -0.015 -11.027  16.084  1.00 10.46           C
ATOM   3050  NE  ARG B  85       1.228 -10.802  15.366  1.00 13.69           N
ATOM   3051  CZ  ARG B  85       1.907 -11.757  14.747  1.00 11.32           C
ATOM   3052  NH1 ARG B  85       1.479 -13.020  14.803  1.00  8.81           N
ATOM   3053  NH2 ARG B  85       3.025 -11.457  14.093  1.00 12.77           N
ATOM   3054  N   ASN B  86      -4.256  -7.322  16.717  1.00 11.04           N
ATOM   3055  CA  ASN B  86      -5.534  -7.046  16.084  1.00 11.62           C
ATOM   3056  C   ASN B  86      -5.447  -6.914  14.562  1.00 12.41           C
ATOM   3057  O   ASN B  86      -6.474  -6.970  13.885  1.00 11.58           O
ATOM   3058  CB  ASN B  86      -6.160  -5.785  16.683  1.00 13.89           C
ATOM   3059  CG  ASN B  86      -6.572  -5.976  18.118  1.00 24.90           C
ATOM   3060  OD1 ASN B  86      -6.803  -7.100  18.557  1.00 23.48           O
ATOM   3061  ND2 ASN B  86      -6.673  -4.880  18.862  1.00 30.76           N
ATOM   3062  N   TRP B  87      -4.229  -6.735  14.042  1.00  9.86           N
ATOM   3063  CA  TRP B  87      -3.995  -6.557  12.609  1.00 10.12           C
ATOM   3064  C   TRP B  87      -4.815  -5.399  12.039  1.00 11.49           C
ATOM   3065  O   TRP B  87      -5.237  -5.440  10.882  1.00 10.97           O
ATOM   3066  CB  TRP B  87      -4.310  -7.841  11.830  1.00 10.21           C
ATOM   3067  CG  TRP B  87      -3.519  -9.047  12.286  1.00  8.37           C
ATOM   3068  CD1 TRP B  87      -3.935 -10.019  13.143  1.00  7.56           C
ATOM   3069  CD2 TRP B  87      -2.186  -9.403  11.889  1.00  8.43           C
ATOM   3070  NE1 TRP B  87      -2.943 -10.964  13.305  1.00  7.92           N
ATOM   3071  CE2 TRP B  87      -1.860 -10.606  12.548  1.00  8.12           C
ATOM   3072  CE3 TRP B  87      -1.239  -8.821  11.041  1.00  9.28           C
ATOM   3073  CZ2 TRP B  87      -0.628 -11.239  12.386  1.00  7.90           C
ATOM   3074  CZ3 TRP B  87      -0.016  -9.450  10.875  1.00  9.90           C
ATOM   3075  CH2 TRP B  87       0.281 -10.648  11.546  1.00  8.55           C
ATOM   3076  N   SER B  88      -5.027  -4.373  12.860  1.00 10.96           N
ATOM   3077  CA  SER B  88      -5.917  -3.265  12.507  1.00 10.81           C
ATOM   3078  C   SER B  88      -5.166  -2.120  11.829  1.00 13.17           C
ATOM   3079  O   SER B  88      -5.193  -0.970  12.286  1.00 16.36           O
ATOM   3080  CB  SER B  88      -6.630  -2.765  13.763  1.00 11.74           C
ATOM   3081  OG  SER B  88      -5.690  -2.489  14.791  1.00 16.37           O
ATOM   3082  N   LYS B  89      -4.479  -2.458  10.747  1.00 11.96           N
ATOM   3083  CA  LYS B  89      -3.807  -1.498   9.885  1.00 10.77           C
ATOM   3084  C   LYS B  89      -4.210  -1.814   8.455  1.00 10.11           C
ATOM   3085  O   LYS B  89      -4.611  -2.935   8.154  1.00  9.57           O
ATOM   3086  CB  LYS B  89      -2.286  -1.605  10.040  1.00 10.62           C
ATOM   3087  CG  LYS B  89      -1.764  -1.067  11.364  1.00  9.84           C
ATOM   3088  CD  LYS B  89      -0.286  -1.418  11.577  1.00 11.49           C
ATOM   3089  CE  LYS B  89       0.255  -0.735  12.841  1.00 16.73           C
ATOM   3090  NZ  LYS B  89       1.600  -1.218  13.255  1.00 15.43           N
ATOM   3091  N   PRO B  90      -4.129  -0.823   7.560  1.00 10.61           N
ATOM   3092  CA  PRO B  90      -4.453  -1.131   6.167  1.00 10.16           C
ATOM   3093  C   PRO B  90      -3.422  -2.074   5.562  1.00  9.64           C
ATOM   3094  O   PRO B  90      -2.292  -2.179   6.053  1.00  9.72           O
ATOM   3095  CB  PRO B  90      -4.387   0.237   5.476  1.00 12.27           C
ATOM   3096  CG  PRO B  90      -3.507   1.061   6.344  1.00 15.49           C
ATOM   3097  CD  PRO B  90      -3.703   0.576   7.749  1.00 12.77           C
ATOM   3098  N   GLN B  91      -3.819  -2.757   4.498  1.00 11.39           N
ATOM   3099  CA  GLN B  91      -2.898  -3.582   3.740  1.00  9.54           C
ATOM   3100  C   GLN B  91      -1.867  -2.688   3.060  1.00 12.16           C
ATOM   3101  O   GLN B  91      -2.205  -1.623   2.525  1.00 11.50           O
ATOM   3102  CB  GLN B  91      -3.675  -4.384   2.708  1.00  9.61           C
ATOM   3103  CG  GLN B  91      -2.839  -5.299   1.842  1.00  9.88           C
ATOM   3104  CD  GLN B  91      -3.714  -6.201   1.019  1.00  9.02           C
ATOM   3105  OE1 GLN B  91      -4.129  -7.265   1.480  1.00  9.25           O
ATOM   3106  NE2 GLN B  91      -4.044  -5.764  -0.199  1.00 10.30           N
ATOM   3107  N   CYS B  92      -0.602  -3.092   3.110  1.00  9.14           N
ATOM   3108  CA  CYS B  92       0.440  -2.346   2.418  1.00 10.44           C
ATOM   3109  C   CYS B  92       0.168  -2.261   0.931  1.00 12.40           C
ATOM   3110  O   CYS B  92      -0.391  -3.171   0.324  1.00 10.99           O
ATOM   3111  CB  CYS B  92       1.803  -3.002   2.626  1.00 11.06           C
ATOM   3112  SG  CYS B  92       2.353  -3.057   4.335  1.00 13.67           S
ATOM   3113  N   GLN B  93       0.571  -1.137   0.354  1.00 16.58           N
ATOM   3114  CA  GLN B  93       0.610  -0.979  -1.080  1.00 19.32           C
ATOM   3115  C   GLN B  93       1.621  -1.994  -1.590  1.00 17.07           C
ATOM   3116  O   GLN B  93       2.695  -2.153  -1.003  1.00 20.01           O
ATOM   3117  CB  GLN B  93       1.075   0.447  -1.381  1.00 21.93           C
ATOM   3118  CG  GLN B  93       1.520   0.734  -2.795  1.00 32.74           C
ATOM   3119  CD  GLN B  93       1.966   2.179  -2.940  1.00 38.22           C
ATOM   3120  OE1 GLN B  93       3.157   2.482  -2.885  1.00 43.18           O
ATOM   3121  NE2 GLN B  93       1.003   3.083  -3.101  1.00 41.22           N
ATOM   3122  N   ILE B  94       1.290  -2.742  -2.632  1.00 11.17           N
ATOM   3123  CA  ILE B  94       2.355  -3.523  -3.239  1.00 16.61           C
ATOM   3124  C   ILE B  94       2.417  -3.354  -4.745  1.00 12.77           C
ATOM   3125  O   ILE B  94       1.402  -3.148  -5.421  1.00 15.38           O
ATOM   3126  CB  ILE B  94       2.355  -5.018  -2.858  1.00 23.49           C
ATOM   3127  CG1 ILE B  94       1.347  -5.780  -3.694  1.00 18.20           C
ATOM   3128  CG2 ILE B  94       2.144  -5.239  -1.344  1.00 22.05           C
ATOM   3129  CD1 ILE B  94       1.583  -7.253  -3.675  1.00 21.95           C
ATOM   3130  N   THR B  95       3.641  -3.402  -5.242  1.00  9.95           N
ATOM   3131  CA  THR B  95       3.926  -3.291  -6.662  1.00  8.77           C
ATOM   3132  C   THR B  95       4.408  -4.634  -7.180  1.00  8.57           C
ATOM   3133  O   THR B  95       4.649  -4.795  -8.377  1.00  8.92           O
ATOM   3134  CB  THR B  95       5.050  -2.289  -6.911  1.00  8.85           C
ATOM   3135  OG1 THR B  95       6.227  -2.731  -6.220  1.00 13.26           O
ATOM   3136  CG2 THR B  95       4.663  -0.897  -6.416  1.00 10.44           C
ATOM   3137  N   GLY B  96       4.553  -5.597  -6.265  1.00  7.74           N
ATOM   3138  CA  GLY B  96       5.086  -6.916  -6.572  1.00  6.96           C
ATOM   3139  C   GLY B  96       5.774  -7.426  -5.316  1.00  6.64           C
ATOM   3140  O   GLY B  96       5.437  -6.991  -4.215  1.00  7.51           O
ATOM   3141  N   PHE B  97       6.733  -8.333  -5.484  1.00  6.41           N
ATOM   3142  CA  PHE B  97       7.341  -9.024  -4.350  1.00  5.43           C
ATOM   3143  C   PHE B  97       8.852  -9.018  -4.452  1.00  7.26           C
ATOM   3144  O   PHE B  97       9.415  -9.048  -5.544  1.00  8.56           O
ATOM   3145  CB  PHE B  97       6.819 -10.461  -4.288  1.00  7.23           C
ATOM   3146  CG  PHE B  97       5.324 -10.544  -4.214  1.00  6.38           C
ATOM   3147  CD1 PHE B  97       4.681 -10.491  -2.991  1.00  6.70           C
ATOM   3148  CD2 PHE B  97       4.563 -10.614  -5.373  1.00  8.08           C
ATOM   3149  CE1 PHE B  97       3.306 -10.537  -2.914  1.00  6.00           C
ATOM   3150  CE2 PHE B  97       3.183 -10.664  -5.308  1.00  9.92           C
ATOM   3151  CZ  PHE B  97       2.553 -10.624  -4.071  1.00  7.48           C
ATOM   3152  N   ALA B  98       9.513  -8.978  -3.300  1.00  6.10           N
ATOM   3153  CA  ALA B  98      10.962  -8.947  -3.250  1.00  9.15           C
ATOM   3154  C   ALA B  98      11.467 -10.175  -2.501  1.00  6.49           C
ATOM   3155  O   ALA B  98      10.786 -10.678  -1.608  1.00  6.45           O
ATOM   3156  CB  ALA B  98      11.426  -7.678  -2.553  1.00  6.57           C
ATOM   3157  N   PRO B  99      12.657 -10.669  -2.865  1.00  5.53           N
ATOM   3158  CA  PRO B  99      13.209 -11.869  -2.212  1.00  6.16           C
ATOM   3159  C   PRO B  99      13.394 -11.685  -0.702  1.00  7.29           C
ATOM   3160  O   PRO B  99      13.874 -10.638  -0.245  1.00  7.40           O
ATOM   3161  CB  PRO B  99      14.572 -12.050  -2.891  1.00  8.08           C
ATOM   3162  CG  PRO B  99      14.441 -11.314  -4.205  1.00  8.61           C
ATOM   3163  CD  PRO B  99      13.559 -10.140  -3.904  1.00  6.58           C
ATOM   3164  N   PHE B 100      13.038 -12.712   0.067  1.00  5.83           N
ATOM   3165  CA  PHE B 100      13.087 -12.623   1.531  1.00  6.25           C
ATOM   3166  C   PHE B 100      13.931 -13.716   2.186  1.00  7.73           C
ATOM   3167  O   PHE B 100      14.741 -13.420   3.065  1.00  7.92           O
ATOM   3168  CB  PHE B 100      11.663 -12.615   2.107  1.00  6.64           C
ATOM   3169  CG  PHE B 100      11.575 -12.311   3.593  1.00  6.10           C
ATOM   3170  CD1 PHE B 100      12.197 -11.198   4.139  1.00  7.05           C
ATOM   3171  CD2 PHE B 100      10.798 -13.109   4.426  1.00  6.37           C
ATOM   3172  CE1 PHE B 100      12.075 -10.907   5.500  1.00  9.67           C
ATOM   3173  CE2 PHE B 100      10.661 -12.818   5.784  1.00  8.91           C
ATOM   3174  CZ  PHE B 100      11.309 -11.718   6.324  1.00  9.34           C
ATOM   3175  N   SER B 101      13.745 -14.971   1.777  1.00  5.69           N
ATOM   3176  CA  SER B 101      14.460 -16.082   2.418  1.00  5.00           C
ATOM   3177  C   SER B 101      14.536 -17.305   1.500  1.00  4.90           C
ATOM   3178  O   SER B 101      13.700 -17.473   0.620  1.00  5.77           O
ATOM   3179  CB  SER B 101      13.749 -16.460   3.725  1.00  7.30           C
ATOM   3180  OG  SER B 101      14.524 -17.395   4.473  1.00  7.96           O
ATOM   3181  N   LYS B 102      15.524 -18.162   1.743  1.00  5.50           N
ATOM   3182  CA  LYS B 102      15.672 -19.424   1.021  1.00  5.84           C
ATOM   3183  C   LYS B 102      16.492 -20.343   1.922  1.00  7.05           C
ATOM   3184  O   LYS B 102      17.477 -19.902   2.531  1.00  7.34           O
ATOM   3185  CB  LYS B 102      16.403 -19.185  -0.309  1.00  6.86           C
ATOM   3186  CG  LYS B 102      16.444 -20.386  -1.249  1.00  6.96           C
ATOM   3187  CD  LYS B 102      17.293 -20.062  -2.482  1.00  7.39           C
ATOM   3188  CE  LYS B 102      17.081 -21.073  -3.597  1.00  7.44           C
ATOM   3189  NZ  LYS B 102      17.457 -22.477  -3.190  1.00  7.44           N
ATOM   3190  N   ASP B 103      16.115 -21.618   2.021  1.00  6.38           N
ATOM   3191  CA  ASP B 103      16.827 -22.453   2.978  1.00  7.29           C
ATOM   3192  C   ASP B 103      17.797 -23.494   2.409  1.00  6.42           C
ATOM   3193  O   ASP B 103      18.613 -24.023   3.154  1.00  7.22           O
ATOM   3194  CB  ASP B 103      15.890 -23.047   4.051  1.00 10.66           C
ATOM   3195  CG  ASP B 103      15.071 -24.229   3.554  1.00 10.80           C
ATOM   3196  OD1 ASP B 103      15.028 -24.488   2.336  1.00  9.98           O
ATOM   3197  OD2 ASP B 103      14.458 -24.913   4.406  1.00 11.57           O
ATOM   3198  N   ASN B 104      17.710 -23.779   1.107  1.00  5.01           N
ATOM   3199  CA  ASN B 104      18.684 -24.662   0.457  1.00  5.85           C
ATOM   3200  C   ASN B 104      18.761 -26.057   1.069  1.00  6.42           C
ATOM   3201  O   ASN B 104      19.818 -26.681   1.060  1.00  6.13           O
ATOM   3202  CB  ASN B 104      20.082 -24.023   0.482  1.00  7.10           C
ATOM   3203  CG  ASN B 104      20.167 -22.795  -0.385  1.00  6.79           C
ATOM   3204  OD1 ASN B 104      19.857 -22.843  -1.580  1.00  7.38           O
ATOM   3205  ND2 ASN B 104      20.550 -21.668   0.216  1.00  6.92           N
ATOM   3206  N   SER B 105      17.629 -26.536   1.575  1.00  6.27           N
ATOM   3207  CA  SER B 105      17.565 -27.751   2.381  1.00  5.70           C
ATOM   3208  C   SER B 105      18.127 -28.982   1.672  1.00  5.60           C
ATOM   3209  O   SER B 105      18.861 -29.790   2.262  1.00  7.50           O
ATOM   3210  CB  SER B 105      16.111 -28.029   2.763  1.00  8.27           C
ATOM   3211  OG  SER B 105      16.057 -29.020   3.765  1.00 18.69           O
ATOM   3212  N   ILE B 106      17.765 -29.137   0.407  1.00  6.12           N
ATOM   3213  CA  ILE B 106      18.135 -30.343  -0.322  1.00  6.65           C
ATOM   3214  C   ILE B 106      19.618 -30.332  -0.715  1.00  5.90           C
ATOM   3215  O   ILE B 106      20.315 -31.346  -0.562  1.00  6.73           O
ATOM   3216  CB  ILE B 106      17.205 -30.564  -1.527  1.00  5.72           C
ATOM   3217  CG1 ILE B 106      15.746 -30.518  -1.065  1.00  7.15           C
ATOM   3218  CG2 ILE B 106      17.520 -31.899  -2.186  1.00  7.29           C
ATOM   3219  CD1 ILE B 106      15.405 -31.595  -0.033  1.00  9.82           C
ATOM   3220  N   ARG B 107      20.110 -29.187  -1.186  1.00  6.23           N
ATOM   3221  CA  ARG B 107      21.541 -29.059  -1.414  1.00  7.34           C
ATOM   3222  C   ARG B 107      22.335 -29.429  -0.154  1.00  5.95           C
ATOM   3223  O   ARG B 107      23.321 -30.170  -0.232  1.00  7.13           O
ATOM   3224  CB  ARG B 107      21.889 -27.644  -1.880  1.00  5.77           C
ATOM   3225  CG  ARG B 107      21.418 -27.357  -3.309  1.00  4.84           C
ATOM   3226  CD  ARG B 107      21.520 -25.869  -3.661  1.00  5.89           C
ATOM   3227  NE  ARG B 107      22.883 -25.356  -3.631  1.00  6.26           N
ATOM   3228  CZ  ARG B 107      23.710 -25.319  -4.670  1.00  6.49           C
ATOM   3229  NH1 ARG B 107      24.922 -24.800  -4.519  1.00  8.68           N
ATOM   3230  NH2 ARG B 107      23.334 -25.788  -5.855  1.00  6.82           N
ATOM   3231  N   LEU B 108      21.896 -28.927   1.005  1.00  5.41           N
ATOM   3232  CA  LEU B 108      22.587 -29.182   2.265  1.00  4.55           C
ATOM   3233  C   LEU B 108      22.513 -30.647   2.668  1.00  7.14           C
ATOM   3234  O   LEU B 108      23.451 -31.169   3.278  1.00  8.03           O
ATOM   3235  CB  LEU B 108      21.997 -28.306   3.375  1.00  6.02           C
ATOM   3236  CG  LEU B 108      22.257 -26.800   3.216  1.00  5.39           C
ATOM   3237  CD1 LEU B 108      21.435 -26.004   4.223  1.00  6.41           C
ATOM   3238  CD2 LEU B 108      23.749 -26.478   3.385  1.00  6.78           C
ATOM   3239  N   SER B 109      21.402 -31.298   2.306  1.00  6.38           N
ATOM   3240  CA  SER B 109      21.121 -32.691   2.688  1.00  6.44           C
ATOM   3241  C   SER B 109      22.150 -33.645   2.110  1.00  7.06           C
ATOM   3242  O   SER B 109      22.320 -34.752   2.621  1.00  8.70           O
ATOM   3243  CB  SER B 109      19.718 -33.118   2.214  1.00  7.01           C
ATOM   3244  OG  SER B 109      18.692 -32.479   2.975  1.00  9.47           O
ATOM   3245  N   ALA B 110      22.818 -33.224   1.041  1.00  6.08           N
ATOM   3246  CA  ALA B 110      23.874 -34.025   0.418  1.00  7.39           C
ATOM   3247  C   ALA B 110      25.208 -33.962   1.153  1.00 10.26           C
ATOM   3248  O   ALA B 110      26.163 -34.633   0.764  1.00 13.36           O
ATOM   3249  CB  ALA B 110      24.066 -33.591  -1.031  1.00  8.25           C
ATOM   3250  N   GLY B 111      25.281 -33.160   2.208  1.00  7.63           N
ATOM   3251  CA  GLY B 111      26.517 -33.004   2.959  1.00  7.77           C
ATOM   3252  C   GLY B 111      26.195 -32.481   4.339  1.00  9.03           C
ATOM   3253  O   GLY B 111      26.679 -31.439   4.773  1.00  9.28           O
ATOM   3254  N   GLY B 112      25.332 -33.211   5.022  1.00  8.85           N
ATOM   3255  CA  GLY B 112      24.863 -32.821   6.331  1.00 10.63           C
ATOM   3256  C   GLY B 112      23.590 -33.567   6.674  1.00  7.75           C
ATOM   3257  O   GLY B 112      22.910 -34.118   5.803  1.00  8.79           O
ATOM   3258  N   ASP B 113      23.277 -33.589   7.960  1.00  8.30           N
ATOM   3259  CA  ASP B 113      22.107 -34.301   8.454  1.00  7.39           C
ATOM   3260  C   ASP B 113      20.938 -33.329   8.536  1.00  7.32           C
ATOM   3261  O   ASP B 113      20.889 -32.449   9.407  1.00  8.57           O
ATOM   3262  CB  ASP B 113      22.426 -34.930   9.808  1.00  8.92           C
ATOM   3263  CG  ASP B 113      23.610 -35.886   9.738  1.00 10.57           C
ATOM   3264  OD1 ASP B 113      23.672 -36.715   8.799  1.00 10.73           O
ATOM   3265  OD2 ASP B 113      24.493 -35.789  10.617  1.00 15.17           O
ATOM   3266  N   ILE B 114      20.010 -33.474   7.597  1.00  6.31           N
ATOM   3267  CA  ILE B 114      18.903 -32.542   7.438  1.00  6.36           C
ATOM   3268  C   ILE B 114      17.611 -33.350   7.375  1.00  5.69           C
ATOM   3269  O   ILE B 114      17.558 -34.393   6.716  1.00  6.18           O
ATOM   3270  CB  ILE B 114      19.062 -31.728   6.139  1.00  5.69           C
ATOM   3271  CG1 ILE B 114      20.345 -30.894   6.163  1.00  6.71           C
ATOM   3272  CG2 ILE B 114      17.839 -30.834   5.884  1.00  6.82           C
ATOM   3273  CD1 ILE B 114      20.323 -29.703   7.135  1.00  8.27           C
ATOM   3274  N   TRP B 115      16.588 -32.875   8.082  1.00  5.16           N
ATOM   3275  CA  TRP B 115      15.273 -33.509   8.096  1.00  5.94           C
ATOM   3276  C   TRP B 115      14.646 -33.653   6.712  1.00  6.03           C
ATOM   3277  O   TRP B 115      14.723 -32.741   5.880  1.00  6.84           O
ATOM   3278  CB  TRP B 115      14.316 -32.677   8.954  1.00  5.39           C
ATOM   3279  CG  TRP B 115      14.460 -32.870  10.436  1.00  4.37           C
ATOM   3280  CD1 TRP B 115      15.314 -32.218  11.284  1.00  4.73           C
ATOM   3281  CD2 TRP B 115      13.715 -33.784  11.247  1.00  4.39           C
ATOM   3282  NE1 TRP B 115      15.136 -32.665  12.570  1.00  5.74           N
ATOM   3283  CE2 TRP B 115      14.157 -33.624  12.576  1.00  5.12           C
ATOM   3284  CE3 TRP B 115      12.691 -34.697  10.977  1.00  5.54           C
ATOM   3285  CZ2 TRP B 115      13.627 -34.360  13.636  1.00  5.69           C
ATOM   3286  CZ3 TRP B 115      12.157 -35.421  12.022  1.00  6.01           C
ATOM   3287  CH2 TRP B 115      12.633 -35.254  13.339  1.00  6.19           C
ATOM   3288  N   VAL B 116      14.012 -34.798   6.485  1.00  5.76           N
ATOM   3289  CA  VAL B 116      13.092 -34.946   5.362  1.00  6.39           C
ATOM   3290  C   VAL B 116      11.781 -34.293   5.755  1.00  5.56           C
ATOM   3291  O   VAL B 116      11.259 -34.545   6.838  1.00  5.53           O
ATOM   3292  CB  VAL B 116      12.837 -36.428   5.059  1.00  6.85           C
ATOM   3293  CG1 VAL B 116      11.687 -36.603   4.078  1.00  7.19           C
ATOM   3294  CG2 VAL B 116      14.098 -37.060   4.518  1.00  7.78           C
ATOM   3295  N   THR B 117      11.261 -33.430   4.882  1.00  5.83           N
ATOM   3296  CA  THR B 117      10.041 -32.680   5.181  1.00  5.66           C
ATOM   3297  C   THR B 117       9.087 -32.635   3.990  1.00  6.06           C
ATOM   3298  O   THR B 117       9.435 -33.058   2.902  1.00  7.42           O
ATOM   3299  CB  THR B 117      10.367 -31.219   5.583  1.00  8.10           C
ATOM   3300  OG1 THR B 117      11.128 -30.593   4.546  1.00  9.05           O
ATOM   3301  CG2 THR B 117      11.193 -31.169   6.863  1.00  8.00           C
ATOM   3302  N   ARG B 118       7.874 -32.136   4.239  1.00  5.64           N
ATOM   3303  CA  ARG B 118       6.994 -31.577   3.210  1.00  6.63           C
ATOM   3304  C   ARG B 118       5.983 -30.704   3.942  1.00  5.76           C
ATOM   3305  O   ARG B 118       6.027 -30.608   5.177  1.00  5.09           O
ATOM   3306  CB  ARG B 118       6.307 -32.645   2.333  1.00  6.12           C
ATOM   3307  CG  ARG B 118       6.960 -32.848   0.952  1.00  7.28           C
ATOM   3308  CD  ARG B 118       5.936 -33.288  -0.098  1.00  6.23           C
ATOM   3309  NE  ARG B 118       5.038 -32.172  -0.378  1.00  6.19           N
ATOM   3310  CZ  ARG B 118       3.794 -32.285  -0.840  1.00  6.19           C
ATOM   3311  NH1 ARG B 118       3.275 -33.480  -1.111  1.00  7.60           N
ATOM   3312  NH2 ARG B 118       3.068 -31.191  -1.049  1.00  7.37           N
ATOM   3313  N   GLU B 119       5.108 -30.042   3.186  1.00  5.37           N
ATOM   3314  CA  GLU B 119       4.107 -29.125   3.752  1.00  7.02           C
ATOM   3315  C   GLU B 119       4.718 -28.040   4.654  1.00  6.48           C
ATOM   3316  O   GLU B 119       4.320 -27.884   5.814  1.00  6.78           O
ATOM   3317  CB  GLU B 119       3.021 -29.910   4.513  1.00  5.58           C
ATOM   3318  CG  GLU B 119       2.202 -30.867   3.637  1.00  5.46           C
ATOM   3319  CD  GLU B 119       2.905 -32.182   3.361  1.00  8.73           C
ATOM   3320  OE1 GLU B 119       3.611 -32.693   4.254  1.00  8.57           O
ATOM   3321  OE2 GLU B 119       2.752 -32.735   2.248  1.00 10.18           O
ATOM   3322  N   PRO B 120       5.693 -27.282   4.125  1.00  5.05           N
ATOM   3323  CA  PRO B 120       6.301 -26.207   4.912  1.00  5.56           C
ATOM   3324  C   PRO B 120       5.395 -24.979   4.964  1.00  6.72           C
ATOM   3325  O   PRO B 120       4.466 -24.844   4.165  1.00  6.30           O
ATOM   3326  CB  PRO B 120       7.531 -25.858   4.088  1.00  7.09           C
ATOM   3327  CG  PRO B 120       7.061 -26.051   2.668  1.00  6.52           C
ATOM   3328  CD  PRO B 120       6.226 -27.312   2.749  1.00  7.09           C
ATOM   3329  N   TYR B 121       5.667 -24.089   5.909  1.00  5.07           N
ATOM   3330  CA  TYR B 121       5.041 -22.771   5.889  1.00  4.70           C
ATOM   3331  C   TYR B 121       5.845 -21.812   6.734  1.00  5.48           C
ATOM   3332  O   TYR B 121       6.828 -22.207   7.338  1.00  5.89           O
ATOM   3333  CB  TYR B 121       3.561 -22.796   6.310  1.00  5.98           C
ATOM   3334  CG  TYR B 121       3.227 -23.430   7.654  1.00  5.30           C
ATOM   3335  CD1 TYR B 121       3.046 -24.799   7.754  1.00  5.41           C
ATOM   3336  CD2 TYR B 121       3.038 -22.656   8.804  1.00  5.02           C
ATOM   3337  CE1 TYR B 121       2.703 -25.396   8.959  1.00  6.62           C
ATOM   3338  CE2 TYR B 121       2.706 -23.249  10.032  1.00  5.72           C
ATOM   3339  CZ  TYR B 121       2.536 -24.620  10.091  1.00  6.09           C
ATOM   3340  OH  TYR B 121       2.195 -25.245  11.274  1.00  6.64           O
ATOM   3341  N   VAL B 122       5.445 -20.547   6.738  1.00  4.62           N
ATOM   3342  CA  VAL B 122       6.111 -19.513   7.513  1.00  5.18           C
ATOM   3343  C   VAL B 122       5.079 -18.794   8.370  1.00  5.43           C
ATOM   3344  O   VAL B 122       3.952 -18.542   7.921  1.00  6.58           O
ATOM   3345  CB  VAL B 122       6.813 -18.499   6.577  1.00  5.87           C
ATOM   3346  CG1 VAL B 122       7.485 -17.390   7.377  1.00  7.29           C
ATOM   3347  CG2 VAL B 122       7.822 -19.215   5.683  1.00  7.67           C
ATOM   3348  N   SER B 123       5.443 -18.472   9.608  1.00  6.68           N
ATOM   3349  CA  SER B 123       4.600 -17.614  10.429  1.00  6.41           C
ATOM   3350  C   SER B 123       5.490 -16.812  11.357  1.00  8.66           C
ATOM   3351  O   SER B 123       6.531 -17.289  11.797  1.00  8.26           O
ATOM   3352  CB  SER B 123       3.580 -18.436  11.220  1.00  6.72           C
ATOM   3353  OG  SER B 123       2.611 -17.578  11.813  1.00  8.54           O
ATOM   3354  N   CYS B 124       5.089 -15.585  11.655  1.00  7.58           N
ATOM   3355  CA  CYS B 124       5.953 -14.705  12.426  1.00  7.87           C
ATOM   3356  C   CYS B 124       5.297 -14.293  13.729  1.00  9.07           C
ATOM   3357  O   CYS B 124       4.099 -14.014  13.764  1.00 11.51           O
ATOM   3358  CB  CYS B 124       6.302 -13.469  11.588  1.00  8.60           C
ATOM   3359  SG  CYS B 124       6.785 -13.869   9.873  1.00 10.67           S
ATOM   3360  N   ASP B 125       6.080 -14.268  14.803  1.00  7.20           N
ATOM   3361  CA  ASP B 125       5.629 -13.595  16.019  1.00  9.25           C
ATOM   3362  C   ASP B 125       5.821 -12.081  15.805  1.00 10.59           C
ATOM   3363  O   ASP B 125       6.282 -11.674  14.739  1.00  9.01           O
ATOM   3364  CB  ASP B 125       6.326 -14.171  17.278  1.00 12.42           C
ATOM   3365  CG  ASP B 125       7.818 -13.820  17.388  1.00 11.92           C
ATOM   3366  OD1 ASP B 125       8.264 -12.755  16.931  1.00 12.47           O
ATOM   3367  OD2 ASP B 125       8.562 -14.632  17.984  1.00 18.22           O
ATOM   3368  N   PRO B 126       5.450 -11.241  16.785  1.00 12.07           N
ATOM   3369  CA  PRO B 126       5.594  -9.807  16.484  1.00 14.55           C
ATOM   3370  C   PRO B 126       7.019  -9.338  16.135  1.00 14.40           C
ATOM   3371  O   PRO B 126       7.165  -8.301  15.475  1.00 15.85           O
ATOM   3372  CB  PRO B 126       5.120  -9.142  17.772  1.00 13.44           C
ATOM   3373  CG  PRO B 126       4.086 -10.092  18.302  1.00 14.92           C
ATOM   3374  CD  PRO B 126       4.609 -11.467  17.976  1.00 13.00           C
ATOM   3375  N   GLY B 127       8.035 -10.094  16.536  1.00 12.08           N
ATOM   3376  CA  GLY B 127       9.414  -9.709  16.290  1.00 11.46           C
ATOM   3377  C   GLY B 127      10.102 -10.391  15.120  1.00 12.94           C
ATOM   3378  O   GLY B 127      10.825  -9.745  14.354  1.00 14.02           O
ATOM   3379  N   LYS B 128       9.895 -11.698  14.966  1.00 14.33           N
ATOM   3380  CA  LYS B 128      10.615 -12.420  13.926  1.00 13.51           C
ATOM   3381  C   LYS B 128       9.833 -13.592  13.355  1.00 10.75           C
ATOM   3382  O   LYS B 128       8.867 -14.070  13.954  1.00 10.31           O
ATOM   3383  CB  LYS B 128      11.949 -12.918  14.455  1.00 20.27           C
ATOM   3384  CG  LYS B 128      11.809 -13.912  15.569  1.00 14.51           C
ATOM   3385  CD  LYS B 128      12.695 -13.519  16.739  1.00 28.17           C
ATOM   3386  CE  LYS B 128      14.142 -13.408  16.317  1.00 30.90           C
ATOM   3387  NZ  LYS B 128      14.973 -12.720  17.349  1.00 37.33           N
ATOM   3388  N   CYS B 129      10.289 -14.053  12.198  1.00  8.17           N
ATOM   3389  CA  CYS B 129       9.614 -15.102  11.464  1.00  6.85           C
ATOM   3390  C   CYS B 129      10.232 -16.472  11.704  1.00  7.84           C
ATOM   3391  O   CYS B 129      11.433 -16.602  11.983  1.00  7.29           O
ATOM   3392  CB  CYS B 129       9.641 -14.797   9.974  1.00  6.10           C
ATOM   3393  SG  CYS B 129       8.723 -13.297   9.544  1.00 11.24           S
ATOM   3394  N   TYR B 130       9.387 -17.487  11.572  1.00  6.55           N
ATOM   3395  CA  TYR B 130       9.792 -18.869  11.743  1.00  6.76           C
ATOM   3396  C   TYR B 130       9.381 -19.683  10.535  1.00  6.33           C
ATOM   3397  O   TYR B 130       8.338 -19.424   9.924  1.00  7.16           O
ATOM   3398  CB  TYR B 130       9.118 -19.443  12.996  1.00  6.18           C
ATOM   3399  CG  TYR B 130       9.642 -18.849  14.277  1.00  9.10           C
ATOM   3400  CD1 TYR B 130       9.153 -17.638  14.763  1.00  9.76           C
ATOM   3401  CD2 TYR B 130      10.649 -19.484  14.981  1.00  9.89           C
ATOM   3402  CE1 TYR B 130       9.656 -17.086  15.938  1.00 11.90           C
ATOM   3403  CE2 TYR B 130      11.148 -18.948  16.150  1.00 11.59           C
ATOM   3404  CZ  TYR B 130      10.649 -17.756  16.620  1.00 14.11           C
ATOM   3405  OH  TYR B 130      11.164 -17.231  17.789  1.00 24.88           O
ATOM   3406  N   GLN B 131      10.197 -20.675  10.189  1.00  5.25           N
ATOM   3407  CA  GLN B 131       9.787 -21.668   9.206  1.00  5.35           C
ATOM   3408  C   GLN B 131       9.354 -22.944   9.898  1.00  6.08           C
ATOM   3409  O   GLN B 131       9.951 -23.378  10.896  1.00  5.65           O
ATOM   3410  CB  GLN B 131      10.867 -21.928   8.141  1.00  4.72           C
ATOM   3411  CG  GLN B 131      12.199 -22.484   8.627  1.00  7.18           C
ATOM   3412  CD  GLN B 131      13.152 -22.653   7.463  1.00  9.21           C
ATOM   3413  OE1 GLN B 131      13.657 -21.670   6.927  1.00 10.03           O
ATOM   3414  NE2 GLN B 131      13.371 -23.895   7.035  1.00 10.33           N
ATOM   3415  N   PHE B 132       8.292 -23.517   9.355  1.00  5.77           N
ATOM   3416  CA  PHE B 132       7.675 -24.718   9.876  1.00  5.08           C
ATOM   3417  C   PHE B 132       7.641 -25.742   8.758  1.00  6.93           C
ATOM   3418  O   PHE B 132       7.622 -25.375   7.588  1.00  7.80           O
ATOM   3419  CB  PHE B 132       6.218 -24.432  10.233  1.00  5.59           C
ATOM   3420  CG  PHE B 132       6.026 -23.501  11.398  1.00  4.33           C
ATOM   3421  CD1 PHE B 132       6.047 -22.121  11.212  1.00  5.69           C
ATOM   3422  CD2 PHE B 132       5.780 -24.005  12.660  1.00  7.24           C
ATOM   3423  CE1 PHE B 132       5.843 -21.259  12.279  1.00  7.44           C
ATOM   3424  CE2 PHE B 132       5.575 -23.152  13.736  1.00  7.30           C
ATOM   3425  CZ  PHE B 132       5.605 -21.777  13.547  1.00  7.54           C
ATOM   3426  N   ALA B 133       7.583 -27.021   9.107  1.00  4.24           N
ATOM   3427  CA  ALA B 133       7.285 -28.061   8.113  1.00  4.78           C
ATOM   3428  C   ALA B 133       6.935 -29.348   8.828  1.00  5.35           C
ATOM   3429  O   ALA B 133       7.181 -29.486  10.028  1.00  6.64           O
ATOM   3430  CB  ALA B 133       8.469 -28.292   7.173  1.00  7.92           C
ATOM   3431  N   LEU B 134       6.344 -30.285   8.105  1.00  5.09           N
ATOM   3432  CA  LEU B 134       6.070 -31.590   8.687  1.00  5.93           C
ATOM   3433  C   LEU B 134       7.238 -32.511   8.400  1.00  5.50           C
ATOM   3434  O   LEU B 134       7.515 -32.858   7.246  1.00  6.44           O
ATOM   3435  CB  LEU B 134       4.777 -32.177   8.114  1.00  5.69           C
ATOM   3436  CG  LEU B 134       3.534 -31.318   8.367  1.00  5.66           C
ATOM   3437  CD1 LEU B 134       2.328 -31.976   7.712  1.00  7.31           C
ATOM   3438  CD2 LEU B 134       3.319 -31.116   9.870  1.00  6.95           C
ATOM   3439  N   GLY B 135       7.953 -32.898   9.445  1.00  4.30           N
ATOM   3440  CA  GLY B 135       9.014 -33.867   9.266  1.00  5.47           C
ATOM   3441  C   GLY B 135       8.462 -35.238   8.902  1.00  6.19           C
ATOM   3442  O   GLY B 135       7.267 -35.507   9.061  1.00  6.01           O
ATOM   3443  N   GLN B 136       9.336 -36.103   8.409  1.00  4.83           N
ATOM   3444  CA  GLN B 136       8.999 -37.504   8.173  1.00  4.35           C
ATOM   3445  C   GLN B 136       9.703 -38.438   9.161  1.00  4.94           C
ATOM   3446  O   GLN B 136       9.863 -39.631   8.892  1.00  6.25           O
ATOM   3447  CB  GLN B 136       9.338 -37.884   6.730  1.00  4.82           C
ATOM   3448  CG  GLN B 136       8.443 -37.201   5.697  1.00  5.89           C
ATOM   3449  CD  GLN B 136       7.110 -37.905   5.549  1.00  6.76           C
ATOM   3450  OE1 GLN B 136       6.735 -38.754   6.367  1.00  7.27           O
ATOM   3451  NE2 GLN B 136       6.388 -37.560   4.492  1.00  6.87           N
ATOM   3452  N   GLY B 137      10.112 -37.890  10.303  1.00  5.36           N
ATOM   3453  CA  GLY B 137      10.714 -38.703  11.351  1.00  5.66           C
ATOM   3454  C   GLY B 137      12.079 -39.240  10.956  1.00  5.31           C
ATOM   3455  O   GLY B 137      12.537 -40.251  11.496  1.00  5.99           O
ATOM   3456  N   THR B 138      12.745 -38.563  10.027  1.00  4.71           N
ATOM   3457  CA  THR B 138      14.023 -39.048   9.528  1.00  5.18           C
ATOM   3458  C   THR B 138      14.783 -37.913   8.872  1.00  5.68           C
ATOM   3459  O   THR B 138      14.184 -36.921   8.446  1.00  5.94           O
ATOM   3460  CB  THR B 138      13.827 -40.191   8.493  1.00  5.55           C
ATOM   3461  OG1 THR B 138      15.108 -40.678   8.045  1.00  6.48           O
ATOM   3462  CG2 THR B 138      12.997 -39.709   7.286  1.00  6.59           C
ATOM   3463  N   THR B 139      16.100 -38.074   8.792  1.00  5.28           N
ATOM   3464  CA  THR B 139      16.927 -37.232   7.936  1.00  4.68           C
ATOM   3465  C   THR B 139      16.968 -37.832   6.531  1.00  6.08           C
ATOM   3466  O   THR B 139      16.476 -38.949   6.303  1.00  5.36           O
ATOM   3467  CB  THR B 139      18.346 -37.106   8.497  1.00  6.30           C
ATOM   3468  OG1 THR B 139      18.823 -38.408   8.854  1.00  6.03           O
ATOM   3469  CG2 THR B 139      18.337 -36.221   9.725  1.00  8.80           C
ATOM   3470  N   LEU B 140      17.511 -37.073   5.586  1.00  6.44           N
ATOM   3471  CA  LEU B 140      17.511 -37.496   4.184  1.00  6.19           C
ATOM   3472  C   LEU B 140      18.531 -38.590   3.908  1.00  7.34           C
ATOM   3473  O   LEU B 140      18.211 -39.606   3.282  1.00  7.67           O
ATOM   3474  CB  LEU B 140      17.710 -36.295   3.245  1.00  4.77           C
ATOM   3475  CG  LEU B 140      17.494 -36.584   1.757  1.00  5.34           C
ATOM   3476  CD1 LEU B 140      16.884 -35.379   1.042  1.00  7.51           C
ATOM   3477  CD2 LEU B 140      18.832 -36.966   1.118  1.00  7.03           C
ATOM   3478  N   ASP B 141      19.767 -38.368   4.338  1.00  6.52           N
ATOM   3479  CA  ASP B 141      20.822 -39.356   4.169  1.00  6.78           C
ATOM   3480  C   ASP B 141      20.670 -40.378   5.303  1.00  8.11           C
ATOM   3481  O   ASP B 141      21.372 -40.323   6.311  1.00  9.86           O
ATOM   3482  CB  ASP B 141      22.173 -38.647   4.200  1.00  7.55           C
ATOM   3483  CG  ASP B 141      23.296 -39.487   3.642  1.00 12.98           C
ATOM   3484  OD1 ASP B 141      23.111 -40.704   3.452  1.00 13.22           O
ATOM   3485  OD2 ASP B 141      24.385 -38.913   3.415  1.00 16.85           O
ATOM   3486  N   ASN B 142      19.727 -41.303   5.119  1.00  7.36           N
ATOM   3487  CA  ASN B 142      19.237 -42.176   6.186  1.00  6.46           C
ATOM   3488  C   ASN B 142      18.332 -43.177   5.478  1.00  6.47           C
ATOM   3489  O   ASN B 142      17.501 -42.774   4.659  1.00  6.99           O
ATOM   3490  CB  ASN B 142      18.442 -41.305   7.183  1.00  5.95           C
ATOM   3491  CG  ASN B 142      17.993 -42.047   8.439  1.00  7.11           C
ATOM   3492  OD1 ASN B 142      17.609 -43.215   8.402  1.00  7.42           O
ATOM   3493  ND2 ASN B 142      17.997 -41.334   9.565  1.00  6.53           N
ATOM   3494  N   LYS B 143      18.505 -44.475   5.748  1.00  6.30           N
ATOM   3495  CA  LYS B 143      17.671 -45.474   5.085  1.00  6.38           C
ATOM   3496  C   LYS B 143      16.179 -45.275   5.369  1.00  7.05           C
ATOM   3497  O   LYS B 143      15.339 -45.720   4.590  1.00  7.91           O
ATOM   3498  CB  LYS B 143      18.118 -46.893   5.442  1.00  9.19           C
ATOM   3499  CG  LYS B 143      19.465 -47.271   4.838  1.00 11.16           C
ATOM   3500  CD  LYS B 143      19.877 -48.682   5.201  1.00 17.20           C
ATOM   3501  CE  LYS B 143      21.245 -49.010   4.599  1.00 19.79           C
ATOM   3502  NZ  LYS B 143      21.747 -50.353   5.020  1.00 33.39           N
ATOM   3503  N   HIS B 144      15.851 -44.583   6.460  1.00  7.23           N
ATOM   3504  CA  HIS B 144      14.444 -44.302   6.778  1.00  7.12           C
ATOM   3505  C   HIS B 144      13.826 -43.246   5.856  1.00  6.53           C
ATOM   3506  O   HIS B 144      12.617 -43.004   5.910  1.00  7.49           O
ATOM   3507  CB  HIS B 144      14.253 -43.875   8.240  1.00  5.65           C
ATOM   3508  CG  HIS B 144      14.610 -44.941   9.231  1.00  6.06           C
ATOM   3509  ND1 HIS B 144      15.854 -45.012   9.817  1.00  5.55           N
ATOM   3510  CD2 HIS B 144      13.895 -45.977   9.724  1.00  6.69           C
ATOM   3511  CE1 HIS B 144      15.892 -46.054  10.633  1.00  7.08           C
ATOM   3512  NE2 HIS B 144      14.717 -46.656  10.594  1.00  7.48           N
ATOM   3513  N   SER B 145      14.637 -42.623   5.004  1.00  7.20           N
ATOM   3514  CA  SER B 145      14.076 -41.678   4.034  1.00  5.84           C
ATOM   3515  C   SER B 145      13.343 -42.391   2.895  1.00  7.27           C
ATOM   3516  O   SER B 145      12.567 -41.770   2.187  1.00  7.34           O
ATOM   3517  CB  SER B 145      15.158 -40.768   3.452  1.00  6.83           C
ATOM   3518  OG  SER B 145      16.000 -41.492   2.570  1.00  8.27           O
ATOM   3519  N   ASN B 146      13.576 -43.691   2.739  1.00  7.12           N
ATOM   3520  CA  ASN B 146      12.920 -44.473   1.697  1.00  9.24           C
ATOM   3521  C   ASN B 146      11.416 -44.447   1.878  1.00 10.47           C
ATOM   3522  O   ASN B 146      10.907 -44.673   2.980  1.00 11.12           O
ATOM   3523  CB  ASN B 146      13.420 -45.913   1.775  1.00  9.73           C
ATOM   3524  CG  ASN B 146      13.115 -46.725   0.533  1.00 10.89           C
ATOM   3525  OD1 ASN B 146      12.179 -46.425  -0.226  1.00 11.88           O
ATOM   3526  ND2 ASN B 146      13.926 -47.782   0.324  1.00  9.94           N
ATOM   3527  N   ASP B 147      10.722 -44.139   0.787  1.00 11.39           N
ATOM   3528  CA  ASP B 147       9.260 -44.140   0.710  1.00 17.55           C
ATOM   3529  C   ASP B 147       8.550 -43.065   1.530  1.00 11.47           C
ATOM   3530  O   ASP B 147       7.404 -43.226   1.964  1.00 10.75           O
ATOM   3531  CB  ASP B 147       8.678 -45.523   0.964  1.00 27.04           C
ATOM   3532  CG  ASP B 147       7.459 -45.789   0.112  1.00 18.60           C
ATOM   3533  OD1 ASP B 147       7.281 -45.091  -0.919  1.00 24.90           O
ATOM   3534  OD2 ASP B 147       6.674 -46.675   0.475  1.00 24.82           O
ATOM   3535  N   THR B 148       9.223 -41.933   1.678  1.00  9.11           N
ATOM   3536  CA  THR B 148       8.629 -40.773   2.330  1.00  9.16           C
ATOM   3537  C   THR B 148       7.702 -39.967   1.419  1.00  8.62           C
ATOM   3538  O   THR B 148       7.269 -38.879   1.785  1.00  8.56           O
ATOM   3539  CB  THR B 148       9.729 -39.857   2.929  1.00  7.39           C
ATOM   3540  OG1 THR B 148      10.811 -39.719   1.986  1.00  8.05           O
ATOM   3541  CG2 THR B 148      10.271 -40.466   4.226  1.00  8.79           C
ATOM   3542  N   VAL B 149       7.361 -40.515   0.253  1.00  8.23           N
ATOM   3543  CA  VAL B 149       6.343 -39.886  -0.593  1.00 10.11           C
ATOM   3544  C   VAL B 149       4.971 -39.914   0.104  1.00  8.98           C
ATOM   3545  O   VAL B 149       4.105 -39.084  -0.169  1.00 11.17           O
ATOM   3546  CB  VAL B 149       6.262 -40.553  -1.997  1.00  9.55           C
ATOM   3547  CG1 VAL B 149       5.602 -41.939  -1.927  1.00 10.41           C
ATOM   3548  CG2 VAL B 149       5.514 -39.663  -2.976  1.00 15.06           C
ATOM   3549  N   HIS B 150       4.782 -40.862   1.016  1.00  9.95           N
ATOM   3550  CA  HIS B 150       3.505 -40.999   1.712  1.00 10.54           C
ATOM   3551  C   HIS B 150       3.239 -39.852   2.665  1.00  9.67           C
ATOM   3552  O   HIS B 150       4.149 -39.369   3.334  1.00  9.11           O
ATOM   3553  CB  HIS B 150       3.450 -42.322   2.467  1.00 11.21           C
ATOM   3554  CG  HIS B 150       3.455 -43.514   1.567  1.00 13.85           C
ATOM   3555  ND1 HIS B 150       2.324 -43.952   0.917  1.00 17.88           N
ATOM   3556  CD2 HIS B 150       4.457 -44.340   1.184  1.00 15.38           C
ATOM   3557  CE1 HIS B 150       2.624 -45.011   0.184  1.00 21.20           C
ATOM   3558  NE2 HIS B 150       3.912 -45.265   0.327  1.00 17.49           N
ATOM   3559  N   ASP B 151       1.983 -39.425   2.735  1.00  9.80           N
ATOM   3560  CA  ASP B 151       1.642 -38.202   3.449  1.00  7.83           C
ATOM   3561  C   ASP B 151       1.467 -38.397   4.950  1.00  8.97           C
ATOM   3562  O   ASP B 151       1.662 -37.461   5.723  1.00  9.84           O
ATOM   3563  CB  ASP B 151       0.351 -37.606   2.888  1.00  9.65           C
ATOM   3564  CG  ASP B 151       0.462 -37.209   1.427  1.00 11.41           C
ATOM   3565  OD1 ASP B 151       1.551 -36.785   0.977  1.00 10.49           O
ATOM   3566  OD2 ASP B 151      -0.571 -37.315   0.725  1.00 14.96           O
ATOM   3567  N   ARG B 152       1.066 -39.591   5.371  1.00  8.54           N
ATOM   3568  CA  ARG B 152       0.697 -39.781   6.769  1.00  8.08           C
ATOM   3569  C   ARG B 152       1.332 -41.022   7.377  1.00  9.50           C
ATOM   3570  O   ARG B 152       1.003 -42.154   6.995  1.00 10.84           O
ATOM   3571  CB  ARG B 152      -0.836 -39.827   6.932  1.00  7.13           C
ATOM   3572  CG  ARG B 152      -1.560 -38.562   6.424  1.00  8.29           C
ATOM   3573  CD  ARG B 152      -3.100 -38.686   6.435  1.00  7.21           C
ATOM   3574  NE  ARG B 152      -3.529 -39.892   5.729  1.00  7.15           N
ATOM   3575  CZ  ARG B 152      -3.540 -40.036   4.407  1.00  9.58           C
ATOM   3576  NH1 ARG B 152      -3.170 -39.036   3.618  1.00 10.10           N
ATOM   3577  NH2 ARG B 152      -3.934 -41.190   3.872  1.00 11.23           N
ATOM   3578  N   ILE B 153       2.257 -40.795   8.308  1.00  6.86           N
ATOM   3579  CA  ILE B 153       2.779 -41.852   9.186  1.00  8.31           C
ATOM   3580  C   ILE B 153       2.816 -41.306  10.616  1.00  6.74           C
ATOM   3581  O   ILE B 153       2.762 -40.093  10.817  1.00  5.79           O
ATOM   3582  CB  ILE B 153       4.179 -42.343   8.751  1.00  6.31           C
ATOM   3583  CG1 ILE B 153       5.185 -41.197   8.737  1.00  7.79           C
ATOM   3584  CG2 ILE B 153       4.108 -43.053   7.391  1.00 10.17           C
ATOM   3585  CD1 ILE B 153       6.611 -41.639   8.376  1.00  7.64           C
ATOM   3586  N   PRO B 154       2.895 -42.192  11.623  1.00  7.23           N
ATOM   3587  CA  PRO B 154       2.834 -41.712  13.009  1.00  6.05           C
ATOM   3588  C   PRO B 154       4.062 -40.909  13.424  1.00  6.85           C
ATOM   3589  O   PRO B 154       4.049 -40.280  14.485  1.00  7.45           O
ATOM   3590  CB  PRO B 154       2.788 -43.005  13.830  1.00  7.59           C
ATOM   3591  CG  PRO B 154       2.351 -44.052  12.881  1.00  9.71           C
ATOM   3592  CD  PRO B 154       2.851 -43.663  11.540  1.00  7.29           C
ATOM   3593  N   HIS B 155       5.105 -40.925  12.595  1.00  5.62           N
ATOM   3594  CA  HIS B 155       6.374 -40.318  12.982  1.00  5.30           C
ATOM   3595  C   HIS B 155       6.506 -38.898  12.505  1.00  4.60           C
ATOM   3596  O   HIS B 155       7.470 -38.219  12.847  1.00  5.50           O
ATOM   3597  CB  HIS B 155       7.511 -41.204  12.494  1.00  7.36           C
ATOM   3598  CG  HIS B 155       7.241 -42.631  12.794  1.00  6.47           C
ATOM   3599  ND1 HIS B 155       7.062 -43.073  14.087  1.00  6.49           N
ATOM   3600  CD2 HIS B 155       6.969 -43.685  11.988  1.00  6.55           C
ATOM   3601  CE1 HIS B 155       6.738 -44.352  14.064  1.00  5.84           C
ATOM   3602  NE2 HIS B 155       6.685 -44.749  12.805  1.00  7.95           N
ATOM   3603  N   ARG B 156       5.529 -38.436  11.734  1.00  4.69           N
ATOM   3604  CA  ARG B 156       5.547 -37.043  11.308  1.00  3.99           C
ATOM   3605  C   ARG B 156       5.294 -36.136  12.508  1.00  5.66           C
ATOM   3606  O   ARG B 156       4.401 -36.385  13.337  1.00  5.64           O
ATOM   3607  CB  ARG B 156       4.527 -36.775  10.190  1.00  5.53           C
ATOM   3608  CG  ARG B 156       4.734 -37.663   8.961  1.00  5.86           C
ATOM   3609  CD  ARG B 156       4.134 -37.044   7.698  1.00  5.89           C
ATOM   3610  NE  ARG B 156       5.008 -35.990   7.182  1.00  5.39           N
ATOM   3611  CZ  ARG B 156       4.757 -35.299   6.077  1.00  7.68           C
ATOM   3612  NH1 ARG B 156       3.647 -35.532   5.391  1.00  7.71           N
ATOM   3613  NH2 ARG B 156       5.614 -34.375   5.654  1.00  7.51           N
ATOM   3614  N   THR B 157       6.114 -35.100  12.596  1.00  5.12           N
ATOM   3615  CA  THR B 157       6.037 -34.112  13.660  1.00  5.36           C
ATOM   3616  C   THR B 157       6.218 -32.735  13.034  1.00  5.39           C
ATOM   3617  O   THR B 157       6.853 -32.592  11.985  1.00  6.00           O
ATOM   3618  CB  THR B 157       7.129 -34.335  14.726  1.00  6.13           C
ATOM   3619  OG1 THR B 157       8.421 -34.332  14.100  1.00  6.45           O
ATOM   3620  CG2 THR B 157       6.908 -35.662  15.463  1.00  7.00           C
ATOM   3621  N   LEU B 158       5.642 -31.724  13.665  1.00  5.14           N
ATOM   3622  CA  LEU B 158       5.800 -30.347  13.193  1.00  4.70           C
ATOM   3623  C   LEU B 158       7.147 -29.780  13.647  1.00  5.83           C
ATOM   3624  O   LEU B 158       7.445 -29.771  14.840  1.00  7.54           O
ATOM   3625  CB  LEU B 158       4.665 -29.501  13.745  1.00  5.81           C
ATOM   3626  CG  LEU B 158       4.697 -28.008  13.413  1.00  5.46           C
ATOM   3627  CD1 LEU B 158       4.620 -27.783  11.910  1.00  6.40           C
ATOM   3628  CD2 LEU B 158       3.560 -27.308  14.149  1.00  8.24           C
ATOM   3629  N   LEU B 159       7.962 -29.344  12.690  1.00  5.31           N
ATOM   3630  CA  LEU B 159       9.253 -28.715  12.977  1.00  5.38           C
ATOM   3631  C   LEU B 159       9.111 -27.205  12.969  1.00  4.88           C
ATOM   3632  O   LEU B 159       8.344 -26.657  12.176  1.00  5.37           O
ATOM   3633  CB  LEU B 159      10.270 -29.118  11.913  1.00  4.67           C
ATOM   3634  CG  LEU B 159      10.369 -30.615  11.633  1.00  4.46           C
ATOM   3635  CD1 LEU B 159      11.367 -30.876  10.514  1.00  7.02           C
ATOM   3636  CD2 LEU B 159      10.741 -31.378  12.889  1.00  7.85           C
ATOM   3637  N   MET B 160       9.875 -26.533  13.828  1.00  4.33           N
ATOM   3638  CA  MET B 160       9.828 -25.078  13.911  1.00  5.90           C
ATOM   3639  C   MET B 160      11.211 -24.512  14.191  1.00  5.90           C
ATOM   3640  O   MET B 160      11.790 -24.780  15.248  1.00  7.06           O
ATOM   3641  CB  MET B 160       8.859 -24.645  15.014  1.00  6.66           C
ATOM   3642  CG  MET B 160       8.785 -23.131  15.259  1.00  7.09           C
ATOM   3643  SD  MET B 160       7.692 -22.802  16.656  1.00  7.42           S
ATOM   3644  CE  MET B 160       7.678 -21.008  16.658  1.00  9.62           C
ATOM   3645  N   ASN B 161      11.724 -23.723  13.248  1.00  6.20           N
ATOM   3646  CA  ASN B 161      13.002 -23.029  13.406  1.00  6.25           C
ATOM   3647  C   ASN B 161      12.797 -21.568  13.059  1.00  5.45           C
ATOM   3648  O   ASN B 161      11.835 -21.228  12.380  1.00  5.96           O
ATOM   3649  CB  ASN B 161      14.057 -23.576  12.430  1.00  6.76           C
ATOM   3650  CG  ASN B 161      14.764 -24.808  12.949  1.00  7.44           C
ATOM   3651  OD1 ASN B 161      14.620 -25.175  14.109  1.00 10.94           O
ATOM   3652  ND2 ASN B 161      15.547 -25.446  12.088  1.00  7.86           N
ATOM   3653  N   GLU B 162      13.718 -20.706  13.479  1.00  4.90           N
ATOM   3654  CA  GLU B 162      13.744 -19.357  12.908  1.00  5.80           C
ATOM   3655  C   GLU B 162      13.864 -19.446  11.389  1.00  5.95           C
ATOM   3656  O   GLU B 162      14.524 -20.342  10.855  1.00  6.34           O
ATOM   3657  CB  GLU B 162      14.899 -18.533  13.467  1.00  9.27           C
ATOM   3658  CG  GLU B 162      14.723 -18.105  14.902  1.00 10.58           C
ATOM   3659  CD  GLU B 162      15.613 -16.919  15.245  1.00 18.16           C
ATOM   3660  OE1 GLU B 162      15.653 -15.947  14.452  1.00 22.48           O
ATOM   3661  OE2 GLU B 162      16.264 -16.961  16.304  1.00 25.47           O
ATOM   3662  N   LEU B 163      13.225 -18.521  10.686  1.00  5.09           N
ATOM   3663  CA  LEU B 163      13.260 -18.544   9.230  1.00  6.55           C
ATOM   3664  C   LEU B 163      14.688 -18.454   8.696  1.00  5.80           C
ATOM   3665  O   LEU B 163      15.456 -17.566   9.074  1.00  7.79           O
ATOM   3666  CB  LEU B 163      12.387 -17.421   8.665  1.00  7.46           C
ATOM   3667  CG  LEU B 163      12.334 -17.264   7.145  1.00  6.62           C
ATOM   3668  CD1 LEU B 163      11.677 -18.470   6.477  1.00  6.90           C
ATOM   3669  CD2 LEU B 163      11.581 -15.978   6.781  1.00  8.10           C
ATOM   3670  N   GLY B 164      15.040 -19.378   7.811  1.00  5.76           N
ATOM   3671  CA  GLY B 164      16.383 -19.404   7.260  1.00  5.90           C
ATOM   3672  C   GLY B 164      17.347 -20.346   7.965  1.00  4.63           C
ATOM   3673  O   GLY B 164      18.458 -20.577   7.474  1.00  6.74           O
ATOM   3674  N   VAL B 165      16.945 -20.869   9.124  1.00  5.39           N
ATOM   3675  CA  VAL B 165      17.706 -21.927   9.776  1.00  6.09           C
ATOM   3676  C   VAL B 165      17.188 -23.246   9.216  1.00  6.45           C
ATOM   3677  O   VAL B 165      16.044 -23.623   9.459  1.00  7.38           O
ATOM   3678  CB  VAL B 165      17.542 -21.908  11.315  1.00  5.28           C
ATOM   3679  CG1 VAL B 165      18.351 -23.037  11.949  1.00  7.58           C
ATOM   3680  CG2 VAL B 165      17.992 -20.572  11.897  1.00  7.02           C
ATOM   3681  N   PRO B 166      18.018 -23.960   8.449  1.00  6.61           N
ATOM   3682  CA  PRO B 166      17.501 -25.207   7.870  1.00  6.68           C
ATOM   3683  C   PRO B 166      17.216 -26.237   8.956  1.00  7.09           C
ATOM   3684  O   PRO B 166      17.656 -26.094  10.106  1.00  7.27           O
ATOM   3685  CB  PRO B 166      18.630 -25.663   6.944  1.00  9.37           C
ATOM   3686  CG  PRO B 166      19.855 -25.039   7.495  1.00 10.87           C
ATOM   3687  CD  PRO B 166      19.447 -23.755   8.170  1.00  6.54           C
ATOM   3688  N   PHE B 167      16.460 -27.265   8.596  1.00  6.89           N
ATOM   3689  CA  PHE B 167      16.034 -28.257   9.573  1.00  6.64           C
ATOM   3690  C   PHE B 167      17.141 -29.261   9.909  1.00  7.17           C
ATOM   3691  O   PHE B 167      17.159 -30.391   9.430  1.00  7.77           O
ATOM   3692  CB  PHE B 167      14.739 -28.924   9.104  1.00  7.16           C
ATOM   3693  CG  PHE B 167      13.568 -27.972   9.016  1.00  6.61           C
ATOM   3694  CD1 PHE B 167      13.148 -27.260  10.132  1.00  8.53           C
ATOM   3695  CD2 PHE B 167      12.883 -27.807   7.824  1.00  8.95           C
ATOM   3696  CE1 PHE B 167      12.067 -26.384  10.056  1.00  8.59           C
ATOM   3697  CE2 PHE B 167      11.799 -26.942   7.742  1.00  7.14           C
ATOM   3698  CZ  PHE B 167      11.389 -26.235   8.856  1.00  8.12           C
ATOM   3699  N   HIS B 168      18.085 -28.795  10.723  1.00  6.96           N
ATOM   3700  CA  HIS B 168      19.178 -29.602  11.253  1.00  8.39           C
ATOM   3701  C   HIS B 168      18.712 -30.418  12.474  1.00  8.87           C
ATOM   3702  O   HIS B 168      17.559 -30.327  12.890  1.00  7.26           O
ATOM   3703  CB  HIS B 168      20.339 -28.672  11.619  1.00  9.12           C
ATOM   3704  CG  HIS B 168      19.995 -27.663  12.669  1.00  9.16           C
ATOM   3705  ND1 HIS B 168      20.225 -27.879  14.011  1.00 12.94           N
ATOM   3706  CD2 HIS B 168      19.417 -26.442  12.579  1.00  9.94           C
ATOM   3707  CE1 HIS B 168      19.821 -26.827  14.701  1.00 11.65           C
ATOM   3708  NE2 HIS B 168      19.325 -25.940  13.856  1.00 10.38           N
ATOM   3709  N   LEU B 169      19.606 -31.210  13.050  1.00  7.79           N
ATOM   3710  CA  LEU B 169      19.224 -32.123  14.132  1.00  6.95           C
ATOM   3711  C   LEU B 169      18.886 -31.463  15.474  1.00  7.95           C
ATOM   3712  O   LEU B 169      18.329 -32.108  16.361  1.00  7.68           O
ATOM   3713  CB  LEU B 169      20.310 -33.186  14.332  1.00  7.90           C
ATOM   3714  CG  LEU B 169      20.324 -34.266  13.258  1.00 14.07           C
ATOM   3715  CD1 LEU B 169      21.515 -35.174  13.463  1.00 15.24           C
ATOM   3716  CD2 LEU B 169      19.020 -35.041  13.288  1.00 13.41           C
ATOM   3717  N   GLY B 170      19.219 -30.185  15.630  1.00  6.89           N
ATOM   3718  CA  GLY B 170      18.791 -29.439  16.802  1.00  8.52           C
ATOM   3719  C   GLY B 170      17.409 -28.810  16.683  1.00  8.33           C
ATOM   3720  O   GLY B 170      16.980 -28.082  17.586  1.00  8.68           O
ATOM   3721  N   THR B 171      16.715 -29.078  15.575  1.00  6.73           N
ATOM   3722  CA  THR B 171      15.371 -28.522  15.351  1.00  6.60           C
ATOM   3723  C   THR B 171      14.360 -29.088  16.357  1.00  6.99           C
ATOM   3724  O   THR B 171      14.341 -30.290  16.615  1.00  7.49           O
ATOM   3725  CB  THR B 171      14.868 -28.860  13.924  1.00  7.28           C
ATOM   3726  OG1 THR B 171      15.749 -28.266  12.953  1.00  6.71           O
ATOM   3727  CG2 THR B 171      13.448 -28.337  13.703  1.00  6.62           C
ATOM   3728  N   ARG B 172      13.509 -28.231  16.907  1.00  5.74           N
ATOM   3729  CA  ARG B 172      12.458 -28.698  17.816  1.00  5.98           C
ATOM   3730  C   ARG B 172      11.243 -29.261  17.078  1.00  7.40           C
ATOM   3731  O   ARG B 172      10.708 -28.634  16.158  1.00  6.02           O
ATOM   3732  CB  ARG B 172      12.012 -27.567  18.754  1.00  4.91           C
ATOM   3733  CG  ARG B 172      10.971 -28.012  19.775  1.00  6.87           C
ATOM   3734  CD  ARG B 172      10.759 -26.975  20.876  1.00  8.40           C
ATOM   3735  NE  ARG B 172      10.165 -25.762  20.327  1.00 10.53           N
ATOM   3736  CZ  ARG B 172       8.880 -25.443  20.445  1.00  9.78           C
ATOM   3737  NH1 ARG B 172       8.424 -24.330  19.881  1.00 14.94           N
ATOM   3738  NH2 ARG B 172       8.054 -26.222  21.125  1.00 10.13           N
ATOM   3739  N   GLN B 173      10.822 -30.458  17.489  1.00  5.04           N
ATOM   3740  CA  GLN B 173       9.566 -31.048  17.035  1.00  5.16           C
ATOM   3741  C   GLN B 173       8.491 -30.586  18.003  1.00  7.08           C
ATOM   3742  O   GLN B 173       8.432 -31.030  19.149  1.00  9.22           O
ATOM   3743  CB  GLN B 173       9.687 -32.569  17.035  1.00  6.57           C
ATOM   3744  CG  GLN B 173      10.827 -33.041  16.163  1.00  5.50           C
ATOM   3745  CD  GLN B 173      11.093 -34.523  16.311  1.00  6.56           C
ATOM   3746  OE1 GLN B 173      10.387 -35.353  15.732  1.00  5.77           O
ATOM   3747  NE2 GLN B 173      12.127 -34.867  17.084  1.00  7.75           N
ATOM   3748  N   VAL B 174       7.647 -29.682  17.534  1.00  7.04           N
ATOM   3749  CA  VAL B 174       6.687 -28.987  18.376  1.00  7.12           C
ATOM   3750  C   VAL B 174       5.506 -29.856  18.808  1.00  6.02           C
ATOM   3751  O   VAL B 174       4.929 -29.640  19.873  1.00  9.16           O
ATOM   3752  CB  VAL B 174       6.188 -27.736  17.622  1.00  9.14           C
ATOM   3753  CG1 VAL B 174       5.029 -27.076  18.349  1.00 14.57           C
ATOM   3754  CG2 VAL B 174       7.344 -26.771  17.440  1.00 11.23           C
ATOM   3755  N   CYS B 175       5.167 -30.847  17.992  1.00  5.23           N
ATOM   3756  CA  CYS B 175       4.026 -31.712  18.280  1.00  6.40           C
ATOM   3757  C   CYS B 175       4.000 -32.826  17.252  1.00  5.41           C
ATOM   3758  O   CYS B 175       4.728 -32.781  16.255  1.00  7.14           O
ATOM   3759  CB  CYS B 175       2.721 -30.925  18.189  1.00  8.06           C
ATOM   3760  SG  CYS B 175       2.422 -30.232  16.540  1.00  8.86           S
ATOM   3761  N   ILE B 176       3.157 -33.826  17.489  1.00  5.81           N
ATOM   3762  CA  ILE B 176       2.975 -34.910  16.528  1.00  6.08           C
ATOM   3763  C   ILE B 176       1.937 -34.479  15.499  1.00  6.90           C
ATOM   3764  O   ILE B 176       0.835 -34.074  15.873  1.00  6.90           O
ATOM   3765  CB  ILE B 176       2.504 -36.219  17.223  1.00  4.26           C
ATOM   3766  CG1 ILE B 176       3.380 -36.555  18.443  1.00  6.95           C
ATOM   3767  CG2 ILE B 176       2.513 -37.365  16.226  1.00  6.98           C
ATOM   3768  CD1 ILE B 176       2.936 -37.820  19.206  1.00  7.11           C
ATOM   3769  N   ALA B 177       2.280 -34.542  14.212  1.00  5.88           N
ATOM   3770  CA  ALA B 177       1.382 -34.001  13.197  1.00  6.18           C
ATOM   3771  C   ALA B 177       1.705 -34.487  11.804  1.00  5.48           C
ATOM   3772  O   ALA B 177       2.846 -34.340  11.351  1.00  5.86           O
ATOM   3773  CB  ALA B 177       1.457 -32.472  13.221  1.00  5.73           C
ATOM   3774  N   TRP B 178       0.687 -35.018  11.114  1.00  5.47           N
ATOM   3775  CA  TRP B 178       0.765 -35.179   9.655  1.00  5.96           C
ATOM   3776  C   TRP B 178      -0.093 -34.157   8.898  1.00  5.49           C
ATOM   3777  O   TRP B 178      -0.211 -34.222   7.667  1.00  5.97           O
ATOM   3778  CB  TRP B 178       0.526 -36.628   9.158  1.00  6.09           C
ATOM   3779  CG  TRP B 178      -0.638 -37.411   9.723  1.00  7.09           C
ATOM   3780  CD1 TRP B 178      -0.554 -38.552  10.470  1.00  7.06           C
ATOM   3781  CD2 TRP B 178      -2.045 -37.159   9.535  1.00  5.93           C
ATOM   3782  NE1 TRP B 178      -1.815 -39.019  10.772  1.00  7.42           N
ATOM   3783  CE2 TRP B 178      -2.746 -38.178  10.216  1.00  7.07           C
ATOM   3784  CE3 TRP B 178      -2.777 -36.164   8.871  1.00  5.82           C
ATOM   3785  CZ2 TRP B 178      -4.147 -38.243  10.246  1.00  6.57           C
ATOM   3786  CZ3 TRP B 178      -4.171 -36.223   8.905  1.00  7.42           C
ATOM   3787  CH2 TRP B 178      -4.839 -37.255   9.592  1.00  6.24           C
ATOM   3788  N   SER B 179      -0.659 -33.209   9.650  1.00  5.41           N
ATOM   3789  CA  SER B 179      -1.298 -32.008   9.104  1.00  5.34           C
ATOM   3790  C   SER B 179      -1.260 -30.972  10.222  1.00  6.27           C
ATOM   3791  O   SER B 179      -1.424 -31.316  11.394  1.00  6.41           O
ATOM   3792  CB  SER B 179      -2.740 -32.305   8.695  1.00  4.81           C
ATOM   3793  OG  SER B 179      -3.353 -31.171   8.092  1.00  5.36           O
ATOM   3794  N   SER B 180      -1.025 -29.707   9.879  1.00  5.82           N
ATOM   3795  CA  SER B 180      -0.892 -28.692  10.921  1.00  4.61           C
ATOM   3796  C   SER B 180      -1.226 -27.268  10.490  1.00  5.72           C
ATOM   3797  O   SER B 180      -1.343 -26.968   9.293  1.00  5.60           O
ATOM   3798  CB  SER B 180       0.540 -28.694  11.480  1.00  7.12           C
ATOM   3799  OG  SER B 180       1.396 -27.893  10.687  1.00  6.28           O
ATOM   3800  N   SER B 181      -1.358 -26.400  11.490  1.00  4.65           N
ATOM   3801  CA  SER B 181      -1.414 -24.954  11.295  1.00  6.58           C
ATOM   3802  C   SER B 181      -0.880 -24.328  12.570  1.00  7.01           C
ATOM   3803  O   SER B 181      -1.028 -24.908  13.640  1.00  7.87           O
ATOM   3804  CB  SER B 181      -2.861 -24.511  11.039  1.00  8.61           C
ATOM   3805  OG  SER B 181      -2.973 -23.096  10.931  1.00  6.89           O
ATOM   3806  N   SER B 182      -0.220 -23.177  12.457  1.00  5.15           N
ATOM   3807  CA  SER B 182       0.305 -22.467  13.625  1.00  5.80           C
ATOM   3808  C   SER B 182       0.110 -20.970  13.463  1.00  4.95           C
ATOM   3809  O   SER B 182       0.089 -20.458  12.349  1.00  6.25           O
ATOM   3810  CB  SER B 182       1.803 -22.725  13.823  1.00  5.88           C
ATOM   3811  OG  SER B 182       2.092 -24.106  13.959  1.00  5.73           O
ATOM   3812  N   CYS B 183       0.007 -20.263  14.580  1.00  6.56           N
ATOM   3813  CA  CYS B 183      -0.094 -18.804  14.542  1.00  6.25           C
ATOM   3814  C   CYS B 183       0.173 -18.235  15.915  1.00  7.76           C
ATOM   3815  O   CYS B 183       0.030 -18.919  16.929  1.00  7.00           O
ATOM   3816  CB  CYS B 183      -1.463 -18.346  14.024  1.00  8.03           C
ATOM   3817  SG  CYS B 183      -2.883 -19.160  14.778  1.00  9.55           S
ATOM   3818  N   HIS B 184       0.590 -16.981  15.939  1.00  6.96           N
ATOM   3819  CA  HIS B 184       0.909 -16.316  17.185  1.00  6.32           C
ATOM   3820  C   HIS B 184      -0.134 -15.221  17.402  1.00  7.05           C
ATOM   3821  O   HIS B 184      -0.437 -14.459  16.472  1.00  7.62           O
ATOM   3822  CB  HIS B 184       2.315 -15.724  17.075  1.00  6.14           C
ATOM   3823  CG  HIS B 184       2.894 -15.277  18.378  1.00  6.65           C
ATOM   3824  ND1 HIS B 184       2.539 -14.088  18.983  1.00  8.02           N
ATOM   3825  CD2 HIS B 184       3.815 -15.853  19.184  1.00  7.47           C
ATOM   3826  CE1 HIS B 184       3.216 -13.959  20.113  1.00 10.27           C
ATOM   3827  NE2 HIS B 184       3.997 -15.015  20.257  1.00  9.35           N
ATOM   3828  N   ASP B 185      -0.714 -15.148  18.599  1.00  7.81           N
ATOM   3829  CA  ASP B 185      -1.796 -14.190  18.843  1.00  7.73           C
ATOM   3830  C   ASP B 185      -1.328 -12.842  19.400  1.00  7.62           C
ATOM   3831  O   ASP B 185      -2.159 -12.005  19.761  1.00  9.19           O
ATOM   3832  CB  ASP B 185      -2.891 -14.792  19.736  1.00  7.89           C
ATOM   3833  CG  ASP B 185      -2.425 -15.066  21.172  1.00  7.19           C
ATOM   3834  OD1 ASP B 185      -1.296 -14.702  21.537  1.00  8.38           O
ATOM   3835  OD2 ASP B 185      -3.221 -15.633  21.946  1.00  7.74           O
ATOM   3836  N   GLY B 186      -0.015 -12.654  19.480  1.00  8.31           N
ATOM   3837  CA  GLY B 186       0.553 -11.456  20.076  1.00  8.87           C
ATOM   3838  C   GLY B 186       1.145 -11.758  21.439  1.00  8.78           C
ATOM   3839  O   GLY B 186       2.040 -11.054  21.899  1.00 11.26           O
ATOM   3840  N   LYS B 187       0.642 -12.812  22.076  1.00  9.09           N
ATOM   3841  CA  LYS B 187       1.132 -13.226  23.388  1.00  8.80           C
ATOM   3842  C   LYS B 187       1.837 -14.568  23.347  1.00  9.99           C
ATOM   3843  O   LYS B 187       2.848 -14.754  24.020  1.00 11.81           O
ATOM   3844  CB  LYS B 187      -0.012 -13.290  24.389  1.00 11.01           C
ATOM   3845  CG  LYS B 187      -0.656 -11.940  24.664  1.00 14.79           C
ATOM   3846  CD  LYS B 187      -1.646 -12.058  25.801  1.00 14.29           C
ATOM   3847  CE  LYS B 187      -2.414 -10.756  25.985  1.00 19.23           C
ATOM   3848  NZ  LYS B 187      -3.162 -10.726  27.275  1.00 22.95           N
ATOM   3849  N   ALA B 188       1.306 -15.508  22.569  1.00  7.42           N
ATOM   3850  CA  ALA B 188       1.901 -16.843  22.518  1.00  6.81           C
ATOM   3851  C   ALA B 188       1.541 -17.575  21.235  1.00  6.45           C
ATOM   3852  O   ALA B 188       0.666 -17.150  20.480  1.00  7.75           O
ATOM   3853  CB  ALA B 188       1.462 -17.674  23.729  1.00  8.57           C
ATOM   3854  N   TRP B 189       2.213 -18.699  21.012  1.00  7.19           N
ATOM   3855  CA  TRP B 189       1.954 -19.559  19.860  1.00  6.96           C
ATOM   3856  C   TRP B 189       0.832 -20.546  20.088  1.00  7.33           C
ATOM   3857  O   TRP B 189       0.760 -21.190  21.145  1.00  7.22           O
ATOM   3858  CB  TRP B 189       3.204 -20.367  19.478  1.00  6.41           C
ATOM   3859  CG  TRP B 189       4.235 -19.559  18.771  1.00  6.55           C
ATOM   3860  CD1 TRP B 189       5.355 -18.991  19.321  1.00  8.76           C
ATOM   3861  CD2 TRP B 189       4.236 -19.188  17.386  1.00  5.64           C
ATOM   3862  NE1 TRP B 189       6.052 -18.301  18.358  1.00  7.75           N
ATOM   3863  CE2 TRP B 189       5.390 -18.408  17.163  1.00  6.11           C
ATOM   3864  CE3 TRP B 189       3.386 -19.457  16.315  1.00  6.24           C
ATOM   3865  CZ2 TRP B 189       5.706 -17.880  15.910  1.00  7.55           C
ATOM   3866  CZ3 TRP B 189       3.695 -18.921  15.074  1.00  8.13           C
ATOM   3867  CH2 TRP B 189       4.849 -18.151  14.881  1.00  7.85           C
ATOM   3868  N   LEU B 190      -0.022 -20.668  19.077  1.00  7.30           N
ATOM   3869  CA  LEU B 190      -0.969 -21.771  18.956  1.00  4.88           C
ATOM   3870  C   LEU B 190      -0.492 -22.729  17.874  1.00  5.42           C
ATOM   3871  O   LEU B 190      -0.109 -22.312  16.780  1.00  6.84           O
ATOM   3872  CB  LEU B 190      -2.347 -21.221  18.565  1.00  7.74           C
ATOM   3873  CG  LEU B 190      -3.397 -22.279  18.221  1.00  6.32           C
ATOM   3874  CD1 LEU B 190      -3.815 -23.045  19.468  1.00  8.62           C
ATOM   3875  CD2 LEU B 190      -4.619 -21.642  17.540  1.00 10.08           C
ATOM   3876  N   HIS B 191      -0.519 -24.019  18.179  1.00  5.61           N
ATOM   3877  CA  HIS B 191      -0.277 -25.049  17.176  1.00  5.30           C
ATOM   3878  C   HIS B 191      -1.460 -25.990  17.116  1.00  6.64           C
ATOM   3879  O   HIS B 191      -1.965 -26.432  18.152  1.00  7.48           O
ATOM   3880  CB  HIS B 191       0.985 -25.853  17.510  1.00  6.21           C
ATOM   3881  CG  HIS B 191       2.191 -25.000  17.727  1.00  5.79           C
ATOM   3882  ND1 HIS B 191       2.880 -24.411  16.689  1.00  6.57           N
ATOM   3883  CD2 HIS B 191       2.815 -24.619  18.865  1.00  6.74           C
ATOM   3884  CE1 HIS B 191       3.886 -23.706  17.181  1.00  6.57           C
ATOM   3885  NE2 HIS B 191       3.869 -23.815  18.498  1.00  8.01           N
ATOM   3886  N   VAL B 192      -1.914 -26.258  15.897  1.00  6.11           N
ATOM   3887  CA  VAL B 192      -2.970 -27.233  15.637  1.00  6.53           C
ATOM   3888  C   VAL B 192      -2.317 -28.423  14.960  1.00  7.08           C
ATOM   3889  O   VAL B 192      -1.774 -28.297  13.870  1.00  6.09           O
ATOM   3890  CB  VAL B 192      -4.046 -26.632  14.717  1.00  6.56           C
ATOM   3891  CG1 VAL B 192      -5.162 -27.640  14.470  1.00  8.00           C
ATOM   3892  CG2 VAL B 192      -4.590 -25.337  15.317  1.00  9.53           C
ATOM   3893  N   CYS B 193      -2.352 -29.578  15.625  1.00  7.86           N
ATOM   3894  CA  CYS B 193      -1.579 -30.749  15.211  1.00  6.65           C
ATOM   3895  C   CYS B 193      -2.474 -31.969  15.074  1.00  6.24           C
ATOM   3896  O   CYS B 193      -3.105 -32.390  16.045  1.00  7.91           O
ATOM   3897  CB  CYS B 193      -0.496 -31.020  16.242  1.00  5.46           C
ATOM   3898  SG  CYS B 193       0.508 -29.550  16.549  1.00 10.00           S
ATOM   3899  N   ILE B 194      -2.526 -32.529  13.873  1.00  5.69           N
ATOM   3900  CA  ILE B 194      -3.407 -33.672  13.594  1.00  5.14           C
ATOM   3901  C   ILE B 194      -2.575 -34.920  13.323  1.00  5.94           C
ATOM   3902  O   ILE B 194      -1.652 -34.896  12.509  1.00  6.17           O
ATOM   3903  CB  ILE B 194      -4.322 -33.386  12.384  1.00  6.09           C
ATOM   3904  CG1 ILE B 194      -5.126 -32.102  12.616  1.00  7.04           C
ATOM   3905  CG2 ILE B 194      -5.254 -34.564  12.118  1.00  7.03           C
ATOM   3906  CD1 ILE B 194      -5.845 -31.624  11.380  1.00  8.02           C
ATOM   3907  N   THR B 195      -2.906 -36.011  14.017  1.00  5.44           N
ATOM   3908  CA  THR B 195      -2.201 -37.281  13.823  1.00  5.00           C
ATOM   3909  C   THR B 195      -3.134 -38.446  14.140  1.00  7.57           C
ATOM   3910  O   THR B 195      -4.275 -38.237  14.558  1.00  8.40           O
ATOM   3911  CB  THR B 195      -0.912 -37.341  14.687  1.00  6.67           C
ATOM   3912  OG1 THR B 195      -0.177 -38.531  14.373  1.00  6.35           O
ATOM   3913  CG2 THR B 195      -1.245 -37.300  16.189  1.00  7.39           C
ATOM   3914  N   GLY B 196      -2.660 -39.666  13.897  1.00  6.29           N
ATOM   3915  CA  GLY B 196      -3.447 -40.856  14.177  1.00  7.84           C
ATOM   3916  C   GLY B 196      -4.047 -41.495  12.939  1.00  6.97           C
ATOM   3917  O   GLY B 196      -3.656 -41.184  11.814  1.00  7.11           O
ATOM   3918  N   ASP B 197      -4.999 -42.396  13.159  1.00  7.33           N
ATOM   3919  CA  ASP B 197      -5.609 -43.185  12.084  1.00  7.29           C
ATOM   3920  C   ASP B 197      -6.379 -42.321  11.078  1.00  6.18           C
ATOM   3921  O   ASP B 197      -7.052 -41.364  11.453  1.00  8.48           O
ATOM   3922  CB  ASP B 197      -6.581 -44.211  12.680  1.00  9.01           C
ATOM   3923  CG  ASP B 197      -5.891 -45.293  13.507  1.00 11.61           C
ATOM   3924  OD1 ASP B 197      -4.709 -45.608  13.254  1.00 13.00           O
ATOM   3925  OD2 ASP B 197      -6.569 -45.849  14.401  1.00 15.45           O
ATOM   3926  N   ASP B 198      -6.283 -42.679   9.802  1.00  7.94           N
ATOM   3927  CA  ASP B 198      -7.026 -41.983   8.756  1.00  7.82           C
ATOM   3928  C   ASP B 198      -8.511 -41.855   9.095  1.00  8.40           C
ATOM   3929  O   ASP B 198      -9.114 -40.811   8.882  1.00  9.78           O
ATOM   3930  CB  ASP B 198      -6.900 -42.722   7.426  1.00  7.92           C
ATOM   3931  CG  ASP B 198      -5.570 -42.505   6.751  1.00  9.83           C
ATOM   3932  OD1 ASP B 198      -4.690 -41.837   7.336  1.00 12.53           O
ATOM   3933  OD2 ASP B 198      -5.407 -43.017   5.621  1.00 12.39           O
ATOM   3934  N   LYS B 199      -9.106 -42.923   9.619  1.00  9.42           N
ATOM   3935  CA  LYS B 199     -10.543 -42.915   9.877  1.00  8.85           C
ATOM   3936  C   LYS B 199     -10.910 -42.407  11.270  1.00 10.65           C
ATOM   3937  O   LYS B 199     -12.086 -42.359  11.620  1.00 10.60           O
ATOM   3938  CB  LYS B 199     -11.117 -44.322   9.666  1.00 13.03           C
ATOM   3939  CG  LYS B 199     -11.133 -44.752   8.206  1.00 19.46           C
ATOM   3940  CD  LYS B 199     -11.450 -46.237   8.061  1.00 29.77           C
ATOM   3941  CE  LYS B 199     -11.765 -46.589   6.614  1.00 39.37           C
ATOM   3942  NZ  LYS B 199     -10.726 -46.078   5.675  1.00 45.90           N
ATOM   3943  N   ASN B 200      -9.923 -42.008  12.065  1.00  8.17           N
ATOM   3944  CA  ASN B 200     -10.214 -41.584  13.428  1.00  7.91           C
ATOM   3945  C   ASN B 200      -9.065 -40.747  13.971  1.00  8.24           C
ATOM   3946  O   ASN B 200      -8.452 -41.088  14.984  1.00  7.74           O
ATOM   3947  CB  ASN B 200     -10.448 -42.824  14.304  1.00  9.20           C
ATOM   3948  CG  ASN B 200     -11.415 -42.592  15.468  1.00  8.91           C
ATOM   3949  OD1 ASN B 200     -11.997 -41.513  15.636  1.00 10.53           O
ATOM   3950  ND2 ASN B 200     -11.580 -43.652  16.284  1.00 10.83           N
ATOM   3951  N   ALA B 201      -8.770 -39.643  13.291  1.00  8.43           N
ATOM   3952  CA  ALA B 201      -7.651 -38.800  13.691  1.00  6.54           C
ATOM   3953  C   ALA B 201      -7.969 -37.925  14.894  1.00  8.42           C
ATOM   3954  O   ALA B 201      -9.130 -37.762  15.280  1.00  9.62           O
ATOM   3955  CB  ALA B 201      -7.181 -37.941  12.521  1.00  8.39           C
ATOM   3956  N   THR B 202      -6.915 -37.387  15.502  1.00  7.04           N
ATOM   3957  CA  THR B 202      -7.042 -36.456  16.619  1.00  6.37           C
ATOM   3958  C   THR B 202      -6.334 -35.157  16.274  1.00  7.22           C
ATOM   3959  O   THR B 202      -5.193 -35.180  15.805  1.00  8.10           O
ATOM   3960  CB  THR B 202      -6.359 -37.006  17.898  1.00  5.52           C
ATOM   3961  OG1 THR B 202      -6.897 -38.295  18.223  1.00  8.41           O
ATOM   3962  CG2 THR B 202      -6.548 -36.061  19.071  1.00  7.45           C
ATOM   3963  N   ALA B 203      -7.001 -34.032  16.502  1.00  6.81           N
ATOM   3964  CA  ALA B 203      -6.336 -32.733  16.439  1.00  6.57           C
ATOM   3965  C   ALA B 203      -6.035 -32.262  17.861  1.00  8.66           C
ATOM   3966  O   ALA B 203      -6.939 -32.184  18.697  1.00  8.26           O
ATOM   3967  CB  ALA B 203      -7.219 -31.720  15.721  1.00  8.20           C
ATOM   3968  N   SER B 204      -4.768 -31.957  18.140  1.00  6.04           N
ATOM   3969  CA  SER B 204      -4.378 -31.374  19.418  1.00  5.01           C
ATOM   3970  C   SER B 204      -4.192 -29.882  19.249  1.00  6.73           C
ATOM   3971  O   SER B 204      -3.687 -29.430  18.219  1.00  6.93           O
ATOM   3972  CB  SER B 204      -3.067 -31.985  19.932  1.00  5.96           C
ATOM   3973  OG  SER B 204      -3.245 -33.351  20.259  1.00  6.90           O
ATOM   3974  N   PHE B 205      -4.579 -29.134  20.271  1.00  6.14           N
ATOM   3975  CA  PHE B 205      -4.429 -27.682  20.280  1.00  7.60           C
ATOM   3976  C   PHE B 205      -3.496 -27.311  21.412  1.00  8.19           C
ATOM   3977  O   PHE B 205      -3.825 -27.470  22.584  1.00  7.66           O
ATOM   3978  CB  PHE B 205      -5.796 -27.000  20.430  1.00  7.94           C
ATOM   3979  CG  PHE B 205      -6.734 -27.323  19.304  1.00  8.14           C
ATOM   3980  CD1 PHE B 205      -7.458 -28.506  19.305  1.00  9.63           C
ATOM   3981  CD2 PHE B 205      -6.842 -26.479  18.221  1.00  8.39           C
ATOM   3982  CE1 PHE B 205      -8.289 -28.835  18.251  1.00  9.42           C
ATOM   3983  CE2 PHE B 205      -7.682 -26.794  17.161  1.00 10.88           C
ATOM   3984  CZ  PHE B 205      -8.405 -27.978  17.183  1.00  9.23           C
ATOM   3985  N   ILE B 206      -2.318 -26.828  21.042  1.00  5.98           N
ATOM   3986  CA  ILE B 206      -1.272 -26.508  21.995  1.00  6.40           C
ATOM   3987  C   ILE B 206      -1.069 -25.010  21.976  1.00  6.11           C
ATOM   3988  O   ILE B 206      -0.891 -24.411  20.911  1.00  7.92           O
ATOM   3989  CB  ILE B 206       0.023 -27.249  21.617  1.00  6.34           C
ATOM   3990  CG1 ILE B 206      -0.210 -28.759  21.753  1.00  8.11           C
ATOM   3991  CG2 ILE B 206       1.189 -26.779  22.485  1.00  9.08           C
ATOM   3992  CD1 ILE B 206       0.762 -29.599  20.969  1.00 10.72           C
ATOM   3993  N   TYR B 207      -1.151 -24.398  23.151  1.00  5.10           N
ATOM   3994  CA  TYR B 207      -1.029 -22.958  23.284  1.00  6.04           C
ATOM   3995  C   TYR B 207      -0.134 -22.601  24.461  1.00  7.90           C
ATOM   3996  O   TYR B 207      -0.295 -23.145  25.558  1.00  7.97           O
ATOM   3997  CB  TYR B 207      -2.415 -22.331  23.486  1.00  7.13           C
ATOM   3998  CG  TYR B 207      -2.372 -20.824  23.648  1.00  6.28           C
ATOM   3999  CD1 TYR B 207      -2.328 -19.987  22.535  1.00  7.63           C
ATOM   4000  CD2 TYR B 207      -2.369 -20.242  24.915  1.00  7.69           C
ATOM   4001  CE1 TYR B 207      -2.272 -18.609  22.682  1.00  9.08           C
ATOM   4002  CE2 TYR B 207      -2.311 -18.865  25.071  1.00  7.88           C
ATOM   4003  CZ  TYR B 207      -2.262 -18.058  23.951  1.00  7.30           C
ATOM   4004  OH  TYR B 207      -2.211 -16.686  24.095  1.00  9.19           O
ATOM   4005  N   ASP B 208       0.808 -21.690  24.230  1.00  6.98           N
ATOM   4006  CA  ASP B 208       1.735 -21.243  25.275  1.00  8.37           C
ATOM   4007  C   ASP B 208       2.403 -22.449  25.941  1.00  9.02           C
ATOM   4008  O   ASP B 208       2.515 -22.516  27.166  1.00  9.87           O
ATOM   4009  CB  ASP B 208       1.008 -20.375  26.315  1.00  9.56           C
ATOM   4010  CG  ASP B 208       1.959 -19.591  27.196  1.00 14.93           C
ATOM   4011  OD1 ASP B 208       3.116 -19.376  26.781  1.00 13.79           O
ATOM   4012  OD2 ASP B 208       1.539 -19.196  28.306  1.00 22.16           O
ATOM   4013  N   GLY B 209       2.803 -23.414  25.119  1.00  8.45           N
ATOM   4014  CA  GLY B 209       3.617 -24.523  25.586  1.00  8.79           C
ATOM   4015  C   GLY B 209       2.871 -25.662  26.250  1.00 10.91           C
ATOM   4016  O   GLY B 209       3.507 -26.554  26.809  1.00  9.45           O
ATOM   4017  N   ARG B 210       1.542 -25.663  26.190  1.00  8.85           N
ATOM   4018  CA  ARG B 210       0.788 -26.748  26.833  1.00  8.18           C
ATOM   4019  C   ARG B 210      -0.427 -27.182  26.023  1.00  8.52           C
ATOM   4020  O   ARG B 210      -1.017 -26.382  25.288  1.00  7.40           O
ATOM   4021  CB  ARG B 210       0.384 -26.378  28.272  1.00 10.79           C
ATOM   4022  CG  ARG B 210      -0.705 -25.324  28.386  1.00  9.85           C
ATOM   4023  CD  ARG B 210      -0.510 -24.499  29.661  1.00 14.01           C
ATOM   4024  NE  ARG B 210       0.699 -23.701  29.515  1.00 13.06           N
ATOM   4025  CZ  ARG B 210       1.654 -23.578  30.428  1.00 15.45           C
ATOM   4026  NH1 ARG B 210       1.544 -24.178  31.608  1.00 13.67           N
ATOM   4027  NH2 ARG B 210       2.716 -22.831  30.160  1.00 15.24           N
ATOM   4028  N   LEU B 211      -0.798 -28.452  26.145  1.00  6.56           N
ATOM   4029  CA  LEU B 211      -1.983 -28.948  25.462  1.00  6.48           C
ATOM   4030  C   LEU B 211      -3.222 -28.418  26.172  1.00  8.12           C
ATOM   4031  O   LEU B 211      -3.397 -28.635  27.374  1.00  9.22           O
ATOM   4032  CB  LEU B 211      -1.985 -30.480  25.418  1.00  8.72           C
ATOM   4033  CG  LEU B 211      -2.952 -31.045  24.373  1.00 10.83           C
ATOM   4034  CD1 LEU B 211      -2.351 -32.232  23.631  1.00 16.73           C
ATOM   4035  CD2 LEU B 211      -4.257 -31.406  25.054  1.00 14.24           C
ATOM   4036  N   VAL B 212      -4.081 -27.718  25.431  1.00  6.58           N
ATOM   4037  CA  VAL B 212      -5.255 -27.074  26.022  1.00  7.44           C
ATOM   4038  C   VAL B 212      -6.572 -27.733  25.594  1.00  7.52           C
ATOM   4039  O   VAL B 212      -7.550 -27.743  26.345  1.00  9.68           O
ATOM   4040  CB  VAL B 212      -5.285 -25.563  25.673  1.00  8.17           C
ATOM   4041  CG1 VAL B 212      -6.539 -24.895  26.225  1.00  9.05           C
ATOM   4042  CG2 VAL B 212      -4.047 -24.866  26.223  1.00  8.19           C
ATOM   4043  N   ASP B 213      -6.599 -28.304  24.397  1.00  7.36           N
ATOM   4044  CA  ASP B 213      -7.832 -28.894  23.887  1.00  7.34           C
ATOM   4045  C   ASP B 213      -7.517 -29.934  22.825  1.00  7.93           C
ATOM   4046  O   ASP B 213      -6.380 -30.058  22.356  1.00  7.73           O
ATOM   4047  CB  ASP B 213      -8.734 -27.793  23.291  1.00 10.88           C
ATOM   4048  CG  ASP B 213     -10.236 -28.055  23.485  1.00 12.20           C
ATOM   4049  OD1 ASP B 213     -10.633 -29.195  23.812  1.00 10.29           O
ATOM   4050  OD2 ASP B 213     -11.033 -27.098  23.286  1.00 11.85           O
ATOM   4051  N   SER B 214      -8.537 -30.686  22.446  1.00  8.19           N
ATOM   4052  CA  SER B 214      -8.416 -31.633  21.351  1.00  7.26           C
ATOM   4053  C   SER B 214      -9.789 -31.915  20.783  1.00  7.40           C
ATOM   4054  O   SER B 214     -10.805 -31.768  21.482  1.00  9.24           O
ATOM   4055  CB  SER B 214      -7.746 -32.942  21.814  1.00  8.76           C
ATOM   4056  OG  SER B 214      -8.541 -33.615  22.787  1.00  8.64           O
ATOM   4057  N   ILE B 215      -9.816 -32.314  19.520  1.00  7.22           N
ATOM   4058  CA  ILE B 215     -11.048 -32.778  18.917  1.00  6.63           C
ATOM   4059  C   ILE B 215     -10.777 -33.996  18.042  1.00  9.61           C
ATOM   4060  O   ILE B 215      -9.730 -34.104  17.386  1.00  9.51           O
ATOM   4061  CB  ILE B 215     -11.729 -31.634  18.111  1.00  8.15           C
ATOM   4062  CG1 ILE B 215     -13.183 -31.985  17.787  1.00 11.35           C
ATOM   4063  CG2 ILE B 215     -10.919 -31.297  16.857  1.00 10.38           C
ATOM   4064  CD1 ILE B 215     -13.993 -30.772  17.316  1.00 14.86           C
ATOM   4065  N   GLY B 216     -11.724 -34.924  18.036  1.00  8.01           N
ATOM   4066  CA  GLY B 216     -11.626 -36.084  17.173  1.00  8.57           C
ATOM   4067  C   GLY B 216     -12.277 -35.860  15.823  1.00  9.09           C
ATOM   4068  O   GLY B 216     -13.085 -34.941  15.646  1.00 11.11           O
ATOM   4069  N   SER B 217     -11.901 -36.702  14.871  1.00  9.18           N
ATOM   4070  CA  SER B 217     -12.491 -36.727  13.535  1.00  9.39           C
ATOM   4071  C   SER B 217     -14.021 -36.730  13.565  1.00  9.16           C
ATOM   4072  O   SER B 217     -14.632 -37.505  14.315  1.00 11.48           O
ATOM   4073  CB  SER B 217     -11.977 -37.976  12.822  1.00  8.44           C
ATOM   4074  OG  SER B 217     -12.528 -38.112  11.526  1.00  9.07           O
ATOM   4075  N   TRP B 218     -14.635 -35.865  12.753  1.00  8.86           N
ATOM   4076  CA  TRP B 218     -16.100 -35.814  12.658  1.00 11.30           C
ATOM   4077  C   TRP B 218     -16.691 -36.517  11.436  1.00 14.98           C
ATOM   4078  O   TRP B 218     -17.907 -36.740  11.379  1.00 18.70           O
ATOM   4079  CB  TRP B 218     -16.620 -34.370  12.736  1.00 12.52           C
ATOM   4080  CG  TRP B 218     -16.004 -33.370  11.762  1.00 10.98           C
ATOM   4081  CD1 TRP B 218     -16.322 -33.193  10.443  1.00 10.98           C
ATOM   4082  CD2 TRP B 218     -15.017 -32.378  12.072  1.00 11.29           C
ATOM   4083  NE1 TRP B 218     -15.573 -32.160   9.910  1.00  9.66           N
ATOM   4084  CE2 TRP B 218     -14.760 -31.652  10.890  1.00  8.71           C
ATOM   4085  CE3 TRP B 218     -14.309 -32.047  13.231  1.00 10.24           C
ATOM   4086  CZ2 TRP B 218     -13.836 -30.604  10.841  1.00  9.49           C
ATOM   4087  CZ3 TRP B 218     -13.392 -31.012  13.181  1.00 12.10           C
ATOM   4088  CH2 TRP B 218     -13.163 -30.303  11.991  1.00 10.05           C
ATOM   4089  N   SER B 219     -15.855 -36.860  10.460  1.00  8.90           N
ATOM   4090  CA  SER B 219     -16.334 -37.542   9.256  1.00 11.44           C
ATOM   4091  C   SER B 219     -15.567 -38.826   8.961  1.00  9.51           C
ATOM   4092  O   SER B 219     -15.783 -39.463   7.928  1.00 12.59           O
ATOM   4093  CB  SER B 219     -16.266 -36.621   8.039  1.00 12.82           C
ATOM   4094  OG  SER B 219     -17.159 -35.540   8.189  1.00 26.01           O
ATOM   4095  N   GLN B 220     -14.644 -39.180   9.855  1.00  8.90           N
ATOM   4096  CA  GLN B 220     -13.921 -40.446   9.764  1.00  8.43           C
ATOM   4097  C   GLN B 220     -13.178 -40.628   8.439  1.00  9.46           C
ATOM   4098  O   GLN B 220     -13.088 -41.739   7.897  1.00 10.57           O
ATOM   4099  CB  GLN B 220     -14.863 -41.637  10.024  1.00 10.11           C
ATOM   4100  CG  GLN B 220     -15.478 -41.671  11.423  1.00 10.95           C
ATOM   4101  CD  GLN B 220     -16.562 -40.622  11.641  1.00 14.18           C
ATOM   4102  OE1 GLN B 220     -17.491 -40.490  10.842  1.00 19.11           O
ATOM   4103  NE2 GLN B 220     -16.441 -39.867  12.724  1.00 18.13           N
ATOM   4104  N   ASN B 221     -12.645 -39.532   7.905  1.00  8.86           N
ATOM   4105  CA  ASN B 221     -11.914 -39.623   6.651  1.00  8.57           C
ATOM   4106  C   ASN B 221     -10.896 -38.495   6.526  1.00 10.09           C
ATOM   4107  O   ASN B 221     -11.129 -37.482   5.846  1.00  9.83           O
ATOM   4108  CB  ASN B 221     -12.887 -39.636   5.468  1.00 13.70           C
ATOM   4109  CG  ASN B 221     -12.207 -39.935   4.135  1.00 14.91           C
ATOM   4110  OD1 ASN B 221     -11.003 -40.201   4.062  1.00 14.28           O
ATOM   4111  ND2 ASN B 221     -12.998 -39.899   3.061  1.00 16.33           N
ATOM   4112  N   ILE B 222      -9.772 -38.695   7.210  1.00  9.12           N
ATOM   4113  CA  ILE B 222      -8.605 -37.812   7.161  1.00  6.83           C
ATOM   4114  C   ILE B 222      -8.897 -36.356   7.557  1.00  7.86           C
ATOM   4115  O   ILE B 222      -8.848 -35.445   6.726  1.00  7.82           O
ATOM   4116  CB  ILE B 222      -7.871 -37.911   5.807  1.00  7.84           C
ATOM   4117  CG1 ILE B 222      -7.684 -39.383   5.421  1.00  8.88           C
ATOM   4118  CG2 ILE B 222      -6.507 -37.236   5.885  1.00  8.25           C
ATOM   4119  CD1 ILE B 222      -7.132 -39.587   4.030  1.00  9.76           C
ATOM   4120  N   LEU B 223      -9.203 -36.152   8.835  1.00  6.41           N
ATOM   4121  CA  LEU B 223      -9.272 -34.817   9.403  1.00  6.08           C
ATOM   4122  C   LEU B 223      -7.984 -34.091   9.026  1.00  6.72           C
ATOM   4123  O   LEU B 223      -6.886 -34.629   9.191  1.00  7.22           O
ATOM   4124  CB  LEU B 223      -9.392 -34.906  10.923  1.00  7.37           C
ATOM   4125  CG  LEU B 223      -9.576 -33.595  11.685  1.00  6.93           C
ATOM   4126  CD1 LEU B 223     -10.896 -32.919  11.301  1.00  8.91           C
ATOM   4127  CD2 LEU B 223      -9.512 -33.860  13.179  1.00  7.99           C
ATOM   4128  N   ARG B 224      -8.104 -32.879   8.488  1.00  5.22           N
ATOM   4129  CA  ARG B 224      -6.930 -32.225   7.927  1.00  6.57           C
ATOM   4130  C   ARG B 224      -7.121 -30.717   7.924  1.00  7.86           C
ATOM   4131  O   ARG B 224      -8.241 -30.224   8.014  1.00  7.94           O
ATOM   4132  CB  ARG B 224      -6.637 -32.749   6.513  1.00  6.31           C
ATOM   4133  CG  ARG B 224      -7.825 -32.618   5.530  1.00  7.19           C
ATOM   4134  CD  ARG B 224      -7.666 -33.574   4.344  1.00  8.14           C
ATOM   4135  NE  ARG B 224      -8.676 -33.435   3.292  1.00  8.69           N
ATOM   4136  CZ  ARG B 224      -9.826 -34.106   3.266  1.00 10.95           C
ATOM   4137  NH1 ARG B 224     -10.665 -33.946   2.244  1.00  9.42           N
ATOM   4138  NH2 ARG B 224     -10.148 -34.932   4.254  1.00  9.42           N
ATOM   4139  N   THR B 225      -6.023 -29.978   7.841  1.00  6.27           N
ATOM   4140  CA  THR B 225      -6.126 -28.533   8.009  1.00  7.12           C
ATOM   4141  C   THR B 225      -5.217 -27.781   7.029  1.00  6.67           C
ATOM   4142  O   THR B 225      -4.918 -28.289   5.947  1.00  6.45           O
ATOM   4143  CB  THR B 225      -5.958 -28.129   9.514  1.00  6.77           C
ATOM   4144  OG1 THR B 225      -6.286 -26.748   9.714  1.00  7.78           O
ATOM   4145  CG2 THR B 225      -4.552 -28.410  10.019  1.00  9.04           C
ATOM   4146  N   GLN B 226      -4.782 -26.583   7.401  1.00  5.34           N
ATOM   4147  CA  GLN B 226      -4.329 -25.599   6.418  1.00  5.46           C
ATOM   4148  C   GLN B 226      -2.970 -25.850   5.791  1.00  5.56           C
ATOM   4149  O   GLN B 226      -2.780 -25.572   4.602  1.00  6.31           O
ATOM   4150  CB  GLN B 226      -4.349 -24.194   7.039  1.00  5.99           C
ATOM   4151  CG  GLN B 226      -5.756 -23.715   7.326  1.00  6.69           C
ATOM   4152  CD  GLN B 226      -5.850 -22.335   7.970  1.00  7.74           C
ATOM   4153  OE1 GLN B 226      -6.890 -21.978   8.514  1.00  7.69           O
ATOM   4154  NE2 GLN B 226      -4.771 -21.557   7.907  1.00  9.10           N
ATOM   4155  N   GLU B 227      -2.033 -26.358   6.599  1.00  5.70           N
ATOM   4156  CA  GLU B 227      -0.615 -26.432   6.235  1.00  5.68           C
ATOM   4157  C   GLU B 227      -0.041 -25.046   5.990  1.00  5.43           C
ATOM   4158  O   GLU B 227       0.900 -24.882   5.214  1.00  7.06           O
ATOM   4159  CB  GLU B 227      -0.337 -27.354   5.030  1.00  6.57           C
ATOM   4160  CG  GLU B 227      -1.259 -28.574   4.890  1.00  7.40           C
ATOM   4161  CD  GLU B 227      -1.244 -29.543   6.067  1.00  8.59           C
ATOM   4162  OE1 GLU B 227      -0.486 -29.363   7.051  1.00  9.20           O
ATOM   4163  OE2 GLU B 227      -2.027 -30.515   5.993  1.00  8.89           O
ATOM   4164  N   SER B 228      -0.623 -24.055   6.656  1.00  5.14           N
ATOM   4165  CA  SER B 228      -0.053 -22.706   6.704  1.00  5.47           C
ATOM   4166  C   SER B 228      -0.627 -21.975   7.907  1.00  4.42           C
ATOM   4167  O   SER B 228      -1.407 -22.553   8.671  1.00  6.57           O
ATOM   4168  CB  SER B 228      -0.305 -21.921   5.406  1.00  6.73           C
ATOM   4169  OG  SER B 228      -1.683 -21.748   5.139  1.00  7.97           O
ATOM   4170  N   GLU B 229      -0.245 -20.712   8.083  1.00  4.64           N
ATOM   4171  CA  GLU B 229      -0.546 -20.024   9.332  1.00  4.94           C
ATOM   4172  C   GLU B 229      -2.038 -19.808   9.563  1.00  4.69           C
ATOM   4173  O   GLU B 229      -2.785 -19.479   8.637  1.00  6.32           O
ATOM   4174  CB  GLU B 229       0.218 -18.696   9.477  1.00  5.99           C
ATOM   4175  CG  GLU B 229      -0.294 -17.522   8.633  1.00  5.96           C
ATOM   4176  CD  GLU B 229       0.386 -16.226   9.032  1.00  8.79           C
ATOM   4177  OE1 GLU B 229       0.042 -15.175   8.459  1.00  7.60           O
ATOM   4178  OE2 GLU B 229       1.274 -16.255   9.916  1.00  8.88           O
ATOM   4179  N   CYS B 230      -2.462 -20.018  10.806  1.00  5.74           N
ATOM   4180  CA  CYS B 230      -3.782 -19.571  11.217  1.00  6.62           C
ATOM   4181  C   CYS B 230      -3.693 -18.071  11.505  1.00  8.24           C
ATOM   4182  O   CYS B 230      -2.633 -17.465  11.325  1.00  7.47           O
ATOM   4183  CB  CYS B 230      -4.337 -20.407  12.387  1.00  7.73           C
ATOM   4184  SG  CYS B 230      -3.151 -20.855  13.683  1.00  8.44           S
ATOM   4185  N   VAL B 231      -4.811 -17.459  11.876  1.00  7.88           N
ATOM   4186  CA  VAL B 231      -4.863 -16.007  12.050  1.00  6.69           C
ATOM   4187  C   VAL B 231      -5.632 -15.671  13.316  1.00  8.28           C
ATOM   4188  O   VAL B 231      -6.707 -16.230  13.558  1.00  6.88           O
ATOM   4189  CB  VAL B 231      -5.548 -15.300  10.856  1.00  5.92           C
ATOM   4190  CG1 VAL B 231      -5.553 -13.787  11.064  1.00  5.92           C
ATOM   4191  CG2 VAL B 231      -4.852 -15.643   9.541  1.00  7.40           C
ATOM   4192  N   CYS B 232      -5.087 -14.745  14.105  1.00  7.24           N
ATOM   4193  CA  CYS B 232      -5.689 -14.349  15.373  1.00  8.85           C
ATOM   4194  C   CYS B 232      -5.994 -12.853  15.396  1.00  8.14           C
ATOM   4195  O   CYS B 232      -5.154 -12.035  15.019  1.00  9.67           O
ATOM   4196  CB  CYS B 232      -4.731 -14.643  16.524  1.00  8.46           C
ATOM   4197  SG  CYS B 232      -4.020 -16.312  16.530  1.00  9.32           S
ATOM   4198  N   ILE B 233      -7.192 -12.501  15.856  1.00  8.11           N
ATOM   4199  CA  ILE B 233      -7.548 -11.103  16.089  1.00  9.66           C
ATOM   4200  C   ILE B 233      -8.107 -10.972  17.500  1.00  8.58           C
ATOM   4201  O   ILE B 233      -9.024 -11.709  17.885  1.00  9.60           O
ATOM   4202  CB  ILE B 233      -8.583 -10.595  15.055  1.00  8.34           C
ATOM   4203  CG1 ILE B 233      -7.980 -10.633  13.647  1.00  9.27           C
ATOM   4204  CG2 ILE B 233      -9.031  -9.168  15.404  1.00 10.41           C
ATOM   4205  CD1 ILE B 233      -8.932 -10.165  12.524  1.00 10.92           C
ATOM   4206  N   ASN B 234      -7.537 -10.056  18.280  1.00  8.69           N
ATOM   4207  CA  ASN B 234      -8.011  -9.790  19.643  1.00 11.78           C
ATOM   4208  C   ASN B 234      -8.101 -11.031  20.529  1.00 11.47           C
ATOM   4209  O   ASN B 234      -9.024 -11.173  21.342  1.00 12.77           O
ATOM   4210  CB  ASN B 234      -9.359  -9.059  19.613  1.00 13.68           C
ATOM   4211  CG  ASN B 234      -9.652  -8.335  20.915  1.00 19.42           C
ATOM   4212  OD1 ASN B 234      -8.742  -8.066  21.702  1.00 27.62           O
ATOM   4213  ND2 ASN B 234     -10.922  -8.027  21.152  1.00 32.34           N
ATOM   4214  N   GLY B 235      -7.140 -11.930  20.358  1.00 10.54           N
ATOM   4215  CA  GLY B 235      -7.046 -13.112  21.199  1.00 11.56           C
ATOM   4216  C   GLY B 235      -7.858 -14.305  20.725  1.00 11.83           C
ATOM   4217  O   GLY B 235      -7.838 -15.362  21.362  1.00 12.82           O
ATOM   4218  N   THR B 236      -8.587 -14.149  19.625  1.00  8.46           N
ATOM   4219  CA  THR B 236      -9.309 -15.277  19.054  1.00 10.17           C
ATOM   4220  C   THR B 236      -8.633 -15.698  17.764  1.00  9.03           C
ATOM   4221  O   THR B 236      -8.483 -14.885  16.848  1.00  8.48           O
ATOM   4222  CB  THR B 236     -10.775 -14.920  18.777  1.00 13.22           C
ATOM   4223  OG1 THR B 236     -11.394 -14.504  20.000  1.00 16.81           O
ATOM   4224  CG2 THR B 236     -11.532 -16.118  18.209  1.00 13.16           C
ATOM   4225  N   CYS B 237      -8.203 -16.958  17.702  1.00 10.02           N
ATOM   4226  CA  CYS B 237      -7.556 -17.487  16.506  1.00  7.38           C
ATOM   4227  C   CYS B 237      -8.537 -18.345  15.741  1.00 10.17           C
ATOM   4228  O   CYS B 237      -9.338 -19.064  16.337  1.00 10.47           O
ATOM   4229  CB  CYS B 237      -6.345 -18.338  16.883  1.00  8.74           C
ATOM   4230  SG  CYS B 237      -5.088 -17.479  17.847  1.00 10.39           S
ATOM   4231  N   THR B 238      -8.477 -18.282  14.418  1.00  6.56           N
ATOM   4232  CA  THR B 238      -9.347 -19.109  13.601  1.00  7.96           C
ATOM   4233  C   THR B 238      -8.551 -20.021  12.678  1.00  7.25           C
ATOM   4234  O   THR B 238      -7.474 -19.660  12.201  1.00  6.87           O
ATOM   4235  CB  THR B 238     -10.354 -18.253  12.799  1.00  7.63           C
ATOM   4236  OG1 THR B 238     -11.350 -19.102  12.219  1.00  9.14           O
ATOM   4237  CG2 THR B 238      -9.664 -17.459  11.701  1.00  7.42           C
ATOM   4238  N   VAL B 239      -9.082 -21.219  12.452  1.00  7.33           N
ATOM   4239  CA  VAL B 239      -8.429 -22.181  11.572  1.00  8.47           C
ATOM   4240  C   VAL B 239      -9.500 -22.989  10.826  1.00  6.60           C
ATOM   4241  O   VAL B 239     -10.555 -23.291  11.380  1.00  8.81           O
ATOM   4242  CB  VAL B 239      -7.478 -23.109  12.367  1.00  9.39           C
ATOM   4243  CG1 VAL B 239      -8.258 -23.998  13.318  1.00 10.00           C
ATOM   4244  CG2 VAL B 239      -6.614 -23.941  11.423  1.00 12.10           C
ATOM   4245  N   VAL B 240      -9.224 -23.309   9.567  1.00  5.22           N
ATOM   4246  CA  VAL B 240     -10.156 -24.055   8.735  1.00  7.06           C
ATOM   4247  C   VAL B 240      -9.740 -25.514   8.670  1.00  7.83           C
ATOM   4248  O   VAL B 240      -8.561 -25.833   8.461  1.00  7.23           O
ATOM   4249  CB  VAL B 240     -10.233 -23.460   7.316  1.00  5.78           C
ATOM   4250  CG1 VAL B 240     -11.310 -24.167   6.504  1.00  8.07           C
ATOM   4251  CG2 VAL B 240     -10.519 -21.962   7.387  1.00  9.31           C
ATOM   4252  N   MET B 241     -10.704 -26.410   8.877  1.00  7.54           N
ATOM   4253  CA  MET B 241     -10.407 -27.839   8.902  1.00  7.17           C
ATOM   4254  C   MET B 241     -11.435 -28.592   8.077  1.00  7.96           C
ATOM   4255  O   MET B 241     -12.587 -28.188   8.020  1.00  9.07           O
ATOM   4256  CB  MET B 241     -10.434 -28.350  10.338  1.00 10.56           C
ATOM   4257  CG  MET B 241      -9.449 -27.657  11.253  1.00 10.64           C
ATOM   4258  SD  MET B 241      -9.598 -28.228  12.952  1.00 21.44           S
ATOM   4259  CE  MET B 241      -9.483 -29.954  12.690  1.00  9.49           C
ATOM   4260  N   THR B 242     -11.022 -29.690   7.456  1.00  8.06           N
ATOM   4261  CA  THR B 242     -11.924 -30.478   6.628  1.00  6.69           C
ATOM   4262  C   THR B 242     -11.806 -31.942   7.013  1.00  9.20           C
ATOM   4263  O   THR B 242     -10.721 -32.398   7.375  1.00  8.32           O
ATOM   4264  CB  THR B 242     -11.580 -30.318   5.147  1.00  7.99           C
ATOM   4265  OG1 THR B 242     -11.744 -28.939   4.790  1.00  8.37           O
ATOM   4266  CG2 THR B 242     -12.480 -31.198   4.246  1.00  9.18           C
ATOM   4267  N   ASP B 243     -12.922 -32.669   6.937  1.00  7.49           N
ATOM   4268  CA  ASP B 243     -12.924 -34.107   7.170  1.00  7.60           C
ATOM   4269  C   ASP B 243     -13.899 -34.688   6.150  1.00  9.46           C
ATOM   4270  O   ASP B 243     -14.987 -34.130   5.945  1.00 10.28           O
ATOM   4271  CB  ASP B 243     -13.376 -34.369   8.611  1.00  7.54           C
ATOM   4272  CG  ASP B 243     -13.048 -35.774   9.111  1.00  9.06           C
ATOM   4273  OD1 ASP B 243     -12.792 -36.677   8.284  1.00 10.45           O
ATOM   4274  OD2 ASP B 243     -13.077 -35.962  10.351  1.00  9.70           O
ATOM   4275  N   GLY B 244     -13.502 -35.762   5.471  1.00  9.24           N
ATOM   4276  CA  GLY B 244     -14.334 -36.340   4.428  1.00 10.87           C
ATOM   4277  C   GLY B 244     -13.620 -36.487   3.098  1.00  9.59           C
ATOM   4278  O   GLY B 244     -12.395 -36.336   3.006  1.00  9.43           O
ATOM   4279  N   SER B 245     -14.397 -36.778   2.054  1.00 10.15           N
ATOM   4280  CA  SER B 245     -13.842 -37.131   0.752  1.00  9.68           C
ATOM   4281  C   SER B 245     -12.899 -36.089   0.153  1.00 11.28           C
ATOM   4282  O   SER B 245     -13.133 -34.882   0.263  1.00 10.74           O
ATOM   4283  CB  SER B 245     -14.975 -37.395  -0.244  1.00 12.48           C
ATOM   4284  OG  SER B 245     -14.455 -37.815  -1.491  1.00 15.95           O
ATOM   4285  N   ALA B 246     -11.843 -36.583  -0.487  1.00 11.92           N
ATOM   4286  CA  ALA B 246     -10.962 -35.752  -1.304  1.00 11.56           C
ATOM   4287  C   ALA B 246     -11.517 -35.548  -2.715  1.00 12.69           C
ATOM   4288  O   ALA B 246     -10.955 -34.784  -3.508  1.00 16.10           O
ATOM   4289  CB  ALA B 246      -9.574 -36.368  -1.378  1.00 12.79           C
ATOM   4290  N   SER B 247     -12.615 -36.223  -3.037  1.00 13.30           N
ATOM   4291  CA  SER B 247     -13.103 -36.235  -4.418  1.00 15.42           C
ATOM   4292  C   SER B 247     -14.617 -36.093  -4.493  1.00 15.60           C
ATOM   4293  O   SER B 247     -15.255 -36.540  -5.455  1.00 17.66           O
ATOM   4294  CB  SER B 247     -12.664 -37.521  -5.119  1.00 18.23           C
ATOM   4295  OG  SER B 247     -13.202 -38.665  -4.470  1.00 20.30           O
ATOM   4296  N   GLY B 248     -15.185 -35.454  -3.479  1.00 12.86           N
ATOM   4297  CA  GLY B 248     -16.612 -35.235  -3.402  1.00 11.44           C
ATOM   4298  C   GLY B 248     -16.924 -34.325  -2.241  1.00 14.48           C
ATOM   4299  O   GLY B 248     -16.010 -33.819  -1.593  1.00 12.06           O
ATOM   4300  N   ARG B 249     -18.207 -34.096  -1.983  1.00 13.91           N
ATOM   4301  CA  ARG B 249     -18.603 -33.238  -0.874  1.00 14.31           C
ATOM   4302  C   ARG B 249     -17.990 -33.716   0.442  1.00 13.75           C
ATOM   4303  O   ARG B 249     -18.002 -34.913   0.748  1.00 13.87           O
ATOM   4304  CB  ARG B 249     -20.126 -33.152  -0.758  1.00 18.87           C
ATOM   4305  CG  ARG B 249     -20.596 -31.981   0.090  1.00 20.64           C
ATOM   4306  CD  ARG B 249     -22.055 -31.595  -0.194  1.00 31.98           C
ATOM   4307  NE  ARG B 249     -22.536 -32.060  -1.498  1.00 42.38           N
ATOM   4308  CZ  ARG B 249     -22.609 -31.313  -2.599  1.00 48.00           C
ATOM   4309  NH1 ARG B 249     -22.224 -30.043  -2.583  1.00 33.79           N
ATOM   4310  NH2 ARG B 249     -23.070 -31.841  -3.728  1.00 38.49           N
ATOM   4311  N   ALA B 250     -17.428 -32.777   1.199  1.00 11.51           N
ATOM   4312  CA  ALA B 250     -16.808 -33.087   2.483  1.00 11.30           C
ATOM   4313  C   ALA B 250     -17.371 -32.163   3.563  1.00  9.65           C
ATOM   4314  O   ALA B 250     -18.231 -31.323   3.284  1.00 12.19           O
ATOM   4315  CB  ALA B 250     -15.288 -32.953   2.383  1.00 10.69           C
ATOM   4316  N   ASP B 251     -16.876 -32.303   4.792  1.00  9.57           N
ATOM   4317  CA  ASP B 251     -17.397 -31.568   5.934  1.00  8.32           C
ATOM   4318  C   ASP B 251     -16.306 -30.634   6.450  1.00  9.45           C
ATOM   4319  O   ASP B 251     -15.381 -31.055   7.156  1.00  9.35           O
ATOM   4320  CB  ASP B 251     -17.822 -32.559   7.019  1.00 10.38           C
ATOM   4321  CG  ASP B 251     -18.558 -31.910   8.171  1.00 15.45           C
ATOM   4322  OD1 ASP B 251     -18.309 -30.728   8.486  1.00 16.27           O
ATOM   4323  OD2 ASP B 251     -19.381 -32.611   8.799  1.00 18.56           O
ATOM   4324  N   THR B 252     -16.425 -29.366   6.073  1.00  8.28           N
ATOM   4325  CA  THR B 252     -15.462 -28.330   6.432  1.00  6.83           C
ATOM   4326  C   THR B 252     -16.028 -27.493   7.569  1.00  9.44           C
ATOM   4327  O   THR B 252     -17.204 -27.110   7.550  1.00  9.31           O
ATOM   4328  CB  THR B 252     -15.131 -27.452   5.202  1.00  8.11           C
ATOM   4329  OG1 THR B 252     -14.391 -28.234   4.254  1.00  9.32           O
ATOM   4330  CG2 THR B 252     -14.304 -26.232   5.588  1.00  7.93           C
ATOM   4331  N   ARG B 253     -15.201 -27.244   8.580  1.00  8.21           N
ATOM   4332  CA  ARG B 253     -15.617 -26.455   9.729  1.00  7.77           C
ATOM   4333  C   ARG B 253     -14.559 -25.424  10.047  1.00  7.67           C
ATOM   4334  O   ARG B 253     -13.371 -25.637   9.793  1.00  8.51           O
ATOM   4335  CB  ARG B 253     -15.895 -27.354  10.946  1.00  9.24           C
ATOM   4336  CG  ARG B 253     -16.940 -28.412  10.631  1.00 10.43           C
ATOM   4337  CD  ARG B 253     -17.262 -29.319  11.801  1.00 12.99           C
ATOM   4338  NE  ARG B 253     -18.170 -30.381  11.363  1.00 11.80           N
ATOM   4339  CZ  ARG B 253     -18.725 -31.275  12.179  1.00 14.11           C
ATOM   4340  NH1 ARG B 253     -18.473 -31.236  13.478  1.00 16.77           N
ATOM   4341  NH2 ARG B 253     -19.531 -32.207  11.687  1.00 16.78           N
ATOM   4342  N   ILE B 254     -15.004 -24.292  10.568  1.00  8.34           N
ATOM   4343  CA  ILE B 254     -14.103 -23.209  10.919  1.00  7.38           C
ATOM   4344  C   ILE B 254     -14.109 -23.099  12.437  1.00  7.33           C
ATOM   4345  O   ILE B 254     -15.159 -22.919  13.061  1.00  8.82           O
ATOM   4346  CB  ILE B 254     -14.537 -21.871  10.276  1.00  7.80           C
ATOM   4347  CG1 ILE B 254     -14.378 -21.905   8.750  1.00  8.41           C
ATOM   4348  CG2 ILE B 254     -13.694 -20.732  10.826  1.00  7.52           C
ATOM   4349  CD1 ILE B 254     -15.483 -22.657   7.980  1.00  9.57           C
ATOM   4350  N   LEU B 255     -12.933 -23.244  13.042  1.00  7.50           N
ATOM   4351  CA  LEU B 255     -12.828 -23.246  14.493  1.00  7.74           C
ATOM   4352  C   LEU B 255     -12.365 -21.900  15.000  1.00  9.22           C
ATOM   4353  O   LEU B 255     -11.591 -21.216  14.331  1.00  8.38           O
ATOM   4354  CB  LEU B 255     -11.855 -24.335  14.969  1.00  8.97           C
ATOM   4355  CG  LEU B 255     -12.370 -25.775  14.954  1.00 12.12           C
ATOM   4356  CD1 LEU B 255     -12.647 -26.282  13.551  1.00 17.02           C
ATOM   4357  CD2 LEU B 255     -11.370 -26.686  15.666  1.00 12.27           C
ATOM   4358  N   PHE B 256     -12.841 -21.532  16.185  1.00  7.61           N
ATOM   4359  CA  PHE B 256     -12.436 -20.300  16.848  1.00  7.92           C
ATOM   4360  C   PHE B 256     -11.872 -20.709  18.193  1.00  8.78           C
ATOM   4361  O   PHE B 256     -12.532 -21.412  18.959  1.00  8.69           O
ATOM   4362  CB  PHE B 256     -13.636 -19.362  17.003  1.00  8.56           C
ATOM   4363  CG  PHE B 256     -14.263 -18.972  15.691  1.00  7.90           C
ATOM   4364  CD1 PHE B 256     -15.223 -19.779  15.085  1.00  8.12           C
ATOM   4365  CD2 PHE B 256     -13.870 -17.804  15.050  1.00  9.57           C
ATOM   4366  CE1 PHE B 256     -15.785 -19.420  13.863  1.00  8.96           C
ATOM   4367  CE2 PHE B 256     -14.435 -17.437  13.831  1.00  8.89           C
ATOM   4368  CZ  PHE B 256     -15.384 -18.245  13.234  1.00  7.39           C
ATOM   4369  N   ILE B 257     -10.645 -20.272  18.460  1.00  8.42           N
ATOM   4370  CA  ILE B 257      -9.838 -20.815  19.542  1.00  9.28           C
ATOM   4371  C   ILE B 257      -9.239 -19.678  20.361  1.00  9.94           C
ATOM   4372  O   ILE B 257      -8.584 -18.792  19.808  1.00 11.03           O
ATOM   4373  CB  ILE B 257      -8.694 -21.662  18.964  1.00  8.79           C
ATOM   4374  CG1 ILE B 257      -9.250 -22.748  18.035  1.00 11.24           C
ATOM   4375  CG2 ILE B 257      -7.878 -22.278  20.090  1.00  9.62           C
ATOM   4376  CD1 ILE B 257      -8.233 -23.287  17.072  1.00 15.12           C
ATOM   4377  N   GLU B 258      -9.471 -19.698  21.669  1.00  7.06           N
ATOM   4378  CA  GLU B 258      -8.999 -18.631  22.545  1.00  9.44           C
ATOM   4379  C   GLU B 258      -8.065 -19.223  23.588  1.00  7.44           C
ATOM   4380  O   GLU B 258      -8.474 -20.078  24.380  1.00  7.68           O
ATOM   4381  CB  GLU B 258     -10.185 -17.903  23.190  1.00  9.55           C
ATOM   4382  CG  GLU B 258     -10.911 -16.992  22.192  1.00 11.47           C
ATOM   4383  CD  GLU B 258     -12.203 -16.396  22.724  1.00 20.00           C
ATOM   4384  OE1 GLU B 258     -12.580 -16.680  23.880  1.00 18.68           O
ATOM   4385  OE2 GLU B 258     -12.837 -15.627  21.968  1.00 20.65           O
ATOM   4386  N   GLU B 259      -6.808 -18.791  23.552  1.00  7.85           N
ATOM   4387  CA  GLU B 259      -5.756 -19.371  24.395  1.00  8.84           C
ATOM   4388  C   GLU B 259      -5.751 -20.901  24.349  1.00  8.00           C
ATOM   4389  O   GLU B 259      -5.592 -21.564  25.379  1.00  8.62           O
ATOM   4390  CB  GLU B 259      -5.872 -18.877  25.836  1.00  9.77           C
ATOM   4391  CG  GLU B 259      -5.740 -17.367  25.956  1.00 12.91           C
ATOM   4392  CD  GLU B 259      -5.823 -16.894  27.390  1.00 22.71           C
ATOM   4393  OE1 GLU B 259      -6.947 -16.814  27.924  1.00 30.32           O
ATOM   4394  OE2 GLU B 259      -4.761 -16.611  27.984  1.00 27.14           O
ATOM   4395  N   GLY B 260      -5.937 -21.450  23.153  1.00  8.86           N
ATOM   4396  CA  GLY B 260      -5.867 -22.892  22.950  1.00  5.68           C
ATOM   4397  C   GLY B 260      -7.176 -23.638  23.126  1.00  7.32           C
ATOM   4398  O   GLY B 260      -7.268 -24.814  22.763  1.00  8.06           O
ATOM   4399  N   LYS B 261      -8.201 -22.963  23.649  1.00  7.45           N
ATOM   4400  CA  LYS B 261      -9.495 -23.611  23.886  1.00  8.40           C
ATOM   4401  C   LYS B 261     -10.479 -23.343  22.752  1.00  7.70           C
ATOM   4402  O   LYS B 261     -10.696 -22.187  22.385  1.00  9.10           O
ATOM   4403  CB  LYS B 261     -10.106 -23.112  25.194  1.00 11.45           C
ATOM   4404  CG  LYS B 261     -11.433 -23.776  25.556  1.00 13.69           C
ATOM   4405  CD  LYS B 261     -11.197 -25.123  26.208  1.00 24.22           C
ATOM   4406  CE  LYS B 261     -12.447 -25.632  26.914  1.00 34.94           C
ATOM   4407  NZ  LYS B 261     -12.155 -26.864  27.706  1.00 36.16           N
ATOM   4408  N   ILE B 262     -11.078 -24.390  22.196  1.00  6.87           N
ATOM   4409  CA  ILE B 262     -12.109 -24.171  21.183  1.00  8.76           C
ATOM   4410  C   ILE B 262     -13.333 -23.535  21.826  1.00  9.90           C
ATOM   4411  O   ILE B 262     -13.923 -24.108  22.745  1.00 11.43           O
ATOM   4412  CB  ILE B 262     -12.523 -25.479  20.497  1.00  8.66           C
ATOM   4413  CG1 ILE B 262     -11.295 -26.146  19.865  1.00 11.37           C
ATOM   4414  CG2 ILE B 262     -13.602 -25.201  19.446  1.00 10.30           C
ATOM   4415  CD1 ILE B 262     -11.496 -27.602  19.493  1.00 13.35           C
ATOM   4416  N   VAL B 263     -13.713 -22.348  21.350  1.00  9.19           N
ATOM   4417  CA  VAL B 263     -14.862 -21.642  21.913  1.00  9.16           C
ATOM   4418  C   VAL B 263     -16.078 -21.640  20.983  1.00 10.02           C
ATOM   4419  O   VAL B 263     -17.209 -21.392  21.428  1.00 13.64           O
ATOM   4420  CB  VAL B 263     -14.514 -20.187  22.317  1.00  9.88           C
ATOM   4421  CG1 VAL B 263     -13.475 -20.175  23.431  1.00 12.22           C
ATOM   4422  CG2 VAL B 263     -14.033 -19.384  21.117  1.00 12.74           C
ATOM   4423  N   HIS B 264     -15.854 -21.933  19.704  1.00 10.26           N
ATOM   4424  CA  HIS B 264     -16.949 -22.032  18.743  1.00  7.16           C
ATOM   4425  C   HIS B 264     -16.495 -22.773  17.503  1.00  9.15           C
ATOM   4426  O   HIS B 264     -15.323 -22.685  17.121  1.00  9.03           O
ATOM   4427  CB  HIS B 264     -17.450 -20.634  18.341  1.00  9.16           C
ATOM   4428  CG  HIS B 264     -18.712 -20.657  17.542  1.00  9.57           C
ATOM   4429  ND1 HIS B 264     -19.960 -20.662  18.126  1.00 16.89           N
ATOM   4430  CD2 HIS B 264     -18.920 -20.702  16.204  1.00 11.10           C
ATOM   4431  CE1 HIS B 264     -20.884 -20.691  17.181  1.00 16.87           C
ATOM   4432  NE2 HIS B 264     -20.281 -20.717  16.007  1.00 15.08           N
ATOM   4433  N   ILE B 265     -17.429 -23.487  16.874  1.00  9.03           N
ATOM   4434  CA  ILE B 265     -17.177 -24.152  15.611  1.00  8.09           C
ATOM   4435  C   ILE B 265     -18.309 -23.820  14.645  1.00 10.69           C
ATOM   4436  O   ILE B 265     -19.489 -24.038  14.962  1.00 12.34           O
ATOM   4437  CB  ILE B 265     -17.094 -25.684  15.763  1.00 10.49           C
ATOM   4438  CG1 ILE B 265     -16.044 -26.064  16.806  1.00 12.38           C
ATOM   4439  CG2 ILE B 265     -16.765 -26.318  14.414  1.00 11.12           C
ATOM   4440  CD1 ILE B 265     -15.923 -27.559  17.038  1.00 14.86           C
ATOM   4441  N   SER B 266     -17.956 -23.276  13.482  1.00  9.10           N
ATOM   4442  CA  SER B 266     -18.945 -22.921  12.464  1.00  9.96           C
ATOM   4443  C   SER B 266     -18.805 -23.805  11.238  1.00  9.64           C
ATOM   4444  O   SER B 266     -17.706 -23.985  10.718  1.00 10.26           O
ATOM   4445  CB  SER B 266     -18.763 -21.468  12.010  1.00 11.79           C
ATOM   4446  OG  SER B 266     -18.989 -20.551  13.064  1.00 10.37           O
ATOM   4447  N   PRO B 267     -19.921 -24.343  10.745  1.00  8.49           N
ATOM   4448  CA  PRO B 267     -19.849 -25.079   9.480  1.00  8.51           C
ATOM   4449  C   PRO B 267     -19.554 -24.152   8.309  1.00  9.25           C
ATOM   4450  O   PRO B 267     -19.951 -22.988   8.334  1.00  9.38           O
ATOM   4451  CB  PRO B 267     -21.264 -25.651   9.323  1.00 11.61           C
ATOM   4452  CG  PRO B 267     -21.849 -25.631  10.705  1.00 25.66           C
ATOM   4453  CD  PRO B 267     -21.240 -24.441  11.390  1.00 14.41           C
ATOM   4454  N   LEU B 268     -18.887 -24.670   7.286  1.00  9.13           N
ATOM   4455  CA  LEU B 268     -18.743 -23.924   6.046  1.00  8.79           C
ATOM   4456  C   LEU B 268     -20.120 -23.557   5.502  1.00 10.11           C
ATOM   4457  O   LEU B 268     -21.040 -24.374   5.535  1.00 11.21           O
ATOM   4458  CB  LEU B 268     -17.996 -24.762   5.014  1.00  9.95           C
ATOM   4459  CG  LEU B 268     -17.824 -24.164   3.619  1.00  9.78           C
ATOM   4460  CD1 LEU B 268     -16.859 -22.966   3.648  1.00 11.12           C
ATOM   4461  CD2 LEU B 268     -17.347 -25.246   2.666  1.00  9.85           C
ATOM   4462  N   SER B 269     -20.247 -22.321   5.024  1.00  9.32           N
ATOM   4463  CA  SER B 269     -21.457 -21.846   4.358  1.00 12.04           C
ATOM   4464  C   SER B 269     -21.034 -21.102   3.099  1.00 12.52           C
ATOM   4465  O   SER B 269     -19.877 -20.720   2.961  1.00 11.02           O
ATOM   4466  CB  SER B 269     -22.232 -20.906   5.286  1.00 16.09           C
ATOM   4467  OG  SER B 269     -23.483 -20.537   4.724  1.00 17.41           O
ATOM   4468  N   GLY B 270     -21.967 -20.881   2.183  1.00 12.79           N
ATOM   4469  CA  GLY B 270     -21.653 -20.178   0.948  1.00 11.68           C
ATOM   4470  C   GLY B 270     -21.564 -21.109  -0.239  1.00 11.81           C
ATOM   4471  O   GLY B 270     -21.971 -22.264  -0.157  1.00 14.17           O
ATOM   4472  N   SER B 271     -21.024 -20.612  -1.350  1.00 11.12           N
ATOM   4473  CA  SER B 271     -21.053 -21.368  -2.599  1.00  9.96           C
ATOM   4474  C   SER B 271     -19.804 -22.199  -2.922  1.00  8.04           C
ATOM   4475  O   SER B 271     -19.778 -22.911  -3.929  1.00 11.37           O
ATOM   4476  CB  SER B 271     -21.390 -20.437  -3.770  1.00 11.18           C
ATOM   4477  OG  SER B 271     -20.327 -19.536  -4.022  1.00 12.24           O
ATOM   4478  N   ALA B 272     -18.775 -22.133  -2.075  1.00  9.29           N
ATOM   4479  CA  ALA B 272     -17.632 -23.018  -2.260  1.00  9.26           C
ATOM   4480  C   ALA B 272     -18.046 -24.470  -2.026  1.00  9.34           C
ATOM   4481  O   ALA B 272     -18.694 -24.780  -1.027  1.00 12.48           O
ATOM   4482  CB  ALA B 272     -16.482 -22.636  -1.320  1.00 10.36           C
ATOM   4483  N   GLN B 273     -17.680 -25.351  -2.951  1.00  8.54           N
ATOM   4484  CA  GLN B 273     -18.164 -26.736  -2.890  1.00  9.37           C
ATOM   4485  C   GLN B 273     -17.149 -27.741  -2.348  1.00  9.16           C
ATOM   4486  O   GLN B 273     -17.507 -28.870  -2.026  1.00 10.36           O
ATOM   4487  CB  GLN B 273     -18.699 -27.195  -4.253  1.00 12.32           C
ATOM   4488  CG  GLN B 273     -19.902 -26.383  -4.710  1.00 14.23           C
ATOM   4489  CD  GLN B 273     -20.722 -27.086  -5.771  1.00 18.45           C
ATOM   4490  OE1 GLN B 273     -20.803 -28.318  -5.799  1.00 21.57           O
ATOM   4491  NE2 GLN B 273     -21.341 -26.305  -6.653  1.00 18.19           N
ATOM   4492  N   HIS B 274     -15.890 -27.335  -2.237  1.00  8.79           N
ATOM   4493  CA  HIS B 274     -14.865 -28.199  -1.663  1.00  9.97           C
ATOM   4494  C   HIS B 274     -13.742 -27.301  -1.165  1.00  9.74           C
ATOM   4495  O   HIS B 274     -13.317 -26.384  -1.873  1.00  8.73           O
ATOM   4496  CB  HIS B 274     -14.349 -29.203  -2.692  1.00  8.47           C
ATOM   4497  CG  HIS B 274     -13.650 -30.379  -2.082  1.00  8.77           C
ATOM   4498  ND1 HIS B 274     -12.281 -30.526  -2.100  1.00  8.80           N
ATOM   4499  CD2 HIS B 274     -14.135 -31.449  -1.410  1.00 11.03           C
ATOM   4500  CE1 HIS B 274     -11.953 -31.645  -1.479  1.00 10.18           C
ATOM   4501  NE2 HIS B 274     -13.061 -32.228  -1.053  1.00 10.89           N
ATOM   4502  N   ILE B 275     -13.293 -27.552   0.062  1.00  8.31           N
ATOM   4503  CA  ILE B 275     -12.308 -26.694   0.727  1.00  8.26           C
ATOM   4504  C   ILE B 275     -11.204 -27.535   1.353  1.00  8.26           C
ATOM   4505  O   ILE B 275     -11.473 -28.391   2.205  1.00  9.16           O
ATOM   4506  CB  ILE B 275     -12.958 -25.882   1.862  1.00  7.96           C
ATOM   4507  CG1 ILE B 275     -13.958 -24.870   1.306  1.00 10.69           C
ATOM   4508  CG2 ILE B 275     -11.888 -25.164   2.679  1.00  9.02           C
ATOM   4509  CD1 ILE B 275     -13.341 -23.765   0.469  1.00 10.00           C
ATOM   4510  N   GLU B 276      -9.969 -27.292   0.918  1.00  7.23           N
ATOM   4511  CA  GLU B 276      -8.786 -27.887   1.547  1.00  6.91           C
ATOM   4512  C   GLU B 276      -7.660 -26.863   1.647  1.00  6.52           C
ATOM   4513  O   GLU B 276      -7.585 -25.930   0.848  1.00  7.76           O
ATOM   4514  CB  GLU B 276      -8.269 -29.057   0.716  1.00  6.96           C
ATOM   4515  CG  GLU B 276      -9.301 -30.141   0.489  1.00 10.43           C
ATOM   4516  CD  GLU B 276      -8.694 -31.385  -0.086  1.00  9.95           C
ATOM   4517  OE1 GLU B 276      -9.075 -32.490   0.366  1.00 11.03           O
ATOM   4518  OE2 GLU B 276      -7.832 -31.268  -0.986  1.00 10.85           O
ATOM   4519  N   GLU B 277      -6.777 -27.049   2.627  1.00  7.03           N
ATOM   4520  CA  GLU B 277      -5.479 -26.366   2.659  1.00  7.34           C
ATOM   4521  C   GLU B 277      -5.575 -24.854   2.469  1.00  5.99           C
ATOM   4522  O   GLU B 277      -4.855 -24.261   1.657  1.00  6.74           O
ATOM   4523  CB  GLU B 277      -4.529 -26.994   1.633  1.00  7.14           C
ATOM   4524  CG  GLU B 277      -4.266 -28.497   1.914  1.00  7.35           C
ATOM   4525  CD  GLU B 277      -3.296 -29.167   0.948  1.00 11.65           C
ATOM   4526  OE1 GLU B 277      -3.242 -28.802  -0.247  1.00  9.69           O
ATOM   4527  OE2 GLU B 277      -2.583 -30.095   1.394  1.00 12.22           O
ATOM   4528  N   CYS B 278      -6.441 -24.228   3.259  1.00  6.10           N
ATOM   4529  CA  CYS B 278      -6.672 -22.794   3.140  1.00  7.11           C
ATOM   4530  C   CYS B 278      -5.449 -21.955   3.491  1.00  7.02           C
ATOM   4531  O   CYS B 278      -4.727 -22.228   4.460  1.00  7.35           O
ATOM   4532  CB  CYS B 278      -7.839 -22.349   4.012  1.00  7.83           C
ATOM   4533  SG  CYS B 278      -9.436 -22.901   3.375  1.00 10.39           S
ATOM   4534  N   SER B 279      -5.225 -20.936   2.671  1.00  5.79           N
ATOM   4535  CA  SER B 279      -4.198 -19.940   2.927  1.00  6.10           C
ATOM   4536  C   SER B 279      -4.932 -18.691   3.375  1.00  5.90           C
ATOM   4537  O   SER B 279      -5.577 -18.015   2.563  1.00  6.93           O
ATOM   4538  CB  SER B 279      -3.395 -19.674   1.648  1.00  8.53           C
ATOM   4539  OG  SER B 279      -2.569 -20.793   1.329  1.00  7.77           O
ATOM   4540  N   CYS B 280      -4.858 -18.403   4.672  1.00  5.84           N
ATOM   4541  CA  CYS B 280      -5.670 -17.364   5.282  1.00  6.82           C
ATOM   4542  C   CYS B 280      -4.843 -16.165   5.684  1.00  5.95           C
ATOM   4543  O   CYS B 280      -3.651 -16.282   5.963  1.00  6.62           O
ATOM   4544  CB  CYS B 280      -6.389 -17.903   6.518  1.00  5.85           C
ATOM   4545  SG  CYS B 280      -7.456 -19.336   6.206  1.00  8.16           S
ATOM   4546  N   TYR B 281      -5.499 -15.010   5.721  1.00  4.64           N
ATOM   4547  CA  TYR B 281      -4.858 -13.768   6.125  1.00  5.39           C
ATOM   4548  C   TYR B 281      -5.830 -12.840   6.839  1.00  6.17           C
ATOM   4549  O   TYR B 281      -7.029 -12.887   6.594  1.00  6.36           O
ATOM   4550  CB  TYR B 281      -4.234 -13.065   4.921  1.00  5.33           C
ATOM   4551  CG  TYR B 281      -5.163 -12.723   3.774  1.00  6.31           C
ATOM   4552  CD1 TYR B 281      -5.776 -11.475   3.691  1.00  6.38           C
ATOM   4553  CD2 TYR B 281      -5.368 -13.625   2.732  1.00  8.46           C
ATOM   4554  CE1 TYR B 281      -6.596 -11.152   2.615  1.00  8.90           C
ATOM   4555  CE2 TYR B 281      -6.181 -13.310   1.661  1.00  8.78           C
ATOM   4556  CZ  TYR B 281      -6.791 -12.071   1.609  1.00  9.13           C
ATOM   4557  OH  TYR B 281      -7.589 -11.754   0.535  1.00  9.79           O
ATOM   4558  N   PRO B 282      -5.317 -12.016   7.761  1.00  6.82           N
ATOM   4559  CA  PRO B 282      -6.180 -11.029   8.410  1.00  6.40           C
ATOM   4560  C   PRO B 282      -6.586  -9.959   7.404  1.00  7.60           C
ATOM   4561  O   PRO B 282      -5.757  -9.436   6.657  1.00  7.17           O
ATOM   4562  CB  PRO B 282      -5.281 -10.444   9.507  1.00  6.72           C
ATOM   4563  CG  PRO B 282      -3.875 -10.641   9.000  1.00  5.08           C
ATOM   4564  CD  PRO B 282      -3.929 -11.957   8.247  1.00  5.69           C
ATOM   4565  N   ARG B 283      -7.877  -9.668   7.374  1.00  6.65           N
ATOM   4566  CA  ARG B 283      -8.398  -8.544   6.611  1.00  7.15           C
ATOM   4567  C   ARG B 283      -9.371  -7.854   7.554  1.00  8.58           C
ATOM   4568  O   ARG B 283     -10.581  -8.069   7.478  1.00  9.65           O
ATOM   4569  CB  ARG B 283      -9.086  -9.023   5.326  1.00  8.26           C
ATOM   4570  CG  ARG B 283      -9.463  -7.866   4.396  1.00  8.31           C
ATOM   4571  CD  ARG B 283     -10.105  -8.332   3.089  1.00 10.80           C
ATOM   4572  NE  ARG B 283     -10.401  -7.191   2.213  1.00  8.91           N
ATOM   4573  CZ  ARG B 283     -11.434  -6.377   2.389  1.00 15.24           C
ATOM   4574  NH1 ARG B 283     -12.269  -6.571   3.404  1.00 14.95           N
ATOM   4575  NH2 ARG B 283     -11.632  -5.365   1.550  1.00 16.12           N
ATOM   4576  N   TYR B 284      -8.821  -7.052   8.461  1.00  9.95           N
ATOM   4577  CA  TYR B 284      -9.568  -6.490   9.582  1.00 11.06           C
ATOM   4578  C   TYR B 284     -10.898  -5.910   9.109  1.00 10.61           C
ATOM   4579  O   TYR B 284     -10.936  -5.188   8.114  1.00 13.35           O
ATOM   4580  CB  TYR B 284      -8.750  -5.402  10.281  1.00 11.32           C
ATOM   4581  CG  TYR B 284      -9.336  -5.023  11.614  1.00 10.54           C
ATOM   4582  CD1 TYR B 284      -9.049  -5.762  12.746  1.00 11.88           C
ATOM   4583  CD2 TYR B 284     -10.204  -3.947  11.737  1.00 14.33           C
ATOM   4584  CE1 TYR B 284      -9.588  -5.439  13.965  1.00 13.95           C
ATOM   4585  CE2 TYR B 284     -10.752  -3.616  12.963  1.00 15.94           C
ATOM   4586  CZ  TYR B 284     -10.436  -4.374  14.072  1.00 14.39           C
ATOM   4587  OH  TYR B 284     -10.968  -4.064  15.299  1.00 19.74           O
ATOM   4588  N   PRO B 285     -11.998  -6.221   9.813  1.00  9.96           N
ATOM   4589  CA  PRO B 285     -12.102  -6.915  11.098  1.00  9.14           C
ATOM   4590  C   PRO B 285     -12.229  -8.433  11.002  1.00  9.36           C
ATOM   4591  O   PRO B 285     -12.482  -9.068  12.028  1.00 11.58           O
ATOM   4592  CB  PRO B 285     -13.402  -6.350  11.670  1.00 10.46           C
ATOM   4593  CG  PRO B 285     -14.247  -6.156  10.474  1.00 13.27           C
ATOM   4594  CD  PRO B 285     -13.303  -5.676   9.394  1.00 11.96           C
ATOM   4595  N   GLY B 286     -12.078  -9.000   9.811  1.00  8.38           N
ATOM   4596  CA  GLY B 286     -12.250 -10.435   9.645  1.00  9.96           C
ATOM   4597  C   GLY B 286     -11.019 -11.164   9.149  1.00  8.63           C
ATOM   4598  O   GLY B 286      -9.913 -10.632   9.142  1.00  7.31           O
ATOM   4599  N   VAL B 287     -11.225 -12.407   8.735  1.00  7.14           N
ATOM   4600  CA  VAL B 287     -10.164 -13.205   8.133  1.00  6.39           C
ATOM   4601  C   VAL B 287     -10.652 -13.711   6.771  1.00  7.95           C
ATOM   4602  O   VAL B 287     -11.830 -14.042   6.606  1.00  8.79           O
ATOM   4603  CB  VAL B 287      -9.751 -14.365   9.080  1.00  5.87           C
ATOM   4604  CG1 VAL B 287      -8.756 -15.298   8.402  1.00  7.27           C
ATOM   4605  CG2 VAL B 287      -9.169 -13.801  10.376  1.00  7.47           C
ATOM   4606  N   ARG B 288      -9.758 -13.715   5.785  1.00  6.06           N
ATOM   4607  CA  ARG B 288     -10.083 -14.186   4.441  1.00  7.74           C
ATOM   4608  C   ARG B 288      -9.121 -15.308   4.049  1.00  8.27           C
ATOM   4609  O   ARG B 288      -7.927 -15.232   4.329  1.00  7.71           O
ATOM   4610  CB  ARG B 288     -10.005 -13.024   3.448  1.00  8.28           C
ATOM   4611  CG  ARG B 288     -10.303 -13.393   1.991  1.00  8.59           C
ATOM   4612  CD  ARG B 288     -10.671 -12.161   1.160  1.00  9.20           C
ATOM   4613  NE  ARG B 288     -12.003 -11.696   1.530  1.00 11.50           N
ATOM   4614  CZ  ARG B 288     -12.521 -10.525   1.167  1.00 13.06           C
ATOM   4615  NH1 ARG B 288     -11.816  -9.677   0.433  1.00 13.53           N
ATOM   4616  NH2 ARG B 288     -13.744 -10.197   1.559  1.00 15.74           N
ATOM   4617  N   CYS B 289      -9.650 -16.343   3.399  1.00  7.17           N
ATOM   4618  CA  CYS B 289      -8.864 -17.521   3.032  1.00  6.12           C
ATOM   4619  C   CYS B 289      -9.055 -17.825   1.564  1.00  7.82           C
ATOM   4620  O   CYS B 289     -10.173 -17.750   1.053  1.00  7.67           O
ATOM   4621  CB  CYS B 289      -9.320 -18.745   3.818  1.00  8.04           C
ATOM   4622  SG  CYS B 289      -9.256 -18.564   5.613  1.00  8.82           S
ATOM   4623  N   ILE B 290      -7.963 -18.171   0.892  1.00  7.00           N
ATOM   4624  CA  ILE B 290      -8.009 -18.688  -0.465  1.00  6.87           C
ATOM   4625  C   ILE B 290      -7.516 -20.131  -0.395  1.00  6.41           C
ATOM   4626  O   ILE B 290      -6.450 -20.407   0.157  1.00  7.15           O
ATOM   4627  CB  ILE B 290      -7.187 -17.815  -1.457  1.00  8.82           C
ATOM   4628  CG1 ILE B 290      -8.004 -16.598  -1.932  1.00 15.50           C
ATOM   4629  CG2 ILE B 290      -6.867 -18.591  -2.716  1.00  9.00           C
ATOM   4630  CD1 ILE B 290      -8.367 -15.595  -0.893  1.00 16.83           C
ATOM   4631  N   CYS B 291      -8.308 -21.057  -0.927  1.00  7.17           N
ATOM   4632  CA  CYS B 291      -8.072 -22.469  -0.650  1.00  7.10           C
ATOM   4633  C   CYS B 291      -7.918 -23.330  -1.906  1.00  6.58           C
ATOM   4634  O   CYS B 291      -7.683 -22.817  -3.009  1.00  7.10           O
ATOM   4635  CB  CYS B 291      -9.193 -23.000   0.262  1.00  9.66           C
ATOM   4636  SG  CYS B 291      -9.656 -21.838   1.607  1.00  9.39           S
ATOM   4637  N   ARG B 292      -8.031 -24.646  -1.714  1.00  8.20           N
ATOM   4638  CA  ARG B 292      -7.896 -25.650  -2.759  1.00  7.17           C
ATOM   4639  C   ARG B 292      -9.211 -26.413  -2.857  1.00  9.18           C
ATOM   4640  O   ARG B 292      -9.679 -26.960  -1.875  1.00  8.72           O
ATOM   4641  CB  ARG B 292      -6.759 -26.620  -2.384  1.00  6.57           C
ATOM   4642  CG  ARG B 292      -6.680 -27.922  -3.199  1.00  7.68           C
ATOM   4643  CD  ARG B 292      -5.526 -28.786  -2.693  1.00  7.80           C
ATOM   4644  NE  ARG B 292      -5.509 -30.121  -3.299  1.00  8.60           N
ATOM   4645  CZ  ARG B 292      -4.530 -31.003  -3.120  1.00  8.91           C
ATOM   4646  NH1 ARG B 292      -3.490 -30.685  -2.356  1.00  9.67           N
ATOM   4647  NH2 ARG B 292      -4.592 -32.202  -3.692  1.00  9.70           N
ATOM   4648  N   ASP B 293      -9.822 -26.421  -4.038  1.00  8.15           N
ATOM   4649  CA  ASP B 293     -11.013 -27.237  -4.285  1.00  7.86           C
ATOM   4650  C   ASP B 293     -10.476 -28.488  -4.946  1.00  8.22           C
ATOM   4651  O   ASP B 293      -9.935 -28.378  -5.989  1.00  9.25           O
ATOM   4652  CB  ASP B 293     -11.952 -26.459  -5.229  1.00  7.31           C
ATOM   4653  CG  ASP B 293     -13.167 -27.273  -5.683  1.00  9.86           C
ATOM   4654  OD1 ASP B 293     -13.021 -28.470  -5.994  1.00  9.64           O
ATOM   4655  OD2 ASP B 293     -14.280 -26.692  -5.751  1.00 10.81           O
ATOM   4656  N   ASN B 294     -10.587 -29.665  -4.341  1.00  8.53           N
ATOM   4657  CA  ASN B 294      -9.980 -30.867  -4.915  1.00  8.22           C
ATOM   4658  C   ASN B 294     -10.946 -31.679  -5.768  1.00 10.81           C
ATOM   4659  O   ASN B 294     -10.598 -32.764  -6.255  1.00 10.47           O
ATOM   4660  CB  ASN B 294      -9.431 -31.765  -3.798  1.00 10.95           C
ATOM   4661  CG  ASN B 294      -8.238 -32.572  -4.239  1.00 10.70           C
ATOM   4662  OD1 ASN B 294      -7.241 -32.014  -4.685  1.00  9.37           O
ATOM   4663  ND2 ASN B 294      -8.322 -33.895  -4.104  1.00 13.06           N
ATOM   4664  N   TRP B 295     -12.148 -31.144  -5.945  1.00  9.71           N
ATOM   4665  CA  TRP B 295     -13.261 -31.910  -6.500  1.00 10.81           C
ATOM   4666  C   TRP B 295     -13.637 -31.446  -7.905  1.00 11.28           C
ATOM   4667  O   TRP B 295     -13.385 -32.165  -8.868  1.00 14.62           O
ATOM   4668  CB  TRP B 295     -14.444 -31.824  -5.538  1.00  9.96           C
ATOM   4669  CG  TRP B 295     -15.686 -32.567  -5.940  1.00 10.04           C
ATOM   4670  CD1 TRP B 295     -15.802 -33.564  -6.865  1.00 13.35           C
ATOM   4671  CD2 TRP B 295     -17.000 -32.341  -5.420  1.00 11.00           C
ATOM   4672  NE1 TRP B 295     -17.116 -33.979  -6.946  1.00 12.96           N
ATOM   4673  CE2 TRP B 295     -17.870 -33.243  -6.070  1.00 12.15           C
ATOM   4674  CE3 TRP B 295     -17.526 -31.466  -4.462  1.00 11.80           C
ATOM   4675  CZ2 TRP B 295     -19.240 -33.289  -5.798  1.00 14.24           C
ATOM   4676  CZ3 TRP B 295     -18.883 -31.511  -4.191  1.00 16.36           C
ATOM   4677  CH2 TRP B 295     -19.726 -32.418  -4.860  1.00 17.20           C
ATOM   4678  N   LYS B 296     -14.219 -30.255  -8.028  1.00 11.21           N
ATOM   4679  CA  LYS B 296     -14.727 -29.795  -9.322  1.00 11.33           C
ATOM   4680  C   LYS B 296     -14.127 -28.487  -9.831  1.00 11.14           C
ATOM   4681  O   LYS B 296     -14.398 -28.086 -10.956  1.00 11.07           O
ATOM   4682  CB  LYS B 296     -16.255 -29.679  -9.291  1.00 13.45           C
ATOM   4683  CG  LYS B 296     -16.960 -31.023  -9.155  1.00 15.15           C
ATOM   4684  CD  LYS B 296     -18.478 -30.877  -9.182  1.00 21.20           C
ATOM   4685  CE  LYS B 296     -18.992 -30.122  -7.969  1.00 16.06           C
ATOM   4686  NZ  LYS B 296     -20.486 -30.065  -7.960  1.00 22.68           N
ATOM   4687  N   GLY B 297     -13.302 -27.818  -9.041  1.00 11.35           N
ATOM   4688  CA  GLY B 297     -12.830 -26.518  -9.479  1.00 10.12           C
ATOM   4689  C   GLY B 297     -11.335 -26.404  -9.668  1.00 12.05           C
ATOM   4690  O   GLY B 297     -10.610 -26.863  -8.819  1.00 10.62           O
ATOM   4691  N   SER B 298     -10.873 -25.790 -10.754  1.00  9.63           N
ATOM   4692  CA  SER B 298      -9.478 -25.351 -10.835  1.00  9.81           C
ATOM   4693  C   SER B 298      -9.366 -23.862 -10.522  1.00  9.07           C
ATOM   4694  O   SER B 298      -8.256 -23.320 -10.438  1.00  8.55           O
ATOM   4695  CB  SER B 298      -8.837 -25.685 -12.188  1.00  9.37           C
ATOM   4696  OG  SER B 298      -9.620 -25.168 -13.255  1.00  9.99           O
ATOM   4697  N   ASN B 299     -10.512 -23.197 -10.378  1.00  9.20           N
ATOM   4698  CA  ASN B 299     -10.547 -21.892  -9.724  1.00  8.86           C
ATOM   4699  C   ASN B 299     -10.461 -22.092  -8.206  1.00  9.08           C
ATOM   4700  O   ASN B 299     -10.921 -23.114  -7.686  1.00  9.15           O
ATOM   4701  CB  ASN B 299     -11.769 -21.046 -10.146  1.00  9.05           C
ATOM   4702  CG  ASN B 299     -13.098 -21.816 -10.112  1.00  8.76           C
ATOM   4703  OD1 ASN B 299     -13.152 -23.053 -10.122  1.00  9.48           O
ATOM   4704  ND2 ASN B 299     -14.189 -21.053 -10.113  1.00  8.98           N
ATOM   4705  N   ARG B 300      -9.826 -21.157  -7.501  1.00  7.95           N
ATOM   4706  CA  ARG B 300      -9.644 -21.337  -6.063  1.00  7.79           C
ATOM   4707  C   ARG B 300     -10.831 -20.804  -5.291  1.00  8.18           C
ATOM   4708  O   ARG B 300     -11.312 -19.701  -5.539  1.00  8.89           O
ATOM   4709  CB  ARG B 300      -8.358 -20.664  -5.568  1.00  7.63           C
ATOM   4710  CG  ARG B 300      -7.080 -21.308  -6.110  1.00  8.01           C
ATOM   4711  CD  ARG B 300      -5.857 -20.921  -5.273  1.00  7.43           C
ATOM   4712  NE  ARG B 300      -4.673 -21.648  -5.724  1.00  6.62           N
ATOM   4713  CZ  ARG B 300      -4.405 -22.910  -5.392  1.00  7.11           C
ATOM   4714  NH1 ARG B 300      -5.230 -23.586  -4.594  1.00  6.39           N
ATOM   4715  NH2 ARG B 300      -3.319 -23.491  -5.863  1.00  7.62           N
ATOM   4716  N   PRO B 301     -11.305 -21.586  -4.327  1.00  6.70           N
ATOM   4717  CA  PRO B 301     -12.383 -21.101  -3.472  1.00  8.01           C
ATOM   4718  C   PRO B 301     -11.888 -20.057  -2.475  1.00  9.44           C
ATOM   4719  O   PRO B 301     -10.698 -20.011  -2.126  1.00  9.49           O
ATOM   4720  CB  PRO B 301     -12.847 -22.361  -2.744  1.00 10.90           C
ATOM   4721  CG  PRO B 301     -11.659 -23.265  -2.755  1.00 10.90           C
ATOM   4722  CD  PRO B 301     -10.891 -22.962  -4.003  1.00  7.18           C
ATOM   4723  N   VAL B 302     -12.823 -19.226  -2.030  1.00  8.34           N
ATOM   4724  CA  VAL B 302     -12.579 -18.187  -1.047  1.00  8.72           C
ATOM   4725  C   VAL B 302     -13.459 -18.482   0.157  1.00 10.32           C
ATOM   4726  O   VAL B 302     -14.620 -18.846  -0.007  1.00 10.66           O
ATOM   4727  CB  VAL B 302     -12.973 -16.803  -1.608  1.00  9.15           C
ATOM   4728  CG1 VAL B 302     -12.888 -15.722  -0.526  1.00  9.21           C
ATOM   4729  CG2 VAL B 302     -12.111 -16.432  -2.815  1.00 11.62           C
ATOM   4730  N   VAL B 303     -12.911 -18.348   1.361  1.00  9.18           N
ATOM   4731  CA  VAL B 303     -13.719 -18.448   2.574  1.00  8.46           C
ATOM   4732  C   VAL B 303     -13.563 -17.152   3.360  1.00  9.59           C
ATOM   4733  O   VAL B 303     -12.439 -16.719   3.630  1.00 10.32           O
ATOM   4734  CB  VAL B 303     -13.305 -19.650   3.452  1.00  8.42           C
ATOM   4735  CG1 VAL B 303     -14.163 -19.702   4.717  1.00  9.68           C
ATOM   4736  CG2 VAL B 303     -13.442 -20.950   2.663  1.00 10.40           C
ATOM   4737  N   ASP B 304     -14.685 -16.518   3.705  1.00  7.64           N
ATOM   4738  CA  ASP B 304     -14.659 -15.304   4.512  1.00  8.37           C
ATOM   4739  C   ASP B 304     -15.178 -15.595   5.905  1.00  9.24           C
ATOM   4740  O   ASP B 304     -16.257 -16.164   6.070  1.00  9.86           O
ATOM   4741  CB  ASP B 304     -15.499 -14.202   3.856  1.00  9.91           C
ATOM   4742  CG  ASP B 304     -14.760 -13.502   2.740  1.00 18.24           C
ATOM   4743  OD1 ASP B 304     -13.629 -13.037   2.984  1.00 19.50           O
ATOM   4744  OD2 ASP B 304     -15.300 -13.443   1.613  1.00 25.88           O
ATOM   4745  N   ILE B 305     -14.390 -15.216   6.903  1.00  7.81           N
ATOM   4746  CA  ILE B 305     -14.663 -15.567   8.289  1.00  8.03           C
ATOM   4747  C   ILE B 305     -14.932 -14.310   9.102  1.00  8.88           C
ATOM   4748  O   ILE B 305     -14.073 -13.434   9.205  1.00  8.05           O
ATOM   4749  CB  ILE B 305     -13.464 -16.317   8.911  1.00  6.17           C
ATOM   4750  CG1 ILE B 305     -13.156 -17.572   8.100  1.00  9.12           C
ATOM   4751  CG2 ILE B 305     -13.761 -16.683  10.363  1.00  8.69           C
ATOM   4752  CD1 ILE B 305     -11.866 -18.257   8.524  1.00  8.68           C
ATOM   4753  N   ASN B 306     -16.122 -14.218   9.689  1.00  8.01           N
ATOM   4754  CA  ASN B 306     -16.449 -13.105  10.574  1.00  9.45           C
ATOM   4755  C   ASN B 306     -16.045 -13.460  11.999  1.00  9.16           C
ATOM   4756  O   ASN B 306     -16.576 -14.396  12.590  1.00 10.73           O
ATOM   4757  CB  ASN B 306     -17.948 -12.761  10.467  1.00 11.28           C
ATOM   4758  CG  ASN B 306     -18.349 -11.557  11.311  1.00  9.15           C
ATOM   4759  OD1 ASN B 306     -17.989 -11.441  12.477  1.00  9.19           O
ATOM   4760  ND2 ASN B 306     -19.125 -10.655  10.713  1.00 14.03           N
ATOM   4761  N   MET B 307     -15.086 -12.714  12.543  1.00  8.34           N
ATOM   4762  CA  MET B 307     -14.498 -13.040  13.835  1.00  9.89           C
ATOM   4763  C   MET B 307     -15.371 -12.585  14.995  1.00 11.82           C
ATOM   4764  O   MET B 307     -15.181 -13.018  16.131  1.00 16.77           O
ATOM   4765  CB  MET B 307     -13.096 -12.431  13.935  1.00  9.61           C
ATOM   4766  CG  MET B 307     -12.147 -12.954  12.867  1.00 10.60           C
ATOM   4767  SD  MET B 307     -11.692 -14.685  13.137  1.00 10.05           S
ATOM   4768  CE  MET B 307     -10.454 -14.495  14.423  1.00 13.26           C
ATOM   4769  N   GLU B 308     -16.329 -11.717  14.698  1.00 12.00           N
ATOM   4770  CA  GLU B 308     -17.203 -11.151  15.720  1.00 14.21           C
ATOM   4771  C   GLU B 308     -18.447 -11.993  15.980  1.00 13.43           C
ATOM   4772  O   GLU B 308     -18.833 -12.184  17.132  1.00 16.82           O
ATOM   4773  CB  GLU B 308     -17.616  -9.733  15.332  1.00 17.29           C
ATOM   4774  CG  GLU B 308     -16.453  -8.777  15.154  1.00 27.75           C
ATOM   4775  CD  GLU B 308     -16.376  -7.760  16.266  1.00 40.19           C
ATOM   4776  OE1 GLU B 308     -16.270  -6.552  15.962  1.00 53.96           O
ATOM   4777  OE2 GLU B 308     -16.422  -8.169  17.446  1.00 43.95           O
ATOM   4778  N   ASP B 309     -19.083 -12.491  14.921  1.00  9.31           N
ATOM   4779  CA  ASP B 309     -20.296 -13.298  15.096  1.00  8.87           C
ATOM   4780  C   ASP B 309     -20.177 -14.732  14.581  1.00  9.85           C
ATOM   4781  O   ASP B 309     -21.141 -15.485  14.628  1.00 10.14           O
ATOM   4782  CB  ASP B 309     -21.546 -12.598  14.521  1.00  9.42           C
ATOM   4783  CG  ASP B 309     -21.502 -12.424  13.005  1.00 13.92           C
ATOM   4784  OD1 ASP B 309     -20.776 -13.161  12.301  1.00  9.89           O
ATOM   4785  OD2 ASP B 309     -22.247 -11.549  12.505  1.00 16.31           O
ATOM   4786  N   TYR B 310     -18.983 -15.092  14.112  1.00  9.35           N
ATOM   4787  CA  TYR B 310     -18.657 -16.461  13.678  1.00  9.09           C
ATOM   4788  C   TYR B 310     -19.318 -16.878  12.376  1.00  9.18           C
ATOM   4789  O   TYR B 310     -19.251 -18.046  11.992  1.00 10.20           O
ATOM   4790  CB  TYR B 310     -18.982 -17.502  14.758  1.00 10.32           C
ATOM   4791  CG  TYR B 310     -18.425 -17.200  16.126  1.00 10.36           C
ATOM   4792  CD1 TYR B 310     -17.096 -16.831  16.297  1.00 11.32           C
ATOM   4793  CD2 TYR B 310     -19.236 -17.279  17.255  1.00  9.45           C
ATOM   4794  CE1 TYR B 310     -16.587 -16.574  17.561  1.00 11.84           C
ATOM   4795  CE2 TYR B 310     -18.735 -17.023  18.512  1.00 11.33           C
ATOM   4796  CZ  TYR B 310     -17.418 -16.666  18.660  1.00 13.68           C
ATOM   4797  OH  TYR B 310     -16.932 -16.405  19.922  1.00 17.25           O
ATOM   4798  N   SER B 311     -19.951 -15.937  11.682  1.00  9.68           N
ATOM   4799  CA  SER B 311     -20.583 -16.288  10.417  1.00  9.53           C
ATOM   4800  C   SER B 311     -19.552 -16.519   9.323  1.00 10.16           C
ATOM   4801  O   SER B 311     -18.455 -15.950   9.351  1.00  8.92           O
ATOM   4802  CB  SER B 311     -21.615 -15.239   9.985  1.00 10.92           C
ATOM   4803  OG  SER B 311     -21.015 -13.988   9.710  1.00 12.21           O
ATOM   4804  N   ILE B 312     -19.920 -17.374   8.374  1.00  9.24           N
ATOM   4805  CA  ILE B 312     -19.037 -17.797   7.299  1.00  9.13           C
ATOM   4806  C   ILE B 312     -19.695 -17.542   5.940  1.00 10.94           C
ATOM   4807  O   ILE B 312     -20.892 -17.782   5.761  1.00 11.92           O
ATOM   4808  CB  ILE B 312     -18.730 -19.323   7.409  1.00  8.39           C
ATOM   4809  CG1 ILE B 312     -18.238 -19.700   8.811  1.00  9.04           C
ATOM   4810  CG2 ILE B 312     -17.734 -19.765   6.329  1.00  9.95           C
ATOM   4811  CD1 ILE B 312     -16.904 -19.086   9.191  1.00  7.87           C
ATOM   4812  N   ASP B 313     -18.917 -17.069   4.974  1.00  9.01           N
ATOM   4813  CA  ASP B 313     -19.377 -17.051   3.595  1.00 10.99           C
ATOM   4814  C   ASP B 313     -18.275 -17.630   2.722  1.00 10.62           C
ATOM   4815  O   ASP B 313     -17.123 -17.734   3.151  1.00 10.56           O
ATOM   4816  CB  ASP B 313     -19.752 -15.626   3.159  1.00 12.12           C
ATOM   4817  CG  ASP B 313     -20.713 -15.603   1.967  1.00 19.84           C
ATOM   4818  OD1 ASP B 313     -21.160 -16.680   1.505  1.00 18.44           O
ATOM   4819  OD2 ASP B 313     -21.041 -14.489   1.507  1.00 26.92           O
ATOM   4820  N   SER B 314     -18.622 -18.037   1.509  1.00  9.66           N
ATOM   4821  CA  SER B 314     -17.619 -18.570   0.606  1.00  9.45           C
ATOM   4822  C   SER B 314     -18.047 -18.402  -0.844  1.00 12.44           C
ATOM   4823  O   SER B 314     -19.228 -18.199  -1.129  1.00 11.46           O
ATOM   4824  CB  SER B 314     -17.304 -20.034   0.932  1.00  8.57           C
ATOM   4825  OG  SER B 314     -18.406 -20.876   0.641  1.00  8.98           O
ATOM   4826  N   SER B 315     -17.064 -18.476  -1.740  1.00 11.81           N
ATOM   4827  CA  SER B 315     -17.239 -18.193  -3.162  1.00 10.14           C
ATOM   4828  C   SER B 315     -15.998 -18.708  -3.878  1.00  8.56           C
ATOM   4829  O   SER B 315     -15.284 -19.547  -3.330  1.00  9.37           O
ATOM   4830  CB  SER B 315     -17.416 -16.683  -3.387  1.00 12.05           C
ATOM   4831  OG  SER B 315     -16.347 -15.952  -2.805  1.00 13.97           O
ATOM   4832  N   TYR B 316     -15.760 -18.234  -5.100  1.00  9.56           N
ATOM   4833  CA  TYR B 316     -14.534 -18.541  -5.838  1.00  8.84           C
ATOM   4834  C   TYR B 316     -13.868 -17.253  -6.297  1.00 10.07           C
ATOM   4835  O   TYR B 316     -14.537 -16.245  -6.539  1.00 10.61           O
ATOM   4836  CB  TYR B 316     -14.816 -19.461  -7.040  1.00  8.87           C
ATOM   4837  CG  TYR B 316     -15.134 -20.879  -6.617  1.00  9.60           C
ATOM   4838  CD1 TYR B 316     -16.403 -21.213  -6.151  1.00  8.02           C
ATOM   4839  CD2 TYR B 316     -14.154 -21.869  -6.633  1.00  8.45           C
ATOM   4840  CE1 TYR B 316     -16.701 -22.509  -5.731  1.00  9.83           C
ATOM   4841  CE2 TYR B 316     -14.439 -23.172  -6.215  1.00  8.41           C
ATOM   4842  CZ  TYR B 316     -15.708 -23.483  -5.762  1.00  9.63           C
ATOM   4843  OH  TYR B 316     -15.969 -24.768  -5.340  1.00 11.22           O
ATOM   4844  N   VAL B 317     -12.547 -17.287  -6.403  1.00  9.05           N
ATOM   4845  CA  VAL B 317     -11.792 -16.158  -6.935  1.00  8.71           C
ATOM   4846  C   VAL B 317     -12.316 -15.832  -8.342  1.00  8.44           C
ATOM   4847  O   VAL B 317     -12.470 -16.734  -9.167  1.00  8.67           O
ATOM   4848  CB  VAL B 317     -10.287 -16.497  -6.986  1.00  8.51           C
ATOM   4849  CG1 VAL B 317      -9.519 -15.448  -7.747  1.00 10.55           C
ATOM   4850  CG2 VAL B 317      -9.720 -16.639  -5.566  1.00  7.99           C
ATOM   4851  N   CYS B 318     -12.600 -14.550  -8.593  1.00  8.66           N
ATOM   4852  CA  CYS B 318     -13.212 -14.121  -9.861  1.00  8.68           C
ATOM   4853  C   CYS B 318     -12.327 -14.343 -11.079  1.00  9.93           C
ATOM   4854  O   CYS B 318     -12.825 -14.697 -12.154  1.00 11.09           O
ATOM   4855  CB  CYS B 318     -13.596 -12.640  -9.803  1.00 11.86           C
ATOM   4856  SG  CYS B 318     -15.132 -12.287  -8.942  1.00 13.65           S
ATOM   4857  N   SER B 319     -11.019 -14.135 -10.902  1.00  8.37           N
ATOM   4858  CA  SER B 319     -10.043 -14.193 -11.991  1.00 10.07           C
ATOM   4859  C   SER B 319     -10.215 -15.371 -12.950  1.00 10.82           C
ATOM   4860  O   SER B 319     -10.321 -16.524 -12.536  1.00 10.64           O
ATOM   4861  CB  SER B 319      -8.620 -14.215 -11.415  1.00  9.59           C
ATOM   4862  OG  SER B 319      -7.652 -14.317 -12.448  1.00  9.91           O
ATOM   4863  N   GLY B 320     -10.260 -15.067 -14.242  1.00  9.85           N
ATOM   4864  CA  GLY B 320     -10.261 -16.098 -15.261  1.00 11.49           C
ATOM   4865  C   GLY B 320      -8.904 -16.755 -15.426  1.00  9.71           C
ATOM   4866  O   GLY B 320      -8.791 -17.815 -16.037  1.00 11.07           O
ATOM   4867  N   LEU B 321      -7.866 -16.106 -14.901  1.00  9.83           N
ATOM   4868  CA  LEU B 321      -6.567 -16.742 -14.750  1.00  9.88           C
ATOM   4869  C   LEU B 321      -6.621 -17.444 -13.403  1.00  9.19           C
ATOM   4870  O   LEU B 321      -6.595 -16.800 -12.345  1.00  9.32           O
ATOM   4871  CB  LEU B 321      -5.448 -15.706 -14.789  1.00  8.72           C
ATOM   4872  CG  LEU B 321      -5.379 -14.926 -16.108  1.00 10.76           C
ATOM   4873  CD1 LEU B 321      -4.312 -13.840 -16.018  1.00 10.90           C
ATOM   4874  CD2 LEU B 321      -5.097 -15.870 -17.271  1.00 13.28           C
ATOM   4875  N   VAL B 322      -6.746 -18.765 -13.453  1.00  8.46           N
ATOM   4876  CA  VAL B 322      -7.044 -19.544 -12.263  1.00  8.05           C
ATOM   4877  C   VAL B 322      -5.778 -20.036 -11.589  1.00  9.06           C
ATOM   4878  O   VAL B 322      -4.720 -20.140 -12.219  1.00  8.43           O
ATOM   4879  CB  VAL B 322      -8.053 -20.684 -12.552  1.00  7.25           C
ATOM   4880  CG1 VAL B 322      -9.289 -20.108 -13.232  1.00  9.94           C
ATOM   4881  CG2 VAL B 322      -7.440 -21.790 -13.392  1.00  8.90           C
ATOM   4882  N   GLY B 323      -5.891 -20.339 -10.299  1.00  7.50           N
ATOM   4883  CA  GLY B 323      -4.709 -20.589  -9.494  1.00  7.80           C
ATOM   4884  C   GLY B 323      -4.358 -22.027  -9.164  1.00  8.25           C
ATOM   4885  O   GLY B 323      -3.288 -22.273  -8.609  1.00  7.17           O
ATOM   4886  N   ASP B 324      -5.238 -22.982  -9.461  1.00  7.53           N
ATOM   4887  CA  ASP B 324      -4.972 -24.371  -9.104  1.00  8.33           C
ATOM   4888  C   ASP B 324      -4.129 -25.087 -10.156  1.00  6.76           C
ATOM   4889  O   ASP B 324      -3.934 -24.582 -11.260  1.00  8.94           O
ATOM   4890  CB  ASP B 324      -6.285 -25.134  -8.939  1.00  7.55           C
ATOM   4891  CG  ASP B 324      -6.213 -26.214  -7.888  1.00  9.92           C
ATOM   4892  OD1 ASP B 324      -5.147 -26.532  -7.336  1.00  9.29           O
ATOM   4893  OD2 ASP B 324      -7.269 -26.757  -7.601  1.00 11.06           O
ATOM   4894  N   THR B 325      -3.663 -26.283  -9.810  1.00  7.29           N
ATOM   4895  CA  THR B 325      -3.000 -27.176 -10.749  1.00  8.64           C
ATOM   4896  C   THR B 325      -3.497 -28.563 -10.416  1.00  9.30           C
ATOM   4897  O   THR B 325      -3.372 -29.000  -9.281  1.00  8.94           O
ATOM   4898  CB  THR B 325      -1.475 -27.157 -10.568  1.00  8.52           C
ATOM   4899  OG1 THR B 325      -0.998 -25.813 -10.681  1.00  8.77           O
ATOM   4900  CG2 THR B 325      -0.786 -27.998 -11.634  1.00  9.60           C
ATOM   4901  N   PRO B 326      -4.064 -29.268 -11.402  1.00  9.60           N
ATOM   4902  CA  PRO B 326      -4.201 -28.894 -12.813  1.00  9.75           C
ATOM   4903  C   PRO B 326      -5.252 -27.824 -13.101  1.00 10.08           C
ATOM   4904  O   PRO B 326      -6.064 -27.461 -12.242  1.00  9.76           O
ATOM   4905  CB  PRO B 326      -4.624 -30.211 -13.471  1.00 13.34           C
ATOM   4906  CG  PRO B 326      -5.394 -30.899 -12.420  1.00 12.45           C
ATOM   4907  CD  PRO B 326      -4.663 -30.585 -11.129  1.00 10.18           C
ATOM   4908  N   ARG B 327      -5.210 -27.323 -14.332  1.00  9.76           N
ATOM   4909  CA  ARG B 327      -6.142 -26.308 -14.814  1.00  7.51           C
ATOM   4910  C   ARG B 327      -6.059 -26.263 -16.343  1.00 10.28           C
ATOM   4911  O   ARG B 327      -5.136 -26.830 -16.929  1.00 11.70           O
ATOM   4912  CB  ARG B 327      -5.777 -24.933 -14.242  1.00  9.36           C
ATOM   4913  CG  ARG B 327      -4.388 -24.447 -14.669  1.00  9.84           C
ATOM   4914  CD  ARG B 327      -4.066 -23.070 -14.129  1.00  8.26           C
ATOM   4915  NE  ARG B 327      -2.778 -22.627 -14.634  1.00  8.30           N
ATOM   4916  CZ  ARG B 327      -1.620 -22.815 -14.012  1.00  8.69           C
ATOM   4917  NH1 ARG B 327      -0.498 -22.379 -14.567  1.00  8.34           N
ATOM   4918  NH2 ARG B 327      -1.584 -23.440 -12.832  1.00  7.13           N
ATOM   4919  N   ASN B 328      -7.017 -25.592 -16.978  1.00  9.70           N
ATOM   4920  CA  ASN B 328      -6.955 -25.383 -18.425  1.00 11.07           C
ATOM   4921  C   ASN B 328      -5.887 -24.348 -18.732  1.00 11.97           C
ATOM   4922  O   ASN B 328      -5.437 -23.632 -17.830  1.00 11.07           O
ATOM   4923  CB  ASN B 328      -8.295 -24.865 -18.965  1.00 10.71           C
ATOM   4924  CG  ASN B 328      -9.339 -25.953 -19.116  1.00 13.46           C
ATOM   4925  OD1 ASN B 328      -9.064 -27.133 -18.929  1.00 12.55           O
ATOM   4926  ND2 ASN B 328     -10.548 -25.550 -19.478  1.00 13.17           N
ATOM   4927  N   ASP B 329      -5.477 -24.248 -19.993  1.00 11.95           N
ATOM   4928  CA  ASP B 329      -4.567 -23.170 -20.366  1.00 12.79           C
ATOM   4929  C   ASP B 329      -5.247 -21.802 -20.220  1.00 11.97           C
ATOM   4930  O   ASP B 329      -6.468 -21.717 -20.030  1.00 12.58           O
ATOM   4931  CB  ASP B 329      -3.938 -23.379 -21.755  1.00 16.02           C
ATOM   4932  CG  ASP B 329      -4.957 -23.428 -22.880  1.00 19.54           C
ATOM   4933  OD1 ASP B 329      -4.670 -24.092 -23.900  1.00 25.72           O
ATOM   4934  OD2 ASP B 329      -6.022 -22.796 -22.769  1.00 19.59           O
ATOM   4935  N   ASP B 330      -4.455 -20.736 -20.282  1.00 10.86           N
ATOM   4936  CA  ASP B 330      -4.983 -19.393 -20.030  1.00 12.37           C
ATOM   4937  C   ASP B 330      -6.090 -18.998 -21.004  1.00 13.90           C
ATOM   4938  O   ASP B 330      -6.974 -18.216 -20.665  1.00 15.26           O
ATOM   4939  CB  ASP B 330      -3.862 -18.345 -20.075  1.00 12.47           C
ATOM   4940  CG  ASP B 330      -2.947 -18.402 -18.856  1.00 15.26           C
ATOM   4941  OD1 ASP B 330      -3.053 -19.357 -18.060  1.00 15.36           O
ATOM   4942  OD2 ASP B 330      -2.111 -17.492 -18.712  1.00 15.69           O
ATOM   4943  N   SER B 331      -6.038 -19.555 -22.213  1.00 14.18           N
ATOM   4944  CA  SER B 331      -7.019 -19.234 -23.234  1.00 17.10           C
ATOM   4945  C   SER B 331      -8.378 -19.846 -22.914  1.00 17.51           C
ATOM   4946  O   SER B 331      -9.414 -19.269 -23.237  1.00 19.71           O
ATOM   4947  CB  SER B 331      -6.537 -19.728 -24.602  1.00 16.64           C
ATOM   4948  OG  SER B 331      -5.253 -19.205 -24.904  1.00 23.73           O
ATOM   4949  N   SER B 332      -8.381 -21.003 -22.264  1.00 12.20           N
ATOM   4950  CA  SER B 332      -9.631 -21.726 -22.057  1.00 14.93           C
ATOM   4951  C   SER B 332     -10.042 -21.889 -20.598  1.00 14.01           C
ATOM   4952  O   SER B 332     -10.985 -22.618 -20.301  1.00 13.28           O
ATOM   4953  CB  SER B 332      -9.556 -23.102 -22.716  1.00 15.44           C
ATOM   4954  OG  SER B 332      -8.518 -23.868 -22.147  1.00 16.58           O
ATOM   4955  N   SER B 333      -9.347 -21.217 -19.683  1.00 11.61           N
ATOM   4956  CA  SER B 333      -9.740 -21.263 -18.280  1.00 12.70           C
ATOM   4957  C   SER B 333     -10.812 -20.215 -17.984  1.00 12.36           C
ATOM   4958  O   SER B 333     -10.861 -19.176 -18.639  1.00 12.89           O
ATOM   4959  CB  SER B 333      -8.517 -21.025 -17.390  1.00 10.55           C
ATOM   4960  OG  SER B 333      -7.937 -19.766 -17.698  1.00 11.92           O
ATOM   4961  N   ASN B 334     -11.670 -20.495 -17.005  1.00 10.37           N
ATOM   4962  CA  ASN B 334     -12.740 -19.577 -16.627  1.00 11.27           C
ATOM   4963  C   ASN B 334     -13.060 -19.627 -15.146  1.00 11.10           C
ATOM   4964  O   ASN B 334     -12.838 -20.647 -14.491  1.00 10.58           O
ATOM   4965  CB  ASN B 334     -14.046 -19.892 -17.378  1.00 12.78           C
ATOM   4966  CG  ASN B 334     -13.903 -19.811 -18.883  1.00 15.42           C
ATOM   4967  OD1 ASN B 334     -14.102 -18.753 -19.482  1.00 17.35           O
ATOM   4968  ND2 ASN B 334     -13.579 -20.937 -19.505  1.00 15.99           N
ATOM   4969  N   SER B 335     -13.605 -18.526 -14.635  1.00 13.32           N
ATOM   4970  CA  SER B 335     -14.242 -18.500 -13.328  1.00 11.30           C
ATOM   4971  C   SER B 335     -15.408 -17.531 -13.338  1.00 11.25           C
ATOM   4972  O   SER B 335     -15.313 -16.453 -13.926  1.00 13.20           O
ATOM   4973  CB  SER B 335     -13.260 -18.072 -12.233  1.00  9.18           C
ATOM   4974  OG  SER B 335     -13.892 -18.143 -10.958  1.00  9.73           O
ATOM   4975  N   ASN B 336     -16.496 -17.898 -12.667  1.00 11.96           N
ATOM   4976  CA  ASN B 336     -17.631 -16.987 -12.555  1.00 13.58           C
ATOM   4977  C   ASN B 336     -17.839 -16.391 -11.162  1.00 12.09           C
ATOM   4978  O   ASN B 336     -18.877 -15.783 -10.899  1.00 15.36           O
ATOM   4979  CB  ASN B 336     -18.922 -17.651 -13.056  1.00 12.56           C
ATOM   4980  CG  ASN B 336     -19.448 -18.723 -12.114  1.00 15.41           C
ATOM   4981  OD1 ASN B 336     -18.919 -18.936 -11.026  1.00 14.41           O
ATOM   4982  ND2 ASN B 336     -20.501 -19.412 -12.540  1.00 16.13           N
ATOM   4983  N   CYS B 337     -16.855 -16.601 -10.278  1.00 11.37           N
ATOM   4984  CA  CYS B 337     -16.835 -16.056  -8.901  1.00 11.89           C
ATOM   4985  C   CYS B 337     -17.676 -16.859  -7.914  1.00 12.30           C
ATOM   4986  O   CYS B 337     -17.578 -16.656  -6.705  1.00 13.24           O
ATOM   4987  CB  CYS B 337     -17.307 -14.590  -8.805  1.00 14.79           C
ATOM   4988  SG  CYS B 337     -16.570 -13.369  -9.921  1.00 16.35           S
ATOM   4989  N   ARG B 338     -18.521 -17.746  -8.422  1.00 12.70           N
ATOM   4990  CA  ARG B 338     -19.579 -18.320  -7.604  1.00 14.89           C
ATOM   4991  C   ARG B 338     -19.465 -19.834  -7.486  1.00 12.65           C
ATOM   4992  O   ARG B 338     -19.657 -20.410  -6.412  1.00 12.45           O
ATOM   4993  CB  ARG B 338     -20.925 -17.966  -8.233  1.00 17.96           C
ATOM   4994  CG  ARG B 338     -22.105 -17.999  -7.292  1.00 32.80           C
ATOM   4995  CD  ARG B 338     -23.328 -17.377  -7.959  1.00 38.42           C
ATOM   4996  NE  ARG B 338     -23.040 -16.038  -8.472  1.00 37.54           N
ATOM   4997  CZ  ARG B 338     -22.893 -15.737  -9.760  1.00 44.60           C
ATOM   4998  NH1 ARG B 338     -23.015 -16.680 -10.685  1.00 40.94           N
ATOM   4999  NH2 ARG B 338     -22.628 -14.488 -10.122  1.00 50.05           N
ATOM   5000  N   ASN B 339     -19.170 -20.483  -8.604  1.00 11.24           N
ATOM   5001  CA  ASN B 339     -19.201 -21.935  -8.683  1.00 10.11           C
ATOM   5002  C   ASN B 339     -17.875 -22.513  -9.137  1.00 10.33           C
ATOM   5003  O   ASN B 339     -17.121 -21.855  -9.847  1.00 11.23           O
ATOM   5004  CB  ASN B 339     -20.283 -22.380  -9.684  1.00 14.87           C
ATOM   5005  CG  ASN B 339     -21.587 -21.651  -9.497  1.00 20.75           C
ATOM   5006  OD1 ASN B 339     -22.070 -20.979 -10.416  1.00 22.73           O
ATOM   5007  ND2 ASN B 339     -22.170 -21.768  -8.309  1.00 16.43           N
ATOM   5008  N   PRO B 340     -17.597 -23.767  -8.753  1.00 10.87           N
ATOM   5009  CA  PRO B 340     -16.426 -24.428  -9.328  1.00  9.78           C
ATOM   5010  C   PRO B 340     -16.555 -24.486 -10.850  1.00 11.27           C
ATOM   5011  O   PRO B 340     -17.662 -24.668 -11.375  1.00 12.52           O
ATOM   5012  CB  PRO B 340     -16.466 -25.830  -8.706  1.00 13.65           C
ATOM   5013  CG  PRO B 340     -17.898 -26.022  -8.305  1.00 13.75           C
ATOM   5014  CD  PRO B 340     -18.387 -24.672  -7.899  1.00 11.49           C
ATOM   5015  N   ASN B 341     -15.443 -24.310 -11.551  1.00 11.68           N
ATOM   5016  CA  ASN B 341     -15.499 -24.166 -13.005  1.00  9.29           C
ATOM   5017  C   ASN B 341     -15.619 -25.477 -13.790  1.00 12.55           C
ATOM   5018  O   ASN B 341     -15.820 -25.454 -15.001  1.00 13.25           O
ATOM   5019  CB  ASN B 341     -14.322 -23.328 -13.526  1.00 10.22           C
ATOM   5020  CG  ASN B 341     -12.975 -23.933 -13.184  1.00  9.33           C
ATOM   5021  OD1 ASN B 341     -12.889 -25.069 -12.715  1.00  9.69           O
ATOM   5022  ND2 ASN B 341     -11.907 -23.179 -13.441  1.00 10.23           N
ATOM   5023  N   ASN B 342     -15.504 -26.613 -13.112  1.00 10.11           N
ATOM   5024  CA  ASN B 342     -15.511 -27.922 -13.779  1.00 12.35           C
ATOM   5025  C   ASN B 342     -14.498 -28.038 -14.916  1.00 14.61           C
ATOM   5026  O   ASN B 342     -14.752 -28.688 -15.928  1.00 15.38           O
ATOM   5027  CB  ASN B 342     -16.921 -28.297 -14.252  1.00 15.00           C
ATOM   5028  CG  ASN B 342     -17.877 -28.522 -13.093  1.00 17.27           C
ATOM   5029  OD1 ASN B 342     -17.804 -29.543 -12.412  1.00 22.92           O
ATOM   5030  ND2 ASN B 342     -18.777 -27.572 -12.864  1.00 22.40           N
ATOM   5031  N   GLU B 343     -13.348 -27.393 -14.738  1.00 10.42           N
ATOM   5032  CA  GLU B 343     -12.257 -27.458 -15.698  1.00 10.35           C
ATOM   5033  C   GLU B 343     -11.066 -28.123 -15.030  1.00 14.04           C
ATOM   5034  O   GLU B 343     -10.383 -27.494 -14.222  1.00 12.58           O
ATOM   5035  CB  GLU B 343     -11.873 -26.053 -16.174  1.00 11.46           C
ATOM   5036  CG  GLU B 343     -13.013 -25.326 -16.878  1.00 11.58           C
ATOM   5037  CD  GLU B 343     -12.722 -23.869 -17.170  1.00 14.84           C
ATOM   5038  OE1 GLU B 343     -11.687 -23.328 -16.717  1.00 11.52           O
ATOM   5039  OE2 GLU B 343     -13.548 -23.249 -17.872  1.00 15.58           O
ATOM   5040  N   ARG B 344     -10.838 -29.393 -15.357  1.00 12.93           N
ATOM   5041  CA  ARG B 344      -9.774 -30.188 -14.744  1.00 12.83           C
ATOM   5042  C   ARG B 344      -9.828 -30.022 -13.235  1.00 12.54           C
ATOM   5043  O   ARG B 344      -8.808 -29.838 -12.579  1.00 11.71           O
ATOM   5044  CB  ARG B 344      -8.408 -29.779 -15.296  1.00 14.62           C
ATOM   5045  CG  ARG B 344      -8.375 -29.817 -16.820  1.00 16.73           C
ATOM   5046  CD  ARG B 344      -6.980 -29.704 -17.357  1.00 20.88           C
ATOM   5047  NE  ARG B 344      -6.204 -30.914 -17.103  1.00 29.57           N
ATOM   5048  CZ  ARG B 344      -4.890 -30.992 -17.274  1.00 27.87           C
ATOM   5049  NH1 ARG B 344      -4.215 -29.923 -17.683  1.00 26.12           N
ATOM   5050  NH2 ARG B 344      -4.252 -32.126 -17.021  1.00 31.76           N
ATOM   5051  N   GLY B 345     -11.041 -30.095 -12.704  1.00 11.74           N
ATOM   5052  CA  GLY B 345     -11.312 -29.728 -11.331  1.00 11.17           C
ATOM   5053  C   GLY B 345     -10.802 -30.713 -10.310  1.00 13.51           C
ATOM   5054  O   GLY B 345     -10.504 -30.325  -9.204  1.00 13.59           O
ATOM   5055  N   THR B 346     -10.710 -31.991 -10.642  1.00 10.02           N
ATOM   5056  CA  THR B 346     -10.210 -32.949  -9.661  1.00 13.55           C
ATOM   5057  C   THR B 346      -8.706 -32.753  -9.415  1.00 11.36           C
ATOM   5058  O   THR B 346      -7.974 -32.318 -10.306  1.00 12.08           O
ATOM   5059  CB  THR B 346     -10.510 -34.398 -10.086  1.00 18.21           C
ATOM   5060  OG1 THR B 346     -10.279 -35.283  -8.982  1.00 29.02           O
ATOM   5061  CG2 THR B 346      -9.641 -34.802 -11.257  1.00 19.99           C
ATOM   5062  N   GLN B 347      -8.269 -33.093  -8.200  1.00 12.58           N
ATOM   5063  CA  GLN B 347      -6.883 -32.914  -7.733  1.00 11.94           C
ATOM   5064  C   GLN B 347      -6.611 -31.441  -7.526  1.00 13.84           C
[truncated: 12,487,437 more chars]
