# Supplementary material for: Growing Glycans in Rosetta: Accurate de novo glycan modeling, density fitting, and rational sequon design
Source: PLoS Comput Biol. 2024 Jun 24;20(6):e1011895. doi: 10.1371/journal.pcbi.1011895 (PMC11288642; doi:10.1371/journal.pcbi.1011895)
Supplement: S1 Data — Please see README for a full description of each component. Briefly, these include the following scripts: create_substituted_JD.py—Used to create substituted job description file for rosetta_scripts_jd3; create_symmetry_mates.py—This was used to create symmetry mates with a 12 A radius; density_build_example.xml—An an example of a main job definition file before being substituted for each glycan; density_build_example_substituted.xml—Substituted version; glycan_bm_plots.py—Tools used for plotting all benchmark experiments from Rosetta JSON files.; glycan_conformer_table.txt—The resultant glycan conformer table used in Rosetta and benchmarked against; glycan_tree_relax.xml—Main script used for de novo benchmarking.; glycan_tree_relax_dens.xml—Main script used for density building.; glycan_tree_relax_with_solvation.xml—Script used for running the GTM with explicit waters; glycan_water_mediated_hbonds.xml—Script for calculating water mediated hydrogen bonds; pdb_roots_density_sym.txt—Benchmark glycan list used for create_substituted_JD.py; refine_with_map_dih2.xml—Script used for refining input structures into the rosetta energy function using density. (ZIP) [file pcbi.1011895.s027.zip › supplemental_data/symmetrized_structures/1juh_symm.pdb]

ATOM      1  N   SER A   3      66.139  40.589  71.330  1.00 38.07           N
ATOM      2  CA  SER A   3      65.056  41.048  70.397  1.00 38.75           C
ATOM      3  C   SER A   3      65.180  40.412  69.021  1.00 36.29           C
ATOM      4  O   SER A   3      64.187  39.929  68.477  1.00 39.10           O
ATOM      5  N   SER A   4      66.394  40.429  68.465  1.00 32.92           N
ATOM      6  CA  SER A   4      66.712  39.842  67.161  1.00 28.88           C
ATOM      7  C   SER A   4      66.074  38.452  66.982  1.00 21.69           C
ATOM      8  O   SER A   4      65.909  37.715  67.945  1.00 21.84           O
ATOM      9  CB  SER A   4      68.229  39.729  67.013  1.00 33.31           C
ATOM     10  OG  SER A   4      68.588  39.089  65.800  1.00 37.42           O
ATOM     11  N   LEU A   5      65.744  38.098  65.749  1.00 20.56           N
ATOM     12  CA  LEU A   5      65.093  36.816  65.466  1.00 17.58           C
ATOM     13  C   LEU A   5      65.926  35.580  65.784  1.00 15.89           C
ATOM     14  O   LEU A   5      65.413  34.595  66.331  1.00 15.48           O
ATOM     15  CB  LEU A   5      64.685  36.740  63.984  1.00 17.85           C
ATOM     16  CG  LEU A   5      63.916  35.466  63.582  1.00 19.35           C
ATOM     17  CD1 LEU A   5      62.534  35.467  64.230  1.00 18.02           C
ATOM     18  CD2 LEU A   5      63.781  35.413  62.072  1.00 18.29           C
ATOM     19  N   ILE A   6      67.201  35.633  65.427  1.00 15.74           N
ATOM     20  CA  ILE A   6      68.106  34.505  65.607  1.00 15.55           C
ATOM     21  C   ILE A   6      68.692  34.498  67.004  1.00 17.26           C
ATOM     22  O   ILE A   6      69.213  35.521  67.474  1.00 18.28           O
ATOM     23  CB  ILE A   6      69.231  34.529  64.526  1.00 17.00           C
ATOM     24  CG1 ILE A   6      68.594  34.420  63.124  1.00 16.80           C
ATOM     25  CG2 ILE A   6      70.194  33.367  64.752  1.00 17.76           C
ATOM     26  CD1 ILE A   6      69.542  34.613  61.956  1.00 19.47           C
ATOM     27  N   VAL A   7      68.586  33.349  67.671  1.00 14.68           N
ATOM     28  CA  VAL A   7      69.067  33.192  69.032  1.00 14.74           C
ATOM     29  C   VAL A   7      70.057  32.035  69.115  1.00 15.82           C
ATOM     30  O   VAL A   7      70.044  31.143  68.276  1.00 16.55           O
ATOM     31  CB  VAL A   7      67.885  32.958  70.008  1.00 15.95           C
ATOM     32  CG1 VAL A   7      66.953  34.164  69.981  1.00 18.77           C
ATOM     33  CG2 VAL A   7      67.121  31.707  69.631  1.00 13.98           C
ATOM     34  N   GLU A   8      70.931  32.071  70.116  1.00 14.17           N
ATOM     35  CA  GLU A   8      71.932  31.019  70.282  1.00 16.09           C
ATOM     36  C   GLU A   8      71.454  29.904  71.226  1.00 14.63           C
ATOM     37  O   GLU A   8      72.001  28.793  71.214  1.00 15.38           O
ATOM     38  CB AGLU A   8      73.217  31.661  70.808  0.50 14.63           C
ATOM     39  CB BGLU A   8      73.248  31.601  70.814  0.50 15.32           C
ATOM     40  CG AGLU A   8      74.374  30.718  70.978  0.50 15.63           C
ATOM     41  CG BGLU A   8      73.896  32.673  69.946  0.50 16.06           C
ATOM     42  CD AGLU A   8      74.960  30.207  69.674  0.50 13.29           C
ATOM     43  CD BGLU A   8      74.273  32.219  68.539  0.50 16.10           C
ATOM     44  OE1AGLU A   8      74.725  30.803  68.595  0.50 17.43           O
ATOM     45  OE1BGLU A   8      74.633  31.039  68.328  0.50 15.72           O
ATOM     46  OE2AGLU A   8      75.687  29.209  69.739  0.50 12.41           O
ATOM     47  OE2BGLU A   8      74.243  33.073  67.630  0.50 18.29           O
ATOM     48  N   ASP A   9      70.458  30.222  72.054  1.00 15.63           N
ATOM     49  CA  ASP A   9      69.842  29.276  72.989  1.00 14.06           C
ATOM     50  C   ASP A   9      68.355  29.594  72.910  1.00 14.15           C
ATOM     51  O   ASP A   9      67.983  30.751  72.734  1.00 16.10           O
ATOM     52  CB  ASP A   9      70.317  29.516  74.432  1.00 13.89           C
ATOM     53  CG  ASP A   9      71.788  29.247  74.608  1.00 18.50           C
ATOM     54  OD1 ASP A   9      72.600  30.171  74.369  1.00 20.20           O
ATOM     55  OD2 ASP A   9      72.134  28.107  74.967  1.00 16.09           O
ATOM     56  N   ALA A  10      67.502  28.589  73.041  1.00 13.73           N
ATOM     57  CA  ALA A  10      66.057  28.828  72.982  1.00 13.99           C
ATOM     58  C   ALA A  10      65.639  29.842  74.061  1.00 16.31           C
ATOM     59  O   ALA A  10      66.167  29.817  75.177  1.00 16.37           O
ATOM     60  CB  ALA A  10      65.315  27.504  73.178  1.00 15.45           C
ATOM     61  N   PRO A  11      64.688  30.752  73.747  1.00 15.52           N
ATOM     62  CA  PRO A  11      64.234  31.750  74.735  1.00 16.66           C
ATOM     63  C   PRO A  11      63.570  31.130  75.970  1.00 17.29           C
ATOM     64  O   PRO A  11      63.124  29.977  75.939  1.00 19.30           O
ATOM     65  CB  PRO A  11      63.239  32.605  73.947  1.00 17.61           C
ATOM     66  CG  PRO A  11      63.713  32.482  72.523  1.00 18.60           C
ATOM     67  CD  PRO A  11      64.113  31.024  72.414  1.00 15.31           C
ATOM     68  N   ASP A  12      63.470  31.902  77.055  1.00 16.65           N
ATOM     69  CA  ASP A  12      62.842  31.399  78.274  1.00 18.87           C
ATOM     70  C   ASP A  12      61.340  31.695  78.322  1.00 18.53           C
ATOM     71  O   ASP A  12      60.690  31.522  79.354  1.00 19.28           O
ATOM     72  CB  ASP A  12      63.547  31.972  79.519  1.00 19.32           C
ATOM     73  CG  ASP A  12      63.356  33.485  79.681  1.00 23.10           C
ATOM     74  OD1 ASP A  12      62.651  34.126  78.870  1.00 23.12           O
ATOM     75  OD2 ASP A  12      63.923  34.035  80.648  1.00 24.81           O
ATOM     76  N   HIS A  13      60.804  32.132  77.185  1.00 16.58           N
ATOM     77  CA  HIS A  13      59.385  32.448  77.044  1.00 17.07           C
ATOM     78  C   HIS A  13      58.981  32.300  75.566  1.00 17.46           C
ATOM     79  O   HIS A  13      59.834  32.198  74.686  1.00 15.90           O
ATOM     80  CB  HIS A  13      59.102  33.882  77.513  1.00 18.79           C
ATOM     81  CG  HIS A  13      59.790  34.928  76.696  1.00 19.40           C
ATOM     82  ND1 HIS A  13      61.143  35.180  76.793  1.00 20.59           N
ATOM     83  CD2 HIS A  13      59.320  35.772  75.748  1.00 19.05           C
ATOM     84  CE1 HIS A  13      61.475  36.133  75.941  1.00 20.97           C
ATOM     85  NE2 HIS A  13      60.386  36.509  75.294  1.00 22.43           N
ATOM     86  N   VAL A  14      57.680  32.311  75.297  1.00 16.50           N
ATOM     87  CA  VAL A  14      57.181  32.149  73.931  1.00 16.16           C
ATOM     88  C   VAL A  14      57.363  33.381  73.056  1.00 15.92           C
ATOM     89  O   VAL A  14      56.894  34.469  73.394  1.00 18.59           O
ATOM     90  CB  VAL A  14      55.686  31.782  73.955  1.00 16.71           C
ATOM     91  CG1 VAL A  14      55.114  31.782  72.527  1.00 17.59           C
ATOM     92  CG2 VAL A  14      55.517  30.408  74.620  1.00 16.27           C
ATOM     93  N   ARG A  15      58.053  33.209  71.931  1.00 14.56           N
ATOM     94  CA  ARG A  15      58.278  34.307  70.997  1.00 15.38           C
ATOM     95  C   ARG A  15      58.798  33.707  69.689  1.00 15.35           C
ATOM     96  O   ARG A  15      59.274  32.565  69.675  1.00 14.13           O
ATOM     97  CB  ARG A  15      59.342  35.282  71.544  1.00 15.59           C
ATOM     98  CG  ARG A  15      60.611  34.579  72.026  1.00 16.05           C
ATOM     99  CD  ARG A  15      61.854  35.472  71.942  1.00 16.72           C
ATOM    100  NE  ARG A  15      62.270  35.661  70.550  1.00 16.61           N
ATOM    101  CZ  ARG A  15      63.392  36.262  70.164  1.00 17.27           C
ATOM    102  NH1 ARG A  15      64.244  36.765  71.063  1.00 16.89           N
ATOM    103  NH2 ARG A  15      63.697  36.309  68.878  1.00 17.13           N
ATOM    104  N   PRO A  16      58.687  34.450  68.578  1.00 14.99           N
ATOM    105  CA  PRO A  16      59.194  33.920  67.308  1.00 14.95           C
ATOM    106  C   PRO A  16      60.718  33.880  67.376  1.00 15.60           C
ATOM    107  O   PRO A  16      61.331  34.775  67.944  1.00 16.45           O
ATOM    108  CB  PRO A  16      58.774  34.974  66.277  1.00 18.35           C
ATOM    109  CG  PRO A  16      57.670  35.742  66.931  1.00 15.90           C
ATOM    110  CD  PRO A  16      58.020  35.756  68.388  1.00 15.56           C
ATOM    111  N   TYR A  17      61.332  32.847  66.816  1.00 14.12           N
ATOM    112  CA  TYR A  17      62.790  32.827  66.763  1.00 14.32           C
ATOM    113  C   TYR A  17      63.299  31.800  65.782  1.00 14.90           C
ATOM    114  O   TYR A  17      62.566  30.916  65.336  1.00 15.36           O
ATOM    115  CB  TYR A  17      63.407  32.561  68.146  1.00 12.31           C
ATOM    116  CG  TYR A  17      63.220  31.157  68.699  1.00 13.05           C
ATOM    117  CD1 TYR A  17      64.166  30.151  68.460  1.00 13.81           C
ATOM    118  CD2 TYR A  17      62.127  30.857  69.507  1.00 14.16           C
ATOM    119  CE1 TYR A  17      64.024  28.868  69.034  1.00 12.67           C
ATOM    120  CE2 TYR A  17      61.970  29.571  70.083  1.00 15.45           C
ATOM    121  CZ  TYR A  17      62.922  28.595  69.845  1.00 15.72           C
ATOM    122  OH  TYR A  17      62.769  27.365  70.455  1.00 14.34           O
ATOM    123  N   VAL A  18      64.574  31.949  65.442  1.00 13.06           N
ATOM    124  CA  VAL A  18      65.250  31.016  64.573  1.00 12.71           C
ATOM    125  C   VAL A  18      66.519  30.668  65.325  1.00 14.08           C
ATOM    126  O   VAL A  18      67.129  31.540  65.951  1.00 15.02           O
ATOM    127  CB  VAL A  18      65.580  31.653  63.200  1.00 12.82           C
ATOM    128  CG1 VAL A  18      66.653  30.839  62.461  1.00 12.94           C
ATOM    129  CG2 VAL A  18      64.300  31.684  62.346  1.00 13.79           C
ATOM    130  N   ILE A  19      66.898  29.396  65.304  1.00 12.81           N
ATOM    131  CA  ILE A  19      68.129  28.979  65.966  1.00 12.97           C
ATOM    132  C   ILE A  19      68.859  28.090  64.958  1.00 13.17           C
ATOM    133  O   ILE A  19      68.309  27.106  64.421  1.00 13.24           O
ATOM    134  CB  ILE A  19      67.828  28.285  67.352  1.00 12.97           C
ATOM    135  CG1 ILE A  19      69.142  27.883  68.042  1.00 11.60           C
ATOM    136  CG2 ILE A  19      66.946  27.052  67.170  1.00 12.81           C
ATOM    137  CD1 ILE A  19      68.932  27.569  69.542  1.00 11.16           C
ATOM    138  N   ARG A  20      70.089  28.494  64.646  1.00 11.88           N
ATOM    139  CA  ARG A  20      70.904  27.786  63.669  1.00 10.98           C
ATOM    140  C   ARG A  20      71.387  26.421  64.145  1.00 10.32           C
ATOM    141  O   ARG A  20      71.589  26.199  65.338  1.00 12.03           O
ATOM    142  CB  ARG A  20      72.142  28.614  63.309  1.00 12.01           C
ATOM    143  CG  ARG A  20      71.849  29.988  62.739  1.00 12.76           C
ATOM    144  CD  ARG A  20      71.181  29.911  61.373  1.00 11.23           C
ATOM    145  NE  ARG A  20      71.116  31.240  60.750  1.00 14.52           N
ATOM    146  CZ  ARG A  20      70.601  31.473  59.544  1.00 15.34           C
ATOM    147  NH1 ARG A  20      70.104  30.468  58.824  1.00 12.24           N
ATOM    148  NH2 ARG A  20      70.596  32.712  59.043  1.00 17.26           N
ATOM    149  N   HIS A  21      71.582  25.526  63.184  1.00 10.89           N
ATOM    150  CA  HIS A  21      72.094  24.190  63.452  1.00  9.90           C
ATOM    151  C   HIS A  21      73.384  24.288  64.270  1.00 12.60           C
ATOM    152  O   HIS A  21      74.274  25.084  63.954  1.00 12.17           O
ATOM    153  CB  HIS A  21      72.428  23.497  62.135  1.00 11.03           C
ATOM    154  CG  HIS A  21      72.482  22.010  62.235  1.00 11.65           C
ATOM    155  ND1 HIS A  21      73.067  21.228  61.263  1.00 13.49           N
ATOM    156  CD2 HIS A  21      71.955  21.155  63.139  1.00 13.27           C
ATOM    157  CE1 HIS A  21      72.893  19.953  61.563  1.00 14.11           C
ATOM    158  NE2 HIS A  21      72.222  19.880  62.695  1.00 12.49           N
ATOM    159  N   TYR A  22      73.478  23.463  65.300  1.00 11.37           N
ATOM    160  CA  TYR A  22      74.655  23.421  66.163  1.00 13.51           C
ATOM    161  C   TYR A  22      74.895  24.663  67.021  1.00 15.16           C
ATOM    162  O   TYR A  22      76.026  24.893  67.492  1.00 13.41           O
ATOM    163  CB  TYR A  22      75.895  23.105  65.340  1.00 13.00           C
ATOM    164  CG  TYR A  22      75.784  21.796  64.594  1.00 10.99           C
ATOM    165  CD1 TYR A  22      75.408  20.621  65.257  1.00 13.86           C
ATOM    166  CD2 TYR A  22      76.064  21.734  63.234  1.00 13.51           C
ATOM    167  CE1 TYR A  22      75.327  19.401  64.576  1.00 12.32           C
ATOM    168  CE2 TYR A  22      75.977  20.532  62.538  1.00 14.38           C
ATOM    169  CZ  TYR A  22      75.613  19.372  63.215  1.00 16.23           C
ATOM    170  OH  TYR A  22      75.547  18.189  62.513  1.00 16.07           O
ATOM    171  N   SER A  23      73.858  25.475  67.201  1.00 11.28           N
ATOM    172  CA  SER A  23      73.970  26.624  68.113  1.00 13.04           C
ATOM    173  C   SER A  23      74.163  25.989  69.486  1.00 13.65           C
ATOM    174  O   SER A  23      73.903  24.788  69.660  1.00 13.33           O
ATOM    175  CB  SER A  23      72.678  27.459  68.129  1.00 11.54           C
ATOM    176  OG  SER A  23      72.502  28.113  66.887  1.00 13.68           O
ATOM    177  N   HIS A  24      74.594  26.777  70.471  1.00 12.83           N
ATOM    178  CA  HIS A  24      74.800  26.228  71.804  1.00 13.20           C
ATOM    179  C   HIS A  24      73.565  25.479  72.313  1.00 12.60           C
ATOM    180  O   HIS A  24      73.669  24.357  72.791  1.00 14.66           O
ATOM    181  CB  HIS A  24      75.203  27.322  72.803  1.00 14.49           C
ATOM    182  CG  HIS A  24      75.507  26.776  74.163  1.00 16.14           C
ATOM    183  ND1 HIS A  24      74.636  26.898  75.226  1.00 17.40           N
ATOM    184  CD2 HIS A  24      76.539  26.013  74.603  1.00 17.28           C
ATOM    185  CE1 HIS A  24      75.118  26.230  76.263  1.00 19.15           C
ATOM    186  NE2 HIS A  24      76.268  25.683  75.911  1.00 15.17           N
ATOM    187  N   ALA A  25      72.399  26.105  72.206  1.00 12.44           N
ATOM    188  CA  ALA A  25      71.141  25.475  72.583  1.00 13.01           C
ATOM    189  C   ALA A  25      71.177  24.652  73.881  1.00 13.81           C
ATOM    190  O   ALA A  25      70.761  23.484  73.894  1.00 13.19           O
ATOM    191  CB  ALA A  25      70.658  24.592  71.408  1.00 13.73           C
ATOM    192  N   ARG A  26      71.668  25.274  74.955  1.00 12.38           N
ATOM    193  CA  ARG A  26      71.765  24.652  76.280  1.00 12.62           C
ATOM    194  C   ARG A  26      72.381  23.264  76.205  1.00 14.11           C
ATOM    195  O   ARG A  26      71.904  22.325  76.831  1.00 16.25           O
ATOM    196  CB  ARG A  26      70.384  24.580  76.960  1.00 14.30           C
ATOM    197  CG  ARG A  26      69.874  25.932  77.459  1.00 17.06           C
ATOM    198  CD  ARG A  26      68.657  25.762  78.329  1.00 17.62           C
ATOM    199  NE  ARG A  26      68.229  27.017  78.935  1.00 19.66           N
ATOM    200  CZ  ARG A  26      67.213  27.107  79.787  1.00 23.21           C
ATOM    201  NH1 ARG A  26      66.532  26.014  80.120  1.00 21.42           N
ATOM    202  NH2 ARG A  26      66.882  28.282  80.314  1.00 24.23           N
ATOM    203  N   ALA A  27      73.482  23.154  75.464  1.00 14.50           N
ATOM    204  CA  ALA A  27      74.117  21.857  75.264  1.00 13.77           C
ATOM    205  C   ALA A  27      74.507  21.138  76.542  1.00 14.14           C
ATOM    206  O   ALA A  27      74.912  21.766  77.515  1.00 14.83           O
ATOM    207  CB  ALA A  27      75.351  22.004  74.378  1.00 15.48           C
ATOM    208  N   VAL A  28      74.371  19.820  76.520  1.00 13.98           N
ATOM    209  CA  VAL A  28      74.808  18.978  77.637  1.00 13.69           C
ATOM    210  C   VAL A  28      75.370  17.732  76.976  1.00 15.37           C
ATOM    211  O   VAL A  28      75.066  17.451  75.813  1.00 14.55           O
ATOM    212  CB  VAL A  28      73.663  18.518  78.616  1.00 18.86           C
ATOM    213  CG1 VAL A  28      73.013  19.705  79.269  1.00 20.16           C
ATOM    214  CG2 VAL A  28      72.637  17.692  77.900  1.00 18.94           C
ATOM    215  N   THR A  29      76.222  17.010  77.701  1.00 14.94           N
ATOM    216  CA  THR A  29      76.751  15.760  77.208  1.00 15.48           C
ATOM    217  C   THR A  29      76.388  14.675  78.223  1.00 16.54           C
ATOM    218  O   THR A  29      76.240  14.941  79.422  1.00 16.95           O
ATOM    219  CB  THR A  29      78.313  15.767  77.054  1.00 16.11           C
ATOM    220  OG1 THR A  29      78.920  16.135  78.299  1.00 16.26           O
ATOM    221  CG2 THR A  29      78.749  16.729  75.961  1.00 15.41           C
ATOM    222  N   VAL A  30      76.169  13.473  77.713  1.00 16.32           N
ATOM    223  CA  VAL A  30      75.950  12.283  78.534  1.00 17.56           C
ATOM    224  C   VAL A  30      76.910  11.315  77.838  1.00 19.09           C
ATOM    225  O   VAL A  30      76.659  10.861  76.714  1.00 16.92           O
ATOM    226  CB  VAL A  30      74.520  11.749  78.464  1.00 18.84           C
ATOM    227  CG1 VAL A  30      74.456  10.401  79.156  1.00 23.80           C
ATOM    228  CG2 VAL A  30      73.573  12.728  79.146  1.00 22.06           C
ATOM    229  N   ASP A  31      78.029  11.029  78.505  1.00 17.89           N
ATOM    230  CA  ASP A  31      79.074  10.183  77.938  1.00 21.63           C
ATOM    231  C   ASP A  31      79.494  10.788  76.590  1.00 19.49           C
ATOM    232  O   ASP A  31      79.851  11.961  76.551  1.00 19.61           O
ATOM    233  CB  ASP A  31      78.592   8.738  77.796  1.00 24.70           C
ATOM    234  CG  ASP A  31      78.351   8.072  79.153  1.00 31.08           C
ATOM    235  OD1 ASP A  31      79.146   8.315  80.090  1.00 32.39           O
ATOM    236  OD2 ASP A  31      77.375   7.303  79.282  1.00 33.41           O
ATOM    237  N   THR A  32      79.424  10.036  75.490  1.00 18.33           N
ATOM    238  CA  THR A  32      79.838  10.576  74.192  1.00 17.14           C
ATOM    239  C   THR A  32      78.761  11.351  73.419  1.00 16.94           C
ATOM    240  O   THR A  32      79.043  11.931  72.382  1.00 18.13           O
ATOM    241  CB  THR A  32      80.335   9.476  73.241  1.00 19.37           C
ATOM    242  OG1 THR A  32      79.260   8.572  72.966  1.00 20.29           O
ATOM    243  CG2 THR A  32      81.502   8.713  73.855  1.00 20.79           C
ATOM    244  N   GLN A  33      77.537  11.343  73.930  1.00 16.20           N
ATOM    245  CA  GLN A  33      76.417  12.001  73.265  1.00 16.16           C
ATOM    246  C   GLN A  33      76.304  13.484  73.617  1.00 15.70           C
ATOM    247  O   GLN A  33      76.419  13.852  74.787  1.00 16.32           O
ATOM    248  CB  GLN A  33      75.114  11.274  73.655  1.00 17.06           C
ATOM    249  CG  GLN A  33      75.061   9.797  73.261  1.00 19.50           C
ATOM    250  CD  GLN A  33      73.838   9.067  73.822  1.00 25.38           C
ATOM    251  OE1 GLN A  33      72.911   9.690  74.318  1.00 27.79           O
ATOM    252  NE2 GLN A  33      73.834   7.747  73.731  1.00 25.98           N
ATOM    253  N   LEU A  34      76.082  14.337  72.611  1.00 14.24           N
ATOM    254  CA  LEU A  34      75.906  15.769  72.869  1.00 13.07           C
ATOM    255  C   LEU A  34      74.477  16.134  72.455  1.00 12.96           C
ATOM    256  O   LEU A  34      74.084  15.905  71.300  1.00 13.24           O
ATOM    257  CB  LEU A  34      76.911  16.618  72.073  1.00 15.54           C
ATOM    258  CG  LEU A  34      77.050  18.073  72.557  1.00 15.25           C
ATOM    259  CD1 LEU A  34      78.419  18.617  72.163  1.00 15.92           C
ATOM    260  CD2 LEU A  34      75.953  18.961  71.977  1.00 16.04           C
ATOM    261  N   TYR A  35      73.727  16.688  73.406  1.00 14.04           N
ATOM    262  CA  TYR A  35      72.326  17.093  73.211  1.00 13.98           C
ATOM    263  C   TYR A  35      72.148  18.601  73.071  1.00 15.33           C
ATOM    264  O   TYR A  35      72.740  19.377  73.841  1.00 14.06           O
ATOM    265  CB  TYR A  35      71.486  16.661  74.412  1.00 14.18           C
ATOM    266  CG  TYR A  35      71.545  15.191  74.697  1.00 17.98           C
ATOM    267  CD1 TYR A  35      70.664  14.319  74.079  1.00 24.16           C
ATOM    268  CD2 TYR A  35      72.489  14.668  75.579  1.00 23.70           C
ATOM    269  CE1 TYR A  35      70.711  12.958  74.335  1.00 27.74           C
ATOM    270  CE2 TYR A  35      72.546  13.299  75.841  1.00 25.24           C
ATOM    271  CZ  TYR A  35      71.647  12.459  75.218  1.00 29.14           C
ATOM    272  OH  TYR A  35      71.631  11.119  75.521  1.00 35.87           O
ATOM    273  N   ARG A  36      71.309  19.008  72.117  1.00 12.95           N
ATOM    274  CA  ARG A  36      70.993  20.417  71.903  1.00 10.77           C
ATOM    275  C   ARG A  36      69.476  20.562  71.931  1.00 14.08           C
ATOM    276  O   ARG A  36      68.770  19.725  71.384  1.00 14.63           O
ATOM    277  CB  ARG A  36      71.547  20.905  70.571  1.00 10.92           C
ATOM    278  CG  ARG A  36      73.073  21.113  70.621  1.00 10.14           C
ATOM    279  CD  ARG A  36      73.608  21.704  69.314  1.00 10.64           C
ATOM    280  NE  ARG A  36      75.068  21.897  69.370  1.00 12.45           N
ATOM    281  CZ  ARG A  36      75.973  20.968  69.062  1.00 14.36           C
ATOM    282  NH1 ARG A  36      75.595  19.748  68.661  1.00 12.33           N
ATOM    283  NH2 ARG A  36      77.278  21.262  69.141  1.00 13.47           N
ATOM    284  N   PHE A  37      68.996  21.622  72.569  1.00 13.14           N
ATOM    285  CA  PHE A  37      67.555  21.825  72.712  1.00 11.40           C
ATOM    286  C   PHE A  37      67.136  23.056  71.935  1.00 11.69           C
ATOM    287  O   PHE A  37      67.165  24.188  72.442  1.00 13.18           O
ATOM    288  CB  PHE A  37      67.241  21.926  74.207  1.00 12.99           C
ATOM    289  CG  PHE A  37      67.839  20.786  75.005  1.00 12.44           C
ATOM    290  CD1 PHE A  37      67.223  19.539  75.028  1.00 15.63           C
ATOM    291  CD2 PHE A  37      69.098  20.924  75.601  1.00 13.68           C
ATOM    292  CE1 PHE A  37      67.845  18.434  75.617  1.00 14.53           C
ATOM    293  CE2 PHE A  37      69.733  19.822  76.199  1.00 15.64           C
ATOM    294  CZ  PHE A  37      69.110  18.578  76.202  1.00 16.65           C
ATOM    295  N   TYR A  38      66.724  22.822  70.687  1.00 12.05           N
ATOM    296  CA  TYR A  38      66.328  23.903  69.794  1.00 11.38           C
ATOM    297  C   TYR A  38      64.973  24.506  70.165  1.00 13.29           C
ATOM    298  O   TYR A  38      64.787  25.723  70.039  1.00 12.58           O
ATOM    299  CB  TYR A  38      66.337  23.401  68.345  1.00 11.37           C
ATOM    300  CG  TYR A  38      67.703  22.925  67.875  1.00 12.85           C
ATOM    301  CD1 TYR A  38      68.791  23.807  67.813  1.00 12.86           C
ATOM    302  CD2 TYR A  38      67.905  21.608  67.478  1.00 12.21           C
ATOM    303  CE1 TYR A  38      70.034  23.384  67.366  1.00 13.01           C
ATOM    304  CE2 TYR A  38      69.158  21.173  67.016  1.00 13.62           C
ATOM    305  CZ  TYR A  38      70.211  22.072  66.964  1.00 12.71           C
ATOM    306  OH  TYR A  38      71.431  21.672  66.489  1.00 12.49           O
ATOM    307  N   VAL A  39      64.038  23.659  70.613  1.00 11.03           N
ATOM    308  CA  VAL A  39      62.725  24.117  71.102  1.00 11.79           C
ATOM    309  C   VAL A  39      62.546  23.421  72.451  1.00 12.45           C
ATOM    310  O   VAL A  39      62.700  22.199  72.556  1.00 13.37           O
ATOM    311  CB  VAL A  39      61.555  23.735  70.170  1.00 11.94           C
ATOM    312  CG1 VAL A  39      60.226  24.215  70.794  1.00 11.81           C
ATOM    313  CG2 VAL A  39      61.751  24.384  68.790  1.00 12.28           C
ATOM    314  N   THR A  40      62.232  24.203  73.480  1.00 13.08           N
ATOM    315  CA  THR A  40      62.088  23.683  74.832  1.00 14.00           C
ATOM    316  C   THR A  40      60.680  23.902  75.346  1.00 14.08           C
ATOM    317  O   THR A  40      59.843  24.497  74.650  1.00 13.92           O
ATOM    318  CB  THR A  40      63.060  24.409  75.790  1.00 13.69           C
ATOM    319  OG1 THR A  40      62.725  25.806  75.842  1.00 14.33           O
ATOM    320  CG2 THR A  40      64.490  24.266  75.301  1.00 15.61           C
ATOM    321  N   GLY A  41      60.410  23.397  76.550  1.00 14.97           N
ATOM    322  CA  GLY A  41      59.095  23.619  77.143  1.00 13.88           C
ATOM    323  C   GLY A  41      58.881  25.119  77.312  1.00 15.28           C
ATOM    324  O   GLY A  41      57.872  25.661  76.865  1.00 15.56           O
ATOM    325  N   PRO A  42      59.812  25.817  77.965  1.00 14.30           N
ATOM    326  CA  PRO A  42      59.661  27.261  78.152  1.00 13.68           C
ATOM    327  C   PRO A  42      59.518  28.039  76.831  1.00 14.99           C
ATOM    328  O   PRO A  42      58.659  28.929  76.711  1.00 16.86           O
ATOM    329  CB  PRO A  42      60.940  27.638  78.918  1.00 15.90           C
ATOM    330  CG  PRO A  42      61.164  26.425  79.774  1.00 14.24           C
ATOM    331  CD  PRO A  42      60.947  25.297  78.761  1.00 15.56           C
ATOM    332  N   SER A  43      60.320  27.695  75.822  1.00 13.42           N
ATOM    333  CA  SER A  43      60.266  28.436  74.555  1.00 11.99           C
ATOM    334  C   SER A  43      59.008  28.176  73.749  1.00 15.53           C
ATOM    335  O   SER A  43      58.639  29.007  72.933  1.00 14.13           O
ATOM    336  CB  SER A  43      61.503  28.161  73.664  1.00 14.04           C
ATOM    337  OG  SER A  43      61.408  26.933  72.940  1.00 13.47           O
ATOM    338  N   SER A  44      58.356  27.039  73.983  1.00 13.27           N
ATOM    339  CA  SER A  44      57.135  26.707  73.239  1.00 15.14           C
ATOM    340  C   SER A  44      55.857  26.744  74.083  1.00 14.63           C
ATOM    341  O   SER A  44      54.786  26.346  73.604  1.00 15.21           O
ATOM    342  CB  SER A  44      57.262  25.312  72.613  1.00 15.70           C
ATOM    343  OG  SER A  44      57.089  24.305  73.596  1.00 14.35           O
ATOM    344  N   GLY A  45      55.943  27.228  75.323  1.00 15.06           N
ATOM    345  CA  GLY A  45      54.758  27.241  76.168  1.00 15.59           C
ATOM    346  C   GLY A  45      54.347  25.808  76.471  1.00 15.23           C
ATOM    347  O   GLY A  45      53.157  25.496  76.641  1.00 16.59           O
ATOM    348  N   TYR A  46      55.356  24.942  76.547  1.00 14.06           N
ATOM    349  CA  TYR A  46      55.215  23.513  76.816  1.00 13.51           C
ATOM    350  C   TYR A  46      54.477  22.693  75.772  1.00 14.52           C
ATOM    351  O   TYR A  46      54.042  21.585  76.051  1.00 15.70           O
ATOM    352  CB  TYR A  46      54.637  23.286  78.229  1.00 16.69           C
ATOM    353  CG  TYR A  46      55.582  23.882  79.241  1.00 21.08           C
ATOM    354  CD1 TYR A  46      56.674  23.159  79.696  1.00 19.09           C
ATOM    355  CD2 TYR A  46      55.470  25.219  79.621  1.00 20.55           C
ATOM    356  CE1 TYR A  46      57.647  23.762  80.506  1.00 22.42           C
ATOM    357  CE2 TYR A  46      56.424  25.823  80.422  1.00 22.95           C
ATOM    358  CZ  TYR A  46      57.504  25.091  80.856  1.00 21.12           C
ATOM    359  OH  TYR A  46      58.442  25.680  81.662  1.00 24.87           O
ATOM    360  N   ALA A  47      54.379  23.232  74.555  1.00 14.90           N
ATOM    361  CA  ALA A  47      53.730  22.523  73.450  1.00 15.66           C
ATOM    362  C   ALA A  47      54.557  21.290  73.047  1.00 14.64           C
ATOM    363  O   ALA A  47      54.020  20.192  72.886  1.00 13.97           O
ATOM    364  CB  ALA A  47      53.573  23.458  72.244  1.00 13.71           C
ATOM    365  N   PHE A  48      55.871  21.467  72.910  1.00 12.77           N
ATOM    366  CA  PHE A  48      56.726  20.365  72.496  1.00 12.20           C
ATOM    367  C   PHE A  48      58.203  20.703  72.658  1.00 12.55           C
ATOM    368  O   PHE A  48      58.568  21.861  72.900  1.00 12.32           O
ATOM    369  CB  PHE A  48      56.449  19.988  71.014  1.00 13.14           C
ATOM    370  CG  PHE A  48      56.429  21.163  70.052  1.00 14.30           C
ATOM    371  CD1 PHE A  48      57.614  21.751  69.599  1.00 13.36           C
ATOM    372  CD2 PHE A  48      55.219  21.691  69.613  1.00 13.99           C
ATOM    373  CE1 PHE A  48      57.592  22.856  68.724  1.00 13.90           C
ATOM    374  CE2 PHE A  48      55.181  22.790  68.740  1.00 14.80           C
ATOM    375  CZ  PHE A  48      56.360  23.376  68.294  1.00 13.97           C
ATOM    376  N   THR A  49      59.040  19.681  72.521  1.00 11.95           N
ATOM    377  CA  THR A  49      60.483  19.848  72.576  1.00 12.64           C
ATOM    378  C   THR A  49      61.041  19.362  71.232  1.00 13.20           C
ATOM    379  O   THR A  49      60.587  18.336  70.716  1.00 12.43           O
ATOM    380  CB  THR A  49      61.105  18.986  73.689  1.00 12.85           C
ATOM    381  OG1 THR A  49      60.658  19.453  74.963  1.00 14.66           O
ATOM    382  CG2 THR A  49      62.638  19.078  73.657  1.00 12.72           C
ATOM    383  N   LEU A  50      61.996  20.103  70.651  1.00 10.71           N
ATOM    384  CA  LEU A  50      62.642  19.676  69.397  1.00 10.42           C
ATOM    385  C   LEU A  50      64.128  19.751  69.768  1.00 11.18           C
ATOM    386  O   LEU A  50      64.650  20.822  70.067  1.00 13.87           O
ATOM    387  CB  LEU A  50      62.330  20.618  68.221  1.00 11.18           C
ATOM    388  CG  LEU A  50      62.737  20.047  66.845  1.00 11.52           C
ATOM    389  CD1 LEU A  50      61.938  20.745  65.732  1.00 16.26           C
ATOM    390  CD2 LEU A  50      64.231  20.208  66.594  1.00 11.15           C
ATOM    391  N   MET A  51      64.772  18.597  69.776  1.00 11.12           N
ATOM    392  CA  MET A  51      66.164  18.508  70.186  1.00 12.88           C
ATOM    393  C   MET A  51      66.992  17.718  69.200  1.00 15.33           C
ATOM    394  O   MET A  51      66.468  16.952  68.388  1.00 14.19           O
ATOM    395  CB  MET A  51      66.237  17.842  71.572  1.00 14.13           C
ATOM    396  CG  MET A  51      65.707  16.407  71.615  1.00 16.34           C
ATOM    397  SD  MET A  51      65.833  15.684  73.273  1.00 18.38           S
ATOM    398  CE  MET A  51      67.606  15.278  73.281  1.00 18.14           C
ATOM    399  N   GLY A  52      68.304  17.918  69.268  1.00 12.84           N
ATOM    400  CA  GLY A  52      69.188  17.191  68.390  1.00 14.35           C
ATOM    401  C   GLY A  52      70.245  16.508  69.233  1.00 14.52           C
ATOM    402  O   GLY A  52      70.718  17.092  70.207  1.00 17.13           O
ATOM    403  N   THR A  53      70.578  15.265  68.873  1.00 13.41           N
ATOM    404  CA  THR A  53      71.596  14.485  69.575  1.00 13.87           C
ATOM    405  C   THR A  53      72.655  14.086  68.553  1.00 15.28           C
ATOM    406  O   THR A  53      72.334  13.495  67.522  1.00 14.44           O
ATOM    407  CB  THR A  53      71.000  13.187  70.179  1.00 15.64           C
ATOM    408  OG1 THR A  53      69.934  13.529  71.069  1.00 15.96           O
ATOM    409  CG2 THR A  53      72.088  12.378  70.935  1.00 15.96           C
ATOM    410  N   ASN A  54      73.921  14.419  68.812  1.00 15.15           N
ATOM    411  CA  ASN A  54      74.984  14.018  67.899  1.00 13.39           C
ATOM    412  C   ASN A  54      75.864  13.066  68.662  1.00 11.92           C
ATOM    413  O   ASN A  54      76.157  13.303  69.829  1.00 13.52           O
ATOM    414  CB  ASN A  54      75.788  15.224  67.411  1.00 14.17           C
ATOM    415  CG  ASN A  54      75.025  16.019  66.370  1.00 14.70           C
ATOM    416  OD1 ASN A  54      74.109  16.791  66.705  1.00 15.49           O
ATOM    417  ND2 ASN A  54      75.371  15.813  65.097  1.00 12.43           N
ATOM    418  N   ALA A  55      76.284  11.997  68.012  1.00 14.08           N
ATOM    419  CA  ALA A  55      77.095  11.011  68.704  1.00 15.22           C
ATOM    420  C   ALA A  55      77.850  10.105  67.757  1.00 14.95           C
ATOM    421  O   ALA A  55      77.458   9.922  66.608  1.00 14.29           O
ATOM    422  CB  ALA A  55      76.191  10.153  69.611  1.00 16.41           C
ATOM    423  N   PRO A  56      78.970   9.535  68.233  1.00 14.78           N
ATOM    424  CA  PRO A  56      79.765   8.625  67.409  1.00 15.27           C
ATOM    425  C   PRO A  56      79.244   7.197  67.560  1.00 14.55           C
ATOM    426  O   PRO A  56      78.354   6.916  68.373  1.00 15.75           O
ATOM    427  CB  PRO A  56      81.163   8.745  68.017  1.00 15.34           C
ATOM    428  CG  PRO A  56      80.835   8.915  69.488  1.00 15.86           C
ATOM    429  CD  PRO A  56      79.678   9.891  69.483  1.00 14.95           C
ATOM    430  N   HIS A  57      79.825   6.297  66.788  1.00 15.17           N
ATOM    431  CA  HIS A  57      79.472   4.893  66.868  1.00 15.69           C
ATOM    432  C   HIS A  57      79.692   4.395  68.298  1.00 18.49           C
ATOM    433  O   HIS A  57      80.673   4.780  68.951  1.00 17.05           O
ATOM    434  CB  HIS A  57      80.384   4.071  65.952  1.00 17.20           C
ATOM    435  CG  HIS A  57      80.301   2.596  66.199  1.00 19.50           C
ATOM    436  ND1 HIS A  57      79.434   1.773  65.517  1.00 21.10           N
ATOM    437  CD2 HIS A  57      80.943   1.807  67.096  1.00 21.42           C
ATOM    438  CE1 HIS A  57      79.541   0.539  65.982  1.00 23.41           C
ATOM    439  NE2 HIS A  57      80.448   0.533  66.942  1.00 22.77           N
ATOM    440  N   SER A  58      78.780   3.557  68.786  1.00 17.34           N
ATOM    441  CA  SER A  58      78.941   2.957  70.105  1.00 20.11           C
ATOM    442  C   SER A  58      78.642   1.475  69.993  1.00 19.34           C
ATOM    443  O   SER A  58      77.797   1.074  69.198  1.00 19.79           O
ATOM    444  CB  SER A  58      77.995   3.547  71.146  1.00 18.50           C
ATOM    445  OG  SER A  58      78.153   2.826  72.367  1.00 19.07           O
ATOM    446  N   ASP A  59      79.354   0.662  70.775  1.00 20.29           N
ATOM    447  CA  ASP A  59      79.113  -0.781  70.785  1.00 21.77           C
ATOM    448  C   ASP A  59      78.059  -1.118  71.845  1.00 22.88           C
ATOM    449  O   ASP A  59      77.630  -2.276  71.965  1.00 23.47           O
ATOM    450  CB  ASP A  59      80.420  -1.539  71.081  1.00 25.37           C
ATOM    451  CG  ASP A  59      81.358  -1.576  69.880  1.00 30.77           C
ATOM    452  OD1 ASP A  59      80.878  -1.488  68.731  1.00 33.54           O
ATOM    453  OD2 ASP A  59      82.582  -1.711  70.077  1.00 37.32           O
ATOM    454  N   ALA A  60      77.634  -0.110  72.601  1.00 18.88           N
ATOM    455  CA  ALA A  60      76.625  -0.315  73.643  1.00 21.25           C
ATOM    456  C   ALA A  60      75.349   0.503  73.406  1.00 19.65           C
ATOM    457  O   ALA A  60      75.355   1.462  72.630  1.00 19.62           O
ATOM    458  CB  ALA A  60      77.203   0.050  75.000  1.00 22.84           C
ATOM    459  N   LEU A  61      74.265   0.114  74.078  1.00 18.13           N
ATOM    460  CA  LEU A  61      73.000   0.850  73.973  1.00 17.63           C
ATOM    461  C   LEU A  61      73.230   2.305  74.396  1.00 19.12           C
ATOM    462  O   LEU A  61      74.016   2.593  75.308  1.00 18.16           O
ATOM    463  CB  LEU A  61      71.917   0.256  74.884  1.00 16.24           C
ATOM    464  CG  LEU A  61      71.399  -1.162  74.623  1.00 17.41           C
ATOM    465  CD1 LEU A  61      70.302  -1.493  75.635  1.00 16.72           C
ATOM    466  CD2 LEU A  61      70.836  -1.250  73.193  1.00 15.84           C
ATOM    467  N   GLY A  62      72.515   3.215  73.744  1.00 17.21           N
ATOM    468  CA  GLY A  62      72.650   4.622  74.052  1.00 17.73           C
ATOM    469  C   GLY A  62      71.828   5.058  75.248  1.00 17.71           C
ATOM    470  O   GLY A  62      71.990   6.168  75.744  1.00 18.62           O
ATOM    471  N   VAL A  63      70.936   4.182  75.709  1.00 18.04           N
ATOM    472  CA  VAL A  63      70.096   4.474  76.859  1.00 17.13           C
ATOM    473  C   VAL A  63      69.535   3.143  77.356  1.00 16.31           C
ATOM    474  O   VAL A  63      69.410   2.185  76.589  1.00 15.89           O
ATOM    475  CB  VAL A  63      68.923   5.448  76.459  1.00 17.24           C
ATOM    476  CG1 VAL A  63      67.890   4.711  75.574  1.00 15.54           C
ATOM    477  CG2 VAL A  63      68.274   6.049  77.695  1.00 18.39           C
ATOM    478  N   LEU A  64      69.229   3.047  78.640  1.00 16.91           N
ATOM    479  CA  LEU A  64      68.657   1.796  79.107  1.00 17.30           C
ATOM    480  C   LEU A  64      67.207   1.743  78.674  1.00 16.68           C
ATOM    481  O   LEU A  64      66.557   2.782  78.573  1.00 18.39           O
ATOM    482  CB  LEU A  64      68.751   1.689  80.632  1.00 22.06           C
ATOM    483  CG  LEU A  64      70.160   1.304  81.111  1.00 27.19           C
ATOM    484  CD1 LEU A  64      70.172   1.213  82.633  1.00 30.29           C
ATOM    485  CD2 LEU A  64      70.582  -0.039  80.508  1.00 30.06           C
ATOM    486  N   PRO A  65      66.687   0.537  78.370  1.00 15.57           N
ATOM    487  CA  PRO A  65      65.283   0.404  77.952  1.00 16.50           C
ATOM    488  C   PRO A  65      64.361   1.104  78.962  1.00 16.13           C
ATOM    489  O   PRO A  65      64.534   0.964  80.171  1.00 16.93           O
ATOM    490  CB  PRO A  65      65.073  -1.109  77.938  1.00 17.85           C
ATOM    491  CG  PRO A  65      66.422  -1.628  77.511  1.00 18.31           C
ATOM    492  CD  PRO A  65      67.371  -0.774  78.354  1.00 16.64           C
ATOM    493  N   HIS A  66      63.353   1.827  78.482  1.00 14.86           N
ATOM    494  CA  HIS A  66      62.476   2.530  79.393  1.00 14.21           C
ATOM    495  C   HIS A  66      61.190   2.926  78.686  1.00 14.81           C
ATOM    496  O   HIS A  66      61.077   2.749  77.478  1.00 14.13           O
ATOM    497  CB  HIS A  66      63.167   3.812  79.896  1.00 16.19           C
ATOM    498  CG  HIS A  66      63.483   4.797  78.803  1.00 14.92           C
ATOM    499  ND1 HIS A  66      64.546   4.637  77.942  1.00 15.43           N
ATOM    500  CD2 HIS A  66      62.840   5.919  78.398  1.00 16.63           C
ATOM    501  CE1 HIS A  66      64.545   5.617  77.051  1.00 15.86           C
ATOM    502  NE2 HIS A  66      63.519   6.407  77.306  1.00 16.06           N
ATOM    503  N   ILE A  67      60.240   3.443  79.459  1.00 14.37           N
ATOM    504  CA  ILE A  67      58.989   3.970  78.931  1.00 15.67           C
ATOM    505  C   ILE A  67      58.763   5.353  79.528  1.00 15.80           C
ATOM    506  O   ILE A  67      59.339   5.698  80.565  1.00 16.04           O
ATOM    507  CB  ILE A  67      57.719   3.147  79.317  1.00 20.33           C
ATOM    508  CG1 ILE A  67      57.526   3.149  80.824  1.00 25.05           C
ATOM    509  CG2 ILE A  67      57.774   1.744  78.724  1.00 18.55           C
ATOM    510  CD1 ILE A  67      56.114   2.752  81.247  1.00 29.79           C
ATOM    511  N   HIS A  68      57.920   6.141  78.855  1.00 13.55           N
ATOM    512  CA  HIS A  68      57.494   7.443  79.341  1.00 14.23           C
ATOM    513  C   HIS A  68      55.990   7.244  79.415  1.00 13.60           C
ATOM    514  O   HIS A  68      55.396   6.782  78.437  1.00 14.48           O
ATOM    515  CB  HIS A  68      57.776   8.562  78.328  1.00 14.09           C
ATOM    516  CG  HIS A  68      59.210   8.663  77.945  1.00 14.60           C
ATOM    517  ND1 HIS A  68      60.201   8.932  78.868  1.00 16.70           N
ATOM    518  CD2 HIS A  68      59.836   8.481  76.760  1.00 13.29           C
ATOM    519  CE1 HIS A  68      61.378   8.902  78.268  1.00 13.61           C
ATOM    520  NE2 HIS A  68      61.186   8.630  76.987  1.00 15.29           N
ATOM    521  N   GLN A  69      55.382   7.536  80.561  1.00 14.12           N
ATOM    522  CA  GLN A  69      53.921   7.379  80.678  1.00 15.35           C
ATOM    523  C   GLN A  69      53.141   8.597  80.199  1.00 15.70           C
ATOM    524  O   GLN A  69      51.945   8.493  79.853  1.00 15.10           O
ATOM    525  CB  GLN A  69      53.523   7.053  82.125  1.00 16.28           C
ATOM    526  CG  GLN A  69      53.958   5.662  82.561  1.00 18.62           C
ATOM    527  CD  GLN A  69      53.561   5.356  83.996  1.00 22.27           C
ATOM    528  OE1 GLN A  69      52.899   6.162  84.657  1.00 22.74           O
ATOM    529  NE2 GLN A  69      53.968   4.192  84.483  1.00 24.61           N
ATOM    530  N   LYS A  70      53.809   9.750  80.160  1.00 16.78           N
ATOM    531  CA  LYS A  70      53.148  10.992  79.781  1.00 12.93           C
ATOM    532  C   LYS A  70      53.763  11.722  78.583  1.00 14.63           C
ATOM    533  O   LYS A  70      53.337  12.830  78.255  1.00 16.40           O
ATOM    534  CB  LYS A  70      53.124  11.954  80.961  1.00 17.76           C
ATOM    535  CG  LYS A  70      52.462  11.397  82.198  1.00 18.78           C
ATOM    536  CD  LYS A  70      52.430  12.486  83.249  1.00 21.32           C
ATOM    537  CE  LYS A  70      51.655  12.096  84.472  1.00 28.52           C
ATOM    538  NZ  LYS A  70      51.569  13.290  85.382  1.00 31.63           N
ATOM    539  N   HIS A  71      54.785  11.136  77.964  1.00 13.94           N
ATOM    540  CA  HIS A  71      55.382  11.796  76.804  1.00 13.23           C
ATOM    541  C   HIS A  71      55.485  10.891  75.599  1.00 13.30           C
ATOM    542  O   HIS A  71      55.806   9.706  75.724  1.00 13.79           O
ATOM    543  CB  HIS A  71      56.777  12.345  77.117  1.00 13.84           C
ATOM    544  CG  HIS A  71      56.775  13.415  78.160  1.00 13.11           C
ATOM    545  ND1 HIS A  71      56.716  13.131  79.506  1.00 14.24           N
ATOM    546  CD2 HIS A  71      56.806  14.764  78.057  1.00 14.94           C
ATOM    547  CE1 HIS A  71      56.717  14.262  80.190  1.00 16.34           C
ATOM    548  NE2 HIS A  71      56.772  15.268  79.335  1.00 15.75           N
ATOM    549  N   TYR A  72      55.207  11.468  74.432  1.00 12.37           N
ATOM    550  CA  TYR A  72      55.274  10.764  73.151  1.00 12.76           C
ATOM    551  C   TYR A  72      56.634  11.118  72.563  1.00 13.31           C
ATOM    552  O   TYR A  72      56.946  12.300  72.391  1.00 14.38           O
ATOM    553  CB  TYR A  72      54.149  11.276  72.243  1.00 12.17           C
ATOM    554  CG  TYR A  72      53.803  10.414  71.046  1.00 11.92           C
ATOM    555  CD1 TYR A  72      54.792   9.823  70.249  1.00 13.07           C
ATOM    556  CD2 TYR A  72      52.465  10.251  70.662  1.00 12.06           C
ATOM    557  CE1 TYR A  72      54.465   9.086  69.099  1.00 13.27           C
ATOM    558  CE2 TYR A  72      52.137   9.525  69.525  1.00 13.50           C
ATOM    559  CZ  TYR A  72      53.127   8.944  68.747  1.00 14.85           C
ATOM    560  OH  TYR A  72      52.785   8.226  67.626  1.00 12.63           O
ATOM    561  N   GLU A  73      57.444  10.106  72.279  1.00 12.90           N
ATOM    562  CA  GLU A  73      58.774  10.326  71.724  1.00 15.34           C
ATOM    563  C   GLU A  73      58.783  10.016  70.245  1.00 14.10           C
ATOM    564  O   GLU A  73      58.092   9.114  69.791  1.00 15.27           O
ATOM    565  CB AGLU A  73      59.770   9.397  72.419  0.50 15.05           C
ATOM    566  CB BGLU A  73      59.832   9.498  72.446  0.50 16.75           C
ATOM    567  CG AGLU A  73      60.677  10.087  73.401  0.50 15.19           C
ATOM    568  CG BGLU A  73      61.233  10.051  72.221  0.50 20.11           C
ATOM    569  CD AGLU A  73      61.836  10.777  72.719  0.50 16.55           C
ATOM    570  CD BGLU A  73      62.174   9.689  73.326  0.50 22.93           C
ATOM    571  OE1AGLU A  73      61.672  11.224  71.565  0.50 13.19           O
ATOM    572  OE1BGLU A  73      61.770   8.888  74.197  0.50 25.45           O
ATOM    573  OE2AGLU A  73      62.911  10.879  73.348  0.50 19.06           O
ATOM    574  OE2BGLU A  73      63.311  10.206  73.324  0.50 24.17           O
ATOM    575  N   ASN A  74      59.583  10.773  69.508  1.00 12.09           N
ATOM    576  CA  ASN A  74      59.710  10.638  68.067  1.00 12.47           C
ATOM    577  C   ASN A  74      61.184  10.720  67.691  1.00 13.48           C
ATOM    578  O   ASN A  74      61.859  11.676  68.078  1.00 15.27           O
ATOM    579  CB  ASN A  74      58.970  11.786  67.376  1.00 13.62           C
ATOM    580  CG  ASN A  74      57.469  11.716  67.573  1.00 13.98           C
ATOM    581  OD1 ASN A  74      56.791  10.986  66.857  1.00 15.14           O
ATOM    582  ND2 ASN A  74      56.944  12.463  68.559  1.00 13.41           N
ATOM    583  N   PHE A  75      61.657   9.728  66.940  1.00 11.30           N
ATOM    584  CA  PHE A  75      63.054   9.657  66.492  1.00 12.64           C
ATOM    585  C   PHE A  75      63.159   9.888  64.993  1.00 13.22           C
ATOM    586  O   PHE A  75      62.570   9.161  64.187  1.00 13.54           O
ATOM    587  CB  PHE A  75      63.661   8.267  66.792  1.00 11.94           C
ATOM    588  CG  PHE A  75      63.833   7.970  68.259  1.00 12.96           C
ATOM    589  CD1 PHE A  75      62.739   7.667  69.062  1.00 14.94           C
ATOM    590  CD2 PHE A  75      65.115   7.983  68.840  1.00 17.45           C
ATOM    591  CE1 PHE A  75      62.899   7.379  70.433  1.00 17.14           C
ATOM    592  CE2 PHE A  75      65.279   7.698  70.200  1.00 18.73           C
ATOM    593  CZ  PHE A  75      64.165   7.397  70.997  1.00 19.07           C
ATOM    594  N   TYR A  76      63.937  10.890  64.613  1.00 11.33           N
ATOM    595  CA  TYR A  76      64.133  11.182  63.200  1.00 10.96           C
ATOM    596  C   TYR A  76      65.641  11.212  62.962  1.00 11.64           C
ATOM    597  O   TYR A  76      66.356  11.901  63.665  1.00 14.47           O
ATOM    598  CB  TYR A  76      63.534  12.543  62.865  1.00 10.50           C
ATOM    599  CG  TYR A  76      63.609  12.859  61.393  1.00 11.57           C
ATOM    600  CD1 TYR A  76      62.683  12.335  60.488  1.00 12.50           C
ATOM    601  CD2 TYR A  76      64.618  13.685  60.895  1.00 12.55           C
ATOM    602  CE1 TYR A  76      62.763  12.641  59.120  1.00 11.82           C
ATOM    603  CE2 TYR A  76      64.713  13.991  59.547  1.00 11.68           C
ATOM    604  CZ  TYR A  76      63.788  13.480  58.654  1.00 10.79           C
ATOM    605  OH  TYR A  76      63.870  13.812  57.312  1.00 10.83           O
ATOM    606  N   CYS A  77      66.100  10.464  61.965  1.00 11.82           N
ATOM    607  CA  CYS A  77      67.520  10.405  61.648  1.00 10.99           C
ATOM    608  C   CYS A  77      67.909  11.500  60.662  1.00 13.33           C
ATOM    609  O   CYS A  77      67.537  11.469  59.491  1.00 13.70           O
ATOM    610  CB  CYS A  77      67.863   9.036  61.052  1.00 11.48           C
ATOM    611  SG  CYS A  77      69.628   8.902  60.676  1.00 14.21           S
ATOM    612  N   ASN A  78      68.672  12.477  61.139  1.00 12.01           N
ATOM    613  CA  ASN A  78      69.111  13.570  60.266  1.00 13.89           C
ATOM    614  C   ASN A  78      70.245  13.113  59.359  1.00 14.42           C
ATOM    615  O   ASN A  78      70.283  13.451  58.160  1.00 15.38           O
ATOM    616  CB AASN A  78      69.623  14.755  61.058  0.50 15.06           C
ATOM    617  CB BASN A  78      69.492  14.733  61.193  0.50 16.67           C
ATOM    618  CG AASN A  78      68.611  15.280  61.990  0.50 12.45           C
ATOM    619  CG BASN A  78      70.098  15.895  60.473  0.50 17.19           C
ATOM    620  OD1AASN A  78      67.740  16.078  61.612  0.50 17.63           O
ATOM    621  OD1BASN A  78      71.318  16.044  60.447  0.50 20.00           O
ATOM    622  ND2AASN A  78      68.683  14.830  63.224  0.50 13.79           N
ATOM    623  ND2BASN A  78      69.256  16.744  59.891  0.50 20.20           N
ATOM    624  N   LYS A  79      71.176  12.351  59.932  1.00 13.31           N
ATOM    625  CA  LYS A  79      72.314  11.806  59.189  1.00 12.76           C
ATOM    626  C   LYS A  79      72.912  10.649  59.988  1.00 11.06           C
ATOM    627  O   LYS A  79      72.596  10.480  61.165  1.00 11.29           O
ATOM    628  CB  LYS A  79      73.397  12.872  58.923  1.00 14.34           C
ATOM    629  CG  LYS A  79      73.921  13.606  60.153  1.00 15.15           C
ATOM    630  CD  LYS A  79      75.102  14.531  59.776  1.00 11.21           C
ATOM    631  CE  LYS A  79      75.508  15.445  60.935  1.00 13.76           C
ATOM    632  NZ  LYS A  79      76.801  16.173  60.624  1.00 12.60           N
ATOM    633  N   GLY A  80      73.779   9.867  59.347  1.00 12.73           N
ATOM    634  CA  GLY A  80      74.364   8.722  60.031  1.00 13.00           C
ATOM    635  C   GLY A  80      73.312   7.616  60.162  1.00 12.01           C
ATOM    636  O   GLY A  80      72.456   7.463  59.293  1.00 13.01           O
ATOM    637  N   SER A  81      73.374   6.848  61.237  1.00 12.70           N
ATOM    638  CA  SER A  81      72.407   5.788  61.447  1.00 14.27           C
ATOM    639  C   SER A  81      72.413   5.291  62.886  1.00 14.08           C
ATOM    640  O   SER A  81      73.442   5.304  63.581  1.00 15.62           O
ATOM    641  CB ASER A  81      72.668   4.620  60.495  0.50 13.90           C
ATOM    642  CB BSER A  81      72.714   4.625  60.497  0.50 16.57           C
ATOM    643  OG ASER A  81      73.968   4.096  60.674  0.50  9.43           O
ATOM    644  OG BSER A  81      71.905   3.496  60.765  0.50 20.32           O
ATOM    645  N   PHE A  82      71.242   4.872  63.344  1.00 13.77           N
ATOM    646  CA  PHE A  82      71.150   4.323  64.687  1.00 13.80           C
ATOM    647  C   PHE A  82      70.035   3.295  64.679  1.00 15.98           C
ATOM    648  O   PHE A  82      69.112   3.364  63.858  1.00 14.84           O
ATOM    649  CB  PHE A  82      70.868   5.423  65.722  1.00 13.05           C
ATOM    650  CG  PHE A  82      69.591   6.185  65.482  1.00 13.41           C
ATOM    651  CD1 PHE A  82      68.376   5.713  65.977  1.00 14.88           C
ATOM    652  CD2 PHE A  82      69.606   7.374  64.753  1.00 14.19           C
ATOM    653  CE1 PHE A  82      67.191   6.415  65.756  1.00 16.86           C
ATOM    654  CE2 PHE A  82      68.420   8.089  64.519  1.00 16.07           C
ATOM    655  CZ  PHE A  82      67.218   7.608  65.023  1.00 17.34           C
ATOM    656  N   GLN A  83      70.123   2.332  65.582  1.00 13.79           N
ATOM    657  CA  GLN A  83      69.078   1.321  65.654  1.00 13.18           C
ATOM    658  C   GLN A  83      68.119   1.714  66.766  1.00 13.20           C
ATOM    659  O   GLN A  83      68.517   2.287  67.782  1.00 12.56           O
ATOM    660  CB  GLN A  83      69.688  -0.077  65.901  1.00 14.90           C
ATOM    661  CG  GLN A  83      68.634  -1.200  65.953  1.00 14.21           C
ATOM    662  CD  GLN A  83      69.158  -2.577  65.580  1.00 17.99           C
ATOM    663  OE1 GLN A  83      68.395  -3.557  65.570  1.00 18.81           O
ATOM    664  NE2 GLN A  83      70.452  -2.672  65.274  1.00 13.59           N
ATOM    665  N   LEU A  84      66.838   1.434  66.554  1.00 14.21           N
ATOM    666  CA  LEU A  84      65.802   1.746  67.526  1.00 13.18           C
ATOM    667  C   LEU A  84      64.994   0.463  67.762  1.00 12.38           C
ATOM    668  O   LEU A  84      64.676  -0.231  66.810  1.00 13.90           O
ATOM    669  CB  LEU A  84      64.884   2.835  66.949  1.00 15.13           C
ATOM    670  CG  LEU A  84      63.630   3.203  67.739  1.00 14.93           C
ATOM    671  CD1 LEU A  84      63.998   3.806  69.111  1.00 16.12           C
ATOM    672  CD2 LEU A  84      62.826   4.202  66.897  1.00 16.10           C
ATOM    673  N   TRP A  85      64.710   0.156  69.031  1.00 13.33           N
ATOM    674  CA  TRP A  85      63.928  -1.035  69.422  1.00 13.56           C
ATOM    675  C   TRP A  85      62.697  -0.504  70.151  1.00 13.41           C
ATOM    676  O   TRP A  85      62.795   0.452  70.927  1.00 14.48           O
ATOM    677  CB  TRP A  85      64.723  -1.907  70.405  1.00 15.18           C
ATOM    678  CG  TRP A  85      65.866  -2.671  69.812  1.00 15.29           C
ATOM    679  CD1 TRP A  85      65.860  -3.976  69.410  1.00 15.91           C
ATOM    680  CD2 TRP A  85      67.219  -2.214  69.679  1.00 15.23           C
ATOM    681  NE1 TRP A  85      67.132  -4.366  69.050  1.00 17.13           N
ATOM    682  CE2 TRP A  85      67.981  -3.303  69.208  1.00 16.45           C
ATOM    683  CE3 TRP A  85      67.860  -0.988  69.921  1.00 15.99           C
ATOM    684  CZ2 TRP A  85      69.356  -3.207  68.979  1.00 15.82           C
ATOM    685  CZ3 TRP A  85      69.228  -0.892  69.692  1.00 14.58           C
ATOM    686  CH2 TRP A  85      69.960  -1.994  69.228  1.00 16.79           C
ATOM    687  N   ALA A  86      61.535  -1.109  69.916  1.00 12.85           N
ATOM    688  CA  ALA A  86      60.336  -0.649  70.594  1.00 14.98           C
ATOM    689  C   ALA A  86      59.347  -1.802  70.750  1.00 15.72           C
ATOM    690  O   ALA A  86      59.320  -2.709  69.929  1.00 14.93           O
ATOM    691  CB  ALA A  86      59.675   0.480  69.805  1.00 15.67           C
ATOM    692  N   GLN A  87      58.541  -1.744  71.805  1.00 16.33           N
ATOM    693  CA  GLN A  87      57.534  -2.775  72.051  1.00 16.85           C
ATOM    694  C   GLN A  87      56.400  -2.228  72.883  1.00 17.03           C
ATOM    695  O   GLN A  87      56.620  -1.526  73.871  1.00 17.39           O
ATOM    696  CB  GLN A  87      58.140  -3.981  72.768  1.00 20.02           C
ATOM    697  CG  GLN A  87      57.100  -5.049  73.079  1.00 22.93           C
ATOM    698  CD  GLN A  87      57.728  -6.307  73.607  1.00 29.12           C
ATOM    699  OE1 GLN A  87      58.723  -6.254  74.319  1.00 30.18           O
ATOM    700  NE2 GLN A  87      57.144  -7.451  73.273  1.00 30.62           N
ATOM    701  N   SER A  88      55.178  -2.554  72.474  1.00 17.96           N
ATOM    702  CA  SER A  88      53.984  -2.110  73.185  1.00 21.01           C
ATOM    703  C   SER A  88      53.240  -3.313  73.746  1.00 20.10           C
ATOM    704  O   SER A  88      52.913  -4.231  73.004  1.00 21.04           O
ATOM    705  CB  SER A  88      53.047  -1.350  72.246  1.00 22.19           C
ATOM    706  OG  SER A  88      51.787  -1.113  72.867  1.00 24.65           O
ATOM    707  N   GLY A  89      52.988  -3.299  75.051  1.00 20.75           N
ATOM    708  CA  GLY A  89      52.252  -4.384  75.687  1.00 22.58           C
ATOM    709  C   GLY A  89      52.573  -5.792  75.228  1.00 24.20           C
ATOM    710  O   GLY A  89      53.728  -6.221  75.301  1.00 24.20           O
ATOM    711  N   ASN A  90      51.547  -6.502  74.743  1.00 24.39           N
ATOM    712  CA  ASN A  90      51.692  -7.885  74.277  1.00 24.98           C
ATOM    713  C   ASN A  90      52.080  -8.043  72.808  1.00 26.20           C
ATOM    714  O   ASN A  90      52.128  -9.156  72.283  1.00 25.03           O
ATOM    715  CB  ASN A  90      50.392  -8.668  74.521  1.00 25.79           C
ATOM    716  CG  ASN A  90      50.011  -8.715  75.981  1.00 25.65           C
ATOM    717  OD1 ASN A  90      50.887  -8.854  76.845  1.00 26.53           O
ATOM    718  ND2 ASN A  90      48.712  -8.607  76.259  1.00 21.99           N
ATOM    719  N   GLU A  91      52.361  -6.935  72.141  1.00 25.45           N
ATOM    720  CA  GLU A  91      52.731  -6.999  70.739  1.00 24.76           C
ATOM    721  C   GLU A  91      54.192  -7.434  70.572  1.00 23.71           C
ATOM    722  O   GLU A  91      54.991  -7.360  71.511  1.00 22.54           O
ATOM    723  CB  GLU A  91      52.467  -5.636  70.097  1.00 26.31           C
ATOM    724  CG  GLU A  91      50.962  -5.285  70.044  1.00 29.80           C
ATOM    725  CD  GLU A  91      50.692  -3.800  69.803  1.00 35.79           C
ATOM    726  OE1 GLU A  91      51.456  -3.166  69.039  1.00 37.77           O
ATOM    727  OE2 GLU A  91      49.703  -3.266  70.369  1.00 38.24           O
ATOM    728  N   THR A  92      54.528  -7.896  69.368  1.00 21.63           N
ATOM    729  CA  THR A  92      55.879  -8.351  69.063  1.00 22.25           C
ATOM    730  C   THR A  92      56.848  -7.168  69.140  1.00 19.46           C
ATOM    731  O   THR A  92      56.501  -6.051  68.749  1.00 18.70           O
ATOM    732  CB  THR A  92      55.933  -8.938  67.638  1.00 25.80           C
ATOM    733  OG1 THR A  92      54.978 -10.003  67.536  1.00 30.86           O
ATOM    734  CG2 THR A  92      57.312  -9.482  67.322  1.00 25.11           C
ATOM    735  N   GLN A  93      58.057  -7.420  69.637  1.00 17.25           N
ATOM    736  CA  GLN A  93      59.071  -6.369  69.716  1.00 17.50           C
ATOM    737  C   GLN A  93      59.574  -6.091  68.297  1.00 16.02           C
ATOM    738  O   GLN A  93      59.880  -7.019  67.546  1.00 14.71           O
ATOM    739  CB  GLN A  93      60.251  -6.805  70.578  1.00 18.26           C
ATOM    740  CG  GLN A  93      61.296  -5.698  70.711  1.00 16.81           C
ATOM    741  CD  GLN A  93      62.622  -6.176  71.261  1.00 18.71           C
ATOM    742  OE1 GLN A  93      63.674  -5.833  70.737  1.00 17.63           O
ATOM    743  NE2 GLN A  93      62.579  -6.964  72.334  1.00 20.01           N
ATOM    744  N   GLN A  94      59.673  -4.805  67.960  1.00 15.52           N
ATOM    745  CA  GLN A  94      60.112  -4.351  66.633  1.00 15.00           C
ATOM    746  C   GLN A  94      61.416  -3.579  66.712  1.00 14.67           C
ATOM    747  O   GLN A  94      61.668  -2.881  67.691  1.00 15.64           O
ATOM    748  CB  GLN A  94      59.071  -3.403  66.028  1.00 14.78           C
ATOM    749  CG  GLN A  94      57.681  -4.016  65.803  1.00 16.16           C
ATOM    750  CD  GLN A  94      57.660  -4.966  64.620  1.00 18.42           C
ATOM    751  OE1 GLN A  94      58.482  -4.851  63.714  1.00 15.65           O
ATOM    752  NE2 GLN A  94      56.706  -5.906  64.614  1.00 17.76           N
ATOM    753  N   THR A  95      62.239  -3.693  65.671  1.00 14.30           N
ATOM    754  CA  THR A  95      63.480  -2.925  65.629  1.00 14.71           C
ATOM    755  C   THR A  95      63.863  -2.603  64.181  1.00 16.41           C
ATOM    756  O   THR A  95      63.651  -3.409  63.265  1.00 14.35           O
ATOM    757  CB  THR A  95      64.637  -3.650  66.324  1.00 16.36           C
ATOM    758  OG1 THR A  95      65.765  -2.770  66.369  1.00 15.31           O
ATOM    759  CG2 THR A  95      65.014  -4.920  65.588  1.00 17.45           C
ATOM    760  N   ARG A  96      64.409  -1.403  63.984  1.00 13.20           N
ATOM    761  CA  ARG A  96      64.823  -0.963  62.668  1.00 12.12           C
ATOM    762  C   ARG A  96      66.105  -0.168  62.814  1.00 12.10           C
ATOM    763  O   ARG A  96      66.350   0.459  63.852  1.00 12.79           O
ATOM    764  CB  ARG A  96      63.795  -0.012  62.044  1.00 12.61           C
ATOM    765  CG  ARG A  96      62.358  -0.543  61.910  1.00 10.94           C
ATOM    766  CD  ARG A  96      62.197  -1.634  60.872  1.00 12.30           C
ATOM    767  NE  ARG A  96      60.758  -1.941  60.762  1.00 11.84           N
ATOM    768  CZ  ARG A  96      60.115  -2.762  61.585  1.00 16.20           C
ATOM    769  NH1 ARG A  96      60.765  -3.388  62.570  1.00 15.11           N
ATOM    770  NH2 ARG A  96      58.801  -2.921  61.450  1.00 13.83           N
ATOM    771  N   VAL A  97      66.903  -0.195  61.757  1.00 12.95           N
ATOM    772  CA  VAL A  97      68.116   0.597  61.715  1.00 13.18           C
ATOM    773  C   VAL A  97      67.716   1.809  60.856  1.00 12.87           C
ATOM    774  O   VAL A  97      67.459   1.672  59.657  1.00 14.58           O
ATOM    775  CB  VAL A  97      69.269  -0.164  61.053  1.00 14.86           C
ATOM    776  CG1 VAL A  97      70.466   0.764  60.875  1.00 16.24           C
ATOM    777  CG2 VAL A  97      69.682  -1.335  61.952  1.00 13.83           C
ATOM    778  N   LEU A  98      67.655   2.976  61.486  1.00 11.84           N
ATOM    779  CA  LEU A  98      67.280   4.208  60.794  1.00 12.82           C
ATOM    780  C   LEU A  98      68.497   4.905  60.181  1.00 14.17           C
ATOM    781  O   LEU A  98      69.508   5.096  60.857  1.00 15.45           O
ATOM    782  CB  LEU A  98      66.595   5.170  61.780  1.00 12.56           C
ATOM    783  CG  LEU A  98      65.145   4.875  62.213  1.00 12.87           C
ATOM    784  CD1 LEU A  98      65.104   3.678  63.125  1.00 14.82           C
ATOM    785  CD2 LEU A  98      64.577   6.081  62.946  1.00 13.54           C
ATOM    786  N   SER A  99      68.405   5.242  58.897  1.00 12.96           N
ATOM    787  CA  SER A  99      69.453   5.988  58.215  1.00 13.03           C
ATOM    788  C   SER A  99      68.815   7.344  57.849  1.00 13.95           C
ATOM    789  O   SER A  99      67.646   7.584  58.181  1.00 12.04           O
ATOM    790  CB  SER A  99      69.994   5.222  56.990  1.00 13.12           C
ATOM    791  OG  SER A  99      68.976   4.812  56.104  1.00 16.10           O
ATOM    792  N   SER A 100      69.552   8.214  57.166  1.00 12.86           N
ATOM    793  CA  SER A 100      69.071   9.573  56.865  1.00 11.72           C
ATOM    794  C   SER A 100      67.652   9.664  56.348  1.00 11.01           C
ATOM    795  O   SER A 100      67.321   9.053  55.339  1.00 12.68           O
ATOM    796  CB ASER A 100      70.021  10.280  55.892  0.50 13.28           C
ATOM    797  CB BSER A 100      69.985  10.237  55.831  0.50 12.43           C
ATOM    798  OG ASER A 100      69.708  11.664  55.813  0.50 12.66           O
ATOM    799  OG BSER A 100      71.255  10.520  56.368  0.50  9.61           O
ATOM    800  N   GLY A 101      66.829  10.437  57.043  1.00 11.65           N
ATOM    801  CA  GLY A 101      65.445  10.619  56.608  1.00 12.81           C
ATOM    802  C   GLY A 101      64.448   9.617  57.157  1.00 13.24           C
ATOM    803  O   GLY A 101      63.236   9.766  56.931  1.00 11.67           O
ATOM    804  N   ASP A 102      64.937   8.593  57.854  1.00 13.19           N
ATOM    805  CA  ASP A 102      64.048   7.599  58.441  1.00 12.53           C
ATOM    806  C   ASP A 102      63.439   8.100  59.744  1.00 13.74           C
ATOM    807  O   ASP A 102      63.993   8.958  60.441  1.00 11.93           O
ATOM    808  CB  ASP A 102      64.759   6.272  58.698  1.00 11.48           C
ATOM    809  CG  ASP A 102      65.177   5.557  57.416  1.00 12.77           C
ATOM    810  OD1 ASP A 102      64.756   5.937  56.297  1.00 13.35           O
ATOM    811  OD2 ASP A 102      65.945   4.580  57.533  1.00 13.15           O
ATOM    812  N   TYR A 103      62.287   7.529  60.075  1.00 12.46           N
ATOM    813  CA  TYR A 103      61.520   7.931  61.244  1.00 12.72           C
ATOM    814  C   TYR A 103      60.999   6.757  62.082  1.00 12.39           C
ATOM    815  O   TYR A 103      60.601   5.730  61.527  1.00 12.72           O
ATOM    816  CB  TYR A 103      60.331   8.756  60.737  1.00 12.16           C
ATOM    817  CG  TYR A 103      59.283   9.032  61.775  1.00 10.72           C
ATOM    818  CD1 TYR A 103      59.510   9.944  62.812  1.00 11.50           C
ATOM    819  CD2 TYR A 103      58.066   8.347  61.758  1.00 11.95           C
ATOM    820  CE1 TYR A 103      58.552  10.162  63.799  1.00 12.61           C
ATOM    821  CE2 TYR A 103      57.113   8.553  62.741  1.00 11.97           C
ATOM    822  CZ  TYR A 103      57.353   9.454  63.757  1.00 11.33           C
ATOM    823  OH  TYR A 103      56.432   9.627  64.751  1.00 13.46           O
ATOM    824  N   GLY A 104      60.987   6.942  63.403  1.00 10.74           N
ATOM    825  CA  GLY A 104      60.469   5.949  64.336  1.00 11.94           C
ATOM    826  C   GLY A 104      59.549   6.631  65.344  1.00 13.80           C
ATOM    827  O   GLY A 104      59.927   7.608  65.992  1.00 12.44           O
ATOM    828  N   SER A 105      58.336   6.098  65.506  1.00 13.25           N
ATOM    829  CA  SER A 105      57.351   6.689  66.405  1.00 12.97           C
ATOM    830  C   SER A 105      57.249   5.893  67.705  1.00 13.81           C
ATOM    831  O   SER A 105      57.015   4.687  67.666  1.00 14.46           O
ATOM    832  CB  SER A 105      55.971   6.724  65.710  1.00 13.76           C
ATOM    833  OG  SER A 105      55.121   7.697  66.291  1.00 12.70           O
ATOM    834  N   VAL A 106      57.389   6.561  68.851  1.00 12.07           N
ATOM    835  CA  VAL A 106      57.325   5.852  70.133  1.00 11.82           C
ATOM    836  C   VAL A 106      56.294   6.465  71.069  1.00 12.99           C
ATOM    837  O   VAL A 106      56.586   7.360  71.867  1.00 13.44           O
ATOM    838  CB  VAL A 106      58.727   5.837  70.820  1.00 12.62           C
ATOM    839  CG1 VAL A 106      58.670   5.010  72.107  1.00 12.84           C
ATOM    840  CG2 VAL A 106      59.764   5.240  69.858  1.00 13.25           C
ATOM    841  N   PRO A 107      55.032   6.009  70.959  1.00 12.83           N
ATOM    842  CA  PRO A 107      53.941   6.512  71.801  1.00 13.84           C
ATOM    843  C   PRO A 107      54.166   6.315  73.309  1.00 14.88           C
ATOM    844  O   PRO A 107      55.082   5.600  73.732  1.00 13.36           O
ATOM    845  CB  PRO A 107      52.727   5.704  71.323  1.00 13.19           C
ATOM    846  CG  PRO A 107      53.045   5.355  69.902  1.00 13.15           C
ATOM    847  CD  PRO A 107      54.555   5.075  69.927  1.00 13.67           C
ATOM    848  N   ARG A 108      53.325   6.950  74.118  1.00 12.77           N
ATOM    849  CA  ARG A 108      53.411   6.783  75.566  1.00 13.04           C
ATOM    850  C   ARG A 108      53.256   5.296  75.895  1.00 15.18           C
ATOM    851  O   ARG A 108      52.547   4.556  75.196  1.00 15.58           O
ATOM    852  CB  ARG A 108      52.297   7.579  76.263  1.00 14.24           C
ATOM    853  CG  ARG A 108      52.458   9.097  76.122  1.00 15.82           C
ATOM    854  CD  ARG A 108      51.226   9.848  76.579  1.00 15.84           C
ATOM    855  NE  ARG A 108      50.064   9.599  75.721  1.00 15.76           N
ATOM    856  CZ  ARG A 108      48.885  10.191  75.894  1.00 16.90           C
ATOM    857  NH1 ARG A 108      48.719  11.058  76.880  1.00 18.16           N
ATOM    858  NH2 ARG A 108      47.875   9.921  75.077  1.00 16.93           N
ATOM    859  N   ASN A 109      53.929   4.870  76.955  1.00 13.05           N
ATOM    860  CA  ASN A 109      53.883   3.486  77.425  1.00 16.16           C
ATOM    861  C   ASN A 109      54.421   2.424  76.488  1.00 18.39           C
ATOM    862  O   ASN A 109      54.008   1.263  76.557  1.00 22.29           O
ATOM    863  CB  ASN A 109      52.462   3.117  77.861  1.00 17.54           C
ATOM    864  CG  ASN A 109      52.043   3.844  79.127  1.00 19.30           C
ATOM    865  OD1 ASN A 109      52.873   4.370  79.866  1.00 18.07           O
ATOM    866  ND2 ASN A 109      50.744   3.864  79.388  1.00 20.34           N
ATOM    867  N   VAL A 110      55.348   2.815  75.616  1.00 15.70           N
ATOM    868  CA  VAL A 110      55.994   1.886  74.705  1.00 13.66           C
ATOM    869  C   VAL A 110      57.460   1.765  75.148  1.00 14.58           C
ATOM    870  O   VAL A 110      58.147   2.774  75.292  1.00 16.23           O
ATOM    871  CB  VAL A 110      55.937   2.406  73.243  1.00 13.77           C
ATOM    872  CG1 VAL A 110      56.823   1.566  72.339  1.00 14.05           C
ATOM    873  CG2 VAL A 110      54.479   2.362  72.751  1.00 15.07           C
ATOM    874  N   THR A 111      57.934   0.544  75.388  1.00 13.74           N
ATOM    875  CA  THR A 111      59.328   0.362  75.821  1.00 15.03           C
ATOM    876  C   THR A 111      60.258   0.585  74.634  1.00 14.67           C
ATOM    877  O   THR A 111      59.974   0.144  73.534  1.00 14.29           O
ATOM    878  CB  THR A 111      59.554  -1.048  76.389  1.00 14.81           C
ATOM    879  OG1 THR A 111      58.710  -1.230  77.533  1.00 16.41           O
ATOM    880  CG2 THR A 111      61.014  -1.217  76.814  1.00 14.89           C
ATOM    881  N   HIS A 112      61.366   1.285  74.853  1.00 14.72           N
ATOM    882  CA  HIS A 112      62.283   1.563  73.758  1.00 13.49           C
ATOM    883  C   HIS A 112      63.707   1.829  74.229  1.00 13.78           C
ATOM    884  O   HIS A 112      63.948   2.081  75.398  1.00 14.38           O
ATOM    885  CB  HIS A 112      61.805   2.790  72.942  1.00 13.23           C
ATOM    886  CG  HIS A 112      61.623   4.035  73.762  1.00 12.49           C
ATOM    887  ND1 HIS A 112      60.599   4.180  74.670  1.00 12.32           N
ATOM    888  CD2 HIS A 112      62.324   5.197  73.796  1.00 14.66           C
ATOM    889  CE1 HIS A 112      60.668   5.377  75.231  1.00 15.01           C
ATOM    890  NE2 HIS A 112      61.707   6.013  74.720  1.00 14.40           N
ATOM    891  N   THR A 113      64.629   1.708  73.282  1.00 13.50           N
ATOM    892  CA  THR A 113      66.046   2.007  73.464  1.00 14.41           C
ATOM    893  C   THR A 113      66.621   2.204  72.054  1.00 13.48           C
ATOM    894  O   THR A 113      65.946   1.960  71.052  1.00 13.68           O
ATOM    895  CB  THR A 113      66.812   0.901  74.231  1.00 16.66           C
ATOM    896  OG1 THR A 113      68.188   1.304  74.370  1.00 14.74           O
ATOM    897  CG2 THR A 113      66.750  -0.430  73.507  1.00 16.76           C
ATOM    898  N   PHE A 114      67.857   2.671  71.965  1.00 13.27           N
ATOM    899  CA  PHE A 114      68.487   2.909  70.680  1.00 12.92           C
ATOM    900  C   PHE A 114      69.992   2.687  70.826  1.00 13.24           C
ATOM    901  O   PHE A 114      70.504   2.624  71.946  1.00 14.64           O
ATOM    902  CB  PHE A 114      68.205   4.361  70.205  1.00 13.52           C
ATOM    903  CG  PHE A 114      68.922   5.428  71.022  1.00 14.38           C
ATOM    904  CD1 PHE A 114      70.238   5.799  70.713  1.00 16.39           C
ATOM    905  CD2 PHE A 114      68.302   6.010  72.131  1.00 14.21           C
ATOM    906  CE1 PHE A 114      70.934   6.741  71.507  1.00 15.53           C
ATOM    907  CE2 PHE A 114      68.975   6.950  72.934  1.00 16.80           C
ATOM    908  CZ  PHE A 114      70.310   7.316  72.614  1.00 17.15           C
ATOM    909  N   GLN A 115      70.678   2.562  69.697  1.00 13.41           N
ATOM    910  CA  GLN A 115      72.137   2.388  69.676  1.00 13.76           C
ATOM    911  C   GLN A 115      72.683   3.113  68.456  1.00 12.94           C
ATOM    912  O   GLN A 115      72.196   2.904  67.347  1.00 14.78           O
ATOM    913  CB  GLN A 115      72.537   0.905  69.587  1.00 14.86           C
ATOM    914  CG  GLN A 115      74.068   0.702  69.632  1.00 16.00           C
ATOM    915  CD  GLN A 115      74.475  -0.745  69.920  1.00 24.44           C
ATOM    916  OE1 GLN A 115      73.750  -1.484  70.594  1.00 26.63           O
ATOM    917  NE2 GLN A 115      75.646  -1.144  69.434  1.00 22.74           N
ATOM    918  N   ILE A 116      73.693   3.958  68.658  1.00 14.88           N
ATOM    919  CA  ILE A 116      74.290   4.722  67.556  1.00 14.09           C
ATOM    920  C   ILE A 116      75.230   3.861  66.724  1.00 16.84           C
ATOM    921  O   ILE A 116      76.129   3.224  67.268  1.00 16.42           O
ATOM    922  CB  ILE A 116      75.091   5.944  68.077  1.00 13.94           C
ATOM    923  CG1 ILE A 116      74.238   6.797  69.017  1.00 14.94           C
ATOM    924  CG2 ILE A 116      75.564   6.785  66.878  1.00 13.66           C
ATOM    925  CD1 ILE A 116      73.012   7.451  68.378  1.00 16.57           C
ATOM    926  N   GLN A 117      75.040   3.837  65.405  1.00 15.61           N
ATOM    927  CA  GLN A 117      75.882   3.024  64.528  1.00 17.33           C
ATOM    928  C   GLN A 117      76.988   3.765  63.783  1.00 17.38           C
ATOM    929  O   GLN A 117      78.165   3.351  63.843  1.00 18.73           O
ATOM    930  CB  GLN A 117      75.042   2.276  63.479  1.00 20.00           C
ATOM    931  CG  GLN A 117      75.931   1.615  62.408  1.00 25.29           C
ATOM    932  CD  GLN A 117      75.175   0.778  61.390  1.00 30.24           C
ATOM    933  OE1 GLN A 117      74.275   1.268  60.691  1.00 30.00           O
ATOM    934  NE2 GLN A 117      75.551  -0.499  61.286  1.00 29.71           N
ATOM    935  N   ASP A 118      76.636   4.840  63.072  1.00 16.10           N
ATOM    936  CA  ASP A 118      77.637   5.560  62.283  1.00 15.00           C
ATOM    937  C   ASP A 118      78.357   6.706  62.996  1.00 13.86           C
ATOM    938  O   ASP A 118      77.814   7.335  63.910  1.00 13.94           O
ATOM    939  CB  ASP A 118      77.022   6.080  60.966  1.00 13.91           C
ATOM    940  CG  ASP A 118      76.881   4.999  59.911  1.00 17.35           C
ATOM    941  OD1 ASP A 118      77.734   4.087  59.828  1.00 17.21           O
ATOM    942  OD2 ASP A 118      75.918   5.072  59.119  1.00 18.77           O
ATOM    943  N   PRO A 119      79.606   6.998  62.568  1.00 14.91           N
ATOM    944  CA  PRO A 119      80.430   8.061  63.156  1.00 14.35           C
ATOM    945  C   PRO A 119      79.810   9.442  63.214  1.00 15.76           C
ATOM    946  O   PRO A 119      79.957  10.146  64.215  1.00 16.19           O
ATOM    947  CB  PRO A 119      81.683   8.053  62.290  1.00 14.91           C
ATOM    948  CG  PRO A 119      81.794   6.643  61.875  1.00 15.05           C
ATOM    949  CD  PRO A 119      80.370   6.260  61.545  1.00 15.14           C
ATOM    950  N   ASP A 120      79.131   9.839  62.141  1.00 15.90           N
ATOM    951  CA  ASP A 120      78.529  11.167  62.118  1.00 13.52           C
ATOM    952  C   ASP A 120      77.006  11.031  62.198  1.00 14.11           C
ATOM    953  O   ASP A 120      76.297  11.371  61.248  1.00 14.46           O
ATOM    954  CB  ASP A 120      78.909  11.895  60.830  1.00 14.34           C
ATOM    955  CG  ASP A 120      78.606  13.391  60.904  1.00 16.11           C
ATOM    956  OD1 ASP A 120      78.329  13.866  62.021  1.00 17.08           O
ATOM    957  OD2 ASP A 120      78.660  14.075  59.857  1.00 17.25           O
ATOM    958  N   THR A 121      76.522  10.540  63.334  1.00 12.84           N
ATOM    959  CA  THR A 121      75.086  10.350  63.514  1.00 12.48           C
ATOM    960  C   THR A 121      74.404  11.509  64.239  1.00 12.85           C
ATOM    961  O   THR A 121      74.929  12.064  65.205  1.00 12.45           O
ATOM    962  CB  THR A 121      74.825   9.007  64.263  1.00 13.00           C
ATOM    963  OG1 THR A 121      75.315   7.938  63.444  1.00 13.95           O
ATOM    964  CG2 THR A 121      73.307   8.789  64.520  1.00 14.25           C
ATOM    965  N   GLU A 122      73.235  11.901  63.729  1.00 11.44           N
ATOM    966  CA  GLU A 122      72.450  12.944  64.352  1.00 12.21           C
ATOM    967  C   GLU A 122      71.010  12.501  64.408  1.00 12.86           C
ATOM    968  O   GLU A 122      70.449  12.107  63.385  1.00 12.17           O
ATOM    969  CB  GLU A 122      72.502  14.253  63.572  1.00 12.06           C
ATOM    970  CG  GLU A 122      71.867  15.389  64.357  1.00 13.79           C
ATOM    971  CD  GLU A 122      72.230  16.747  63.804  1.00 18.22           C
ATOM    972  OE1 GLU A 122      73.297  16.850  63.158  1.00 19.78           O
ATOM    973  OE2 GLU A 122      71.472  17.715  64.028  1.00 16.33           O
ATOM    974  N   MET A 123      70.450  12.540  65.613  1.00 11.75           N
ATOM    975  CA  MET A 123      69.050  12.165  65.836  1.00 14.67           C
ATOM    976  C   MET A 123      68.299  13.424  66.204  1.00 16.62           C
ATOM    977  O   MET A 123      68.733  14.177  67.076  1.00 17.62           O
ATOM    978  CB  MET A 123      68.887  11.210  67.033  1.00 18.14           C
ATOM    979  CG  MET A 123      69.691   9.961  67.038  1.00 23.91           C
ATOM    980  SD  MET A 123      68.937   8.846  68.308  1.00 29.27           S
ATOM    981  CE  MET A 123      69.546   9.603  69.826  1.00 29.94           C
ATOM    982  N   THR A 124      67.175  13.668  65.555  1.00 14.59           N
ATOM    983  CA  THR A 124      66.371  14.811  65.929  1.00 14.66           C
ATOM    984  C   THR A 124      65.209  14.210  66.694  1.00 16.16           C
ATOM    985  O   THR A 124      64.529  13.303  66.196  1.00 15.69           O
ATOM    986  CB  THR A 124      65.847  15.563  64.729  1.00 15.21           C
ATOM    987  OG1 THR A 124      66.948  16.199  64.061  1.00 18.03           O
ATOM    988  CG2 THR A 124      64.837  16.607  65.171  1.00 15.26           C
ATOM    989  N   GLY A 125      65.016  14.687  67.913  1.00 12.94           N
ATOM    990  CA  GLY A 125      63.940  14.178  68.736  1.00 14.51           C
ATOM    991  C   GLY A 125      62.831  15.192  68.907  1.00 14.80           C
ATOM    992  O   GLY A 125      63.087  16.380  69.143  1.00 15.75           O
ATOM    993  N   VAL A 126      61.587  14.746  68.756  1.00 12.43           N
ATOM    994  CA  VAL A 126      60.432  15.627  68.973  1.00 12.45           C
ATOM    995  C   VAL A 126      59.643  14.937  70.082  1.00 12.44           C
ATOM    996  O   VAL A 126      59.199  13.800  69.918  1.00 12.81           O
ATOM    997  CB  VAL A 126      59.561  15.765  67.708  1.00 12.37           C
ATOM    998  CG1 VAL A 126      58.269  16.520  68.045  1.00 13.70           C
ATOM    999  CG2 VAL A 126      60.338  16.550  66.645  1.00 11.44           C
ATOM   1000  N   ILE A 127      59.512  15.609  71.221  1.00 11.68           N
ATOM   1001  CA  ILE A 127      58.828  15.033  72.379  1.00 11.33           C
ATOM   1002  C   ILE A 127      57.630  15.899  72.725  1.00 13.72           C
ATOM   1003  O   ILE A 127      57.734  17.118  72.804  1.00 13.54           O
ATOM   1004  CB  ILE A 127      59.799  14.953  73.582  1.00 11.73           C
ATOM   1005  CG1 ILE A 127      61.075  14.245  73.148  1.00 16.38           C
ATOM   1006  CG2 ILE A 127      59.149  14.203  74.757  1.00 15.55           C
ATOM   1007  CD1 ILE A 127      62.121  14.111  74.274  1.00 21.81           C
ATOM   1008  N   VAL A 128      56.491  15.255  72.941  1.00 14.06           N
ATOM   1009  CA  VAL A 128      55.257  15.965  73.235  1.00 14.58           C
ATOM   1010  C   VAL A 128      54.612  15.355  74.480  1.00 12.40           C
ATOM   1011  O   VAL A 128      54.488  14.137  74.581  1.00 14.21           O
ATOM   1012  CB  VAL A 128      54.283  15.825  72.035  1.00 13.81           C
ATOM   1013  CG1 VAL A 128      53.044  16.696  72.251  1.00 14.87           C
ATOM   1014  CG2 VAL A 128      55.016  16.214  70.719  1.00 14.93           C
ATOM   1015  N   PRO A 129      54.197  16.191  75.446  1.00 13.43           N
ATOM   1016  CA  PRO A 129      54.303  17.656  75.442  1.00 13.37           C
ATOM   1017  C   PRO A 129      55.729  18.124  75.719  1.00 13.62           C
ATOM   1018  O   PRO A 129      56.626  17.307  75.916  1.00 13.55           O
ATOM   1019  CB  PRO A 129      53.326  18.070  76.545  1.00 15.99           C
ATOM   1020  CG  PRO A 129      53.484  16.944  77.550  1.00 15.84           C
ATOM   1021  CD  PRO A 129      53.497  15.716  76.657  1.00 12.08           C
ATOM   1022  N   GLY A 130      55.928  19.436  75.719  1.00 13.35           N
ATOM   1023  CA  GLY A 130      57.255  19.978  75.965  1.00 13.89           C
ATOM   1024  C   GLY A 130      57.673  19.948  77.420  1.00 15.41           C
ATOM   1025  O   GLY A 130      56.844  19.750  78.317  1.00 14.97           O
ATOM   1026  N   GLY A 131      58.978  20.114  77.653  1.00 13.84           N
ATOM   1027  CA  GLY A 131      59.483  20.144  79.017  1.00 15.10           C
ATOM   1028  C   GLY A 131      60.196  18.912  79.534  1.00 17.08           C
ATOM   1029  O   GLY A 131      60.772  18.940  80.627  1.00 17.16           O
ATOM   1030  N   PHE A 132      60.169  17.831  78.772  1.00 16.57           N
ATOM   1031  CA  PHE A 132      60.817  16.594  79.190  1.00 15.09           C
ATOM   1032  C   PHE A 132      62.331  16.776  79.276  1.00 16.33           C
ATOM   1033  O   PHE A 132      62.999  16.036  79.997  1.00 17.49           O
ATOM   1034  CB  PHE A 132      60.523  15.474  78.184  1.00 17.39           C
ATOM   1035  CG  PHE A 132      61.191  14.168  78.518  1.00 18.96           C
ATOM   1036  CD1 PHE A 132      60.631  13.302  79.464  1.00 19.19           C
ATOM   1037  CD2 PHE A 132      62.419  13.835  77.943  1.00 19.52           C
ATOM   1038  CE1 PHE A 132      61.289  12.122  79.844  1.00 19.28           C
ATOM   1039  CE2 PHE A 132      63.096  12.654  78.311  1.00 21.28           C
ATOM   1040  CZ  PHE A 132      62.525  11.795  79.271  1.00 17.49           C
ATOM   1041  N   GLU A 133      62.855  17.757  78.546  1.00 13.78           N
ATOM   1042  CA  GLU A 133      64.292  17.989  78.496  1.00 14.87           C
ATOM   1043  C   GLU A 133      64.965  18.191  79.852  1.00 15.15           C
ATOM   1044  O   GLU A 133      66.191  18.092  79.953  1.00 15.40           O
ATOM   1045  CB  GLU A 133      64.630  19.150  77.537  1.00 14.53           C
ATOM   1046  CG  GLU A 133      64.195  20.533  77.977  1.00 13.93           C
ATOM   1047  CD  GLU A 133      62.735  20.844  77.635  1.00 15.34           C
ATOM   1048  OE1 GLU A 133      62.045  19.974  77.060  1.00 17.77           O
ATOM   1049  OE2 GLU A 133      62.299  21.968  77.954  1.00 14.90           O
ATOM   1050  N   ASP A 134      64.183  18.474  80.890  1.00 16.70           N
ATOM   1051  CA  ASP A 134      64.742  18.614  82.238  1.00 13.95           C
ATOM   1052  C   ASP A 134      65.533  17.342  82.571  1.00 15.82           C
ATOM   1053  O   ASP A 134      66.512  17.384  83.307  1.00 17.10           O
ATOM   1054  CB  ASP A 134      63.616  18.745  83.264  1.00 19.32           C
ATOM   1055  CG  ASP A 134      63.062  20.139  83.361  1.00 24.19           C
ATOM   1056  OD1 ASP A 134      63.686  21.078  82.830  1.00 27.23           O
ATOM   1057  OD2 ASP A 134      61.994  20.291  84.000  1.00 30.26           O
ATOM   1058  N   LEU A 135      65.076  16.206  82.043  1.00 14.67           N
ATOM   1059  CA  LEU A 135      65.722  14.921  82.277  1.00 14.93           C
ATOM   1060  C   LEU A 135      67.139  14.954  81.738  1.00 15.35           C
ATOM   1061  O   LEU A 135      68.063  14.470  82.387  1.00 15.23           O
ATOM   1062  CB  LEU A 135      64.926  13.783  81.603  1.00 17.89           C
ATOM   1063  CG  LEU A 135      65.337  12.301  81.792  1.00 21.47           C
ATOM   1064  CD1 LEU A 135      66.422  11.903  80.809  1.00 23.53           C
ATOM   1065  CD2 LEU A 135      65.789  12.065  83.219  1.00 21.49           C
ATOM   1066  N   PHE A 136      67.316  15.509  80.541  1.00 14.20           N
ATOM   1067  CA  PHE A 136      68.655  15.584  79.971  1.00 14.45           C
ATOM   1068  C   PHE A 136      69.521  16.594  80.706  1.00 14.69           C
ATOM   1069  O   PHE A 136      70.732  16.383  80.839  1.00 16.01           O
ATOM   1070  CB  PHE A 136      68.582  15.916  78.476  1.00 15.57           C
ATOM   1071  CG  PHE A 136      67.903  14.844  77.667  1.00 17.49           C
ATOM   1072  CD1 PHE A 136      68.575  13.662  77.373  1.00 20.15           C
ATOM   1073  CD2 PHE A 136      66.597  15.006  77.241  1.00 17.11           C
ATOM   1074  CE1 PHE A 136      67.938  12.641  76.651  1.00 23.29           C
ATOM   1075  CE2 PHE A 136      65.947  14.000  76.520  1.00 18.83           C
ATOM   1076  CZ  PHE A 136      66.619  12.818  76.229  1.00 18.66           C
ATOM   1077  N   TYR A 137      68.934  17.701  81.159  1.00 15.59           N
ATOM   1078  CA  TYR A 137      69.730  18.664  81.949  1.00 14.80           C
ATOM   1079  C   TYR A 137      70.236  17.930  83.196  1.00 14.75           C
ATOM   1080  O   TYR A 137      71.423  17.992  83.544  1.00 15.08           O
ATOM   1081  CB  TYR A 137      68.891  19.831  82.469  1.00 14.28           C
ATOM   1082  CG  TYR A 137      68.257  20.751  81.453  1.00 16.12           C
ATOM   1083  CD1 TYR A 137      68.725  20.835  80.137  1.00 16.17           C
ATOM   1084  CD2 TYR A 137      67.156  21.525  81.816  1.00 14.42           C
ATOM   1085  CE1 TYR A 137      68.101  21.671  79.205  1.00 15.30           C
ATOM   1086  CE2 TYR A 137      66.520  22.360  80.897  1.00 15.30           C
ATOM   1087  CZ  TYR A 137      66.997  22.426  79.594  1.00 15.96           C
ATOM   1088  OH  TYR A 137      66.368  23.250  78.688  1.00 17.13           O
ATOM   1089  N   TYR A 138      69.317  17.244  83.865  1.00 14.96           N
ATOM   1090  CA  TYR A 138      69.590  16.516  85.112  1.00 15.14           C
ATOM   1091  C   TYR A 138      70.719  15.487  84.998  1.00 16.32           C
ATOM   1092  O   TYR A 138      71.711  15.547  85.743  1.00 17.08           O
ATOM   1093  CB  TYR A 138      68.287  15.836  85.544  1.00 14.76           C
ATOM   1094  CG  TYR A 138      68.258  15.262  86.939  1.00 12.81           C
ATOM   1095  CD1 TYR A 138      68.406  16.076  88.068  1.00 14.67           C
ATOM   1096  CD2 TYR A 138      68.003  13.908  87.129  1.00 13.84           C
ATOM   1097  CE1 TYR A 138      68.292  15.535  89.369  1.00 12.93           C
ATOM   1098  CE2 TYR A 138      67.883  13.362  88.402  1.00 14.95           C
ATOM   1099  CZ  TYR A 138      68.025  14.176  89.522  1.00 13.39           C
ATOM   1100  OH  TYR A 138      67.861  13.605  90.769  1.00 13.73           O
ATOM   1101  N   LEU A 139      70.572  14.544  84.071  1.00 14.98           N
ATOM   1102  CA  LEU A 139      71.585  13.502  83.875  1.00 16.46           C
ATOM   1103  C   LEU A 139      72.824  13.981  83.129  1.00 18.31           C
ATOM   1104  O   LEU A 139      73.901  13.393  83.261  1.00 19.19           O
ATOM   1105  CB  LEU A 139      70.983  12.313  83.115  1.00 17.93           C
ATOM   1106  CG  LEU A 139      69.803  11.620  83.802  1.00 18.27           C
ATOM   1107  CD1 LEU A 139      69.338  10.441  82.928  1.00 19.22           C
ATOM   1108  CD2 LEU A 139      70.204  11.121  85.172  1.00 20.94           C
ATOM   1109  N   GLY A 140      72.678  15.041  82.347  1.00 17.01           N
ATOM   1110  CA  GLY A 140      73.808  15.538  81.586  1.00 16.33           C
ATOM   1111  C   GLY A 140      74.744  16.480  82.326  1.00 16.58           C
ATOM   1112  O   GLY A 140      74.493  16.915  83.457  1.00 14.54           O
ATOM   1113  N   THR A 141      75.867  16.749  81.671  1.00 15.88           N
ATOM   1114  CA  THR A 141      76.864  17.676  82.177  1.00 14.67           C
ATOM   1115  C   THR A 141      76.846  18.836  81.189  1.00 13.33           C
ATOM   1116  O   THR A 141      76.898  18.621  79.979  1.00 13.55           O
ATOM   1117  CB  THR A 141      78.255  17.021  82.197  1.00 17.85           C
ATOM   1118  OG1 THR A 141      78.226  15.901  83.090  1.00 18.06           O
ATOM   1119  CG2 THR A 141      79.305  18.009  82.652  1.00 15.80           C
ATOM   1120  N   ASN A 142      76.753  20.058  81.695  1.00 12.80           N
ATOM   1121  CA  ASN A 142      76.746  21.211  80.820  1.00 14.83           C
ATOM   1122  C   ASN A 142      77.974  21.205  79.920  1.00 15.91           C
ATOM   1123  O   ASN A 142      79.081  20.781  80.321  1.00 16.51           O
ATOM   1124  CB  ASN A 142      76.709  22.500  81.642  1.00 17.06           C
ATOM   1125  CG  ASN A 142      77.843  22.573  82.638  1.00 20.69           C
ATOM   1126  OD1 ASN A 142      77.802  21.923  83.680  1.00 19.11           O
ATOM   1127  ND2 ASN A 142      78.870  23.337  82.285  1.00 21.40           N
ATOM   1128  N   ALA A 143      77.768  21.632  78.676  1.00 16.94           N
ATOM   1129  CA  ALA A 143      78.855  21.690  77.710  1.00 16.77           C
ATOM   1130  C   ALA A 143      78.948  23.083  77.113  1.00 18.64           C
ATOM   1131  O   ALA A 143      77.955  23.646  76.658  1.00 20.04           O
ATOM   1132  CB  ALA A 143      78.632  20.659  76.605  1.00 17.44           C
ATOM   1133  N   THR A 144      80.146  23.654  77.127  1.00 16.08           N
ATOM   1134  CA  THR A 144      80.353  24.981  76.559  1.00 16.96           C
ATOM   1135  C   THR A 144      80.516  24.894  75.035  1.00 15.58           C
ATOM   1136  O   THR A 144      79.969  25.716  74.297  1.00 17.41           O
ATOM   1137  CB  THR A 144      81.614  25.637  77.176  1.00 18.39           C
ATOM   1138  OG1 THR A 144      81.401  25.810  78.586  1.00 19.79           O
ATOM   1139  CG2 THR A 144      81.881  27.007  76.529  1.00 22.48           C
ATOM   1140  N   ASP A 145      81.281  23.904  74.581  1.00 16.45           N
ATOM   1141  CA  ASP A 145      81.539  23.674  73.159  1.00 15.64           C
ATOM   1142  C   ASP A 145      81.743  24.976  72.380  1.00 16.17           C
ATOM   1143  O   ASP A 145      80.978  25.344  71.477  1.00 14.95           O
ATOM   1144  CB  ASP A 145      80.391  22.864  72.549  1.00 15.80           C
ATOM   1145  CG  ASP A 145      80.729  22.326  71.182  1.00 19.54           C
ATOM   1146  OD1 ASP A 145      81.855  22.569  70.677  1.00 14.55           O
ATOM   1147  OD2 ASP A 145      79.859  21.640  70.607  1.00 17.93           O
ATOM   1148  N   THR A 146      82.826  25.662  72.716  1.00 15.56           N
ATOM   1149  CA  THR A 146      83.133  26.942  72.114  1.00 15.90           C
ATOM   1150  C   THR A 146      83.151  26.963  70.589  1.00 15.72           C
ATOM   1151  O   THR A 146      82.687  27.930  69.972  1.00 17.35           O
ATOM   1152  CB  THR A 146      84.491  27.446  72.646  1.00 17.93           C
ATOM   1153  OG1 THR A 146      84.438  27.473  74.080  1.00 20.54           O
ATOM   1154  CG2 THR A 146      84.784  28.854  72.112  1.00 18.60           C
ATOM   1155  N   THR A 147      83.661  25.900  69.984  1.00 13.99           N
ATOM   1156  CA  THR A 147      83.757  25.834  68.530  1.00 15.04           C
ATOM   1157  C   THR A 147      82.491  25.361  67.824  1.00 14.18           C
ATOM   1158  O   THR A 147      82.454  25.342  66.588  1.00 16.82           O
ATOM   1159  CB  THR A 147      84.849  24.884  68.062  1.00 16.08           C
ATOM   1160  OG1 THR A 147      84.544  23.563  68.519  1.00 14.31           O
ATOM   1161  CG2 THR A 147      86.245  25.320  68.596  1.00 14.65           C
ATOM   1162  N   HIS A 148      81.490  24.963  68.601  1.00 15.27           N
ATOM   1163  CA  HIS A 148      80.224  24.440  68.065  1.00 16.22           C
ATOM   1164  C   HIS A 148      80.422  23.136  67.273  1.00 16.13           C
ATOM   1165  O   HIS A 148      79.696  22.868  66.313  1.00 17.17           O
ATOM   1166  CB  HIS A 148      79.539  25.487  67.171  1.00 15.74           C
ATOM   1167  CG  HIS A 148      79.140  26.738  67.890  1.00 17.37           C
ATOM   1168  ND1 HIS A 148      80.033  27.754  68.172  1.00 20.78           N
ATOM   1169  CD2 HIS A 148      77.939  27.151  68.368  1.00 14.22           C
ATOM   1170  CE1 HIS A 148      79.399  28.736  68.791  1.00 18.98           C
ATOM   1171  NE2 HIS A 148      78.127  28.397  68.922  1.00 19.71           N
ATOM   1172  N   THR A 149      81.406  22.323  67.661  1.00 15.80           N
ATOM   1173  CA  THR A 149      81.650  21.065  66.972  1.00 15.24           C
ATOM   1174  C   THR A 149      80.419  20.204  67.267  1.00 14.82           C
ATOM   1175  O   THR A 149      79.883  20.268  68.362  1.00 13.98           O
ATOM   1176  CB  THR A 149      82.948  20.405  67.471  1.00 16.27           C
ATOM   1177  OG1 THR A 149      83.240  19.264  66.660  1.00 16.36           O
ATOM   1178  CG2 THR A 149      82.834  20.028  68.945  1.00 14.80           C
ATOM   1179  N   PRO A 150      79.967  19.388  66.292  1.00 13.88           N
ATOM   1180  CA  PRO A 150      78.770  18.550  66.498  1.00 14.37           C
ATOM   1181  C   PRO A 150      78.736  17.743  67.791  1.00 14.42           C
ATOM   1182  O   PRO A 150      77.736  17.763  68.501  1.00 14.81           O
ATOM   1183  CB  PRO A 150      78.716  17.702  65.222  1.00 11.53           C
ATOM   1184  CG  PRO A 150      79.207  18.684  64.181  1.00 14.34           C
ATOM   1185  CD  PRO A 150      80.436  19.305  64.894  1.00 13.90           C
ATOM   1186  N   TYR A 151      79.809  17.009  68.077  1.00 12.94           N
ATOM   1187  CA  TYR A 151      79.915  16.293  69.344  1.00 13.06           C
ATOM   1188  C   TYR A 151      81.380  16.377  69.733  1.00 13.87           C
ATOM   1189  O   TYR A 151      82.228  16.686  68.898  1.00 14.27           O
ATOM   1190  CB  TYR A 151      79.411  14.849  69.261  1.00 15.02           C
ATOM   1191  CG  TYR A 151      80.091  13.923  68.285  1.00 15.80           C
ATOM   1192  CD1 TYR A 151      81.349  13.358  68.576  1.00 17.06           C
ATOM   1193  CD2 TYR A 151      79.451  13.538  67.115  1.00 16.61           C
ATOM   1194  CE1 TYR A 151      81.923  12.429  67.731  1.00 16.34           C
ATOM   1195  CE2 TYR A 151      80.015  12.609  66.252  1.00 16.47           C
ATOM   1196  CZ  TYR A 151      81.251  12.049  66.565  1.00 16.52           C
ATOM   1197  OH  TYR A 151      81.777  11.100  65.736  1.00 15.69           O
ATOM   1198  N   ILE A 152      81.669  16.151  71.007  1.00 14.71           N
ATOM   1199  CA  ILE A 152      83.058  16.263  71.484  1.00 15.33           C
ATOM   1200  C   ILE A 152      83.860  15.048  71.029  1.00 19.01           C
ATOM   1201  O   ILE A 152      83.543  13.914  71.375  1.00 17.66           O
ATOM   1202  CB  ILE A 152      83.113  16.331  73.020  1.00 18.48           C
ATOM   1203  CG1 ILE A 152      82.104  17.353  73.553  1.00 19.54           C
ATOM   1204  CG2 ILE A 152      84.556  16.676  73.469  1.00 19.86           C
ATOM   1205  CD1 ILE A 152      82.269  18.748  73.018  1.00 19.00           C
ATOM   1206  N   PRO A 153      84.936  15.270  70.267  1.00 18.05           N
ATOM   1207  CA  PRO A 153      85.707  14.105  69.814  1.00 22.01           C
ATOM   1208  C   PRO A 153      86.460  13.357  70.917  1.00 25.53           C
ATOM   1209  O   PRO A 153      86.753  13.925  71.966  1.00 27.99           O
ATOM   1210  CB  PRO A 153      86.619  14.690  68.731  1.00 22.87           C
ATOM   1211  CG  PRO A 153      86.749  16.129  69.086  1.00 20.96           C
ATOM   1212  CD  PRO A 153      85.422  16.530  69.678  1.00 19.25           C
ATOM   1213  N   SER A 154      86.754  12.082  70.680  1.00 31.46           N
ATOM   1214  CA  SER A 154      87.492  11.260  71.654  1.00 37.17           C
ATOM   1215  C   SER A 154      87.626   9.805  71.198  1.00 38.35           C
ATOM   1216  O   SER A 154      87.073   9.409  70.166  1.00 42.36           O
ATOM   1217  CB  SER A 154      86.796  11.291  73.021  1.00 36.97           C
ATOM   1218  OG  SER A 154      85.490  10.741  72.930  1.00 41.38           O
ATOM   1219  N   ILE A 169      66.183   3.768  89.722  1.00 45.09           N
ATOM   1220  CA  ILE A 169      64.994   3.534  88.907  1.00 44.06           C
ATOM   1221  C   ILE A 169      63.833   4.385  89.393  1.00 44.53           C
ATOM   1222  O   ILE A 169      63.246   5.148  88.624  1.00 47.36           O
ATOM   1223  CB  ILE A 169      64.577   2.044  88.933  1.00 43.02           C
ATOM   1224  CG1 ILE A 169      65.562   1.210  88.106  1.00 42.23           C
ATOM   1225  CG2 ILE A 169      63.156   1.882  88.393  1.00 42.66           C
ATOM   1226  CD1 ILE A 169      65.192  -0.264  88.027  1.00 42.62           C
ATOM   1227  N   SER A 170      63.499   4.253  90.675  1.00 43.94           N
ATOM   1228  CA  SER A 170      62.408   5.026  91.245  1.00 43.58           C
ATOM   1229  C   SER A 170      62.670   6.510  90.995  1.00 41.69           C
ATOM   1230  O   SER A 170      61.787   7.247  90.554  1.00 39.86           O
ATOM   1231  CB  SER A 170      62.317   4.750  92.751  1.00 44.64           C
ATOM   1232  OG  SER A 170      61.448   5.670  93.390  1.00 48.60           O
ATOM   1233  N   THR A 171      63.910   6.927  91.240  1.00 40.32           N
ATOM   1234  CA  THR A 171      64.303   8.322  91.080  1.00 39.33           C
ATOM   1235  C   THR A 171      63.932   8.971  89.767  1.00 36.88           C
ATOM   1236  O   THR A 171      63.485  10.122  89.752  1.00 38.91           O
ATOM   1237  CB  THR A 171      65.815   8.509  91.281  1.00 40.72           C
ATOM   1238  OG1 THR A 171      66.532   7.593  90.443  1.00 43.69           O
ATOM   1239  CG2 THR A 171      66.173   8.275  92.730  1.00 41.71           C
ATOM   1240  N   LEU A 172      64.099   8.270  88.652  1.00 31.44           N
ATOM   1241  CA  LEU A 172      63.760   8.925  87.407  1.00 25.35           C
ATOM   1242  C   LEU A 172      62.276   8.990  87.091  1.00 23.78           C
ATOM   1243  O   LEU A 172      61.882   9.653  86.130  1.00 23.01           O
ATOM   1244  CB  LEU A 172      64.548   8.316  86.246  1.00 27.79           C
ATOM   1245  CG  LEU A 172      66.062   8.581  86.340  1.00 27.21           C
ATOM   1246  CD1 LEU A 172      66.688   8.314  85.001  1.00 27.08           C
ATOM   1247  CD2 LEU A 172      66.342  10.025  86.754  1.00 27.81           C
ATOM   1248  N   GLN A 173      61.443   8.343  87.902  1.00 21.72           N
ATOM   1249  CA  GLN A 173      60.000   8.391  87.654  1.00 21.44           C
ATOM   1250  C   GLN A 173      59.491   9.837  87.690  1.00 20.58           C
ATOM   1251  O   GLN A 173      58.518  10.188  87.008  1.00 19.02           O
ATOM   1252  CB  GLN A 173      59.249   7.515  88.674  1.00 24.68           C
ATOM   1253  CG  GLN A 173      59.567   6.016  88.509  1.00 28.92           C
ATOM   1254  CD  GLN A 173      58.685   5.082  89.354  1.00 34.37           C
ATOM   1255  OE1 GLN A 173      58.792   3.853  89.253  1.00 37.49           O
ATOM   1256  NE2 GLN A 173      57.815   5.657  90.184  1.00 35.08           N
ATOM   1257  N   SER A 174      60.158  10.689  88.464  1.00 18.96           N
ATOM   1258  CA  SER A 174      59.749  12.086  88.560  1.00 18.18           C
ATOM   1259  C   SER A 174      59.924  12.825  87.227  1.00 18.08           C
ATOM   1260  O   SER A 174      59.244  13.836  86.956  1.00 19.58           O
ATOM   1261  CB  SER A 174      60.561  12.785  89.655  1.00 19.68           C
ATOM   1262  OG  SER A 174      60.295  14.163  89.652  1.00 23.06           O
ATOM   1263  N   PHE A 175      60.829  12.315  86.394  1.00 17.29           N
ATOM   1264  CA  PHE A 175      61.103  12.910  85.088  1.00 16.45           C
ATOM   1265  C   PHE A 175      60.365  12.125  84.001  1.00 16.46           C
ATOM   1266  O   PHE A 175      60.644  12.276  82.815  1.00 17.73           O
ATOM   1267  CB  PHE A 175      62.617  12.896  84.799  1.00 17.66           C
ATOM   1268  CG  PHE A 175      63.423  13.778  85.710  1.00 18.10           C
ATOM   1269  CD1 PHE A 175      63.857  13.312  86.952  1.00 16.87           C
ATOM   1270  CD2 PHE A 175      63.736  15.083  85.336  1.00 16.59           C
ATOM   1271  CE1 PHE A 175      64.588  14.136  87.804  1.00 18.25           C
ATOM   1272  CE2 PHE A 175      64.473  15.920  86.184  1.00 16.45           C
ATOM   1273  CZ  PHE A 175      64.897  15.449  87.415  1.00 15.22           C
ATOM   1274  N   ASP A 176      59.431  11.280  84.424  1.00 16.01           N
ATOM   1275  CA  ASP A 176      58.635  10.447  83.517  1.00 16.33           C
ATOM   1276  C   ASP A 176      59.473   9.448  82.749  1.00 16.37           C
ATOM   1277  O   ASP A 176      59.315   9.280  81.539  1.00 17.18           O
ATOM   1278  CB  ASP A 176      57.813  11.299  82.533  1.00 17.10           C
ATOM   1279  CG  ASP A 176      56.756  10.471  81.794  1.00 17.55           C
ATOM   1280  OD1 ASP A 176      56.204   9.543  82.429  1.00 16.06           O
ATOM   1281  OD2 ASP A 176      56.471  10.752  80.602  1.00 15.75           O
ATOM   1282  N   VAL A 177      60.391   8.796  83.459  1.00 14.42           N
ATOM   1283  CA  VAL A 177      61.228   7.757  82.871  1.00 17.11           C
ATOM   1284  C   VAL A 177      61.042   6.543  83.779  1.00 17.35           C
ATOM   1285  O   VAL A 177      61.323   6.609  84.988  1.00 17.96           O
ATOM   1286  CB  VAL A 177      62.715   8.133  82.874  1.00 15.47           C
ATOM   1287  CG1 VAL A 177      63.544   6.928  82.439  1.00 16.96           C
ATOM   1288  CG2 VAL A 177      62.963   9.318  81.949  1.00 15.45           C
ATOM   1289  N   TYR A 178      60.548   5.451  83.210  1.00 15.95           N
ATOM   1290  CA  TYR A 178      60.321   4.224  83.963  1.00 18.78           C
ATOM   1291  C   TYR A 178      61.170   3.111  83.376  1.00 18.49           C
ATOM   1292  O   TYR A 178      61.016   2.728  82.222  1.00 20.06           O
ATOM   1293  CB  TYR A 178      58.839   3.841  83.928  1.00 18.99           C
ATOM   1294  CG  TYR A 178      57.970   4.877  84.587  1.00 19.29           C
ATOM   1295  CD1 TYR A 178      57.639   6.055  83.923  1.00 19.33           C
ATOM   1296  CD2 TYR A 178      57.528   4.711  85.896  1.00 20.66           C
ATOM   1297  CE1 TYR A 178      56.894   7.045  84.546  1.00 18.51           C
ATOM   1298  CE2 TYR A 178      56.783   5.694  86.532  1.00 21.28           C
ATOM   1299  CZ  TYR A 178      56.471   6.863  85.852  1.00 21.27           C
ATOM   1300  OH  TYR A 178      55.758   7.857  86.480  1.00 21.67           O
ATOM   1301  N   ALA A 179      62.088   2.601  84.181  1.00 20.16           N
ATOM   1302  CA  ALA A 179      62.983   1.550  83.730  1.00 22.23           C
ATOM   1303  C   ALA A 179      62.225   0.283  83.366  1.00 22.15           C
ATOM   1304  O   ALA A 179      61.200  -0.027  83.963  1.00 22.94           O
ATOM   1305  CB  ALA A 179      64.018   1.251  84.815  1.00 23.01           C
ATOM   1306  N   GLU A 180      62.722  -0.417  82.351  1.00 21.43           N
ATOM   1307  CA  GLU A 180      62.119  -1.668  81.911  1.00 22.11           C
ATOM   1308  C   GLU A 180      63.242  -2.699  81.832  1.00 24.26           C
ATOM   1309  O   GLU A 180      63.709  -3.069  80.751  1.00 22.99           O
ATOM   1310  CB  GLU A 180      61.442  -1.495  80.549  1.00 23.46           C
ATOM   1311  CG  GLU A 180      60.173  -0.655  80.585  1.00 26.71           C
ATOM   1312  CD  GLU A 180      59.111  -1.223  81.513  1.00 30.32           C
ATOM   1313  OE1 GLU A 180      58.992  -2.459  81.603  1.00 33.10           O
ATOM   1314  OE2 GLU A 180      58.386  -0.430  82.144  1.00 37.39           O
ATOM   1315  N   LEU A 181      63.685  -3.137  83.010  1.00 24.46           N
ATOM   1316  CA  LEU A 181      64.765  -4.107  83.133  1.00 27.67           C
ATOM   1317  C   LEU A 181      64.481  -5.465  82.495  1.00 26.21           C
ATOM   1318  O   LEU A 181      65.408  -6.207  82.183  1.00 29.54           O
ATOM   1319  CB  LEU A 181      65.121  -4.292  84.616  1.00 29.33           C
ATOM   1320  CG  LEU A 181      66.133  -3.297  85.207  1.00 33.14           C
ATOM   1321  CD1 LEU A 181      65.776  -1.883  84.825  1.00 31.94           C
ATOM   1322  CD2 LEU A 181      66.172  -3.458  86.727  1.00 34.91           C
ATOM   1323  N   SER A 182      63.215  -5.789  82.274  1.00 26.01           N
ATOM   1324  CA  SER A 182      62.894  -7.085  81.674  1.00 24.49           C
ATOM   1325  C   SER A 182      62.982  -7.061  80.154  1.00 22.95           C
ATOM   1326  O   SER A 182      62.855  -8.094  79.501  1.00 20.84           O
ATOM   1327  CB  SER A 182      61.491  -7.529  82.078  1.00 26.48           C
ATOM   1328  OG  SER A 182      60.496  -6.786  81.386  1.00 31.61           O
ATOM   1329  N   PHE A 183      63.208  -5.883  79.585  1.00 19.45           N
ATOM   1330  CA  PHE A 183      63.282  -5.767  78.134  1.00 18.83           C
ATOM   1331  C   PHE A 183      64.645  -6.166  77.610  1.00 18.13           C
ATOM   1332  O   PHE A 183      65.664  -5.657  78.073  1.00 19.92           O
ATOM   1333  CB  PHE A 183      62.985  -4.314  77.705  1.00 16.77           C
ATOM   1334  CG  PHE A 183      62.912  -4.118  76.217  1.00 18.38           C
ATOM   1335  CD1 PHE A 183      61.723  -4.361  75.539  1.00 18.40           C
ATOM   1336  CD2 PHE A 183      64.017  -3.655  75.496  1.00 19.12           C
ATOM   1337  CE1 PHE A 183      61.629  -4.140  74.173  1.00 20.97           C
ATOM   1338  CE2 PHE A 183      63.936  -3.430  74.129  1.00 17.61           C
ATOM   1339  CZ  PHE A 183      62.735  -3.672  73.465  1.00 20.08           C
ATOM   1340  N   THR A 184      64.667  -7.079  76.644  1.00 17.77           N
ATOM   1341  CA  THR A 184      65.920  -7.505  76.025  1.00 17.08           C
ATOM   1342  C   THR A 184      65.829  -7.170  74.536  1.00 17.67           C
ATOM   1343  O   THR A 184      65.024  -7.759  73.821  1.00 18.96           O
ATOM   1344  CB  THR A 184      66.141  -9.031  76.163  1.00 20.61           C
ATOM   1345  OG1 THR A 184      66.258  -9.356  77.555  1.00 23.99           O
ATOM   1346  CG2 THR A 184      67.427  -9.464  75.453  1.00 23.63           C
ATOM   1347  N   PRO A 185      66.629  -6.196  74.061  1.00 17.87           N
ATOM   1348  CA  PRO A 185      66.615  -5.810  72.644  1.00 18.70           C
ATOM   1349  C   PRO A 185      66.917  -7.041  71.799  1.00 20.17           C
ATOM   1350  O   PRO A 185      67.907  -7.742  72.048  1.00 19.95           O
ATOM   1351  CB  PRO A 185      67.736  -4.761  72.547  1.00 19.00           C
ATOM   1352  CG  PRO A 185      67.766  -4.152  73.921  1.00 16.31           C
ATOM   1353  CD  PRO A 185      67.572  -5.361  74.829  1.00 18.25           C
ATOM   1354  N   ARG A 186      66.070  -7.313  70.806  1.00 17.19           N
ATOM   1355  CA  ARG A 186      66.293  -8.482  69.962  1.00 19.26           C
ATOM   1356  C   ARG A 186      67.567  -8.343  69.140  1.00 20.82           C
ATOM   1357  O   ARG A 186      67.969  -7.238  68.760  1.00 19.22           O
ATOM   1358  CB  ARG A 186      65.083  -8.736  69.061  1.00 19.48           C
ATOM   1359  CG  ARG A 186      64.742  -7.645  68.053  1.00 18.46           C
ATOM   1360  CD  ARG A 186      63.350  -7.937  67.499  1.00 18.05           C
ATOM   1361  NE  ARG A 186      63.289  -9.309  67.007  1.00 19.43           N
ATOM   1362  CZ  ARG A 186      62.201 -10.074  67.027  1.00 19.81           C
ATOM   1363  NH1 ARG A 186      61.057  -9.601  67.515  1.00 18.16           N
ATOM   1364  NH2 ARG A 186      62.277 -11.324  66.584  1.00 18.77           N
ATOM   1365  N   THR A 187      68.189  -9.481  68.852  1.00 20.22           N
ATOM   1366  CA  THR A 187      69.451  -9.502  68.143  1.00 20.15           C
ATOM   1367  C   THR A 187      69.456 -10.312  66.857  1.00 19.90           C
ATOM   1368  O   THR A 187      70.497 -10.844  66.458  1.00 20.72           O
ATOM   1369  CB  THR A 187      70.553 -10.034  69.089  1.00 23.00           C
ATOM   1370  OG1 THR A 187      70.123 -11.286  69.642  1.00 22.05           O
ATOM   1371  CG2 THR A 187      70.796  -9.048  70.253  1.00 23.60           C
ATOM   1372  N   ASP A 188      68.304 -10.380  66.200  1.00 19.06           N
ATOM   1373  CA  ASP A 188      68.180 -11.114  64.947  1.00 19.05           C
ATOM   1374  C   ASP A 188      67.968 -10.150  63.776  1.00 17.71           C
ATOM   1375  O   ASP A 188      67.272 -10.443  62.806  1.00 17.51           O
ATOM   1376  CB  ASP A 188      67.039 -12.149  65.045  1.00 16.81           C
ATOM   1377  CG  ASP A 188      65.696 -11.537  65.419  1.00 20.52           C
ATOM   1378  OD1 ASP A 188      65.630 -10.412  65.975  1.00 21.06           O
ATOM   1379  OD2 ASP A 188      64.679 -12.216  65.176  1.00 23.84           O
ATOM   1380  N   THR A 189      68.595  -8.983  63.887  1.00 17.67           N
ATOM   1381  CA  THR A 189      68.508  -7.967  62.850  1.00 16.45           C
ATOM   1382  C   THR A 189      69.183  -8.453  61.572  1.00 16.96           C
ATOM   1383  O   THR A 189      70.295  -8.987  61.612  1.00 17.78           O
ATOM   1384  CB  THR A 189      69.241  -6.684  63.280  1.00 16.42           C
ATOM   1385  OG1 THR A 189      68.832  -6.332  64.603  1.00 17.08           O
ATOM   1386  CG2 THR A 189      68.919  -5.522  62.313  1.00 16.42           C
ATOM   1387  N   VAL A 190      68.517  -8.240  60.443  1.00 15.82           N
ATOM   1388  CA  VAL A 190      69.052  -8.584  59.127  1.00 17.38           C
ATOM   1389  C   VAL A 190      68.521  -7.503  58.195  1.00 17.11           C
ATOM   1390  O   VAL A 190      67.329  -7.192  58.219  1.00 14.91           O
ATOM   1391  CB  VAL A 190      68.541  -9.949  58.600  1.00 19.32           C
ATOM   1392  CG1 VAL A 190      69.184 -10.252  57.244  1.00 22.33           C
ATOM   1393  CG2 VAL A 190      68.854 -11.053  59.590  1.00 23.44           C
ATOM   1394  N   ASN A 191      69.395  -6.947  57.369  1.00 15.67           N
ATOM   1395  CA  ASN A 191      68.994  -5.891  56.445  1.00 16.47           C
ATOM   1396  C   ASN A 191      68.283  -4.734  57.148  1.00 17.38           C
ATOM   1397  O   ASN A 191      67.334  -4.155  56.615  1.00 17.41           O
ATOM   1398  CB  ASN A 191      68.106  -6.442  55.327  1.00 16.57           C
ATOM   1399  CG  ASN A 191      68.865  -7.348  54.377  1.00 18.63           C
ATOM   1400  OD1 ASN A 191      70.099  -7.280  54.298  1.00 15.87           O
ATOM   1401  ND2 ASN A 191      68.135  -8.187  53.649  1.00 18.39           N
ATOM   1402  N   GLY A 192      68.734  -4.418  58.357  1.00 14.96           N
ATOM   1403  CA  GLY A 192      68.193  -3.283  59.081  1.00 15.41           C
ATOM   1404  C   GLY A 192      66.859  -3.450  59.775  1.00 15.12           C
ATOM   1405  O   GLY A 192      66.282  -2.466  60.231  1.00 15.23           O
ATOM   1406  N   THR A 193      66.354  -4.679  59.868  1.00 15.47           N
ATOM   1407  CA  THR A 193      65.079  -4.865  60.542  1.00 15.39           C
ATOM   1408  C   THR A 193      64.915  -6.239  61.192  1.00 17.20           C
ATOM   1409  O   THR A 193      65.626  -7.184  60.858  1.00 16.82           O
ATOM   1410  CB  THR A 193      63.922  -4.641  59.546  1.00 17.94           C
ATOM   1411  OG1 THR A 193      62.675  -4.617  60.253  1.00 17.37           O
ATOM   1412  CG2 THR A 193      63.902  -5.751  58.495  1.00 18.60           C
ATOM   1413  N   ALA A 194      63.995  -6.305  62.148  1.00 15.62           N
ATOM   1414  CA  ALA A 194      63.592  -7.540  62.830  1.00 16.42           C
ATOM   1415  C   ALA A 194      62.219  -7.242  63.462  1.00 16.86           C
ATOM   1416  O   ALA A 194      61.955  -6.120  63.927  1.00 14.97           O
ATOM   1417  CB  ALA A 194      64.623  -7.968  63.900  1.00 15.73           C
ATOM   1418  N   PRO A 195      61.301  -8.229  63.471  1.00 15.55           N
ATOM   1419  CA  PRO A 195      61.437  -9.592  62.945  1.00 17.21           C
ATOM   1420  C   PRO A 195      61.512  -9.608  61.419  1.00 19.73           C
ATOM   1421  O   PRO A 195      61.346  -8.571  60.761  1.00 17.97           O
ATOM   1422  CB  PRO A 195      60.204 -10.297  63.515  1.00 16.99           C
ATOM   1423  CG  PRO A 195      59.160  -9.204  63.504  1.00 16.77           C
ATOM   1424  CD  PRO A 195      59.947  -7.997  64.019  1.00 18.16           C
ATOM   1425  N   ALA A 196      61.757 -10.787  60.852  1.00 20.36           N
ATOM   1426  CA  ALA A 196      61.925 -10.921  59.406  1.00 21.19           C
ATOM   1427  C   ALA A 196      60.732 -10.556  58.551  1.00 22.46           C
ATOM   1428  O   ALA A 196      60.900 -10.152  57.404  1.00 23.67           O
ATOM   1429  CB  ALA A 196      62.379 -12.350  59.065  1.00 23.77           C
ATOM   1430  N   ASN A 197      59.532 -10.683  59.100  1.00 20.75           N
ATOM   1431  CA  ASN A 197      58.324 -10.392  58.349  1.00 21.80           C
ATOM   1432  C   ASN A 197      57.899  -8.916  58.392  1.00 23.67           C
ATOM   1433  O   ASN A 197      56.722  -8.599  58.574  1.00 27.28           O
ATOM   1434  CB  ASN A 197      57.186 -11.270  58.879  1.00 26.98           C
ATOM   1435  CG  ASN A 197      56.681 -10.815  60.233  1.00 31.87           C
ATOM   1436  OD1 ASN A 197      57.381 -10.107  60.960  1.00 33.14           O
ATOM   1437  ND2 ASN A 197      55.464 -11.232  60.590  1.00 32.59           N
ATOM   1438  N   THR A 198      58.856  -8.016  58.233  1.00 19.59           N
ATOM   1439  CA  THR A 198      58.563  -6.584  58.264  1.00 18.43           C
ATOM   1440  C   THR A 198      59.048  -5.973  56.964  1.00 18.37           C
ATOM   1441  O   THR A 198      59.783  -6.612  56.209  1.00 20.03           O
ATOM   1442  CB  THR A 198      59.292  -5.913  59.445  1.00 16.35           C
ATOM   1443  OG1 THR A 198      60.672  -6.284  59.405  1.00 17.35           O
ATOM   1444  CG2 THR A 198      58.667  -6.349  60.785  1.00 17.13           C
ATOM   1445  N   VAL A 199      58.655  -4.729  56.715  1.00 16.31           N
ATOM   1446  CA  VAL A 199      59.036  -4.026  55.495  1.00 17.50           C
ATOM   1447  C   VAL A 199      59.874  -2.807  55.889  1.00 15.28           C
ATOM   1448  O   VAL A 199      59.391  -1.919  56.596  1.00 14.86           O
ATOM   1449  CB  VAL A 199      57.773  -3.561  54.728  1.00 19.58           C
ATOM   1450  CG1 VAL A 199      58.168  -2.807  53.445  1.00 17.46           C
ATOM   1451  CG2 VAL A 199      56.913  -4.786  54.385  1.00 20.29           C
ATOM   1452  N   TRP A 200      61.127  -2.787  55.444  1.00 15.22           N
ATOM   1453  CA  TRP A 200      62.028  -1.685  55.773  1.00 15.06           C
ATOM   1454  C   TRP A 200      62.922  -1.368  54.571  1.00 13.57           C
ATOM   1455  O   TRP A 200      63.856  -2.108  54.269  1.00 14.17           O
ATOM   1456  CB  TRP A 200      62.881  -2.060  56.998  1.00 15.09           C
ATOM   1457  CG  TRP A 200      63.583  -0.886  57.566  1.00 13.37           C
ATOM   1458  CD1 TRP A 200      64.923  -0.746  57.750  1.00 13.45           C
ATOM   1459  CD2 TRP A 200      62.980   0.333  58.026  1.00 12.22           C
ATOM   1460  NE1 TRP A 200      65.197   0.479  58.301  1.00 12.34           N
ATOM   1461  CE2 TRP A 200      64.026   1.165  58.479  1.00 13.24           C
ATOM   1462  CE3 TRP A 200      61.662   0.794  58.105  1.00 12.73           C
ATOM   1463  CZ2 TRP A 200      63.795   2.447  59.000  1.00 13.06           C
ATOM   1464  CZ3 TRP A 200      61.427   2.063  58.628  1.00 12.64           C
ATOM   1465  CH2 TRP A 200      62.492   2.876  59.066  1.00 13.02           C
ATOM   1466  N   HIS A 201      62.615  -0.263  53.891  1.00 13.41           N
ATOM   1467  CA  HIS A 201      63.339   0.192  52.701  1.00 13.99           C
ATOM   1468  C   HIS A 201      63.109  -0.733  51.506  1.00 16.88           C
ATOM   1469  O   HIS A 201      63.839  -0.668  50.515  1.00 18.39           O
ATOM   1470  CB  HIS A 201      64.852   0.331  52.986  1.00 13.45           C
ATOM   1471  CG  HIS A 201      65.204   1.559  53.778  1.00 15.00           C
ATOM   1472  ND1 HIS A 201      65.305   2.812  53.207  1.00 11.76           N
ATOM   1473  CD2 HIS A 201      65.438   1.730  55.102  1.00 14.66           C
ATOM   1474  CE1 HIS A 201      65.587   3.701  54.146  1.00 13.38           C
ATOM   1475  NE2 HIS A 201      65.671   3.070  55.307  1.00 13.58           N
ATOM   1476  N   THR A 202      62.062  -1.559  51.590  1.00 15.21           N
ATOM   1477  CA  THR A 202      61.734  -2.496  50.520  1.00 18.80           C
ATOM   1478  C   THR A 202      60.280  -2.385  50.076  1.00 19.10           C
ATOM   1479  O   THR A 202      59.838  -3.128  49.194  1.00 22.54           O
ATOM   1480  CB  THR A 202      61.967  -3.957  50.972  1.00 18.35           C
ATOM   1481  OG1 THR A 202      61.120  -4.246  52.094  1.00 20.05           O
ATOM   1482  CG2 THR A 202      63.430  -4.175  51.354  1.00 19.86           C
ATOM   1483  N   GLY A 203      59.537  -1.461  50.671  1.00 16.36           N
ATOM   1484  CA  GLY A 203      58.142  -1.323  50.307  1.00 16.87           C
ATOM   1485  C   GLY A 203      57.469  -0.261  51.146  1.00 15.89           C
ATOM   1486  O   GLY A 203      58.081   0.309  52.048  1.00 16.20           O
ATOM   1487  N   ALA A 204      56.202   0.008  50.849  1.00 15.81           N
ATOM   1488  CA  ALA A 204      55.460   1.036  51.571  1.00 15.19           C
ATOM   1489  C   ALA A 204      55.330   0.775  53.060  1.00 15.77           C
ATOM   1490  O   ALA A 204      55.208  -0.379  53.488  1.00 16.45           O
ATOM   1491  CB  ALA A 204      54.064   1.180  50.969  1.00 17.51           C
ATOM   1492  N   ASN A 205      55.356   1.854  53.848  1.00 14.13           N
ATOM   1493  CA  ASN A 205      55.167   1.786  55.296  1.00 14.85           C
ATOM   1494  C   ASN A 205      53.902   2.585  55.643  1.00 15.18           C
ATOM   1495  O   ASN A 205      53.684   3.676  55.123  1.00 17.16           O
ATOM   1496  CB  ASN A 205      56.319   2.444  56.062  1.00 15.04           C
ATOM   1497  CG  ASN A 205      57.622   1.722  55.903  1.00 13.65           C
ATOM   1498  OD1 ASN A 205      58.652   2.355  55.664  1.00 15.39           O
ATOM   1499  ND2 ASN A 205      57.603   0.390  56.045  1.00 13.86           N
ATOM   1500  N   ALA A 206      53.067   2.049  56.522  1.00 14.64           N
ATOM   1501  CA  ALA A 206      51.874   2.776  56.945  1.00 14.88           C
ATOM   1502  C   ALA A 206      52.073   3.237  58.389  1.00 14.79           C
ATOM   1503  O   ALA A 206      52.875   2.661  59.129  1.00 13.85           O
ATOM   1504  CB  ALA A 206      50.638   1.851  56.883  1.00 16.49           C
ATOM   1505  N   LEU A 207      51.347   4.277  58.783  1.00 14.15           N
ATOM   1506  CA  LEU A 207      51.375   4.740  60.167  1.00 12.66           C
ATOM   1507  C   LEU A 207      50.562   3.680  60.944  1.00 16.29           C
ATOM   1508  O   LEU A 207      49.746   2.964  60.340  1.00 14.52           O
ATOM   1509  CB  LEU A 207      50.671   6.087  60.286  1.00 13.71           C
ATOM   1510  CG  LEU A 207      51.472   7.333  59.895  1.00 15.55           C
ATOM   1511  CD1 LEU A 207      51.753   7.346  58.409  1.00 18.12           C
ATOM   1512  CD2 LEU A 207      50.679   8.575  60.319  1.00 15.34           C
ATOM   1513  N   ALA A 208      50.766   3.585  62.255  1.00 13.73           N
ATOM   1514  CA  ALA A 208      50.018   2.603  63.064  1.00 14.06           C
ATOM   1515  C   ALA A 208      48.516   2.836  62.896  1.00 14.51           C
ATOM   1516  O   ALA A 208      48.061   3.975  62.747  1.00 14.94           O
ATOM   1517  CB  ALA A 208      50.386   2.721  64.527  1.00 14.73           C
ATOM   1518  N   SER A 209      47.748   1.749  62.930  1.00 14.27           N
ATOM   1519  CA  SER A 209      46.300   1.834  62.786  1.00 14.76           C
ATOM   1520  C   SER A 209      45.592   2.473  63.980  1.00 15.39           C
ATOM   1521  O   SER A 209      44.441   2.916  63.868  1.00 14.86           O
ATOM   1522  CB  SER A 209      45.753   0.438  62.539  1.00 13.07           C
ATOM   1523  OG  SER A 209      46.214  -0.004  61.292  1.00 16.06           O
ATOM   1524  N   THR A 210      46.262   2.518  65.128  1.00 15.07           N
ATOM   1525  CA  THR A 210      45.680   3.142  66.300  1.00 15.01           C
ATOM   1526  C   THR A 210      46.776   3.660  67.222  1.00 16.12           C
ATOM   1527  O   THR A 210      47.959   3.366  67.014  1.00 16.66           O
ATOM   1528  CB  THR A 210      44.734   2.161  67.070  1.00 15.05           C
ATOM   1529  OG1 THR A 210      43.948   2.904  68.011  1.00 16.11           O
ATOM   1530  CG2 THR A 210      45.525   1.074  67.800  1.00 18.14           C
ATOM   1531  N   ALA A 211      46.377   4.453  68.209  1.00 15.12           N
ATOM   1532  CA  ALA A 211      47.318   5.027  69.169  1.00 15.12           C
ATOM   1533  C   ALA A 211      47.901   3.971  70.099  1.00 18.85           C
ATOM   1534  O   ALA A 211      47.277   2.940  70.381  1.00 17.24           O
ATOM   1535  CB  ALA A 211      46.613   6.119  70.006  1.00 16.64           C
ATOM   1536  N   GLY A 212      49.123   4.227  70.563  1.00 16.67           N
ATOM   1537  CA  GLY A 212      49.760   3.329  71.504  1.00 16.87           C
ATOM   1538  C   GLY A 212      50.752   2.337  70.939  1.00 16.31           C
ATOM   1539  O   GLY A 212      51.508   1.749  71.703  1.00 18.13           O
ATOM   1540  N   ASP A 213      50.767   2.157  69.617  1.00 16.93           N
ATOM   1541  CA  ASP A 213      51.674   1.200  68.976  1.00 17.29           C
ATOM   1542  C   ASP A 213      52.840   1.904  68.268  1.00 15.78           C
ATOM   1543  O   ASP A 213      52.635   2.891  67.584  1.00 15.35           O
ATOM   1544  CB  ASP A 213      50.933   0.371  67.918  1.00 19.35           C
ATOM   1545  CG  ASP A 213      49.788  -0.452  68.506  1.00 26.19           C
ATOM   1546  OD1 ASP A 213      49.836  -0.745  69.723  1.00 27.78           O
ATOM   1547  OD2 ASP A 213      48.860  -0.809  67.745  1.00 24.60           O
ATOM   1548  N   PRO A 214      54.074   1.403  68.434  1.00 15.74           N
ATOM   1549  CA  PRO A 214      55.171   2.080  67.739  1.00 14.60           C
ATOM   1550  C   PRO A 214      55.083   1.741  66.246  1.00 14.43           C
ATOM   1551  O   PRO A 214      54.422   0.759  65.843  1.00 16.09           O
ATOM   1552  CB  PRO A 214      56.416   1.459  68.378  1.00 13.10           C
ATOM   1553  CG  PRO A 214      55.954   0.006  68.589  1.00 16.16           C
ATOM   1554  CD  PRO A 214      54.553   0.208  69.159  1.00 15.49           C
ATOM   1555  N   TYR A 215      55.698   2.564  65.408  1.00 13.20           N
ATOM   1556  CA  TYR A 215      55.752   2.278  63.985  1.00 12.98           C
ATOM   1557  C   TYR A 215      56.936   3.021  63.400  1.00 13.76           C
ATOM   1558  O   TYR A 215      57.472   3.936  64.037  1.00 14.25           O
ATOM   1559  CB  TYR A 215      54.439   2.636  63.269  1.00 12.76           C
ATOM   1560  CG  TYR A 215      53.981   4.039  63.503  1.00 11.76           C
ATOM   1561  CD1 TYR A 215      53.286   4.368  64.672  1.00 13.09           C
ATOM   1562  CD2 TYR A 215      54.215   5.041  62.559  1.00 11.33           C
ATOM   1563  CE1 TYR A 215      52.818   5.662  64.890  1.00 11.88           C
ATOM   1564  CE2 TYR A 215      53.756   6.342  62.770  1.00 13.30           C
ATOM   1565  CZ  TYR A 215      53.057   6.637  63.939  1.00 12.62           C
ATOM   1566  OH  TYR A 215      52.584   7.905  64.166  1.00 12.55           O
ATOM   1567  N   PHE A 216      57.355   2.604  62.210  1.00 13.83           N
ATOM   1568  CA  PHE A 216      58.516   3.201  61.576  1.00 12.79           C
ATOM   1569  C   PHE A 216      58.232   3.465  60.113  1.00 15.18           C
ATOM   1570  O   PHE A 216      57.564   2.670  59.438  1.00 14.11           O
ATOM   1571  CB  PHE A 216      59.724   2.261  61.701  1.00 13.54           C
ATOM   1572  CG  PHE A 216      59.863   1.617  63.059  1.00 16.95           C
ATOM   1573  CD1 PHE A 216      59.019   0.573  63.434  1.00 16.04           C
ATOM   1574  CD2 PHE A 216      60.858   2.024  63.946  1.00 15.98           C
ATOM   1575  CE1 PHE A 216      59.158  -0.066  64.669  1.00 17.66           C
ATOM   1576  CE2 PHE A 216      61.014   1.390  65.196  1.00 18.58           C
ATOM   1577  CZ  PHE A 216      60.159   0.341  65.554  1.00 18.20           C
ATOM   1578  N   ILE A 217      58.738   4.589  59.623  1.00 12.43           N
ATOM   1579  CA  ILE A 217      58.543   4.962  58.227  1.00 11.90           C
ATOM   1580  C   ILE A 217      59.920   5.224  57.638  1.00 11.74           C
ATOM   1581  O   ILE A 217      60.651   6.114  58.105  1.00 12.50           O
ATOM   1582  CB AILE A 217      57.678   6.233  58.102  0.50 10.49           C
ATOM   1583  CB BILE A 217      57.695   6.257  58.097  0.50 11.66           C
ATOM   1584  CG1AILE A 217      56.313   5.987  58.754  0.50 12.66           C
ATOM   1585  CG1BILE A 217      56.336   6.068  58.786  0.50 14.52           C
ATOM   1586  CG2AILE A 217      57.514   6.624  56.612  0.50 11.27           C
ATOM   1587  CG2BILE A 217      57.514   6.628  56.605  0.50 12.06           C
ATOM   1588  CD1AILE A 217      55.471   7.219  58.848  0.50  8.26           C
ATOM   1589  CD1BILE A 217      55.486   4.988  58.174  0.50 13.69           C
ATOM   1590  N   ALA A 218      60.276   4.456  56.612  1.00 10.77           N
ATOM   1591  CA  ALA A 218      61.572   4.636  55.958  1.00 11.20           C
ATOM   1592  C   ALA A 218      61.429   5.823  55.011  1.00 10.39           C
ATOM   1593  O   ALA A 218      60.367   6.063  54.437  1.00 12.51           O
ATOM   1594  CB  ALA A 218      61.948   3.400  55.182  1.00 12.16           C
ATOM   1595  N   ASN A 219      62.519   6.541  54.822  1.00 11.43           N
ATOM   1596  CA  ASN A 219      62.517   7.737  53.992  1.00 12.17           C
ATOM   1597  C   ASN A 219      61.864   7.573  52.624  1.00 11.70           C
ATOM   1598  O   ASN A 219      62.352   6.819  51.784  1.00 12.57           O
ATOM   1599  CB  ASN A 219      63.962   8.235  53.826  1.00 12.75           C
ATOM   1600  CG  ASN A 219      64.035   9.580  53.134  1.00 14.59           C
ATOM   1601  OD1 ASN A 219      63.085  10.371  53.176  1.00 13.86           O
ATOM   1602  ND2 ASN A 219      65.166   9.859  52.512  1.00 16.07           N
ATOM   1603  N   GLY A 220      60.739   8.261  52.426  1.00 11.74           N
ATOM   1604  CA  GLY A 220      60.040   8.226  51.149  1.00 13.53           C
ATOM   1605  C   GLY A 220      59.030   7.107  50.938  1.00 13.26           C
ATOM   1606  O   GLY A 220      58.320   7.105  49.927  1.00 13.41           O
ATOM   1607  N   TRP A 221      58.925   6.194  51.899  1.00 12.34           N
ATOM   1608  CA  TRP A 221      58.034   5.030  51.765  1.00 12.10           C
ATOM   1609  C   TRP A 221      56.673   5.143  52.438  1.00 12.81           C
ATOM   1610  O   TRP A 221      55.836   4.243  52.293  1.00 13.72           O
ATOM   1611  CB  TRP A 221      58.747   3.784  52.310  1.00 11.65           C
ATOM   1612  CG  TRP A 221      59.935   3.336  51.478  1.00 13.51           C
ATOM   1613  CD1 TRP A 221      61.274   3.526  51.759  1.00 14.40           C
ATOM   1614  CD2 TRP A 221      59.888   2.558  50.275  1.00 14.37           C
ATOM   1615  NE1 TRP A 221      62.048   2.898  50.808  1.00 14.40           N
ATOM   1616  CE2 TRP A 221      61.228   2.295  49.891  1.00 16.38           C
ATOM   1617  CE3 TRP A 221      58.842   2.051  49.484  1.00 15.50           C
ATOM   1618  CZ2 TRP A 221      61.548   1.536  48.746  1.00 16.22           C
ATOM   1619  CZ3 TRP A 221      59.159   1.299  48.344  1.00 15.51           C
ATOM   1620  CH2 TRP A 221      60.502   1.047  47.990  1.00 16.65           C
ATOM   1621  N   GLY A 222      56.447   6.222  53.179  1.00 13.37           N
ATOM   1622  CA  GLY A 222      55.169   6.371  53.852  1.00 12.27           C
ATOM   1623  C   GLY A 222      54.132   7.069  52.982  1.00 12.04           C
ATOM   1624  O   GLY A 222      54.401   7.403  51.834  1.00 13.75           O
ATOM   1625  N   PRO A 223      52.915   7.277  53.504  1.00 13.47           N
ATOM   1626  CA  PRO A 223      51.859   7.952  52.739  1.00 14.26           C
ATOM   1627  C   PRO A 223      52.236   9.405  52.456  1.00 12.86           C
ATOM   1628  O   PRO A 223      52.901  10.059  53.266  1.00 13.52           O
ATOM   1629  CB  PRO A 223      50.636   7.832  53.647  1.00 16.34           C
ATOM   1630  CG  PRO A 223      51.226   7.794  55.028  1.00 16.48           C
ATOM   1631  CD  PRO A 223      52.444   6.890  54.845  1.00 14.99           C
ATOM   1632  N   LYS A 224      51.828   9.900  51.298  1.00 13.22           N
ATOM   1633  CA  LYS A 224      52.143  11.274  50.910  1.00 13.07           C
ATOM   1634  C   LYS A 224      50.933  11.975  50.300  1.00 16.12           C
ATOM   1635  O   LYS A 224      50.031  11.328  49.756  1.00 14.29           O
ATOM   1636  CB  LYS A 224      53.306  11.271  49.902  1.00 12.77           C
ATOM   1637  CG  LYS A 224      54.644  10.723  50.481  1.00 12.17           C
ATOM   1638  CD  LYS A 224      55.743  10.540  49.406  1.00 16.31           C
ATOM   1639  CE  LYS A 224      55.490   9.328  48.526  1.00 18.76           C
ATOM   1640  NZ  LYS A 224      55.571   8.027  49.291  1.00 16.19           N
ATOM   1641  N   TYR A 225      50.914  13.297  50.400  1.00 12.98           N
ATOM   1642  CA  TYR A 225      49.831  14.090  49.812  1.00 14.31           C
ATOM   1643  C   TYR A 225      50.428  15.273  49.072  1.00 14.84           C
ATOM   1644  O   TYR A 225      51.379  15.894  49.540  1.00 14.15           O
ATOM   1645  CB  TYR A 225      48.881  14.602  50.900  1.00 14.10           C
ATOM   1646  CG  TYR A 225      48.273  13.489  51.696  1.00 16.23           C
ATOM   1647  CD1 TYR A 225      49.012  12.821  52.678  1.00 14.41           C
ATOM   1648  CD2 TYR A 225      46.971  13.043  51.415  1.00 17.87           C
ATOM   1649  CE1 TYR A 225      48.465  11.723  53.357  1.00 19.26           C
ATOM   1650  CE2 TYR A 225      46.421  11.946  52.089  1.00 19.57           C
ATOM   1651  CZ  TYR A 225      47.181  11.296  53.050  1.00 22.03           C
ATOM   1652  OH  TYR A 225      46.678  10.184  53.688  1.00 26.77           O
ATOM   1653  N   LEU A 226      49.866  15.597  47.920  1.00 12.52           N
ATOM   1654  CA  LEU A 226      50.353  16.723  47.141  1.00 14.10           C
ATOM   1655  C   LEU A 226      49.399  17.893  47.248  1.00 15.35           C
ATOM   1656  O   LEU A 226      48.200  17.758  46.953  1.00 15.07           O
ATOM   1657  CB  LEU A 226      50.474  16.363  45.657  1.00 12.17           C
ATOM   1658  CG  LEU A 226      50.868  17.531  44.742  1.00 15.98           C
ATOM   1659  CD1 LEU A 226      52.364  17.861  44.983  1.00 16.23           C
ATOM   1660  CD2 LEU A 226      50.610  17.177  43.281  1.00 15.54           C
ATOM   1661  N   ASN A 227      49.914  19.037  47.674  1.00 13.16           N
ATOM   1662  CA  ASN A 227      49.086  20.233  47.727  1.00 12.50           C
ATOM   1663  C   ASN A 227      49.594  21.144  46.611  1.00 13.90           C
ATOM   1664  O   ASN A 227      50.793  21.412  46.514  1.00 13.09           O
ATOM   1665  CB  ASN A 227      49.179  20.925  49.084  1.00 12.64           C
ATOM   1666  CG  ASN A 227      48.291  22.149  49.149  1.00 12.81           C
ATOM   1667  OD1 ASN A 227      48.600  23.173  48.548  1.00 13.77           O
ATOM   1668  ND2 ASN A 227      47.171  22.037  49.856  1.00 13.59           N
ATOM   1669  N   SER A 228      48.692  21.641  45.770  1.00 11.90           N
ATOM   1670  CA  SER A 228      49.105  22.452  44.627  1.00 14.01           C
ATOM   1671  C   SER A 228      48.633  23.903  44.697  1.00 14.22           C
ATOM   1672  O   SER A 228      48.649  24.614  43.690  1.00 17.03           O
ATOM   1673  CB ASER A 228      48.574  21.815  43.329  0.50 14.50           C
ATOM   1674  CB BSER A 228      48.586  21.833  43.335  0.50 16.31           C
ATOM   1675  OG ASER A 228      49.030  20.476  43.162  0.50 11.62           O
ATOM   1676  OG BSER A 228      47.189  21.985  43.270  0.50 19.30           O
ATOM   1677  N   GLN A 229      48.222  24.347  45.874  1.00 14.23           N
ATOM   1678  CA  GLN A 229      47.705  25.704  46.013  1.00 16.66           C
ATOM   1679  C   GLN A 229      48.715  26.849  45.945  1.00 16.80           C
ATOM   1680  O   GLN A 229      48.417  27.921  45.395  1.00 16.84           O
ATOM   1681  CB  GLN A 229      46.913  25.804  47.317  1.00 20.55           C
ATOM   1682  CG  GLN A 229      46.114  27.104  47.479  1.00 29.13           C
ATOM   1683  CD  GLN A 229      45.005  27.251  46.446  1.00 34.33           C
ATOM   1684  OE1 GLN A 229      44.208  26.331  46.228  1.00 35.91           O
ATOM   1685  NE2 GLN A 229      44.943  28.416  45.810  1.00 37.46           N
ATOM   1686  N   TYR A 230      49.923  26.621  46.458  1.00 14.85           N
ATOM   1687  CA  TYR A 230      50.931  27.677  46.527  1.00 15.15           C
ATOM   1688  C   TYR A 230      52.243  27.244  45.903  1.00 18.45           C
ATOM   1689  O   TYR A 230      53.314  27.628  46.376  1.00 22.71           O
ATOM   1690  CB  TYR A 230      51.188  27.985  48.004  1.00 16.85           C
ATOM   1691  CG  TYR A 230      49.932  27.972  48.858  1.00 18.75           C
ATOM   1692  CD1 TYR A 230      49.022  29.018  48.787  1.00 17.51           C
ATOM   1693  CD2 TYR A 230      49.666  26.926  49.752  1.00 16.37           C
ATOM   1694  CE1 TYR A 230      47.874  29.034  49.583  1.00 17.30           C
ATOM   1695  CE2 TYR A 230      48.518  26.939  50.566  1.00 19.13           C
ATOM   1696  CZ  TYR A 230      47.626  28.001  50.469  1.00 19.16           C
ATOM   1697  OH  TYR A 230      46.485  28.021  51.257  1.00 20.98           O
ATOM   1698  N   GLY A 231      52.169  26.509  44.807  1.00 18.20           N
ATOM   1699  CA  GLY A 231      53.374  25.924  44.247  1.00 16.08           C
ATOM   1700  C   GLY A 231      53.100  24.478  44.654  1.00 15.96           C
ATOM   1701  O   GLY A 231      51.979  24.182  45.071  1.00 15.13           O
ATOM   1702  N   TYR A 232      54.065  23.569  44.546  1.00 13.10           N
ATOM   1703  CA  TYR A 232      53.797  22.183  44.933  1.00 12.10           C
ATOM   1704  C   TYR A 232      54.428  21.843  46.267  1.00 13.92           C
ATOM   1705  O   TYR A 232      55.616  22.098  46.470  1.00 13.01           O
ATOM   1706  CB  TYR A 232      54.349  21.197  43.894  1.00 12.47           C
ATOM   1707  CG  TYR A 232      53.606  21.168  42.577  1.00 12.23           C
ATOM   1708  CD1 TYR A 232      52.253  20.826  42.542  1.00 12.70           C
ATOM   1709  CD2 TYR A 232      54.260  21.441  41.373  1.00 15.13           C
ATOM   1710  CE1 TYR A 232      51.561  20.755  41.339  1.00 12.61           C
ATOM   1711  CE2 TYR A 232      53.576  21.367  40.150  1.00 15.99           C
ATOM   1712  CZ  TYR A 232      52.223  21.023  40.161  1.00 15.56           C
ATOM   1713  OH  TYR A 232      51.519  20.983  38.984  1.00 17.69           O
ATOM   1714  N   GLN A 233      53.645  21.249  47.163  1.00 13.37           N
ATOM   1715  CA  GLN A 233      54.186  20.826  48.449  1.00 13.52           C
ATOM   1716  C   GLN A 233      53.712  19.412  48.708  1.00 15.04           C
ATOM   1717  O   GLN A 233      52.541  19.091  48.503  1.00 13.55           O
ATOM   1718  CB  GLN A 233      53.734  21.755  49.575  1.00 14.50           C
ATOM   1719  CG  GLN A 233      54.227  23.197  49.355  1.00 13.83           C
ATOM   1720  CD  GLN A 233      53.873  24.108  50.498  1.00 15.76           C
ATOM   1721  OE1 GLN A 233      54.527  24.093  51.544  1.00 14.36           O
ATOM   1722  NE2 GLN A 233      52.812  24.904  50.320  1.00 15.07           N
ATOM   1723  N   ILE A 234      54.632  18.561  49.140  1.00 11.41           N
ATOM   1724  CA  ILE A 234      54.285  17.185  49.430  1.00 10.80           C
ATOM   1725  C   ILE A 234      54.414  16.954  50.922  1.00 12.50           C
ATOM   1726  O   ILE A 234      55.482  17.140  51.503  1.00 13.11           O
ATOM   1727  CB  ILE A 234      55.189  16.192  48.660  1.00 11.02           C
ATOM   1728  CG1 ILE A 234      54.980  16.366  47.152  1.00 13.66           C
ATOM   1729  CG2 ILE A 234      54.845  14.728  49.063  1.00 13.47           C
ATOM   1730  CD1 ILE A 234      56.071  15.658  46.286  1.00 15.81           C
ATOM   1731  N   VAL A 235      53.319  16.558  51.547  1.00 11.68           N
ATOM   1732  CA  VAL A 235      53.328  16.306  52.984  1.00 11.72           C
ATOM   1733  C   VAL A 235      53.427  14.798  53.218  1.00 12.74           C
ATOM   1734  O   VAL A 235      52.650  14.042  52.652  1.00 13.67           O
ATOM   1735  CB  VAL A 235      52.011  16.806  53.681  1.00 10.87           C
ATOM   1736  CG1 VAL A 235      52.070  16.507  55.180  1.00 10.24           C
ATOM   1737  CG2 VAL A 235      51.831  18.298  53.465  1.00 12.14           C
ATOM   1738  N   ALA A 236      54.397  14.365  54.031  1.00 11.46           N
ATOM   1739  CA  ALA A 236      54.531  12.940  54.363  1.00 11.43           C
ATOM   1740  C   ALA A 236      54.219  12.868  55.862  1.00 11.10           C
ATOM   1741  O   ALA A 236      55.068  13.140  56.696  1.00 11.97           O
ATOM   1742  CB  ALA A 236      55.970  12.445  54.077  1.00 11.59           C
ATOM   1743  N   PRO A 237      52.962  12.562  56.226  1.00 10.73           N
ATOM   1744  CA  PRO A 237      52.612  12.486  57.642  1.00 11.20           C
ATOM   1745  C   PRO A 237      53.403  11.440  58.419  1.00 11.67           C
ATOM   1746  O   PRO A 237      53.685  10.355  57.900  1.00 12.63           O
ATOM   1747  CB  PRO A 237      51.117  12.135  57.610  1.00 12.55           C
ATOM   1748  CG  PRO A 237      50.661  12.740  56.294  1.00 13.06           C
ATOM   1749  CD  PRO A 237      51.774  12.350  55.367  1.00 12.15           C
ATOM   1750  N   PHE A 238      53.744  11.777  59.658  1.00 11.77           N
ATOM   1751  CA  PHE A 238      54.431  10.858  60.564  1.00 13.06           C
ATOM   1752  C   PHE A 238      53.488  10.603  61.745  1.00 10.97           C
ATOM   1753  O   PHE A 238      53.352   9.476  62.192  1.00 12.65           O
ATOM   1754  CB  PHE A 238      55.743  11.459  61.087  1.00 11.14           C
ATOM   1755  CG  PHE A 238      56.861  11.502  60.076  1.00 11.11           C
ATOM   1756  CD1 PHE A 238      56.851  10.709  58.917  1.00 13.28           C
ATOM   1757  CD2 PHE A 238      57.972  12.302  60.326  1.00 12.95           C
ATOM   1758  CE1 PHE A 238      57.943  10.708  58.013  1.00 13.40           C
ATOM   1759  CE2 PHE A 238      59.069  12.311  59.431  1.00 12.01           C
ATOM   1760  CZ  PHE A 238      59.058  11.515  58.279  1.00 12.50           C
ATOM   1761  N   VAL A 239      52.867  11.662  62.259  1.00 10.66           N
ATOM   1762  CA  VAL A 239      51.903  11.551  63.357  1.00 12.01           C
ATOM   1763  C   VAL A 239      50.660  12.363  62.989  1.00 13.53           C
ATOM   1764  O   VAL A 239      50.767  13.534  62.593  1.00 12.55           O
ATOM   1765  CB  VAL A 239      52.444  12.109  64.697  1.00 12.46           C
ATOM   1766  CG1 VAL A 239      51.347  12.043  65.791  1.00 12.39           C
ATOM   1767  CG2 VAL A 239      53.665  11.299  65.144  1.00 12.50           C
ATOM   1768  N   THR A 240      49.491  11.722  63.094  1.00 14.58           N
ATOM   1769  CA  THR A 240      48.218  12.391  62.828  1.00 15.92           C
ATOM   1770  C   THR A 240      47.374  12.269  64.096  1.00 16.46           C
ATOM   1771  O   THR A 240      47.795  11.646  65.080  1.00 13.99           O
ATOM   1772  CB  THR A 240      47.440  11.739  61.653  1.00 16.83           C
ATOM   1773  OG1 THR A 240      46.923  10.455  62.059  1.00 17.01           O
ATOM   1774  CG2 THR A 240      48.345  11.571  60.435  1.00 16.68           C
ATOM   1775  N   ALA A 241      46.176  12.843  64.084  1.00 15.66           N
ATOM   1776  CA  ALA A 241      45.309  12.748  65.257  1.00 17.18           C
ATOM   1777  C   ALA A 241      45.100  11.309  65.721  1.00 16.34           C
ATOM   1778  O   ALA A 241      44.971  11.063  66.918  1.00 18.14           O
ATOM   1779  CB  ALA A 241      43.959  13.384  64.962  1.00 19.33           C
ATOM   1780  N   THR A 242      45.048  10.368  64.786  1.00 17.28           N
ATOM   1781  CA  THR A 242      44.834   8.966  65.130  1.00 17.66           C
ATOM   1782  C   THR A 242      45.862   8.474  66.121  1.00 17.54           C
ATOM   1783  O   THR A 242      45.532   7.805  67.098  1.00 17.22           O
ATOM   1784  CB  THR A 242      44.865   8.072  63.875  1.00 18.92           C
ATOM   1785  OG1 THR A 242      43.778   8.436  63.013  1.00 21.90           O
ATOM   1786  CG2 THR A 242      44.710   6.617  64.241  1.00 18.64           C
ATOM   1787  N   GLN A 243      47.119   8.823  65.868  1.00 15.92           N
ATOM   1788  CA  GLN A 243      48.192   8.401  66.755  1.00 14.92           C
ATOM   1789  C   GLN A 243      48.427   9.324  67.953  1.00 14.64           C
ATOM   1790  O   GLN A 243      48.797   8.862  69.028  1.00 13.58           O
ATOM   1791  CB  GLN A 243      49.500   8.260  65.963  1.00 13.73           C
ATOM   1792  CG  GLN A 243      49.452   7.227  64.838  1.00 15.26           C
ATOM   1793  CD  GLN A 243      48.776   7.751  63.580  1.00 13.53           C
ATOM   1794  OE1 GLN A 243      48.737   8.963  63.332  1.00 14.09           O
ATOM   1795  NE2 GLN A 243      48.264   6.840  62.764  1.00 14.85           N
ATOM   1796  N   ALA A 244      48.207  10.624  67.775  1.00 14.38           N
ATOM   1797  CA  ALA A 244      48.450  11.578  68.845  1.00 14.47           C
ATOM   1798  C   ALA A 244      47.416  11.537  69.958  1.00 16.15           C
ATOM   1799  O   ALA A 244      47.750  11.622  71.133  1.00 16.49           O
ATOM   1800  CB  ALA A 244      48.511  12.989  68.266  1.00 14.04           C
ATOM   1801  N   GLN A 245      46.157  11.393  69.569  1.00 17.83           N
ATOM   1802  CA  GLN A 245      45.063  11.421  70.542  1.00 19.44           C
ATOM   1803  C   GLN A 245      45.190  12.656  71.426  1.00 18.88           C
ATOM   1804  O   GLN A 245      45.397  13.754  70.907  1.00 18.10           O
ATOM   1805  CB  GLN A 245      45.026  10.131  71.358  1.00 21.44           C
ATOM   1806  CG  GLN A 245      44.630   8.938  70.492  1.00 26.18           C
ATOM   1807  CD  GLN A 245      43.230   9.071  69.870  1.00 32.89           C
ATOM   1808  OE1 GLN A 245      42.227   8.642  70.458  1.00 36.75           O
ATOM   1809  NE2 GLN A 245      43.159   9.670  68.678  1.00 31.53           N
ATOM   1810  N   ASP A 246      45.080  12.513  72.745  1.00 17.66           N
ATOM   1811  CA  ASP A 246      45.143  13.703  73.589  1.00 18.26           C
ATOM   1812  C   ASP A 246      46.475  14.440  73.621  1.00 17.47           C
ATOM   1813  O   ASP A 246      46.529  15.544  74.156  1.00 17.75           O
ATOM   1814  CB  ASP A 246      44.705  13.382  75.022  1.00 21.98           C
ATOM   1815  CG  ASP A 246      45.522  12.275  75.637  1.00 23.63           C
ATOM   1816  OD1 ASP A 246      45.394  11.121  75.167  1.00 27.15           O
ATOM   1817  OD2 ASP A 246      46.299  12.564  76.575  1.00 26.68           O
ATOM   1818  N   THR A 247      47.547  13.859  73.075  1.00 17.18           N
ATOM   1819  CA  THR A 247      48.816  14.599  73.083  1.00 16.26           C
ATOM   1820  C   THR A 247      48.659  15.754  72.101  1.00 15.34           C
ATOM   1821  O   THR A 247      49.446  16.697  72.109  1.00 17.66           O
ATOM   1822  CB  THR A 247      50.063  13.736  72.790  1.00 17.03           C
ATOM   1823  OG1 THR A 247      49.954  13.100  71.512  1.00 17.09           O
ATOM   1824  CG2 THR A 247      50.254  12.713  73.915  1.00 18.64           C
ATOM   1825  N   ASN A 248      47.660  15.650  71.219  1.00 16.07           N
ATOM   1826  CA  ASN A 248      47.266  16.798  70.402  1.00 15.77           C
ATOM   1827  C   ASN A 248      48.326  17.556  69.591  1.00 14.16           C
ATOM   1828  O   ASN A 248      48.604  18.740  69.822  1.00 15.42           O
ATOM   1829  CB  ASN A 248      46.511  17.723  71.396  1.00 17.46           C
ATOM   1830  CG  ASN A 248      45.819  18.900  70.753  1.00 18.06           C
ATOM   1831  OD1 ASN A 248      45.412  18.850  69.597  1.00 18.82           O
ATOM   1832  ND2 ASN A 248      45.647  19.956  71.554  1.00 18.79           N
ATOM   1833  N   TYR A 249      48.895  16.868  68.608  1.00 15.36           N
ATOM   1834  CA  TYR A 249      49.900  17.463  67.750  1.00 11.83           C
ATOM   1835  C   TYR A 249      49.969  16.687  66.448  1.00 13.22           C
ATOM   1836  O   TYR A 249      49.326  15.625  66.300  1.00 13.68           O
ATOM   1837  CB  TYR A 249      51.268  17.418  68.451  1.00 12.32           C
ATOM   1838  CG  TYR A 249      51.953  16.058  68.439  1.00 11.87           C
ATOM   1839  CD1 TYR A 249      51.611  15.070  69.371  1.00 11.04           C
ATOM   1840  CD2 TYR A 249      52.975  15.786  67.525  1.00 11.27           C
ATOM   1841  CE1 TYR A 249      52.282  13.833  69.399  1.00 13.02           C
ATOM   1842  CE2 TYR A 249      53.662  14.546  67.539  1.00 10.88           C
ATOM   1843  CZ  TYR A 249      53.313  13.585  68.478  1.00 11.93           C
ATOM   1844  OH  TYR A 249      54.019  12.394  68.512  1.00 11.92           O
ATOM   1845  N   THR A 250      50.701  17.236  65.483  1.00 12.51           N
ATOM   1846  CA  THR A 250      50.930  16.538  64.225  1.00 12.65           C
ATOM   1847  C   THR A 250      52.418  16.648  63.935  1.00 13.22           C
ATOM   1848  O   THR A 250      53.094  17.561  64.434  1.00 13.74           O
ATOM   1849  CB  THR A 250      50.152  17.107  63.020  1.00 11.84           C
ATOM   1850  OG1 THR A 250      50.384  18.499  62.904  1.00 12.66           O
ATOM   1851  CG2 THR A 250      48.642  16.838  63.183  1.00 12.75           C
ATOM   1852  N   LEU A 251      52.924  15.704  63.152  1.00 12.22           N
ATOM   1853  CA  LEU A 251      54.345  15.663  62.797  1.00 11.99           C
ATOM   1854  C   LEU A 251      54.427  15.102  61.389  1.00 11.68           C
ATOM   1855  O   LEU A 251      53.693  14.153  61.056  1.00 12.97           O
ATOM   1856  CB  LEU A 251      55.097  14.736  63.747  1.00 10.88           C
ATOM   1857  CG  LEU A 251      56.612  14.620  63.539  1.00 12.15           C
ATOM   1858  CD1 LEU A 251      57.282  15.925  63.959  1.00 12.93           C
ATOM   1859  CD2 LEU A 251      57.154  13.466  64.350  1.00 14.14           C
ATOM   1860  N   SER A 252      55.330  15.642  60.569  1.00 10.86           N
ATOM   1861  CA  SER A 252      55.459  15.170  59.197  1.00 11.36           C
ATOM   1862  C   SER A 252      56.686  15.817  58.573  1.00 12.46           C
ATOM   1863  O   SER A 252      57.419  16.559  59.237  1.00 13.71           O
ATOM   1864  CB  SER A 252      54.249  15.675  58.389  1.00 14.18           C
ATOM   1865  OG  SER A 252      54.254  17.104  58.391  1.00 15.10           O
ATOM   1866  N   THR A 253      56.939  15.484  57.313  1.00 10.97           N
ATOM   1867  CA  THR A 253      57.924  16.265  56.592  1.00 10.90           C
ATOM   1868  C   THR A 253      57.098  16.995  55.543  1.00 13.93           C
ATOM   1869  O   THR A 253      56.002  16.534  55.132  1.00 12.23           O
ATOM   1870  CB  THR A 253      59.028  15.464  55.848  1.00 13.17           C
ATOM   1871  OG1 THR A 253      58.441  14.528  54.946  1.00 13.42           O
ATOM   1872  CG2 THR A 253      59.963  14.764  56.854  1.00 11.30           C
ATOM   1873  N   ILE A 254      57.581  18.165  55.149  1.00 11.98           N
ATOM   1874  CA  ILE A 254      56.930  18.923  54.093  1.00 11.67           C
ATOM   1875  C   ILE A 254      58.012  19.200  53.060  1.00 12.36           C
ATOM   1876  O   ILE A 254      59.053  19.780  53.392  1.00 12.39           O
ATOM   1877  CB  ILE A 254      56.342  20.260  54.594  1.00 12.46           C
ATOM   1878  CG1 ILE A 254      55.302  20.001  55.690  1.00 12.92           C
ATOM   1879  CG2 ILE A 254      55.705  21.022  53.400  1.00 12.96           C
ATOM   1880  CD1 ILE A 254      54.726  21.289  56.267  1.00 13.67           C
ATOM   1881  N   SER A 255      57.778  18.745  51.823  1.00 11.08           N
ATOM   1882  CA  SER A 255      58.696  18.963  50.703  1.00 12.14           C
ATOM   1883  C   SER A 255      58.086  20.097  49.898  1.00 12.57           C
ATOM   1884  O   SER A 255      56.866  20.183  49.761  1.00 13.49           O
ATOM   1885  CB  SER A 255      58.830  17.718  49.847  1.00 11.12           C
ATOM   1886  OG  SER A 255      59.433  16.688  50.618  1.00 11.35           O
ATOM   1887  N   MET A 256      58.938  20.958  49.370  1.00 11.06           N
ATOM   1888  CA  MET A 256      58.474  22.165  48.698  1.00 12.15           C
ATOM   1889  C   MET A 256      59.178  22.541  47.411  1.00 13.82           C
ATOM   1890  O   MET A 256      60.408  22.442  47.304  1.00 13.40           O
ATOM   1891  CB  MET A 256      58.676  23.372  49.627  1.00 13.14           C
ATOM   1892  CG  MET A 256      58.126  23.284  51.041  1.00 14.83           C
ATOM   1893  SD  MET A 256      58.972  24.536  52.067  1.00 16.69           S
ATOM   1894  CE  MET A 256      58.440  23.990  53.640  1.00 19.47           C
ATOM   1895  N   SER A 257      58.394  22.998  46.437  1.00 11.89           N
ATOM   1896  CA  SER A 257      58.944  23.531  45.191  1.00 12.29           C
ATOM   1897  C   SER A 257      59.062  25.040  45.450  1.00 12.19           C
ATOM   1898  O   SER A 257      58.690  25.528  46.522  1.00 12.94           O
ATOM   1899  CB  SER A 257      57.947  23.368  44.039  1.00 14.04           C
ATOM   1900  OG  SER A 257      56.845  24.261  44.241  1.00 13.09           O
ATOM   1901  N   THR A 258      59.574  25.778  44.469  1.00 12.49           N
ATOM   1902  CA  THR A 258      59.628  27.224  44.602  1.00 12.55           C
ATOM   1903  C   THR A 258      58.192  27.701  44.395  1.00 14.12           C
ATOM   1904  O   THR A 258      57.311  26.932  43.978  1.00 14.55           O
ATOM   1905  CB  THR A 258      60.513  27.888  43.518  1.00 14.39           C
ATOM   1906  OG1 THR A 258      60.128  27.405  42.224  1.00 15.83           O
ATOM   1907  CG2 THR A 258      61.986  27.597  43.778  1.00 15.17           C
ATOM   1908  N   THR A 259      57.958  28.972  44.684  1.00 14.86           N
ATOM   1909  CA  THR A 259      56.626  29.542  44.511  1.00 15.84           C
ATOM   1910  C   THR A 259      56.543  30.146  43.113  1.00 17.19           C
ATOM   1911  O   THR A 259      57.398  30.950  42.731  1.00 17.81           O
ATOM   1912  CB  THR A 259      56.371  30.651  45.557  1.00 14.56           C
ATOM   1913  OG1 THR A 259      56.496  30.095  46.871  1.00 16.78           O
ATOM   1914  CG2 THR A 259      54.963  31.252  45.379  1.00 16.16           C
ATOM   1915  N   PRO A 260      55.533  29.738  42.323  1.00 16.49           N
ATOM   1916  CA  PRO A 260      55.365  30.271  40.965  1.00 19.48           C
ATOM   1917  C   PRO A 260      55.209  31.810  41.050  1.00 22.00           C
ATOM   1918  O   PRO A 260      54.636  32.340  42.017  1.00 21.77           O
ATOM   1919  CB  PRO A 260      54.083  29.598  40.480  1.00 19.53           C
ATOM   1920  CG  PRO A 260      54.007  28.323  41.274  1.00 19.14           C
ATOM   1921  CD  PRO A 260      54.488  28.743  42.644  1.00 18.87           C
ATOM   1922  N   SER A 261      55.705  32.516  40.040  1.00 25.36           N
ATOM   1923  CA  SER A 261      55.660  33.980  40.027  1.00 29.13           C
ATOM   1924  C   SER A 261      54.246  34.541  40.084  1.00 29.61           C
ATOM   1925  O   SER A 261      54.047  35.693  40.483  1.00 32.32           O
ATOM   1926  CB  SER A 261      56.365  34.515  38.774  1.00 29.30           C
ATOM   1927  OG  SER A 261      55.678  34.104  37.608  1.00 33.84           O
ATOM   1928  N   THR A 262      53.273  33.724  39.699  1.00 29.66           N
ATOM   1929  CA  THR A 262      51.877  34.128  39.676  1.00 31.48           C
ATOM   1930  C   THR A 262      51.149  33.840  40.987  1.00 30.19           C
ATOM   1931  O   THR A 262      49.981  34.195  41.150  1.00 31.32           O
ATOM   1932  CB  THR A 262      51.121  33.399  38.541  1.00 34.89           C
ATOM   1933  OG1 THR A 262      51.088  31.990  38.814  1.00 37.21           O
ATOM   1934  CG2 THR A 262      51.820  33.629  37.200  1.00 36.59           C
ATOM   1935  N   VAL A 263      51.841  33.194  41.919  1.00 25.59           N
ATOM   1936  CA  VAL A 263      51.257  32.842  43.200  1.00 25.25           C
ATOM   1937  C   VAL A 263      51.684  33.763  44.343  1.00 22.20           C
ATOM   1938  O   VAL A 263      52.852  34.122  44.468  1.00 22.74           O
ATOM   1939  CB  VAL A 263      51.625  31.384  43.578  1.00 24.09           C
ATOM   1940  CG1 VAL A 263      51.282  31.115  45.034  1.00 24.85           C
ATOM   1941  CG2 VAL A 263      50.892  30.420  42.660  1.00 25.96           C
ATOM   1942  N   THR A 264      50.727  34.153  45.177  1.00 24.35           N
ATOM   1943  CA  THR A 264      51.042  34.998  46.321  1.00 23.22           C
ATOM   1944  C   THR A 264      51.411  34.037  47.450  1.00 20.76           C
ATOM   1945  O   THR A 264      50.658  33.105  47.735  1.00 22.49           O
ATOM   1946  CB  THR A 264      49.817  35.848  46.748  1.00 26.28           C
ATOM   1947  OG1 THR A 264      49.570  36.857  45.757  1.00 27.96           O
ATOM   1948  CG2 THR A 264      50.061  36.510  48.100  1.00 27.53           C
ATOM   1949  N   VAL A 265      52.574  34.231  48.066  1.00 19.52           N
ATOM   1950  CA  VAL A 265      52.981  33.360  49.176  1.00 18.56           C
ATOM   1951  C   VAL A 265      51.951  33.564  50.292  1.00 17.89           C
ATOM   1952  O   VAL A 265      51.744  34.681  50.754  1.00 18.54           O
ATOM   1953  CB  VAL A 265      54.389  33.723  49.716  1.00 18.13           C
ATOM   1954  CG1 VAL A 265      54.680  32.903  50.949  1.00 18.52           C
ATOM   1955  CG2 VAL A 265      55.460  33.478  48.641  1.00 19.56           C
ATOM   1956  N   PRO A 266      51.309  32.479  50.754  1.00 17.29           N
ATOM   1957  CA  PRO A 266      50.305  32.639  51.806  1.00 17.30           C
ATOM   1958  C   PRO A 266      50.811  33.001  53.188  1.00 18.62           C
ATOM   1959  O   PRO A 266      51.957  32.718  53.538  1.00 17.04           O
ATOM   1960  CB  PRO A 266      49.587  31.290  51.800  1.00 18.00           C
ATOM   1961  CG  PRO A 266      50.702  30.325  51.460  1.00 17.41           C
ATOM   1962  CD  PRO A 266      51.446  31.063  50.356  1.00 16.29           C
ATOM   1963  N   THR A 267      49.944  33.655  53.959  1.00 17.83           N
ATOM   1964  CA  THR A 267      50.251  33.996  55.344  1.00 16.82           C
ATOM   1965  C   THR A 267      49.435  33.025  56.184  1.00 17.26           C
ATOM   1966  O   THR A 267      48.280  32.704  55.850  1.00 17.49           O
ATOM   1967  CB  THR A 267      49.828  35.440  55.703  1.00 17.56           C
ATOM   1968  OG1 THR A 267      50.712  36.359  55.062  1.00 20.43           O
ATOM   1969  CG2 THR A 267      49.887  35.657  57.215  1.00 20.09           C
ATOM   1970  N   TRP A 268      50.035  32.554  57.269  1.00 14.88           N
ATOM   1971  CA  TRP A 268      49.408  31.604  58.171  1.00 14.36           C
ATOM   1972  C   TRP A 268      49.400  32.113  59.605  1.00 13.90           C
ATOM   1973  O   TRP A 268      50.344  32.780  60.044  1.00 14.90           O
ATOM   1974  CB  TRP A 268      50.184  30.265  58.196  1.00 14.39           C
ATOM   1975  CG  TRP A 268      50.423  29.637  56.856  1.00 15.09           C
ATOM   1976  CD1 TRP A 268      51.464  29.879  56.000  1.00 16.01           C
ATOM   1977  CD2 TRP A 268      49.577  28.685  56.206  1.00 14.10           C
ATOM   1978  NE1 TRP A 268      51.312  29.132  54.850  1.00 17.12           N
ATOM   1979  CE2 TRP A 268      50.164  28.391  54.952  1.00 15.77           C
ATOM   1980  CE3 TRP A 268      48.374  28.049  56.563  1.00 16.43           C
ATOM   1981  CZ2 TRP A 268      49.591  27.491  54.050  1.00 14.42           C
ATOM   1982  CZ3 TRP A 268      47.804  27.151  55.662  1.00 15.32           C
ATOM   1983  CH2 TRP A 268      48.418  26.884  54.422  1.00 15.13           C
ATOM   1984  N   SER A 269      48.349  31.770  60.336  1.00 13.43           N
ATOM   1985  CA  SER A 269      48.270  32.105  61.761  1.00 14.44           C
ATOM   1986  C   SER A 269      47.467  30.977  62.372  1.00 15.00           C
ATOM   1987  O   SER A 269      46.264  30.867  62.135  1.00 15.59           O
ATOM   1988  CB  SER A 269      47.582  33.455  61.994  1.00 15.77           C
ATOM   1989  OG  SER A 269      47.610  33.770  63.391  1.00 19.08           O
ATOM   1990  N   PHE A 270      48.130  30.127  63.155  1.00 12.40           N
ATOM   1991  CA  PHE A 270      47.476  28.959  63.745  1.00 13.03           C
ATOM   1992  C   PHE A 270      47.172  29.069  65.224  1.00 14.63           C
ATOM   1993  O   PHE A 270      47.787  29.848  65.937  1.00 16.76           O
ATOM   1994  CB  PHE A 270      48.359  27.716  63.567  1.00 14.43           C
ATOM   1995  CG  PHE A 270      48.633  27.374  62.149  1.00 15.85           C
ATOM   1996  CD1 PHE A 270      47.724  26.612  61.424  1.00 15.24           C
ATOM   1997  CD2 PHE A 270      49.801  27.813  61.533  1.00 17.34           C
ATOM   1998  CE1 PHE A 270      47.970  26.288  60.086  1.00 16.65           C
ATOM   1999  CE2 PHE A 270      50.062  27.502  60.209  1.00 15.87           C
ATOM   2000  CZ  PHE A 270      49.139  26.733  59.480  1.00 16.81           C
ATOM   2001  N   PRO A 271      46.215  28.269  65.712  1.00 15.78           N
ATOM   2002  CA  PRO A 271      45.909  28.341  67.147  1.00 16.84           C
ATOM   2003  C   PRO A 271      47.114  27.891  67.995  1.00 15.73           C
ATOM   2004  O   PRO A 271      47.399  28.446  69.056  1.00 18.45           O
ATOM   2005  CB  PRO A 271      44.730  27.381  67.299  1.00 16.24           C
ATOM   2006  CG  PRO A 271      44.032  27.483  65.961  1.00 16.90           C
ATOM   2007  CD  PRO A 271      45.199  27.484  64.983  1.00 15.61           C
ATOM   2008  N   GLY A 272      47.821  26.873  67.519  1.00 15.59           N
ATOM   2009  CA  GLY A 272      48.951  26.374  68.278  1.00 14.38           C
ATOM   2010  C   GLY A 272      50.316  26.650  67.693  1.00 11.43           C
ATOM   2011  O   GLY A 272      50.483  26.939  66.516  1.00 12.83           O
ATOM   2012  N   ALA A 273      51.312  26.545  68.555  1.00 11.55           N
ATOM   2013  CA  ALA A 273      52.694  26.748  68.150  1.00 12.80           C
ATOM   2014  C   ALA A 273      53.102  25.688  67.123  1.00 12.71           C
ATOM   2015  O   ALA A 273      52.535  24.586  67.086  1.00 13.58           O
ATOM   2016  CB  ALA A 273      53.591  26.635  69.379  1.00 13.17           C
ATOM   2017  N   CYS A 274      54.081  26.023  66.286  1.00 12.61           N
ATOM   2018  CA  CYS A 274      54.595  25.052  65.338  1.00 12.79           C
ATOM   2019  C   CYS A 274      56.059  25.379  65.109  1.00 12.95           C
ATOM   2020  O   CYS A 274      56.549  26.442  65.512  1.00 13.99           O
ATOM   2021  CB  CYS A 274      53.809  25.028  64.009  1.00 12.93           C
ATOM   2022  SG  CYS A 274      53.960  26.462  62.934  1.00 12.84           S
ATOM   2023  N   ALA A 275      56.767  24.448  64.504  1.00 11.83           N
ATOM   2024  CA  ALA A 275      58.194  24.652  64.248  1.00 12.06           C
ATOM   2025  C   ALA A 275      58.628  23.716  63.152  1.00 12.71           C
ATOM   2026  O   ALA A 275      57.938  22.744  62.837  1.00 12.08           O
ATOM   2027  CB  ALA A 275      59.007  24.329  65.526  1.00 12.09           C
ATOM   2028  N   PHE A 276      59.777  24.001  62.546  1.00 12.27           N
ATOM   2029  CA  PHE A 276      60.295  23.060  61.571  1.00 11.17           C
ATOM   2030  C   PHE A 276      61.807  23.160  61.559  1.00 13.15           C
ATOM   2031  O   PHE A 276      62.376  24.176  61.965  1.00 12.61           O
ATOM   2032  CB  PHE A 276      59.721  23.286  60.157  1.00 13.26           C
ATOM   2033  CG  PHE A 276      60.071  24.613  59.528  1.00 14.42           C
ATOM   2034  CD1 PHE A 276      61.269  24.781  58.830  1.00 15.70           C
ATOM   2035  CD2 PHE A 276      59.158  25.674  59.571  1.00 16.08           C
ATOM   2036  CE1 PHE A 276      61.552  26.002  58.172  1.00 16.74           C
ATOM   2037  CE2 PHE A 276      59.428  26.886  58.922  1.00 18.32           C
ATOM   2038  CZ  PHE A 276      60.627  27.046  58.220  1.00 16.27           C
ATOM   2039  N   GLN A 277      62.431  22.067  61.146  1.00 12.50           N
ATOM   2040  CA  GLN A 277      63.877  22.001  61.020  1.00 12.54           C
ATOM   2041  C   GLN A 277      64.145  21.614  59.578  1.00 11.32           C
ATOM   2042  O   GLN A 277      63.665  20.579  59.091  1.00 12.00           O
ATOM   2043  CB  GLN A 277      64.476  20.936  61.922  1.00 11.67           C
ATOM   2044  CG  GLN A 277      66.000  20.825  61.702  1.00 12.00           C
ATOM   2045  CD  GLN A 277      66.629  19.726  62.526  1.00 14.51           C
ATOM   2046  OE1 GLN A 277      66.229  18.554  62.431  1.00 13.33           O
ATOM   2047  NE2 GLN A 277      67.636  20.086  63.335  1.00 13.55           N
ATOM   2048  N   VAL A 278      64.895  22.454  58.881  1.00  9.73           N
ATOM   2049  CA  VAL A 278      65.229  22.160  57.495  1.00 10.60           C
ATOM   2050  C   VAL A 278      66.122  20.924  57.419  1.00 14.14           C
ATOM   2051  O   VAL A 278      67.089  20.807  58.177  1.00 12.70           O
ATOM   2052  CB  VAL A 278      65.982  23.338  56.835  1.00 11.96           C
ATOM   2053  CG1 VAL A 278      66.439  22.953  55.428  1.00 12.71           C
ATOM   2054  CG2 VAL A 278      65.060  24.585  56.787  1.00 12.23           C
ATOM   2055  N   GLN A 279      65.790  19.994  56.522  1.00 12.10           N
ATOM   2056  CA  GLN A 279      66.627  18.804  56.336  1.00 13.15           C
ATOM   2057  C   GLN A 279      67.467  18.985  55.069  1.00 13.02           C
ATOM   2058  O   GLN A 279      68.694  18.754  55.068  1.00 15.65           O
ATOM   2059  CB  GLN A 279      65.751  17.548  56.225  1.00 11.13           C
ATOM   2060  CG  GLN A 279      64.889  17.320  57.442  1.00  9.92           C
ATOM   2061  CD  GLN A 279      65.700  17.300  58.723  1.00 11.40           C
ATOM   2062  OE1 GLN A 279      66.725  16.616  58.801  1.00 12.55           O
ATOM   2063  NE2 GLN A 279      65.258  18.033  59.722  1.00 11.88           N
ATOM   2064  N   GLU A 280      66.821  19.435  54.002  1.00 12.83           N
ATOM   2065  CA  GLU A 280      67.489  19.656  52.725  1.00 12.56           C
ATOM   2066  C   GLU A 280      66.937  20.947  52.148  1.00 12.52           C
ATOM   2067  O   GLU A 280      65.737  21.200  52.244  1.00 13.64           O
ATOM   2068  CB  GLU A 280      67.159  18.517  51.731  1.00 15.09           C
ATOM   2069  CG  GLU A 280      67.762  18.729  50.327  1.00 16.62           C
ATOM   2070  CD  GLU A 280      67.353  17.653  49.321  1.00 20.17           C
ATOM   2071  OE1 GLU A 280      66.608  16.723  49.693  1.00 15.02           O
ATOM   2072  OE2 GLU A 280      67.776  17.749  48.146  1.00 21.90           O
ATOM   2073  N   GLY A 281      67.805  21.761  51.564  1.00 12.42           N
ATOM   2074  CA  GLY A 281      67.324  22.968  50.917  1.00 11.94           C
ATOM   2075  C   GLY A 281      67.497  24.276  51.634  1.00 13.07           C
ATOM   2076  O   GLY A 281      68.260  24.388  52.591  1.00 12.33           O
ATOM   2077  N   ARG A 282      66.736  25.273  51.183  1.00 11.02           N
ATOM   2078  CA  ARG A 282      66.857  26.627  51.709  1.00 10.58           C
ATOM   2079  C   ARG A 282      65.452  27.184  51.796  1.00 11.32           C
ATOM   2080  O   ARG A 282      64.785  27.379  50.767  1.00 13.62           O
ATOM   2081  CB  ARG A 282      67.717  27.448  50.730  1.00 12.47           C
ATOM   2082  CG  ARG A 282      69.100  26.832  50.466  1.00 15.46           C
ATOM   2083  CD  ARG A 282      70.001  27.766  49.667  1.00 17.47           C
ATOM   2084  NE  ARG A 282      69.588  27.922  48.279  1.00 16.86           N
ATOM   2085  CZ  ARG A 282      69.335  29.092  47.692  1.00 18.65           C
ATOM   2086  NH1 ARG A 282      69.432  30.236  48.361  1.00 19.03           N
ATOM   2087  NH2 ARG A 282      69.022  29.127  46.410  1.00 16.04           N
ATOM   2088  N   VAL A 283      65.017  27.454  53.020  1.00  9.71           N
ATOM   2089  CA  VAL A 283      63.649  27.899  53.239  1.00 12.89           C
ATOM   2090  C   VAL A 283      63.667  29.244  53.931  1.00 13.35           C
ATOM   2091  O   VAL A 283      64.319  29.418  54.964  1.00 13.69           O
ATOM   2092  CB  VAL A 283      62.903  26.853  54.107  1.00 12.88           C
ATOM   2093  CG1 VAL A 283      61.452  27.306  54.407  1.00 16.03           C
ATOM   2094  CG2 VAL A 283      62.908  25.504  53.384  1.00 14.12           C
ATOM   2095  N   VAL A 284      62.938  30.194  53.353  1.00 11.82           N
ATOM   2096  CA  VAL A 284      62.851  31.527  53.924  1.00 12.62           C
ATOM   2097  C   VAL A 284      61.609  31.620  54.805  1.00 14.13           C
ATOM   2098  O   VAL A 284      60.527  31.160  54.411  1.00 15.15           O
ATOM   2099  CB  VAL A 284      62.739  32.596  52.813  1.00 12.93           C
ATOM   2100  CG1 VAL A 284      62.412  33.969  53.423  1.00 15.38           C
ATOM   2101  CG2 VAL A 284      64.047  32.663  52.045  1.00 14.35           C
ATOM   2102  N   VAL A 285      61.775  32.149  56.011  1.00 12.55           N
ATOM   2103  CA  VAL A 285      60.638  32.340  56.897  1.00 14.60           C
ATOM   2104  C   VAL A 285      60.544  33.802  57.267  1.00 15.60           C
ATOM   2105  O   VAL A 285      61.558  34.466  57.534  1.00 14.93           O
ATOM   2106  CB AVAL A 285      60.717  31.453  58.185  0.50 14.02           C
ATOM   2107  CB BVAL A 285      60.772  31.535  58.206  0.50 14.03           C
ATOM   2108  CG1AVAL A 285      61.668  32.050  59.211  0.50 12.78           C
ATOM   2109  CG1BVAL A 285      60.640  30.075  57.910  0.50 13.23           C
ATOM   2110  CG2AVAL A 285      59.318  31.281  58.782  0.50 14.88           C
ATOM   2111  CG2BVAL A 285      62.112  31.817  58.883  0.50 15.51           C
ATOM   2112  N   GLN A 286      59.319  34.315  57.226  1.00 14.08           N
ATOM   2113  CA  GLN A 286      59.073  35.696  57.602  1.00 16.02           C
ATOM   2114  C   GLN A 286      58.016  35.625  58.691  1.00 13.86           C
ATOM   2115  O   GLN A 286      56.826  35.410  58.410  1.00 14.02           O
ATOM   2116  CB  GLN A 286      58.573  36.508  56.423  1.00 16.53           C
ATOM   2117  CG  GLN A 286      58.417  37.981  56.807  1.00 22.38           C
ATOM   2118  CD  GLN A 286      57.910  38.821  55.671  1.00 27.17           C
ATOM   2119  OE1 GLN A 286      58.483  38.814  54.584  1.00 28.95           O
ATOM   2120  NE2 GLN A 286      56.819  39.549  55.908  1.00 30.45           N
ATOM   2121  N   ILE A 287      58.451  35.828  59.932  1.00 13.69           N
ATOM   2122  CA  ILE A 287      57.568  35.710  61.090  1.00 12.61           C
ATOM   2123  C   ILE A 287      57.266  37.045  61.743  1.00 15.70           C
ATOM   2124  O   ILE A 287      58.178  37.779  62.094  1.00 16.24           O
ATOM   2125  CB  ILE A 287      58.195  34.779  62.163  1.00 14.45           C
ATOM   2126  CG1 ILE A 287      58.661  33.462  61.506  1.00 12.84           C
ATOM   2127  CG2 ILE A 287      57.180  34.483  63.260  1.00 13.78           C
ATOM   2128  CD1 ILE A 287      59.643  32.669  62.365  1.00 15.60           C
ATOM   2129  N   GLY A 288      55.978  37.351  61.897  1.00 16.38           N
ATOM   2130  CA  GLY A 288      55.594  38.604  62.528  1.00 17.88           C
ATOM   2131  C   GLY A 288      56.221  39.811  61.856  1.00 15.87           C
ATOM   2132  O   GLY A 288      56.120  39.983  60.643  1.00 17.31           O
ATOM   2133  N   ASP A 289      56.875  40.650  62.658  1.00 18.22           N
ATOM   2134  CA  ASP A 289      57.525  41.833  62.120  1.00 19.78           C
ATOM   2135  C   ASP A 289      59.032  41.646  61.930  1.00 20.57           C
ATOM   2136  O   ASP A 289      59.761  42.613  61.685  1.00 22.10           O
ATOM   2137  CB  ASP A 289      57.239  43.058  63.017  1.00 19.81           C
ATOM   2138  CG  ASP A 289      57.729  42.888  64.458  1.00 24.48           C
ATOM   2139  OD1 ASP A 289      58.359  41.861  64.795  1.00 25.09           O
ATOM   2140  OD2 ASP A 289      57.487  43.809  65.279  1.00 27.52           O
ATOM   2141  N   TYR A 290      59.500  40.406  62.009  1.00 20.57           N
ATOM   2142  CA  TYR A 290      60.928  40.140  61.824  1.00 19.57           C
ATOM   2143  C   TYR A 290      61.286  40.039  60.351  1.00 18.99           C
ATOM   2144  O   TYR A 290      60.426  39.797  59.513  1.00 20.40           O
ATOM   2145  CB  TYR A 290      61.329  38.838  62.520  1.00 18.76           C
ATOM   2146  CG  TYR A 290      61.299  38.912  64.027  1.00 21.75           C
ATOM   2147  CD1 TYR A 290      60.136  38.617  64.738  1.00 19.02           C
ATOM   2148  CD2 TYR A 290      62.439  39.267  64.744  1.00 21.28           C
ATOM   2149  CE1 TYR A 290      60.108  38.670  66.130  1.00 22.32           C
ATOM   2150  CE2 TYR A 290      62.426  39.323  66.139  1.00 23.30           C
ATOM   2151  CZ  TYR A 290      61.259  39.023  66.821  1.00 20.94           C
ATOM   2152  OH  TYR A 290      61.246  39.078  68.188  1.00 25.29           O
ATOM   2153  N   ALA A 291      62.568  40.227  60.048  1.00 17.54           N
ATOM   2154  CA  ALA A 291      63.070  40.144  58.687  1.00 20.32           C
ATOM   2155  C   ALA A 291      62.971  38.731  58.119  1.00 18.39           C
ATOM   2156  O   ALA A 291      63.146  37.748  58.851  1.00 19.53           O
ATOM   2157  CB  ALA A 291      64.551  40.594  58.654  1.00 22.16           C
ATOM   2158  N   ALA A 292      62.691  38.638  56.821  1.00 19.81           N
ATOM   2159  CA  ALA A 292      62.641  37.347  56.151  1.00 18.63           C
ATOM   2160  C   ALA A 292      64.049  36.766  56.382  1.00 19.26           C
ATOM   2161  O   ALA A 292      65.054  37.463  56.194  1.00 20.34           O
ATOM   2162  CB  ALA A 292      62.368  37.534  54.674  1.00 20.94           C
ATOM   2163  N   THR A 293      64.119  35.501  56.789  1.00 14.76           N
ATOM   2164  CA  THR A 293      65.400  34.876  57.116  1.00 14.49           C
ATOM   2165  C   THR A 293      65.483  33.509  56.453  1.00 14.25           C
ATOM   2166  O   THR A 293      64.546  32.718  56.535  1.00 13.92           O
ATOM   2167  CB  THR A 293      65.504  34.733  58.655  1.00 14.80           C
ATOM   2168  OG1 THR A 293      65.441  36.042  59.245  1.00 16.62           O
ATOM   2169  CG2 THR A 293      66.793  34.031  59.071  1.00 15.47           C
ATOM   2170  N   GLU A 294      66.602  33.237  55.794  1.00 13.32           N
ATOM   2171  CA  GLU A 294      66.783  31.965  55.092  1.00 13.86           C
ATOM   2172  C   GLU A 294      67.471  30.941  55.977  1.00 14.94           C
ATOM   2173  O   GLU A 294      68.539  31.212  56.538  1.00 16.44           O
ATOM   2174  CB  GLU A 294      67.618  32.181  53.829  1.00 16.20           C
ATOM   2175  CG  GLU A 294      67.604  30.992  52.874  1.00 16.79           C
ATOM   2176  CD  GLU A 294      68.501  31.212  51.658  1.00 20.93           C
ATOM   2177  OE1 GLU A 294      68.241  32.165  50.885  1.00 27.24           O
ATOM   2178  OE2 GLU A 294      69.465  30.440  51.489  1.00 22.51           O
ATOM   2179  N   LEU A 295      66.850  29.770  56.077  1.00 12.73           N
ATOM   2180  CA  LEU A 295      67.348  28.650  56.871  1.00 11.10           C
ATOM   2181  C   LEU A 295      67.936  27.561  55.991  1.00 13.58           C
ATOM   2182  O   LEU A 295      67.362  27.199  54.947  1.00 14.44           O
ATOM   2183  CB  LEU A 295      66.213  28.016  57.686  1.00 12.35           C
ATOM   2184  CG  LEU A 295      65.801  28.745  58.964  1.00 12.61           C
ATOM   2185  CD1 LEU A 295      65.083  30.044  58.593  1.00 14.60           C
ATOM   2186  CD2 LEU A 295      64.882  27.843  59.793  1.00 16.64           C
ATOM   2187  N   GLY A 296      69.056  27.011  56.455  1.00 12.14           N
ATOM   2188  CA  GLY A 296      69.746  25.937  55.762  1.00 12.90           C
ATOM   2189  C   GLY A 296      69.670  24.647  56.578  1.00 12.75           C
ATOM   2190  O   GLY A 296      68.909  24.576  57.558  1.00 12.78           O
ATOM   2191  N   SER A 297      70.469  23.632  56.229  1.00 12.56           N
ATOM   2192  CA  SER A 297      70.328  22.366  56.948  1.00 13.12           C
ATOM   2193  C   SER A 297      70.478  22.410  58.437  1.00 13.43           C
ATOM   2194  O   SER A 297      71.406  23.017  58.979  1.00 12.76           O
ATOM   2195  CB ASER A 297      71.324  21.347  56.415  0.50 15.26           C
ATOM   2196  CB BSER A 297      71.216  21.247  56.362  0.50 15.99           C
ATOM   2197  OG ASER A 297      72.623  21.680  56.844  0.50 13.38           O
ATOM   2198  OG BSER A 297      72.411  21.702  55.763  0.50 13.46           O
ATOM   2199  N   GLY A 298      69.529  21.755  59.098  1.00 11.82           N
ATOM   2200  CA  GLY A 298      69.519  21.685  60.537  1.00 11.44           C
ATOM   2201  C   GLY A 298      68.992  22.911  61.260  1.00  9.90           C
ATOM   2202  O   GLY A 298      68.766  22.846  62.460  1.00 11.75           O
ATOM   2203  N   ASP A 299      68.797  24.019  60.548  1.00 10.69           N
ATOM   2204  CA  ASP A 299      68.293  25.243  61.160  1.00 10.99           C
ATOM   2205  C   ASP A 299      66.834  25.057  61.545  1.00 13.19           C
ATOM   2206  O   ASP A 299      66.081  24.390  60.832  1.00 11.98           O
ATOM   2207  CB  ASP A 299      68.398  26.431  60.191  1.00 10.46           C
ATOM   2208  CG  ASP A 299      69.833  26.863  59.921  1.00 11.14           C
ATOM   2209  OD1 ASP A 299      70.741  26.451  60.673  1.00 13.29           O
ATOM   2210  OD2 ASP A 299      70.055  27.640  58.966  1.00 11.96           O
ATOM   2211  N   VAL A 300      66.443  25.694  62.642  1.00 11.46           N
ATOM   2212  CA  VAL A 300      65.085  25.564  63.171  1.00 12.36           C
ATOM   2213  C   VAL A 300      64.345  26.889  63.302  1.00 12.66           C
ATOM   2214  O   VAL A 300      64.910  27.885  63.775  1.00 12.31           O
ATOM   2215  CB  VAL A 300      65.155  24.898  64.569  1.00 11.94           C
ATOM   2216  CG1 VAL A 300      63.772  24.865  65.216  1.00 14.02           C
ATOM   2217  CG2 VAL A 300      65.726  23.471  64.441  1.00 11.29           C
ATOM   2218  N   ALA A 301      63.076  26.908  62.885  1.00 10.73           N
ATOM   2219  CA  ALA A 301      62.275  28.128  63.037  1.00 12.53           C
ATOM   2220  C   ALA A 301      61.140  27.773  63.960  1.00 14.09           C
ATOM   2221  O   ALA A 301      60.546  26.711  63.818  1.00 12.86           O
ATOM   2222  CB  ALA A 301      61.693  28.585  61.706  1.00 13.70           C
ATOM   2223  N   PHE A 302      60.824  28.668  64.889  1.00 11.87           N
ATOM   2224  CA  PHE A 302      59.725  28.418  65.827  1.00 11.98           C
ATOM   2225  C   PHE A 302      58.731  29.563  65.735  1.00 13.42           C
ATOM   2226  O   PHE A 302      59.126  30.729  65.811  1.00 12.78           O
ATOM   2227  CB  PHE A 302      60.216  28.342  67.284  1.00 11.90           C
ATOM   2228  CG  PHE A 302      59.083  28.281  68.291  1.00 11.50           C
ATOM   2229  CD1 PHE A 302      58.427  27.076  68.546  1.00 11.75           C
ATOM   2230  CD2 PHE A 302      58.617  29.456  68.919  1.00 12.53           C
ATOM   2231  CE1 PHE A 302      57.315  27.035  69.407  1.00 11.55           C
ATOM   2232  CE2 PHE A 302      57.503  29.426  69.778  1.00 12.75           C
ATOM   2233  CZ  PHE A 302      56.858  28.224  70.019  1.00 11.19           C
ATOM   2234  N   ILE A 303      57.444  29.225  65.598  1.00 12.85           N
ATOM   2235  CA  ILE A 303      56.392  30.229  65.475  1.00 12.91           C
ATOM   2236  C   ILE A 303      55.291  30.030  66.522  1.00 12.45           C
ATOM   2237  O   ILE A 303      54.585  29.001  66.517  1.00 13.34           O
ATOM   2238  CB  ILE A 303      55.698  30.188  64.074  1.00 12.00           C
ATOM   2239  CG1 ILE A 303      56.715  30.311  62.943  1.00 11.48           C
ATOM   2240  CG2 ILE A 303      54.628  31.286  64.001  1.00 14.62           C
ATOM   2241  CD1 ILE A 303      57.342  28.982  62.570  1.00 16.17           C
ATOM   2242  N   PRO A 304      55.128  31.002  67.440  1.00 12.92           N
ATOM   2243  CA  PRO A 304      54.091  30.882  68.465  1.00 12.68           C
ATOM   2244  C   PRO A 304      52.698  30.821  67.830  1.00 13.39           C
ATOM   2245  O   PRO A 304      52.464  31.378  66.757  1.00 15.27           O
ATOM   2246  CB  PRO A 304      54.225  32.179  69.269  1.00 14.17           C
ATOM   2247  CG  PRO A 304      55.649  32.593  69.081  1.00 13.39           C
ATOM   2248  CD  PRO A 304      55.904  32.251  67.611  1.00 14.22           C
ATOM   2249  N   GLY A 305      51.784  30.153  68.512  1.00 13.16           N
ATOM   2250  CA  GLY A 305      50.422  30.122  68.030  1.00 14.07           C
ATOM   2251  C   GLY A 305      49.952  31.570  68.044  1.00 15.25           C
ATOM   2252  O   GLY A 305      50.359  32.375  68.909  1.00 15.48           O
ATOM   2253  N   GLY A 306      49.116  31.926  67.079  1.00 16.05           N
ATOM   2254  CA  GLY A 306      48.608  33.283  67.027  1.00 15.71           C
ATOM   2255  C   GLY A 306      49.524  34.291  66.371  1.00 17.01           C
ATOM   2256  O   GLY A 306      49.160  35.460  66.267  1.00 17.78           O
ATOM   2257  N   VAL A 307      50.719  33.871  65.941  1.00 15.30           N
ATOM   2258  CA  VAL A 307      51.627  34.801  65.276  1.00 14.36           C
ATOM   2259  C   VAL A 307      51.614  34.534  63.761  1.00 14.05           C
ATOM   2260  O   VAL A 307      51.755  33.389  63.318  1.00 14.72           O
ATOM   2261  CB  VAL A 307      53.070  34.668  65.840  1.00 13.93           C
ATOM   2262  CG1 VAL A 307      54.028  35.533  65.027  1.00 17.24           C
ATOM   2263  CG2 VAL A 307      53.087  35.116  67.309  1.00 15.31           C
ATOM   2264  N   GLU A 308      51.442  35.586  62.971  1.00 12.49           N
ATOM   2265  CA  GLU A 308      51.384  35.452  61.510  1.00 16.00           C
ATOM   2266  C   GLU A 308      52.750  35.133  60.926  1.00 14.07           C
ATOM   2267  O   GLU A 308      53.763  35.658  61.393  1.00 15.95           O
ATOM   2268  CB  GLU A 308      50.919  36.765  60.857  1.00 18.04           C
ATOM   2269  CG  GLU A 308      49.425  37.036  60.840  1.00 29.90           C
ATOM   2270  CD  GLU A 308      49.079  38.306  60.045  1.00 35.66           C
ATOM   2271  OE1 GLU A 308      49.460  39.410  60.491  1.00 39.40           O
ATOM   2272  OE2 GLU A 308      48.440  38.206  58.969  1.00 37.48           O
ATOM   2273  N   PHE A 309      52.786  34.277  59.916  1.00 13.53           N
ATOM   2274  CA  PHE A 309      54.055  34.007  59.262  1.00 12.94           C
ATOM   2275  C   PHE A 309      53.891  33.525  57.824  1.00 15.49           C
ATOM   2276  O   PHE A 309      52.811  33.090  57.410  1.00 15.00           O
ATOM   2277  CB  PHE A 309      54.884  32.993  60.064  1.00 14.54           C
ATOM   2278  CG  PHE A 309      54.431  31.559  59.914  1.00 13.20           C
ATOM   2279  CD1 PHE A 309      53.386  31.071  60.684  1.00 15.63           C
ATOM   2280  CD2 PHE A 309      55.136  30.669  59.091  1.00 14.42           C
ATOM   2281  CE1 PHE A 309      53.039  29.714  60.666  1.00 17.15           C
ATOM   2282  CE2 PHE A 309      54.805  29.307  59.061  1.00 15.49           C
ATOM   2283  CZ  PHE A 309      53.757  28.825  59.852  1.00 15.18           C
ATOM   2284  N   LYS A 310      54.970  33.653  57.067  1.00 12.43           N
ATOM   2285  CA  LYS A 310      55.034  33.203  55.685  1.00 13.78           C
ATOM   2286  C   LYS A 310      56.315  32.418  55.526  1.00 15.40           C
ATOM   2287  O   LYS A 310      57.307  32.685  56.207  1.00 14.89           O
ATOM   2288  CB  LYS A 310      55.142  34.352  54.686  1.00 17.43           C
ATOM   2289  CG  LYS A 310      54.008  35.343  54.653  1.00 26.03           C
ATOM   2290  CD  LYS A 310      54.376  36.408  53.631  1.00 26.03           C
ATOM   2291  CE  LYS A 310      53.302  37.469  53.517  1.00 32.36           C
ATOM   2292  NZ  LYS A 310      53.626  38.427  52.423  1.00 35.56           N
ATOM   2293  N   TYR A 311      56.298  31.455  54.620  1.00 14.76           N
ATOM   2294  CA  TYR A 311      57.517  30.718  54.326  1.00 13.74           C
ATOM   2295  C   TYR A 311      57.466  30.324  52.857  1.00 14.42           C
ATOM   2296  O   TYR A 311      56.386  30.204  52.261  1.00 14.58           O
ATOM   2297  CB  TYR A 311      57.660  29.456  55.193  1.00 13.52           C
ATOM   2298  CG  TYR A 311      56.694  28.354  54.825  1.00 13.54           C
ATOM   2299  CD1 TYR A 311      57.011  27.410  53.848  1.00 13.75           C
ATOM   2300  CD2 TYR A 311      55.429  28.300  55.409  1.00 13.70           C
ATOM   2301  CE1 TYR A 311      56.065  26.430  53.455  1.00 14.54           C
ATOM   2302  CE2 TYR A 311      54.496  27.331  55.033  1.00 14.64           C
ATOM   2303  CZ  TYR A 311      54.817  26.406  54.052  1.00 15.62           C
ATOM   2304  OH  TYR A 311      53.864  25.484  53.649  1.00 13.20           O
ATOM   2305  N   TYR A 312      58.639  30.133  52.269  1.00 12.30           N
ATOM   2306  CA  TYR A 312      58.716  29.680  50.894  1.00 12.02           C
ATOM   2307  C   TYR A 312      60.096  29.117  50.684  1.00 14.67           C
ATOM   2308  O   TYR A 312      61.038  29.436  51.424  1.00 13.82           O
ATOM   2309  CB  TYR A 312      58.431  30.816  49.889  1.00 15.51           C
ATOM   2310  CG  TYR A 312      59.404  31.977  49.931  1.00 15.66           C
ATOM   2311  CD1 TYR A 312      60.591  31.955  49.183  1.00 17.18           C
ATOM   2312  CD2 TYR A 312      59.142  33.093  50.722  1.00 18.30           C
ATOM   2313  CE1 TYR A 312      61.490  33.022  49.231  1.00 18.62           C
ATOM   2314  CE2 TYR A 312      60.044  34.172  50.775  1.00 19.71           C
ATOM   2315  CZ  TYR A 312      61.204  34.126  50.030  1.00 20.41           C
ATOM   2316  OH  TYR A 312      62.089  35.190  50.080  1.00 20.46           O
ATOM   2317  N   SER A 313      60.211  28.239  49.696  1.00 12.95           N
ATOM   2318  CA  SER A 313      61.504  27.653  49.397  1.00 14.34           C
ATOM   2319  C   SER A 313      62.262  28.477  48.363  1.00 13.39           C
ATOM   2320  O   SER A 313      61.738  28.784  47.292  1.00 15.45           O
ATOM   2321  CB  SER A 313      61.329  26.238  48.858  1.00 13.02           C
ATOM   2322  OG  SER A 313      62.598  25.646  48.600  1.00 12.78           O
ATOM   2323  N   GLU A 314      63.497  28.839  48.698  1.00 12.76           N
ATOM   2324  CA  GLU A 314      64.381  29.550  47.780  1.00 13.83           C
ATOM   2325  C   GLU A 314      65.052  28.465  46.914  1.00 14.80           C
ATOM   2326  O   GLU A 314      65.335  28.682  45.738  1.00 15.77           O
ATOM   2327  CB  GLU A 314      65.429  30.338  48.582  1.00 18.57           C
ATOM   2328  CG  GLU A 314      66.378  31.199  47.770  1.00 23.31           C
ATOM   2329  CD  GLU A 314      65.669  32.206  46.869  1.00 28.09           C
ATOM   2330  OE1 GLU A 314      64.621  32.759  47.262  1.00 25.47           O
ATOM   2331  OE2 GLU A 314      66.186  32.451  45.758  1.00 32.27           O
ATOM   2332  N   ALA A 315      65.314  27.293  47.505  1.00 12.07           N
ATOM   2333  CA  ALA A 315      65.897  26.180  46.741  1.00 11.56           C
ATOM   2334  C   ALA A 315      64.790  25.607  45.848  1.00 11.80           C
ATOM   2335  O   ALA A 315      63.611  25.722  46.163  1.00 12.31           O
ATOM   2336  CB  ALA A 315      66.389  25.084  47.695  1.00 11.17           C
ATOM   2337  N   TYR A 316      65.185  24.974  44.752  1.00 11.83           N
ATOM   2338  CA  TYR A 316      64.224  24.371  43.836  1.00 11.76           C
ATOM   2339  C   TYR A 316      63.447  23.212  44.477  1.00 13.45           C
ATOM   2340  O   TYR A 316      62.328  22.881  44.051  1.00 13.45           O
ATOM   2341  CB  TYR A 316      64.953  23.920  42.568  1.00 10.21           C
ATOM   2342  CG  TYR A 316      65.311  25.085  41.673  1.00 12.58           C
ATOM   2343  CD1 TYR A 316      64.331  25.980  41.253  1.00 11.83           C
ATOM   2344  CD2 TYR A 316      66.619  25.277  41.227  1.00 12.63           C
ATOM   2345  CE1 TYR A 316      64.640  27.047  40.400  1.00 13.14           C
ATOM   2346  CE2 TYR A 316      66.944  26.345  40.374  1.00 15.18           C
ATOM   2347  CZ  TYR A 316      65.945  27.224  39.969  1.00 13.80           C
ATOM   2348  OH  TYR A 316      66.256  28.268  39.119  1.00 15.65           O
ATOM   2349  N   PHE A 317      64.038  22.604  45.501  1.00 11.73           N
ATOM   2350  CA  PHE A 317      63.401  21.539  46.265  1.00 12.29           C
ATOM   2351  C   PHE A 317      63.955  21.614  47.685  1.00 12.19           C
ATOM   2352  O   PHE A 317      65.183  21.647  47.864  1.00 12.60           O
ATOM   2353  CB  PHE A 317      63.725  20.158  45.686  1.00 11.57           C
ATOM   2354  CG  PHE A 317      63.199  19.010  46.519  1.00 12.45           C
ATOM   2355  CD1 PHE A 317      63.943  18.505  47.591  1.00 12.19           C
ATOM   2356  CD2 PHE A 317      61.949  18.447  46.253  1.00 11.99           C
ATOM   2357  CE1 PHE A 317      63.451  17.454  48.386  1.00 13.25           C
ATOM   2358  CE2 PHE A 317      61.443  17.399  47.034  1.00 14.01           C
ATOM   2359  CZ  PHE A 317      62.185  16.896  48.103  1.00 14.06           C
ATOM   2360  N   SER A 318      63.073  21.699  48.678  1.00 11.80           N
ATOM   2361  CA  SER A 318      63.494  21.701  50.088  1.00 10.16           C
ATOM   2362  C   SER A 318      62.608  20.714  50.825  1.00 11.70           C
ATOM   2363  O   SER A 318      61.477  20.462  50.413  1.00 12.75           O
ATOM   2364  CB  SER A 318      63.335  23.075  50.771  1.00 10.17           C
ATOM   2365  OG  SER A 318      64.032  24.094  50.075  1.00 12.38           O
ATOM   2366  N   LYS A 319      63.137  20.131  51.902  1.00 11.50           N
ATOM   2367  CA  LYS A 319      62.349  19.211  52.724  1.00 12.06           C
ATOM   2368  C   LYS A 319      62.603  19.590  54.168  1.00 11.39           C
ATOM   2369  O   LYS A 319      63.764  19.748  54.585  1.00 12.18           O
ATOM   2370  CB  LYS A 319      62.741  17.744  52.514  1.00  9.97           C
ATOM   2371  CG  LYS A 319      61.927  16.783  53.379  1.00 12.83           C
ATOM   2372  CD  LYS A 319      62.312  15.292  53.229  1.00 15.43           C
ATOM   2373  CE  LYS A 319      63.710  14.988  53.822  1.00 15.19           C
ATOM   2374  NZ  LYS A 319      64.032  13.510  53.783  1.00 14.05           N
ATOM   2375  N   VAL A 320      61.536  19.774  54.930  1.00 10.17           N
ATOM   2376  CA  VAL A 320      61.683  20.118  56.344  1.00 10.42           C
ATOM   2377  C   VAL A 320      60.945  19.125  57.228  1.00 13.11           C
ATOM   2378  O   VAL A 320      60.025  18.439  56.756  1.00 11.83           O
ATOM   2379  CB  VAL A 320      61.141  21.555  56.664  1.00 11.41           C
ATOM   2380  CG1 VAL A 320      61.677  22.559  55.639  1.00 12.66           C
ATOM   2381  CG2 VAL A 320      59.608  21.567  56.689  1.00 11.19           C
ATOM   2382  N   LEU A 321      61.383  19.020  58.483  1.00 11.15           N
ATOM   2383  CA  LEU A 321      60.704  18.177  59.482  1.00 11.67           C
ATOM   2384  C   LEU A 321      59.804  19.185  60.191  1.00 12.32           C
ATOM   2385  O   LEU A 321      60.279  20.198  60.686  1.00 12.18           O
ATOM   2386  CB  LEU A 321      61.713  17.568  60.462  1.00 10.69           C
ATOM   2387  CG  LEU A 321      61.078  16.827  61.637  1.00 11.94           C
ATOM   2388  CD1 LEU A 321      60.372  15.554  61.137  1.00 14.74           C
ATOM   2389  CD2 LEU A 321      62.164  16.462  62.646  1.00 13.65           C
ATOM   2390  N   PHE A 322      58.503  18.898  60.259  1.00  9.85           N
ATOM   2391  CA  PHE A 322      57.536  19.849  60.792  1.00 11.15           C
ATOM   2392  C   PHE A 322      56.706  19.314  61.957  1.00 10.45           C
ATOM   2393  O   PHE A 322      56.245  18.176  61.910  1.00 11.82           O
ATOM   2394  CB  PHE A 322      56.610  20.251  59.636  1.00 11.73           C
ATOM   2395  CG  PHE A 322      55.499  21.151  60.054  1.00 11.14           C
ATOM   2396  CD1 PHE A 322      55.688  22.518  60.141  1.00 13.08           C
ATOM   2397  CD2 PHE A 322      54.268  20.613  60.446  1.00 14.87           C
ATOM   2398  CE1 PHE A 322      54.662  23.359  60.625  1.00 13.06           C
ATOM   2399  CE2 PHE A 322      53.248  21.448  60.930  1.00 12.89           C
ATOM   2400  CZ  PHE A 322      53.455  22.821  61.020  1.00 12.54           C
ATOM   2401  N   VAL A 323      56.525  20.127  62.997  1.00 11.44           N
ATOM   2402  CA  VAL A 323      55.717  19.718  64.150  1.00 11.82           C
ATOM   2403  C   VAL A 323      54.763  20.853  64.485  1.00 13.68           C
ATOM   2404  O   VAL A 323      55.107  22.030  64.380  1.00 13.96           O
ATOM   2405  CB  VAL A 323      56.603  19.372  65.399  1.00 11.83           C
ATOM   2406  CG1 VAL A 323      57.470  20.586  65.798  1.00 13.86           C
ATOM   2407  CG2 VAL A 323      55.712  18.949  66.588  1.00 13.08           C
ATOM   2408  N   SER A 324      53.551  20.484  64.880  1.00 12.46           N
ATOM   2409  CA  SER A 324      52.542  21.477  65.236  1.00 12.60           C
ATOM   2410  C   SER A 324      51.705  21.046  66.433  1.00 11.48           C
ATOM   2411  O   SER A 324      51.343  19.883  66.550  1.00 13.68           O
ATOM   2412  CB  SER A 324      51.614  21.712  64.040  1.00 13.44           C
ATOM   2413  OG  SER A 324      50.383  22.314  64.455  1.00 14.33           O
ATOM   2414  N   SER A 325      51.418  21.989  67.322  1.00 11.25           N
ATOM   2415  CA  SER A 325      50.550  21.738  68.469  1.00 12.99           C
ATOM   2416  C   SER A 325      49.130  21.958  67.950  1.00 15.78           C
ATOM   2417  O   SER A 325      48.854  22.973  67.312  1.00 14.61           O
ATOM   2418  CB  SER A 325      50.817  22.729  69.582  1.00 14.96           C
ATOM   2419  OG  SER A 325      49.866  22.542  70.618  1.00 17.01           O
ATOM   2420  N   GLY A 326      48.238  21.012  68.227  1.00 15.18           N
ATOM   2421  CA  GLY A 326      46.868  21.134  67.743  1.00 16.64           C
ATOM   2422  C   GLY A 326      46.578  20.045  66.721  1.00 18.64           C
ATOM   2423  O   GLY A 326      47.474  19.280  66.333  1.00 18.89           O
ATOM   2424  N   SER A 327      45.337  19.950  66.264  1.00 17.28           N
ATOM   2425  CA  SER A 327      45.029  18.905  65.297  1.00 20.37           C
ATOM   2426  C   SER A 327      44.955  19.442  63.867  1.00 18.25           C
ATOM   2427  O   SER A 327      44.892  18.669  62.914  1.00 21.54           O
ATOM   2428  CB  SER A 327      43.708  18.228  65.667  1.00 23.47           C
ATOM   2429  OG  SER A 327      42.670  19.186  65.727  1.00 27.01           O
ATOM   2430  N   ASP A 328      45.009  20.760  63.716  1.00 18.45           N
ATOM   2431  CA  ASP A 328      44.892  21.347  62.387  1.00 21.22           C
ATOM   2432  C   ASP A 328      45.952  22.352  61.996  1.00 18.11           C
ATOM   2433  O   ASP A 328      45.647  23.444  61.512  1.00 18.17           O
ATOM   2434  CB  ASP A 328      43.503  21.959  62.248  1.00 26.04           C
ATOM   2435  CG  ASP A 328      42.451  20.908  62.018  1.00 32.93           C
ATOM   2436  OD1 ASP A 328      42.334  20.431  60.865  1.00 37.94           O
ATOM   2437  OD2 ASP A 328      41.759  20.534  62.988  1.00 37.94           O
ATOM   2438  N   GLY A 329      47.203  21.967  62.221  1.00 15.59           N
ATOM   2439  CA  GLY A 329      48.322  22.817  61.859  1.00 15.28           C
ATOM   2440  C   GLY A 329      48.587  22.810  60.362  1.00 14.61           C
ATOM   2441  O   GLY A 329      47.825  22.254  59.573  1.00 16.17           O
ATOM   2442  N   LEU A 330      49.698  23.412  59.976  1.00 13.35           N
ATOM   2443  CA  LEU A 330      50.078  23.549  58.577  1.00 11.33           C
ATOM   2444  C   LEU A 330      50.035  22.260  57.766  1.00 13.51           C
ATOM   2445  O   LEU A 330      49.476  22.224  56.663  1.00 13.66           O
ATOM   2446  CB  LEU A 330      51.502  24.144  58.481  1.00 11.88           C
ATOM   2447  CG  LEU A 330      52.096  24.325  57.075  1.00 11.93           C
ATOM   2448  CD1 LEU A 330      51.299  25.384  56.312  1.00 13.78           C
ATOM   2449  CD2 LEU A 330      53.580  24.760  57.165  1.00 14.17           C
ATOM   2450  N   ASP A 331      50.623  21.193  58.291  1.00 11.93           N
ATOM   2451  CA  ASP A 331      50.673  19.970  57.515  1.00 11.41           C
ATOM   2452  C   ASP A 331      49.277  19.402  57.268  1.00 13.87           C
ATOM   2453  O   ASP A 331      48.965  19.016  56.135  1.00 14.67           O
ATOM   2454  CB  ASP A 331      51.658  18.942  58.151  1.00 11.07           C
ATOM   2455  CG  ASP A 331      51.318  18.559  59.595  1.00 12.92           C
ATOM   2456  OD1 ASP A 331      50.506  19.225  60.268  1.00 13.52           O
ATOM   2457  OD2 ASP A 331      51.902  17.552  60.068  1.00 14.81           O
ATOM   2458  N   GLN A 332      48.441  19.394  58.304  1.00 14.47           N
ATOM   2459  CA  GLN A 332      47.078  18.894  58.159  1.00 15.56           C
ATOM   2460  C   GLN A 332      46.284  19.787  57.178  1.00 15.23           C
ATOM   2461  O   GLN A 332      45.473  19.293  56.387  1.00 14.84           O
ATOM   2462  CB  GLN A 332      46.377  18.858  59.521  1.00 17.62           C
ATOM   2463  CG  GLN A 332      45.075  18.089  59.452  1.00 19.79           C
ATOM   2464  CD  GLN A 332      45.323  16.642  59.062  1.00 23.55           C
ATOM   2465  OE1 GLN A 332      46.136  15.962  59.686  1.00 25.62           O
ATOM   2466  NE2 GLN A 332      44.638  16.170  58.023  1.00 23.03           N
ATOM   2467  N   ASN A 333      46.516  21.096  57.225  1.00 14.50           N
ATOM   2468  CA  ASN A 333      45.852  22.039  56.307  1.00 14.88           C
ATOM   2469  C   ASN A 333      46.226  21.703  54.849  1.00 14.75           C
ATOM   2470  O   ASN A 333      45.368  21.628  53.957  1.00 14.14           O
ATOM   2471  CB AASN A 333      46.281  23.487  56.590  0.50 13.94           C
ATOM   2472  CB BASN A 333      46.306  23.452  56.662  0.50 16.67           C
ATOM   2473  CG AASN A 333      45.315  24.234  57.490  0.50 12.31           C
ATOM   2474  CG BASN A 333      45.494  24.513  55.990  0.50 17.75           C
ATOM   2475  OD1AASN A 333      44.577  25.109  57.041  0.50 13.65           O
ATOM   2476  OD1BASN A 333      44.577  25.085  56.588  0.50 20.90           O
ATOM   2477  ND2AASN A 333      45.317  23.893  58.763  0.50 14.02           N
ATOM   2478  ND2BASN A 333      45.815  24.790  54.735  0.50 19.76           N
ATOM   2479  N   LEU A 334      47.524  21.493  54.604  1.00 12.03           N
ATOM   2480  CA  LEU A 334      47.999  21.176  53.265  1.00 10.59           C
ATOM   2481  C   LEU A 334      47.448  19.822  52.800  1.00 11.62           C
ATOM   2482  O   LEU A 334      47.113  19.643  51.624  1.00 13.25           O
ATOM   2483  CB  LEU A 334      49.538  21.189  53.253  1.00 12.14           C
ATOM   2484  CG  LEU A 334      50.127  22.606  53.407  1.00 12.03           C
ATOM   2485  CD1 LEU A 334      51.650  22.516  53.518  1.00 12.46           C
ATOM   2486  CD2 LEU A 334      49.772  23.482  52.187  1.00 14.41           C
ATOM   2487  N   VAL A 335      47.355  18.869  53.718  1.00 13.32           N
ATOM   2488  CA  VAL A 335      46.814  17.554  53.370  1.00 13.78           C
ATOM   2489  C   VAL A 335      45.326  17.698  53.011  1.00 13.97           C
ATOM   2490  O   VAL A 335      44.882  17.232  51.960  1.00 15.03           O
ATOM   2491  CB  VAL A 335      46.946  16.576  54.543  1.00 13.87           C
ATOM   2492  CG1 VAL A 335      46.087  15.313  54.291  1.00 14.10           C
ATOM   2493  CG2 VAL A 335      48.418  16.174  54.692  1.00 11.89           C
ATOM   2494  N   ASN A 336      44.569  18.360  53.874  1.00 15.18           N
ATOM   2495  CA  ASN A 336      43.130  18.512  53.614  1.00 15.23           C
ATOM   2496  C   ASN A 336      42.801  19.226  52.311  1.00 18.59           C
ATOM   2497  O   ASN A 336      41.765  18.956  51.694  1.00 17.41           O
ATOM   2498  CB  ASN A 336      42.454  19.244  54.770  1.00 18.38           C
ATOM   2499  CG  ASN A 336      42.418  18.412  56.050  1.00 18.30           C
ATOM   2500  OD1 ASN A 336      42.664  17.206  56.031  1.00 20.89           O
ATOM   2501  ND2 ASN A 336      42.090  19.059  57.164  1.00 22.31           N
ATOM   2502  N   GLY A 337      43.662  20.140  51.891  1.00 13.84           N
ATOM   2503  CA  GLY A 337      43.410  20.867  50.659  1.00 15.80           C
ATOM   2504  C   GLY A 337      43.994  20.191  49.439  1.00 16.75           C
ATOM   2505  O   GLY A 337      43.678  20.570  48.313  1.00 18.01           O
ATOM   2506  N   GLY A 338      44.824  19.174  49.653  1.00 15.24           N
ATOM   2507  CA  GLY A 338      45.484  18.510  48.537  1.00 14.69           C
ATOM   2508  C   GLY A 338      44.864  17.200  48.090  1.00 16.44           C
ATOM   2509  O   GLY A 338      43.639  17.025  48.138  1.00 17.94           O
ATOM   2510  N   GLU A 339      45.716  16.286  47.643  1.00 14.78           N
ATOM   2511  CA  GLU A 339      45.276  14.979  47.157  1.00 16.72           C
ATOM   2512  C   GLU A 339      46.302  13.911  47.508  1.00 16.20           C
ATOM   2513  O   GLU A 339      47.471  14.235  47.772  1.00 16.78           O
ATOM   2514  CB  GLU A 339      45.134  15.034  45.636  1.00 16.59           C
ATOM   2515  CG  GLU A 339      46.483  15.152  44.917  1.00 15.97           C
ATOM   2516  CD  GLU A 339      46.354  15.386  43.414  1.00 19.20           C
ATOM   2517  OE1 GLU A 339      45.703  14.582  42.724  1.00 22.07           O
ATOM   2518  OE2 GLU A 339      46.906  16.383  42.906  1.00 19.67           O
ATOM   2519  N   GLU A 340      45.879  12.642  47.498  1.00 15.36           N
ATOM   2520  CA  GLU A 340      46.812  11.547  47.747  1.00 16.45           C
ATOM   2521  C   GLU A 340      47.863  11.576  46.635  1.00 14.51           C
ATOM   2522  O   GLU A 340      47.561  11.880  45.479  1.00 14.73           O
ATOM   2523  CB  GLU A 340      46.071  10.213  47.752  1.00 17.10           C
ATOM   2524  CG  GLU A 340      45.183  10.060  48.975  1.00 21.65           C
ATOM   2525  CD  GLU A 340      44.453   8.732  49.025  1.00 27.88           C
ATOM   2526  OE1 GLU A 340      44.627   7.914  48.101  1.00 28.99           O
ATOM   2527  OE2 GLU A 340      43.696   8.515  49.996  1.00 30.68           O
ATOM   2528  N   TRP A 341      49.105  11.239  46.969  1.00 17.39           N
ATOM   2529  CA  TRP A 341      50.181  11.307  45.985  1.00 16.84           C
ATOM   2530  C   TRP A 341      51.153  10.153  46.235  1.00 18.53           C
ATOM   2531  O   TRP A 341      51.435   9.816  47.385  1.00 18.11           O
ATOM   2532  CB  TRP A 341      50.876  12.674  46.138  1.00 16.21           C
ATOM   2533  CG  TRP A 341      51.818  13.050  45.042  1.00 16.26           C
ATOM   2534  CD1 TRP A 341      53.183  13.190  45.147  1.00 16.44           C
ATOM   2535  CD2 TRP A 341      51.487  13.359  43.679  1.00 15.54           C
ATOM   2536  NE1 TRP A 341      53.709  13.562  43.936  1.00 17.21           N
ATOM   2537  CE2 TRP A 341      52.699  13.673  43.016  1.00 18.06           C
ATOM   2538  CE3 TRP A 341      50.286  13.405  42.954  1.00 19.83           C
ATOM   2539  CZ2 TRP A 341      52.746  14.020  41.658  1.00 19.34           C
ATOM   2540  CZ3 TRP A 341      50.331  13.756  41.597  1.00 20.22           C
ATOM   2541  CH2 TRP A 341      51.559  14.055  40.969  1.00 18.96           C
ATOM   2542  N   SER A 342      51.670   9.557  45.167  1.00 16.01           N
ATOM   2543  CA  SER A 342      52.551   8.420  45.339  1.00 17.77           C
ATOM   2544  C   SER A 342      54.006   8.625  44.951  1.00 16.18           C
ATOM   2545  O   SER A 342      54.696   7.668  44.618  1.00 20.23           O
ATOM   2546  CB ASER A 342      51.994   7.205  44.591  0.50 18.46           C
ATOM   2547  CB BSER A 342      51.964   7.209  44.605  0.50 17.49           C
ATOM   2548  OG ASER A 342      51.836   7.479  43.218  0.50 20.97           O
ATOM   2549  OG BSER A 342      50.788   6.762  45.273  0.50 16.32           O
ATOM   2550  N   SER A 343      54.472   9.865  45.002  1.00 13.33           N
ATOM   2551  CA  SER A 343      55.881  10.135  44.672  1.00 11.58           C
ATOM   2552  C   SER A 343      56.479  11.158  45.621  1.00 12.10           C
ATOM   2553  O   SER A 343      55.771  12.005  46.166  1.00 15.22           O
ATOM   2554  CB  SER A 343      56.012  10.690  43.237  1.00 12.37           C
ATOM   2555  OG  SER A 343      57.378  10.898  42.845  1.00 13.49           O
ATOM   2556  N   VAL A 344      57.796  11.069  45.806  1.00 11.09           N
ATOM   2557  CA  VAL A 344      58.498  12.061  46.605  1.00 12.21           C
ATOM   2558  C   VAL A 344      58.778  13.298  45.736  1.00 11.44           C
ATOM   2559  O   VAL A 344      59.185  14.329  46.261  1.00 13.97           O
ATOM   2560  CB  VAL A 344      59.844  11.534  47.173  1.00 12.02           C
ATOM   2561  CG1 VAL A 344      59.571  10.449  48.218  1.00 12.32           C
ATOM   2562  CG2 VAL A 344      60.746  11.013  46.055  1.00 13.50           C
ATOM   2563  N   SER A 345      58.562  13.202  44.420  1.00 12.10           N
ATOM   2564  CA  SER A 345      58.761  14.349  43.522  1.00 11.17           C
ATOM   2565  C   SER A 345      57.387  14.881  43.107  1.00 13.50           C
ATOM   2566  O   SER A 345      56.422  14.118  43.036  1.00 13.64           O
ATOM   2567  CB  SER A 345      59.521  13.930  42.257  1.00 14.75           C
ATOM   2568  OG  SER A 345      60.910  13.806  42.521  1.00 17.28           O
ATOM   2569  N   PHE A 346      57.316  16.182  42.834  1.00 13.31           N
ATOM   2570  CA  PHE A 346      56.068  16.822  42.403  1.00 13.45           C
ATOM   2571  C   PHE A 346      56.058  16.922  40.867  1.00 14.83           C
ATOM   2572  O   PHE A 346      57.066  16.669  40.194  1.00 14.07           O
ATOM   2573  CB  PHE A 346      55.914  18.215  43.068  1.00 14.30           C
ATOM   2574  CG  PHE A 346      57.188  19.042  43.101  1.00 14.16           C
ATOM   2575  CD1 PHE A 346      57.621  19.728  41.970  1.00 12.65           C
ATOM   2576  CD2 PHE A 346      57.942  19.138  44.271  1.00 15.47           C
ATOM   2577  CE1 PHE A 346      58.786  20.504  41.992  1.00 13.59           C
ATOM   2578  CE2 PHE A 346      59.102  19.901  44.310  1.00 14.40           C
ATOM   2579  CZ  PHE A 346      59.533  20.593  43.166  1.00 14.05           C
ATOM   2580  N   PRO A 347      54.907  17.282  40.272  1.00 14.13           N
ATOM   2581  CA  PRO A 347      54.856  17.380  38.809  1.00 13.51           C
ATOM   2582  C   PRO A 347      55.884  18.327  38.191  1.00 13.56           C
ATOM   2583  O   PRO A 347      56.279  19.322  38.807  1.00 15.21           O
ATOM   2584  CB  PRO A 347      53.422  17.856  38.538  1.00 16.33           C
ATOM   2585  CG  PRO A 347      52.652  17.377  39.734  1.00 15.03           C
ATOM   2586  CD  PRO A 347      53.611  17.640  40.876  1.00 15.04           C
ATOM   2587  N   ALA A 348      56.279  18.016  36.954  1.00 14.82           N
ATOM   2588  CA  ALA A 348      57.246  18.799  36.172  1.00 14.73           C
ATOM   2589  C   ALA A 348      56.661  20.105  35.622  1.00 15.95           C
ATOM   2590  O   ALA A 348      57.414  21.008  35.255  1.00 15.69           O
ATOM   2591  CB  ALA A 348      57.772  17.961  35.002  1.00 16.45           C
ATOM   2592  N   ASP A 349      55.330  20.195  35.561  1.00 16.49           N
ATOM   2593  CA  ASP A 349      54.641  21.386  35.041  1.00 16.58           C
ATOM   2594  C   ASP A 349      53.679  21.974  36.070  1.00 16.95           C
ATOM   2595  O   ASP A 349      53.099  21.243  36.872  1.00 17.40           O
ATOM   2596  CB  ASP A 349      53.827  21.027  33.793  1.00 19.10           C
ATOM   2597  CG  ASP A 349      54.646  20.280  32.770  1.00 21.65           C
ATOM   2598  OD1 ASP A 349      55.566  20.882  32.181  1.00 23.32           O
ATOM   2599  OD2 ASP A 349      54.374  19.080  32.572  1.00 28.20           O
ATOM   2600  N   TRP A 350      53.507  23.293  36.036  1.00 16.80           N
ATOM   2601  CA  TRP A 350      52.586  23.954  36.958  1.00 19.21           C
ATOM   2602  C   TRP A 350      51.139  23.663  36.531  1.00 21.05           C
ATOM   2603  O   TRP A 350      50.937  23.183  35.391  1.00 23.51           O
ATOM   2604  CB  TRP A 350      52.804  25.476  36.963  1.00 20.01           C
ATOM   2605  CG  TRP A 350      54.179  25.929  37.395  1.00 19.69           C
ATOM   2606  CD1 TRP A 350      55.065  26.650  36.652  1.00 20.86           C
ATOM   2607  CD2 TRP A 350      54.820  25.701  38.666  1.00 19.68           C
ATOM   2608  NE1 TRP A 350      56.213  26.888  37.369  1.00 19.72           N
ATOM   2609  CE2 TRP A 350      56.090  26.319  38.608  1.00 18.24           C
ATOM   2610  CE3 TRP A 350      54.441  25.034  39.841  1.00 21.95           C
ATOM   2611  CZ2 TRP A 350      56.995  26.297  39.683  1.00 18.16           C
ATOM   2612  CZ3 TRP A 350      55.351  25.010  40.922  1.00 20.41           C
ATOM   2613  CH2 TRP A 350      56.610  25.641  40.823  1.00 16.90           C
ATOM   2615  N   SER B   3      66.320   2.338   5.385  1.00 36.88           N
ATOM   2616  CA  SER B   3      66.516   3.600   6.150  1.00 35.37           C
ATOM   2617  C   SER B   3      67.360   4.596   5.347  1.00 34.99           C
ATOM   2618  O   SER B   3      68.261   4.208   4.599  1.00 33.84           O
ATOM   2619  CB  SER B   3      67.183   3.298   7.490  1.00 37.64           C
ATOM   2620  N   SER B   4      67.046   5.878   5.503  1.00 32.50           N
ATOM   2621  CA  SER B   4      67.746   6.949   4.810  1.00 30.61           C
ATOM   2622  C   SER B   4      68.939   7.438   5.612  1.00 26.45           C
ATOM   2623  O   SER B   4      68.878   7.563   6.830  1.00 26.22           O
ATOM   2624  CB  SER B   4      66.801   8.125   4.561  1.00 32.71           C
ATOM   2625  OG  SER B   4      67.513   9.253   4.080  1.00 32.37           O
ATOM   2626  N   LEU B   5      70.025   7.715   4.908  1.00 24.96           N
ATOM   2627  CA  LEU B   5      71.231   8.200   5.544  1.00 20.90           C
ATOM   2628  C   LEU B   5      71.144   9.671   5.876  1.00 19.47           C
ATOM   2629  O   LEU B   5      71.897  10.158   6.707  1.00 18.04           O
ATOM   2630  CB  LEU B   5      72.427   8.043   4.606  1.00 20.97           C
ATOM   2631  CG  LEU B   5      73.039   6.686   4.347  1.00 20.57           C
ATOM   2632  CD1 LEU B   5      73.896   6.758   3.086  1.00 20.33           C
ATOM   2633  CD2 LEU B   5      73.843   6.266   5.567  1.00 19.58           C
ATOM   2634  N   ILE B   6      70.230  10.374   5.217  1.00 19.65           N
ATOM   2635  CA  ILE B   6      70.147  11.822   5.351  1.00 18.95           C
ATOM   2636  C   ILE B   6      69.730  12.377   6.697  1.00 19.57           C
ATOM   2637  O   ILE B   6      68.737  11.941   7.285  1.00 19.36           O
ATOM   2638  CB  ILE B   6      69.198  12.423   4.281  1.00 20.38           C
ATOM   2639  CG1 ILE B   6      69.569  11.909   2.889  1.00 23.12           C
ATOM   2640  CG2 ILE B   6      69.283  13.958   4.305  1.00 22.43           C
ATOM   2641  CD1 ILE B   6      70.688  12.666   2.227  1.00 25.39           C
ATOM   2642  N   VAL B   7      70.500  13.351   7.173  1.00 16.56           N
ATOM   2643  CA  VAL B   7      70.213  14.040   8.427  1.00 16.46           C
ATOM   2644  C   VAL B   7      70.381  15.519   8.154  1.00 17.19           C
ATOM   2645  O   VAL B   7      71.087  15.899   7.214  1.00 16.90           O
ATOM   2646  CB  VAL B   7      71.167  13.634   9.576  1.00 15.08           C
ATOM   2647  CG1 VAL B   7      71.008  12.143   9.885  1.00 16.84           C
ATOM   2648  CG2 VAL B   7      72.629  13.962   9.203  1.00 15.48           C
ATOM   2649  N   GLU B   8      69.733  16.357   8.960  1.00 16.49           N
ATOM   2650  CA  GLU B   8      69.819  17.807   8.763  1.00 16.45           C
ATOM   2651  C   GLU B   8      70.838  18.445   9.698  1.00 16.51           C
ATOM   2652  O   GLU B   8      71.267  19.586   9.479  1.00 16.19           O
ATOM   2653  CB AGLU B   8      68.446  18.429   8.984  0.50 17.24           C
ATOM   2654  CB BGLU B   8      68.463  18.487   8.970  0.50 16.73           C
ATOM   2655  CG AGLU B   8      68.412  19.934   8.889  0.50 16.71           C
ATOM   2656  CG BGLU B   8      67.333  18.071   8.021  0.50 14.56           C
ATOM   2657  CD AGLU B   8      68.494  20.468   7.470  0.50 14.57           C
ATOM   2658  CD BGLU B   8      67.636  18.264   6.540  0.50 13.85           C
ATOM   2659  OE1AGLU B   8      68.422  19.679   6.498  0.50 19.37           O
ATOM   2660  OE1BGLU B   8      68.284  19.265   6.158  0.50 14.02           O
ATOM   2661  OE2AGLU B   8      68.620  21.691   7.327  0.50 10.63           O
ATOM   2662  OE2BGLU B   8      67.198  17.406   5.746  0.50 12.62           O
ATOM   2663  N   ASP B   9      71.185  17.719  10.760  1.00 17.27           N
ATOM   2664  CA  ASP B   9      72.205  18.146  11.734  1.00 15.75           C
ATOM   2665  C   ASP B   9      73.009  16.890  12.024  1.00 15.48           C
ATOM   2666  O   ASP B   9      72.488  15.778  11.932  1.00 14.99           O
ATOM   2667  CB  ASP B   9      71.563  18.649  13.035  1.00 18.03           C
ATOM   2668  CG  ASP B   9      70.734  19.889  12.821  1.00 17.62           C
ATOM   2669  OD1 ASP B   9      71.280  21.006  12.877  1.00 19.29           O
ATOM   2670  OD2 ASP B   9      69.527  19.741  12.576  1.00 21.26           O
ATOM   2671  N   ALA B  10      74.289  17.031  12.346  1.00 14.35           N
ATOM   2672  CA  ALA B  10      75.047  15.821  12.615  1.00 15.47           C
ATOM   2673  C   ALA B  10      74.469  15.141  13.855  1.00 14.51           C
ATOM   2674  O   ALA B  10      74.063  15.815  14.797  1.00 15.92           O
ATOM   2675  CB  ALA B  10      76.511  16.148  12.838  1.00 16.15           C
ATOM   2676  N   PRO B  11      74.423  13.802  13.857  1.00 15.54           N
ATOM   2677  CA  PRO B  11      73.900  12.998  14.974  1.00 16.83           C
ATOM   2678  C   PRO B  11      74.676  13.226  16.261  1.00 17.80           C
ATOM   2679  O   PRO B  11      75.840  13.658  16.227  1.00 16.42           O
ATOM   2680  CB  PRO B  11      74.074  11.561  14.487  1.00 17.12           C
ATOM   2681  CG  PRO B  11      74.022  11.686  12.994  1.00 19.05           C
ATOM   2682  CD  PRO B  11      74.807  12.944  12.725  1.00 17.26           C
ATOM   2683  N   ASP B  12      74.050  12.906  17.398  1.00 14.84           N
ATOM   2684  CA  ASP B  12      74.723  13.083  18.694  1.00 15.56           C
ATOM   2685  C   ASP B  12      75.446  11.802  19.107  1.00 16.17           C
ATOM   2686  O   ASP B  12      75.816  11.623  20.270  1.00 16.86           O
ATOM   2687  CB  ASP B  12      73.720  13.509  19.785  1.00 18.74           C
ATOM   2688  CG  ASP B  12      72.653  12.461  20.064  1.00 22.59           C
ATOM   2689  OD1 ASP B  12      72.739  11.335  19.547  1.00 19.87           O
ATOM   2690  OD2 ASP B  12      71.716  12.776  20.828  1.00 22.07           O
ATOM   2691  N   HIS B  13      75.662  10.927  18.131  1.00 14.46           N
ATOM   2692  CA  HIS B  13      76.354   9.659  18.357  1.00 16.00           C
ATOM   2693  C   HIS B  13      76.859   9.149  17.012  1.00 16.37           C
ATOM   2694  O   HIS B  13      76.505   9.691  15.978  1.00 15.68           O
ATOM   2695  CB  HIS B  13      75.398   8.630  18.961  1.00 16.54           C
ATOM   2696  CG  HIS B  13      74.254   8.277  18.064  1.00 17.17           C
ATOM   2697  ND1 HIS B  13      73.143   9.077  17.923  1.00 19.36           N
ATOM   2698  CD2 HIS B  13      74.054   7.212  17.255  1.00 17.60           C
ATOM   2699  CE1 HIS B  13      72.305   8.519  17.069  1.00 17.86           C
ATOM   2700  NE2 HIS B  13      72.835   7.385  16.648  1.00 17.19           N
ATOM   2701  N   VAL B  14      77.666   8.094  17.041  1.00 16.72           N
ATOM   2702  CA  VAL B  14      78.228   7.521  15.817  1.00 17.10           C
ATOM   2703  C   VAL B  14      77.270   6.600  15.064  1.00 18.20           C
ATOM   2704  O   VAL B  14      76.755   5.627  15.625  1.00 19.17           O
ATOM   2705  CB  VAL B  14      79.508   6.722  16.133  1.00 15.37           C
ATOM   2706  CG1 VAL B  14      80.000   5.990  14.872  1.00 17.36           C
ATOM   2707  CG2 VAL B  14      80.582   7.667  16.649  1.00 18.28           C
ATOM   2708  N   ARG B  15      77.068   6.914  13.787  1.00 17.67           N
ATOM   2709  CA  ARG B  15      76.221   6.148  12.884  1.00 15.71           C
ATOM   2710  C   ARG B  15      76.514   6.629  11.469  1.00 15.94           C
ATOM   2711  O   ARG B  15      77.102   7.693  11.274  1.00 16.05           O
ATOM   2712  CB  ARG B  15      74.736   6.405  13.167  1.00 17.54           C
ATOM   2713  CG  ARG B  15      74.408   7.900  13.318  1.00 15.37           C
ATOM   2714  CD  ARG B  15      72.957   8.236  12.965  1.00 19.22           C
ATOM   2715  NE  ARG B  15      72.724   8.154  11.528  1.00 17.62           N
ATOM   2716  CZ  ARG B  15      71.576   8.487  10.935  1.00 20.40           C
ATOM   2717  NH1 ARG B  15      70.559   8.931  11.664  1.00 20.93           N
ATOM   2718  NH2 ARG B  15      71.434   8.376   9.615  1.00 19.62           N
ATOM   2719  N   PRO B  16      76.145   5.831  10.467  1.00 16.53           N
ATOM   2720  CA  PRO B  16      76.376   6.252   9.082  1.00 14.52           C
ATOM   2721  C   PRO B  16      75.412   7.407   8.800  1.00 15.79           C
ATOM   2722  O   PRO B  16      74.259   7.403   9.261  1.00 15.59           O
ATOM   2723  CB  PRO B  16      75.974   5.026   8.258  1.00 16.75           C
ATOM   2724  CG  PRO B  16      76.195   3.866   9.195  1.00 15.68           C
ATOM   2725  CD  PRO B  16      75.749   4.412  10.546  1.00 14.14           C
ATOM   2726  N   TYR B  17      75.863   8.406   8.054  1.00 16.04           N
ATOM   2727  CA  TYR B  17      74.948   9.480   7.681  1.00 15.37           C
ATOM   2728  C   TYR B  17      75.492  10.315   6.540  1.00 16.25           C
ATOM   2729  O   TYR B  17      76.689  10.306   6.257  1.00 14.85           O
ATOM   2730  CB  TYR B  17      74.616  10.399   8.880  1.00 14.50           C
ATOM   2731  CG  TYR B  17      75.737  11.315   9.356  1.00 14.61           C
ATOM   2732  CD1 TYR B  17      75.901  12.598   8.817  1.00 15.73           C
ATOM   2733  CD2 TYR B  17      76.587  10.918  10.380  1.00 14.67           C
ATOM   2734  CE1 TYR B  17      76.896  13.473   9.309  1.00 15.44           C
ATOM   2735  CE2 TYR B  17      77.574  11.770  10.868  1.00 13.62           C
ATOM   2736  CZ  TYR B  17      77.726  13.033  10.342  1.00 14.89           C
ATOM   2737  OH  TYR B  17      78.705  13.855  10.863  1.00 15.34           O
ATOM   2738  N   VAL B  18      74.580  11.020   5.884  1.00 13.96           N
ATOM   2739  CA  VAL B  18      74.930  11.946   4.812  1.00 16.15           C
ATOM   2740  C   VAL B  18      74.257  13.247   5.218  1.00 16.38           C
ATOM   2741  O   VAL B  18      73.112  13.241   5.654  1.00 14.70           O
ATOM   2742  CB  VAL B  18      74.359  11.501   3.432  1.00 15.17           C
ATOM   2743  CG1 VAL B  18      74.404  12.661   2.433  1.00 14.85           C
ATOM   2744  CG2 VAL B  18      75.172  10.335   2.884  1.00 15.27           C
ATOM   2745  N   ILE B  19      74.960  14.363   5.108  1.00 15.82           N
ATOM   2746  CA  ILE B  19      74.346  15.635   5.440  1.00 15.20           C
ATOM   2747  C   ILE B  19      74.583  16.524   4.217  1.00 15.15           C
ATOM   2748  O   ILE B  19      75.707  16.665   3.737  1.00 14.59           O
ATOM   2749  CB  ILE B  19      74.935  16.232   6.764  1.00 15.06           C
ATOM   2750  CG1 ILE B  19      74.267  17.567   7.078  1.00 13.93           C
ATOM   2751  CG2 ILE B  19      76.451  16.373   6.672  1.00 15.86           C
ATOM   2752  CD1 ILE B  19      74.463  18.006   8.532  1.00 12.39           C
ATOM   2753  N   ARG B  20      73.504  17.074   3.674  1.00 13.18           N
ATOM   2754  CA  ARG B  20      73.596  17.904   2.471  1.00 15.23           C
ATOM   2755  C   ARG B  20      74.286  19.248   2.666  1.00 14.07           C
ATOM   2756  O   ARG B  20      74.257  19.827   3.747  1.00 13.35           O
ATOM   2757  CB  ARG B  20      72.200  18.162   1.902  1.00 15.00           C
ATOM   2758  CG  ARG B  20      71.422  16.909   1.509  1.00 13.10           C
ATOM   2759  CD  ARG B  20      72.027  16.184   0.289  1.00 15.66           C
ATOM   2760  NE  ARG B  20      71.093  15.188  -0.260  1.00 15.75           N
ATOM   2761  CZ  ARG B  20      71.342  14.416  -1.317  1.00 18.28           C
ATOM   2762  NH1 ARG B  20      72.509  14.505  -1.962  1.00 16.04           N
ATOM   2763  NH2 ARG B  20      70.409  13.559  -1.742  1.00 18.83           N
ATOM   2764  N   HIS B  21      74.905  19.735   1.595  1.00 13.95           N
ATOM   2765  CA  HIS B  21      75.569  21.036   1.630  1.00 14.22           C
ATOM   2766  C   HIS B  21      74.571  22.081   2.146  1.00 13.93           C
ATOM   2767  O   HIS B  21      73.420  22.096   1.717  1.00 14.22           O
ATOM   2768  CB  HIS B  21      76.001  21.422   0.226  1.00 13.62           C
ATOM   2769  CG  HIS B  21      77.078  22.460   0.193  1.00 15.83           C
ATOM   2770  ND1 HIS B  21      77.311  23.243  -0.917  1.00 15.68           N
ATOM   2771  CD2 HIS B  21      78.022  22.802   1.106  1.00 13.56           C
ATOM   2772  CE1 HIS B  21      78.354  24.023  -0.687  1.00 14.71           C
ATOM   2773  NE2 HIS B  21      78.802  23.777   0.531  1.00 13.49           N
ATOM   2774  N   TYR B  22      75.017  22.935   3.063  1.00 14.43           N
ATOM   2775  CA  TYR B  22      74.199  24.006   3.642  1.00 13.39           C
ATOM   2776  C   TYR B  22      73.044  23.549   4.530  1.00 15.18           C
ATOM   2777  O   TYR B  22      72.129  24.337   4.809  1.00 15.92           O
ATOM   2778  CB  TYR B  22      73.668  24.941   2.545  1.00 14.55           C
ATOM   2779  CG  TYR B  22      74.772  25.572   1.703  1.00 13.51           C
ATOM   2780  CD1 TYR B  22      75.841  26.224   2.305  1.00 16.60           C
ATOM   2781  CD2 TYR B  22      74.745  25.492   0.310  1.00 15.14           C
ATOM   2782  CE1 TYR B  22      76.858  26.792   1.546  1.00 17.03           C
ATOM   2783  CE2 TYR B  22      75.762  26.047  -0.462  1.00 15.50           C
ATOM   2784  CZ  TYR B  22      76.811  26.695   0.166  1.00 17.90           C
ATOM   2785  OH  TYR B  22      77.830  27.238  -0.590  1.00 19.73           O
ATOM   2786  N   SER B  23      73.055  22.290   4.958  1.00 14.37           N
ATOM   2787  CA  SER B  23      72.018  21.835   5.899  1.00 15.96           C
ATOM   2788  C   SER B  23      72.217  22.685   7.167  1.00 16.69           C
ATOM   2789  O   SER B  23      73.279  23.302   7.347  1.00 15.54           O
ATOM   2790  CB  SER B  23      72.203  20.359   6.257  1.00 15.30           C
ATOM   2791  OG  SER B  23      71.979  19.520   5.143  1.00 14.95           O
ATOM   2792  N   HIS B  24      71.223  22.714   8.056  1.00 15.44           N
ATOM   2793  CA  HIS B  24      71.341  23.520   9.281  1.00 14.34           C
ATOM   2794  C   HIS B  24      72.660  23.240  10.022  1.00 11.79           C
ATOM   2795  O   HIS B  24      73.386  24.165  10.374  1.00 14.60           O
ATOM   2796  CB  HIS B  24      70.158  23.268  10.219  1.00 14.50           C
ATOM   2797  CG  HIS B  24      70.165  24.158  11.422  1.00 15.37           C
ATOM   2798  ND1 HIS B  24      70.467  23.696  12.684  1.00 16.81           N
ATOM   2799  CD2 HIS B  24      69.996  25.499  11.541  1.00 16.95           C
ATOM   2800  CE1 HIS B  24      70.488  24.712  13.529  1.00 16.17           C
ATOM   2801  NE2 HIS B  24      70.204  25.818  12.861  1.00 16.45           N
ATOM   2802  N   ALA B  25      72.951  21.964  10.258  1.00 12.77           N
ATOM   2803  CA  ALA B  25      74.211  21.575  10.894  1.00 12.90           C
ATOM   2804  C   ALA B  25      74.603  22.417  12.121  1.00 14.99           C
ATOM   2805  O   ALA B  25      75.759  22.869  12.256  1.00 13.97           O
ATOM   2806  CB  ALA B  25      75.329  21.607   9.827  1.00 12.23           C
ATOM   2807  N   ARG B  26      73.646  22.597  13.031  1.00 15.40           N
ATOM   2808  CA  ARG B  26      73.852  23.341  14.281  1.00 17.08           C
ATOM   2809  C   ARG B  26      74.495  24.692  14.053  1.00 15.43           C
ATOM   2810  O   ARG B  26      75.325  25.143  14.847  1.00 16.91           O
ATOM   2811  CB  ARG B  26      74.731  22.540  15.241  1.00 21.30           C
ATOM   2812  CG  ARG B  26      74.020  21.424  15.943  1.00 28.29           C
ATOM   2813  CD  ARG B  26      74.856  20.858  17.083  1.00 31.58           C
ATOM   2814  NE  ARG B  26      74.222  19.679  17.679  1.00 37.11           N
ATOM   2815  CZ  ARG B  26      73.084  19.697  18.366  1.00 38.63           C
ATOM   2816  NH1 ARG B  26      72.436  20.839  18.558  1.00 40.21           N
ATOM   2817  NH2 ARG B  26      72.590  18.566  18.859  1.00 38.67           N
ATOM   2818  N   ALA B  27      74.086  25.341  12.966  1.00 15.00           N
ATOM   2819  CA  ALA B  27      74.649  26.615  12.546  1.00 16.11           C
ATOM   2820  C   ALA B  27      74.766  27.699  13.604  1.00 17.29           C
ATOM   2821  O   ALA B  27      73.859  27.887  14.413  1.00 15.94           O
ATOM   2822  CB  ALA B  27      73.827  27.163  11.373  1.00 16.41           C
ATOM   2823  N   VAL B  28      75.903  28.395  13.604  1.00 16.61           N
ATOM   2824  CA  VAL B  28      76.080  29.548  14.484  1.00 15.43           C
ATOM   2825  C   VAL B  28      76.731  30.627  13.630  1.00 15.44           C
ATOM   2826  O   VAL B  28      77.312  30.322  12.588  1.00 15.37           O
ATOM   2827  CB  VAL B  28      77.013  29.284  15.706  1.00 15.96           C
ATOM   2828  CG1 VAL B  28      76.463  28.136  16.559  1.00 14.77           C
ATOM   2829  CG2 VAL B  28      78.440  28.973  15.235  1.00 14.91           C
ATOM   2830  N   THR B  29      76.624  31.884  14.058  1.00 15.63           N
ATOM   2831  CA  THR B  29      77.280  32.976  13.350  1.00 16.32           C
ATOM   2832  C   THR B  29      78.231  33.667  14.319  1.00 19.85           C
ATOM   2833  O   THR B  29      77.982  33.725  15.528  1.00 19.19           O
ATOM   2834  CB  THR B  29      76.287  34.059  12.817  1.00 18.14           C
ATOM   2835  OG1 THR B  29      75.444  34.514  13.885  1.00 19.71           O
ATOM   2836  CG2 THR B  29      75.396  33.489  11.708  1.00 19.67           C
ATOM   2837  N   VAL B  30      79.347  34.146  13.784  1.00 18.79           N
ATOM   2838  CA  VAL B  30      80.317  34.924  14.548  1.00 21.16           C
ATOM   2839  C   VAL B  30      80.446  36.118  13.613  1.00 21.77           C
ATOM   2840  O   VAL B  30      81.089  36.032  12.559  1.00 20.14           O
ATOM   2841  CB  VAL B  30      81.676  34.212  14.688  1.00 22.43           C
ATOM   2842  CG1 VAL B  30      82.639  35.113  15.432  1.00 23.52           C
ATOM   2843  CG2 VAL B  30      81.508  32.909  15.454  1.00 22.80           C
ATOM   2844  N   ASP B  31      79.778  37.208  13.975  1.00 21.91           N
ATOM   2845  CA  ASP B  31      79.745  38.409  13.152  1.00 22.92           C
ATOM   2846  C   ASP B  31      79.181  38.030  11.775  1.00 21.73           C
ATOM   2847  O   ASP B  31      78.061  37.527  11.701  1.00 21.31           O
ATOM   2848  CB  ASP B  31      81.140  39.037  13.058  1.00 26.66           C
ATOM   2849  CG  ASP B  31      81.633  39.542  14.401  1.00 32.21           C
ATOM   2850  OD1 ASP B  31      80.845  40.222  15.097  1.00 34.90           O
ATOM   2851  OD2 ASP B  31      82.797  39.254  14.766  1.00 36.95           O
ATOM   2852  N   THR B  32      79.934  38.241  10.693  1.00 21.06           N
ATOM   2853  CA  THR B  32      79.428  37.909   9.353  1.00 19.30           C
ATOM   2854  C   THR B  32      79.622  36.458   8.912  1.00 18.16           C
ATOM   2855  O   THR B  32      79.066  36.040   7.891  1.00 19.73           O
ATOM   2856  CB  THR B  32      80.091  38.764   8.252  1.00 19.72           C
ATOM   2857  OG1 THR B  32      81.511  38.522   8.237  1.00 18.76           O
ATOM   2858  CG2 THR B  32      79.804  40.239   8.474  1.00 19.95           C
ATOM   2859  N   GLN B  33      80.412  35.702   9.663  1.00 16.64           N
ATOM   2860  CA  GLN B  33      80.705  34.313   9.303  1.00 17.10           C
ATOM   2861  C   GLN B  33      79.656  33.333   9.788  1.00 15.60           C
ATOM   2862  O   GLN B  33      79.201  33.427  10.930  1.00 18.26           O
ATOM   2863  CB  GLN B  33      82.050  33.887   9.898  1.00 17.57           C
ATOM   2864  CG  GLN B  33      83.198  34.850   9.660  1.00 20.90           C
ATOM   2865  CD  GLN B  33      84.353  34.590  10.618  1.00 24.60           C
ATOM   2866  OE1 GLN B  33      84.226  33.797  11.561  1.00 28.91           O
ATOM   2867  NE2 GLN B  33      85.472  35.267  10.399  1.00 26.70           N
ATOM   2868  N   LEU B  34      79.277  32.388   8.934  1.00 16.03           N
ATOM   2869  CA  LEU B  34      78.313  31.355   9.342  1.00 15.36           C
ATOM   2870  C   LEU B  34      79.008  29.992   9.332  1.00 15.49           C
ATOM   2871  O   LEU B  34      79.520  29.542   8.291  1.00 14.53           O
ATOM   2872  CB  LEU B  34      77.089  31.335   8.415  1.00 16.95           C
ATOM   2873  CG  LEU B  34      75.890  30.540   8.946  1.00 18.00           C
ATOM   2874  CD1 LEU B  34      74.630  31.041   8.246  1.00 22.40           C
ATOM   2875  CD2 LEU B  34      76.074  29.014   8.746  1.00 17.65           C
ATOM   2876  N   TYR B  35      79.028  29.342  10.495  1.00 13.36           N
ATOM   2877  CA  TYR B  35      79.661  28.040  10.670  1.00 15.03           C
ATOM   2878  C   TYR B  35      78.657  26.902  10.714  1.00 15.84           C
ATOM   2879  O   TYR B  35      77.638  26.997  11.405  1.00 16.48           O
ATOM   2880  CB  TYR B  35      80.449  28.015  11.978  1.00 16.87           C
ATOM   2881  CG  TYR B  35      81.629  28.959  12.027  1.00 20.12           C
ATOM   2882  CD1 TYR B  35      81.478  30.291  12.413  1.00 23.52           C
ATOM   2883  CD2 TYR B  35      82.897  28.515  11.683  1.00 26.30           C
ATOM   2884  CE1 TYR B  35      82.576  31.156  12.454  1.00 27.24           C
ATOM   2885  CE2 TYR B  35      83.998  29.365  11.722  1.00 27.18           C
ATOM   2886  CZ  TYR B  35      83.832  30.678  12.109  1.00 26.39           C
ATOM   2887  OH  TYR B  35      84.942  31.493  12.169  1.00 31.95           O
ATOM   2888  N   ARG B  36      78.958  25.827   9.987  1.00 15.11           N
ATOM   2889  CA  ARG B  36      78.106  24.633   9.945  1.00 16.23           C
ATOM   2890  C   ARG B  36      78.986  23.471  10.362  1.00 16.80           C
ATOM   2891  O   ARG B  36      80.125  23.353   9.893  1.00 13.91           O
ATOM   2892  CB  ARG B  36      77.573  24.400   8.535  1.00 15.01           C
ATOM   2893  CG  ARG B  36      76.392  25.318   8.181  1.00 15.82           C
ATOM   2894  CD  ARG B  36      75.860  25.036   6.803  1.00 14.95           C
ATOM   2895  NE  ARG B  36      74.703  25.881   6.512  1.00 14.56           N
ATOM   2896  CZ  ARG B  36      74.763  27.097   5.985  1.00 16.44           C
ATOM   2897  NH1 ARG B  36      75.930  27.643   5.663  1.00 14.63           N
ATOM   2898  NH2 ARG B  36      73.642  27.783   5.792  1.00 16.27           N
ATOM   2899  N   PHE B  37      78.462  22.612  11.232  1.00 12.75           N
ATOM   2900  CA  PHE B  37      79.236  21.482  11.742  1.00 13.15           C
ATOM   2901  C   PHE B  37      78.752  20.176  11.146  1.00 14.09           C
ATOM   2902  O   PHE B  37      77.878  19.511  11.693  1.00 14.69           O
ATOM   2903  CB  PHE B  37      79.157  21.499  13.278  1.00 15.09           C
ATOM   2904  CG  PHE B  37      79.445  22.860  13.854  1.00 16.30           C
ATOM   2905  CD1 PHE B  37      80.761  23.280  14.048  1.00 18.79           C
ATOM   2906  CD2 PHE B  37      78.420  23.774  14.059  1.00 15.18           C
ATOM   2907  CE1 PHE B  37      81.043  24.595  14.429  1.00 19.41           C
ATOM   2908  CE2 PHE B  37      78.700  25.083  14.441  1.00 17.29           C
ATOM   2909  CZ  PHE B  37      80.004  25.494  14.622  1.00 17.35           C
ATOM   2910  N   TYR B  38      79.341  19.816  10.006  1.00 13.06           N
ATOM   2911  CA  TYR B  38      78.947  18.601   9.295  1.00 12.84           C
ATOM   2912  C   TYR B  38      79.336  17.319  10.024  1.00 13.66           C
ATOM   2913  O   TYR B  38      78.589  16.337  10.001  1.00 13.72           O
ATOM   2914  CB  TYR B  38      79.528  18.629   7.877  1.00 12.15           C
ATOM   2915  CG  TYR B  38      78.987  19.784   7.054  1.00 12.72           C
ATOM   2916  CD1 TYR B  38      77.603  19.936   6.844  1.00 13.31           C
ATOM   2917  CD2 TYR B  38      79.847  20.695   6.445  1.00 13.51           C
ATOM   2918  CE1 TYR B  38      77.106  20.970   6.036  1.00 16.22           C
ATOM   2919  CE2 TYR B  38      79.362  21.728   5.638  1.00 14.45           C
ATOM   2920  CZ  TYR B  38      77.991  21.857   5.437  1.00 14.54           C
ATOM   2921  OH  TYR B  38      77.532  22.866   4.624  1.00 13.55           O
ATOM   2922  N   VAL B  39      80.519  17.321  10.632  1.00 12.14           N
ATOM   2923  CA  VAL B  39      80.984  16.183  11.440  1.00 13.46           C
ATOM   2924  C   VAL B  39      81.499  16.778  12.759  1.00 13.87           C
ATOM   2925  O   VAL B  39      82.331  17.700  12.762  1.00 14.17           O
ATOM   2926  CB  VAL B  39      82.124  15.390  10.753  1.00 12.96           C
ATOM   2927  CG1 VAL B  39      82.571  14.217  11.661  1.00 13.18           C
ATOM   2928  CG2 VAL B  39      81.645  14.853   9.412  1.00 14.13           C
ATOM   2929  N   THR B  40      81.023  16.243  13.877  1.00 12.40           N
ATOM   2930  CA  THR B  40      81.389  16.752  15.205  1.00 13.78           C
ATOM   2931  C   THR B  40      82.095  15.696  16.059  1.00 14.85           C
ATOM   2932  O   THR B  40      82.325  14.576  15.611  1.00 12.76           O
ATOM   2933  CB  THR B  40      80.119  17.175  15.972  1.00 14.98           C
ATOM   2934  OG1 THR B  40      79.272  16.029  16.108  1.00 14.94           O
ATOM   2935  CG2 THR B  40      79.367  18.280  15.226  1.00 15.00           C
ATOM   2936  N   GLY B  41      82.434  16.063  17.301  1.00 15.62           N
ATOM   2937  CA  GLY B  41      83.067  15.097  18.188  1.00 14.23           C
ATOM   2938  C   GLY B  41      82.086  13.962  18.424  1.00 15.75           C
ATOM   2939  O   GLY B  41      82.408  12.801  18.189  1.00 16.67           O
ATOM   2940  N   PRO B  42      80.858  14.272  18.872  1.00 15.89           N
ATOM   2941  CA  PRO B  42      79.868  13.218  19.116  1.00 15.75           C
ATOM   2942  C   PRO B  42      79.546  12.359  17.891  1.00 15.99           C
ATOM   2943  O   PRO B  42      79.463  11.137  17.989  1.00 15.95           O
ATOM   2944  CB  PRO B  42      78.649  14.004  19.585  1.00 15.83           C
ATOM   2945  CG  PRO B  42      79.277  15.140  20.354  1.00 17.35           C
ATOM   2946  CD  PRO B  42      80.368  15.568  19.380  1.00 16.13           C
ATOM   2947  N   SER B  43      79.369  12.988  16.731  1.00 13.57           N
ATOM   2948  CA  SER B  43      79.023  12.222  15.541  1.00 14.46           C
ATOM   2949  C   SER B  43      80.151  11.364  14.988  1.00 15.17           C
ATOM   2950  O   SER B  43      79.884  10.405  14.280  1.00 14.78           O
ATOM   2951  CB  SER B  43      78.477  13.148  14.429  1.00 15.52           C
ATOM   2952  OG  SER B  43      79.510  13.720  13.631  1.00 15.28           O
ATOM   2953  N   SER B  44      81.404  11.675  15.340  1.00 15.61           N
ATOM   2954  CA  SER B  44      82.532  10.898  14.828  1.00 15.85           C
ATOM   2955  C   SER B  44      83.270  10.106  15.897  1.00 16.07           C
ATOM   2956  O   SER B  44      84.323   9.526  15.613  1.00 16.57           O
ATOM   2957  CB  SER B  44      83.548  11.813  14.138  1.00 16.75           C
ATOM   2958  OG  SER B  44      84.331  12.501  15.105  1.00 15.81           O
ATOM   2959  N   GLY B  45      82.734  10.075  17.121  1.00 17.16           N
ATOM   2960  CA  GLY B  45      83.409   9.358  18.191  1.00 16.76           C
ATOM   2961  C   GLY B  45      84.706  10.068  18.529  1.00 17.40           C
ATOM   2962  O   GLY B  45      85.697   9.441  18.945  1.00 17.04           O
ATOM   2963  N   TYR B  46      84.685  11.387  18.331  1.00 15.94           N
ATOM   2964  CA  TYR B  46      85.801  12.289  18.608  1.00 15.05           C
ATOM   2965  C   TYR B  46      87.030  12.117  17.722  1.00 15.53           C
ATOM   2966  O   TYR B  46      88.127  12.590  18.048  1.00 15.47           O
ATOM   2967  CB  TYR B  46      86.173  12.206  20.094  1.00 19.51           C
ATOM   2968  CG  TYR B  46      84.942  12.354  20.946  1.00 19.69           C
ATOM   2969  CD1 TYR B  46      84.432  13.616  21.234  1.00 18.85           C
ATOM   2970  CD2 TYR B  46      84.199  11.231  21.333  1.00 23.27           C
ATOM   2971  CE1 TYR B  46      83.203  13.770  21.873  1.00 21.70           C
ATOM   2972  CE2 TYR B  46      82.970  11.368  21.974  1.00 23.45           C
ATOM   2973  CZ  TYR B  46      82.479  12.641  22.235  1.00 24.18           C
ATOM   2974  OH  TYR B  46      81.254  12.775  22.844  1.00 24.28           O
ATOM   2975  N   ALA B  47      86.832  11.459  16.589  1.00 16.35           N
ATOM   2976  CA  ALA B  47      87.910  11.245  15.626  1.00 16.53           C
ATOM   2977  C   ALA B  47      88.320  12.565  14.969  1.00 15.27           C
ATOM   2978  O   ALA B  47      89.506  12.872  14.856  1.00 15.39           O
ATOM   2979  CB  ALA B  47      87.458  10.261  14.559  1.00 15.06           C
ATOM   2980  N   PHE B  48      87.339  13.338  14.515  1.00 14.14           N
ATOM   2981  CA  PHE B  48      87.637  14.606  13.854  1.00 12.83           C
ATOM   2982  C   PHE B  48      86.409  15.496  13.729  1.00 15.20           C
ATOM   2983  O   PHE B  48      85.278  15.047  13.939  1.00 16.20           O
ATOM   2984  CB  PHE B  48      88.245  14.349  12.452  1.00 15.11           C
ATOM   2985  CG  PHE B  48      87.490  13.338  11.616  1.00 13.52           C
ATOM   2986  CD1 PHE B  48      86.298  13.681  10.982  1.00 16.75           C
ATOM   2987  CD2 PHE B  48      87.960  12.032  11.480  1.00 15.32           C
ATOM   2988  CE1 PHE B  48      85.586  12.727  10.229  1.00 18.03           C
ATOM   2989  CE2 PHE B  48      87.259  11.066  10.728  1.00 15.10           C
ATOM   2990  CZ  PHE B  48      86.064  11.426  10.105  1.00 15.23           C
ATOM   2991  N   THR B  49      86.655  16.762  13.407  1.00 13.28           N
ATOM   2992  CA  THR B  49      85.592  17.739  13.196  1.00 13.70           C
ATOM   2993  C   THR B  49      85.715  18.195  11.743  1.00 13.95           C
ATOM   2994  O   THR B  49      86.823  18.444  11.262  1.00 13.54           O
ATOM   2995  CB  THR B  49      85.771  18.987  14.090  1.00 16.24           C
ATOM   2996  OG1 THR B  49      85.610  18.616  15.464  1.00 16.88           O
ATOM   2997  CG2 THR B  49      84.750  20.080  13.713  1.00 15.89           C
ATOM   2998  N   LEU B  50      84.592  18.261  11.033  1.00 11.91           N
ATOM   2999  CA  LEU B  50      84.608  18.739   9.652  1.00 13.27           C
ATOM   3000  C   LEU B  50      83.536  19.805   9.631  1.00 15.49           C
ATOM   3001  O   LEU B  50      82.345  19.520   9.816  1.00 14.83           O
ATOM   3002  CB  LEU B  50      84.287  17.629   8.636  1.00 13.65           C
ATOM   3003  CG  LEU B  50      84.562  17.996   7.156  1.00 15.34           C
ATOM   3004  CD1 LEU B  50      84.730  16.729   6.337  1.00 16.44           C
ATOM   3005  CD2 LEU B  50      83.425  18.866   6.587  1.00 13.90           C
ATOM   3006  N   MET B  51      83.959  21.039   9.403  1.00 15.04           N
ATOM   3007  CA  MET B  51      83.018  22.143   9.410  1.00 14.42           C
ATOM   3008  C   MET B  51      83.130  22.995   8.154  1.00 15.43           C
ATOM   3009  O   MET B  51      84.156  22.973   7.462  1.00 15.37           O
ATOM   3010  CB  MET B  51      83.270  22.998  10.656  1.00 16.49           C
ATOM   3011  CG  MET B  51      84.704  23.474  10.796  1.00 21.16           C
ATOM   3012  SD  MET B  51      84.906  24.272  12.424  1.00 25.93           S
ATOM   3013  CE  MET B  51      84.308  25.844  12.043  1.00 28.08           C
ATOM   3014  N   GLY B  52      82.051  23.712   7.848  1.00 12.62           N
ATOM   3015  CA  GLY B  52      82.059  24.598   6.705  1.00 13.78           C
ATOM   3016  C   GLY B  52      81.796  26.005   7.203  1.00 15.64           C
ATOM   3017  O   GLY B  52      80.905  26.201   8.034  1.00 19.89           O
ATOM   3018  N   THR B  53      82.569  26.978   6.724  1.00 13.52           N
ATOM   3019  CA  THR B  53      82.373  28.367   7.103  1.00 15.01           C
ATOM   3020  C   THR B  53      82.120  29.175   5.833  1.00 14.06           C
ATOM   3021  O   THR B  53      82.914  29.118   4.902  1.00 15.13           O
ATOM   3022  CB  THR B  53      83.628  28.948   7.778  1.00 15.33           C
ATOM   3023  OG1 THR B  53      83.991  28.114   8.878  1.00 17.36           O
ATOM   3024  CG2 THR B  53      83.354  30.360   8.300  1.00 17.77           C
ATOM   3025  N   ASN B  54      80.998  29.891   5.781  1.00 13.53           N
ATOM   3026  CA  ASN B  54      80.702  30.724   4.614  1.00 13.14           C
ATOM   3027  C   ASN B  54      80.719  32.157   5.106  1.00 13.60           C
ATOM   3028  O   ASN B  54      80.153  32.464   6.164  1.00 14.90           O
ATOM   3029  CB  ASN B  54      79.330  30.366   4.003  1.00 13.79           C
ATOM   3030  CG  ASN B  54      79.368  29.053   3.235  1.00 14.74           C
ATOM   3031  OD1 ASN B  54      79.373  27.970   3.831  1.00 14.76           O
ATOM   3032  ND2 ASN B  54      79.427  29.141   1.905  1.00 14.14           N
ATOM   3033  N   ALA B  55      81.339  33.050   4.344  1.00 13.85           N
ATOM   3034  CA  ALA B  55      81.449  34.424   4.791  1.00 14.07           C
ATOM   3035  C   ALA B  55      81.769  35.356   3.661  1.00 14.80           C
ATOM   3036  O   ALA B  55      82.309  34.935   2.639  1.00 15.73           O
ATOM   3037  CB  ALA B  55      82.550  34.534   5.843  1.00 14.04           C
ATOM   3038  N   PRO B  56      81.440  36.649   3.835  1.00 16.82           N
ATOM   3039  CA  PRO B  56      81.698  37.680   2.826  1.00 15.77           C
ATOM   3040  C   PRO B  56      83.080  38.284   3.020  1.00 16.76           C
ATOM   3041  O   PRO B  56      83.791  37.970   3.982  1.00 17.09           O
ATOM   3042  CB  PRO B  56      80.595  38.714   3.097  1.00 16.82           C
ATOM   3043  CG  PRO B  56      80.497  38.672   4.600  1.00 17.16           C
ATOM   3044  CD  PRO B  56      80.515  37.149   4.873  1.00 15.08           C
ATOM   3045  N   HIS B  57      83.454  39.167   2.108  1.00 15.32           N
ATOM   3046  CA  HIS B  57      84.742  39.858   2.212  1.00 16.49           C
ATOM   3047  C   HIS B  57      84.838  40.604   3.549  1.00 17.27           C
ATOM   3048  O   HIS B  57      83.846  41.137   4.037  1.00 17.65           O
ATOM   3049  CB  HIS B  57      84.841  40.904   1.103  1.00 18.74           C
ATOM   3050  CG  HIS B  57      85.997  41.841   1.261  1.00 21.99           C
ATOM   3051  ND1 HIS B  57      87.274  41.515   0.867  1.00 21.17           N
ATOM   3052  CD2 HIS B  57      86.071  43.093   1.780  1.00 25.30           C
ATOM   3053  CE1 HIS B  57      88.089  42.524   1.128  1.00 24.41           C
ATOM   3054  NE2 HIS B  57      87.383  43.494   1.683  1.00 24.33           N
ATOM   3055  N   SER B  58      86.036  40.657   4.126  1.00 17.85           N
ATOM   3056  CA  SER B  58      86.239  41.412   5.353  1.00 17.82           C
ATOM   3057  C   SER B  58      87.579  42.123   5.250  1.00 20.87           C
ATOM   3058  O   SER B  58      88.524  41.580   4.679  1.00 21.79           O
ATOM   3059  CB  SER B  58      86.243  40.502   6.581  1.00 17.58           C
ATOM   3060  OG  SER B  58      86.394  41.283   7.760  1.00 19.76           O
ATOM   3061  N   ASP B  59      87.648  43.342   5.777  1.00 19.65           N
ATOM   3062  CA  ASP B  59      88.887  44.114   5.771  1.00 22.36           C
ATOM   3063  C   ASP B  59      89.681  43.809   7.037  1.00 23.02           C
ATOM   3064  O   ASP B  59      90.747  44.378   7.247  1.00 25.08           O
ATOM   3065  CB  ASP B  59      88.591  45.622   5.719  1.00 25.04           C
ATOM   3066  CG  ASP B  59      87.966  46.054   4.400  1.00 28.71           C
ATOM   3067  OD1 ASP B  59      88.338  45.499   3.337  1.00 29.77           O
ATOM   3068  OD2 ASP B  59      87.105  46.956   4.430  1.00 31.55           O
ATOM   3069  N   ALA B  60      89.165  42.917   7.881  1.00 23.30           N
ATOM   3070  CA  ALA B  60      89.852  42.569   9.122  1.00 22.42           C
ATOM   3071  C   ALA B  60      90.050  41.056   9.257  1.00 21.90           C
ATOM   3072  O   ALA B  60      89.395  40.276   8.574  1.00 21.43           O
ATOM   3073  CB  ALA B  60      89.059  43.090  10.312  1.00 23.72           C
ATOM   3074  N   LEU B  61      90.952  40.648  10.144  1.00 20.48           N
ATOM   3075  CA  LEU B  61      91.200  39.228  10.358  1.00 19.76           C
ATOM   3076  C   LEU B  61      89.916  38.514  10.771  1.00 20.79           C
ATOM   3077  O   LEU B  61      89.022  39.105  11.394  1.00 19.20           O
ATOM   3078  CB  LEU B  61      92.267  39.030  11.428  1.00 19.18           C
ATOM   3079  CG  LEU B  61      93.638  39.614  11.103  1.00 19.99           C
ATOM   3080  CD1 LEU B  61      94.561  39.373  12.287  1.00 18.85           C
ATOM   3081  CD2 LEU B  61      94.217  38.967   9.834  1.00 20.52           C
ATOM   3082  N   GLY B  62      89.819  37.237  10.413  1.00 19.21           N
ATOM   3083  CA  GLY B  62      88.634  36.472  10.750  1.00 18.07           C
ATOM   3084  C   GLY B  62      88.705  35.826  12.124  1.00 18.58           C
ATOM   3085  O   GLY B  62      87.699  35.352  12.633  1.00 19.80           O
ATOM   3086  N   VAL B  63      89.895  35.815  12.716  1.00 17.73           N
ATOM   3087  CA  VAL B  63      90.120  35.232  14.036  1.00 17.58           C
ATOM   3088  C   VAL B  63      91.419  35.822  14.591  1.00 19.60           C
ATOM   3089  O   VAL B  63      92.323  36.197  13.834  1.00 19.15           O
ATOM   3090  CB  VAL B  63      90.249  33.673  13.962  1.00 19.05           C
ATOM   3091  CG1 VAL B  63      91.517  33.272  13.184  1.00 17.88           C
ATOM   3092  CG2 VAL B  63      90.258  33.078  15.376  1.00 18.24           C
ATOM   3093  N   LEU B  64      91.522  35.928  15.911  1.00 19.17           N
ATOM   3094  CA  LEU B  64      92.748  36.480  16.483  1.00 19.89           C
ATOM   3095  C   LEU B  64      93.860  35.474  16.229  1.00 18.40           C
ATOM   3096  O   LEU B  64      93.599  34.280  16.149  1.00 18.37           O
ATOM   3097  CB  LEU B  64      92.584  36.708  18.002  1.00 23.32           C
ATOM   3098  CG  LEU B  64      92.722  35.536  18.990  1.00 29.28           C
ATOM   3099  CD1 LEU B  64      92.579  36.067  20.426  1.00 30.42           C
ATOM   3100  CD2 LEU B  64      91.663  34.456  18.716  1.00 33.13           C
ATOM   3101  N   PRO B  65      95.112  35.944  16.042  1.00 17.62           N
ATOM   3102  CA  PRO B  65      96.212  35.003  15.809  1.00 16.41           C
ATOM   3103  C   PRO B  65      96.301  34.057  17.007  1.00 16.80           C
ATOM   3104  O   PRO B  65      96.170  34.485  18.158  1.00 17.28           O
ATOM   3105  CB  PRO B  65      97.433  35.914  15.699  1.00 18.94           C
ATOM   3106  CG  PRO B  65      96.874  37.144  15.047  1.00 18.19           C
ATOM   3107  CD  PRO B  65      95.514  37.329  15.728  1.00 18.42           C
ATOM   3108  N   HIS B  66      96.532  32.777  16.753  1.00 16.67           N
ATOM   3109  CA  HIS B  66      96.581  31.828  17.858  1.00 16.47           C
ATOM   3110  C   HIS B  66      97.283  30.547  17.494  1.00 17.02           C
ATOM   3111  O   HIS B  66      97.666  30.321  16.337  1.00 16.89           O
ATOM   3112  CB  HIS B  66      95.159  31.480  18.325  1.00 17.05           C
ATOM   3113  CG  HIS B  66      94.317  30.838  17.264  1.00 16.28           C
ATOM   3114  ND1 HIS B  66      93.676  31.568  16.282  1.00 17.35           N
ATOM   3115  CD2 HIS B  66      94.058  29.534  16.995  1.00 16.75           C
ATOM   3116  CE1 HIS B  66      93.069  30.740  15.449  1.00 15.41           C
ATOM   3117  NE2 HIS B  66      93.284  29.503  15.858  1.00 18.31           N
ATOM   3118  N   ILE B  67      97.413  29.709  18.512  1.00 15.27           N
ATOM   3119  CA  ILE B  67      98.036  28.405  18.424  1.00 15.45           C
ATOM   3120  C   ILE B  67      97.114  27.344  19.041  1.00 14.82           C
ATOM   3121  O   ILE B  67      96.325  27.650  19.941  1.00 16.83           O
ATOM   3122  CB  ILE B  67      99.366  28.424  19.226  1.00 16.54           C
ATOM   3123  CG1 ILE B  67     100.454  29.127  18.415  1.00 19.21           C
ATOM   3124  CG2 ILE B  67      99.771  27.023  19.648  1.00 18.37           C
ATOM   3125  CD1 ILE B  67     101.783  29.223  19.189  1.00 24.17           C
ATOM   3126  N   HIS B  68      97.195  26.110  18.543  1.00 16.69           N
ATOM   3127  CA  HIS B  68      96.467  24.991  19.158  1.00 15.75           C
ATOM   3128  C   HIS B  68      97.603  24.062  19.561  1.00 14.70           C
ATOM   3129  O   HIS B  68      98.387  23.658  18.711  1.00 16.74           O
ATOM   3130  CB  HIS B  68      95.585  24.223  18.171  1.00 14.83           C
ATOM   3131  CG  HIS B  68      94.542  25.064  17.518  1.00 16.91           C
ATOM   3132  ND1 HIS B  68      93.592  25.750  18.237  1.00 16.61           N
ATOM   3133  CD2 HIS B  68      94.335  25.379  16.215  1.00 17.74           C
ATOM   3134  CE1 HIS B  68      92.847  26.463  17.410  1.00 16.82           C
ATOM   3135  NE2 HIS B  68      93.278  26.255  16.179  1.00 16.23           N
ATOM   3136  N   GLN B  69      97.700  23.701  20.841  1.00 16.01           N
ATOM   3137  CA  GLN B  69      98.770  22.798  21.244  1.00 16.48           C
ATOM   3138  C   GLN B  69      98.397  21.328  21.061  1.00 17.74           C
ATOM   3139  O   GLN B  69      99.267  20.466  21.001  1.00 16.39           O
ATOM   3140  CB  GLN B  69      99.152  23.041  22.708  1.00 16.38           C
ATOM   3141  CG  GLN B  69      99.650  24.457  22.980  1.00 18.27           C
ATOM   3142  CD  GLN B  69     100.072  24.672  24.433  1.00 22.77           C
ATOM   3143  OE1 GLN B  69     100.051  23.750  25.238  1.00 23.75           O
ATOM   3144  NE2 GLN B  69     100.456  25.899  24.763  1.00 25.73           N
ATOM   3145  N   LYS B  70      97.103  21.038  20.948  1.00 17.06           N
ATOM   3146  CA  LYS B  70      96.673  19.653  20.829  1.00 18.30           C
ATOM   3147  C   LYS B  70      95.785  19.327  19.648  1.00 18.17           C
ATOM   3148  O   LYS B  70      95.262  18.219  19.568  1.00 18.52           O
ATOM   3149  CB  LYS B  70      95.953  19.222  22.103  1.00 17.72           C
ATOM   3150  CG  LYS B  70      96.836  19.293  23.350  1.00 23.61           C
ATOM   3151  CD  LYS B  70      96.032  18.920  24.580  1.00 28.27           C
ATOM   3152  CE  LYS B  70      96.951  18.730  25.777  1.00 32.29           C
ATOM   3153  NZ  LYS B  70      96.204  18.067  26.892  1.00 37.64           N
ATOM   3154  N   HIS B  71      95.595  20.287  18.747  1.00 16.63           N
ATOM   3155  CA  HIS B  71      94.779  20.036  17.570  1.00 16.68           C
ATOM   3156  C   HIS B  71      95.511  20.422  16.301  1.00 15.31           C
ATOM   3157  O   HIS B  71      96.210  21.431  16.261  1.00 16.55           O
ATOM   3158  CB  HIS B  71      93.471  20.823  17.625  1.00 15.48           C
ATOM   3159  CG  HIS B  71      92.544  20.381  18.712  1.00 16.32           C
ATOM   3160  ND1 HIS B  71      92.634  20.857  20.004  1.00 16.23           N
ATOM   3161  CD2 HIS B  71      91.481  19.538  18.690  1.00 17.14           C
ATOM   3162  CE1 HIS B  71      91.663  20.328  20.733  1.00 17.57           C
ATOM   3163  NE2 HIS B  71      90.950  19.524  19.959  1.00 18.88           N
ATOM   3164  N   TYR B  72      95.320  19.610  15.266  1.00 13.76           N
ATOM   3165  CA  TYR B  72      95.930  19.848  13.957  1.00 14.48           C
ATOM   3166  C   TYR B  72      94.803  20.466  13.117  1.00 13.22           C
ATOM   3167  O   TYR B  72      93.736  19.857  12.963  1.00 15.81           O
ATOM   3168  CB  TYR B  72      96.389  18.504  13.374  1.00 12.93           C
ATOM   3169  CG  TYR B  72      97.333  18.599  12.184  1.00 14.28           C
ATOM   3170  CD1 TYR B  72      97.110  19.517  11.147  1.00 12.86           C
ATOM   3171  CD2 TYR B  72      98.440  17.755  12.091  1.00 14.53           C
ATOM   3172  CE1 TYR B  72      97.986  19.581  10.036  1.00 12.13           C
ATOM   3173  CE2 TYR B  72      99.313  17.816  11.010  1.00 16.13           C
ATOM   3174  CZ  TYR B  72      99.083  18.729   9.982  1.00 14.91           C
ATOM   3175  OH  TYR B  72      99.952  18.773   8.916  1.00 16.85           O
ATOM   3176  N   GLU B  73      95.018  21.691  12.635  1.00 13.47           N
ATOM   3177  CA  GLU B  73      94.019  22.385  11.820  1.00 16.23           C
ATOM   3178  C   GLU B  73      94.331  22.271  10.330  1.00 15.84           C
ATOM   3179  O   GLU B  73      95.486  22.247   9.922  1.00 15.70           O
ATOM   3180  CB AGLU B  73      94.006  23.863  12.212  0.50 16.89           C
ATOM   3181  CB BGLU B  73      93.888  23.851  12.226  0.50 17.90           C
ATOM   3182  CG AGLU B  73      92.790  24.272  12.973  0.50 17.22           C
ATOM   3183  CG BGLU B  73      92.627  24.468  11.663  0.50 20.03           C
ATOM   3184  CD AGLU B  73      91.614  24.522  12.066  0.50 16.73           C
ATOM   3185  CD BGLU B  73      92.144  25.640  12.464  0.50 22.18           C
ATOM   3186  OE1AGLU B  73      91.507  23.843  11.015  0.50 12.71           O
ATOM   3187  OE1BGLU B  73      92.890  26.078  13.364  0.50 24.31           O
ATOM   3188  OE2AGLU B  73      90.791  25.391  12.420  0.50 15.37           O
ATOM   3189  OE2BGLU B  73      91.023  26.119  12.194  0.50 22.40           O
ATOM   3190  N   ASN B  74      93.285  22.190   9.521  1.00 12.45           N
ATOM   3191  CA  ASN B  74      93.418  22.055   8.078  1.00 12.54           C
ATOM   3192  C   ASN B  74      92.422  22.988   7.411  1.00 13.87           C
ATOM   3193  O   ASN B  74      91.224  22.959   7.722  1.00 15.57           O
ATOM   3194  CB  ASN B  74      93.131  20.613   7.674  1.00 12.57           C
ATOM   3195  CG  ASN B  74      94.171  19.650   8.216  1.00 14.70           C
ATOM   3196  OD1 ASN B  74      95.256  19.515   7.653  1.00 15.88           O
ATOM   3197  ND2 ASN B  74      93.850  18.992   9.330  1.00 14.67           N
ATOM   3198  N   PHE B  75      92.930  23.824   6.507  1.00 14.10           N
ATOM   3199  CA  PHE B  75      92.113  24.803   5.792  1.00 13.30           C
ATOM   3200  C   PHE B  75      91.972  24.413   4.349  1.00 12.93           C
ATOM   3201  O   PHE B  75      92.968  24.262   3.641  1.00 14.11           O
ATOM   3202  CB  PHE B  75      92.766  26.190   5.852  1.00 13.74           C
ATOM   3203  CG  PHE B  75      92.741  26.804   7.204  1.00 14.90           C
ATOM   3204  CD1 PHE B  75      93.666  26.418   8.174  1.00 14.10           C
ATOM   3205  CD2 PHE B  75      91.776  27.752   7.521  1.00 17.78           C
ATOM   3206  CE1 PHE B  75      93.637  26.969   9.448  1.00 16.60           C
ATOM   3207  CE2 PHE B  75      91.732  28.320   8.804  1.00 18.87           C
ATOM   3208  CZ  PHE B  75      92.671  27.922   9.768  1.00 18.92           C
ATOM   3209  N   TYR B  76      90.733  24.252   3.903  1.00 12.10           N
ATOM   3210  CA  TYR B  76      90.504  23.886   2.515  1.00 12.44           C
ATOM   3211  C   TYR B  76      89.544  24.914   1.932  1.00 13.29           C
ATOM   3212  O   TYR B  76      88.520  25.210   2.523  1.00 14.70           O
ATOM   3213  CB  TYR B  76      89.885  22.501   2.425  1.00 11.72           C
ATOM   3214  CG  TYR B  76      89.724  22.026   1.003  1.00 13.15           C
ATOM   3215  CD1 TYR B  76      90.820  21.530   0.282  1.00 13.12           C
ATOM   3216  CD2 TYR B  76      88.477  22.068   0.370  1.00 11.16           C
ATOM   3217  CE1 TYR B  76      90.680  21.084  -1.033  1.00 12.09           C
ATOM   3218  CE2 TYR B  76      88.337  21.622  -0.952  1.00 10.91           C
ATOM   3219  CZ  TYR B  76      89.429  21.130  -1.645  1.00 12.97           C
ATOM   3220  OH  TYR B  76      89.280  20.656  -2.930  1.00 12.45           O
ATOM   3221  N   CYS B  77      89.885  25.469   0.780  1.00 12.88           N
ATOM   3222  CA  CYS B  77      89.000  26.457   0.189  1.00 13.41           C
ATOM   3223  C   CYS B  77      88.043  25.820  -0.819  1.00 13.33           C
ATOM   3224  O   CYS B  77      88.477  25.353  -1.868  1.00 14.40           O
ATOM   3225  CB  CYS B  77      89.842  27.547  -0.496  1.00 12.56           C
ATOM   3226  SG  CYS B  77      88.790  28.811  -1.299  1.00 15.82           S
ATOM   3227  N   ASN B  78      86.745  25.783  -0.522  1.00 13.43           N
ATOM   3228  CA  ASN B  78      85.806  25.199  -1.492  1.00 14.99           C
ATOM   3229  C   ASN B  78      85.510  26.147  -2.631  1.00 14.56           C
ATOM   3230  O   ASN B  78      85.374  25.720  -3.776  1.00 15.26           O
ATOM   3231  CB  ASN B  78      84.473  24.844  -0.844  1.00 16.17           C
ATOM   3232  CG  ASN B  78      84.650  24.075   0.399  1.00 17.58           C
ATOM   3233  OD1 ASN B  78      84.901  24.652   1.451  1.00 20.77           O
ATOM   3234  ND2 ASN B  78      84.546  22.752   0.300  1.00 20.02           N
ATOM   3235  N   LYS B  79      85.384  27.432  -2.303  1.00 13.99           N
ATOM   3236  CA  LYS B  79      85.099  28.468  -3.301  1.00 12.33           C
ATOM   3237  C   LYS B  79      85.447  29.829  -2.715  1.00 11.76           C
ATOM   3238  O   LYS B  79      85.668  29.949  -1.512  1.00 12.74           O
ATOM   3239  CB  LYS B  79      83.621  28.429  -3.731  1.00 13.87           C
ATOM   3240  CG  LYS B  79      82.595  28.543  -2.609  1.00 11.36           C
ATOM   3241  CD  LYS B  79      81.176  28.714  -3.217  1.00 13.66           C
ATOM   3242  CE  LYS B  79      80.130  28.819  -2.124  1.00 15.07           C
ATOM   3243  NZ  LYS B  79      78.734  28.983  -2.661  1.00 14.43           N
ATOM   3244  N   GLY B  80      85.506  30.849  -3.569  1.00 12.99           N
ATOM   3245  CA  GLY B  80      85.862  32.169  -3.095  1.00 12.20           C
ATOM   3246  C   GLY B  80      87.354  32.180  -2.780  1.00 13.87           C
ATOM   3247  O   GLY B  80      88.129  31.495  -3.419  1.00 14.30           O
ATOM   3248  N   SER B  81      87.756  32.933  -1.772  1.00 13.06           N
ATOM   3249  CA  SER B  81      89.179  32.984  -1.450  1.00 12.54           C
ATOM   3250  C   SER B  81      89.401  33.609  -0.091  1.00 13.37           C
ATOM   3251  O   SER B  81      88.630  34.461   0.354  1.00 14.61           O
ATOM   3252  CB ASER B  81      89.960  33.751  -2.524  0.50 13.66           C
ATOM   3253  CB BSER B  81      89.892  33.829  -2.511  0.50 15.50           C
ATOM   3254  OG ASER B  81      89.550  35.094  -2.630  0.50  9.42           O
ATOM   3255  OG BSER B  81      91.248  34.067  -2.181  0.50 18.77           O
ATOM   3256  N   PHE B  82      90.477  33.187   0.564  1.00 13.73           N
ATOM   3257  CA  PHE B  82      90.829  33.728   1.864  1.00 13.48           C
ATOM   3258  C   PHE B  82      92.340  33.599   2.035  1.00 14.36           C
ATOM   3259  O   PHE B  82      92.972  32.707   1.452  1.00 14.04           O
ATOM   3260  CB  PHE B  82      90.060  33.008   2.999  1.00 13.32           C
ATOM   3261  CG  PHE B  82      90.364  31.542   3.131  1.00 15.11           C
ATOM   3262  CD1 PHE B  82      91.482  31.103   3.851  1.00 14.02           C
ATOM   3263  CD2 PHE B  82      89.520  30.599   2.556  1.00 15.43           C
ATOM   3264  CE1 PHE B  82      91.749  29.741   3.992  1.00 14.82           C
ATOM   3265  CE2 PHE B  82      89.766  29.228   2.684  1.00 17.65           C
ATOM   3266  CZ  PHE B  82      90.893  28.790   3.408  1.00 16.73           C
ATOM   3267  N   GLN B  83      92.920  34.519   2.797  1.00 13.75           N
ATOM   3268  CA  GLN B  83      94.354  34.479   3.040  1.00 13.88           C
ATOM   3269  C   GLN B  83      94.582  33.743   4.355  1.00 15.45           C
ATOM   3270  O   GLN B  83      93.781  33.863   5.290  1.00 16.09           O
ATOM   3271  CB  GLN B  83      94.922  35.906   3.138  1.00 14.20           C
ATOM   3272  CG  GLN B  83      96.437  35.927   3.338  1.00 15.23           C
ATOM   3273  CD  GLN B  83      97.123  37.144   2.717  1.00 16.98           C
ATOM   3274  OE1 GLN B  83      98.357  37.265   2.757  1.00 19.18           O
ATOM   3275  NE2 GLN B  83      96.340  38.038   2.132  1.00 14.58           N
ATOM   3276  N   LEU B  84      95.668  32.979   4.419  1.00 13.71           N
ATOM   3277  CA  LEU B  84      96.013  32.237   5.622  1.00 14.17           C
ATOM   3278  C   LEU B  84      97.470  32.581   5.952  1.00 14.65           C
ATOM   3279  O   LEU B  84      98.318  32.624   5.056  1.00 14.78           O
ATOM   3280  CB  LEU B  84      95.873  30.725   5.361  1.00 13.99           C
ATOM   3281  CG  LEU B  84      96.340  29.710   6.418  1.00 14.48           C
ATOM   3282  CD1 LEU B  84      95.423  29.761   7.643  1.00 15.55           C
ATOM   3283  CD2 LEU B  84      96.328  28.299   5.810  1.00 13.65           C
ATOM   3284  N   TRP B  85      97.739  32.865   7.223  1.00 14.54           N
ATOM   3285  CA  TRP B  85      99.105  33.166   7.676  1.00 15.05           C
ATOM   3286  C   TRP B  85      99.468  32.058   8.661  1.00 16.54           C
ATOM   3287  O   TRP B  85      98.616  31.641   9.449  1.00 16.93           O
ATOM   3288  CB  TRP B  85      99.172  34.505   8.424  1.00 13.42           C
ATOM   3289  CG  TRP B  85      99.030  35.740   7.583  1.00 14.58           C
ATOM   3290  CD1 TRP B  85     100.041  36.568   7.140  1.00 15.65           C
ATOM   3291  CD2 TRP B  85      97.807  36.343   7.166  1.00 14.26           C
ATOM   3292  NE1 TRP B  85      99.506  37.646   6.482  1.00 14.33           N
ATOM   3293  CE2 TRP B  85      98.138  37.536   6.483  1.00 15.43           C
ATOM   3294  CE3 TRP B  85      96.453  35.992   7.307  1.00 16.42           C
ATOM   3295  CZ2 TRP B  85      97.164  38.383   5.944  1.00 16.62           C
ATOM   3296  CZ3 TRP B  85      95.487  36.830   6.773  1.00 14.75           C
ATOM   3297  CH2 TRP B  85      95.846  38.014   6.100  1.00 15.44           C
ATOM   3298  N   ALA B  86     100.726  31.616   8.646  1.00 16.06           N
ATOM   3299  CA  ALA B  86     101.177  30.545   9.545  1.00 16.25           C
ATOM   3300  C   ALA B  86     102.660  30.649   9.873  1.00 16.20           C
ATOM   3301  O   ALA B  86     103.473  30.991   9.015  1.00 17.36           O
ATOM   3302  CB  ALA B  86     100.896  29.171   8.908  1.00 16.80           C
ATOM   3303  N   GLN B  87     103.018  30.328  11.112  1.00 16.15           N
ATOM   3304  CA  GLN B  87     104.422  30.371  11.497  1.00 16.24           C
ATOM   3305  C   GLN B  87     104.739  29.364  12.588  1.00 15.71           C
ATOM   3306  O   GLN B  87     104.024  29.264  13.574  1.00 17.80           O
ATOM   3307  CB  GLN B  87     104.807  31.779  11.971  1.00 16.94           C
ATOM   3308  CG  GLN B  87     106.278  31.865  12.412  1.00 17.94           C
ATOM   3309  CD  GLN B  87     106.665  33.235  12.893  1.00 22.99           C
ATOM   3310  OE1 GLN B  87     105.887  33.907  13.570  1.00 23.36           O
ATOM   3311  NE2 GLN B  87     107.890  33.656  12.570  1.00 22.61           N
ATOM   3312  N   SER B  88     105.816  28.603  12.384  1.00 16.37           N
ATOM   3313  CA  SER B  88     106.271  27.628  13.361  1.00 16.94           C
ATOM   3314  C   SER B  88     107.504  28.192  14.042  1.00 19.72           C
ATOM   3315  O   SER B  88     108.504  28.425  13.387  1.00 19.82           O
ATOM   3316  CB  SER B  88     106.658  26.309  12.699  1.00 18.15           C
ATOM   3317  OG  SER B  88     107.363  25.505  13.638  1.00 19.81           O
ATOM   3318  N   GLY B  89     107.415  28.420  15.346  1.00 22.19           N
ATOM   3319  CA  GLY B  89     108.551  28.943  16.089  1.00 22.90           C
ATOM   3320  C   GLY B  89     109.122  30.215  15.493  1.00 22.57           C
ATOM   3321  O   GLY B  89     108.398  31.187  15.238  1.00 22.95           O
ATOM   3322  N   ASN B  90     110.428  30.214  15.271  1.00 24.67           N
ATOM   3323  CA  ASN B  90     111.072  31.389  14.696  1.00 26.13           C
ATOM   3324  C   ASN B  90     111.377  31.206  13.207  1.00 26.16           C
ATOM   3325  O   ASN B  90     112.185  31.953  12.625  1.00 27.05           O
ATOM   3326  CB  ASN B  90     112.343  31.730  15.486  1.00 30.53           C
ATOM   3327  CG  ASN B  90     113.214  30.526  15.727  1.00 33.21           C
ATOM   3328  OD1 ASN B  90     113.384  29.685  14.839  1.00 37.44           O
ATOM   3329  ND2 ASN B  90     113.793  30.437  16.929  1.00 34.62           N
ATOM   3330  N   GLU B  91     110.739  30.208  12.587  1.00 21.38           N
ATOM   3331  CA  GLU B  91     110.905  29.974  11.157  1.00 19.29           C
ATOM   3332  C   GLU B  91     110.209  31.142  10.467  1.00 17.24           C
ATOM   3333  O   GLU B  91     109.342  31.785  11.048  1.00 19.29           O
ATOM   3334  CB  GLU B  91     110.235  28.662  10.721  1.00 20.94           C
ATOM   3335  CG  GLU B  91     110.837  27.394  11.319  1.00 23.30           C
ATOM   3336  CD  GLU B  91     110.074  26.156  10.872  1.00 28.50           C
ATOM   3337  OE1 GLU B  91     109.212  26.283   9.970  1.00 30.36           O
ATOM   3338  OE2 GLU B  91     110.328  25.065  11.413  1.00 29.12           O
ATOM   3339  N   THR B  92     110.590  31.415   9.228  1.00 16.65           N
ATOM   3340  CA  THR B  92     110.008  32.522   8.490  1.00 14.84           C
ATOM   3341  C   THR B  92     108.498  32.395   8.416  1.00 15.93           C
ATOM   3342  O   THR B  92     107.980  31.320   8.107  1.00 16.29           O
ATOM   3343  CB  THR B  92     110.596  32.587   7.075  1.00 17.30           C
ATOM   3344  OG1 THR B  92     112.002  32.876   7.168  1.00 15.68           O
ATOM   3345  CG2 THR B  92     109.899  33.664   6.235  1.00 14.83           C
ATOM   3346  N   GLN B  93     107.798  33.477   8.716  1.00 15.46           N
ATOM   3347  CA  GLN B  93     106.333  33.459   8.651  1.00 15.28           C
ATOM   3348  C   GLN B  93     105.886  33.258   7.204  1.00 17.31           C
ATOM   3349  O   GLN B  93     106.420  33.877   6.282  1.00 17.83           O
ATOM   3350  CB  GLN B  93     105.752  34.758   9.180  1.00 16.11           C
ATOM   3351  CG  GLN B  93     104.229  34.771   9.151  1.00 16.33           C
ATOM   3352  CD  GLN B  93     103.636  36.133   9.419  1.00 16.98           C
ATOM   3353  OE1 GLN B  93     102.715  36.547   8.728  1.00 19.99           O
ATOM   3354  NE2 GLN B  93     104.142  36.832  10.434  1.00 18.97           N
ATOM   3355  N   GLN B  94     104.884  32.409   7.004  1.00 15.37           N
ATOM   3356  CA  GLN B  94     104.408  32.120   5.653  1.00 15.21           C
ATOM   3357  C   GLN B  94     102.978  32.594   5.448  1.00 13.90           C
ATOM   3358  O   GLN B  94     102.186  32.578   6.374  1.00 15.54           O
ATOM   3359  CB  GLN B  94     104.412  30.610   5.420  1.00 16.08           C
ATOM   3360  CG  GLN B  94     105.777  29.919   5.396  1.00 17.11           C
ATOM   3361  CD  GLN B  94     106.598  30.297   4.179  1.00 20.81           C
ATOM   3362  OE1 GLN B  94     106.058  30.562   3.105  1.00 17.85           O
ATOM   3363  NE2 GLN B  94     107.921  30.300   4.335  1.00 20.68           N
ATOM   3364  N   THR B  95     102.652  33.024   4.233  1.00 15.56           N
ATOM   3365  CA  THR B  95     101.258  33.382   3.955  1.00 14.60           C
ATOM   3366  C   THR B  95     100.884  33.036   2.508  1.00 13.71           C
ATOM   3367  O   THR B  95     101.721  33.107   1.602  1.00 14.77           O
ATOM   3368  CB  THR B  95     100.938  34.873   4.250  1.00 12.70           C
ATOM   3369  OG1 THR B  95      99.512  35.053   4.220  1.00 15.39           O
ATOM   3370  CG2 THR B  95     101.541  35.791   3.225  1.00 13.25           C
ATOM   3371  N   ARG B  96      99.625  32.632   2.307  1.00 14.17           N
ATOM   3372  CA  ARG B  96      99.118  32.285   0.978  1.00 12.65           C
ATOM   3373  C   ARG B  96      97.659  32.709   0.885  1.00 12.86           C
ATOM   3374  O   ARG B  96      96.939  32.690   1.894  1.00 13.99           O
ATOM   3375  CB  ARG B  96      99.140  30.766   0.736  1.00 14.39           C
ATOM   3376  CG  ARG B  96     100.509  30.088   0.871  1.00 13.71           C
ATOM   3377  CD  ARG B  96     101.512  30.504  -0.212  1.00 16.92           C
ATOM   3378  NE  ARG B  96     102.697  29.645  -0.080  1.00 15.84           N
ATOM   3379  CZ  ARG B  96     103.704  29.873   0.759  1.00 17.66           C
ATOM   3380  NH1 ARG B  96     103.705  30.949   1.531  1.00 15.90           N
ATOM   3381  NH2 ARG B  96     104.687  28.977   0.873  1.00 15.08           N
ATOM   3382  N   VAL B  97      97.242  33.093  -0.316  1.00 13.18           N
ATOM   3383  CA  VAL B  97      95.854  33.436  -0.575  1.00 14.95           C
ATOM   3384  C   VAL B  97      95.317  32.186  -1.255  1.00 15.36           C
ATOM   3385  O   VAL B  97      95.743  31.844  -2.378  1.00 14.25           O
ATOM   3386  CB  VAL B  97      95.720  34.630  -1.539  1.00 15.47           C
ATOM   3387  CG1 VAL B  97      94.249  34.825  -1.917  1.00 16.92           C
ATOM   3388  CG2 VAL B  97      96.249  35.891  -0.874  1.00 16.32           C
ATOM   3389  N   LEU B  98      94.411  31.485  -0.565  1.00 15.53           N
ATOM   3390  CA  LEU B  98      93.842  30.246  -1.094  1.00 14.88           C
ATOM   3391  C   LEU B  98      92.579  30.510  -1.902  1.00 14.23           C
ATOM   3392  O   LEU B  98      91.709  31.271  -1.459  1.00 16.54           O
ATOM   3393  CB  LEU B  98      93.489  29.264   0.049  1.00 13.90           C
ATOM   3394  CG  LEU B  98      94.598  28.511   0.809  1.00 16.46           C
ATOM   3395  CD1 LEU B  98      95.440  29.492   1.633  1.00 18.31           C
ATOM   3396  CD2 LEU B  98      93.951  27.479   1.748  1.00 16.82           C
ATOM   3397  N   SER B  99      92.516  29.929  -3.097  1.00 12.88           N
ATOM   3398  CA  SER B  99      91.325  30.017  -3.939  1.00 12.07           C
ATOM   3399  C   SER B  99      90.780  28.587  -4.073  1.00 14.82           C
ATOM   3400  O   SER B  99      91.302  27.647  -3.458  1.00 14.52           O
ATOM   3401  CB  SER B  99      91.639  30.656  -5.297  1.00 14.94           C
ATOM   3402  OG  SER B  99      92.768  30.106  -5.929  1.00 16.53           O
ATOM   3403  N   SER B 100      89.735  28.403  -4.869  1.00 15.00           N
ATOM   3404  CA  SER B 100      89.087  27.101  -4.978  1.00 13.30           C
ATOM   3405  C   SER B 100      89.997  25.895  -5.148  1.00 13.23           C
ATOM   3406  O   SER B 100      90.753  25.821  -6.107  1.00 13.70           O
ATOM   3407  CB ASER B 100      88.054  27.151  -6.113  0.50 13.04           C
ATOM   3408  CB BSER B 100      88.093  27.109  -6.138  0.50 15.00           C
ATOM   3409  OG ASER B 100      87.180  26.044  -6.044  0.50 11.10           O
ATOM   3410  OG BSER B 100      87.015  27.955  -5.851  0.50 18.09           O
ATOM   3411  N   GLY B 101      89.901  24.960  -4.207  1.00 12.88           N
ATOM   3412  CA  GLY B 101      90.691  23.745  -4.275  1.00 13.11           C
ATOM   3413  C   GLY B 101      92.041  23.810  -3.590  1.00 11.39           C
ATOM   3414  O   GLY B 101      92.716  22.794  -3.513  1.00 13.99           O
ATOM   3415  N   ASP B 102      92.429  24.988  -3.108  1.00 12.11           N
ATOM   3416  CA  ASP B 102      93.712  25.160  -2.416  1.00 12.18           C
ATOM   3417  C   ASP B 102      93.622  24.654  -0.979  1.00 12.93           C
ATOM   3418  O   ASP B 102      92.553  24.663  -0.359  1.00 12.94           O
ATOM   3419  CB  ASP B 102      94.143  26.631  -2.413  1.00 13.55           C
ATOM   3420  CG  ASP B 102      94.509  27.148  -3.800  1.00 12.58           C
ATOM   3421  OD1 ASP B 102      94.601  26.338  -4.757  1.00 12.11           O
ATOM   3422  OD2 ASP B 102      94.732  28.381  -3.918  1.00 11.58           O
ATOM   3423  N   TYR B 103      94.775  24.304  -0.423  1.00 11.15           N
ATOM   3424  CA  TYR B 103      94.840  23.714   0.914  1.00 11.43           C
ATOM   3425  C   TYR B 103      95.970  24.281   1.761  1.00 13.93           C
ATOM   3426  O   TYR B 103      97.048  24.554   1.239  1.00 14.83           O
ATOM   3427  CB  TYR B 103      95.029  22.204   0.748  1.00 13.16           C
ATOM   3428  CG  TYR B 103      95.466  21.496   2.012  1.00 13.10           C
ATOM   3429  CD1 TYR B 103      94.575  21.280   3.047  1.00 12.64           C
ATOM   3430  CD2 TYR B 103      96.790  21.079   2.179  1.00 13.78           C
ATOM   3431  CE1 TYR B 103      94.975  20.669   4.237  1.00 14.56           C
ATOM   3432  CE2 TYR B 103      97.200  20.463   3.366  1.00 13.39           C
ATOM   3433  CZ  TYR B 103      96.288  20.266   4.385  1.00 13.68           C
ATOM   3434  OH  TYR B 103      96.676  19.680   5.563  1.00 15.34           O
ATOM   3435  N   GLY B 104      95.703  24.467   3.057  1.00 13.37           N
ATOM   3436  CA  GLY B 104      96.701  24.971   4.000  1.00 12.66           C
ATOM   3437  C   GLY B 104      96.747  24.032   5.199  1.00 15.18           C
ATOM   3438  O   GLY B 104      95.708  23.729   5.793  1.00 13.57           O
ATOM   3439  N   SER B 105      97.949  23.576   5.565  1.00 13.05           N
ATOM   3440  CA  SER B 105      98.124  22.651   6.679  1.00 14.72           C
ATOM   3441  C   SER B 105      98.706  23.372   7.896  1.00 15.84           C
ATOM   3442  O   SER B 105      99.756  24.022   7.795  1.00 15.84           O
ATOM   3443  CB  SER B 105      99.053  21.515   6.250  1.00 14.37           C
ATOM   3444  OG  SER B 105      98.851  20.367   7.059  1.00 14.02           O
ATOM   3445  N   VAL B 106      98.039  23.241   9.044  1.00 13.45           N
ATOM   3446  CA  VAL B 106      98.477  23.923  10.266  1.00 14.30           C
ATOM   3447  C   VAL B 106      98.658  22.944  11.450  1.00 14.53           C
ATOM   3448  O   VAL B 106      97.744  22.714  12.238  1.00 14.71           O
ATOM   3449  CB  VAL B 106      97.463  25.042  10.656  1.00 14.67           C
ATOM   3450  CG1 VAL B 106      97.965  25.826  11.871  1.00 15.01           C
ATOM   3451  CG2 VAL B 106      97.261  25.990   9.480  1.00 16.37           C
ATOM   3452  N   PRO B 107      99.855  22.345  11.571  1.00 15.21           N
ATOM   3453  CA  PRO B 107     100.174  21.399  12.649  1.00 14.41           C
ATOM   3454  C   PRO B 107     100.043  22.053  14.026  1.00 14.30           C
ATOM   3455  O   PRO B 107      99.922  23.274  14.152  1.00 15.41           O
ATOM   3456  CB  PRO B 107     101.636  21.032  12.363  1.00 13.29           C
ATOM   3457  CG  PRO B 107     101.710  21.138  10.857  1.00 14.16           C
ATOM   3458  CD  PRO B 107     100.945  22.410  10.581  1.00 16.81           C
ATOM   3459  N   ARG B 108     100.057  21.226  15.064  1.00 14.77           N
ATOM   3460  CA  ARG B 108     100.000  21.731  16.426  1.00 16.58           C
ATOM   3461  C   ARG B 108     101.179  22.686  16.619  1.00 16.47           C
ATOM   3462  O   ARG B 108     102.242  22.519  15.997  1.00 19.02           O
ATOM   3463  CB  ARG B 108     100.118  20.569  17.417  1.00 16.58           C
ATOM   3464  CG  ARG B 108      98.911  19.639  17.398  1.00 16.64           C
ATOM   3465  CD  ARG B 108      99.153  18.403  18.227  1.00 16.62           C
ATOM   3466  NE  ARG B 108     100.164  17.548  17.626  1.00 16.23           N
ATOM   3467  CZ  ARG B 108     100.484  16.336  18.068  1.00 17.09           C
ATOM   3468  NH1 ARG B 108      99.871  15.832  19.129  1.00 17.75           N
ATOM   3469  NH2 ARG B 108     101.410  15.631  17.434  1.00 16.70           N
ATOM   3470  N   ASN B 109     100.972  23.678  17.471  1.00 15.13           N
ATOM   3471  CA  ASN B 109     101.976  24.683  17.809  1.00 17.67           C
ATOM   3472  C   ASN B 109     102.447  25.573  16.674  1.00 18.70           C
ATOM   3473  O   ASN B 109     103.612  25.952  16.608  1.00 20.27           O
ATOM   3474  CB  ASN B 109     103.171  24.013  18.484  1.00 18.37           C
ATOM   3475  CG  ASN B 109     102.818  23.485  19.869  1.00 21.30           C
ATOM   3476  OD1 ASN B 109     101.834  23.929  20.466  1.00 20.86           O
ATOM   3477  ND2 ASN B 109     103.620  22.558  20.382  1.00 21.60           N
ATOM   3478  N   VAL B 110     101.529  25.893  15.774  1.00 15.83           N
ATOM   3479  CA  VAL B 110     101.825  26.762  14.660  1.00 15.86           C
ATOM   3480  C   VAL B 110     100.895  27.952  14.807  1.00 15.36           C
ATOM   3481  O   VAL B 110      99.683  27.790  14.877  1.00 14.91           O
ATOM   3482  CB  VAL B 110     101.561  26.061  13.323  1.00 13.92           C
ATOM   3483  CG1 VAL B 110     101.674  27.045  12.196  1.00 13.94           C
ATOM   3484  CG2 VAL B 110     102.564  24.920  13.121  1.00 15.96           C
ATOM   3485  N   THR B 111     101.457  29.150  14.892  1.00 16.00           N
ATOM   3486  CA  THR B 111     100.641  30.357  15.031  1.00 15.83           C
ATOM   3487  C   THR B 111      99.965  30.628  13.697  1.00 16.64           C
ATOM   3488  O   THR B 111     100.604  30.531  12.649  1.00 17.07           O
ATOM   3489  CB  THR B 111     101.506  31.573  15.396  1.00 17.55           C
ATOM   3490  OG1 THR B 111     102.130  31.339  16.662  1.00 19.21           O
ATOM   3491  CG2 THR B 111     100.660  32.829  15.476  1.00 17.97           C
ATOM   3492  N   HIS B 112      98.682  30.969  13.723  1.00 17.14           N
ATOM   3493  CA  HIS B 112      97.974  31.207  12.475  1.00 15.40           C
ATOM   3494  C   HIS B 112      96.752  32.095  12.621  1.00 15.27           C
ATOM   3495  O   HIS B 112      96.264  32.324  13.732  1.00 15.27           O
ATOM   3496  CB  HIS B 112      97.539  29.861  11.862  1.00 14.76           C
ATOM   3497  CG  HIS B 112      96.643  29.042  12.747  1.00 14.57           C
ATOM   3498  ND1 HIS B 112      97.103  28.366  13.859  1.00 16.45           N
ATOM   3499  CD2 HIS B 112      95.310  28.798  12.684  1.00 14.66           C
ATOM   3500  CE1 HIS B 112      96.096  27.741  14.444  1.00 18.63           C
ATOM   3501  NE2 HIS B 112      94.998  27.987  13.750  1.00 15.97           N
ATOM   3502  N   THR B 113      96.286  32.593  11.478  1.00 14.56           N
ATOM   3503  CA  THR B 113      95.076  33.411  11.385  1.00 16.16           C
ATOM   3504  C   THR B 113      94.675  33.438   9.909  1.00 16.10           C
ATOM   3505  O   THR B 113      95.429  32.985   9.060  1.00 15.61           O
ATOM   3506  CB  THR B 113      95.266  34.863  11.899  1.00 15.71           C
ATOM   3507  OG1 THR B 113      94.021  35.555  11.781  1.00 16.45           O
ATOM   3508  CG2 THR B 113      96.314  35.613  11.101  1.00 17.27           C
ATOM   3509  N   PHE B 114      93.492  33.959   9.603  1.00 17.06           N
ATOM   3510  CA  PHE B 114      93.025  34.007   8.215  1.00 15.73           C
ATOM   3511  C   PHE B 114      92.183  35.262   8.011  1.00 17.65           C
ATOM   3512  O   PHE B 114      91.779  35.913   8.977  1.00 17.72           O
ATOM   3513  CB  PHE B 114      92.178  32.751   7.881  1.00 17.05           C
ATOM   3514  CG  PHE B 114      90.862  32.687   8.612  1.00 15.48           C
ATOM   3515  CD1 PHE B 114      89.748  33.363   8.124  1.00 17.34           C
ATOM   3516  CD2 PHE B 114      90.747  31.987   9.814  1.00 16.53           C
ATOM   3517  CE1 PHE B 114      88.537  33.346   8.822  1.00 18.28           C
ATOM   3518  CE2 PHE B 114      89.540  31.966  10.522  1.00 18.61           C
ATOM   3519  CZ  PHE B 114      88.434  32.646  10.028  1.00 18.59           C
ATOM   3520  N   GLN B 115      91.947  35.612   6.751  1.00 17.02           N
ATOM   3521  CA  GLN B 115      91.121  36.769   6.399  1.00 16.68           C
ATOM   3522  C   GLN B 115      90.342  36.430   5.132  1.00 17.69           C
ATOM   3523  O   GLN B 115      90.930  36.000   4.129  1.00 14.85           O
ATOM   3524  CB  GLN B 115      91.981  38.012   6.162  1.00 16.82           C
ATOM   3525  CG  GLN B 115      91.148  39.254   5.853  1.00 19.34           C
ATOM   3526  CD  GLN B 115      91.942  40.537   5.969  1.00 24.88           C
ATOM   3527  OE1 GLN B 115      92.859  40.646   6.793  1.00 27.81           O
ATOM   3528  NE2 GLN B 115      91.580  41.530   5.166  1.00 24.67           N
ATOM   3529  N   ILE B 116      89.022  36.633   5.174  1.00 15.99           N
ATOM   3530  CA  ILE B 116      88.162  36.320   4.030  1.00 16.67           C
ATOM   3531  C   ILE B 116      88.287  37.404   2.965  1.00 17.70           C
ATOM   3532  O   ILE B 116      88.130  38.590   3.269  1.00 20.55           O
ATOM   3533  CB  ILE B 116      86.674  36.224   4.441  1.00 16.21           C
ATOM   3534  CG1 ILE B 116      86.490  35.274   5.635  1.00 17.16           C
ATOM   3535  CG2 ILE B 116      85.843  35.796   3.230  1.00 15.47           C
ATOM   3536  CD1 ILE B 116      86.826  33.821   5.367  1.00 15.62           C
ATOM   3537  N   GLN B 117      88.562  37.004   1.724  1.00 15.55           N
ATOM   3538  CA  GLN B 117      88.737  37.974   0.646  1.00 17.36           C
ATOM   3539  C   GLN B 117      87.546  38.134  -0.289  1.00 17.43           C
ATOM   3540  O   GLN B 117      87.062  39.246  -0.476  1.00 17.96           O
ATOM   3541  CB  GLN B 117      89.982  37.651  -0.211  1.00 18.54           C
ATOM   3542  CG  GLN B 117      90.095  38.552  -1.476  1.00 23.77           C
ATOM   3543  CD  GLN B 117      91.357  38.317  -2.319  1.00 29.95           C
ATOM   3544  OE1 GLN B 117      91.582  37.218  -2.852  1.00 29.52           O
ATOM   3545  NE2 GLN B 117      92.175  39.363  -2.457  1.00 29.99           N
ATOM   3546  N   ASP B 118      87.057  37.039  -0.861  1.00 16.66           N
ATOM   3547  CA  ASP B 118      85.950  37.159  -1.820  1.00 16.01           C
ATOM   3548  C   ASP B 118      84.533  37.060  -1.253  1.00 14.61           C
ATOM   3549  O   ASP B 118      84.307  36.466  -0.189  1.00 15.86           O
ATOM   3550  CB  ASP B 118      86.096  36.135  -2.944  1.00 17.06           C
ATOM   3551  CG  ASP B 118      87.128  36.538  -3.986  1.00 19.30           C
ATOM   3552  OD1 ASP B 118      87.356  37.749  -4.196  1.00 19.79           O
ATOM   3553  OD2 ASP B 118      87.695  35.627  -4.617  1.00 20.99           O
ATOM   3554  N   PRO B 119      83.558  37.644  -1.960  1.00 14.95           N
ATOM   3555  CA  PRO B 119      82.156  37.624  -1.514  1.00 15.81           C
ATOM   3556  C   PRO B 119      81.527  36.254  -1.245  1.00 15.10           C
ATOM   3557  O   PRO B 119      80.775  36.095  -0.272  1.00 16.60           O
ATOM   3558  CB  PRO B 119      81.431  38.363  -2.639  1.00 15.40           C
ATOM   3559  CG  PRO B 119      82.487  39.351  -3.098  1.00 16.85           C
ATOM   3560  CD  PRO B 119      83.683  38.439  -3.199  1.00 14.73           C
ATOM   3561  N   ASP B 120      81.799  35.271  -2.102  1.00 14.91           N
ATOM   3562  CA  ASP B 120      81.205  33.945  -1.911  1.00 14.60           C
ATOM   3563  C   ASP B 120      82.287  32.966  -1.474  1.00 13.08           C
ATOM   3564  O   ASP B 120      82.632  32.028  -2.193  1.00 14.89           O
ATOM   3565  CB  ASP B 120      80.534  33.462  -3.219  1.00 16.62           C
ATOM   3566  CG  ASP B 120      79.602  32.269  -3.005  1.00 16.09           C
ATOM   3567  OD1 ASP B 120      79.245  31.986  -1.845  1.00 17.45           O
ATOM   3568  OD2 ASP B 120      79.213  31.612  -4.000  1.00 16.05           O
ATOM   3569  N   THR B 121      82.824  33.197  -0.287  1.00 13.66           N
ATOM   3570  CA  THR B 121      83.887  32.328   0.201  1.00 13.57           C
ATOM   3571  C   THR B 121      83.378  31.225   1.107  1.00 12.92           C
ATOM   3572  O   THR B 121      82.495  31.433   1.946  1.00 13.76           O
ATOM   3573  CB  THR B 121      84.968  33.149   0.944  1.00 15.07           C
ATOM   3574  OG1 THR B 121      85.553  34.083   0.031  1.00 13.81           O
ATOM   3575  CG2 THR B 121      86.074  32.241   1.485  1.00 13.83           C
ATOM   3576  N   GLU B 122      83.927  30.033   0.905  1.00 11.54           N
ATOM   3577  CA  GLU B 122      83.593  28.883   1.733  1.00 13.62           C
ATOM   3578  C   GLU B 122      84.902  28.199   2.094  1.00 11.68           C
ATOM   3579  O   GLU B 122      85.708  27.862   1.234  1.00 13.60           O
ATOM   3580  CB  GLU B 122      82.694  27.896   1.005  1.00 12.91           C
ATOM   3581  CG  GLU B 122      82.231  26.783   1.931  1.00 15.76           C
ATOM   3582  CD  GLU B 122      81.019  26.071   1.405  1.00 21.47           C
ATOM   3583  OE1 GLU B 122      80.344  26.651   0.517  1.00 25.56           O
ATOM   3584  OE2 GLU B 122      80.736  24.948   1.888  1.00 19.12           O
ATOM   3585  N   MET B 123      85.057  27.980   3.387  1.00 12.32           N
ATOM   3586  CA  MET B 123      86.244  27.391   3.983  1.00 16.02           C
ATOM   3587  C   MET B 123      85.813  26.114   4.702  1.00 16.15           C
ATOM   3588  O   MET B 123      84.903  26.139   5.541  1.00 18.85           O
ATOM   3589  CB  MET B 123      86.810  28.436   4.967  1.00 19.22           C
ATOM   3590  CG  MET B 123      88.056  28.102   5.753  1.00 25.19           C
ATOM   3591  SD  MET B 123      88.637  29.667   6.540  1.00 29.58           S
ATOM   3592  CE  MET B 123      87.445  29.848   7.837  1.00 30.06           C
ATOM   3593  N   THR B 124      86.426  24.991   4.347  1.00 15.62           N
ATOM   3594  CA  THR B 124      86.109  23.738   5.013  1.00 14.73           C
ATOM   3595  C   THR B 124      87.268  23.479   5.948  1.00 15.72           C
ATOM   3596  O   THR B 124      88.425  23.465   5.531  1.00 17.09           O
ATOM   3597  CB  THR B 124      85.957  22.567   4.018  1.00 15.35           C
ATOM   3598  OG1 THR B 124      84.759  22.757   3.241  1.00 16.46           O
ATOM   3599  CG2 THR B 124      85.850  21.241   4.759  1.00 15.72           C
ATOM   3600  N   GLY B 125      86.963  23.317   7.223  1.00 13.57           N
ATOM   3601  CA  GLY B 125      88.027  23.036   8.165  1.00 15.01           C
ATOM   3602  C   GLY B 125      87.954  21.600   8.622  1.00 14.68           C
ATOM   3603  O   GLY B 125      86.860  21.074   8.843  1.00 15.16           O
ATOM   3604  N   VAL B 126      89.111  20.943   8.712  1.00 14.05           N
ATOM   3605  CA  VAL B 126      89.159  19.572   9.213  1.00 12.66           C
ATOM   3606  C   VAL B 126      90.113  19.678  10.384  1.00 13.65           C
ATOM   3607  O   VAL B 126      91.292  20.019  10.212  1.00 14.96           O
ATOM   3608  CB  VAL B 126      89.702  18.585   8.168  1.00 12.63           C
ATOM   3609  CG1 VAL B 126      89.829  17.183   8.781  1.00 14.93           C
ATOM   3610  CG2 VAL B 126      88.755  18.553   6.977  1.00 14.45           C
ATOM   3611  N   ILE B 127      89.593  19.404  11.578  1.00 14.19           N
ATOM   3612  CA  ILE B 127      90.398  19.528  12.795  1.00 13.83           C
ATOM   3613  C   ILE B 127      90.442  18.179  13.494  1.00 14.82           C
ATOM   3614  O   ILE B 127      89.436  17.483  13.604  1.00 13.96           O
ATOM   3615  CB  ILE B 127      89.814  20.615  13.751  1.00 16.51           C
ATOM   3616  CG1 ILE B 127      89.577  21.915  12.975  1.00 17.40           C
ATOM   3617  CG2 ILE B 127      90.789  20.869  14.920  1.00 16.59           C
ATOM   3618  CD1 ILE B 127      88.157  22.033  12.396  1.00 19.37           C
ATOM   3619  N   VAL B 128      91.629  17.823  13.962  1.00 13.75           N
ATOM   3620  CA  VAL B 128      91.849  16.534  14.589  1.00 15.15           C
ATOM   3621  C   VAL B 128      92.581  16.740  15.906  1.00 14.17           C
ATOM   3622  O   VAL B 128      93.582  17.447  15.960  1.00 15.22           O
ATOM   3623  CB  VAL B 128      92.697  15.636  13.640  1.00 15.13           C
ATOM   3624  CG1 VAL B 128      92.871  14.225  14.239  1.00 15.15           C
ATOM   3625  CG2 VAL B 128      92.019  15.569  12.256  1.00 14.78           C
ATOM   3626  N   PRO B 129      92.090  16.136  16.994  1.00 15.32           N
ATOM   3627  CA  PRO B 129      90.905  15.283  17.092  1.00 14.04           C
ATOM   3628  C   PRO B 129      89.608  16.092  17.064  1.00 14.54           C
ATOM   3629  O   PRO B 129      89.623  17.336  17.042  1.00 13.94           O
ATOM   3630  CB  PRO B 129      91.115  14.558  18.422  1.00 14.45           C
ATOM   3631  CG  PRO B 129      91.825  15.573  19.240  1.00 15.28           C
ATOM   3632  CD  PRO B 129      92.808  16.199  18.282  1.00 16.04           C
ATOM   3633  N   GLY B 130      88.498  15.365  17.056  1.00 14.21           N
ATOM   3634  CA  GLY B 130      87.185  15.990  17.029  1.00 14.44           C
ATOM   3635  C   GLY B 130      86.732  16.553  18.368  1.00 17.01           C
ATOM   3636  O   GLY B 130      87.325  16.272  19.421  1.00 18.49           O
ATOM   3637  N   GLY B 131      85.672  17.358  18.328  1.00 15.91           N
ATOM   3638  CA  GLY B 131      85.157  17.959  19.546  1.00 18.26           C
ATOM   3639  C   GLY B 131      85.531  19.424  19.601  1.00 19.83           C
ATOM   3640  O   GLY B 131      85.048  20.181  20.440  1.00 19.19           O
ATOM   3641  N   PHE B 132      86.406  19.812  18.680  1.00 21.34           N
ATOM   3642  CA  PHE B 132      86.905  21.180  18.561  1.00 23.56           C
ATOM   3643  C   PHE B 132      85.784  22.207  18.389  1.00 22.02           C
ATOM   3644  O   PHE B 132      85.921  23.357  18.815  1.00 24.00           O
ATOM   3645  CB  PHE B 132      87.866  21.241  17.367  1.00 27.52           C
ATOM   3646  CG  PHE B 132      88.534  22.572  17.179  1.00 29.84           C
ATOM   3647  CD1 PHE B 132      89.500  23.010  18.081  1.00 31.95           C
ATOM   3648  CD2 PHE B 132      88.227  23.368  16.075  1.00 31.14           C
ATOM   3649  CE1 PHE B 132      90.156  24.225  17.882  1.00 32.71           C
ATOM   3650  CE2 PHE B 132      88.878  24.584  15.867  1.00 33.62           C
ATOM   3651  CZ  PHE B 132      89.841  25.010  16.771  1.00 33.95           C
ATOM   3652  N   GLU B 133      84.672  21.788  17.788  1.00 20.03           N
ATOM   3653  CA  GLU B 133      83.521  22.662  17.554  1.00 20.95           C
ATOM   3654  C   GLU B 133      82.948  23.356  18.796  1.00 18.33           C
ATOM   3655  O   GLU B 133      82.209  24.340  18.663  1.00 17.92           O
ATOM   3656  CB  GLU B 133      82.382  21.896  16.859  1.00 20.99           C
ATOM   3657  CG  GLU B 133      81.730  20.809  17.697  1.00 20.20           C
ATOM   3658  CD  GLU B 133      82.496  19.511  17.683  1.00 21.95           C
ATOM   3659  OE1 GLU B 133      83.560  19.449  17.035  1.00 20.80           O
ATOM   3660  OE2 GLU B 133      82.046  18.540  18.322  1.00 18.22           O
ATOM   3661  N   ASP B 134      83.258  22.842  19.986  1.00 18.14           N
ATOM   3662  CA  ASP B 134      82.781  23.462  21.231  1.00 19.11           C
ATOM   3663  C   ASP B 134      83.200  24.928  21.268  1.00 17.82           C
ATOM   3664  O   ASP B 134      82.487  25.779  21.794  1.00 18.17           O
ATOM   3665  CB  ASP B 134      83.377  22.743  22.449  1.00 21.30           C
ATOM   3666  CG  ASP B 134      82.716  21.406  22.722  1.00 23.90           C
ATOM   3667  OD1 ASP B 134      81.682  21.105  22.082  1.00 26.80           O
ATOM   3668  OD2 ASP B 134      83.227  20.662  23.585  1.00 21.87           O
ATOM   3669  N   LEU B 135      84.373  25.222  20.720  1.00 16.12           N
ATOM   3670  CA  LEU B 135      84.869  26.602  20.694  1.00 17.00           C
ATOM   3671  C   LEU B 135      83.889  27.555  19.998  1.00 16.91           C
ATOM   3672  O   LEU B 135      83.645  28.677  20.473  1.00 16.81           O
ATOM   3673  CB  LEU B 135      86.212  26.647  19.964  1.00 18.72           C
ATOM   3674  CG  LEU B 135      86.743  28.022  19.569  1.00 21.77           C
ATOM   3675  CD1 LEU B 135      87.163  28.799  20.827  1.00 19.98           C
ATOM   3676  CD2 LEU B 135      87.928  27.836  18.634  1.00 20.90           C
ATOM   3677  N   PHE B 136      83.324  27.099  18.882  1.00 17.18           N
ATOM   3678  CA  PHE B 136      82.409  27.919  18.101  1.00 17.67           C
ATOM   3679  C   PHE B 136      81.023  28.032  18.709  1.00 18.23           C
ATOM   3680  O   PHE B 136      80.323  29.014  18.472  1.00 18.41           O
ATOM   3681  CB  PHE B 136      82.358  27.400  16.659  1.00 16.81           C
ATOM   3682  CG  PHE B 136      83.702  27.459  15.971  1.00 18.27           C
ATOM   3683  CD1 PHE B 136      84.196  28.662  15.479  1.00 21.74           C
ATOM   3684  CD2 PHE B 136      84.492  26.327  15.877  1.00 18.10           C
ATOM   3685  CE1 PHE B 136      85.479  28.722  14.904  1.00 21.76           C
ATOM   3686  CE2 PHE B 136      85.758  26.380  15.305  1.00 19.98           C
ATOM   3687  CZ  PHE B 136      86.249  27.580  14.824  1.00 19.24           C
ATOM   3688  N   TYR B 137      80.619  27.047  19.504  1.00 18.30           N
ATOM   3689  CA  TYR B 137      79.320  27.145  20.168  1.00 20.19           C
ATOM   3690  C   TYR B 137      79.423  28.312  21.154  1.00 19.13           C
ATOM   3691  O   TYR B 137      78.471  29.064  21.346  1.00 21.55           O
ATOM   3692  CB  TYR B 137      78.980  25.852  20.923  1.00 18.73           C
ATOM   3693  CG  TYR B 137      78.843  24.609  20.055  1.00 21.69           C
ATOM   3694  CD1 TYR B 137      78.593  24.701  18.683  1.00 22.39           C
ATOM   3695  CD2 TYR B 137      78.957  23.338  20.616  1.00 19.23           C
ATOM   3696  CE1 TYR B 137      78.465  23.557  17.893  1.00 23.38           C
ATOM   3697  CE2 TYR B 137      78.830  22.190  19.840  1.00 21.26           C
ATOM   3698  CZ  TYR B 137      78.583  22.308  18.474  1.00 25.58           C
ATOM   3699  OH  TYR B 137      78.461  21.173  17.705  1.00 25.29           O
ATOM   3700  N   TYR B 138      80.604  28.470  21.752  1.00 18.93           N
ATOM   3701  CA  TYR B 138      80.879  29.544  22.712  1.00 19.19           C
ATOM   3702  C   TYR B 138      80.992  30.903  22.003  1.00 20.08           C
ATOM   3703  O   TYR B 138      80.342  31.873  22.389  1.00 21.77           O
ATOM   3704  CB  TYR B 138      82.187  29.239  23.455  1.00 20.74           C
ATOM   3705  CG  TYR B 138      82.872  30.438  24.087  1.00 22.03           C
ATOM   3706  CD1 TYR B 138      82.213  31.240  25.015  1.00 22.06           C
ATOM   3707  CD2 TYR B 138      84.188  30.759  23.758  1.00 22.76           C
ATOM   3708  CE1 TYR B 138      82.855  32.346  25.608  1.00 22.93           C
ATOM   3709  CE2 TYR B 138      84.840  31.857  24.346  1.00 24.68           C
ATOM   3710  CZ  TYR B 138      84.166  32.640  25.267  1.00 25.00           C
ATOM   3711  OH  TYR B 138      84.815  33.714  25.841  1.00 26.51           O
ATOM   3712  N   LEU B 139      81.817  30.961  20.963  1.00 19.41           N
ATOM   3713  CA  LEU B 139      82.026  32.209  20.232  1.00 20.19           C
ATOM   3714  C   LEU B 139      80.830  32.633  19.405  1.00 20.05           C
ATOM   3715  O   LEU B 139      80.606  33.823  19.197  1.00 19.21           O
ATOM   3716  CB  LEU B 139      83.239  32.083  19.298  1.00 20.80           C
ATOM   3717  CG  LEU B 139      84.627  31.941  19.923  1.00 20.04           C
ATOM   3718  CD1 LEU B 139      85.638  31.670  18.835  1.00 23.53           C
ATOM   3719  CD2 LEU B 139      84.988  33.193  20.702  1.00 21.38           C
ATOM   3720  N   GLY B 140      80.054  31.658  18.941  1.00 19.02           N
ATOM   3721  CA  GLY B 140      78.924  31.969  18.080  1.00 19.00           C
ATOM   3722  C   GLY B 140      77.540  32.110  18.686  1.00 19.92           C
ATOM   3723  O   GLY B 140      77.303  31.771  19.844  1.00 21.08           O
ATOM   3724  N   THR B 141      76.627  32.628  17.878  1.00 18.10           N
ATOM   3725  CA  THR B 141      75.238  32.812  18.277  1.00 20.49           C
ATOM   3726  C   THR B 141      74.449  31.879  17.367  1.00 20.12           C
ATOM   3727  O   THR B 141      74.593  31.950  16.146  1.00 19.55           O
ATOM   3728  CB  THR B 141      74.786  34.257  18.014  1.00 21.77           C
ATOM   3729  OG1 THR B 141      75.566  35.146  18.821  1.00 23.03           O
ATOM   3730  CG2 THR B 141      73.295  34.424  18.325  1.00 24.47           C
ATOM   3731  N   ASN B 142      73.644  30.993  17.943  1.00 19.86           N
ATOM   3732  CA  ASN B 142      72.865  30.057  17.141  1.00 20.42           C
ATOM   3733  C   ASN B 142      72.072  30.767  16.048  1.00 21.06           C
ATOM   3734  O   ASN B 142      71.481  31.829  16.281  1.00 20.51           O
ATOM   3735  CB  ASN B 142      71.892  29.254  18.012  1.00 21.87           C
ATOM   3736  CG  ASN B 142      72.597  28.369  19.032  1.00 26.94           C
ATOM   3737  OD1 ASN B 142      73.810  28.146  18.950  1.00 25.03           O
ATOM   3738  ND2 ASN B 142      71.824  27.862  19.993  1.00 30.24           N
ATOM   3739  N   ALA B 143      72.083  30.185  14.847  1.00 17.81           N
ATOM   3740  CA  ALA B 143      71.350  30.753  13.716  1.00 18.85           C
ATOM   3741  C   ALA B 143      70.302  29.768  13.228  1.00 18.94           C
ATOM   3742  O   ALA B 143      70.598  28.589  13.006  1.00 18.84           O
ATOM   3743  CB  ALA B 143      72.310  31.093  12.560  1.00 17.58           C
ATOM   3744  N   THR B 144      69.073  30.244  13.049  1.00 15.97           N
ATOM   3745  CA  THR B 144      68.011  29.375  12.559  1.00 17.97           C
ATOM   3746  C   THR B 144      68.135  29.181  11.042  1.00 18.03           C
ATOM   3747  O   THR B 144      67.890  28.086  10.537  1.00 17.60           O
ATOM   3748  CB ATHR B 144      66.627  29.990  12.865  0.50 17.87           C
ATOM   3749  CB BTHR B 144      66.618  29.945  12.890  0.50 19.34           C
ATOM   3750  OG1ATHR B 144      66.483  30.148  14.281  0.50 17.65           O
ATOM   3751  OG1BTHR B 144      66.444  31.205  12.238  0.50 21.49           O
ATOM   3752  CG2ATHR B 144      65.504  29.094  12.337  0.50 16.69           C
ATOM   3753  CG2BTHR B 144      66.468  30.126  14.389  0.50 19.68           C
ATOM   3754  N   ASP B 145      68.532  30.249  10.342  1.00 17.83           N
ATOM   3755  CA  ASP B 145      68.702  30.247   8.880  1.00 16.72           C
ATOM   3756  C   ASP B 145      67.682  29.365   8.174  1.00 16.32           C
ATOM   3757  O   ASP B 145      68.014  28.352   7.541  1.00 16.61           O
ATOM   3758  CB  ASP B 145      70.122  29.793   8.519  1.00 15.48           C
ATOM   3759  CG  ASP B 145      70.487  30.132   7.084  1.00 18.25           C
ATOM   3760  OD1 ASP B 145      69.597  30.585   6.335  1.00 14.99           O
ATOM   3761  OD2 ASP B 145      71.664  29.936   6.698  1.00 16.92           O
ATOM   3762  N   THR B 146      66.419  29.774   8.266  1.00 16.07           N
ATOM   3763  CA  THR B 146      65.319  29.031   7.690  1.00 16.34           C
ATOM   3764  C   THR B 146      65.448  28.683   6.212  1.00 16.57           C
ATOM   3765  O   THR B 146      65.110  27.570   5.790  1.00 17.07           O
ATOM   3766  CB  THR B 146      64.010  29.810   7.893  1.00 17.49           C
ATOM   3767  OG1 THR B 146      63.797  30.000   9.301  1.00 19.92           O
ATOM   3768  CG2 THR B 146      62.842  29.050   7.279  1.00 20.42           C
ATOM   3769  N   THR B 147      65.942  29.631   5.426  1.00 17.31           N
ATOM   3770  CA  THR B 147      66.084  29.430   3.984  1.00 17.21           C
ATOM   3771  C   THR B 147      67.371  28.715   3.574  1.00 18.31           C
ATOM   3772  O   THR B 147      67.591  28.473   2.394  1.00 17.70           O
ATOM   3773  CB  THR B 147      66.065  30.764   3.238  1.00 17.11           C
ATOM   3774  OG1 THR B 147      67.184  31.544   3.656  1.00 18.00           O
ATOM   3775  CG2 THR B 147      64.770  31.553   3.546  1.00 17.24           C
ATOM   3776  N   HIS B 148      68.212  28.391   4.547  1.00 17.81           N
ATOM   3777  CA  HIS B 148      69.485  27.716   4.289  1.00 17.73           C
ATOM   3778  C   HIS B 148      70.420  28.531   3.394  1.00 17.99           C
ATOM   3779  O   HIS B 148      71.209  27.965   2.625  1.00 16.91           O
ATOM   3780  CB  HIS B 148      69.278  26.338   3.642  1.00 17.01           C
ATOM   3781  CG  HIS B 148      68.525  25.359   4.487  1.00 19.03           C
ATOM   3782  ND1 HIS B 148      67.146  25.314   4.529  1.00 21.29           N
ATOM   3783  CD2 HIS B 148      68.958  24.357   5.291  1.00 18.67           C
ATOM   3784  CE1 HIS B 148      66.763  24.326   5.319  1.00 21.55           C
ATOM   3785  NE2 HIS B 148      67.843  23.728   5.794  1.00 20.75           N
ATOM   3786  N   THR B 149      70.347  29.854   3.484  1.00 15.31           N
ATOM   3787  CA  THR B 149      71.225  30.694   2.695  1.00 16.07           C
ATOM   3788  C   THR B 149      72.655  30.436   3.217  1.00 16.41           C
ATOM   3789  O   THR B 149      72.844  30.224   4.425  1.00 16.96           O
ATOM   3790  CB  THR B 149      70.821  32.172   2.837  1.00 16.15           C
ATOM   3791  OG1 THR B 149      71.550  32.951   1.889  1.00 17.24           O
ATOM   3792  CG2 THR B 149      71.063  32.694   4.256  1.00 16.40           C
ATOM   3793  N   PRO B 150      73.665  30.418   2.315  1.00 15.62           N
ATOM   3794  CA  PRO B 150      75.075  30.166   2.694  1.00 15.07           C
ATOM   3795  C   PRO B 150      75.520  30.949   3.915  1.00 14.92           C
ATOM   3796  O   PRO B 150      76.089  30.369   4.846  1.00 15.50           O
ATOM   3797  CB  PRO B 150      75.843  30.522   1.427  1.00 13.89           C
ATOM   3798  CG  PRO B 150      74.884  30.073   0.344  1.00 15.55           C
ATOM   3799  CD  PRO B 150      73.545  30.609   0.855  1.00 16.82           C
ATOM   3800  N   TYR B 151      75.307  32.270   3.892  1.00 13.44           N
ATOM   3801  CA  TYR B 151      75.594  33.119   5.050  1.00 14.49           C
ATOM   3802  C   TYR B 151      74.545  34.241   5.104  1.00 16.46           C
ATOM   3803  O   TYR B 151      73.834  34.487   4.117  1.00 16.50           O
ATOM   3804  CB  TYR B 151      77.041  33.666   5.042  1.00 15.49           C
ATOM   3805  CG  TYR B 151      77.423  34.573   3.898  1.00 15.60           C
ATOM   3806  CD1 TYR B 151      77.036  35.916   3.883  1.00 15.98           C
ATOM   3807  CD2 TYR B 151      78.219  34.102   2.848  1.00 17.11           C
ATOM   3808  CE1 TYR B 151      77.438  36.765   2.855  1.00 17.44           C
ATOM   3809  CE2 TYR B 151      78.624  34.942   1.817  1.00 15.68           C
ATOM   3810  CZ  TYR B 151      78.232  36.274   1.831  1.00 17.00           C
ATOM   3811  OH  TYR B 151      78.632  37.121   0.837  1.00 16.67           O
ATOM   3812  N   ILE B 152      74.421  34.889   6.262  1.00 18.15           N
ATOM   3813  CA  ILE B 152      73.427  35.944   6.445  1.00 21.19           C
ATOM   3814  C   ILE B 152      73.846  37.237   5.775  1.00 19.74           C
ATOM   3815  O   ILE B 152      74.845  37.853   6.160  1.00 22.02           O
ATOM   3816  CB  ILE B 152      73.183  36.238   7.924  1.00 19.09           C
ATOM   3817  CG1 ILE B 152      73.057  34.927   8.712  1.00 21.40           C
ATOM   3818  CG2 ILE B 152      71.912  37.099   8.059  1.00 21.35           C
ATOM   3819  CD1 ILE B 152      71.880  34.044   8.309  1.00 22.98           C
ATOM   3820  N   PRO B 153      73.082  37.676   4.764  1.00 20.73           N
ATOM   3821  CA  PRO B 153      73.420  38.910   4.055  1.00 22.63           C
ATOM   3822  C   PRO B 153      73.280  40.156   4.925  1.00 27.25           C
ATOM   3823  O   PRO B 153      72.461  40.202   5.842  1.00 27.94           O
ATOM   3824  CB  PRO B 153      72.478  38.882   2.845  1.00 22.14           C
ATOM   3825  CG  PRO B 153      71.300  38.164   3.341  1.00 21.58           C
ATOM   3826  CD  PRO B 153      71.867  37.052   4.209  1.00 19.12           C
ATOM   3827  N   SER B 154      74.112  41.152   4.646  1.00 32.69           N
ATOM   3828  CA  SER B 154      74.074  42.391   5.410  1.00 36.57           C
ATOM   3829  C   SER B 154      74.163  42.181   6.912  1.00 38.84           C
ATOM   3830  O   SER B 154      75.239  41.907   7.450  1.00 42.08           O
ATOM   3831  N   PRO B 164      90.634  41.372  23.529  1.00 48.30           N
ATOM   3832  CA  PRO B 164      90.091  40.451  24.527  1.00 48.30           C
ATOM   3833  C   PRO B 164      90.822  40.585  25.860  1.00 48.23           C
ATOM   3834  O   PRO B 164      92.054  40.633  25.903  1.00 48.96           O
ATOM   3835  CB  PRO B 164      90.197  39.014  24.021  1.00 48.02           C
ATOM   3836  N   ASP B 165      90.061  40.643  26.948  1.00 48.08           N
ATOM   3837  CA  ASP B 165      90.651  40.766  28.277  1.00 47.71           C
ATOM   3838  C   ASP B 165      91.345  39.468  28.682  1.00 46.60           C
ATOM   3839  O   ASP B 165      91.191  38.437  28.023  1.00 45.83           O
ATOM   3840  CB  ASP B 165      89.571  41.126  29.299  1.00 48.72           C
ATOM   3841  CG  ASP B 165      88.367  40.210  29.219  1.00 50.99           C
ATOM   3842  OD1 ASP B 165      88.556  38.976  29.337  1.00 50.30           O
ATOM   3843  OD2 ASP B 165      87.238  40.724  29.035  1.00 51.44           O
ATOM   3844  N   SER B 166      92.109  39.524  29.771  1.00 45.38           N
ATOM   3845  CA  SER B 166      92.844  38.363  30.266  1.00 44.49           C
ATOM   3846  C   SER B 166      91.943  37.154  30.522  1.00 43.32           C
ATOM   3847  O   SER B 166      92.394  36.011  30.433  1.00 42.56           O
ATOM   3848  CB  SER B 166      93.596  38.730  31.555  1.00 45.34           C
ATOM   3849  OG  SER B 166      92.696  39.190  32.553  1.00 45.49           O
ATOM   3850  N   SER B 167      90.676  37.407  30.848  1.00 42.13           N
ATOM   3851  CA  SER B 167      89.723  36.331  31.118  1.00 40.47           C
ATOM   3852  C   SER B 167      89.274  35.622  29.841  1.00 38.80           C
ATOM   3853  O   SER B 167      89.157  34.397  29.823  1.00 37.78           O
ATOM   3854  CB  SER B 167      88.508  36.873  31.873  1.00 40.72           C
ATOM   3855  OG  SER B 167      88.878  37.216  33.198  1.00 41.86           O
ATOM   3856  N   THR B 168      89.013  36.386  28.784  1.00 36.75           N
ATOM   3857  CA  THR B 168      88.620  35.792  27.510  1.00 35.61           C
ATOM   3858  C   THR B 168      89.810  34.987  26.981  1.00 34.29           C
ATOM   3859  O   THR B 168      89.642  33.903  26.421  1.00 31.12           O
ATOM   3860  CB  THR B 168      88.250  36.856  26.470  1.00 36.89           C
ATOM   3861  OG1 THR B 168      87.075  37.555  26.899  1.00 38.52           O
ATOM   3862  CG2 THR B 168      87.985  36.203  25.110  1.00 36.27           C
ATOM   3863  N   ILE B 169      91.013  35.528  27.166  1.00 33.27           N
ATOM   3864  CA  ILE B 169      92.233  34.857  26.729  1.00 31.74           C
ATOM   3865  C   ILE B 169      92.378  33.541  27.481  1.00 30.35           C
ATOM   3866  O   ILE B 169      92.745  32.520  26.900  1.00 26.10           O
ATOM   3867  CB  ILE B 169      93.497  35.721  27.016  1.00 34.65           C
ATOM   3868  CG1 ILE B 169      93.540  36.918  26.066  1.00 35.78           C
ATOM   3869  CG2 ILE B 169      94.765  34.874  26.895  1.00 35.02           C
ATOM   3870  CD1 ILE B 169      94.730  37.843  26.306  1.00 36.76           C
ATOM   3871  N   SER B 170      92.095  33.568  28.782  1.00 28.07           N
ATOM   3872  CA  SER B 170      92.209  32.355  29.584  1.00 28.76           C
ATOM   3873  C   SER B 170      91.116  31.372  29.218  1.00 23.71           C
ATOM   3874  O   SER B 170      91.346  30.166  29.169  1.00 24.97           O
ATOM   3875  CB  SER B 170      92.134  32.697  31.074  1.00 30.96           C
ATOM   3876  OG  SER B 170      93.281  33.450  31.453  1.00 37.43           O
ATOM   3877  N   THR B 171      89.917  31.882  28.971  1.00 24.20           N
ATOM   3878  CA  THR B 171      88.805  31.016  28.603  1.00 22.02           C
ATOM   3879  C   THR B 171      89.152  30.293  27.294  1.00 21.34           C
ATOM   3880  O   THR B 171      88.957  29.078  27.167  1.00 20.19           O
ATOM   3881  CB  THR B 171      87.511  31.837  28.455  1.00 24.68           C
ATOM   3882  OG1 THR B 171      87.066  32.237  29.764  1.00 25.10           O
ATOM   3883  CG2 THR B 171      86.418  31.031  27.798  1.00 24.09           C
ATOM   3884  N   LEU B 172      89.690  31.031  26.327  1.00 19.52           N
ATOM   3885  CA  LEU B 172      90.067  30.417  25.053  1.00 18.21           C
ATOM   3886  C   LEU B 172      91.093  29.303  25.237  1.00 15.66           C
ATOM   3887  O   LEU B 172      91.057  28.299  24.531  1.00 15.54           O
ATOM   3888  CB  LEU B 172      90.635  31.470  24.100  1.00 17.83           C
ATOM   3889  CG  LEU B 172      89.573  32.399  23.513  1.00 20.35           C
ATOM   3890  CD1 LEU B 172      90.252  33.566  22.790  1.00 24.24           C
ATOM   3891  CD2 LEU B 172      88.679  31.612  22.565  1.00 22.11           C
ATOM   3892  N   GLN B 173      92.019  29.466  26.180  1.00 16.64           N
ATOM   3893  CA  GLN B 173      93.022  28.426  26.399  1.00 17.41           C
ATOM   3894  C   GLN B 173      92.401  27.078  26.732  1.00 17.25           C
ATOM   3895  O   GLN B 173      92.958  26.040  26.368  1.00 17.94           O
ATOM   3896  CB  GLN B 173      93.986  28.816  27.527  1.00 22.05           C
ATOM   3897  CG  GLN B 173      94.890  29.981  27.194  1.00 28.46           C
ATOM   3898  CD  GLN B 173      95.944  30.238  28.271  1.00 32.33           C
ATOM   3899  OE1 GLN B 173      96.858  31.036  28.076  1.00 36.44           O
ATOM   3900  NE2 GLN B 173      95.813  29.570  29.410  1.00 32.52           N
ATOM   3901  N   SER B 174      91.256  27.082  27.420  1.00 15.76           N
ATOM   3902  CA  SER B 174      90.600  25.811  27.767  1.00 16.46           C
ATOM   3903  C   SER B 174      89.997  25.125  26.543  1.00 18.21           C
ATOM   3904  O   SER B 174      89.645  23.938  26.592  1.00 18.98           O
ATOM   3905  CB  SER B 174      89.545  26.023  28.852  1.00 17.04           C
ATOM   3906  OG  SER B 174      90.189  26.281  30.091  1.00 20.84           O
ATOM   3907  N   PHE B 175      89.877  25.874  25.443  1.00 16.70           N
ATOM   3908  CA  PHE B 175      89.385  25.325  24.176  1.00 18.24           C
ATOM   3909  C   PHE B 175      90.579  25.011  23.276  1.00 16.84           C
ATOM   3910  O   PHE B 175      90.423  24.756  22.085  1.00 16.90           O
ATOM   3911  CB  PHE B 175      88.496  26.338  23.459  1.00 17.06           C
ATOM   3912  CG  PHE B 175      87.112  26.415  24.001  1.00 19.31           C
ATOM   3913  CD1 PHE B 175      86.331  25.279  24.081  1.00 19.38           C
ATOM   3914  CD2 PHE B 175      86.591  27.626  24.433  1.00 18.78           C
ATOM   3915  CE1 PHE B 175      85.033  25.343  24.592  1.00 21.37           C
ATOM   3916  CE2 PHE B 175      85.300  27.701  24.942  1.00 20.43           C
ATOM   3917  CZ  PHE B 175      84.525  26.553  25.021  1.00 17.85           C
ATOM   3918  N   ASP B 176      91.772  25.047  23.869  1.00 16.06           N
ATOM   3919  CA  ASP B 176      93.024  24.802  23.156  1.00 15.57           C
ATOM   3920  C   ASP B 176      93.265  25.890  22.130  1.00 16.09           C
ATOM   3921  O   ASP B 176      93.710  25.621  21.009  1.00 17.94           O
ATOM   3922  CB  ASP B 176      93.055  23.425  22.467  1.00 16.85           C
ATOM   3923  CG  ASP B 176      94.451  23.079  21.940  1.00 16.15           C
ATOM   3924  OD1 ASP B 176      95.440  23.487  22.589  1.00 16.70           O
ATOM   3925  OD2 ASP B 176      94.579  22.410  20.892  1.00 17.02           O
ATOM   3926  N   VAL B 177      92.949  27.123  22.516  1.00 16.26           N
ATOM   3927  CA  VAL B 177      93.186  28.273  21.654  1.00 16.65           C
ATOM   3928  C   VAL B 177      94.082  29.215  22.456  1.00 17.55           C
ATOM   3929  O   VAL B 177      93.645  29.816  23.440  1.00 17.99           O
ATOM   3930  CB  VAL B 177      91.868  29.000  21.264  1.00 16.42           C
ATOM   3931  CG1 VAL B 177      92.185  30.285  20.525  1.00 17.88           C
ATOM   3932  CG2 VAL B 177      91.007  28.092  20.380  1.00 17.22           C
ATOM   3933  N   TYR B 178      95.353  29.288  22.060  1.00 18.10           N
ATOM   3934  CA  TYR B 178      96.324  30.142  22.739  1.00 17.56           C
ATOM   3935  C   TYR B 178      96.596  31.389  21.926  1.00 18.98           C
ATOM   3936  O   TYR B 178      97.218  31.327  20.868  1.00 17.67           O
ATOM   3937  CB  TYR B 178      97.620  29.371  22.968  1.00 18.70           C
ATOM   3938  CG  TYR B 178      97.439  28.248  23.949  1.00 19.93           C
ATOM   3939  CD1 TYR B 178      96.862  27.034  23.563  1.00 20.13           C
ATOM   3940  CD2 TYR B 178      97.806  28.414  25.286  1.00 23.61           C
ATOM   3941  CE1 TYR B 178      96.657  26.006  24.487  1.00 22.63           C
ATOM   3942  CE2 TYR B 178      97.602  27.393  26.222  1.00 24.79           C
ATOM   3943  CZ  TYR B 178      97.033  26.198  25.815  1.00 23.46           C
ATOM   3944  OH  TYR B 178      96.869  25.189  26.738  1.00 26.87           O
ATOM   3945  N   ALA B 179      96.113  32.520  22.418  1.00 19.15           N
ATOM   3946  CA  ALA B 179      96.288  33.774  21.715  1.00 21.85           C
ATOM   3947  C   ALA B 179      97.748  34.170  21.587  1.00 22.31           C
ATOM   3948  O   ALA B 179      98.535  34.000  22.519  1.00 22.68           O
ATOM   3949  CB  ALA B 179      95.499  34.897  22.411  1.00 23.01           C
ATOM   3950  N   GLU B 180      98.096  34.691  20.413  1.00 22.10           N
ATOM   3951  CA  GLU B 180      99.449  35.162  20.134  1.00 22.64           C
ATOM   3952  C   GLU B 180      99.269  36.640  19.804  1.00 25.40           C
ATOM   3953  O   GLU B 180      99.178  37.039  18.642  1.00 23.15           O
ATOM   3954  CB  GLU B 180     100.049  34.399  18.954  1.00 24.51           C
ATOM   3955  CG  GLU B 180     100.578  33.020  19.330  1.00 26.86           C
ATOM   3956  CD  GLU B 180     101.742  33.111  20.311  1.00 32.38           C
ATOM   3957  OE1 GLU B 180     102.720  33.831  20.019  1.00 35.79           O
ATOM   3958  OE2 GLU B 180     101.684  32.469  21.372  1.00 35.09           O
ATOM   3959  N   LEU B 181      99.199  37.438  20.866  1.00 27.36           N
ATOM   3960  CA  LEU B 181      98.979  38.873  20.781  1.00 28.17           C
ATOM   3961  C   LEU B 181     100.040  39.681  20.057  1.00 27.31           C
ATOM   3962  O   LEU B 181      99.731  40.736  19.512  1.00 30.02           O
ATOM   3963  CB  LEU B 181      98.799  39.441  22.186  1.00 29.65           C
ATOM   3964  CG  LEU B 181      97.709  38.750  23.006  1.00 32.27           C
ATOM   3965  CD1 LEU B 181      97.701  39.332  24.428  1.00 32.55           C
ATOM   3966  CD2 LEU B 181      96.358  38.936  22.322  1.00 31.80           C
ATOM   3967  N   SER B 182     101.278  39.206  20.050  1.00 27.21           N
ATOM   3968  CA  SER B 182     102.343  39.941  19.382  1.00 27.17           C
ATOM   3969  C   SER B 182     102.571  39.504  17.927  1.00 27.03           C
ATOM   3970  O   SER B 182     103.465  40.023  17.249  1.00 24.97           O
ATOM   3971  CB  SER B 182     103.646  39.812  20.176  1.00 30.22           C
ATOM   3972  OG  SER B 182     104.129  38.484  20.158  1.00 35.05           O
ATOM   3973  N   PHE B 183     101.770  38.557  17.443  1.00 22.40           N
ATOM   3974  CA  PHE B 183     101.923  38.093  16.065  1.00 21.47           C
ATOM   3975  C   PHE B 183     101.449  39.164  15.098  1.00 20.13           C
ATOM   3976  O   PHE B 183     100.338  39.669  15.230  1.00 22.11           O
ATOM   3977  CB  PHE B 183     101.089  36.831  15.821  1.00 18.68           C
ATOM   3978  CG  PHE B 183     101.263  36.241  14.439  1.00 19.39           C
ATOM   3979  CD1 PHE B 183     102.382  35.467  14.130  1.00 18.55           C
ATOM   3980  CD2 PHE B 183     100.292  36.437  13.457  1.00 18.90           C
ATOM   3981  CE1 PHE B 183     102.534  34.883  12.859  1.00 18.63           C
ATOM   3982  CE2 PHE B 183     100.428  35.866  12.187  1.00 19.85           C
ATOM   3983  CZ  PHE B 183     101.551  35.083  11.885  1.00 18.44           C
ATOM   3984  N   THR B 184     102.281  39.508  14.119  1.00 19.49           N
ATOM   3985  CA  THR B 184     101.900  40.507  13.131  1.00 19.95           C
ATOM   3986  C   THR B 184     101.846  39.842  11.756  1.00 19.10           C
ATOM   3987  O   THR B 184     102.880  39.531  11.167  1.00 19.43           O
ATOM   3988  CB  THR B 184     102.920  41.669  13.066  1.00 22.05           C
ATOM   3989  OG1 THR B 184     103.061  42.251  14.371  1.00 22.94           O
ATOM   3990  CG2 THR B 184     102.427  42.746  12.102  1.00 23.69           C
ATOM   3991  N   PRO B 185     100.635  39.596  11.233  1.00 19.26           N
ATOM   3992  CA  PRO B 185     100.528  38.962   9.913  1.00 18.48           C
ATOM   3993  C   PRO B 185     101.373  39.755   8.907  1.00 21.15           C
ATOM   3994  O   PRO B 185     101.290  40.984   8.865  1.00 19.77           O
ATOM   3995  CB  PRO B 185      99.031  39.058   9.606  1.00 17.91           C
ATOM   3996  CG  PRO B 185      98.407  38.960  10.974  1.00 19.26           C
ATOM   3997  CD  PRO B 185      99.301  39.843  11.819  1.00 20.64           C
ATOM   3998  N   ARG B 186     102.191  39.081   8.102  1.00 19.62           N
ATOM   3999  CA  ARG B 186     102.997  39.852   7.152  1.00 20.20           C
ATOM   4000  C   ARG B 186     102.124  40.549   6.112  1.00 21.40           C
ATOM   4001  O   ARG B 186     101.055  40.060   5.719  1.00 20.51           O
ATOM   4002  CB  ARG B 186     104.080  38.987   6.497  1.00 20.85           C
ATOM   4003  CG  ARG B 186     103.603  37.837   5.607  1.00 18.97           C
ATOM   4004  CD  ARG B 186     104.784  36.916   5.326  1.00 17.10           C
ATOM   4005  NE  ARG B 186     105.918  37.674   4.796  1.00 18.21           N
ATOM   4006  CZ  ARG B 186     107.182  37.454   5.136  1.00 19.19           C
ATOM   4007  NH1 ARG B 186     107.489  36.487   5.993  1.00 19.13           N
ATOM   4008  NH2 ARG B 186     108.140  38.240   4.660  1.00 19.51           N
ATOM   4009  N   THR B 187     102.598  41.712   5.674  1.00 22.09           N
ATOM   4010  CA  THR B 187     101.860  42.555   4.745  1.00 22.33           C
ATOM   4011  C   THR B 187     102.600  42.851   3.437  1.00 22.63           C
ATOM   4012  O   THR B 187     102.410  43.919   2.834  1.00 24.14           O
ATOM   4013  CB  THR B 187     101.521  43.883   5.439  1.00 25.85           C
ATOM   4014  OG1 THR B 187     102.739  44.498   5.879  1.00 28.39           O
ATOM   4015  CG2 THR B 187     100.639  43.636   6.655  1.00 28.61           C
ATOM   4016  N   ASP B 188     103.437  41.908   3.013  1.00 21.94           N
ATOM   4017  CA  ASP B 188     104.196  42.029   1.772  1.00 19.89           C
ATOM   4018  C   ASP B 188     103.767  40.955   0.767  1.00 18.07           C
ATOM   4019  O   ASP B 188     104.565  40.451  -0.011  1.00 17.68           O
ATOM   4020  CB  ASP B 188     105.704  41.932   2.060  1.00 20.03           C
ATOM   4021  CG  ASP B 188     106.082  40.679   2.853  1.00 24.80           C
ATOM   4022  OD1 ASP B 188     105.174  39.942   3.308  1.00 18.04           O
ATOM   4023  OD2 ASP B 188     107.295  40.438   3.026  1.00 23.62           O
ATOM   4024  N   THR B 189     102.482  40.610   0.785  1.00 18.03           N
ATOM   4025  CA  THR B 189     101.955  39.605  -0.123  1.00 16.48           C
ATOM   4026  C   THR B 189     102.030  40.083  -1.583  1.00 16.46           C
ATOM   4027  O   THR B 189     101.768  41.246  -1.875  1.00 18.79           O
ATOM   4028  CB  THR B 189     100.473  39.296   0.215  1.00 15.98           C
ATOM   4029  OG1 THR B 189     100.343  39.098   1.629  1.00 17.81           O
ATOM   4030  CG2 THR B 189     100.006  38.027  -0.505  1.00 16.10           C
ATOM   4031  N   VAL B 190     102.430  39.191  -2.479  1.00 16.79           N
ATOM   4032  CA  VAL B 190     102.478  39.498  -3.916  1.00 18.45           C
ATOM   4033  C   VAL B 190     102.067  38.226  -4.652  1.00 17.23           C
ATOM   4034  O   VAL B 190     102.602  37.149  -4.397  1.00 18.58           O
ATOM   4035  CB  VAL B 190     103.895  39.914  -4.402  1.00 21.11           C
ATOM   4036  CG1 VAL B 190     103.824  40.326  -5.876  1.00 22.59           C
ATOM   4037  CG2 VAL B 190     104.419  41.066  -3.561  1.00 24.33           C
ATOM   4038  N   ASN B 191     101.113  38.348  -5.571  1.00 17.58           N
ATOM   4039  CA  ASN B 191     100.624  37.194  -6.320  1.00 17.33           C
ATOM   4040  C   ASN B 191     100.144  36.088  -5.379  1.00 14.81           C
ATOM   4041  O   ASN B 191     100.351  34.900  -5.627  1.00 17.81           O
ATOM   4042  CB  ASN B 191     101.697  36.624  -7.256  1.00 17.11           C
ATOM   4043  CG  ASN B 191     102.052  37.570  -8.395  1.00 19.83           C
ATOM   4044  OD1 ASN B 191     101.300  38.483  -8.723  1.00 16.65           O
ATOM   4045  ND2 ASN B 191     103.208  37.333  -9.006  1.00 19.42           N
ATOM   4046  N   GLY B 192      99.501  36.495  -4.298  1.00 15.82           N
ATOM   4047  CA  GLY B 192      98.944  35.534  -3.365  1.00 16.15           C
ATOM   4048  C   GLY B 192      99.912  34.826  -2.438  1.00 17.07           C
ATOM   4049  O   GLY B 192      99.540  33.860  -1.773  1.00 15.18           O
ATOM   4050  N   THR B 193     101.155  35.293  -2.376  1.00 16.18           N
ATOM   4051  CA  THR B 193     102.094  34.638  -1.483  1.00 16.93           C
ATOM   4052  C   THR B 193     103.178  35.564  -0.938  1.00 17.02           C
ATOM   4053  O   THR B 193     103.457  36.628  -1.509  1.00 15.27           O
ATOM   4054  CB  THR B 193     102.764  33.416  -2.196  1.00 17.21           C
ATOM   4055  OG1 THR B 193     103.527  32.653  -1.251  1.00 17.60           O
ATOM   4056  CG2 THR B 193     103.678  33.885  -3.331  1.00 16.31           C
ATOM   4057  N   ALA B 194     103.744  35.157   0.199  1.00 17.41           N
ATOM   4058  CA  ALA B 194     104.878  35.834   0.839  1.00 16.23           C
ATOM   4059  C   ALA B 194     105.455  34.812   1.808  1.00 17.02           C
ATOM   4060  O   ALA B 194     104.710  34.036   2.419  1.00 15.24           O
ATOM   4061  CB  ALA B 194     104.443  37.088   1.599  1.00 16.08           C
ATOM   4062  N   PRO B 195     106.790  34.776   1.962  1.00 17.75           N
ATOM   4063  CA  PRO B 195     107.814  35.605   1.317  1.00 18.15           C
ATOM   4064  C   PRO B 195     107.998  35.285  -0.169  1.00 17.89           C
ATOM   4065  O   PRO B 195     107.371  34.368  -0.707  1.00 17.61           O
ATOM   4066  CB  PRO B 195     109.065  35.294   2.129  1.00 17.16           C
ATOM   4067  CG  PRO B 195     108.893  33.854   2.443  1.00 17.50           C
ATOM   4068  CD  PRO B 195     107.406  33.756   2.824  1.00 17.04           C
ATOM   4069  N   ALA B 196     108.884  36.037  -0.814  1.00 19.27           N
ATOM   4070  CA  ALA B 196     109.131  35.895  -2.250  1.00 19.92           C
ATOM   4071  C   ALA B 196     109.690  34.555  -2.716  1.00 22.00           C
ATOM   4072  O   ALA B 196     109.434  34.151  -3.856  1.00 23.18           O
ATOM   4073  CB  ALA B 196     110.047  37.024  -2.718  1.00 22.49           C
ATOM   4074  N   ASN B 197     110.442  33.862  -1.861  1.00 17.88           N
ATOM   4075  CA  ASN B 197     111.020  32.588  -2.262  1.00 20.83           C
ATOM   4076  C   ASN B 197     110.097  31.427  -1.916  1.00 21.09           C
ATOM   4077  O   ASN B 197     110.469  30.506  -1.190  1.00 23.19           O
ATOM   4078  CB  ASN B 197     112.412  32.402  -1.626  1.00 21.66           C
ATOM   4079  CG  ASN B 197     112.388  32.431  -0.098  1.00 24.81           C
ATOM   4080  OD1 ASN B 197     111.539  33.073   0.522  1.00 26.73           O
ATOM   4081  ND2 ASN B 197     113.347  31.749   0.510  1.00 27.12           N
ATOM   4082  N   THR B 198     108.872  31.493  -2.441  1.00 19.14           N
ATOM   4083  CA  THR B 198     107.876  30.449  -2.205  1.00 18.65           C
ATOM   4084  C   THR B 198     107.254  30.083  -3.543  1.00 18.57           C
ATOM   4085  O   THR B 198     107.390  30.824  -4.513  1.00 18.97           O
ATOM   4086  CB  THR B 198     106.777  30.952  -1.260  1.00 18.48           C
ATOM   4087  OG1 THR B 198     106.269  32.190  -1.761  1.00 17.94           O
ATOM   4088  CG2 THR B 198     107.340  31.185   0.153  1.00 16.54           C
ATOM   4089  N   VAL B 199     106.573  28.938  -3.586  1.00 18.41           N
ATOM   4090  CA  VAL B 199     105.952  28.450  -4.810  1.00 16.56           C
ATOM   4091  C   VAL B 199     104.436  28.400  -4.579  1.00 16.32           C
ATOM   4092  O   VAL B 199     103.962  27.643  -3.737  1.00 16.46           O
ATOM   4093  CB  VAL B 199     106.464  27.035  -5.140  1.00 16.87           C
ATOM   4094  CG1 VAL B 199     105.767  26.495  -6.402  1.00 17.40           C
ATOM   4095  CG2 VAL B 199     107.997  27.074  -5.360  1.00 19.58           C
ATOM   4096  N   TRP B 200     103.690  29.208  -5.317  1.00 16.20           N
ATOM   4097  CA  TRP B 200     102.243  29.233  -5.140  1.00 14.64           C
ATOM   4098  C   TRP B 200     101.535  29.416  -6.482  1.00 13.37           C
ATOM   4099  O   TRP B 200     101.534  30.509  -7.054  1.00 15.02           O
ATOM   4100  CB  TRP B 200     101.865  30.353  -4.165  1.00 15.02           C
ATOM   4101  CG  TRP B 200     100.450  30.246  -3.676  1.00 14.40           C
ATOM   4102  CD1 TRP B 200      99.464  31.176  -3.810  1.00 13.74           C
ATOM   4103  CD2 TRP B 200      99.866  29.127  -3.001  1.00 13.08           C
ATOM   4104  NE1 TRP B 200      98.297  30.707  -3.260  1.00 11.83           N
ATOM   4105  CE2 TRP B 200      98.515  29.449  -2.755  1.00 13.67           C
ATOM   4106  CE3 TRP B 200     100.354  27.878  -2.581  1.00 14.51           C
ATOM   4107  CZ2 TRP B 200      97.639  28.568  -2.108  1.00 13.18           C
ATOM   4108  CZ3 TRP B 200      99.485  26.996  -1.936  1.00 14.08           C
ATOM   4109  CH2 TRP B 200      98.132  27.354  -1.709  1.00 12.06           C
ATOM   4110  N   HIS B 201     100.955  28.317  -6.975  1.00 15.77           N
ATOM   4111  CA  HIS B 201     100.256  28.266  -8.259  1.00 15.23           C
ATOM   4112  C   HIS B 201     101.212  28.427  -9.439  1.00 16.85           C
ATOM   4113  O   HIS B 201     100.770  28.665 -10.574  1.00 18.56           O
ATOM   4114  CB  HIS B 201      99.154  29.336  -8.329  1.00 15.48           C
ATOM   4115  CG  HIS B 201      97.914  28.976  -7.563  1.00 14.67           C
ATOM   4116  ND1 HIS B 201      96.937  28.144  -8.070  1.00 16.24           N
ATOM   4117  CD2 HIS B 201      97.527  29.286  -6.302  1.00 15.00           C
ATOM   4118  CE1 HIS B 201      96.001  27.955  -7.154  1.00 14.81           C
ATOM   4119  NE2 HIS B 201      96.334  28.637  -6.071  1.00 14.84           N
ATOM   4120  N   THR B 202     102.509  28.277  -9.165  1.00 17.33           N
ATOM   4121  CA  THR B 202     103.554  28.432 -10.185  1.00 19.63           C
ATOM   4122  C   THR B 202     104.462  27.215 -10.276  1.00 21.98           C
ATOM   4123  O   THR B 202     105.425  27.199 -11.052  1.00 23.15           O
ATOM   4124  CB  THR B 202     104.463  29.640  -9.868  1.00 19.16           C
ATOM   4125  OG1 THR B 202     105.041  29.458  -8.570  1.00 22.61           O
ATOM   4126  CG2 THR B 202     103.669  30.951  -9.887  1.00 17.90           C
ATOM   4127  N   GLY B 203     104.172  26.193  -9.490  1.00 18.46           N
ATOM   4128  CA  GLY B 203     105.015  25.017  -9.509  1.00 18.76           C
ATOM   4129  C   GLY B 203     104.578  24.011  -8.465  1.00 17.45           C
ATOM   4130  O   GLY B 203     103.646  24.256  -7.700  1.00 16.14           O
ATOM   4131  N   ALA B 204     105.243  22.863  -8.447  1.00 17.54           N
ATOM   4132  CA  ALA B 204     104.896  21.798  -7.515  1.00 17.39           C
ATOM   4133  C   ALA B 204     105.060  22.144  -6.044  1.00 17.81           C
ATOM   4134  O   ALA B 204     106.014  22.829  -5.653  1.00 19.10           O
ATOM   4135  CB  ALA B 204     105.713  20.547  -7.841  1.00 20.21           C
ATOM   4136  N   ASN B 205     104.116  21.669  -5.229  1.00 16.84           N
ATOM   4137  CA  ASN B 205     104.156  21.874  -3.772  1.00 15.83           C
ATOM   4138  C   ASN B 205     104.324  20.502  -3.120  1.00 18.70           C
ATOM   4139  O   ASN B 205     103.565  19.584  -3.412  1.00 21.56           O
ATOM   4140  CB  ASN B 205     102.834  22.469  -3.247  1.00 14.93           C
ATOM   4141  CG  ASN B 205     102.555  23.861  -3.771  1.00 15.23           C
ATOM   4142  OD1 ASN B 205     101.447  24.140  -4.247  1.00 15.83           O
ATOM   4143  ND2 ASN B 205     103.547  24.752  -3.681  1.00 15.83           N
ATOM   4144  N   ALA B 206     105.327  20.328  -2.261  1.00 17.52           N
ATOM   4145  CA  ALA B 206     105.449  19.037  -1.584  1.00 18.14           C
ATOM   4146  C   ALA B 206     104.873  19.151  -0.158  1.00 17.46           C
ATOM   4147  O   ALA B 206     104.754  20.245   0.380  1.00 19.41           O
ATOM   4148  CB  ALA B 206     106.927  18.622  -1.495  1.00 20.72           C
ATOM   4149  N   LEU B 207     104.504  18.025   0.445  1.00 17.88           N
ATOM   4150  CA  LEU B 207     104.054  18.058   1.840  1.00 17.74           C
ATOM   4151  C   LEU B 207     105.350  18.278   2.661  1.00 21.15           C
ATOM   4152  O   LEU B 207     106.410  17.813   2.263  1.00 21.49           O
ATOM   4153  CB  LEU B 207     103.423  16.718   2.239  1.00 18.89           C
ATOM   4154  CG  LEU B 207     101.961  16.437   1.843  1.00 21.74           C
ATOM   4155  CD1 LEU B 207     101.793  16.506   0.349  1.00 23.55           C
ATOM   4156  CD2 LEU B 207     101.546  15.059   2.366  1.00 20.15           C
ATOM   4157  N   ALA B 208     105.282  18.996   3.776  1.00 20.69           N
ATOM   4158  CA  ALA B 208     106.492  19.208   4.590  1.00 21.97           C
ATOM   4159  C   ALA B 208     107.019  17.871   5.114  1.00 21.61           C
ATOM   4160  O   ALA B 208     106.248  17.034   5.567  1.00 20.94           O
ATOM   4161  CB  ALA B 208     106.176  20.143   5.763  1.00 19.68           C
ATOM   4162  N   SER B 209     108.335  17.647   5.052  1.00 23.76           N
ATOM   4163  CA  SER B 209     108.852  16.382   5.569  1.00 26.28           C
ATOM   4164  C   SER B 209     109.102  16.509   7.066  1.00 25.99           C
ATOM   4165  O   SER B 209     109.202  15.509   7.777  1.00 31.23           O
ATOM   4166  CB  SER B 209     110.147  15.972   4.855  1.00 28.18           C
ATOM   4167  OG  SER B 209     111.120  16.992   4.943  1.00 32.45           O
ATOM   4168  N   THR B 210     109.174  17.743   7.547  1.00 25.66           N
ATOM   4169  CA  THR B 210     109.414  17.995   8.971  1.00 26.25           C
ATOM   4170  C   THR B 210     108.114  18.184   9.751  1.00 24.87           C
ATOM   4171  O   THR B 210     107.331  19.094   9.449  1.00 22.11           O
ATOM   4172  CB  THR B 210     110.247  19.258   9.169  1.00 28.62           C
ATOM   4173  OG1 THR B 210     111.471  19.134   8.435  1.00 31.89           O
ATOM   4174  CG2 THR B 210     110.554  19.467  10.650  1.00 28.15           C
ATOM   4175  N   ALA B 211     107.903  17.338  10.757  1.00 22.21           N
ATOM   4176  CA  ALA B 211     106.706  17.422  11.583  1.00 21.92           C
ATOM   4177  C   ALA B 211     106.668  18.779  12.270  1.00 20.63           C
ATOM   4178  O   ALA B 211     107.699  19.283  12.726  1.00 21.91           O
ATOM   4179  CB  ALA B 211     106.708  16.307  12.631  1.00 23.11           C
ATOM   4180  N   GLY B 212     105.483  19.380  12.342  1.00 17.84           N
ATOM   4181  CA  GLY B 212     105.356  20.662  13.004  1.00 18.23           C
ATOM   4182  C   GLY B 212     105.421  21.865  12.088  1.00 15.17           C
ATOM   4183  O   GLY B 212     105.059  22.972  12.484  1.00 17.44           O
ATOM   4184  N   ASP B 213     105.860  21.663  10.854  1.00 17.18           N
ATOM   4185  CA  ASP B 213     105.959  22.776   9.921  1.00 16.00           C
ATOM   4186  C   ASP B 213     104.691  22.925   9.095  1.00 16.21           C
ATOM   4187  O   ASP B 213     104.163  21.945   8.588  1.00 18.09           O
ATOM   4188  CB  ASP B 213     107.102  22.567   8.930  1.00 18.75           C
ATOM   4189  CG  ASP B 213     108.482  22.871   9.523  1.00 22.90           C
ATOM   4190  OD1 ASP B 213     108.574  23.262  10.708  1.00 24.17           O
ATOM   4191  OD2 ASP B 213     109.465  22.708   8.768  1.00 23.98           O
ATOM   4192  N   PRO B 214     104.203  24.157   8.947  1.00 16.54           N
ATOM   4193  CA  PRO B 214     102.999  24.377   8.143  1.00 16.60           C
ATOM   4194  C   PRO B 214     103.426  24.260   6.675  1.00 16.75           C
ATOM   4195  O   PRO B 214     104.600  24.399   6.351  1.00 15.40           O
ATOM   4196  CB  PRO B 214     102.603  25.802   8.498  1.00 18.20           C
ATOM   4197  CG  PRO B 214     103.962  26.467   8.778  1.00 16.28           C
ATOM   4198  CD  PRO B 214     104.689  25.412   9.556  1.00 15.06           C
ATOM   4199  N   TYR B 215     102.481  23.971   5.790  1.00 14.53           N
ATOM   4200  CA  TYR B 215     102.771  23.877   4.364  1.00 13.27           C
ATOM   4201  C   TYR B 215     101.450  24.101   3.627  1.00 13.87           C
ATOM   4202  O   TYR B 215     100.370  23.978   4.218  1.00 15.50           O
ATOM   4203  CB  TYR B 215     103.403  22.520   3.995  1.00 14.14           C
ATOM   4204  CG  TYR B 215     102.599  21.320   4.420  1.00 15.41           C
ATOM   4205  CD1 TYR B 215     102.715  20.811   5.718  1.00 14.56           C
ATOM   4206  CD2 TYR B 215     101.727  20.687   3.531  1.00 15.47           C
ATOM   4207  CE1 TYR B 215     101.987  19.697   6.123  1.00 16.06           C
ATOM   4208  CE2 TYR B 215     100.994  19.574   3.918  1.00 14.34           C
ATOM   4209  CZ  TYR B 215     101.126  19.074   5.215  1.00 15.85           C
ATOM   4210  OH  TYR B 215     100.447  17.931   5.584  1.00 16.30           O
ATOM   4211  N   PHE B 216     101.548  24.439   2.348  1.00 12.92           N
ATOM   4212  CA  PHE B 216     100.365  24.743   1.556  1.00 13.13           C
ATOM   4213  C   PHE B 216     100.455  24.015   0.217  1.00 14.78           C
ATOM   4214  O   PHE B 216     101.537  23.860  -0.348  1.00 17.02           O
ATOM   4215  CB  PHE B 216     100.281  26.259   1.311  1.00 14.06           C
ATOM   4216  CG  PHE B 216     100.537  27.103   2.548  1.00 15.15           C
ATOM   4217  CD1 PHE B 216     101.841  27.310   3.023  1.00 15.10           C
ATOM   4218  CD2 PHE B 216      99.481  27.680   3.234  1.00 15.68           C
ATOM   4219  CE1 PHE B 216     102.076  28.081   4.170  1.00 17.50           C
ATOM   4220  CE2 PHE B 216      99.697  28.460   4.385  1.00 18.29           C
ATOM   4221  CZ  PHE B 216     101.003  28.659   4.854  1.00 17.34           C
ATOM   4222  N   ILE B 217      99.301  23.589  -0.298  1.00 13.22           N
ATOM   4223  CA  ILE B 217      99.266  22.886  -1.573  1.00 11.51           C
ATOM   4224  C   ILE B 217      98.227  23.567  -2.442  1.00 13.09           C
ATOM   4225  O   ILE B 217      97.040  23.564  -2.103  1.00 13.23           O
ATOM   4226  CB AILE B 217      98.868  21.410  -1.394  0.50 11.95           C
ATOM   4227  CB BILE B 217      98.843  21.414  -1.396  0.50 12.80           C
ATOM   4228  CG1AILE B 217      99.824  20.730  -0.406  0.50 12.92           C
ATOM   4229  CG1BILE B 217      99.742  20.730  -0.358  0.50 14.36           C
ATOM   4230  CG2AILE B 217      98.869  20.707  -2.756  0.50 11.07           C
ATOM   4231  CG2BILE B 217      98.881  20.699  -2.751  0.50 11.80           C
ATOM   4232  CD1AILE B 217      99.418  19.316  -0.038  0.50  9.10           C
ATOM   4233  CD1BILE B 217     101.184  20.633  -0.766  0.50 13.13           C
ATOM   4234  N   ALA B 218      98.675  24.144  -3.556  1.00 13.32           N
ATOM   4235  CA  ALA B 218      97.772  24.804  -4.488  1.00 13.05           C
ATOM   4236  C   ALA B 218      97.071  23.708  -5.285  1.00 14.64           C
ATOM   4237  O   ALA B 218      97.648  22.666  -5.592  1.00 13.41           O
ATOM   4238  CB  ALA B 218      98.552  25.735  -5.425  1.00 13.37           C
ATOM   4239  N   ASN B 219      95.808  23.952  -5.624  1.00 12.49           N
ATOM   4240  CA  ASN B 219      95.003  22.968  -6.347  1.00 12.99           C
ATOM   4241  C   ASN B 219      95.701  22.310  -7.538  1.00 12.21           C
ATOM   4242  O   ASN B 219      96.040  22.972  -8.516  1.00 11.47           O
ATOM   4243  CB  ASN B 219      93.689  23.624  -6.815  1.00 13.17           C
ATOM   4244  CG  ASN B 219      92.712  22.621  -7.411  1.00 15.13           C
ATOM   4245  OD1 ASN B 219      92.763  21.430  -7.115  1.00 14.33           O
ATOM   4246  ND2 ASN B 219      91.793  23.112  -8.239  1.00 14.41           N
ATOM   4247  N   GLY B 220      95.900  20.995  -7.448  1.00 12.98           N
ATOM   4248  CA  GLY B 220      96.511  20.253  -8.540  1.00 10.87           C
ATOM   4249  C   GLY B 220      98.030  20.215  -8.586  1.00 13.26           C
ATOM   4250  O   GLY B 220      98.592  19.482  -9.401  1.00 12.96           O
ATOM   4251  N   TRP B 221      98.677  20.985  -7.717  1.00 12.77           N
ATOM   4252  CA  TRP B 221     100.149  21.074  -7.704  1.00 13.32           C
ATOM   4253  C   TRP B 221     100.893  20.164  -6.732  1.00 15.03           C
ATOM   4254  O   TRP B 221     102.136  20.133  -6.739  1.00 13.96           O
ATOM   4255  CB  TRP B 221     100.574  22.531  -7.441  1.00 13.58           C
ATOM   4256  CG  TRP B 221     100.263  23.493  -8.548  1.00 13.97           C
ATOM   4257  CD1 TRP B 221      99.245  24.408  -8.583  1.00 13.32           C
ATOM   4258  CD2 TRP B 221     101.014  23.687  -9.753  1.00 15.15           C
ATOM   4259  NE1 TRP B 221      99.322  25.165  -9.726  1.00 14.71           N
ATOM   4260  CE2 TRP B 221     100.397  24.743 -10.467  1.00 15.55           C
ATOM   4261  CE3 TRP B 221     102.149  23.067 -10.303  1.00 16.33           C
ATOM   4262  CZ2 TRP B 221     100.883  25.201 -11.705  1.00 16.90           C
ATOM   4263  CZ3 TRP B 221     102.627  23.518 -11.528  1.00 17.45           C
ATOM   4264  CH2 TRP B 221     101.996  24.577 -12.214  1.00 18.30           C
ATOM   4265  N   GLY B 222     100.164  19.432  -5.894  1.00 13.83           N
ATOM   4266  CA  GLY B 222     100.817  18.551  -4.940  1.00 12.82           C
ATOM   4267  C   GLY B 222     101.053  17.145  -5.483  1.00 14.03           C
ATOM   4268  O   GLY B 222     100.754  16.853  -6.650  1.00 14.83           O
ATOM   4269  N   PRO B 223     101.622  16.246  -4.656  1.00 14.93           N
ATOM   4270  CA  PRO B 223     101.888  14.861  -5.060  1.00 15.52           C
ATOM   4271  C   PRO B 223     100.594  14.122  -5.356  1.00 15.85           C
ATOM   4272  O   PRO B 223      99.605  14.291  -4.638  1.00 14.41           O
ATOM   4273  CB  PRO B 223     102.631  14.270  -3.856  1.00 18.18           C
ATOM   4274  CG  PRO B 223     102.163  15.122  -2.695  1.00 17.19           C
ATOM   4275  CD  PRO B 223     102.135  16.517  -3.301  1.00 15.06           C
ATOM   4276  N   LYS B 224     100.606  13.326  -6.425  1.00 15.25           N
ATOM   4277  CA  LYS B 224      99.438  12.561  -6.826  1.00 14.09           C
ATOM   4278  C   LYS B 224      99.819  11.113  -7.105  1.00 14.63           C
ATOM   4279  O   LYS B 224     100.965  10.823  -7.477  1.00 15.20           O
ATOM   4280  CB  LYS B 224      98.813  13.190  -8.081  1.00 14.46           C
ATOM   4281  CG  LYS B 224      98.303  14.620  -7.856  1.00 14.33           C
ATOM   4282  CD  LYS B 224      97.922  15.300  -9.183  1.00 13.57           C
ATOM   4283  CE  LYS B 224      99.154  15.723  -9.977  1.00 16.14           C
ATOM   4284  NZ  LYS B 224      99.836  16.885  -9.355  1.00 14.92           N
ATOM   4285  N   TYR B 225      98.851  10.222  -6.932  1.00 12.48           N
ATOM   4286  CA  TYR B 225      99.051   8.789  -7.136  1.00 13.48           C
ATOM   4287  C   TYR B 225      97.863   8.234  -7.870  1.00 15.45           C
ATOM   4288  O   TYR B 225      96.727   8.543  -7.519  1.00 14.59           O
ATOM   4289  CB  TYR B 225      99.167   8.080  -5.781  1.00 16.68           C
ATOM   4290  CG  TYR B 225     100.216   8.720  -4.911  1.00 18.01           C
ATOM   4291  CD1 TYR B 225      99.947   9.905  -4.216  1.00 18.68           C
ATOM   4292  CD2 TYR B 225     101.502   8.199  -4.854  1.00 18.67           C
ATOM   4293  CE1 TYR B 225     100.951  10.557  -3.491  1.00 20.13           C
ATOM   4294  CE2 TYR B 225     102.506   8.844  -4.132  1.00 17.08           C
ATOM   4295  CZ  TYR B 225     102.229  10.012  -3.460  1.00 20.88           C
ATOM   4296  OH  TYR B 225     103.222  10.656  -2.750  1.00 20.51           O
ATOM   4297  N   LEU B 226      98.140   7.418  -8.880  1.00 14.32           N
ATOM   4298  CA  LEU B 226      97.099   6.783  -9.670  1.00 14.20           C
ATOM   4299  C   LEU B 226      96.871   5.354  -9.209  1.00 14.59           C
ATOM   4300  O   LEU B 226      97.803   4.547  -9.161  1.00 15.88           O
ATOM   4301  CB  LEU B 226      97.496   6.749 -11.153  1.00 12.57           C
ATOM   4302  CG  LEU B 226      96.422   6.135 -12.080  1.00 13.94           C
ATOM   4303  CD1 LEU B 226      95.242   7.124 -12.197  1.00 14.09           C
ATOM   4304  CD2 LEU B 226      97.026   5.833 -13.473  1.00 15.79           C
ATOM   4305  N   ASN B 227      95.627   5.036  -8.880  1.00 14.60           N
ATOM   4306  CA  ASN B 227      95.279   3.679  -8.504  1.00 16.03           C
ATOM   4307  C   ASN B 227      94.377   3.192  -9.632  1.00 17.04           C
ATOM   4308  O   ASN B 227      93.424   3.885 -10.007  1.00 16.03           O
ATOM   4309  CB  ASN B 227      94.532   3.626  -7.171  1.00 15.57           C
ATOM   4310  CG  ASN B 227      94.191   2.201  -6.778  1.00 17.33           C
ATOM   4311  OD1 ASN B 227      93.309   1.576  -7.376  1.00 16.30           O
ATOM   4312  ND2 ASN B 227      94.917   1.666  -5.797  1.00 19.36           N
ATOM   4313  N   SER B 228      94.676   2.010 -10.175  1.00 16.23           N
ATOM   4314  CA  SER B 228      93.909   1.481 -11.300  1.00 16.21           C
ATOM   4315  C   SER B 228      93.169   0.186 -10.991  1.00 16.10           C
ATOM   4316  O   SER B 228      92.776  -0.530 -11.905  1.00 18.70           O
ATOM   4317  CB ASER B 228      94.853   1.238 -12.490  0.50 16.33           C
ATOM   4318  CB BSER B 228      94.828   1.259 -12.502  0.50 18.23           C
ATOM   4319  OG ASER B 228      95.692   2.356 -12.740  0.50 12.89           O
ATOM   4320  OG BSER B 228      95.681   0.158 -12.271  0.50 20.52           O
ATOM   4321  N   GLN B 229      92.961  -0.102  -9.712  1.00 16.51           N
ATOM   4322  CA  GLN B 229      92.305  -1.336  -9.301  1.00 17.85           C
ATOM   4323  C   GLN B 229      90.788  -1.364  -9.535  1.00 21.13           C
ATOM   4324  O   GLN B 229      90.248  -2.400  -9.934  1.00 24.58           O
ATOM   4325  CB  GLN B 229      92.645  -1.623  -7.818  1.00 20.49           C
ATOM   4326  CG  GLN B 229      94.177  -1.676  -7.544  1.00 25.28           C
ATOM   4327  CD  GLN B 229      94.573  -1.967  -6.081  1.00 28.71           C
ATOM   4328  OE1 GLN B 229      94.539  -1.086  -5.198  1.00 24.57           O
ATOM   4329  NE2 GLN B 229      94.966  -3.217  -5.825  1.00 28.36           N
ATOM   4330  N   TYR B 230      90.101  -0.244  -9.317  1.00 18.08           N
ATOM   4331  CA  TYR B 230      88.642  -0.202  -9.486  1.00 18.48           C
ATOM   4332  C   TYR B 230      88.296   1.029 -10.298  1.00 18.12           C
ATOM   4333  O   TYR B 230      87.695   1.969  -9.782  1.00 20.07           O
ATOM   4334  CB  TYR B 230      87.952  -0.114  -8.124  1.00 20.09           C
ATOM   4335  CG  TYR B 230      88.392  -1.206  -7.179  1.00 25.21           C
ATOM   4336  CD1 TYR B 230      87.838  -2.480  -7.272  1.00 27.94           C
ATOM   4337  CD2 TYR B 230      89.392  -0.981  -6.232  1.00 25.58           C
ATOM   4338  CE1 TYR B 230      88.261  -3.510  -6.452  1.00 31.43           C
ATOM   4339  CE2 TYR B 230      89.825  -2.016  -5.393  1.00 29.73           C
ATOM   4340  CZ  TYR B 230      89.248  -3.273  -5.515  1.00 31.84           C
ATOM   4341  OH  TYR B 230      89.619  -4.305  -4.691  1.00 36.74           O
ATOM   4342  N   GLY B 231      88.635   0.998 -11.578  1.00 18.69           N
ATOM   4343  CA  GLY B 231      88.437   2.183 -12.396  1.00 16.61           C
ATOM   4344  C   GLY B 231      89.687   2.977 -12.028  1.00 16.42           C
ATOM   4345  O   GLY B 231      90.590   2.427 -11.381  1.00 18.32           O
ATOM   4346  N   TYR B 232      89.771   4.238 -12.443  1.00 13.58           N
ATOM   4347  CA  TYR B 232      90.933   5.059 -12.113  1.00 12.49           C
ATOM   4348  C   TYR B 232      90.575   6.001 -10.968  1.00 15.06           C
ATOM   4349  O   TYR B 232      89.497   6.600 -10.945  1.00 16.05           O
ATOM   4350  CB  TYR B 232      91.383   5.892 -13.312  1.00 14.25           C
ATOM   4351  CG  TYR B 232      92.053   5.120 -14.421  1.00 14.50           C
ATOM   4352  CD1 TYR B 232      93.215   4.376 -14.180  1.00 13.82           C
ATOM   4353  CD2 TYR B 232      91.553   5.160 -15.728  1.00 15.37           C
ATOM   4354  CE1 TYR B 232      93.867   3.694 -15.213  1.00 15.45           C
ATOM   4355  CE2 TYR B 232      92.199   4.473 -16.771  1.00 16.24           C
ATOM   4356  CZ  TYR B 232      93.363   3.742 -16.500  1.00 15.09           C
ATOM   4357  OH  TYR B 232      94.021   3.075 -17.524  1.00 15.35           O
ATOM   4358  N   GLN B 233      91.471   6.100 -10.000  1.00 13.89           N
ATOM   4359  CA  GLN B 233      91.268   6.994  -8.868  1.00 12.13           C
ATOM   4360  C   GLN B 233      92.610   7.667  -8.616  1.00 15.64           C
ATOM   4361  O   GLN B 233      93.655   6.996  -8.572  1.00 15.84           O
ATOM   4362  CB  GLN B 233      90.819   6.194  -7.648  1.00 15.13           C
ATOM   4363  CG  GLN B 233      89.430   5.591  -7.828  1.00 14.70           C
ATOM   4364  CD  GLN B 233      88.955   4.899  -6.588  1.00 17.37           C
ATOM   4365  OE1 GLN B 233      89.119   3.679  -6.436  1.00 20.34           O
ATOM   4366  NE2 GLN B 233      88.380   5.660  -5.680  1.00 13.77           N
ATOM   4367  N   ILE B 234      92.593   8.990  -8.487  1.00 12.60           N
ATOM   4368  CA  ILE B 234      93.836   9.724  -8.248  1.00 12.51           C
ATOM   4369  C   ILE B 234      93.770  10.289  -6.855  1.00 13.35           C
ATOM   4370  O   ILE B 234      92.888  11.097  -6.539  1.00 13.10           O
ATOM   4371  CB  ILE B 234      94.030  10.899  -9.251  1.00 12.15           C
ATOM   4372  CG1 ILE B 234      94.125  10.349 -10.674  1.00 12.45           C
ATOM   4373  CG2 ILE B 234      95.291  11.671  -8.904  1.00 13.73           C
ATOM   4374  CD1 ILE B 234      94.120  11.423 -11.760  1.00 14.86           C
ATOM   4375  N   VAL B 235      94.680   9.846  -5.992  1.00 12.68           N
ATOM   4376  CA  VAL B 235      94.724  10.372  -4.644  1.00 12.22           C
ATOM   4377  C   VAL B 235      95.768  11.486  -4.605  1.00 12.09           C
ATOM   4378  O   VAL B 235      96.873  11.319  -5.110  1.00 13.57           O
ATOM   4379  CB  VAL B 235      95.133   9.280  -3.617  1.00 11.89           C
ATOM   4380  CG1 VAL B 235      95.180   9.880  -2.202  1.00 13.94           C
ATOM   4381  CG2 VAL B 235      94.118   8.098  -3.668  1.00 13.60           C
ATOM   4382  N   ALA B 236      95.395  12.631  -4.027  1.00 12.49           N
ATOM   4383  CA  ALA B 236      96.301  13.765  -3.850  1.00 13.72           C
ATOM   4384  C   ALA B 236      96.392  13.958  -2.330  1.00 13.33           C
ATOM   4385  O   ALA B 236      95.541  14.603  -1.709  1.00 13.44           O
ATOM   4386  CB  ALA B 236      95.731  15.024  -4.522  1.00 14.51           C
ATOM   4387  N   PRO B 237      97.434  13.385  -1.703  1.00 15.07           N
ATOM   4388  CA  PRO B 237      97.573  13.524  -0.250  1.00 15.03           C
ATOM   4389  C   PRO B 237      97.770  14.943   0.229  1.00 14.33           C
ATOM   4390  O   PRO B 237      98.456  15.739  -0.424  1.00 13.58           O
ATOM   4391  CB  PRO B 237      98.806  12.666   0.066  1.00 14.02           C
ATOM   4392  CG  PRO B 237      98.800  11.622  -1.022  1.00 15.15           C
ATOM   4393  CD  PRO B 237      98.424  12.437  -2.247  1.00 14.47           C
ATOM   4394  N   PHE B 238      97.152  15.261   1.364  1.00 13.82           N
ATOM   4395  CA  PHE B 238      97.306  16.566   2.017  1.00 13.37           C
ATOM   4396  C   PHE B 238      98.036  16.318   3.349  1.00 14.38           C
ATOM   4397  O   PHE B 238      98.894  17.105   3.752  1.00 14.23           O
ATOM   4398  CB  PHE B 238      95.948  17.214   2.305  1.00 15.23           C
ATOM   4399  CG  PHE B 238      95.286  17.808   1.094  1.00 14.37           C
ATOM   4400  CD1 PHE B 238      96.000  18.032  -0.077  1.00 13.26           C
ATOM   4401  CD2 PHE B 238      93.937  18.160   1.138  1.00 16.13           C
ATOM   4402  CE1 PHE B 238      95.404  18.601  -1.195  1.00 14.69           C
ATOM   4403  CE2 PHE B 238      93.329  18.731   0.013  1.00 14.65           C
ATOM   4404  CZ  PHE B 238      94.067  18.952  -1.148  1.00 14.07           C
ATOM   4405  N   VAL B 239      97.692  15.217   4.016  1.00 11.93           N
ATOM   4406  CA  VAL B 239      98.326  14.843   5.286  1.00 13.82           C
ATOM   4407  C   VAL B 239      98.564  13.335   5.304  1.00 14.99           C
ATOM   4408  O   VAL B 239      97.664  12.571   4.994  1.00 14.48           O
ATOM   4409  CB  VAL B 239      97.430  15.183   6.510  1.00 13.78           C
ATOM   4410  CG1 VAL B 239      98.083  14.640   7.822  1.00 14.15           C
ATOM   4411  CG2 VAL B 239      97.229  16.694   6.614  1.00 12.91           C
ATOM   4412  N   THR B 240      99.790  12.918   5.636  1.00 15.26           N
ATOM   4413  CA  THR B 240     100.119  11.500   5.749  1.00 18.38           C
ATOM   4414  C   THR B 240     100.688  11.302   7.150  1.00 19.65           C
ATOM   4415  O   THR B 240     100.788  12.261   7.918  1.00 17.48           O
ATOM   4416  CB  THR B 240     101.170  11.035   4.707  1.00 18.31           C
ATOM   4417  OG1 THR B 240     102.449  11.638   4.974  1.00 21.00           O
ATOM   4418  CG2 THR B 240     100.706  11.415   3.305  1.00 19.44           C
ATOM   4419  N   ALA B 241     101.056  10.067   7.478  1.00 21.85           N
ATOM   4420  CA  ALA B 241     101.590   9.790   8.813  1.00 22.02           C
ATOM   4421  C   ALA B 241     102.776  10.675   9.164  1.00 22.12           C
ATOM   4422  O   ALA B 241     102.930  11.076  10.317  1.00 21.60           O
ATOM   4423  CB  ALA B 241     101.971   8.305   8.935  1.00 24.80           C
ATOM   4424  N   THR B 242     103.611  10.988   8.178  1.00 21.65           N
ATOM   4425  CA  THR B 242     104.776  11.833   8.409  1.00 21.98           C
ATOM   4426  C   THR B 242     104.409  13.172   9.028  1.00 22.57           C
ATOM   4427  O   THR B 242     105.094  13.661   9.922  1.00 22.88           O
ATOM   4428  CB  THR B 242     105.541  12.121   7.101  1.00 24.38           C
ATOM   4429  OG1 THR B 242     106.094  10.901   6.601  1.00 30.01           O
ATOM   4430  CG2 THR B 242     106.653  13.126   7.332  1.00 24.97           C
ATOM   4431  N   GLN B 243     103.324  13.773   8.551  1.00 18.19           N
ATOM   4432  CA  GLN B 243     102.898  15.067   9.069  1.00 17.25           C
ATOM   4433  C   GLN B 243     101.973  14.959  10.288  1.00 16.92           C
ATOM   4434  O   GLN B 243     102.057  15.762  11.211  1.00 17.97           O
ATOM   4435  CB  GLN B 243     102.192  15.861   7.964  1.00 18.26           C
ATOM   4436  CG  GLN B 243     103.071  16.190   6.744  1.00 17.46           C
ATOM   4437  CD  GLN B 243     103.246  15.002   5.830  1.00 17.57           C
ATOM   4438  OE1 GLN B 243     102.337  14.193   5.684  1.00 17.17           O
ATOM   4439  NE2 GLN B 243     104.417  14.897   5.193  1.00 17.05           N
ATOM   4440  N   ALA B 244     101.096  13.961  10.292  1.00 15.48           N
ATOM   4441  CA  ALA B 244     100.144  13.796  11.382  1.00 16.94           C
ATOM   4442  C   ALA B 244     100.777  13.306  12.685  1.00 16.08           C
ATOM   4443  O   ALA B 244     100.352  13.710  13.770  1.00 17.59           O
ATOM   4444  CB  ALA B 244      99.049  12.826  10.970  1.00 17.12           C
ATOM   4445  N   GLN B 245     101.770  12.432  12.566  1.00 18.08           N
ATOM   4446  CA  GLN B 245     102.403  11.851  13.759  1.00 18.44           C
ATOM   4447  C   GLN B 245     101.322  11.260  14.665  1.00 18.91           C
ATOM   4448  O   GLN B 245     100.398  10.585  14.183  1.00 18.93           O
ATOM   4449  CB  GLN B 245     103.239  12.907  14.499  1.00 20.94           C
ATOM   4450  CG  GLN B 245     104.448  13.400  13.699  1.00 22.67           C
ATOM   4451  CD  GLN B 245     105.451  12.292  13.414  1.00 28.18           C
ATOM   4452  OE1 GLN B 245     105.844  11.554  14.318  1.00 29.77           O
ATOM   4453  NE2 GLN B 245     105.876  12.176  12.159  1.00 26.91           N
ATOM   4454  N   ASP B 246     101.388  11.528  15.969  1.00 17.84           N
ATOM   4455  CA  ASP B 246     100.406  10.951  16.863  1.00 17.13           C
ATOM   4456  C   ASP B 246      98.968  11.436  16.707  1.00 18.69           C
ATOM   4457  O   ASP B 246      98.070  10.863  17.342  1.00 19.61           O
ATOM   4458  CB  ASP B 246     100.857  11.097  18.326  1.00 17.62           C
ATOM   4459  CG  ASP B 246     101.127  12.539  18.708  1.00 17.63           C
ATOM   4460  OD1 ASP B 246     102.130  13.109  18.211  1.00 22.27           O
ATOM   4461  OD2 ASP B 246     100.333  13.098  19.491  1.00 25.21           O
ATOM   4462  N   THR B 247      98.719  12.475  15.895  1.00 15.35           N
ATOM   4463  CA  THR B 247      97.319  12.882  15.712  1.00 17.54           C
ATOM   4464  C   THR B 247      96.616  11.782  14.906  1.00 16.50           C
ATOM   4465  O   THR B 247      95.383  11.743  14.808  1.00 16.61           O
ATOM   4466  CB  THR B 247      97.162  14.292  15.083  1.00 15.50           C
ATOM   4467  OG1 THR B 247      97.792  14.346  13.806  1.00 15.53           O
ATOM   4468  CG2 THR B 247      97.754  15.345  16.027  1.00 13.77           C
ATOM   4469  N   ASN B 248      97.414  10.921  14.287  1.00 16.66           N
ATOM   4470  CA  ASN B 248      96.887   9.696  13.677  1.00 16.14           C
ATOM   4471  C   ASN B 248      95.690   9.790  12.735  1.00 16.21           C
ATOM   4472  O   ASN B 248      94.608   9.273  13.042  1.00 16.07           O
ATOM   4473  CB  ASN B 248      96.564   8.785  14.881  1.00 19.21           C
ATOM   4474  CG  ASN B 248      96.227   7.353  14.512  1.00 19.33           C
ATOM   4475  OD1 ASN B 248      96.707   6.807  13.521  1.00 20.23           O
ATOM   4476  ND2 ASN B 248      95.414   6.749  15.382  1.00 20.22           N
ATOM   4477  N   TYR B 249      95.895  10.420  11.577  1.00 14.09           N
ATOM   4478  CA  TYR B 249      94.838  10.563  10.575  1.00 13.57           C
ATOM   4479  C   TYR B 249      95.466  10.880   9.223  1.00 14.49           C
ATOM   4480  O   TYR B 249      96.673  11.174   9.126  1.00 13.89           O
ATOM   4481  CB  TYR B 249      93.899  11.714  10.965  1.00 14.59           C
ATOM   4482  CG  TYR B 249      94.445  13.105  10.664  1.00 14.71           C
ATOM   4483  CD1 TYR B 249      95.336  13.729  11.539  1.00 14.88           C
ATOM   4484  CD2 TYR B 249      94.040  13.817   9.520  1.00 12.13           C
ATOM   4485  CE1 TYR B 249      95.811  15.020  11.300  1.00 16.96           C
ATOM   4486  CE2 TYR B 249      94.500  15.108   9.272  1.00 12.95           C
ATOM   4487  CZ  TYR B 249      95.390  15.709  10.167  1.00 15.68           C
ATOM   4488  OH  TYR B 249      95.867  16.978   9.930  1.00 16.38           O
ATOM   4489  N   THR B 250      94.655  10.790   8.172  1.00 13.59           N
ATOM   4490  CA  THR B 250      95.118  11.152   6.829  1.00 14.65           C
ATOM   4491  C   THR B 250      94.070  12.052   6.208  1.00 15.19           C
ATOM   4492  O   THR B 250      92.890  12.002   6.572  1.00 15.67           O
ATOM   4493  CB  THR B 250      95.348   9.932   5.900  1.00 15.52           C
ATOM   4494  OG1 THR B 250      94.145   9.159   5.788  1.00 14.06           O
ATOM   4495  CG2 THR B 250      96.478   9.061   6.447  1.00 14.57           C
ATOM   4496  N   LEU B 251      94.505  12.881   5.270  1.00 14.21           N
ATOM   4497  CA  LEU B 251      93.606  13.799   4.596  1.00 14.46           C
ATOM   4498  C   LEU B 251      94.079  13.896   3.148  1.00 13.11           C
ATOM   4499  O   LEU B 251      95.276  13.891   2.899  1.00 14.37           O
ATOM   4500  CB  LEU B 251      93.682  15.174   5.261  1.00 13.52           C
ATOM   4501  CG  LEU B 251      92.820  16.291   4.679  1.00 14.30           C
ATOM   4502  CD1 LEU B 251      91.339  16.034   4.997  1.00 14.40           C
ATOM   4503  CD2 LEU B 251      93.274  17.632   5.271  1.00 13.75           C
ATOM   4504  N   SER B 252      93.150  14.001   2.200  1.00 12.06           N
ATOM   4505  CA  SER B 252      93.548  14.075   0.793  1.00 12.06           C
ATOM   4506  C   SER B 252      92.318  14.373  -0.046  1.00 13.92           C
ATOM   4507  O   SER B 252      91.231  14.554   0.502  1.00 14.04           O
ATOM   4508  CB  SER B 252      94.042  12.700   0.349  1.00 13.49           C
ATOM   4509  OG  SER B 252      92.994  11.741   0.541  1.00 16.58           O
ATOM   4510  N   THR B 253      92.514  14.472  -1.363  1.00 12.89           N
ATOM   4511  CA  THR B 253      91.359  14.526  -2.246  1.00 12.90           C
ATOM   4512  C   THR B 253      91.500  13.224  -3.036  1.00 13.71           C
ATOM   4513  O   THR B 253      92.607  12.705  -3.245  1.00 13.57           O
ATOM   4514  CB  THR B 253      91.306  15.714  -3.256  1.00 11.73           C
ATOM   4515  OG1 THR B 253      92.460  15.722  -4.103  1.00 12.72           O
ATOM   4516  CG2 THR B 253      91.155  17.027  -2.528  1.00 12.26           C
ATOM   4517  N   ILE B 254      90.375  12.671  -3.439  1.00 11.54           N
ATOM   4518  CA  ILE B 254      90.386  11.459  -4.239  1.00 13.64           C
ATOM   4519  C   ILE B 254      89.562  11.814  -5.463  1.00 13.10           C
ATOM   4520  O   ILE B 254      88.402  12.211  -5.313  1.00 13.38           O
ATOM   4521  CB  ILE B 254      89.709  10.273  -3.517  1.00 12.12           C
ATOM   4522  CG1 ILE B 254      90.478   9.923  -2.226  1.00 14.00           C
ATOM   4523  CG2 ILE B 254      89.658   9.075  -4.457  1.00 14.01           C
ATOM   4524  CD1 ILE B 254      89.811   8.812  -1.405  1.00 14.34           C
ATOM   4525  N   SER B 255      90.158  11.698  -6.651  1.00 11.87           N
ATOM   4526  CA  SER B 255      89.440  11.978  -7.911  1.00 12.95           C
ATOM   4527  C   SER B 255      89.082  10.632  -8.486  1.00 15.15           C
ATOM   4528  O   SER B 255      89.848   9.691  -8.345  1.00 15.65           O
ATOM   4529  CB  SER B 255      90.311  12.759  -8.882  1.00 12.47           C
ATOM   4530  OG  SER B 255      90.636  13.986  -8.282  1.00 13.23           O
ATOM   4531  N   MET B 256      87.930  10.530  -9.147  1.00 12.26           N
ATOM   4532  CA  MET B 256      87.479   9.218  -9.612  1.00 14.47           C
ATOM   4533  C   MET B 256      86.890   9.200 -11.014  1.00 14.71           C
ATOM   4534  O   MET B 256      86.198  10.134 -11.405  1.00 13.16           O
ATOM   4535  CB  MET B 256      86.356   8.711  -8.687  1.00 16.05           C
ATOM   4536  CG  MET B 256      86.593   8.809  -7.184  1.00 17.35           C
ATOM   4537  SD  MET B 256      84.959   8.747  -6.344  1.00 18.56           S
ATOM   4538  CE  MET B 256      85.521   9.134  -4.658  1.00 21.26           C
ATOM   4539  N   SER B 257      87.138   8.107 -11.739  1.00 13.86           N
ATOM   4540  CA  SER B 257      86.540   7.896 -13.051  1.00 15.79           C
ATOM   4541  C   SER B 257      85.287   7.058 -12.762  1.00 16.70           C
ATOM   4542  O   SER B 257      84.960   6.774 -11.601  1.00 15.94           O
ATOM   4543  CB  SER B 257      87.450   7.035 -13.923  1.00 14.18           C
ATOM   4544  OG  SER B 257      87.476   5.697 -13.435  1.00 13.82           O
ATOM   4545  N   THR B 258      84.577   6.660 -13.811  1.00 16.98           N
ATOM   4546  CA  THR B 258      83.444   5.762 -13.619  1.00 17.50           C
ATOM   4547  C   THR B 258      84.022   4.343 -13.506  1.00 17.59           C
ATOM   4548  O   THR B 258      85.216   4.154 -13.663  1.00 16.55           O
ATOM   4549  CB  THR B 258      82.483   5.809 -14.808  1.00 16.80           C
ATOM   4550  OG1 THR B 258      83.217   5.650 -16.030  1.00 15.87           O
ATOM   4551  CG2 THR B 258      81.746   7.131 -14.816  1.00 17.63           C
ATOM   4552  N   THR B 259      83.170   3.355 -13.236  1.00 20.10           N
ATOM   4553  CA  THR B 259      83.598   1.954 -13.105  1.00 22.56           C
ATOM   4554  C   THR B 259      83.455   1.280 -14.483  1.00 22.17           C
ATOM   4555  O   THR B 259      82.361   1.212 -15.032  1.00 22.49           O
ATOM   4556  CB  THR B 259      82.702   1.239 -12.054  1.00 24.98           C
ATOM   4557  OG1 THR B 259      82.706   2.007 -10.840  1.00 28.53           O
ATOM   4558  CG2 THR B 259      83.226  -0.159 -11.740  1.00 27.77           C
ATOM   4559  N   PRO B 260      84.555   0.771 -15.055  1.00 21.51           N
ATOM   4560  CA  PRO B 260      84.520   0.122 -16.375  1.00 20.43           C
ATOM   4561  C   PRO B 260      83.948  -1.301 -16.448  1.00 19.92           C
ATOM   4562  O   PRO B 260      83.700  -1.935 -15.429  1.00 21.27           O
ATOM   4563  CB  PRO B 260      85.975   0.161 -16.810  1.00 23.04           C
ATOM   4564  CG  PRO B 260      86.688  -0.057 -15.525  1.00 19.85           C
ATOM   4565  CD  PRO B 260      85.932   0.804 -14.525  1.00 22.50           C
ATOM   4566  N   SER B 261      83.773  -1.773 -17.683  1.00 19.59           N
ATOM   4567  CA  SER B 261      83.240  -3.110 -17.985  1.00 19.05           C
ATOM   4568  C   SER B 261      84.010  -4.195 -17.233  1.00 16.18           C
ATOM   4569  O   SER B 261      85.242  -4.184 -17.213  1.00 17.42           O
ATOM   4570  CB  SER B 261      83.325  -3.356 -19.503  1.00 19.21           C
ATOM   4571  OG  SER B 261      82.892  -4.664 -19.877  1.00 19.73           O
ATOM   4572  N   THR B 262      83.254  -5.130 -16.653  1.00 17.58           N
ATOM   4573  CA  THR B 262      83.726  -6.288 -15.863  1.00 16.76           C
ATOM   4574  C   THR B 262      84.113  -5.968 -14.422  1.00 17.50           C
ATOM   4575  O   THR B 262      84.247  -6.874 -13.598  1.00 17.10           O
ATOM   4576  CB  THR B 262      84.944  -7.067 -16.511  1.00 17.59           C
ATOM   4577  OG1 THR B 262      86.158  -6.315 -16.363  1.00 19.49           O
ATOM   4578  CG2 THR B 262      84.682  -7.391 -17.980  1.00 20.27           C
ATOM   4579  N   VAL B 263      84.278  -4.684 -14.105  1.00 17.52           N
ATOM   4580  CA  VAL B 263      84.664  -4.274 -12.753  1.00 18.72           C
ATOM   4581  C   VAL B 263      83.474  -4.060 -11.827  1.00 19.61           C
ATOM   4582  O   VAL B 263      82.508  -3.398 -12.194  1.00 18.11           O
ATOM   4583  CB  VAL B 263      85.503  -2.970 -12.806  1.00 19.22           C
ATOM   4584  CG1 VAL B 263      85.803  -2.455 -11.379  1.00 21.18           C
ATOM   4585  CG2 VAL B 263      86.783  -3.250 -13.560  1.00 22.62           C
ATOM   4586  N   THR B 264      83.528  -4.645 -10.629  1.00 17.92           N
ATOM   4587  CA  THR B 264      82.438  -4.469  -9.673  1.00 18.33           C
ATOM   4588  C   THR B 264      82.922  -3.506  -8.589  1.00 20.72           C
ATOM   4589  O   THR B 264      84.086  -3.535  -8.178  1.00 21.42           O
ATOM   4590  CB ATHR B 264      81.995  -5.820  -9.039  0.50 19.03           C
ATOM   4591  CB BTHR B 264      82.084  -5.792  -8.968  0.50 19.53           C
ATOM   4592  OG1ATHR B 264      81.504  -6.691 -10.069  0.50 21.04           O
ATOM   4593  OG1BTHR B 264      83.193  -6.192  -8.151  0.50 20.89           O
ATOM   4594  CG2ATHR B 264      80.885  -5.600  -8.024  0.50 17.57           C
ATOM   4595  CG2BTHR B 264      81.791  -6.889  -9.990  0.50 21.14           C
ATOM   4596  N   VAL B 265      82.031  -2.631  -8.152  1.00 18.69           N
ATOM   4597  CA  VAL B 265      82.362  -1.677  -7.103  1.00 21.49           C
ATOM   4598  C   VAL B 265      82.657  -2.503  -5.830  1.00 20.33           C
ATOM   4599  O   VAL B 265      81.805  -3.252  -5.358  1.00 22.44           O
ATOM   4600  CB  VAL B 265      81.178  -0.729  -6.869  1.00 20.56           C
ATOM   4601  CG1 VAL B 265      81.484   0.220  -5.719  1.00 21.98           C
ATOM   4602  CG2 VAL B 265      80.869   0.049  -8.165  1.00 22.47           C
ATOM   4603  N   PRO B 266      83.864  -2.364  -5.264  1.00 19.15           N
ATOM   4604  CA  PRO B 266      84.256  -3.108  -4.068  1.00 21.47           C
ATOM   4605  C   PRO B 266      83.638  -2.617  -2.778  1.00 21.64           C
ATOM   4606  O   PRO B 266      83.152  -1.499  -2.706  1.00 20.64           O
ATOM   4607  CB  PRO B 266      85.759  -2.943  -4.052  1.00 20.75           C
ATOM   4608  CG  PRO B 266      85.913  -1.518  -4.533  1.00 22.41           C
ATOM   4609  CD  PRO B 266      84.953  -1.471  -5.704  1.00 19.90           C
ATOM   4610  N   THR B 267      83.647  -3.480  -1.767  1.00 21.87           N
ATOM   4611  CA  THR B 267      83.144  -3.113  -0.455  1.00 21.32           C
ATOM   4612  C   THR B 267      84.368  -2.911   0.430  1.00 20.00           C
ATOM   4613  O   THR B 267      85.302  -3.716   0.420  1.00 20.96           O
ATOM   4614  CB  THR B 267      82.230  -4.209   0.118  1.00 24.41           C
ATOM   4615  OG1 THR B 267      81.028  -4.273  -0.670  1.00 24.35           O
ATOM   4616  CG2 THR B 267      81.876  -3.900   1.572  1.00 23.32           C
ATOM   4617  N   TRP B 268      84.374  -1.805   1.168  1.00 19.11           N
ATOM   4618  CA  TRP B 268      85.492  -1.449   2.036  1.00 18.02           C
ATOM   4619  C   TRP B 268      85.121  -1.473   3.513  1.00 17.35           C
ATOM   4620  O   TRP B 268      83.964  -1.333   3.857  1.00 18.52           O
ATOM   4621  CB  TRP B 268      85.957  -0.016   1.731  1.00 16.46           C
ATOM   4622  CG  TRP B 268      86.456   0.203   0.357  1.00 16.84           C
ATOM   4623  CD1 TRP B 268      85.761   0.713  -0.698  1.00 17.94           C
ATOM   4624  CD2 TRP B 268      87.779  -0.049  -0.112  1.00 17.33           C
ATOM   4625  NE1 TRP B 268      86.577   0.806  -1.806  1.00 16.86           N
ATOM   4626  CE2 TRP B 268      87.823   0.342  -1.473  1.00 18.48           C
ATOM   4627  CE3 TRP B 268      88.938  -0.563   0.484  1.00 18.95           C
ATOM   4628  CZ2 TRP B 268      88.977   0.234  -2.248  1.00 18.77           C
ATOM   4629  CZ3 TRP B 268      90.097  -0.670  -0.289  1.00 22.27           C
ATOM   4630  CH2 TRP B 268      90.102  -0.270  -1.645  1.00 20.31           C
ATOM   4631  N   SER B 269      86.127  -1.612   4.371  1.00 18.37           N
ATOM   4632  CA  SER B 269      85.925  -1.552   5.821  1.00 19.49           C
ATOM   4633  C   SER B 269      87.264  -1.204   6.445  1.00 18.20           C
ATOM   4634  O   SER B 269      88.262  -1.855   6.161  1.00 19.21           O
ATOM   4635  CB  SER B 269      85.421  -2.898   6.382  1.00 22.01           C
ATOM   4636  OG  SER B 269      85.174  -2.756   7.763  1.00 31.06           O
ATOM   4637  N   PHE B 270      87.299  -0.167   7.280  1.00 18.30           N
ATOM   4638  CA  PHE B 270      88.542   0.232   7.929  1.00 18.03           C
ATOM   4639  C   PHE B 270      88.294   0.413   9.417  1.00 18.48           C
ATOM   4640  O   PHE B 270      87.162   0.666   9.832  1.00 19.29           O
ATOM   4641  CB  PHE B 270      89.076   1.539   7.325  1.00 20.27           C
ATOM   4642  CG  PHE B 270      89.508   1.408   5.890  1.00 20.61           C
ATOM   4643  CD1 PHE B 270      90.811   1.023   5.581  1.00 21.97           C
ATOM   4644  CD2 PHE B 270      88.615   1.641   4.850  1.00 20.15           C
ATOM   4645  CE1 PHE B 270      91.220   0.869   4.248  1.00 22.32           C
ATOM   4646  CE2 PHE B 270      89.017   1.492   3.517  1.00 19.31           C
ATOM   4647  CZ  PHE B 270      90.312   1.108   3.217  1.00 22.18           C
ATOM   4648  N   PRO B 271      89.350   0.301  10.237  1.00 19.56           N
ATOM   4649  CA  PRO B 271      89.192   0.453  11.692  1.00 20.12           C
ATOM   4650  C   PRO B 271      88.739   1.831  12.169  1.00 18.55           C
ATOM   4651  O   PRO B 271      87.936   1.935  13.097  1.00 19.67           O
ATOM   4652  CB  PRO B 271      90.573   0.048  12.249  1.00 22.91           C
ATOM   4653  CG  PRO B 271      91.516   0.265  11.114  1.00 25.26           C
ATOM   4654  CD  PRO B 271      90.719  -0.103   9.873  1.00 18.79           C
ATOM   4655  N   GLY B 272      89.230   2.886  11.520  1.00 18.43           N
ATOM   4656  CA  GLY B 272      88.869   4.228  11.931  1.00 17.53           C
ATOM   4657  C   GLY B 272      87.775   4.863  11.096  1.00 16.49           C
ATOM   4658  O   GLY B 272      87.593   4.525   9.918  1.00 17.00           O
ATOM   4659  N   ALA B 273      87.043   5.790  11.715  1.00 15.12           N
ATOM   4660  CA  ALA B 273      85.985   6.515  11.024  1.00 14.18           C
ATOM   4661  C   ALA B 273      86.611   7.269   9.855  1.00 14.80           C
ATOM   4662  O   ALA B 273      87.804   7.585   9.877  1.00 14.71           O
ATOM   4663  CB  ALA B 273      85.350   7.523  11.969  1.00 15.92           C
ATOM   4664  N   CYS B 274      85.807   7.553   8.837  1.00 14.56           N
ATOM   4665  CA  CYS B 274      86.271   8.365   7.716  1.00 13.88           C
ATOM   4666  C   CYS B 274      85.069   9.121   7.167  1.00 15.73           C
ATOM   4667  O   CYS B 274      83.917   8.806   7.485  1.00 15.70           O
ATOM   4668  CB  CYS B 274      86.937   7.540   6.599  1.00 14.43           C
ATOM   4669  SG  CYS B 274      85.895   6.424   5.642  1.00 15.19           S
ATOM   4670  N   ALA B 275      85.346  10.125   6.343  1.00 14.05           N
ATOM   4671  CA  ALA B 275      84.272  10.927   5.762  1.00 13.50           C
ATOM   4672  C   ALA B 275      84.783  11.631   4.526  1.00 14.79           C
ATOM   4673  O   ALA B 275      85.983  11.747   4.316  1.00 15.62           O
ATOM   4674  CB  ALA B 275      83.790  11.991   6.777  1.00 15.00           C
ATOM   4675  N   PHE B 276      83.866  12.103   3.693  1.00 14.78           N
ATOM   4676  CA  PHE B 276      84.299  12.877   2.542  1.00 13.58           C
ATOM   4677  C   PHE B 276      83.223  13.866   2.170  1.00 14.46           C
ATOM   4678  O   PHE B 276      82.038  13.667   2.474  1.00 13.45           O
ATOM   4679  CB  PHE B 276      84.666  11.992   1.330  1.00 14.60           C
ATOM   4680  CG  PHE B 276      83.518  11.182   0.757  1.00 16.64           C
ATOM   4681  CD1 PHE B 276      82.649  11.727  -0.200  1.00 16.47           C
ATOM   4682  CD2 PHE B 276      83.352   9.846   1.131  1.00 17.14           C
ATOM   4683  CE1 PHE B 276      81.639  10.948  -0.779  1.00 19.30           C
ATOM   4684  CE2 PHE B 276      82.347   9.063   0.561  1.00 18.25           C
ATOM   4685  CZ  PHE B 276      81.488   9.617  -0.401  1.00 16.74           C
ATOM   4686  N   GLN B 277      83.669  14.939   1.542  1.00 12.51           N
ATOM   4687  CA  GLN B 277      82.779  15.974   1.050  1.00 12.07           C
ATOM   4688  C   GLN B 277      83.024  16.060  -0.455  1.00 12.57           C
ATOM   4689  O   GLN B 277      84.158  16.190  -0.917  1.00 12.70           O
ATOM   4690  CB  GLN B 277      83.095  17.332   1.684  1.00 11.11           C
ATOM   4691  CG  GLN B 277      82.176  18.422   1.141  1.00 11.27           C
ATOM   4692  CD  GLN B 277      82.498  19.778   1.698  1.00 14.14           C
ATOM   4693  OE1 GLN B 277      83.626  20.225   1.584  1.00 14.26           O
ATOM   4694  NE2 GLN B 277      81.508  20.446   2.314  1.00 12.42           N
ATOM   4695  N   VAL B 278      81.956  15.974  -1.233  1.00 12.54           N
ATOM   4696  CA  VAL B 278      82.111  16.061  -2.671  1.00 11.79           C
ATOM   4697  C   VAL B 278      82.470  17.498  -3.029  1.00 11.47           C
ATOM   4698  O   VAL B 278      81.882  18.454  -2.503  1.00 13.68           O
ATOM   4699  CB  VAL B 278      80.792  15.669  -3.403  1.00 12.18           C
ATOM   4700  CG1 VAL B 278      80.938  15.912  -4.900  1.00 12.45           C
ATOM   4701  CG2 VAL B 278      80.474  14.188  -3.126  1.00 13.41           C
ATOM   4702  N   GLN B 279      83.475  17.646  -3.890  1.00 11.91           N
ATOM   4703  CA  GLN B 279      83.865  18.972  -4.354  1.00 12.45           C
ATOM   4704  C   GLN B 279      83.325  19.200  -5.759  1.00 15.07           C
ATOM   4705  O   GLN B 279      82.780  20.270  -6.064  1.00 17.33           O
ATOM   4706  CB  GLN B 279      85.392  19.113  -4.348  1.00 13.00           C
ATOM   4707  CG  GLN B 279      85.992  18.973  -2.962  1.00 13.10           C
ATOM   4708  CD  GLN B 279      85.319  19.872  -1.927  1.00 14.70           C
ATOM   4709  OE1 GLN B 279      85.167  21.092  -2.139  1.00 12.64           O
ATOM   4710  NE2 GLN B 279      84.924  19.283  -0.799  1.00 14.29           N
ATOM   4711  N   GLU B 280      83.478  18.186  -6.608  1.00 13.82           N
ATOM   4712  CA  GLU B 280      83.015  18.238  -7.999  1.00 14.61           C
ATOM   4713  C   GLU B 280      82.453  16.870  -8.358  1.00 14.56           C
ATOM   4714  O   GLU B 280      82.980  15.849  -7.931  1.00 13.56           O
ATOM   4715  CB  GLU B 280      84.205  18.557  -8.938  1.00 15.63           C
ATOM   4716  CG  GLU B 280      83.819  18.680 -10.401  1.00 19.82           C
ATOM   4717  CD  GLU B 280      85.017  18.853 -11.323  1.00 21.34           C
ATOM   4718  OE1 GLU B 280      86.183  18.982 -10.832  1.00 16.32           O
ATOM   4719  OE2 GLU B 280      84.776  18.841 -12.552  1.00 22.14           O
ATOM   4720  N   GLY B 281      81.360  16.836  -9.115  1.00 14.80           N
ATOM   4721  CA  GLY B 281      80.847  15.543  -9.521  1.00 15.65           C
ATOM   4722  C   GLY B 281      79.639  15.011  -8.784  1.00 13.68           C
ATOM   4723  O   GLY B 281      78.943  15.739  -8.070  1.00 13.57           O
ATOM   4724  N   ARG B 282      79.421  13.715  -8.965  1.00 14.62           N
ATOM   4725  CA  ARG B 282      78.280  13.026  -8.391  1.00 14.06           C
ATOM   4726  C   ARG B 282      78.764  11.668  -7.934  1.00 14.26           C
ATOM   4727  O   ARG B 282      79.182  10.825  -8.744  1.00 14.57           O
ATOM   4728  CB  ARG B 282      77.206  12.886  -9.466  1.00 15.33           C
ATOM   4729  CG  ARG B 282      76.815  14.225 -10.082  1.00 17.51           C
ATOM   4730  CD  ARG B 282      75.593  14.103 -10.999  1.00 18.45           C
ATOM   4731  NE  ARG B 282      75.890  13.411 -12.245  1.00 17.45           N
ATOM   4732  CZ  ARG B 282      75.252  12.333 -12.686  1.00 20.01           C
ATOM   4733  NH1 ARG B 282      74.266  11.792 -11.977  1.00 22.88           N
ATOM   4734  NH2 ARG B 282      75.583  11.814 -13.863  1.00 17.30           N
ATOM   4735  N   VAL B 283      78.699  11.452  -6.629  1.00 14.92           N
ATOM   4736  CA  VAL B 283      79.189  10.210  -6.065  1.00 15.50           C
ATOM   4737  C   VAL B 283      78.103   9.491  -5.284  1.00 15.53           C
ATOM   4738  O   VAL B 283      77.437  10.090  -4.431  1.00 16.17           O
ATOM   4739  CB  VAL B 283      80.391  10.496  -5.123  1.00 17.18           C
ATOM   4740  CG1 VAL B 283      80.925   9.198  -4.523  1.00 15.89           C
ATOM   4741  CG2 VAL B 283      81.467  11.236  -5.894  1.00 16.31           C
ATOM   4742  N   VAL B 284      77.920   8.210  -5.574  1.00 15.11           N
ATOM   4743  CA  VAL B 284      76.925   7.428  -4.849  1.00 17.17           C
ATOM   4744  C   VAL B 284      77.653   6.732  -3.699  1.00 18.22           C
ATOM   4745  O   VAL B 284      78.752   6.214  -3.881  1.00 19.30           O
ATOM   4746  CB  VAL B 284      76.267   6.352  -5.765  1.00 18.58           C
ATOM   4747  CG1 VAL B 284      75.343   5.449  -4.952  1.00 18.33           C
ATOM   4748  CG2 VAL B 284      75.507   7.022  -6.877  1.00 17.77           C
ATOM   4749  N   VAL B 285      77.064   6.754  -2.508  1.00 15.73           N
ATOM   4750  CA  VAL B 285      77.677   6.075  -1.368  1.00 17.05           C
ATOM   4751  C   VAL B 285      76.632   5.129  -0.789  1.00 17.29           C
ATOM   4752  O   VAL B 285      75.432   5.417  -0.816  1.00 16.84           O
ATOM   4753  CB  VAL B 285      78.163   7.087  -0.279  1.00 18.36           C
ATOM   4754  CG1 VAL B 285      76.974   7.673   0.486  1.00 19.08           C
ATOM   4755  CG2 VAL B 285      79.165   6.403   0.663  1.00 18.74           C
ATOM   4756  N   GLN B 286      77.081   3.966  -0.340  1.00 16.79           N
ATOM   4757  CA  GLN B 286      76.170   2.999   0.270  1.00 19.49           C
ATOM   4758  C   GLN B 286      76.899   2.559   1.526  1.00 18.19           C
ATOM   4759  O   GLN B 286      78.010   2.027   1.469  1.00 18.85           O
ATOM   4760  CB  GLN B 286      75.899   1.809  -0.652  1.00 21.24           C
ATOM   4761  CG  GLN B 286      74.878   0.834  -0.043  1.00 24.56           C
ATOM   4762  CD  GLN B 286      74.458  -0.307  -0.963  1.00 27.49           C
ATOM   4763  OE1 GLN B 286      73.803  -1.258  -0.520  1.00 34.68           O
ATOM   4764  NE2 GLN B 286      74.806  -0.219  -2.230  1.00 26.49           N
ATOM   4765  N   ILE B 287      76.280   2.810   2.667  1.00 17.74           N
ATOM   4766  CA  ILE B 287      76.911   2.494   3.930  1.00 19.61           C
ATOM   4767  C   ILE B 287      76.051   1.582   4.790  1.00 20.47           C
ATOM   4768  O   ILE B 287      74.866   1.842   4.986  1.00 20.45           O
ATOM   4769  CB  ILE B 287      77.180   3.786   4.719  1.00 19.14           C
ATOM   4770  CG1 ILE B 287      77.878   4.811   3.817  1.00 17.61           C
ATOM   4771  CG2 ILE B 287      78.022   3.472   5.950  1.00 16.70           C
ATOM   4772  CD1 ILE B 287      77.780   6.239   4.346  1.00 17.32           C
ATOM   4773  N   GLY B 288      76.662   0.521   5.299  1.00 20.69           N
ATOM   4774  CA  GLY B 288      75.933  -0.401   6.153  1.00 23.44           C
ATOM   4775  C   GLY B 288      74.665  -0.903   5.498  1.00 23.51           C
ATOM   4776  O   GLY B 288      74.665  -1.268   4.321  1.00 22.91           O
ATOM   4777  N   ASP B 289      73.574  -0.904   6.263  1.00 23.65           N
ATOM   4778  CA  ASP B 289      72.295  -1.377   5.753  1.00 24.53           C
ATOM   4779  C   ASP B 289      71.398  -0.262   5.246  1.00 24.19           C
ATOM   4780  O   ASP B 289      70.222  -0.485   4.968  1.00 24.30           O
ATOM   4781  CB  ASP B 289      71.550  -2.160   6.838  1.00 28.70           C
ATOM   4782  CG  ASP B 289      72.288  -3.408   7.263  1.00 34.00           C
ATOM   4783  OD1 ASP B 289      72.720  -4.182   6.377  1.00 37.89           O
ATOM   4784  OD2 ASP B 289      72.432  -3.618   8.485  1.00 39.30           O
ATOM   4785  N   TYR B 290      71.948   0.938   5.115  1.00 21.85           N
ATOM   4786  CA  TYR B 290      71.155   2.061   4.635  1.00 20.90           C
ATOM   4787  C   TYR B 290      71.025   2.098   3.122  1.00 20.84           C
ATOM   4788  O   TYR B 290      71.844   1.535   2.395  1.00 22.80           O
ATOM   4789  CB  TYR B 290      71.784   3.382   5.066  1.00 21.59           C
ATOM   4790  CG  TYR B 290      71.711   3.653   6.540  1.00 21.84           C
ATOM   4791  CD1 TYR B 290      72.601   3.048   7.426  1.00 23.59           C
ATOM   4792  CD2 TYR B 290      70.779   4.557   7.047  1.00 22.81           C
ATOM   4793  CE1 TYR B 290      72.567   3.350   8.788  1.00 25.17           C
ATOM   4794  CE2 TYR B 290      70.737   4.863   8.401  1.00 22.61           C
ATOM   4795  CZ  TYR B 290      71.633   4.263   9.263  1.00 24.97           C
ATOM   4796  OH  TYR B 290      71.624   4.599  10.598  1.00 30.15           O
ATOM   4797  N   ALA B 291      69.997   2.794   2.656  1.00 21.61           N
ATOM   4798  CA  ALA B 291      69.772   2.953   1.222  1.00 20.88           C
ATOM   4799  C   ALA B 291      70.895   3.815   0.647  1.00 23.39           C
ATOM   4800  O   ALA B 291      71.340   4.762   1.288  1.00 23.28           O
ATOM   4801  CB  ALA B 291      68.437   3.642   0.978  1.00 21.67           C
ATOM   4802  N   ALA B 292      71.316   3.501  -0.571  1.00 23.90           N
ATOM   4803  CA  ALA B 292      72.365   4.263  -1.240  1.00 24.59           C
ATOM   4804  C   ALA B 292      71.881   5.691  -1.505  1.00 23.74           C
ATOM   4805  O   ALA B 292      70.689   5.925  -1.737  1.00 23.58           O
ATOM   4806  CB  ALA B 292      72.740   3.586  -2.535  1.00 22.82           C
ATOM   4807  N   THR B 293      72.810   6.644  -1.474  1.00 20.60           N
ATOM   4808  CA  THR B 293      72.486   8.046  -1.709  1.00 19.98           C
ATOM   4809  C   THR B 293      73.507   8.645  -2.665  1.00 17.41           C
ATOM   4810  O   THR B 293      74.696   8.353  -2.553  1.00 17.14           O
ATOM   4811  CB  THR B 293      72.524   8.865  -0.383  1.00 22.47           C
ATOM   4812  OG1 THR B 293      71.447   8.453   0.465  1.00 27.26           O
ATOM   4813  CG2 THR B 293      72.386  10.359  -0.649  1.00 25.00           C
ATOM   4814  N   GLU B 294      73.041   9.475  -3.593  1.00 16.01           N
ATOM   4815  CA  GLU B 294      73.936  10.153  -4.532  1.00 16.53           C
ATOM   4816  C   GLU B 294      74.203  11.553  -3.969  1.00 15.81           C
ATOM   4817  O   GLU B 294      73.280  12.332  -3.705  1.00 16.37           O
ATOM   4818  CB  GLU B 294      73.307  10.291  -5.930  1.00 17.01           C
ATOM   4819  CG  GLU B 294      74.298  10.787  -6.982  1.00 17.85           C
ATOM   4820  CD  GLU B 294      73.672  10.995  -8.354  1.00 21.62           C
ATOM   4821  OE1 GLU B 294      73.081  10.032  -8.899  1.00 22.45           O
ATOM   4822  OE2 GLU B 294      73.786  12.121  -8.884  1.00 20.18           O
ATOM   4823  N   LEU B 295      75.484  11.858  -3.790  1.00 13.66           N
ATOM   4824  CA  LEU B 295      75.927  13.139  -3.274  1.00 14.16           C
ATOM   4825  C   LEU B 295      76.371  14.082  -4.391  1.00 13.79           C
ATOM   4826  O   LEU B 295      76.918  13.633  -5.407  1.00 15.68           O
ATOM   4827  CB  LEU B 295      77.114  12.936  -2.319  1.00 13.02           C
ATOM   4828  CG  LEU B 295      76.807  12.411  -0.908  1.00 17.26           C
ATOM   4829  CD1 LEU B 295      76.422  10.929  -0.940  1.00 17.76           C
ATOM   4830  CD2 LEU B 295      78.074  12.597  -0.050  1.00 19.71           C
ATOM   4831  N   GLY B 296      76.134  15.376  -4.169  1.00 12.79           N
ATOM   4832  CA  GLY B 296      76.514  16.430  -5.094  1.00 14.31           C
ATOM   4833  C   GLY B 296      77.421  17.426  -4.389  1.00 15.44           C
ATOM   4834  O   GLY B 296      77.850  17.154  -3.264  1.00 14.78           O
ATOM   4835  N   SER B 297      77.682  18.575  -5.010  1.00 14.87           N
ATOM   4836  CA  SER B 297      78.607  19.576  -4.441  1.00 15.82           C
ATOM   4837  C   SER B 297      78.407  19.914  -2.965  1.00 14.30           C
ATOM   4838  O   SER B 297      77.316  20.328  -2.547  1.00 15.39           O
ATOM   4839  CB ASER B 297      78.649  20.860  -5.284  0.50 16.36           C
ATOM   4840  CB BSER B 297      78.477  20.919  -5.195  0.50 14.87           C
ATOM   4841  OG ASER B 297      77.435  21.546  -5.241  0.50 16.84           O
ATOM   4842  OG BSER B 297      78.250  20.764  -6.585  0.50 15.56           O
ATOM   4843  N   GLY B 298      79.479  19.769  -2.192  1.00 13.16           N
ATOM   4844  CA  GLY B 298      79.424  20.109  -0.778  1.00 12.11           C
ATOM   4845  C   GLY B 298      78.750  19.116   0.142  1.00 12.54           C
ATOM   4846  O   GLY B 298      78.811  19.297   1.362  1.00 11.98           O
ATOM   4847  N   ASP B 299      78.094  18.092  -0.413  1.00 11.67           N
ATOM   4848  CA  ASP B 299      77.456  17.076   0.435  1.00 13.31           C
ATOM   4849  C   ASP B 299      78.530  16.255   1.149  1.00 12.42           C
ATOM   4850  O   ASP B 299      79.582  15.968   0.568  1.00 12.81           O
ATOM   4851  CB  ASP B 299      76.594  16.134  -0.395  1.00 13.27           C
ATOM   4852  CG  ASP B 299      75.372  16.820  -0.982  1.00 14.24           C
ATOM   4853  OD1 ASP B 299      75.025  17.932  -0.538  1.00 14.43           O
ATOM   4854  OD2 ASP B 299      74.766  16.217  -1.887  1.00 14.84           O
ATOM   4855  N   VAL B 300      78.230  15.836   2.380  1.00 12.25           N
ATOM   4856  CA  VAL B 300      79.185  15.095   3.220  1.00 13.26           C
ATOM   4857  C   VAL B 300      78.686  13.717   3.607  1.00 15.17           C
ATOM   4858  O   VAL B 300      77.523  13.572   3.987  1.00 16.11           O
ATOM   4859  CB  VAL B 300      79.479  15.881   4.530  1.00 13.74           C
ATOM   4860  CG1 VAL B 300      80.409  15.095   5.445  1.00 14.87           C
ATOM   4861  CG2 VAL B 300      80.093  17.221   4.197  1.00 14.88           C
ATOM   4862  N   ALA B 301      79.549  12.705   3.480  1.00 12.55           N
ATOM   4863  CA  ALA B 301      79.198  11.339   3.886  1.00 14.47           C
ATOM   4864  C   ALA B 301      80.096  10.958   5.042  1.00 14.16           C
ATOM   4865  O   ALA B 301      81.302  11.215   4.999  1.00 14.37           O
ATOM   4866  CB  ALA B 301      79.408  10.336   2.735  1.00 13.89           C
ATOM   4867  N   PHE B 302      79.519  10.348   6.078  1.00 14.77           N
ATOM   4868  CA  PHE B 302      80.304   9.916   7.226  1.00 14.90           C
ATOM   4869  C   PHE B 302      80.138   8.410   7.421  1.00 15.79           C
ATOM   4870  O   PHE B 302      79.011   7.903   7.473  1.00 15.59           O
ATOM   4871  CB  PHE B 302      79.885  10.640   8.509  1.00 14.51           C
ATOM   4872  CG  PHE B 302      80.592  10.120   9.732  1.00 14.87           C
ATOM   4873  CD1 PHE B 302      81.903  10.502  10.014  1.00 15.23           C
ATOM   4874  CD2 PHE B 302      79.980   9.173  10.544  1.00 15.28           C
ATOM   4875  CE1 PHE B 302      82.604   9.932  11.100  1.00 15.94           C
ATOM   4876  CE2 PHE B 302      80.663   8.599  11.625  1.00 15.93           C
ATOM   4877  CZ  PHE B 302      81.980   8.978  11.903  1.00 13.86           C
ATOM   4878  N   ILE B 303      81.273   7.716   7.536  1.00 13.84           N
ATOM   4879  CA  ILE B 303      81.303   6.260   7.692  1.00 15.58           C
ATOM   4880  C   ILE B 303      82.002   5.833   8.985  1.00 15.76           C
ATOM   4881  O   ILE B 303      83.211   6.014   9.138  1.00 14.88           O
ATOM   4882  CB  ILE B 303      82.041   5.575   6.491  1.00 17.61           C
ATOM   4883  CG1 ILE B 303      81.366   5.932   5.166  1.00 15.59           C
ATOM   4884  CG2 ILE B 303      82.030   4.047   6.656  1.00 16.46           C
ATOM   4885  CD1 ILE B 303      82.075   6.983   4.390  1.00 22.05           C
ATOM   4886  N   PRO B 304      81.248   5.266   9.943  1.00 16.07           N
ATOM   4887  CA  PRO B 304      81.842   4.825  11.215  1.00 16.18           C
ATOM   4888  C   PRO B 304      82.926   3.791  10.958  1.00 15.67           C
ATOM   4889  O   PRO B 304      82.829   3.026  10.010  1.00 16.24           O
ATOM   4890  CB  PRO B 304      80.671   4.181  11.949  1.00 16.21           C
ATOM   4891  CG  PRO B 304      79.475   4.912  11.399  1.00 16.12           C
ATOM   4892  CD  PRO B 304      79.790   5.044   9.933  1.00 15.99           C
ATOM   4893  N   GLY B 305      83.956   3.765  11.791  1.00 17.68           N
ATOM   4894  CA  GLY B 305      84.973   2.754  11.601  1.00 17.22           C
ATOM   4895  C   GLY B 305      84.334   1.386  11.819  1.00 18.48           C
ATOM   4896  O   GLY B 305      83.423   1.231  12.651  1.00 18.76           O
ATOM   4897  N   GLY B 306      84.791   0.393  11.066  1.00 19.87           N
ATOM   4898  CA  GLY B 306      84.239  -0.941  11.209  1.00 21.82           C
ATOM   4899  C   GLY B 306      82.959  -1.175  10.429  1.00 21.55           C
ATOM   4900  O   GLY B 306      82.446  -2.292  10.403  1.00 23.64           O
ATOM   4901  N   VAL B 307      82.423  -0.138   9.800  1.00 18.27           N
ATOM   4902  CA  VAL B 307      81.198  -0.300   9.021  1.00 18.28           C
ATOM   4903  C   VAL B 307      81.543  -0.429   7.548  1.00 18.19           C
ATOM   4904  O   VAL B 307      82.363   0.332   7.026  1.00 18.73           O
ATOM   4905  CB  VAL B 307      80.246   0.892   9.226  1.00 17.53           C
ATOM   4906  CG1 VAL B 307      79.002   0.742   8.336  1.00 18.85           C
ATOM   4907  CG2 VAL B 307      79.845   0.966  10.711  1.00 19.05           C
ATOM   4908  N   GLU B 308      80.920  -1.396   6.873  1.00 16.92           N
ATOM   4909  CA  GLU B 308      81.176  -1.611   5.448  1.00 18.79           C
ATOM   4910  C   GLU B 308      80.553  -0.524   4.569  1.00 17.52           C
ATOM   4911  O   GLU B 308      79.492   0.012   4.875  1.00 18.54           O
ATOM   4912  CB  GLU B 308      80.649  -2.993   5.015  1.00 20.14           C
ATOM   4913  CG  GLU B 308      81.458  -4.147   5.593  1.00 21.23           C
ATOM   4914  CD  GLU B 308      81.015  -5.506   5.079  1.00 25.87           C
ATOM   4915  OE1 GLU B 308      79.854  -5.640   4.638  1.00 28.99           O
ATOM   4916  OE2 GLU B 308      81.829  -6.448   5.130  1.00 30.76           O
ATOM   4917  N   PHE B 309      81.227  -0.204   3.468  1.00 18.74           N
ATOM   4918  CA  PHE B 309      80.725   0.809   2.550  1.00 17.26           C
ATOM   4919  C   PHE B 309      81.253   0.626   1.129  1.00 17.99           C
ATOM   4920  O   PHE B 309      82.277  -0.014   0.902  1.00 17.57           O
ATOM   4921  CB  PHE B 309      81.073   2.218   3.053  1.00 16.74           C
ATOM   4922  CG  PHE B 309      82.537   2.564   2.989  1.00 16.35           C
ATOM   4923  CD1 PHE B 309      83.395   2.231   4.030  1.00 16.98           C
ATOM   4924  CD2 PHE B 309      83.048   3.274   1.899  1.00 19.19           C
ATOM   4925  CE1 PHE B 309      84.739   2.602   4.001  1.00 18.26           C
ATOM   4926  CE2 PHE B 309      84.389   3.651   1.858  1.00 19.17           C
ATOM   4927  CZ  PHE B 309      85.238   3.320   2.904  1.00 20.20           C
ATOM   4928  N   LYS B 310      80.519   1.196   0.185  1.00 17.23           N
ATOM   4929  CA  LYS B 310      80.872   1.169  -1.234  1.00 18.60           C
ATOM   4930  C   LYS B 310      80.603   2.572  -1.766  1.00 17.80           C
ATOM   4931  O   LYS B 310      79.705   3.248  -1.279  1.00 18.73           O
ATOM   4932  CB  LYS B 310      79.969   0.193  -1.995  1.00 21.19           C
ATOM   4933  CG  LYS B 310      80.033  -1.238  -1.500  1.00 30.57           C
ATOM   4934  CD  LYS B 310      78.841  -2.071  -1.971  1.00 33.05           C
ATOM   4935  CE  LYS B 310      78.809  -2.256  -3.464  1.00 35.46           C
ATOM   4936  NZ  LYS B 310      77.707  -3.199  -3.842  1.00 37.95           N
ATOM   4937  N   TYR B 311      81.392   3.007  -2.742  1.00 16.76           N
ATOM   4938  CA  TYR B 311      81.165   4.298  -3.370  1.00 17.51           C
ATOM   4939  C   TYR B 311      81.629   4.205  -4.816  1.00 16.05           C
ATOM   4940  O   TYR B 311      82.530   3.426  -5.162  1.00 17.52           O
ATOM   4941  CB  TYR B 311      81.936   5.421  -2.656  1.00 17.93           C
ATOM   4942  CG  TYR B 311      83.430   5.309  -2.816  1.00 15.17           C
ATOM   4943  CD1 TYR B 311      84.178   4.529  -1.928  1.00 15.10           C
ATOM   4944  CD2 TYR B 311      84.092   5.902  -3.903  1.00 15.69           C
ATOM   4945  CE1 TYR B 311      85.540   4.331  -2.116  1.00 15.44           C
ATOM   4946  CE2 TYR B 311      85.472   5.701  -4.099  1.00 14.63           C
ATOM   4947  CZ  TYR B 311      86.174   4.915  -3.206  1.00 16.74           C
ATOM   4948  OH  TYR B 311      87.514   4.694  -3.395  1.00 15.70           O
ATOM   4949  N   TYR B 312      80.983   4.980  -5.675  1.00 15.28           N
ATOM   4950  CA  TYR B 312      81.380   5.037  -7.071  1.00 14.85           C
ATOM   4951  C   TYR B 312      80.919   6.361  -7.631  1.00 16.03           C
ATOM   4952  O   TYR B 312      80.024   7.010  -7.084  1.00 15.12           O
ATOM   4953  CB  TYR B 312      80.804   3.868  -7.884  1.00 15.65           C
ATOM   4954  CG  TYR B 312      79.301   3.814  -7.934  1.00 17.35           C
ATOM   4955  CD1 TYR B 312      78.589   4.481  -8.934  1.00 19.16           C
ATOM   4956  CD2 TYR B 312      78.589   3.066  -6.998  1.00 15.84           C
ATOM   4957  CE1 TYR B 312      77.186   4.391  -8.996  1.00 17.59           C
ATOM   4958  CE2 TYR B 312      77.204   2.976  -7.055  1.00 19.60           C
ATOM   4959  CZ  TYR B 312      76.515   3.634  -8.051  1.00 19.28           C
ATOM   4960  OH  TYR B 312      75.140   3.510  -8.106  1.00 21.84           O
ATOM   4961  N   SER B 313      81.547   6.769  -8.724  1.00 15.78           N
ATOM   4962  CA  SER B 313      81.206   8.032  -9.344  1.00 15.39           C
ATOM   4963  C   SER B 313      80.204   7.819 -10.462  1.00 15.99           C
ATOM   4964  O   SER B 313      80.421   6.997 -11.345  1.00 17.83           O
ATOM   4965  CB  SER B 313      82.468   8.691  -9.921  1.00 15.33           C
ATOM   4966  OG  SER B 313      82.149   9.932 -10.533  1.00 15.06           O
ATOM   4967  N   GLU B 314      79.098   8.554 -10.398  1.00 15.64           N
ATOM   4968  CA  GLU B 314      78.092   8.527 -11.449  1.00 17.36           C
ATOM   4969  C   GLU B 314      78.565   9.532 -12.505  1.00 16.68           C
ATOM   4970  O   GLU B 314      78.324   9.359 -13.700  1.00 16.98           O
ATOM   4971  CB  GLU B 314      76.731   8.939 -10.904  1.00 18.93           C
ATOM   4972  CG  GLU B 314      75.900   7.777 -10.418  1.00 27.73           C
ATOM   4973  CD  GLU B 314      75.408   6.899 -11.564  1.00 28.77           C
ATOM   4974  OE1 GLU B 314      75.310   7.386 -12.706  1.00 33.40           O
ATOM   4975  OE2 GLU B 314      75.096   5.724 -11.317  1.00 36.67           O
ATOM   4976  N   ALA B 315      79.237  10.595 -12.068  1.00 14.58           N
ATOM   4977  CA  ALA B 315      79.766  11.553 -13.036  1.00 16.27           C
ATOM   4978  C   ALA B 315      81.016  10.944 -13.683  1.00 15.65           C
ATOM   4979  O   ALA B 315      81.659  10.057 -13.103  1.00 14.96           O
ATOM   4980  CB  ALA B 315      80.121  12.867 -12.351  1.00 16.05           C
ATOM   4981  N   TYR B 316      81.359  11.404 -14.885  1.00 13.54           N
ATOM   4982  CA  TYR B 316      82.529  10.884 -15.591  1.00 13.33           C
ATOM   4983  C   TYR B 316      83.820  11.165 -14.838  1.00 13.93           C
ATOM   4984  O   TYR B 316      84.816  10.453 -15.009  1.00 15.96           O
ATOM   4985  CB  TYR B 316      82.584  11.463 -17.008  1.00 13.30           C
ATOM   4986  CG  TYR B 316      81.551  10.813 -17.917  1.00 13.55           C
ATOM   4987  CD1 TYR B 316      81.531   9.434 -18.089  1.00 14.77           C
ATOM   4988  CD2 TYR B 316      80.634  11.580 -18.636  1.00 14.37           C
ATOM   4989  CE1 TYR B 316      80.631   8.822 -18.966  1.00 16.27           C
ATOM   4990  CE2 TYR B 316      79.728  10.985 -19.504  1.00 15.62           C
ATOM   4991  CZ  TYR B 316      79.739   9.607 -19.667  1.00 17.04           C
ATOM   4992  OH  TYR B 316      78.899   8.979 -20.559  1.00 18.20           O
ATOM   4993  N   PHE B 317      83.789  12.219 -14.022  1.00 13.80           N
ATOM   4994  CA  PHE B 317      84.913  12.629 -13.165  1.00 14.00           C
ATOM   4995  C   PHE B 317      84.325  13.297 -11.929  1.00 14.08           C
ATOM   4996  O   PHE B 317      83.484  14.193 -12.047  1.00 14.26           O
ATOM   4997  CB  PHE B 317      85.826  13.638 -13.882  1.00 14.22           C
ATOM   4998  CG  PHE B 317      86.937  14.226 -13.008  1.00 14.83           C
ATOM   4999  CD1 PHE B 317      86.696  15.338 -12.187  1.00 14.68           C
ATOM   5000  CD2 PHE B 317      88.227  13.684 -13.039  1.00 14.69           C
ATOM   5001  CE1 PHE B 317      87.721  15.911 -11.408  1.00 15.65           C
ATOM   5002  CE2 PHE B 317      89.275  14.246 -12.266  1.00 13.91           C
ATOM   5003  CZ  PHE B 317      89.023  15.361 -11.449  1.00 15.36           C
ATOM   5004  N   SER B 318      84.755  12.847 -10.753  1.00 12.60           N
ATOM   5005  CA  SER B 318      84.339  13.447  -9.481  1.00 10.71           C
ATOM   5006  C   SER B 318      85.592  13.629  -8.626  1.00 12.88           C
ATOM   5007  O   SER B 318      86.568  12.908  -8.794  1.00 13.80           O
ATOM   5008  CB  SER B 318      83.356  12.555  -8.714  1.00 11.87           C
ATOM   5009  OG  SER B 318      82.152  12.350  -9.446  1.00 14.82           O
ATOM   5010  N   LYS B 319      85.549  14.606  -7.728  1.00 12.85           N
ATOM   5011  CA  LYS B 319      86.664  14.866  -6.825  1.00 12.98           C
ATOM   5012  C   LYS B 319      86.075  15.089  -5.438  1.00 13.59           C
ATOM   5013  O   LYS B 319      85.147  15.891  -5.282  1.00 14.00           O
ATOM   5014  CB  LYS B 319      87.440  16.127  -7.244  1.00 13.16           C
ATOM   5015  CG  LYS B 319      88.648  16.377  -6.330  1.00 13.85           C
ATOM   5016  CD  LYS B 319      89.517  17.588  -6.721  1.00 17.84           C
ATOM   5017  CE  LYS B 319      88.887  18.896  -6.316  1.00 18.26           C
ATOM   5018  NZ  LYS B 319      89.829  20.044  -6.494  1.00 16.87           N
ATOM   5019  N   VAL B 320      86.585  14.380  -4.429  1.00 10.85           N
ATOM   5020  CA  VAL B 320      86.085  14.567  -3.071  1.00 10.86           C
ATOM   5021  C   VAL B 320      87.242  14.888  -2.122  1.00 11.24           C
ATOM   5022  O   VAL B 320      88.400  14.567  -2.417  1.00 14.12           O
ATOM   5023  CB  VAL B 320      85.356  13.299  -2.542  1.00 11.57           C
ATOM   5024  CG1 VAL B 320      84.335  12.801  -3.599  1.00 12.79           C
ATOM   5025  CG2 VAL B 320      86.373  12.194  -2.188  1.00 15.04           C
ATOM   5026  N   LEU B 321      86.918  15.572  -1.028  1.00 12.30           N
ATOM   5027  CA  LEU B 321      87.885  15.892   0.038  1.00 13.43           C
ATOM   5028  C   LEU B 321      87.647  14.742   1.027  1.00 14.01           C
ATOM   5029  O   LEU B 321      86.526  14.534   1.488  1.00 14.42           O
ATOM   5030  CB  LEU B 321      87.549  17.229   0.703  1.00 12.31           C
ATOM   5031  CG  LEU B 321      88.446  17.553   1.909  1.00 13.14           C
ATOM   5032  CD1 LEU B 321      89.888  17.810   1.439  1.00 12.18           C
ATOM   5033  CD2 LEU B 321      87.894  18.782   2.638  1.00 12.85           C
ATOM   5034  N   PHE B 322      88.707  14.026   1.377  1.00 13.31           N
ATOM   5035  CA  PHE B 322      88.597  12.829   2.206  1.00 13.56           C
ATOM   5036  C   PHE B 322      89.432  12.875   3.481  1.00 13.80           C
ATOM   5037  O   PHE B 322      90.598  13.261   3.447  1.00 12.95           O
ATOM   5038  CB  PHE B 322      89.041  11.619   1.346  1.00 13.59           C
ATOM   5039  CG  PHE B 322      89.077  10.311   2.089  1.00 12.98           C
ATOM   5040  CD1 PHE B 322      87.925   9.538   2.225  1.00 13.05           C
ATOM   5041  CD2 PHE B 322      90.257   9.880   2.697  1.00 14.33           C
ATOM   5042  CE1 PHE B 322      87.939   8.349   2.965  1.00 12.52           C
ATOM   5043  CE2 PHE B 322      90.293   8.686   3.444  1.00 13.45           C
ATOM   5044  CZ  PHE B 322      89.129   7.921   3.579  1.00 14.21           C
ATOM   5045  N   VAL B 323      88.828  12.478   4.601  1.00 12.53           N
ATOM   5046  CA  VAL B 323      89.553  12.436   5.876  1.00 14.35           C
ATOM   5047  C   VAL B 323      89.327  11.091   6.549  1.00 14.15           C
ATOM   5048  O   VAL B 323      88.224  10.549   6.532  1.00 13.48           O
ATOM   5049  CB  VAL B 323      89.122  13.581   6.839  1.00 13.95           C
ATOM   5050  CG1 VAL B 323      87.598  13.510   7.131  1.00 14.03           C
ATOM   5051  CG2 VAL B 323      89.926  13.523   8.129  1.00 14.84           C
ATOM   5052  N   SER B 324      90.385  10.559   7.153  1.00 12.58           N
ATOM   5053  CA  SER B 324      90.303   9.261   7.812  1.00 13.84           C
ATOM   5054  C   SER B 324      91.096   9.186   9.113  1.00 13.81           C
ATOM   5055  O   SER B 324      92.205   9.710   9.202  1.00 15.38           O
ATOM   5056  CB  SER B 324      90.811   8.178   6.853  1.00 13.75           C
ATOM   5057  OG  SER B 324      91.114   6.968   7.543  1.00 16.12           O
ATOM   5058  N   SER B 325      90.505   8.545  10.114  1.00 13.61           N
ATOM   5059  CA  SER B 325      91.155   8.339  11.405  1.00 16.48           C
ATOM   5060  C   SER B 325      92.027   7.095  11.242  1.00 17.47           C
ATOM   5061  O   SER B 325      91.571   6.065  10.727  1.00 17.19           O
ATOM   5062  CB  SER B 325      90.112   8.094  12.503  1.00 18.16           C
ATOM   5063  OG  SER B 325      90.744   7.718  13.719  1.00 19.65           O
ATOM   5064  N   GLY B 326      93.275   7.179  11.693  1.00 16.88           N
[truncated: 10,650,731 more chars]
