# Supplementary material for: Growing Glycans in Rosetta: Accurate de novo glycan modeling, density fitting, and rational sequon design
Source: PLoS Comput Biol. 2024 Jun 24;20(6):e1011895. doi: 10.1371/journal.pcbi.1011895 (PMC11288642; doi:10.1371/journal.pcbi.1011895)
Supplement: S1 Data — Please see README for a full description of each component. Briefly, these include the following scripts: create_substituted_JD.py—Used to create substituted job description file for rosetta_scripts_jd3; create_symmetry_mates.py—This was used to create symmetry mates with a 12 A radius; density_build_example.xml—An an example of a main job definition file before being substituted for each glycan; density_build_example_substituted.xml—Substituted version; glycan_bm_plots.py—Tools used for plotting all benchmark experiments from Rosetta JSON files.; glycan_conformer_table.txt—The resultant glycan conformer table used in Rosetta and benchmarked against; glycan_tree_relax.xml—Main script used for de novo benchmarking.; glycan_tree_relax_dens.xml—Main script used for density building.; glycan_tree_relax_with_solvation.xml—Script used for running the GTM with explicit waters; glycan_water_mediated_hbonds.xml—Script for calculating water mediated hydrogen bonds; pdb_roots_density_sym.txt—Benchmark glycan list used for create_substituted_JD.py; refine_with_map_dih2.xml—Script used for refining input structures into the rosetta energy function using density. (ZIP) [file pcbi.1011895.s027.zip › supplemental_data/symmetrized_structures/1jnd_crys.symm]

symmetry_name 1jnd_P_32_2_1
E = 2*VRT_0_0_0_0_base + 1*(VRT_0_0_0_0_base:VRT_4_2_1_0_base) + 1*(VRT_0_0_0_0_base:VRT_4_2_1_n1_base) + 2*(VRT_0_0_0_0_base:VRT_1_1_0_n1_base) + 2*(VRT_0_0_0_0_base:VRT_3_0_n1_0_base) + 2*(VRT_0_0_0_0_base:VRT_5_0_1_0_base)
anchor_residue 1
virtual_coordinates_start
xyz VRT_0_0_0_0 1.000000,0.000000,0.000000 0.000000,1.000000,0.000000 73.875618,49.022105,11.024970
xyz VRT_0_0_0_0_base 1.000000,0.000000,0.000000 0.000000,1.000000,0.000000 72.875618,48.022105,10.024970
xyz VRT_4_2_1_0 -0.500000,-0.866025,0.000000 -0.866025,0.500000,0.000000 80.125303,52.630363,48.966363
xyz VRT_4_2_1_0_base -0.500000,-0.866025,0.000000 -0.866025,0.500000,0.000000 81.491328,52.996388,49.966363
xyz VRT_4_2_1_n1 -0.500000,-0.866025,0.000000 -0.866025,0.500000,0.000000 80.125303,52.630363,-41.020637
xyz VRT_4_2_1_n1_base -0.500000,-0.866025,0.000000 -0.866025,0.500000,0.000000 81.491328,52.996388,-40.020637
xyz VRT_1_1_0_n1 -0.500000,0.866025,0.000000 -0.866025,-0.500000,0.000000 26.952803,39.467109,-18.970697
xyz VRT_1_1_0_n1_base -0.500000,0.866025,0.000000 -0.866025,-0.500000,0.000000 28.318828,39.101084,-19.970697
xyz VRT_2_1_1_0 -0.500000,-0.866025,0.000000 0.866025,-0.500000,0.000000 58.689080,3.608258,41.020637
xyz VRT_2_1_1_0_base -0.500000,-0.866025,0.000000 0.866025,-0.500000,0.000000 58.323054,4.974283,40.020637
xyz VRT_3_0_n1_0 -0.500000,0.866025,0.000000 0.866025,0.500000,0.000000 58.689080,-3.608258,-11.024970
xyz VRT_3_0_n1_0_base -0.500000,0.866025,0.000000 0.866025,0.500000,0.000000 58.323054,-4.974283,-10.024970
xyz VRT_3_1_0_0 -0.500000,0.866025,0.000000 0.866025,0.500000,0.000000 111.861580,88.489214,-11.024970
xyz VRT_3_1_0_0_base -0.500000,0.866025,0.000000 0.866025,0.500000,0.000000 111.495554,87.123189,-10.024970
xyz VRT_5_0_1_0 1.000000,0.000000,0.000000 -0.000000,-1.000000,0.000000 20.703118,43.075367,18.970697
xyz VRT_5_0_1_0_base 1.000000,0.000000,0.000000 -0.000000,-1.000000,0.000000 19.703118,44.075367,19.970697
xyz VRT_5_1_1_0 1.000000,0.000000,0.000000 -0.000000,-1.000000,0.000000 127.048118,43.075367,18.970697
xyz VRT_5_1_1_0_base 1.000000,0.000000,0.000000 -0.000000,-1.000000,0.000000 126.048118,44.075367,19.970697
virtual_coordinates_stop
connect_virtual JUMP_0_0_0_0_to_subunit VRT_0_0_0_0_base SUBUNIT
connect_virtual JUMP_4_2_1_0_to_subunit VRT_4_2_1_0_base SUBUNIT
connect_virtual JUMP_4_2_1_n1_to_subunit VRT_4_2_1_n1_base SUBUNIT
connect_virtual JUMP_1_1_0_n1_to_subunit VRT_1_1_0_n1_base SUBUNIT
connect_virtual JUMP_2_1_1_0_to_subunit VRT_2_1_1_0_base SUBUNIT
connect_virtual JUMP_3_0_n1_0_to_subunit VRT_3_0_n1_0_base SUBUNIT
connect_virtual JUMP_3_1_0_0_to_subunit VRT_3_1_0_0_base SUBUNIT
connect_virtual JUMP_5_0_1_0_to_subunit VRT_5_0_1_0_base SUBUNIT
connect_virtual JUMP_5_1_1_0_to_subunit VRT_5_1_1_0_base SUBUNIT
connect_virtual JUMP_0_0_0_0_to_com VRT_0_0_0_0 VRT_0_0_0_0_base
connect_virtual JUMP_4_2_1_0_to_com VRT_4_2_1_0 VRT_4_2_1_0_base
connect_virtual JUMP_4_2_1_n1_to_com VRT_4_2_1_n1 VRT_4_2_1_n1_base
connect_virtual JUMP_1_1_0_n1_to_com VRT_1_1_0_n1 VRT_1_1_0_n1_base
connect_virtual JUMP_2_1_1_0_to_com VRT_2_1_1_0 VRT_2_1_1_0_base
connect_virtual JUMP_3_0_n1_0_to_com VRT_3_0_n1_0 VRT_3_0_n1_0_base
connect_virtual JUMP_3_1_0_0_to_com VRT_3_1_0_0 VRT_3_1_0_0_base
connect_virtual JUMP_5_0_1_0_to_com VRT_5_0_1_0 VRT_5_0_1_0_base
connect_virtual JUMP_5_1_1_0_to_com VRT_5_1_1_0 VRT_5_1_1_0_base
connect_virtual JUMP_4_2_1_0 VRT_0_0_0_0 VRT_4_2_1_0
connect_virtual JUMP_4_2_1_n1 VRT_0_0_0_0 VRT_4_2_1_n1
connect_virtual JUMP_1_1_0_n1 VRT_0_0_0_0 VRT_1_1_0_n1
connect_virtual JUMP_2_1_1_0 VRT_0_0_0_0 VRT_2_1_1_0
connect_virtual JUMP_3_0_n1_0 VRT_0_0_0_0 VRT_3_0_n1_0
connect_virtual JUMP_3_1_0_0 VRT_0_0_0_0 VRT_3_1_0_0
connect_virtual JUMP_5_0_1_0 VRT_0_0_0_0 VRT_5_0_1_0
connect_virtual JUMP_5_1_1_0 VRT_0_0_0_0 VRT_5_1_1_0
set_dof JUMP_0_0_0_0_to_com x y z
set_dof JUMP_0_0_0_0_to_subunit angle_x angle_y angle_z
set_jump_group JUMPGROUP1  JUMP_0_0_0_0_to_subunit JUMP_4_2_1_0_to_subunit JUMP_4_2_1_n1_to_subunit JUMP_1_1_0_n1_to_subunit JUMP_2_1_1_0_to_subunit JUMP_3_0_n1_0_to_subunit JUMP_3_1_0_0_to_subunit JUMP_5_0_1_0_to_subunit JUMP_5_1_1_0_to_subunit
set_jump_group JUMPGROUP2  JUMP_0_0_0_0_to_com JUMP_4_2_1_0_to_com JUMP_4_2_1_n1_to_com JUMP_1_1_0_n1_to_com JUMP_2_1_1_0_to_com JUMP_3_0_n1_0_to_com JUMP_3_1_0_0_to_com JUMP_5_0_1_0_to_com JUMP_5_1_1_0_to_com
