# Supplementary material for: Growing Glycans in Rosetta: Accurate de novo glycan modeling, density fitting, and rational sequon design
Source: PLoS Comput Biol. 2024 Jun 24;20(6):e1011895. doi: 10.1371/journal.pcbi.1011895 (PMC11288642; doi:10.1371/journal.pcbi.1011895)
Supplement: S1 Data — Please see README for a full description of each component. Briefly, these include the following scripts: create_substituted_JD.py—Used to create substituted job description file for rosetta_scripts_jd3; create_symmetry_mates.py—This was used to create symmetry mates with a 12 A radius; density_build_example.xml—An an example of a main job definition file before being substituted for each glycan; density_build_example_substituted.xml—Substituted version; glycan_bm_plots.py—Tools used for plotting all benchmark experiments from Rosetta JSON files.; glycan_conformer_table.txt—The resultant glycan conformer table used in Rosetta and benchmarked against; glycan_tree_relax.xml—Main script used for de novo benchmarking.; glycan_tree_relax_dens.xml—Main script used for density building.; glycan_tree_relax_with_solvation.xml—Script used for running the GTM with explicit waters; glycan_water_mediated_hbonds.xml—Script for calculating water mediated hydrogen bonds; pdb_roots_density_sym.txt—Benchmark glycan list used for create_substituted_JD.py; refine_with_map_dih2.xml—Script used for refining input structures into the rosetta energy function using density. (ZIP) [file pcbi.1011895.s027.zip › supplemental_data/symmetrized_structures/1f8d_crys.symm]

symmetry_name 1f8d_I_4_3_2
E = 2*VRT_0_0_0_0_base + 1*(VRT_0_0_0_0_base:VRT_2_0_0_0_base) + 1*(VRT_0_0_0_0_base:VRT_44_0_0_0_base) + 2*(VRT_0_0_0_0_base:VRT_1_0_0_0_base) + 2*(VRT_0_0_0_0_base:VRT_8_0_0_0_base)
anchor_residue 1
virtual_coordinates_start
xyz VRT_0_0_0_0 1.000000,0.000000,0.000000 0.000000,1.000000,0.000000 19.579503,22.313216,55.493941
xyz VRT_0_0_0_0_base 1.000000,0.000000,0.000000 0.000000,1.000000,0.000000 18.579503,21.313216,54.493941
xyz VRT_2_0_0_0 -1.000000,0.000000,0.000000 0.000000,-1.000000,0.000000 -19.579503,-22.313216,55.493941
xyz VRT_2_0_0_0_base -1.000000,0.000000,0.000000 0.000000,-1.000000,0.000000 -18.579503,-21.313216,54.493941
xyz VRT_44_0_0_0 -0.000000,-0.000000,-1.000000 -0.000000,-1.000000,0.000000 34.876059,68.056784,70.790497
xyz VRT_44_0_0_0_base -0.000000,-0.000000,-1.000000 -0.000000,-1.000000,0.000000 35.876059,69.056784,71.790497
xyz VRT_1_0_0_0 0.000000,1.000000,0.000000 -1.000000,-0.000000,0.000000 -22.313216,19.579503,55.493941
xyz VRT_1_0_0_0_base 0.000000,1.000000,0.000000 -1.000000,-0.000000,0.000000 -21.313216,18.579503,54.493941
xyz VRT_3_0_0_0 -0.000000,-1.000000,0.000000 1.000000,0.000000,0.000000 22.313216,-19.579503,55.493941
xyz VRT_3_0_0_0_base -0.000000,-1.000000,0.000000 1.000000,0.000000,0.000000 21.313216,-18.579503,54.493941
xyz VRT_8_0_0_0 0.000000,1.000000,0.000000 0.000000,0.000000,1.000000 55.493941,19.579503,22.313216
xyz VRT_8_0_0_0_base 0.000000,1.000000,0.000000 0.000000,0.000000,1.000000 54.493941,18.579503,21.313216
xyz VRT_16_0_0_0 0.000000,0.000000,1.000000 1.000000,-0.000000,-0.000000 22.313216,55.493941,19.579503
xyz VRT_16_0_0_0_base 0.000000,0.000000,1.000000 1.000000,-0.000000,-0.000000 21.313216,54.493941,18.579503
virtual_coordinates_stop
connect_virtual JUMP_0_0_0_0_to_subunit VRT_0_0_0_0_base SUBUNIT
connect_virtual JUMP_2_0_0_0_to_subunit VRT_2_0_0_0_base SUBUNIT
connect_virtual JUMP_44_0_0_0_to_subunit VRT_44_0_0_0_base SUBUNIT
connect_virtual JUMP_1_0_0_0_to_subunit VRT_1_0_0_0_base SUBUNIT
connect_virtual JUMP_3_0_0_0_to_subunit VRT_3_0_0_0_base SUBUNIT
connect_virtual JUMP_8_0_0_0_to_subunit VRT_8_0_0_0_base SUBUNIT
connect_virtual JUMP_16_0_0_0_to_subunit VRT_16_0_0_0_base SUBUNIT
connect_virtual JUMP_0_0_0_0_to_com VRT_0_0_0_0 VRT_0_0_0_0_base
connect_virtual JUMP_2_0_0_0_to_com VRT_2_0_0_0 VRT_2_0_0_0_base
connect_virtual JUMP_44_0_0_0_to_com VRT_44_0_0_0 VRT_44_0_0_0_base
connect_virtual JUMP_1_0_0_0_to_com VRT_1_0_0_0 VRT_1_0_0_0_base
connect_virtual JUMP_3_0_0_0_to_com VRT_3_0_0_0 VRT_3_0_0_0_base
connect_virtual JUMP_8_0_0_0_to_com VRT_8_0_0_0 VRT_8_0_0_0_base
connect_virtual JUMP_16_0_0_0_to_com VRT_16_0_0_0 VRT_16_0_0_0_base
connect_virtual JUMP_2_0_0_0 VRT_0_0_0_0 VRT_2_0_0_0
connect_virtual JUMP_44_0_0_0 VRT_0_0_0_0 VRT_44_0_0_0
connect_virtual JUMP_1_0_0_0 VRT_0_0_0_0 VRT_1_0_0_0
connect_virtual JUMP_3_0_0_0 VRT_0_0_0_0 VRT_3_0_0_0
connect_virtual JUMP_8_0_0_0 VRT_0_0_0_0 VRT_8_0_0_0
connect_virtual JUMP_16_0_0_0 VRT_0_0_0_0 VRT_16_0_0_0
set_dof JUMP_0_0_0_0_to_com x y z
set_dof JUMP_0_0_0_0_to_subunit angle_x angle_y angle_z
set_jump_group JUMPGROUP1  JUMP_0_0_0_0_to_subunit JUMP_2_0_0_0_to_subunit JUMP_44_0_0_0_to_subunit JUMP_1_0_0_0_to_subunit JUMP_3_0_0_0_to_subunit JUMP_8_0_0_0_to_subunit JUMP_16_0_0_0_to_subunit
set_jump_group JUMPGROUP2  JUMP_0_0_0_0_to_com JUMP_2_0_0_0_to_com JUMP_44_0_0_0_to_com JUMP_1_0_0_0_to_com JUMP_3_0_0_0_to_com JUMP_8_0_0_0_to_com JUMP_16_0_0_0_to_com
