# Supplementary material for: Growing Glycans in Rosetta: Accurate de novo glycan modeling, density fitting, and rational sequon design
Source: PLoS Comput Biol. 2024 Jun 24;20(6):e1011895. doi: 10.1371/journal.pcbi.1011895 (PMC11288642; doi:10.1371/journal.pcbi.1011895)
Supplement: S1 Data — Please see README for a full description of each component. Briefly, these include the following scripts: create_substituted_JD.py—Used to create substituted job description file for rosetta_scripts_jd3; create_symmetry_mates.py—This was used to create symmetry mates with a 12 A radius; density_build_example.xml—An an example of a main job definition file before being substituted for each glycan; density_build_example_substituted.xml—Substituted version; glycan_bm_plots.py—Tools used for plotting all benchmark experiments from Rosetta JSON files.; glycan_conformer_table.txt—The resultant glycan conformer table used in Rosetta and benchmarked against; glycan_tree_relax.xml—Main script used for de novo benchmarking.; glycan_tree_relax_dens.xml—Main script used for density building.; glycan_tree_relax_with_solvation.xml—Script used for running the GTM with explicit waters; glycan_water_mediated_hbonds.xml—Script for calculating water mediated hydrogen bonds; pdb_roots_density_sym.txt—Benchmark glycan list used for create_substituted_JD.py; refine_with_map_dih2.xml—Script used for refining input structures into the rosetta energy function using density. (ZIP) [file pcbi.1011895.s027.zip › supplemental_data/symmetrized_structures/testing.pdb]

ATOM      1  N   SER A   2      72.119  33.529  -4.081  1.00 21.71           N
ATOM      2  CA  SER A   2      71.994  34.876  -3.569  1.00 15.42           C
ATOM      3  C   SER A   2      73.199  35.250  -2.735  1.00 17.75           C
ATOM      4  O   SER A   2      73.890  34.377  -2.208  1.00 21.08           O
ATOM      5  CB  SER A   2      70.741  34.923  -2.692  1.00 21.69           C
ATOM      6  OG  SER A   2      69.575  35.205  -3.470  1.00 30.38           O
ATOM      7  N   ASN A   3      73.468  36.539  -2.575  1.00 13.46           N
ATOM      8  CA  ASN A   3      74.551  36.878  -1.668  1.00 13.50           C
ATOM      9  C   ASN A   3      74.033  37.055  -0.218  1.00 10.31           C
ATOM     10  O   ASN A   3      72.884  37.359  -0.016  1.00 10.46           O
ATOM     11  CB  ASN A   3      75.178  38.136  -2.175  1.00 17.23           C
ATOM     12  CG  ASN A   3      75.972  37.826  -3.471  1.00 18.95           C
ATOM     13  OD1 ASN A   3      76.682  36.819  -3.635  1.00 23.78           O
ATOM     14  ND2 ASN A   3      75.799  38.770  -4.354  1.00 20.45           N
ATOM     15  N   LEU A   4      74.996  36.821   0.666  1.00  9.76           N
ATOM     16  CA  LEU A   4      74.701  37.088   2.093  1.00  9.23           C
ATOM     17  C   LEU A   4      75.941  37.819   2.626  1.00  8.61           C
ATOM     18  O   LEU A   4      76.983  37.233   2.833  1.00 10.04           O
ATOM     19  CB  LEU A   4      74.400  35.817   2.859  1.00 10.46           C
ATOM     20  CG  LEU A   4      73.384  35.965   4.018  1.00 12.92           C
ATOM     21  CD1 LEU A   4      73.154  34.609   4.685  1.00 12.28           C
ATOM     22  CD2 LEU A   4      73.782  37.033   5.022  1.00 12.34           C
ATOM     23  N   VAL A   5      75.793  39.125   2.730  1.00  8.94           N
ATOM     24  CA  VAL A   5      76.892  40.041   3.039  1.00  7.72           C
ATOM     25  C   VAL A   5      76.906  40.276   4.562  1.00  8.84           C
ATOM     26  O   VAL A   5      76.013  40.945   5.080  1.00 10.34           O
ATOM     27  CB  VAL A   5      76.699  41.329   2.257  1.00  7.50           C
ATOM     28  CG1 VAL A   5      77.820  42.306   2.562  1.00  9.65           C
ATOM     29  CG2 VAL A   5      76.639  41.075   0.736  1.00 10.25           C
ATOM     30  N   CYS A   6      77.918  39.704   5.175  1.00  8.69           N
ATOM     31  CA  CYS A   6      77.944  39.728   6.661  1.00  8.09           C
ATOM     32  C   CYS A   6      78.786  40.877   7.129  1.00  6.40           C
ATOM     33  O   CYS A   6      80.020  40.838   6.929  1.00  8.46           O
ATOM     34  CB  CYS A   6      78.556  38.423   7.117  1.00 11.05           C
ATOM     35  SG  CYS A   6      77.373  37.065   6.747  1.00 11.23           S
ATOM     36  N   TYR A   7      78.204  41.873   7.731  1.00  8.25           N
ATOM     37  CA  TYR A   7      78.961  42.956   8.379  1.00  9.75           C
ATOM     38  C   TYR A   7      79.575  42.425   9.690  1.00  7.95           C
ATOM     39  O   TYR A   7      78.996  41.632  10.407  1.00  9.14           O
ATOM     40  CB  TYR A   7      78.085  44.200   8.620  1.00  8.97           C
ATOM     41  CG  TYR A   7      78.139  45.034   7.325  1.00  7.95           C
ATOM     42  CD1 TYR A   7      77.515  44.554   6.180  1.00  8.69           C
ATOM     43  CD2 TYR A   7      78.836  46.245   7.279  1.00  8.72           C
ATOM     44  CE1 TYR A   7      77.577  45.323   5.017  1.00  9.11           C
ATOM     45  CE2 TYR A   7      78.903  46.991   6.103  1.00  8.49           C
ATOM     46  CZ  TYR A   7      78.256  46.493   5.016  1.00  9.15           C
ATOM     47  OH  TYR A   7      78.354  47.224   3.828  1.00  9.14           O
ATOM     48  N   TYR A   8      80.774  42.939   9.928  1.00  9.48           N
ATOM     49  CA  TYR A   8      81.549  42.594  11.137  1.00  9.12           C
ATOM     50  C   TYR A   8      82.008  43.903  11.764  1.00 10.64           C
ATOM     51  O   TYR A   8      82.889  44.561  11.220  1.00  9.90           O
ATOM     52  CB  TYR A   8      82.717  41.687  10.765  1.00  8.72           C
ATOM     53  CG  TYR A   8      83.803  41.569  11.851  1.00  9.17           C
ATOM     54  CD1 TYR A   8      83.494  40.910  13.048  1.00 10.17           C
ATOM     55  CD2 TYR A   8      85.065  42.097  11.664  1.00  9.71           C
ATOM     56  CE1 TYR A   8      84.486  40.820  14.032  1.00 10.15           C
ATOM     57  CE2 TYR A   8      86.065  42.000  12.627  1.00  9.20           C
ATOM     58  CZ  TYR A   8      85.728  41.339  13.803  1.00  9.78           C
ATOM     59  OH  TYR A   8      86.743  41.263  14.739  1.00 10.11           O
ATOM     60  N   ASP A   9      81.394  44.265  12.895  1.00  9.91           N
ATOM     61  CA  ASP A   9      81.804  45.483  13.598  1.00 10.86           C
ATOM     62  C   ASP A   9      83.006  45.093  14.459  1.00 11.05           C
ATOM     63  O   ASP A   9      82.826  44.365  15.452  1.00 10.62           O
ATOM     64  CB  ASP A   9      80.669  46.035  14.436  1.00 11.19           C
ATOM     65  CG  ASP A   9      81.080  47.267  15.262  1.00 12.27           C
ATOM     66  OD1 ASP A   9      82.249  47.615  15.286  1.00 12.91           O
ATOM     67  OD2 ASP A   9      80.129  47.810  15.860  1.00 16.18           O
ATOM     68  N   SER A  10      84.204  45.513  14.068  1.00 10.30           N
ATOM     69  CA  SER A  10      85.452  45.092  14.722  1.00  9.48           C
ATOM     70  C   SER A  10      85.573  45.590  16.185  1.00  9.20           C
ATOM     71  O   SER A  10      86.403  45.005  16.888  1.00 10.39           O
ATOM     72  CB  SER A  10      86.593  45.577  13.825  1.00 12.80           C
ATOM     73  OG  SER A  10      86.634  46.990  13.845  1.00 12.63           O
ATOM     74  N   SER A  11      84.762  46.553  16.558  1.00 11.04           N
ATOM     75  CA  SER A  11      84.805  46.919  18.006  1.00 10.53           C
ATOM     76  C   SER A  11      84.401  45.721  18.837  1.00  9.91           C
ATOM     77  O   SER A  11      84.725  45.621  20.058  1.00 10.97           O
ATOM     78  CB  SER A  11      83.919  48.121  18.237  1.00 10.46           C
ATOM     79  OG  SER A  11      82.535  47.849  18.017  1.00 11.60           O
ATOM     80  N   SER A  12      83.698  44.737  18.263  1.00  8.60           N
ATOM     81  CA  SER A  12      83.268  43.560  19.015  1.00  8.11           C
ATOM     82  C   SER A  12      84.423  42.730  19.493  1.00  9.04           C
ATOM     83  O   SER A  12      84.278  41.939  20.470  1.00  9.54           O
ATOM     84  CB  SER A  12      82.305  42.657  18.176  1.00  9.30           C
ATOM     85  OG  SER A  12      83.004  42.125  17.043  1.00  9.62           O
ATOM     86  N   TYR A  13      85.607  42.857  18.918  1.00  8.84           N
ATOM     87  CA  TYR A  13      86.754  42.078  19.330  1.00  8.46           C
ATOM     88  C   TYR A  13      87.184  42.370  20.794  1.00  8.77           C
ATOM     89  O   TYR A  13      87.745  41.457  21.413  1.00  9.94           O
ATOM     90  CB  TYR A  13      87.912  42.383  18.339  1.00 10.98           C
ATOM     91  CG  TYR A  13      89.052  41.381  18.479  1.00 11.13           C
ATOM     92  CD1 TYR A  13      88.987  40.211  17.748  1.00 12.43           C
ATOM     93  CD2 TYR A  13      90.152  41.629  19.298  1.00 13.02           C
ATOM     94  CE1 TYR A  13      89.970  39.248  17.807  1.00 14.19           C
ATOM     95  CE2 TYR A  13      91.153  40.665  19.364  1.00 13.53           C
ATOM     96  CZ  TYR A  13      91.054  39.512  18.622  1.00 15.24           C
ATOM     97  OH  TYR A  13      92.043  38.509  18.674  1.00 18.34           O
ATOM     98  N   THR A  14      86.882  43.592  21.223  1.00  9.46           N
ATOM     99  CA  THR A  14      87.375  43.979  22.558  1.00  8.71           C
ATOM    100  C   THR A  14      86.248  44.200  23.533  1.00 11.92           C
ATOM    101  O   THR A  14      86.508  44.758  24.619  1.00 11.56           O
ATOM    102  CB  THR A  14      88.218  45.268  22.425  1.00 11.14           C
ATOM    103  OG1 THR A  14      87.423  46.247  21.823  1.00 12.44           O
ATOM    104  CG2 THR A  14      89.464  44.990  21.582  1.00 14.09           C
ATOM    105  N   ARG A  15      85.016  43.823  23.228  1.00 10.78           N
ATOM    106  CA  ARG A  15      83.942  44.004  24.204  1.00  9.04           C
ATOM    107  C   ARG A  15      84.236  43.183  25.471  1.00  8.87           C
ATOM    108  O   ARG A  15      84.825  42.120  25.465  1.00  9.34           O
ATOM    109  CB  ARG A  15      82.595  43.625  23.569  1.00  7.69           C
ATOM    110  CG  ARG A  15      82.205  44.734  22.570  1.00  9.80           C
ATOM    111  CD  ARG A  15      80.947  44.346  21.772  1.00 10.19           C
ATOM    112  NE  ARG A  15      80.838  45.327  20.678  1.00  9.79           N
ATOM    113  CZ  ARG A  15      80.045  45.207  19.591  1.00  9.53           C
ATOM    114  NH1 ARG A  15      79.244  44.174  19.452  1.00  8.93           N
ATOM    115  NH2 ARG A  15      80.101  46.187  18.679  1.00 10.21           N
ATOM    116  N   GLU A  16      83.730  43.801  26.571  1.00  9.15           N
ATOM    117  CA  GLU A  16      83.915  43.140  27.853  1.00  8.13           C
ATOM    118  C   GLU A  16      82.743  42.184  28.149  1.00  8.93           C
ATOM    119  O   GLU A  16      81.627  42.744  28.255  1.00 10.08           O
ATOM    120  CB  GLU A  16      83.994  44.217  28.962  1.00  8.66           C
ATOM    121  CG  GLU A  16      85.334  44.942  28.986  1.00  8.97           C
ATOM    122  CD  GLU A  16      86.433  44.070  29.490  1.00 14.51           C
ATOM    123  OE1 GLU A  16      86.224  43.011  30.119  1.00 10.91           O
ATOM    124  OE2 GLU A  16      87.617  44.473  29.232  1.00 20.54           O
ATOM    125  N   GLY A  17      83.035  40.895  28.222  1.00  8.33           N
ATOM    126  CA  GLY A  17      81.967  39.926  28.544  1.00  8.63           C
ATOM    127  C   GLY A  17      81.602  39.108  27.296  1.00 10.78           C
ATOM    128  O   GLY A  17      82.370  39.025  26.333  1.00 10.06           O
ATOM    129  N   LEU A  18      80.419  38.510  27.374  1.00  9.26           N
ATOM    130  CA  LEU A  18      79.994  37.532  26.363  1.00  9.96           C
ATOM    131  C   LEU A  18      79.656  38.197  25.051  1.00  9.21           C
ATOM    132  O   LEU A  18      79.495  37.434  24.050  1.00 10.98           O
ATOM    133  CB  LEU A  18      78.805  36.693  26.889  1.00 10.65           C
ATOM    134  CG  LEU A  18      79.188  35.780  28.051  1.00 12.76           C
ATOM    135  CD1 LEU A  18      77.920  35.069  28.533  1.00 13.89           C
ATOM    136  CD2 LEU A  18      80.311  34.812  27.704  1.00 15.72           C
ATOM    137  N   GLY A  19      79.623  39.506  24.945  1.00  8.45           N
ATOM    138  CA  GLY A  19      79.468  40.162  23.636  1.00  9.47           C
ATOM    139  C   GLY A  19      80.804  40.180  22.899  1.00 10.83           C
ATOM    140  O   GLY A  19      80.785  40.602  21.733  1.00 10.10           O
ATOM    141  N   LYS A  20      81.913  39.744  23.486  1.00  9.82           N
ATOM    142  CA  LYS A  20      83.197  39.690  22.781  1.00  8.34           C
ATOM    143  C   LYS A  20      83.197  38.646  21.688  1.00  9.86           C
ATOM    144  O   LYS A  20      82.885  37.480  21.921  1.00  9.47           O
ATOM    145  CB  LYS A  20      84.313  39.400  23.807  1.00  9.39           C
ATOM    146  CG  LYS A  20      85.725  39.585  23.254  1.00  9.87           C
ATOM    147  CD  LYS A  20      86.752  38.890  24.122  1.00 12.10           C
ATOM    148  CE  LYS A  20      86.753  39.354  25.570  1.00 13.15           C
ATOM    149  NZ  LYS A  20      87.117  40.772  25.768  1.00 13.09           N
ATOM    150  N   LEU A  21      83.552  39.134  20.477  1.00  9.08           N
ATOM    151  CA  LEU A  21      83.592  38.256  19.290  1.00  9.82           C
ATOM    152  C   LEU A  21      85.061  38.020  18.886  1.00  9.52           C
ATOM    153  O   LEU A  21      85.635  38.906  18.257  1.00  9.88           O
ATOM    154  CB  LEU A  21      82.786  38.937  18.176  1.00  8.58           C
ATOM    155  CG  LEU A  21      82.743  38.153  16.825  1.00  9.58           C
ATOM    156  CD1 LEU A  21      82.379  36.699  17.043  1.00 10.82           C
ATOM    157  CD2 LEU A  21      81.758  38.886  15.910  1.00  9.54           C
ATOM    158  N   LEU A  22      85.598  36.877  19.266  1.00  9.40           N
ATOM    159  CA  LEU A  22      87.001  36.615  18.896  1.00 10.29           C
ATOM    160  C   LEU A  22      86.989  35.844  17.595  1.00 10.56           C
ATOM    161  O   LEU A  22      85.966  35.438  17.039  1.00 11.54           O
ATOM    162  CB  LEU A  22      87.721  35.830  19.995  1.00 12.41           C
ATOM    163  CG  LEU A  22      87.891  36.666  21.299  1.00 13.15           C
ATOM    164  CD1 LEU A  22      88.554  35.818  22.402  1.00 14.60           C
ATOM    165  CD2 LEU A  22      88.703  37.907  21.031  1.00 13.35           C
ATOM    166  N   ASN A  23      88.197  35.626  17.050  1.00 10.91           N
ATOM    167  CA  ASN A  23      88.230  35.178  15.641  1.00 11.02           C
ATOM    168  C   ASN A  23      87.731  33.783  15.450  1.00 12.22           C
ATOM    169  O   ASN A  23      87.094  33.506  14.390  1.00 12.02           O
ATOM    170  CB  ASN A  23      89.658  35.405  15.078  1.00 10.52           C
ATOM    171  CG  ASN A  23      89.932  36.883  14.926  1.00 13.50           C
ATOM    172  OD1 ASN A  23      89.061  37.747  14.837  1.00 12.65           O
ATOM    173  ND2 ASN A  23      91.232  37.222  14.875  1.00 13.60           N
ATOM    174  N   PRO A  24      87.873  32.831  16.360  1.00 11.24           N
ATOM    175  CA  PRO A  24      87.278  31.523  16.175  1.00  9.65           C
ATOM    176  C   PRO A  24      85.752  31.602  16.051  1.00 12.91           C
ATOM    177  O   PRO A  24      85.193  30.863  15.230  1.00 13.19           O
ATOM    178  CB  PRO A  24      87.696  30.714  17.414  1.00 15.21           C
ATOM    179  CG  PRO A  24      88.973  31.407  17.809  1.00 17.52           C
ATOM    180  CD  PRO A  24      88.701  32.896  17.618  1.00 14.43           C
ATOM    181  N   ASP A  25      85.121  32.461  16.860  1.00 12.55           N
ATOM    182  CA  ASP A  25      83.671  32.593  16.733  1.00 15.14           C
ATOM    183  C   ASP A  25      83.304  33.284  15.435  1.00 12.50           C
ATOM    184  O   ASP A  25      82.255  33.019  14.839  1.00 14.07           O
ATOM    185  CB  ASP A  25      83.126  33.331  17.983  1.00 12.64           C
ATOM    186  CG  ASP A  25      82.920  32.332  19.117  1.00 16.88           C
ATOM    187  OD1 ASP A  25      82.828  31.111  18.866  1.00 16.51           O
ATOM    188  OD2 ASP A  25      82.832  32.860  20.259  1.00 19.38           O
ATOM    189  N   LEU A  26      84.117  34.243  14.973  1.00 11.38           N
ATOM    190  CA  LEU A  26      83.854  34.910  13.690  1.00 11.08           C
ATOM    191  C   LEU A  26      83.889  33.891  12.553  1.00 11.99           C
ATOM    192  O   LEU A  26      83.050  33.884  11.653  1.00 12.18           O
ATOM    193  CB  LEU A  26      84.909  36.009  13.470  1.00 10.46           C
ATOM    194  CG  LEU A  26      84.885  36.669  12.088  1.00 11.74           C
ATOM    195  CD1 LEU A  26      83.534  37.296  11.780  1.00 13.42           C
ATOM    196  CD2 LEU A  26      85.964  37.758  12.029  1.00 13.41           C
ATOM    197  N   GLU A  27      84.874  32.978  12.610  1.00 11.70           N
ATOM    198  CA  GLU A  27      85.025  31.993  11.534  1.00 12.48           C
ATOM    199  C   GLU A  27      83.836  31.092  11.377  1.00 11.60           C
ATOM    200  O   GLU A  27      83.521  30.660  10.242  1.00 12.90           O
ATOM    201  CB  GLU A  27      86.268  31.130  11.830  1.00 13.86           C
ATOM    202  CG  GLU A  27      86.938  30.655  10.549  1.00 28.90           C
ATOM    203  CD  GLU A  27      88.227  29.884  10.897  1.00 27.54           C
ATOM    204  OE1 GLU A  27      89.039  30.512  11.587  1.00 30.23           O
ATOM    205  OE2 GLU A  27      88.237  28.728  10.446  1.00 36.13           O
ATOM    206  N   ILE A  28      83.124  30.784  12.447  1.00 12.48           N
ATOM    207  CA  ILE A  28      81.941  29.910  12.380  1.00 11.59           C
ATOM    208  C   ILE A  28      80.919  30.524  11.440  1.00 13.04           C
ATOM    209  O   ILE A  28      80.162  29.785  10.780  1.00 15.19           O
ATOM    210  CB  ILE A  28      81.390  29.673  13.812  1.00 13.98           C
ATOM    211  CG1 ILE A  28      82.381  28.877  14.653  1.00 17.58           C
ATOM    212  CG2 ILE A  28      80.025  29.027  13.729  1.00 16.59           C
ATOM    213  CD1 ILE A  28      82.009  28.644  16.093  1.00 22.74           C
ATOM    214  N   ALA A  29      80.851  31.846  11.350  1.00 10.82           N
ATOM    215  CA  ALA A  29      79.852  32.448  10.464  1.00 10.86           C
ATOM    216  C   ALA A  29      80.110  32.228   8.984  1.00 10.33           C
ATOM    217  O   ALA A  29      79.177  32.299   8.151  1.00 11.32           O
ATOM    218  CB  ALA A  29      79.822  33.968  10.674  1.00 11.62           C
ATOM    219  N   LEU A  30      81.365  31.993   8.650  1.00 11.95           N
ATOM    220  CA  LEU A  30      81.718  32.155   7.238  1.00 14.49           C
ATOM    221  C   LEU A  30      81.139  31.064   6.352  1.00 18.38           C
ATOM    222  O   LEU A  30      81.028  31.404   5.151  1.00 22.58           O
ATOM    223  CB  LEU A  30      83.251  32.217   7.103  1.00 15.67           C
ATOM    224  CG  LEU A  30      83.798  33.432   7.858  1.00 20.86           C
ATOM    225  CD1 LEU A  30      85.311  33.492   7.725  1.00 23.86           C
ATOM    226  CD2 LEU A  30      83.087  34.691   7.364  1.00 26.06           C
ATOM    227  N   GLN A  31      80.777  29.940   6.910  1.00 14.89           N
ATOM    228  CA  GLN A  31      80.127  28.925   6.074  1.00 26.76           C
ATOM    229  C   GLN A  31      78.798  29.457   5.547  1.00 21.31           C
ATOM    230  O   GLN A  31      78.295  28.890   4.581  1.00 22.59           O
ATOM    231  CB  GLN A  31      79.871  27.645   6.866  1.00 25.16           C
ATOM    232  CG  GLN A  31      78.901  27.767   8.012  1.00 23.57           C
ATOM    233  CD  GLN A  31      79.056  26.683   9.064  1.00 39.20           C
ATOM    234  OE1 GLN A  31      78.869  25.525   8.672  1.00 36.51           O
ATOM    235  NE2 GLN A  31      79.351  26.949  10.338  1.00 26.64           N
ATOM    236  N   PHE A  32      78.227  30.495   6.118  1.00 12.34           N
ATOM    237  CA  PHE A  32      76.955  31.047   5.667  1.00 12.20           C
ATOM    238  C   PHE A  32      77.114  32.332   4.865  1.00 14.08           C
ATOM    239  O   PHE A  32      76.148  32.756   4.236  1.00 16.23           O
ATOM    240  CB  PHE A  32      76.035  31.352   6.875  1.00 12.61           C
ATOM    241  CG  PHE A  32      75.951  30.107   7.768  1.00 13.14           C
ATOM    242  CD1 PHE A  32      75.358  28.960   7.262  1.00 20.26           C
ATOM    243  CD2 PHE A  32      76.468  30.132   9.039  1.00 17.10           C
ATOM    244  CE1 PHE A  32      75.306  27.811   8.053  1.00 26.13           C
ATOM    245  CE2 PHE A  32      76.423  28.968   9.831  1.00 24.13           C
ATOM    246  CZ  PHE A  32      75.833  27.818   9.338  1.00 22.96           C
ATOM    247  N   CYS A  33      78.247  33.002   4.875  1.00 13.23           N
ATOM    248  CA  CYS A  33      78.379  34.336   4.314  1.00 11.25           C
ATOM    249  C   CYS A  33      79.078  34.312   2.956  1.00 11.63           C
ATOM    250  O   CYS A  33      80.131  33.673   2.857  1.00 16.56           O
ATOM    251  CB  CYS A  33      79.241  35.213   5.237  1.00 13.06           C
ATOM    252  SG  CYS A  33      78.577  35.413   6.903  1.00 13.41           S
ATOM    253  N   SER A  34      78.575  35.013   1.964  1.00 11.89           N
ATOM    254  CA  SER A  34      79.319  35.128   0.722  1.00 12.52           C
ATOM    255  C   SER A  34      80.351  36.238   0.779  1.00 14.59           C
ATOM    256  O   SER A  34      81.379  36.212   0.065  1.00 14.99           O
ATOM    257  CB  SER A  34      78.342  35.382  -0.416  1.00 13.86           C
ATOM    258  OG  SER A  34      77.645  36.606  -0.249  1.00 13.60           O
ATOM    259  N   HIS A  35      80.075  37.236   1.629  1.00 10.76           N
ATOM    260  CA  HIS A  35      80.944  38.378   1.770  1.00 10.97           C
ATOM    261  C   HIS A  35      81.061  38.678   3.285  1.00 10.92           C
ATOM    262  O   HIS A  35      80.122  38.394   4.014  1.00 10.25           O
ATOM    263  CB  HIS A  35      80.399  39.616   1.071  1.00 10.77           C
ATOM    264  CG  HIS A  35      80.164  39.512  -0.414  1.00  9.30           C
ATOM    265  ND1 HIS A  35      79.259  38.634  -0.950  1.00 15.06           N
ATOM    266  CD2 HIS A  35      80.748  40.227  -1.400  1.00 11.78           C
ATOM    267  CE1 HIS A  35      79.282  38.791  -2.284  1.00 13.80           C
ATOM    268  NE2 HIS A  35      80.162  39.746  -2.560  1.00 13.46           N
ATOM    269  N   LEU A  36      82.202  39.244   3.636  1.00 10.72           N
ATOM    270  CA  LEU A  36      82.437  39.703   5.007  1.00  8.75           C
ATOM    271  C   LEU A  36      82.860  41.154   4.878  1.00  9.88           C
ATOM    272  O   LEU A  36      83.765  41.482   4.072  1.00 11.25           O
ATOM    273  CB  LEU A  36      83.501  38.846   5.619  1.00 10.95           C
ATOM    274  CG  LEU A  36      83.812  39.065   7.094  1.00 12.84           C
ATOM    275  CD1 LEU A  36      82.570  38.806   7.931  1.00 14.16           C
ATOM    276  CD2 LEU A  36      84.950  38.128   7.474  1.00 14.55           C
ATOM    277  N   VAL A  37      82.249  42.039   5.634  1.00  8.03           N
ATOM    278  CA  VAL A  37      82.557  43.446   5.519  1.00  8.14           C
ATOM    279  C   VAL A  37      83.120  43.928   6.856  1.00  8.30           C
ATOM    280  O   VAL A  37      82.376  43.860   7.847  1.00  9.28           O
ATOM    281  CB  VAL A  37      81.385  44.297   5.041  1.00  9.02           C
ATOM    282  CG1 VAL A  37      81.848  45.747   4.801  1.00  9.81           C
ATOM    283  CG2 VAL A  37      80.763  43.684   3.787  1.00  9.68           C
ATOM    284  N   TYR A  38      84.364  44.348   6.851  1.00  7.81           N
ATOM    285  CA  TYR A  38      85.025  44.790   8.076  1.00 10.01           C
ATOM    286  C   TYR A  38      84.651  46.230   8.366  1.00  9.01           C
ATOM    287  O   TYR A  38      84.928  47.137   7.573  1.00  9.53           O
ATOM    288  CB  TYR A  38      86.529  44.745   7.867  1.00  9.16           C
ATOM    289  CG  TYR A  38      87.399  44.843   9.122  1.00  8.80           C
ATOM    290  CD1 TYR A  38      88.055  43.695   9.546  1.00 10.04           C
ATOM    291  CD2 TYR A  38      87.542  46.024   9.817  1.00  9.16           C
ATOM    292  CE1 TYR A  38      88.859  43.779  10.679  1.00 10.61           C
ATOM    293  CE2 TYR A  38      88.363  46.104  10.964  1.00 10.42           C
ATOM    294  CZ  TYR A  38      88.970  44.961  11.325  1.00  9.19           C
ATOM    295  OH  TYR A  38      89.791  44.993  12.478  1.00 14.58           O
ATOM    296  N   GLY A  39      83.981  46.422   9.516  1.00  8.95           N
ATOM    297  CA  GLY A  39      83.579  47.779   9.898  1.00 10.69           C
ATOM    298  C   GLY A  39      84.414  48.258  11.101  1.00  9.72           C
ATOM    299  O   GLY A  39      84.651  47.433  11.989  1.00 10.63           O
ATOM    300  N   TYR A  40      84.828  49.499  11.114  1.00  9.84           N
ATOM    301  CA  TYR A  40      84.642  50.541  10.144  1.00 10.58           C
ATOM    302  C   TYR A  40      85.887  51.427  10.129  1.00 13.46           C
ATOM    303  O   TYR A  40      86.446  51.699  11.214  1.00 13.32           O
ATOM    304  CB  TYR A  40      83.426  51.405  10.465  1.00 11.19           C
ATOM    305  CG  TYR A  40      82.164  50.600  10.419  1.00 10.27           C
ATOM    306  CD1 TYR A  40      81.449  50.468   9.225  1.00  9.72           C
ATOM    307  CD2 TYR A  40      81.634  49.926  11.523  1.00 12.13           C
ATOM    308  CE1 TYR A  40      80.288  49.719   9.152  1.00  9.74           C
ATOM    309  CE2 TYR A  40      80.490  49.181  11.452  1.00 11.64           C
ATOM    310  CZ  TYR A  40      79.794  49.072  10.244  1.00 10.95           C
ATOM    311  OH  TYR A  40      78.633  48.333  10.175  1.00 12.25           O
ATOM    312  N   ALA A  41      86.249  51.906   8.959  1.00 10.64           N
ATOM    313  CA  ALA A  41      87.236  52.984   8.876  1.00 10.79           C
ATOM    314  C   ALA A  41      86.486  54.298   8.993  1.00 11.75           C
ATOM    315  O   ALA A  41      85.275  54.387   8.810  1.00 11.71           O
ATOM    316  CB  ALA A  41      87.980  52.919   7.542  1.00 11.83           C
ATOM    317  N   GLY A  42      87.215  55.394   9.315  1.00 11.54           N
ATOM    318  CA  GLY A  42      86.589  56.681   9.321  1.00 13.06           C
ATOM    319  C   GLY A  42      87.365  57.713   8.504  1.00 12.39           C
ATOM    320  O   GLY A  42      88.289  57.313   7.807  1.00 13.48           O
ATOM    321  N   LEU A  43      86.950  58.969   8.662  1.00 11.10           N
ATOM    322  CA  LEU A  43      87.635  60.062   8.017  1.00 13.54           C
ATOM    323  C   LEU A  43      88.408  60.912   9.040  1.00 14.30           C
ATOM    324  O   LEU A  43      87.827  61.288  10.050  1.00 15.47           O
ATOM    325  CB  LEU A  43      86.657  61.028   7.322  1.00 14.61           C
ATOM    326  CG  LEU A  43      85.768  60.404   6.236  1.00 11.65           C
ATOM    327  CD1 LEU A  43      84.943  61.517   5.614  1.00 13.40           C
ATOM    328  CD2 LEU A  43      86.637  59.685   5.241  1.00 14.17           C
ATOM    329  N   ARG A  44      89.663  61.202   8.749  1.00 14.20           N
ATOM    330  CA  ARG A  44      90.408  62.051   9.711  1.00 15.45           C
ATOM    331  C   ARG A  44      89.809  63.439   9.753  1.00 19.62           C
ATOM    332  O   ARG A  44      89.531  64.056   8.710  1.00 20.21           O
ATOM    333  CB  ARG A  44      91.865  62.171   9.293  1.00 16.94           C
ATOM    334  CG  ARG A  44      92.606  60.858   9.153  1.00 19.86           C
ATOM    335  CD  ARG A  44      94.106  61.133   9.034  1.00 23.95           C
ATOM    336  NE  ARG A  44      94.916  59.926   9.011  1.00 22.63           N
ATOM    337  CZ  ARG A  44      95.264  59.199  10.069  1.00 20.76           C
ATOM    338  NH1 ARG A  44      94.905  59.492  11.298  1.00 29.16           N
ATOM    339  NH2 ARG A  44      96.017  58.119   9.862  1.00 31.60           N
ATOM    340  N   GLY A  45      89.642  63.972  10.977  1.00 19.03           N
ATOM    341  CA  GLY A  45      89.181  65.350  11.059  1.00 23.14           C
ATOM    342  C   GLY A  45      90.091  66.377  10.408  1.00 18.56           C
ATOM    343  O   GLY A  45      89.627  67.395   9.902  1.00 30.12           O
ATOM    344  N   GLU A  46      91.397  66.170  10.384  1.00 24.23           N
ATOM    345  CA  GLU A  46      92.284  67.192   9.834  1.00 35.61           C
ATOM    346  C   GLU A  46      92.377  67.235   8.323  1.00 37.56           C
ATOM    347  O   GLU A  46      92.655  68.316   7.772  1.00 35.23           O
ATOM    348  CB  GLU A  46      93.703  66.931  10.384  1.00 58.23           C
ATOM    349  CG  GLU A  46      94.244  65.579   9.934  1.00 73.59           C
ATOM    350  CD  GLU A  46      94.283  64.541  11.043  1.00 87.52           C
ATOM    351  OE1 GLU A  46      93.441  64.575  11.972  1.00 60.89           O
ATOM    352  OE2 GLU A  46      95.189  63.675  10.972  1.00110.24           O
ATOM    353  N   ASN A  47      92.215  66.114   7.617  1.00 18.72           N
ATOM    354  CA  ASN A  47      92.454  66.122   6.185  1.00 22.14           C
ATOM    355  C   ASN A  47      91.447  65.215   5.428  1.00 16.99           C
ATOM    356  O   ASN A  47      91.655  65.140   4.227  1.00 19.21           O
ATOM    357  CB  ASN A  47      93.863  65.664   5.765  1.00 20.57           C
ATOM    358  CG  ASN A  47      94.264  64.358   6.430  1.00 26.26           C
ATOM    359  OD1 ASN A  47      93.443  63.464   6.663  1.00 18.85           O
ATOM    360  ND2 ASN A  47      95.538  64.206   6.788  1.00 31.59           N
ATOM    361  N   LEU A  48      90.509  64.628   6.142  1.00 16.29           N
ATOM    362  CA  LEU A  48      89.446  63.782   5.529  1.00 14.65           C
ATOM    363  C   LEU A  48      89.979  62.543   4.881  1.00 16.13           C
ATOM    364  O   LEU A  48      89.333  61.862   4.060  1.00 18.88           O
ATOM    365  CB  LEU A  48      88.643  64.610   4.527  1.00 15.36           C
ATOM    366  CG  LEU A  48      88.081  65.937   5.060  1.00 17.50           C
ATOM    367  CD1 LEU A  48      87.264  66.647   4.007  1.00 21.93           C
ATOM    368  CD2 LEU A  48      87.252  65.685   6.320  1.00 17.90           C
ATOM    369  N   GLN A  49      91.194  62.093   5.164  1.00 15.72           N
ATOM    370  CA  GLN A  49      91.676  60.807   4.712  1.00 15.35           C
ATOM    371  C   GLN A  49      90.989  59.658   5.448  1.00 14.86           C
ATOM    372  O   GLN A  49      90.564  59.767   6.595  1.00 14.27           O
ATOM    373  CB  GLN A  49      93.205  60.672   4.940  1.00 20.04           C
ATOM    374  CG  GLN A  49      93.959  61.533   3.944  1.00 20.60           C
ATOM    375  CD  GLN A  49      95.458  61.432   4.045  1.00 32.98           C
ATOM    376  OE1 GLN A  49      95.967  60.412   4.483  1.00 38.70           O
ATOM    377  NE2 GLN A  49      96.109  62.526   3.649  1.00 32.46           N
ATOM    378  N   ALA A  50      90.858  58.535   4.743  1.00 13.50           N
ATOM    379  CA  ALA A  50      90.369  57.319   5.381  1.00 13.35           C
ATOM    380  C   ALA A  50      91.432  56.777   6.326  1.00 14.70           C
ATOM    381  O   ALA A  50      92.617  56.778   5.947  1.00 15.92           O
ATOM    382  CB  ALA A  50      90.014  56.258   4.324  1.00 14.67           C
ATOM    383  N   TYR A  51      90.971  56.267   7.466  1.00 13.68           N
ATOM    384  CA  TYR A  51      91.941  55.769   8.448  1.00 13.99           C
ATOM    385  C   TYR A  51      91.271  54.762   9.345  1.00 16.10           C
ATOM    386  O   TYR A  51      90.049  54.695   9.522  1.00 14.09           O
ATOM    387  CB  TYR A  51      92.523  56.949   9.285  1.00 15.30           C
ATOM    388  CG  TYR A  51      91.634  57.455  10.382  1.00 16.48           C
ATOM    389  CD1 TYR A  51      90.411  58.067  10.172  1.00 16.66           C
ATOM    390  CD2 TYR A  51      92.028  57.326  11.728  1.00 17.83           C
ATOM    391  CE1 TYR A  51      89.588  58.529  11.176  1.00 17.27           C
ATOM    392  CE2 TYR A  51      91.215  57.785  12.738  1.00 23.14           C
ATOM    393  CZ  TYR A  51      90.015  58.390  12.478  1.00 22.12           C
ATOM    394  OH  TYR A  51      89.218  58.826  13.502  1.00 22.73           O
ATOM    395  N   SER A  52      92.096  53.946   9.995  1.00 14.41           N
ATOM    396  CA  SER A  52      91.635  53.013  10.998  1.00 16.51           C
ATOM    397  C   SER A  52      91.289  53.711  12.307  1.00 16.28           C
ATOM    398  O   SER A  52      92.143  54.503  12.750  1.00 18.87           O
ATOM    399  CB  SER A  52      92.762  51.991  11.243  1.00 15.94           C
ATOM    400  OG  SER A  52      92.444  51.301  12.429  1.00 16.31           O
ATOM    401  N   MET A  53      90.115  53.441  12.860  1.00 16.25           N
ATOM    402  CA  MET A  53      89.768  54.137  14.116  1.00 16.21           C
ATOM    403  C   MET A  53      90.291  53.379  15.321  1.00 17.82           C
ATOM    404  O   MET A  53      90.057  53.763  16.484  1.00 21.15           O
ATOM    405  CB  MET A  53      88.240  54.331  14.150  1.00 18.74           C
ATOM    406  CG  MET A  53      87.823  55.269  13.031  1.00 19.65           C
ATOM    407  SD  MET A  53      86.103  55.819  13.090  1.00 21.87           S
ATOM    408  CE  MET A  53      85.328  54.311  12.484  1.00 24.68           C
ATOM    409  N   ASN A  54      90.986  52.266  15.095  1.00 14.83           N
ATOM    410  CA  ASN A  54      91.694  51.553  16.155  1.00 14.50           C
ATOM    411  C   ASN A  54      92.938  50.900  15.545  1.00 10.81           C
ATOM    412  O   ASN A  54      92.958  49.694  15.376  1.00 13.57           O
ATOM    413  CB  ASN A  54      90.855  50.460  16.813  1.00 16.79           C
ATOM    414  CG  ASN A  54      91.510  49.850  18.029  1.00 17.99           C
ATOM    415  OD1 ASN A  54      92.703  50.007  18.323  1.00 18.02           O
ATOM    416  ND2 ASN A  54      90.759  49.084  18.839  1.00 23.53           N
ATOM    417  N   GLU A  55      93.913  51.792  15.313  1.00 12.12           N
ATOM    418  CA  GLU A  55      95.111  51.286  14.626  1.00 12.55           C
ATOM    419  C   GLU A  55      95.813  50.182  15.399  1.00 11.42           C
ATOM    420  O   GLU A  55      96.365  49.229  14.872  1.00 11.12           O
ATOM    421  CB  GLU A  55      96.064  52.456  14.381  1.00 15.82           C
ATOM    422  CG  GLU A  55      95.541  53.481  13.389  1.00 24.96           C
ATOM    423  CD  GLU A  55      96.670  54.401  12.924  1.00 39.40           C
ATOM    424  OE1 GLU A  55      97.636  54.540  13.720  1.00 21.33           O
ATOM    425  OE2 GLU A  55      96.523  54.923  11.792  1.00 42.15           O
ATOM    426  N   ASN A  56      95.803  50.365  16.745  1.00 12.80           N
ATOM    427  CA  ASN A  56      96.507  49.354  17.535  1.00 11.39           C
ATOM    428  C   ASN A  56      96.019  47.955  17.264  1.00 12.18           C
ATOM    429  O   ASN A  56      96.778  46.987  17.109  1.00 14.25           O
ATOM    430  CB  ASN A  56      96.378  49.670  19.053  1.00 11.77           C
ATOM    431  CG  ASN A  56      97.333  48.762  19.823  1.00 16.43           C
ATOM    432  OD1 ASN A  56      98.534  48.685  19.545  1.00 16.66           O
ATOM    433  ND2 ASN A  56      96.843  48.090  20.838  1.00 18.30           N
ATOM    434  N   LEU A  57      94.707  47.771  17.148  1.00 12.02           N
ATOM    435  CA  LEU A  57      94.124  46.488  16.827  1.00 10.84           C
ATOM    436  C   LEU A  57      94.182  46.146  15.323  1.00  9.31           C
ATOM    437  O   LEU A  57      94.662  45.081  14.974  1.00 10.94           O
ATOM    438  CB  LEU A  57      92.669  46.457  17.336  1.00 13.24           C
ATOM    439  CG  LEU A  57      91.912  45.191  16.973  1.00 15.03           C
ATOM    440  CD1 LEU A  57      92.489  43.944  17.621  1.00 17.28           C
ATOM    441  CD2 LEU A  57      90.442  45.346  17.393  1.00 18.93           C
ATOM    442  N   ASP A  58      93.660  47.068  14.501  1.00 10.70           N
ATOM    443  CA  ASP A  58      93.456  46.771  13.066  1.00 10.65           C
ATOM    444  C   ASP A  58      94.801  46.568  12.341  1.00 10.43           C
ATOM    445  O   ASP A  58      94.869  45.712  11.475  1.00  9.94           O
ATOM    446  CB  ASP A  58      92.700  47.894  12.388  1.00 11.92           C
ATOM    447  CG  ASP A  58      91.242  48.207  12.842  1.00 10.96           C
ATOM    448  OD1 ASP A  58      90.709  47.283  13.465  1.00 13.68           O
ATOM    449  OD2 ASP A  58      90.830  49.317  12.532  1.00 13.84           O
ATOM    450  N   ILE A  59      95.779  47.370  12.753  1.00 10.28           N
ATOM    451  CA  ILE A  59      97.094  47.390  12.066  1.00 10.44           C
ATOM    452  C   ILE A  59      98.160  46.672  12.908  1.00  9.81           C
ATOM    453  O   ILE A  59      98.752  45.694  12.499  1.00 10.22           O
ATOM    454  CB  ILE A  59      97.459  48.832  11.736  1.00  9.84           C
ATOM    455  CG1 ILE A  59      96.483  49.436  10.703  1.00 12.59           C
ATOM    456  CG2 ILE A  59      98.893  48.951  11.195  1.00 10.36           C
ATOM    457  CD1 ILE A  59      96.690  50.920  10.443  1.00 13.07           C
ATOM    458  N   TYR A  60      98.392  47.238  14.118  1.00 11.61           N
ATOM    459  CA  TYR A  60      99.590  46.749  14.858  1.00 10.38           C
ATOM    460  C   TYR A  60      99.345  45.391  15.442  1.00 11.69           C
ATOM    461  O   TYR A  60     100.296  44.650  15.751  1.00 13.69           O
ATOM    462  CB  TYR A  60     100.044  47.829  15.914  1.00 11.55           C
ATOM    463  CG  TYR A  60     100.432  49.030  15.093  1.00 10.15           C
ATOM    464  CD1 TYR A  60      99.581  50.094  14.884  1.00 12.11           C
ATOM    465  CD2 TYR A  60     101.694  49.020  14.465  1.00 10.09           C
ATOM    466  CE1 TYR A  60      99.963  51.180  14.099  1.00 13.92           C
ATOM    467  CE2 TYR A  60     102.055  50.085  13.687  1.00 11.41           C
ATOM    468  CZ  TYR A  60     101.223  51.154  13.497  1.00 12.71           C
ATOM    469  OH  TYR A  60     101.604  52.221  12.688  1.00 13.92           O
ATOM    470  N   LYS A  61      98.098  44.885  15.592  1.00 10.76           N
ATOM    471  CA  LYS A  61      97.871  43.501  15.940  1.00 12.54           C
ATOM    472  C   LYS A  61      97.151  42.729  14.821  1.00  9.64           C
ATOM    473  O   LYS A  61      96.590  41.675  15.008  1.00 11.24           O
ATOM    474  CB  LYS A  61      97.089  43.382  17.285  1.00 17.65           C
ATOM    475  CG  LYS A  61      98.000  44.013  18.371  1.00 17.31           C
ATOM    476  CD  LYS A  61      97.503  43.809  19.796  1.00 20.61           C
ATOM    477  CE  LYS A  61      96.241  44.658  19.966  1.00 26.63           C
ATOM    478  NZ  LYS A  61      95.847  44.735  21.412  1.00 28.77           N
ATOM    479  N   HIS A  62      97.219  43.306  13.611  1.00 10.41           N
ATOM    480  CA  HIS A  62      96.849  42.612  12.387  1.00 10.31           C
ATOM    481  C   HIS A  62      95.376  42.207  12.335  1.00 10.48           C
ATOM    482  O   HIS A  62      95.055  41.273  11.618  1.00 11.14           O
ATOM    483  CB  HIS A  62      97.682  41.331  12.170  1.00 11.79           C
ATOM    484  CG  HIS A  62      99.168  41.567  12.119  1.00 11.34           C
ATOM    485  ND1 HIS A  62      99.786  42.155  11.054  1.00 11.28           N
ATOM    486  CD2 HIS A  62     100.115  41.288  13.057  1.00 14.23           C
ATOM    487  CE1 HIS A  62     101.090  42.230  11.341  1.00 14.38           C
ATOM    488  NE2 HIS A  62     101.337  41.722  12.518  1.00 11.92           N
ATOM    489  N   GLN A  63      94.489  42.924  13.024  1.00 11.08           N
ATOM    490  CA  GLN A  63      93.102  42.389  12.908  1.00 11.75           C
ATOM    491  C   GLN A  63      92.544  42.531  11.479  1.00 10.18           C
ATOM    492  O   GLN A  63      91.756  41.632  11.107  1.00 11.21           O
ATOM    493  CB  GLN A  63      92.248  43.040  13.970  1.00 10.15           C
ATOM    494  CG  GLN A  63      90.841  42.442  14.137  1.00 12.99           C
ATOM    495  CD  GLN A  63      90.835  40.948  14.395  1.00 11.50           C
ATOM    496  OE1 GLN A  63      91.804  40.246  14.728  1.00 13.32           O
ATOM    497  NE2 GLN A  63      89.617  40.396  14.234  1.00 12.32           N
ATOM    498  N   PHE A  64      92.915  43.585  10.712  1.00  9.22           N
ATOM    499  CA  PHE A  64      92.416  43.617   9.336  1.00  9.33           C
ATOM    500  C   PHE A  64      92.760  42.340   8.602  1.00 12.54           C
ATOM    501  O   PHE A  64      91.888  41.705   7.970  1.00 11.49           O
ATOM    502  CB  PHE A  64      93.001  44.760   8.541  1.00 10.48           C
ATOM    503  CG  PHE A  64      92.563  46.164   8.776  1.00  9.71           C
ATOM    504  CD1 PHE A  64      91.222  46.466   9.082  1.00 10.11           C
ATOM    505  CD2 PHE A  64      93.457  47.219   8.658  1.00  8.96           C
ATOM    506  CE1 PHE A  64      90.837  47.779   9.207  1.00  9.07           C
ATOM    507  CE2 PHE A  64      93.082  48.529   8.752  1.00  9.20           C
ATOM    508  CZ  PHE A  64      91.738  48.811   9.024  1.00 10.48           C
ATOM    509  N   SER A  65      94.045  41.948   8.625  1.00 10.27           N
ATOM    510  CA  SER A  65      94.429  40.803   7.811  1.00 10.52           C
ATOM    511  C   SER A  65      94.163  39.479   8.477  1.00 11.46           C
ATOM    512  O   SER A  65      94.083  38.436   7.840  1.00 11.73           O
ATOM    513  CB  SER A  65      95.893  40.939   7.394  1.00 11.52           C
ATOM    514  OG  SER A  65      96.756  40.802   8.516  1.00 11.92           O
ATOM    515  N   GLU A  66      93.927  39.470   9.808  1.00 11.60           N
ATOM    516  CA  GLU A  66      93.416  38.253  10.422  1.00 12.83           C
ATOM    517  C   GLU A  66      92.029  37.933   9.789  1.00 13.82           C
ATOM    518  O   GLU A  66      91.686  36.771   9.586  1.00 15.37           O
ATOM    519  CB  GLU A  66      93.292  38.323  11.948  1.00 13.09           C
ATOM    520  CG  GLU A  66      94.609  38.242  12.708  1.00 13.78           C
ATOM    521  CD  GLU A  66      95.358  36.980  12.379  1.00 25.29           C
ATOM    522  OE1 GLU A  66      94.950  35.876  12.796  1.00 29.50           O
ATOM    523  OE2 GLU A  66      96.362  37.020  11.636  1.00 26.03           O
ATOM    524  N   VAL A  67      91.295  39.000   9.506  1.00 11.30           N
ATOM    525  CA  VAL A  67      89.997  38.764   8.881  1.00 13.87           C
ATOM    526  C   VAL A  67      90.161  38.522   7.381  1.00 10.05           C
ATOM    527  O   VAL A  67      89.579  37.565   6.845  1.00 13.06           O
ATOM    528  CB  VAL A  67      89.085  39.961   9.186  1.00 12.52           C
ATOM    529  CG1 VAL A  67      87.759  39.825   8.442  1.00 12.86           C
ATOM    530  CG2 VAL A  67      88.779  40.105  10.668  1.00 13.47           C
ATOM    531  N   THR A  68      90.936  39.346   6.657  1.00 11.23           N
ATOM    532  CA  THR A  68      90.953  39.074   5.201  1.00 12.12           C
ATOM    533  C   THR A  68      91.616  37.746   4.910  1.00 14.45           C
ATOM    534  O   THR A  68      91.240  37.080   3.919  1.00 14.44           O
ATOM    535  CB  THR A  68      91.663  40.176   4.419  1.00 13.71           C
ATOM    536  OG1 THR A  68      93.046  40.251   4.881  1.00 12.03           O
ATOM    537  CG2 THR A  68      91.037  41.534   4.652  1.00 12.18           C
ATOM    538  N   SER A  69      92.606  37.332   5.717  1.00 11.79           N
ATOM    539  CA  SER A  69      93.208  36.043   5.426  1.00 13.30           C
ATOM    540  C   SER A  69      92.299  34.861   5.645  1.00 15.24           C
ATOM    541  O   SER A  69      92.673  33.722   5.294  1.00 17.21           O
ATOM    542  CB  SER A  69      94.517  35.905   6.235  1.00 16.11           C
ATOM    543  OG  SER A  69      94.210  35.729   7.616  1.00 18.75           O
ATOM    544  N   LEU A  70      91.090  35.082   6.164  1.00 13.24           N
ATOM    545  CA  LEU A  70      90.148  33.962   6.228  1.00 15.87           C
ATOM    546  C   LEU A  70      89.787  33.474   4.821  1.00 14.95           C
ATOM    547  O   LEU A  70      89.221  32.376   4.724  1.00 16.88           O
ATOM    548  CB  LEU A  70      88.917  34.365   7.068  1.00 16.04           C
ATOM    549  CG  LEU A  70      89.230  34.628   8.546  1.00 17.78           C
ATOM    550  CD1 LEU A  70      88.012  35.214   9.235  1.00 21.21           C
ATOM    551  CD2 LEU A  70      89.745  33.367   9.204  1.00 18.64           C
ATOM    552  N   LYS A  71      90.133  34.229   3.791  1.00 15.84           N
ATOM    553  CA  LYS A  71      89.917  33.740   2.417  1.00 16.99           C
ATOM    554  C   LYS A  71      90.724  32.469   2.157  1.00 29.65           C
ATOM    555  O   LYS A  71      90.399  31.675   1.275  1.00 24.49           O
ATOM    556  CB  LYS A  71      90.334  34.782   1.387  1.00 19.59           C
ATOM    557  CG  LYS A  71      89.345  35.914   1.206  1.00 16.27           C
ATOM    558  CD  LYS A  71      89.768  36.967   0.210  1.00 21.29           C
ATOM    559  CE  LYS A  71      90.757  37.951   0.845  1.00 18.53           C
ATOM    560  NZ  LYS A  71      91.465  38.761  -0.200  1.00 20.46           N
ATOM    561  N   ARG A  72      91.796  32.262   2.932  1.00 24.83           N
ATOM    562  CA  ARG A  72      92.557  31.027   2.745  1.00 25.56           C
ATOM    563  C   ARG A  72      91.718  29.812   3.092  1.00 27.23           C
ATOM    564  O   ARG A  72      91.961  28.721   2.552  1.00 30.47           O
ATOM    565  CB  ARG A  72      93.806  31.010   3.655  1.00 28.54           C
ATOM    566  CG  ARG A  72      94.773  32.135   3.338  1.00 36.60           C
ATOM    567  CD  ARG A  72      95.946  32.259   4.304  1.00 40.67           C
ATOM    568  NE  ARG A  72      96.659  33.524   4.036  1.00 42.55           N
ATOM    569  CZ  ARG A  72      97.388  34.162   4.938  1.00 51.82           C
ATOM    570  NH1 ARG A  72      97.510  33.672   6.166  1.00 72.89           N
ATOM    571  NH2 ARG A  72      97.996  35.295   4.613  1.00 68.51           N
ATOM    572  N   LYS A  73      90.771  29.982   4.012  1.00 21.08           N
ATOM    573  CA  LYS A  73      89.932  28.881   4.446  1.00 20.01           C
ATOM    574  C   LYS A  73      88.603  28.841   3.678  1.00 25.15           C
ATOM    575  O   LYS A  73      87.955  27.808   3.593  1.00 27.18           O
ATOM    576  CB  LYS A  73      89.585  28.934   5.924  1.00 24.61           C
ATOM    577  CG  LYS A  73      90.756  28.613   6.838  1.00 38.61           C
ATOM    578  CD  LYS A  73      90.345  28.685   8.300  1.00 41.53           C
ATOM    579  CE  LYS A  73      91.549  28.494   9.206  1.00 50.56           C
ATOM    580  NZ  LYS A  73      91.368  29.106  10.555  1.00 43.86           N
ATOM    581  N   TYR A  74      88.194  29.987   3.141  1.00 20.11           N
ATOM    582  CA  TYR A  74      86.971  30.101   2.353  1.00 20.11           C
ATOM    583  C   TYR A  74      87.327  30.809   1.059  1.00 22.36           C
ATOM    584  O   TYR A  74      87.177  32.031   0.932  1.00 19.20           O
ATOM    585  CB  TYR A  74      85.909  30.870   3.142  1.00 18.85           C
ATOM    586  CG  TYR A  74      85.645  30.167   4.464  1.00 27.47           C
ATOM    587  CD1 TYR A  74      86.389  30.444   5.605  1.00 27.83           C
ATOM    588  CD2 TYR A  74      84.641  29.214   4.534  1.00 32.09           C
ATOM    589  CE1 TYR A  74      86.115  29.776   6.778  1.00 37.20           C
ATOM    590  CE2 TYR A  74      84.352  28.536   5.704  1.00 23.97           C
ATOM    591  CZ  TYR A  74      85.108  28.833   6.818  1.00 34.28           C
ATOM    592  OH  TYR A  74      84.832  28.169   8.002  1.00 43.97           O
ATOM    593  N   PRO A  75      87.873  30.103   0.067  1.00 25.69           N
ATOM    594  CA  PRO A  75      88.492  30.769  -1.093  1.00 31.00           C
ATOM    595  C   PRO A  75      87.545  31.622  -1.919  1.00 25.35           C
ATOM    596  O   PRO A  75      88.012  32.576  -2.549  1.00 34.58           O
ATOM    597  CB  PRO A  75      88.989  29.596  -1.979  1.00 30.17           C
ATOM    598  CG  PRO A  75      88.123  28.458  -1.538  1.00 33.33           C
ATOM    599  CD  PRO A  75      87.975  28.625  -0.036  1.00 28.06           C
ATOM    600  N   HIS A  76      86.238  31.334  -1.915  1.00 21.91           N
ATOM    601  CA  HIS A  76      85.369  32.240  -2.679  1.00 21.49           C
ATOM    602  C   HIS A  76      84.904  33.451  -1.885  1.00 20.27           C
ATOM    603  O   HIS A  76      84.224  34.316  -2.449  1.00 16.88           O
ATOM    604  CB  HIS A  76      84.115  31.491  -3.179  1.00 25.62           C
ATOM    605  CG  HIS A  76      84.510  30.415  -4.155  1.00 41.74           C
ATOM    606  ND1 HIS A  76      84.822  30.680  -5.471  1.00 48.16           N
ATOM    607  CD2 HIS A  76      84.675  29.083  -3.994  1.00 48.33           C
ATOM    608  CE1 HIS A  76      85.147  29.557  -6.086  1.00 46.58           C
ATOM    609  NE2 HIS A  76      85.066  28.572  -5.209  1.00 50.06           N
ATOM    610  N   LEU A  77      85.205  33.551  -0.597  1.00 14.85           N
ATOM    611  CA  LEU A  77      84.724  34.629   0.259  1.00 13.99           C
ATOM    612  C   LEU A  77      85.266  35.943  -0.217  1.00 11.70           C
ATOM    613  O   LEU A  77      86.476  35.976  -0.537  1.00 15.72           O
ATOM    614  CB  LEU A  77      85.244  34.406   1.701  1.00 13.94           C
ATOM    615  CG  LEU A  77      84.867  35.501   2.712  1.00 14.77           C
ATOM    616  CD1 LEU A  77      83.403  35.528   3.058  1.00 15.38           C
ATOM    617  CD2 LEU A  77      85.718  35.266   3.975  1.00 16.57           C
ATOM    618  N   LYS A  78      84.495  37.002  -0.294  1.00 10.88           N
ATOM    619  CA  LYS A  78      85.037  38.307  -0.605  1.00 10.08           C
ATOM    620  C   LYS A  78      85.000  39.176   0.653  1.00 10.53           C
ATOM    621  O   LYS A  78      83.948  39.175   1.331  1.00 11.28           O
ATOM    622  CB  LYS A  78      84.263  39.048  -1.694  1.00 12.49           C
ATOM    623  CG  LYS A  78      84.202  38.195  -2.983  1.00 15.85           C
ATOM    624  CD  LYS A  78      85.603  38.281  -3.607  1.00 17.83           C
ATOM    625  CE  LYS A  78      85.591  37.547  -4.965  1.00 31.88           C
ATOM    626  NZ  LYS A  78      86.998  37.430  -5.472  1.00 32.73           N
ATOM    627  N   VAL A  79      86.068  39.881   0.919  1.00 10.05           N
ATOM    628  CA  VAL A  79      86.146  40.647   2.194  1.00  9.17           C
ATOM    629  C   VAL A  79      86.310  42.101   1.868  1.00  9.91           C
ATOM    630  O   VAL A  79      87.282  42.500   1.211  1.00 11.13           O
ATOM    631  CB  VAL A  79      87.289  40.167   3.091  1.00 10.31           C
ATOM    632  CG1 VAL A  79      87.206  40.943   4.437  1.00 10.99           C
ATOM    633  CG2 VAL A  79      87.227  38.662   3.357  1.00 10.58           C
ATOM    634  N   LEU A  80      85.409  42.990   2.267  1.00  8.72           N
ATOM    635  CA  LEU A  80      85.507  44.400   1.954  1.00  8.66           C
ATOM    636  C   LEU A  80      85.799  45.208   3.210  1.00  7.68           C
ATOM    637  O   LEU A  80      85.510  44.683   4.309  1.00  9.73           O
ATOM    638  CB  LEU A  80      84.200  44.939   1.323  1.00  9.17           C
ATOM    639  CG  LEU A  80      83.880  44.378  -0.064  1.00 13.71           C
ATOM    640  CD1 LEU A  80      83.376  42.958  -0.045  1.00 17.97           C
ATOM    641  CD2 LEU A  80      82.846  45.300  -0.725  1.00 16.47           C
ATOM    642  N   LEU A  81      86.298  46.399   3.103  1.00  7.64           N
ATOM    643  CA  LEU A  81      86.466  47.322   4.209  1.00  7.50           C
ATOM    644  C   LEU A  81      85.429  48.401   4.106  1.00  8.51           C
ATOM    645  O   LEU A  81      85.301  49.052   3.035  1.00  9.17           O
ATOM    646  CB  LEU A  81      87.873  47.942   4.107  1.00  9.01           C
ATOM    647  CG  LEU A  81      88.126  49.045   5.115  1.00  9.69           C
ATOM    648  CD1 LEU A  81      88.090  48.530   6.539  1.00 11.07           C
ATOM    649  CD2 LEU A  81      89.520  49.651   4.888  1.00 11.21           C
ATOM    650  N   SER A  82      84.640  48.685   5.148  1.00  8.63           N
ATOM    651  CA  SER A  82      83.635  49.732   5.064  1.00  9.08           C
ATOM    652  C   SER A  82      84.095  51.023   5.715  1.00  9.86           C
ATOM    653  O   SER A  82      84.659  50.989   6.842  1.00 10.37           O
ATOM    654  CB  SER A  82      82.353  49.231   5.771  1.00  9.81           C
ATOM    655  OG  SER A  82      81.342  50.204   5.770  1.00  9.09           O
ATOM    656  N   VAL A  83      83.858  52.135   5.076  1.00  8.59           N
ATOM    657  CA  VAL A  83      84.106  53.461   5.585  1.00  9.20           C
ATOM    658  C   VAL A  83      82.821  54.080   6.107  1.00  9.95           C
ATOM    659  O   VAL A  83      81.825  54.139   5.376  1.00  9.68           O
ATOM    660  CB  VAL A  83      84.689  54.390   4.479  1.00 10.16           C
ATOM    661  CG1 VAL A  83      84.925  55.782   5.053  1.00 13.39           C
ATOM    662  CG2 VAL A  83      85.989  53.848   3.918  1.00 12.13           C
ATOM    663  N   GLY A  84      82.810  54.553   7.348  1.00  9.37           N
ATOM    664  CA  GLY A  84      81.695  55.321   7.909  1.00  9.58           C
ATOM    665  C   GLY A  84      80.768  54.430   8.709  1.00  9.83           C
ATOM    666  O   GLY A  84      81.022  54.050   9.850  1.00  9.86           O
ATOM    667  N   GLY A  85      79.632  54.062   8.090  1.00  8.17           N
ATOM    668  CA  GLY A  85      78.724  53.122   8.738  1.00  9.79           C
ATOM    669  C   GLY A  85      77.906  53.654   9.882  1.00 10.08           C
ATOM    670  O   GLY A  85      77.275  52.811  10.554  1.00 11.18           O
ATOM    671  N   ASP A  86      77.893  54.948  10.130  1.00 10.59           N
ATOM    672  CA  ASP A  86      77.366  55.601  11.319  1.00 10.46           C
ATOM    673  C   ASP A  86      78.229  55.248  12.538  1.00 12.95           C
ATOM    674  O   ASP A  86      77.817  55.485  13.689  1.00 14.46           O
ATOM    675  CB  ASP A  86      75.890  55.234  11.560  1.00 13.55           C
ATOM    676  CG  ASP A  86      74.972  55.972  10.591  1.00  9.89           C
ATOM    677  OD1 ASP A  86      75.317  57.075  10.098  1.00 12.53           O
ATOM    678  OD2 ASP A  86      73.918  55.363  10.317  1.00 11.07           O
ATOM    679  N   HIS A  87      79.411  54.705  12.350  1.00 10.75           N
ATOM    680  CA  HIS A  87      80.343  54.370  13.446  1.00 11.03           C
ATOM    681  C   HIS A  87      81.499  55.339  13.477  1.00 13.74           C
ATOM    682  O   HIS A  87      82.359  55.141  14.380  1.00 13.75           O
ATOM    683  CB  HIS A  87      80.848  52.920  13.304  1.00 10.86           C
ATOM    684  CG  HIS A  87      79.758  51.951  13.586  1.00 11.26           C
ATOM    685  ND1 HIS A  87      79.871  51.008  14.558  1.00 13.44           N
ATOM    686  CD2 HIS A  87      78.522  51.791  13.031  1.00 11.09           C
ATOM    687  CE1 HIS A  87      78.754  50.299  14.606  1.00 13.59           C
ATOM    688  NE2 HIS A  87      77.901  50.746  13.705  1.00 16.41           N
ATOM    689  N   ASP A  88      81.562  56.315  12.603  1.00 11.29           N
ATOM    690  CA  ASP A  88      82.570  57.366  12.684  1.00 11.07           C
ATOM    691  C   ASP A  88      81.869  58.525  13.361  1.00 11.65           C
ATOM    692  O   ASP A  88      81.166  59.316  12.771  1.00 12.69           O
ATOM    693  CB  ASP A  88      83.005  57.697  11.255  1.00 12.19           C
ATOM    694  CG  ASP A  88      84.002  58.822  11.149  1.00 15.37           C
ATOM    695  OD1 ASP A  88      84.320  59.418  12.207  1.00 14.04           O
ATOM    696  OD2 ASP A  88      84.459  59.139  10.035  1.00 12.39           O
ATOM    697  N   ILE A  89      82.099  58.517  14.696  1.00 13.74           N
ATOM    698  CA  ILE A  89      81.394  59.490  15.514  1.00 14.90           C
ATOM    699  C   ILE A  89      82.370  60.574  15.959  1.00 17.98           C
ATOM    700  O   ILE A  89      83.356  60.263  16.656  1.00 19.98           O
ATOM    701  CB  ILE A  89      80.726  58.785  16.689  1.00 19.85           C
ATOM    702  CG1 ILE A  89      79.635  57.801  16.188  1.00 17.96           C
ATOM    703  CG2 ILE A  89      80.189  59.785  17.705  1.00 18.02           C
ATOM    704  CD1 ILE A  89      79.395  56.666  17.163  1.00 23.84           C
ATOM    705  N   ASP A  90      82.097  61.805  15.534  1.00 14.19           N
ATOM    706  CA  ASP A  90      83.091  62.853  15.724  1.00 16.54           C
ATOM    707  C   ASP A  90      82.383  64.169  15.932  1.00 17.20           C
ATOM    708  O   ASP A  90      82.301  65.002  15.024  1.00 18.75           O
ATOM    709  CB  ASP A  90      83.991  62.833  14.499  1.00 15.96           C
ATOM    710  CG  ASP A  90      85.263  63.626  14.585  1.00 18.11           C
ATOM    711  OD1 ASP A  90      85.401  64.440  15.552  1.00 19.99           O
ATOM    712  OD2 ASP A  90      86.145  63.554  13.724  1.00 17.48           O
ATOM    713  N   PRO A  91      81.833  64.374  17.127  1.00 20.43           N
ATOM    714  CA  PRO A  91      81.093  65.611  17.377  1.00 21.41           C
ATOM    715  C   PRO A  91      81.922  66.880  17.157  1.00 21.58           C
ATOM    716  O   PRO A  91      81.344  67.941  16.837  1.00 24.97           O
ATOM    717  CB  PRO A  91      80.687  65.477  18.860  1.00 22.14           C
ATOM    718  CG  PRO A  91      81.586  64.447  19.441  1.00 22.48           C
ATOM    719  CD  PRO A  91      81.894  63.479  18.309  1.00 25.21           C
ATOM    720  N   ASP A  92      83.250  66.903  17.292  1.00 18.82           N
ATOM    721  CA  ASP A  92      83.945  68.177  17.063  1.00 24.69           C
ATOM    722  C   ASP A  92      84.346  68.397  15.626  1.00 30.17           C
ATOM    723  O   ASP A  92      84.864  69.452  15.248  1.00 25.46           O
ATOM    724  CB  ASP A  92      85.142  68.256  18.038  1.00 42.63           C
ATOM    725  CG  ASP A  92      84.619  67.900  19.433  1.00 50.59           C
ATOM    726  OD1 ASP A  92      84.728  66.718  19.840  1.00 37.85           O
ATOM    727  OD2 ASP A  92      84.060  68.774  20.117  1.00 57.75           O
ATOM    728  N   HIS A  93      84.097  67.413  14.754  1.00 19.35           N
ATOM    729  CA  HIS A  93      84.237  67.577  13.326  1.00 24.71           C
ATOM    730  C   HIS A  93      82.961  67.040  12.692  1.00 22.94           C
ATOM    731  O   HIS A  93      82.990  66.017  11.991  1.00 22.03           O
ATOM    732  CB  HIS A  93      85.472  66.841  12.803  1.00 26.12           C
ATOM    733  CG  HIS A  93      86.697  67.157  13.612  1.00 27.01           C
ATOM    734  ND1 HIS A  93      87.045  66.472  14.753  1.00 27.50           N
ATOM    735  CD2 HIS A  93      87.637  68.118  13.411  1.00 34.70           C
ATOM    736  CE1 HIS A  93      88.172  67.003  15.220  1.00 35.42           C
ATOM    737  NE2 HIS A  93      88.544  67.993  14.431  1.00 32.34           N
ATOM    738  N   PRO A  94      81.832  67.667  12.954  1.00 20.72           N
ATOM    739  CA  PRO A  94      80.571  67.060  12.587  1.00 16.90           C
ATOM    740  C   PRO A  94      80.284  67.175  11.094  1.00 18.26           C
ATOM    741  O   PRO A  94      79.247  66.618  10.719  1.00 17.70           O
ATOM    742  CB  PRO A  94      79.528  67.868  13.394  1.00 22.54           C
ATOM    743  CG  PRO A  94      80.163  69.199  13.595  1.00 19.71           C
ATOM    744  CD  PRO A  94      81.637  68.967  13.646  1.00 20.50           C
ATOM    745  N   ASN A  95      81.102  67.868  10.319  1.00 19.95           N
ATOM    746  CA  ASN A  95      80.785  68.114   8.895  1.00 16.86           C
ATOM    747  C   ASN A  95      81.701  67.394   7.941  1.00 13.17           C
ATOM    748  O   ASN A  95      81.730  67.740   6.745  1.00 17.93           O
ATOM    749  CB  ASN A  95      80.880  69.611   8.520  1.00 20.62           C
ATOM    750  CG  ASN A  95      80.006  70.423   9.469  1.00 30.20           C
ATOM    751  OD1 ASN A  95      78.921  69.968   9.843  1.00 22.30           O
ATOM    752  ND2 ASN A  95      80.489  71.611   9.859  1.00 27.74           N
ATOM    753  N   LYS A  96      82.470  66.413   8.377  1.00 15.53           N
ATOM    754  CA  LYS A  96      83.488  65.772   7.575  1.00 12.65           C
ATOM    755  C   LYS A  96      82.932  65.176   6.269  1.00 12.67           C
ATOM    756  O   LYS A  96      83.575  65.296   5.233  1.00 15.06           O
ATOM    757  CB  LYS A  96      84.157  64.592   8.308  1.00 17.03           C
ATOM    758  CG  LYS A  96      84.858  65.023   9.600  1.00 21.16           C
ATOM    759  CD  LYS A  96      85.654  63.870  10.188  1.00 20.61           C
ATOM    760  CE  LYS A  96      84.738  62.774  10.755  1.00 15.58           C
ATOM    761  NZ  LYS A  96      85.613  61.799  11.494  1.00 13.57           N
ATOM    762  N   TYR A  97      81.794  64.480   6.387  1.00 12.99           N
ATOM    763  CA  TYR A  97      81.280  63.750   5.213  1.00 13.81           C
ATOM    764  C   TYR A  97      80.815  64.754   4.185  1.00 11.49           C
ATOM    765  O   TYR A  97      81.083  64.593   2.991  1.00 12.76           O
ATOM    766  CB  TYR A  97      80.211  62.707   5.633  1.00 12.25           C
ATOM    767  CG  TYR A  97      80.964  61.498   6.178  1.00 10.58           C
ATOM    768  CD1 TYR A  97      81.288  60.357   5.442  1.00 10.44           C
ATOM    769  CD2 TYR A  97      81.388  61.535   7.523  1.00 12.22           C
ATOM    770  CE1 TYR A  97      81.970  59.265   5.964  1.00 10.77           C
ATOM    771  CE2 TYR A  97      82.083  60.468   8.050  1.00 10.14           C
ATOM    772  CZ  TYR A  97      82.387  59.345   7.307  1.00 10.20           C
ATOM    773  OH  TYR A  97      83.096  58.308   7.843  1.00 10.30           O
ATOM    774  N   ILE A  98      80.146  65.836   4.550  1.00 12.00           N
ATOM    775  CA  ILE A  98      79.769  66.854   3.547  1.00 14.78           C
ATOM    776  C   ILE A  98      80.996  67.611   3.058  1.00 15.59           C
ATOM    777  O   ILE A  98      81.139  67.900   1.861  1.00 13.89           O
ATOM    778  CB  ILE A  98      78.715  67.796   4.125  1.00 15.48           C
ATOM    779  CG1 ILE A  98      77.331  67.191   4.332  1.00 18.21           C
ATOM    780  CG2 ILE A  98      78.614  69.067   3.263  1.00 19.76           C
ATOM    781  CD1 ILE A  98      76.699  66.550   3.125  1.00 24.36           C
ATOM    782  N   ASP A  99      81.929  67.901   3.972  1.00 15.53           N
ATOM    783  CA  ASP A  99      83.129  68.615   3.541  1.00 14.77           C
ATOM    784  C   ASP A  99      83.954  67.810   2.558  1.00 15.75           C
ATOM    785  O   ASP A  99      84.639  68.349   1.648  1.00 15.59           O
ATOM    786  CB  ASP A  99      83.963  68.934   4.787  1.00 17.14           C
ATOM    787  CG  ASP A  99      83.390  70.054   5.629  1.00 21.97           C
ATOM    788  OD1 ASP A  99      82.445  70.749   5.209  1.00 21.18           O
ATOM    789  OD2 ASP A  99      83.948  70.220   6.757  1.00 25.71           O
ATOM    790  N   LEU A 100      83.930  66.460   2.653  1.00 13.15           N
ATOM    791  CA  LEU A 100      84.640  65.690   1.615  1.00 13.35           C
ATOM    792  C   LEU A 100      83.985  65.815   0.236  1.00 13.04           C
ATOM    793  O   LEU A 100      84.689  65.941  -0.762  1.00 14.62           O
ATOM    794  CB  LEU A 100      84.740  64.221   2.042  1.00 13.98           C
ATOM    795  CG  LEU A 100      85.371  63.213   1.106  1.00 13.37           C
ATOM    796  CD1 LEU A 100      86.785  63.594   0.678  1.00 13.68           C
ATOM    797  CD2 LEU A 100      85.357  61.837   1.799  1.00 16.28           C
ATOM    798  N   LEU A 101      82.662  65.762   0.228  1.00 13.34           N
ATOM    799  CA  LEU A 101      81.923  66.009  -1.018  1.00 14.10           C
ATOM    800  C   LEU A 101      82.278  67.369  -1.615  1.00 12.82           C
ATOM    801  O   LEU A 101      82.472  67.489  -2.833  1.00 16.14           O
ATOM    802  CB  LEU A 101      80.427  65.955  -0.740  1.00 13.38           C
ATOM    803  CG  LEU A 101      79.844  64.594  -0.352  1.00 13.10           C
ATOM    804  CD1 LEU A 101      78.320  64.742  -0.287  1.00 14.32           C
ATOM    805  CD2 LEU A 101      80.297  63.531  -1.334  1.00 14.72           C
ATOM    806  N   GLU A 102      82.331  68.368  -0.734  1.00 13.55           N
ATOM    807  CA  GLU A 102      82.569  69.724  -1.226  1.00 16.25           C
ATOM    808  C   GLU A 102      84.066  70.000  -1.338  1.00 23.37           C
ATOM    809  O   GLU A 102      84.452  71.157  -1.592  1.00 29.15           O
ATOM    810  CB  GLU A 102      81.963  70.728  -0.242  1.00 15.52           C
ATOM    811  CG  GLU A 102      80.461  70.631  -0.110  1.00 17.29           C
ATOM    812  CD  GLU A 102      79.827  71.654   0.803  1.00 20.39           C
ATOM    813  OE1 GLU A 102      80.618  72.367   1.474  1.00 21.20           O
ATOM    814  OE2 GLU A 102      78.580  71.797   0.856  1.00 19.36           O
ATOM    815  N   GLY A 103      84.921  69.000  -1.146  1.00 20.14           N
ATOM    816  CA  GLY A 103      86.339  69.206  -0.997  1.00 25.21           C
ATOM    817  C   GLY A 103      87.064  69.585  -2.265  1.00 21.50           C
ATOM    818  O   GLY A 103      86.674  69.260  -3.380  1.00 22.15           O
ATOM    819  N   GLU A 104      88.183  70.285  -2.032  1.00 24.69           N
ATOM    820  CA  GLU A 104      89.087  70.593  -3.129  1.00 26.28           C
ATOM    821  C   GLU A 104      89.684  69.323  -3.688  1.00 23.32           C
ATOM    822  O   GLU A 104      89.717  68.305  -2.979  1.00 25.93           O
ATOM    823  CB  GLU A 104      90.262  71.467  -2.651  1.00 30.81           C
ATOM    824  CG  GLU A 104      89.805  72.768  -1.998  1.00 43.90           C
ATOM    825  CD  GLU A 104      89.616  73.824  -3.081  1.00 59.24           C
ATOM    826  OE1 GLU A 104      88.507  73.923  -3.634  1.00 72.75           O
ATOM    827  OE2 GLU A 104      90.597  74.547  -3.374  1.00 98.47           O
ATOM    828  N   LYS A 105      90.167  69.362  -4.923  1.00 23.33           N
ATOM    829  CA  LYS A 105      90.709  68.115  -5.467  1.00 24.36           C
ATOM    830  C   LYS A 105      91.754  67.471  -4.575  1.00 35.46           C
ATOM    831  O   LYS A 105      91.792  66.257  -4.382  1.00 25.96           O
ATOM    832  CB  LYS A 105      91.351  68.294  -6.858  1.00 30.12           C
ATOM    833  CG  LYS A 105      90.757  67.237  -7.803  1.00 50.23           C
ATOM    834  CD  LYS A 105      89.593  66.539  -7.100  1.00 66.18           C
ATOM    835  CE  LYS A 105      88.668  65.808  -8.052  1.00 70.61           C
ATOM    836  NZ  LYS A 105      88.044  66.728  -9.044  1.00 75.08           N
ATOM    837  N   VAL A 106      92.669  68.238  -4.005  1.00 28.26           N
ATOM    838  CA  VAL A 106      93.772  67.621  -3.268  1.00 23.37           C
ATOM    839  C   VAL A 106      93.265  66.831  -2.053  1.00 22.54           C
ATOM    840  O   VAL A 106      93.761  65.743  -1.760  1.00 22.92           O
ATOM    841  CB  VAL A 106      94.785  68.708  -2.862  1.00 27.94           C
ATOM    842  CG1 VAL A 106      94.100  69.791  -2.040  1.00 29.59           C
ATOM    843  CG2 VAL A 106      95.947  68.118  -2.080  1.00 47.02           C
ATOM    844  N   ARG A 107      92.248  67.335  -1.372  1.00 25.48           N
ATOM    845  CA  ARG A 107      91.545  66.686  -0.273  1.00 19.87           C
ATOM    846  C   ARG A 107      90.821  65.445  -0.759  1.00 18.35           C
ATOM    847  O   ARG A 107      90.988  64.343  -0.221  1.00 20.91           O
ATOM    848  CB  ARG A 107      90.552  67.652   0.347  1.00 26.41           C
ATOM    849  CG  ARG A 107      90.337  67.470   1.840  1.00 47.61           C
ATOM    850  CD  ARG A 107      91.289  68.363   2.630  1.00 61.51           C
ATOM    851  NE  ARG A 107      90.784  68.725   3.951  1.00 68.59           N
ATOM    852  CZ  ARG A 107      89.564  69.212   4.159  1.00 78.89           C
ATOM    853  NH1 ARG A 107      88.734  69.393   3.135  1.00 89.70           N
ATOM    854  NH2 ARG A 107      89.174  69.520   5.388  1.00 85.37           N
ATOM    855  N   GLN A 108      90.024  65.590  -1.839  1.00 18.41           N
ATOM    856  CA  GLN A 108      89.436  64.314  -2.313  1.00 16.56           C
ATOM    857  C   GLN A 108      90.433  63.272  -2.753  1.00 16.02           C
ATOM    858  O   GLN A 108      90.290  62.063  -2.502  1.00 15.81           O
ATOM    859  CB  GLN A 108      88.455  64.614  -3.461  1.00 17.42           C
ATOM    860  CG  GLN A 108      87.323  65.518  -3.038  1.00 16.35           C
ATOM    861  CD  GLN A 108      86.236  65.555  -4.108  1.00 18.42           C
ATOM    862  OE1 GLN A 108      86.498  65.457  -5.323  1.00 17.69           O
ATOM    863  NE2 GLN A 108      85.001  65.687  -3.634  1.00 16.08           N
ATOM    864  N   ILE A 109      91.530  63.630  -3.463  1.00 15.74           N
ATOM    865  CA  ILE A 109      92.528  62.668  -3.901  1.00 15.26           C
ATOM    866  C   ILE A 109      93.217  61.986  -2.729  1.00 13.73           C
ATOM    867  O   ILE A 109      93.495  60.809  -2.770  1.00 15.91           O
ATOM    868  CB  ILE A 109      93.537  63.364  -4.843  1.00 20.49           C
ATOM    869  CG1 ILE A 109      92.867  63.706  -6.176  1.00 22.27           C
ATOM    870  CG2 ILE A 109      94.764  62.509  -5.045  1.00 27.21           C
ATOM    871  CD1 ILE A 109      93.715  64.472  -7.156  1.00 28.04           C
ATOM    872  N   GLY A 110      93.430  62.760  -1.664  1.00 15.70           N
ATOM    873  CA  GLY A 110      94.006  62.176  -0.463  1.00 18.11           C
ATOM    874  C   GLY A 110      93.052  61.120   0.125  1.00 18.94           C
ATOM    875  O   GLY A 110      93.534  60.091   0.578  1.00 14.94           O
ATOM    876  N   PHE A 111      91.748  61.384   0.142  1.00 14.18           N
ATOM    877  CA  PHE A 111      90.826  60.335   0.616  1.00 15.24           C
ATOM    878  C   PHE A 111      90.861  59.107  -0.280  1.00 13.00           C
ATOM    879  O   PHE A 111      90.963  57.964   0.155  1.00 13.25           O
ATOM    880  CB  PHE A 111      89.393  60.900   0.643  1.00 13.93           C
ATOM    881  CG  PHE A 111      88.369  59.786   0.721  1.00 13.98           C
ATOM    882  CD1 PHE A 111      88.159  59.152   1.941  1.00 15.13           C
ATOM    883  CD2 PHE A 111      87.651  59.385  -0.391  1.00 15.16           C
ATOM    884  CE1 PHE A 111      87.227  58.133   2.059  1.00 16.13           C
ATOM    885  CE2 PHE A 111      86.721  58.358  -0.269  1.00 16.93           C
ATOM    886  CZ  PHE A 111      86.511  57.722   0.936  1.00 13.91           C
ATOM    887  N   ILE A 112      90.782  59.353  -1.607  1.00 13.17           N
ATOM    888  CA  ILE A 112      90.768  58.221  -2.544  1.00 11.80           C
ATOM    889  C   ILE A 112      92.021  57.368  -2.377  1.00 14.94           C
ATOM    890  O   ILE A 112      92.002  56.131  -2.294  1.00 13.83           O
ATOM    891  CB  ILE A 112      90.616  58.741  -3.975  1.00 14.80           C
ATOM    892  CG1 ILE A 112      89.216  59.319  -4.203  1.00 15.59           C
ATOM    893  CG2 ILE A 112      90.941  57.645  -4.986  1.00 13.28           C
ATOM    894  CD1 ILE A 112      89.209  60.225  -5.439  1.00 19.68           C
ATOM    895  N   ARG A 113      93.183  58.061  -2.284  1.00 13.67           N
ATOM    896  CA  ARG A 113      94.401  57.296  -2.147  1.00 12.27           C
ATOM    897  C   ARG A 113      94.514  56.557  -0.802  1.00 11.50           C
ATOM    898  O   ARG A 113      94.938  55.417  -0.798  1.00 12.56           O
ATOM    899  CB  ARG A 113      95.630  58.225  -2.303  1.00 13.75           C
ATOM    900  CG  ARG A 113      96.943  57.454  -2.264  1.00 28.12           C
ATOM    901  CD  ARG A 113      98.110  58.441  -2.311  1.00 58.94           C
ATOM    902  NE  ARG A 113      99.394  57.828  -2.646  1.00 77.62           N
ATOM    903  CZ  ARG A 113     100.199  58.157  -3.648  1.00 88.10           C
ATOM    904  NH1 ARG A 113      99.897  59.129  -4.493  1.00 91.57           N
ATOM    905  NH2 ARG A 113     101.349  57.511  -3.841  1.00104.46           N
ATOM    906  N   SER A 114      94.112  57.293   0.249  1.00 12.80           N
ATOM    907  CA  SER A 114      94.231  56.569   1.549  1.00 13.82           C
ATOM    908  C   SER A 114      93.271  55.390   1.642  1.00 11.20           C
ATOM    909  O   SER A 114      93.578  54.351   2.232  1.00 13.41           O
ATOM    910  CB  SER A 114      93.983  57.511   2.697  1.00 13.43           C
ATOM    911  OG  SER A 114      92.735  58.156   2.627  1.00 16.29           O
ATOM    912  N   ALA A 115      92.076  55.501   1.027  1.00 12.45           N
ATOM    913  CA  ALA A 115      91.166  54.354   1.027  1.00 11.04           C
ATOM    914  C   ALA A 115      91.696  53.182   0.252  1.00 11.31           C
ATOM    915  O   ALA A 115      91.644  52.020   0.660  1.00 11.75           O
ATOM    916  CB  ALA A 115      89.792  54.819   0.478  1.00 10.94           C
ATOM    917  N   TYR A 116      92.256  53.513  -0.948  1.00 11.98           N
ATOM    918  CA  TYR A 116      92.849  52.496  -1.784  1.00 11.04           C
ATOM    919  C   TYR A 116      93.944  51.733  -1.054  1.00 10.55           C
ATOM    920  O   TYR A 116      94.071  50.529  -1.078  1.00 11.58           O
ATOM    921  CB  TYR A 116      93.432  53.156  -3.073  1.00 12.72           C
ATOM    922  CG  TYR A 116      94.242  52.205  -3.905  1.00 11.87           C
ATOM    923  CD1 TYR A 116      93.671  51.425  -4.908  1.00 14.04           C
ATOM    924  CD2 TYR A 116      95.623  52.072  -3.689  1.00 12.37           C
ATOM    925  CE1 TYR A 116      94.436  50.536  -5.673  1.00 14.48           C
ATOM    926  CE2 TYR A 116      96.383  51.208  -4.422  1.00 14.94           C
ATOM    927  CZ  TYR A 116      95.800  50.441  -5.409  1.00 14.70           C
ATOM    928  OH  TYR A 116      96.577  49.581  -6.156  1.00 16.29           O
ATOM    929  N   GLU A 117      94.763  52.592  -0.393  1.00 10.93           N
ATOM    930  CA  GLU A 117      95.877  51.933   0.309  1.00 12.91           C
ATOM    931  C   GLU A 117      95.449  51.017   1.448  1.00 10.28           C
ATOM    932  O   GLU A 117      96.061  49.970   1.681  1.00 10.85           O
ATOM    933  CB  GLU A 117      96.833  53.028   0.795  1.00 13.82           C
ATOM    934  CG  GLU A 117      97.670  53.639  -0.432  1.00 15.46           C
ATOM    935  CD  GLU A 117      98.138  54.912   0.254  1.00 12.78           C
ATOM    936  OE1 GLU A 117      97.660  55.206   1.373  1.00 55.46           O
ATOM    937  OE2 GLU A 117      98.992  55.621  -0.319  1.00 92.70           O
ATOM    938  N   LEU A 118      94.332  51.398   2.142  1.00 11.83           N
ATOM    939  CA  LEU A 118      93.846  50.466   3.176  1.00 10.49           C
ATOM    940  C   LEU A 118      93.376  49.162   2.588  1.00  9.89           C
ATOM    941  O   LEU A 118      93.617  48.076   3.070  1.00 11.68           O
ATOM    942  CB  LEU A 118      92.692  51.131   3.947  1.00 11.79           C
ATOM    943  CG  LEU A 118      93.062  52.280   4.883  1.00 10.67           C
ATOM    944  CD1 LEU A 118      91.857  53.083   5.317  1.00 14.59           C
ATOM    945  CD2 LEU A 118      93.794  51.704   6.094  1.00 15.27           C
ATOM    946  N   VAL A 119      92.624  49.271   1.457  1.00 11.18           N
ATOM    947  CA  VAL A 119      92.142  48.049   0.786  1.00 11.93           C
ATOM    948  C   VAL A 119      93.279  47.120   0.383  1.00  8.34           C
ATOM    949  O   VAL A 119      93.294  45.935   0.653  1.00 10.91           O
ATOM    950  CB  VAL A 119      91.278  48.439  -0.439  1.00 12.66           C
ATOM    951  CG1 VAL A 119      90.956  47.210  -1.301  1.00 13.10           C
ATOM    952  CG2 VAL A 119      90.003  49.177   0.016  1.00 11.54           C
ATOM    953  N   LYS A 120      94.252  47.753  -0.339  1.00 11.14           N
ATOM    954  CA  LYS A 120      95.322  46.943  -0.899  1.00 11.86           C
ATOM    955  C   LYS A 120      96.267  46.366   0.166  1.00  9.79           C
ATOM    956  O   LYS A 120      96.608  45.189   0.128  1.00 11.26           O
ATOM    957  CB  LYS A 120      96.120  47.803  -1.902  1.00 11.94           C
ATOM    958  CG  LYS A 120      97.265  46.986  -2.521  1.00 12.77           C
ATOM    959  CD  LYS A 120      98.002  47.904  -3.518  1.00 16.99           C
ATOM    960  CE  LYS A 120      99.312  47.193  -3.903  1.00 17.21           C
ATOM    961  NZ  LYS A 120     100.014  48.072  -4.915  1.00 24.02           N
ATOM    962  N   THR A 121      96.702  47.268   1.052  1.00 11.57           N
ATOM    963  CA  THR A 121      97.746  46.809   1.999  1.00 11.12           C
ATOM    964  C   THR A 121      97.325  45.642   2.840  1.00 14.56           C
ATOM    965  O   THR A 121      98.147  44.751   3.124  1.00 12.83           O
ATOM    966  CB  THR A 121      98.096  48.007   2.896  1.00 14.54           C
ATOM    967  OG1 THR A 121      98.660  49.062   2.096  1.00 13.19           O
ATOM    968  CG2 THR A 121      99.111  47.621   3.987  1.00 14.17           C
ATOM    969  N   TYR A 122      96.050  45.607   3.275  1.00 10.72           N
ATOM    970  CA  TYR A 122      95.612  44.593   4.213  1.00 10.44           C
ATOM    971  C   TYR A 122      94.868  43.444   3.567  1.00 11.66           C
ATOM    972  O   TYR A 122      94.315  42.603   4.295  1.00 12.22           O
ATOM    973  CB  TYR A 122      94.776  45.289   5.346  1.00 10.89           C
ATOM    974  CG  TYR A 122      95.641  46.360   5.977  1.00 10.98           C
ATOM    975  CD1 TYR A 122      96.663  45.939   6.868  1.00 10.31           C
ATOM    976  CD2 TYR A 122      95.524  47.702   5.719  1.00 10.42           C
ATOM    977  CE1 TYR A 122      97.463  46.916   7.452  1.00  9.62           C
ATOM    978  CE2 TYR A 122      96.331  48.662   6.282  1.00 11.34           C
ATOM    979  CZ  TYR A 122      97.329  48.225   7.177  1.00 10.34           C
ATOM    980  OH  TYR A 122      98.130  49.212   7.717  1.00 13.03           O
ATOM    981  N   GLY A 123      94.877  43.334   2.204  1.00 10.78           N
ATOM    982  CA  GLY A 123      94.323  42.141   1.615  1.00 12.42           C
ATOM    983  C   GLY A 123      92.801  42.150   1.394  1.00  9.44           C
ATOM    984  O   GLY A 123      92.257  41.089   1.190  1.00 11.10           O
ATOM    985  N   PHE A 124      92.214  43.326   1.421  1.00 10.87           N
ATOM    986  CA  PHE A 124      90.777  43.416   1.107  1.00 10.39           C
ATOM    987  C   PHE A 124      90.526  43.202  -0.387  1.00 12.20           C
ATOM    988  O   PHE A 124      91.403  43.473  -1.219  1.00 12.17           O
ATOM    989  CB  PHE A 124      90.239  44.761   1.562  1.00  9.10           C
ATOM    990  CG  PHE A 124      90.166  44.875   3.085  1.00  9.56           C
ATOM    991  CD1 PHE A 124      89.119  44.253   3.758  1.00  9.54           C
ATOM    992  CD2 PHE A 124      91.111  45.588   3.788  1.00  9.29           C
ATOM    993  CE1 PHE A 124      89.024  44.401   5.155  1.00  9.52           C
ATOM    994  CE2 PHE A 124      91.010  45.746   5.160  1.00  9.38           C
ATOM    995  CZ  PHE A 124      89.965  45.108   5.836  1.00 10.16           C
ATOM    996  N   ASP A 125      89.308  42.763  -0.676  1.00  9.78           N
ATOM    997  CA  ASP A 125      88.865  42.608  -2.069  1.00  8.93           C
ATOM    998  C   ASP A 125      88.157  43.855  -2.521  1.00 10.46           C
ATOM    999  O   ASP A 125      87.852  43.922  -3.740  1.00 11.48           O
ATOM   1000  CB  ASP A 125      87.894  41.449  -2.174  1.00  9.93           C
ATOM   1001  CG  ASP A 125      88.606  40.191  -1.753  1.00 12.72           C
ATOM   1002  OD1 ASP A 125      89.633  39.826  -2.409  1.00 15.76           O
ATOM   1003  OD2 ASP A 125      88.244  39.496  -0.791  1.00 13.03           O
ATOM   1004  N   GLY A 126      87.858  44.830  -1.680  1.00  9.43           N
ATOM   1005  CA  GLY A 126      87.173  46.020  -2.133  1.00  9.38           C
ATOM   1006  C   GLY A 126      86.767  46.904  -0.946  1.00 10.69           C
ATOM   1007  O   GLY A 126      87.152  46.621   0.215  1.00  9.97           O
ATOM   1008  N   LEU A 127      86.027  47.919  -1.288  1.00  9.13           N
ATOM   1009  CA  LEU A 127      85.673  49.006  -0.418  1.00  9.86           C
ATOM   1010  C   LEU A 127      84.167  49.160  -0.384  1.00 10.23           C
ATOM   1011  O   LEU A 127      83.517  49.133  -1.426  1.00 10.60           O
ATOM   1012  CB  LEU A 127      86.268  50.286  -0.993  1.00  9.99           C
ATOM   1013  CG  LEU A 127      86.184  51.535  -0.126  1.00 10.84           C
ATOM   1014  CD1 LEU A 127      87.076  51.410   1.111  1.00 11.17           C
ATOM   1015  CD2 LEU A 127      86.629  52.731  -0.966  1.00 13.28           C
ATOM   1016  N   ASP A 128      83.617  49.382   0.800  1.00  9.15           N
ATOM   1017  CA  ASP A 128      82.214  49.730   0.967  1.00  8.30           C
ATOM   1018  C   ASP A 128      82.094  51.166   1.409  1.00  9.66           C
ATOM   1019  O   ASP A 128      82.689  51.497   2.472  1.00 10.83           O
ATOM   1020  CB  ASP A 128      81.576  48.802   2.016  1.00  7.30           C
ATOM   1021  CG  ASP A 128      80.157  49.226   2.361  1.00  8.93           C
ATOM   1022  OD1 ASP A 128      79.254  49.435   1.494  1.00  8.76           O
ATOM   1023  OD2 ASP A 128      79.851  49.420   3.600  1.00  9.17           O
ATOM   1024  N   LEU A 129      81.436  52.041   0.678  1.00  7.86           N
ATOM   1025  CA  LEU A 129      81.190  53.391   1.107  1.00  9.20           C
ATOM   1026  C   LEU A 129      79.845  53.451   1.822  1.00  9.28           C
ATOM   1027  O   LEU A 129      78.814  53.591   1.176  1.00  9.70           O
ATOM   1028  CB  LEU A 129      81.187  54.379  -0.076  1.00  8.99           C
ATOM   1029  CG  LEU A 129      82.518  54.506  -0.802  1.00 10.53           C
ATOM   1030  CD1 LEU A 129      82.373  55.380  -2.041  1.00 12.73           C
ATOM   1031  CD2 LEU A 129      83.592  55.076   0.161  1.00 12.02           C
ATOM   1032  N   ALA A 130      79.914  53.359   3.150  1.00  8.31           N
ATOM   1033  CA  ALA A 130      78.693  53.463   3.973  1.00  8.53           C
ATOM   1034  C   ALA A 130      78.641  54.906   4.390  1.00  9.28           C
ATOM   1035  O   ALA A 130      78.954  55.300   5.517  1.00  9.48           O
ATOM   1036  CB  ALA A 130      78.782  52.432   5.081  1.00  8.81           C
ATOM   1037  N   TYR A 131      78.299  55.750   3.383  1.00  7.99           N
ATOM   1038  CA  TYR A 131      78.559  57.173   3.549  1.00  9.19           C
ATOM   1039  C   TYR A 131      77.634  57.845   4.545  1.00  8.73           C
ATOM   1040  O   TYR A 131      76.419  57.734   4.464  1.00  9.06           O
ATOM   1041  CB  TYR A 131      78.465  57.846   2.167  1.00 10.01           C
ATOM   1042  CG  TYR A 131      79.354  59.081   2.042  1.00  8.50           C
ATOM   1043  CD1 TYR A 131      80.694  58.887   1.743  1.00 10.05           C
ATOM   1044  CD2 TYR A 131      78.846  60.343   2.204  1.00 10.83           C
ATOM   1045  CE1 TYR A 131      81.518  60.005   1.610  1.00 11.42           C
ATOM   1046  CE2 TYR A 131      79.654  61.485   2.089  1.00 10.28           C
ATOM   1047  CZ  TYR A 131      80.976  61.269   1.780  1.00  9.77           C
ATOM   1048  OH  TYR A 131      81.847  62.341   1.688  1.00 11.89           O
ATOM   1049  N   GLN A 132      78.230  58.625   5.488  1.00  8.89           N
ATOM   1050  CA  GLN A 132      77.419  59.190   6.564  1.00  9.26           C
ATOM   1051  C   GLN A 132      76.865  60.547   6.189  1.00 12.63           C
ATOM   1052  O   GLN A 132      77.194  61.620   6.717  1.00 12.85           O
ATOM   1053  CB  GLN A 132      78.277  59.337   7.845  1.00  9.72           C
ATOM   1054  CG  GLN A 132      78.693  58.020   8.399  1.00 10.11           C
ATOM   1055  CD  GLN A 132      79.506  58.041   9.701  1.00  8.14           C
ATOM   1056  OE1 GLN A 132      79.892  56.961  10.158  1.00 10.14           O
ATOM   1057  NE2 GLN A 132      79.680  59.244  10.243  1.00 10.40           N
ATOM   1058  N   PHE A 133      75.927  60.505   5.226  1.00 10.26           N
ATOM   1059  CA  PHE A 133      75.107  61.622   4.870  1.00  9.43           C
ATOM   1060  C   PHE A 133      74.261  62.116   6.040  1.00 10.55           C
ATOM   1061  O   PHE A 133      73.917  61.314   6.932  1.00 11.05           O
ATOM   1062  CB  PHE A 133      74.131  61.180   3.751  1.00 10.28           C
ATOM   1063  CG  PHE A 133      74.799  60.987   2.390  1.00 10.66           C
ATOM   1064  CD1 PHE A 133      75.183  62.083   1.614  1.00 10.62           C
ATOM   1065  CD2 PHE A 133      74.979  59.699   1.916  1.00 10.60           C
ATOM   1066  CE1 PHE A 133      75.741  61.862   0.348  1.00 11.53           C
ATOM   1067  CE2 PHE A 133      75.561  59.497   0.665  1.00 12.24           C
ATOM   1068  CZ  PHE A 133      75.940  60.574  -0.114  1.00 11.38           C
ATOM   1069  N   PRO A 134      73.834  63.363   5.981  1.00  9.42           N
ATOM   1070  CA  PRO A 134      72.752  63.814   6.834  1.00 11.81           C
ATOM   1071  C   PRO A 134      71.527  62.919   6.640  1.00 12.13           C
ATOM   1072  O   PRO A 134      71.288  62.444   5.512  1.00 12.89           O
ATOM   1073  CB  PRO A 134      72.442  65.234   6.305  1.00 12.25           C
ATOM   1074  CG  PRO A 134      73.767  65.658   5.709  1.00 13.36           C
ATOM   1075  CD  PRO A 134      74.273  64.405   5.038  1.00 11.40           C
ATOM   1076  N   LYS A 135      70.758  62.685   7.689  1.00 10.68           N
ATOM   1077  CA  LYS A 135      69.599  61.821   7.634  1.00  9.89           C
ATOM   1078  C   LYS A 135      68.270  62.611   7.566  1.00 10.43           C
ATOM   1079  O   LYS A 135      68.288  63.826   7.836  1.00 12.11           O
ATOM   1080  CB  LYS A 135      69.566  60.871   8.847  1.00 11.27           C
ATOM   1081  CG  LYS A 135      70.775  59.939   8.918  1.00 11.03           C
ATOM   1082  CD  LYS A 135      70.675  59.018  10.151  1.00 11.20           C
ATOM   1083  CE  LYS A 135      71.953  58.212  10.383  1.00 11.89           C
ATOM   1084  NZ  LYS A 135      72.208  57.211   9.304  1.00 10.51           N
ATOM   1085  N   ASN A 136      67.199  61.917   7.243  1.00 10.70           N
ATOM   1086  CA  ASN A 136      65.863  62.517   7.408  1.00 12.42           C
ATOM   1087  C   ASN A 136      65.756  63.147   8.804  1.00 13.20           C
ATOM   1088  O   ASN A 136      66.243  62.552   9.788  1.00 12.77           O
ATOM   1089  CB  ASN A 136      64.796  61.448   7.297  1.00 12.48           C
ATOM   1090  CG  ASN A 136      64.639  60.749   5.954  1.00 10.62           C
ATOM   1091  OD1 ASN A 136      64.663  61.503   4.968  1.00 12.15           O
ATOM   1092  ND2 ASN A 136      64.455  59.470   5.930  1.00 11.32           N
ATOM   1093  N   LYS A 137      65.149  64.311   8.906  1.00 13.05           N
ATOM   1094  CA  LYS A 137      64.936  64.871  10.270  1.00 13.47           C
ATOM   1095  C   LYS A 137      63.920  64.029  10.997  1.00 15.99           C
ATOM   1096  O   LYS A 137      62.826  63.737  10.517  1.00 16.15           O
ATOM   1097  CB  LYS A 137      64.488  66.331  10.130  1.00 15.54           C
ATOM   1098  CG  LYS A 137      64.082  66.950  11.475  1.00 20.28           C
ATOM   1099  CD  LYS A 137      63.687  68.423  11.295  1.00 21.79           C
ATOM   1100  CE  LYS A 137      63.524  69.053  12.690  1.00 26.20           C
ATOM   1101  NZ  LYS A 137      62.716  70.306  12.570  1.00 56.51           N
ATOM   1102  N   PRO A 138      64.227  63.587  12.242  1.00 14.37           N
ATOM   1103  CA  PRO A 138      63.222  62.843  12.959  1.00 14.73           C
ATOM   1104  C   PRO A 138      61.995  63.709  13.291  1.00 16.36           C
ATOM   1105  O   PRO A 138      62.147  64.891  13.526  1.00 16.30           O
ATOM   1106  CB  PRO A 138      63.921  62.504  14.286  1.00 15.43           C
ATOM   1107  CG  PRO A 138      65.337  62.831  14.128  1.00 17.42           C
ATOM   1108  CD  PRO A 138      65.493  63.738  12.946  1.00 13.88           C
ATOM   1109  N   ARG A 139      60.844  63.059  13.243  1.00 16.65           N
ATOM   1110  CA  ARG A 139      59.632  63.859  13.451  1.00 18.66           C
ATOM   1111  C   ARG A 139      59.313  63.837  14.926  1.00 19.69           C
ATOM   1112  O   ARG A 139      59.362  62.770  15.528  1.00 23.51           O
ATOM   1113  CB  ARG A 139      58.480  63.326  12.598  1.00 20.81           C
ATOM   1114  CG  ARG A 139      57.269  64.266  12.618  1.00 24.34           C
ATOM   1115  CD  ARG A 139      56.204  63.665  11.687  1.00 30.02           C
ATOM   1116  NE  ARG A 139      55.754  62.402  12.266  1.00 24.53           N
ATOM   1117  CZ  ARG A 139      54.791  61.638  11.755  1.00 23.12           C
ATOM   1118  NH1 ARG A 139      54.149  62.009  10.643  1.00 19.75           N
ATOM   1119  NH2 ARG A 139      54.532  60.520  12.425  1.00 22.49           N
ATOM   1120  N   LYS A 140      59.009  65.002  15.449  1.00 22.53           N
ATOM   1121  CA  LYS A 140      58.707  65.091  16.879  1.00 29.84           C
ATOM   1122  C   LYS A 140      57.331  64.478  17.138  1.00 50.71           C
ATOM   1123  O   LYS A 140      56.554  64.239  16.212  1.00 53.05           O
ATOM   1124  CB  LYS A 140      58.750  66.528  17.366  1.00 38.96           C
ATOM   1125  CG  LYS A 140      60.103  67.117  17.707  1.00 60.67           C
ATOM   1126  CD  LYS A 140      61.245  66.119  17.725  1.00 75.84           C
ATOM   1127  CE  LYS A 140      62.440  66.585  16.932  1.00 83.91           C
ATOM   1128  NZ  LYS A 140      63.176  67.724  17.565  1.00 99.63           N
ATOM   1129  N   VAL A 141      57.096  64.233  18.417  1.00 55.39           N
ATOM   1130  CA  VAL A 141      55.872  63.663  18.948  1.00 68.95           C
ATOM   1131  C   VAL A 141      55.927  62.135  18.979  1.00 67.59           C
ATOM   1132  O   VAL A 141      56.024  61.583  20.083  1.00 41.61           O
ATOM   1133  CB  VAL A 141      54.640  64.118  18.147  1.00 78.91           C
ATOM   1134  CG1 VAL A 141      53.559  63.049  18.196  1.00106.89           C
ATOM   1135  CG2 VAL A 141      54.135  65.448  18.698  1.00 72.28           C
ATOM   1136  N   ILE A 161      64.659  72.567   6.423  1.00 32.17           N
ATOM   1137  CA  ILE A 161      65.406  71.760   5.451  1.00 26.50           C
ATOM   1138  C   ILE A 161      66.720  71.259   6.012  1.00 20.33           C
ATOM   1139  O   ILE A 161      67.615  71.992   6.435  1.00 21.27           O
ATOM   1140  CB  ILE A 161      65.672  72.559   4.168  1.00 33.70           C
ATOM   1141  CG1 ILE A 161      64.449  72.545   3.232  1.00 42.08           C
ATOM   1142  CG2 ILE A 161      66.890  72.090   3.397  1.00 35.65           C
ATOM   1143  CD1 ILE A 161      64.700  71.641   2.029  1.00 74.34           C
ATOM   1144  N   VAL A 162      66.890  69.928   5.991  1.00 17.89           N
ATOM   1145  CA  VAL A 162      68.149  69.439   6.565  1.00 15.34           C
ATOM   1146  C   VAL A 162      69.399  69.862   5.821  1.00 16.41           C
ATOM   1147  O   VAL A 162      70.414  70.193   6.417  1.00 16.55           O
ATOM   1148  CB  VAL A 162      68.062  67.890   6.644  1.00 17.14           C
ATOM   1149  CG1 VAL A 162      69.431  67.290   6.942  1.00 21.16           C
ATOM   1150  CG2 VAL A 162      67.056  67.487   7.726  1.00 16.37           C
ATOM   1151  N   ASP A 163      69.310  69.783   4.478  1.00 17.24           N
ATOM   1152  CA  ASP A 163      70.442  70.110   3.621  1.00 17.56           C
ATOM   1153  C   ASP A 163      69.988  70.955   2.427  1.00 19.29           C
ATOM   1154  O   ASP A 163      69.553  70.430   1.410  1.00 18.22           O
ATOM   1155  CB  ASP A 163      71.069  68.809   3.103  1.00 15.72           C
ATOM   1156  CG  ASP A 163      72.293  69.013   2.255  1.00 16.01           C
ATOM   1157  OD1 ASP A 163      72.743  70.153   2.025  1.00 16.57           O
ATOM   1158  OD2 ASP A 163      72.865  67.975   1.832  1.00 12.71           O
ATOM   1159  N   PRO A 164      70.066  72.283   2.546  1.00 18.46           N
ATOM   1160  CA  PRO A 164      69.749  73.188   1.436  1.00 19.41           C
ATOM   1161  C   PRO A 164      70.580  73.004   0.174  1.00 20.32           C
ATOM   1162  O   PRO A 164      70.237  73.507  -0.907  1.00 20.75           O
ATOM   1163  CB  PRO A 164      70.036  74.568   2.064  1.00 21.94           C
ATOM   1164  CG  PRO A 164      69.785  74.336   3.534  1.00 23.27           C
ATOM   1165  CD  PRO A 164      70.426  72.975   3.799  1.00 22.20           C
ATOM   1166  N   HIS A 165      71.684  72.270   0.222  1.00 16.23           N
ATOM   1167  CA  HIS A 165      72.496  71.987  -0.955  1.00 13.33           C
ATOM   1168  C   HIS A 165      72.464  70.481  -1.273  1.00 12.59           C
ATOM   1169  O   HIS A 165      73.448  69.978  -1.813  1.00 14.26           O
ATOM   1170  CB  HIS A 165      73.925  72.445  -0.744  1.00 19.03           C
ATOM   1171  CG  HIS A 165      74.061  73.867  -0.317  1.00 25.65           C
ATOM   1172  ND1 HIS A 165      73.651  74.929  -1.086  1.00 43.96           N
ATOM   1173  CD2 HIS A 165      74.565  74.395   0.826  1.00 38.12           C
ATOM   1174  CE1 HIS A 165      73.898  76.070  -0.450  1.00 26.07           C
ATOM   1175  NE2 HIS A 165      74.450  75.757   0.719  1.00 37.50           N
ATOM   1176  N   ALA A 166      71.370  69.802  -1.009  1.00 14.40           N
ATOM   1177  CA  ALA A 166      71.346  68.363  -1.304  1.00 15.39           C
ATOM   1178  C   ALA A 166      71.622  68.063  -2.772  1.00 12.18           C
ATOM   1179  O   ALA A 166      72.297  67.111  -3.116  1.00 14.22           O
ATOM   1180  CB  ALA A 166      70.007  67.752  -0.912  1.00 13.49           C
ATOM   1181  N   ALA A 167      71.082  68.888  -3.672  1.00 14.20           N
ATOM   1182  CA  ALA A 167      71.215  68.564  -5.098  1.00 14.64           C
ATOM   1183  C   ALA A 167      72.668  68.642  -5.521  1.00 14.72           C
ATOM   1184  O   ALA A 167      73.146  67.760  -6.256  1.00 14.41           O
ATOM   1185  CB  ALA A 167      70.372  69.504  -5.950  1.00 15.81           C
ATOM   1186  N   LEU A 168      73.397  69.658  -5.076  1.00 13.44           N
ATOM   1187  CA  LEU A 168      74.842  69.712  -5.278  1.00 13.39           C
ATOM   1188  C   LEU A 168      75.564  68.503  -4.704  1.00 13.67           C
ATOM   1189  O   LEU A 168      76.448  67.911  -5.307  1.00 12.30           O
ATOM   1190  CB  LEU A 168      75.395  70.993  -4.621  1.00 14.87           C
ATOM   1191  CG  LEU A 168      76.906  71.218  -4.651  1.00 20.18           C
ATOM   1192  CD1 LEU A 168      77.493  71.295  -6.060  1.00 21.25           C
ATOM   1193  CD2 LEU A 168      77.287  72.499  -3.912  1.00 19.02           C
ATOM   1194  N   HIS A 169      75.145  68.130  -3.479  1.00 13.31           N
ATOM   1195  CA  HIS A 169      75.811  66.991  -2.830  1.00 12.43           C
ATOM   1196  C   HIS A 169      75.565  65.676  -3.563  1.00 11.76           C
ATOM   1197  O   HIS A 169      76.452  64.848  -3.567  1.00 11.07           O
ATOM   1198  CB  HIS A 169      75.326  66.885  -1.368  1.00 11.69           C
ATOM   1199  CG  HIS A 169      75.745  68.072  -0.542  1.00 12.94           C
ATOM   1200  ND1 HIS A 169      76.866  68.873  -0.730  1.00 17.15           N
ATOM   1201  CD2 HIS A 169      75.109  68.595   0.508  1.00 10.63           C
ATOM   1202  CE1 HIS A 169      76.913  69.842   0.203  1.00 10.20           C
ATOM   1203  NE2 HIS A 169      75.841  69.664   0.946  1.00 18.00           N
ATOM   1204  N   LYS A 170      74.381  65.509  -4.178  1.00 11.12           N
ATOM   1205  CA  LYS A 170      74.145  64.332  -5.008  1.00 10.32           C
ATOM   1206  C   LYS A 170      75.178  64.274  -6.133  1.00 10.73           C
ATOM   1207  O   LYS A 170      75.794  63.250  -6.398  1.00 10.63           O
ATOM   1208  CB  LYS A 170      72.730  64.387  -5.581  1.00 10.21           C
ATOM   1209  CG  LYS A 170      72.463  63.246  -6.554  1.00 10.51           C
ATOM   1210  CD  LYS A 170      71.035  63.293  -7.121  1.00 13.78           C
ATOM   1211  CE  LYS A 170      70.002  62.871  -6.077  1.00 13.69           C
ATOM   1212  NZ  LYS A 170      68.637  62.835  -6.695  1.00 15.42           N
ATOM   1213  N   GLU A 171      75.347  65.446  -6.798  1.00 12.35           N
ATOM   1214  CA  GLU A 171      76.276  65.464  -7.955  1.00 12.21           C
ATOM   1215  C   GLU A 171      77.695  65.199  -7.512  1.00  9.68           C
ATOM   1216  O   GLU A 171      78.458  64.489  -8.133  1.00 11.77           O
ATOM   1217  CB  GLU A 171      76.123  66.850  -8.586  1.00 16.22           C
ATOM   1218  CG  GLU A 171      77.056  67.214  -9.718  1.00 29.37           C
ATOM   1219  CD  GLU A 171      76.563  68.497 -10.401  1.00 32.27           C
ATOM   1220  OE1 GLU A 171      76.626  69.573  -9.780  1.00 38.28           O
ATOM   1221  OE2 GLU A 171      76.124  68.372 -11.559  1.00 68.99           O
ATOM   1222  N   GLN A 172      78.068  65.770  -6.335  1.00 10.68           N
ATOM   1223  CA  GLN A 172      79.410  65.598  -5.833  1.00 10.86           C
ATOM   1224  C   GLN A 172      79.682  64.177  -5.388  1.00 10.63           C
ATOM   1225  O   GLN A 172      80.797  63.671  -5.556  1.00 12.12           O
ATOM   1226  CB  GLN A 172      79.646  66.558  -4.619  1.00 11.96           C
ATOM   1227  CG  GLN A 172      79.713  68.016  -5.150  1.00 14.24           C
ATOM   1228  CD  GLN A 172      79.741  68.988  -3.987  1.00 15.85           C
ATOM   1229  OE1 GLN A 172      79.298  68.726  -2.879  1.00 14.04           O
ATOM   1230  NE2 GLN A 172      80.266  70.177  -4.275  1.00 16.06           N
ATOM   1231  N   PHE A 173      78.628  63.539  -4.832  1.00 10.32           N
ATOM   1232  CA  PHE A 173      78.764  62.109  -4.484  1.00  9.90           C
ATOM   1233  C   PHE A 173      78.934  61.230  -5.709  1.00  9.60           C
ATOM   1234  O   PHE A 173      79.759  60.333  -5.727  1.00  9.97           O
ATOM   1235  CB  PHE A 173      77.543  61.644  -3.648  1.00  9.77           C
ATOM   1236  CG  PHE A 173      77.688  60.233  -3.112  1.00  8.74           C
ATOM   1237  CD1 PHE A 173      78.715  59.892  -2.227  1.00 10.45           C
ATOM   1238  CD2 PHE A 173      76.772  59.282  -3.497  1.00  8.69           C
ATOM   1239  CE1 PHE A 173      78.844  58.607  -1.714  1.00 10.65           C
ATOM   1240  CE2 PHE A 173      76.904  57.973  -3.004  1.00 10.56           C
ATOM   1241  CZ  PHE A 173      77.910  57.660  -2.128  1.00  9.97           C
ATOM   1242  N   THR A 174      78.139  61.525  -6.768  1.00 10.16           N
ATOM   1243  CA  THR A 174      78.358  60.717  -7.981  1.00 10.37           C
ATOM   1244  C   THR A 174      79.811  60.824  -8.465  1.00 10.59           C
ATOM   1245  O   THR A 174      80.409  59.831  -8.816  1.00 10.37           O
ATOM   1246  CB  THR A 174      77.450  61.240  -9.093  1.00 10.39           C
ATOM   1247  OG1 THR A 174      76.088  61.081  -8.637  1.00 12.83           O
ATOM   1248  CG2 THR A 174      77.598  60.402 -10.365  1.00 11.62           C
ATOM   1249  N   ALA A 175      80.306  62.067  -8.466  1.00 10.38           N
ATOM   1250  CA  ALA A 175      81.680  62.284  -8.932  1.00 12.79           C
ATOM   1251  C   ALA A 175      82.729  61.612  -8.049  1.00 11.50           C
ATOM   1252  O   ALA A 175      83.708  61.040  -8.495  1.00 12.68           O
ATOM   1253  CB  ALA A 175      81.958  63.788  -8.992  1.00 12.28           C
ATOM   1254  N   LEU A 176      82.484  61.685  -6.727  1.00 12.29           N
ATOM   1255  CA  LEU A 176      83.433  61.046  -5.808  1.00 12.98           C
ATOM   1256  C   LEU A 176      83.450  59.567  -6.022  1.00  9.68           C
ATOM   1257  O   LEU A 176      84.476  58.900  -6.042  1.00 12.18           O
ATOM   1258  CB  LEU A 176      83.036  61.429  -4.352  1.00 12.98           C
ATOM   1259  CG  LEU A 176      83.965  60.774  -3.326  1.00 13.07           C
ATOM   1260  CD1 LEU A 176      85.384  61.317  -3.425  1.00 16.19           C
ATOM   1261  CD2 LEU A 176      83.395  60.975  -1.919  1.00 15.41           C
ATOM   1262  N   VAL A 177      82.233  58.989  -6.173  1.00 11.26           N
ATOM   1263  CA  VAL A 177      82.146  57.551  -6.395  1.00  9.86           C
ATOM   1264  C   VAL A 177      82.841  57.154  -7.699  1.00  9.40           C
ATOM   1265  O   VAL A 177      83.484  56.129  -7.755  1.00 10.53           O
ATOM   1266  CB  VAL A 177      80.687  57.056  -6.377  1.00  9.78           C
ATOM   1267  CG1 VAL A 177      80.534  55.586  -6.771  1.00 13.47           C
ATOM   1268  CG2 VAL A 177      80.089  57.263  -4.961  1.00 11.44           C
ATOM   1269  N   ARG A 178      82.602  58.022  -8.701  1.00 10.75           N
ATOM   1270  CA  ARG A 178      83.280  57.744  -9.996  1.00 11.04           C
ATOM   1271  C   ARG A 178      84.796  57.731  -9.831  1.00 12.02           C
ATOM   1272  O   ARG A 178      85.488  56.843 -10.345  1.00 12.37           O
ATOM   1273  CB  ARG A 178      82.852  58.820 -10.988  1.00 13.43           C
ATOM   1274  CG  ARG A 178      83.349  58.592 -12.416  1.00 18.02           C
ATOM   1275  CD  ARG A 178      82.827  59.769 -13.263  1.00 21.20           C
ATOM   1276  NE  ARG A 178      81.413  59.690 -13.605  1.00 26.87           N
ATOM   1277  CZ  ARG A 178      80.469  60.581 -13.281  1.00 23.04           C
ATOM   1278  NH1 ARG A 178      80.793  61.670 -12.571  1.00 22.59           N
ATOM   1279  NH2 ARG A 178      79.207  60.383 -13.652  1.00 20.64           N
ATOM   1280  N   ASP A 179      85.298  58.713  -9.056  1.00 10.64           N
ATOM   1281  CA  ASP A 179      86.749  58.761  -8.837  1.00 11.88           C
ATOM   1282  C   ASP A 179      87.289  57.628  -7.977  1.00 13.35           C
ATOM   1283  O   ASP A 179      88.404  57.100  -8.186  1.00 13.85           O
ATOM   1284  CB  ASP A 179      87.134  60.116  -8.236  1.00 13.47           C
ATOM   1285  CG  ASP A 179      86.980  61.283  -9.206  1.00 15.76           C
ATOM   1286  OD1 ASP A 179      87.026  61.046 -10.434  1.00 22.09           O
ATOM   1287  OD2 ASP A 179      86.782  62.410  -8.730  1.00 17.70           O
ATOM   1288  N   VAL A 180      86.489  57.189  -6.982  1.00 11.21           N
ATOM   1289  CA  VAL A 180      86.901  56.021  -6.209  1.00 10.18           C
ATOM   1290  C   VAL A 180      86.930  54.795  -7.095  1.00 10.32           C
ATOM   1291  O   VAL A 180      87.862  54.010  -7.102  1.00 13.03           O
ATOM   1292  CB  VAL A 180      85.952  55.818  -5.001  1.00 10.97           C
ATOM   1293  CG1 VAL A 180      86.214  54.457  -4.384  1.00 12.43           C
ATOM   1294  CG2 VAL A 180      86.132  56.989  -4.041  1.00 13.31           C
ATOM   1295  N   LYS A 181      85.871  54.595  -7.924  1.00 11.21           N
ATOM   1296  CA  LYS A 181      85.864  53.473  -8.848  1.00 10.82           C
ATOM   1297  C   LYS A 181      87.102  53.469  -9.749  1.00 11.95           C
ATOM   1298  O   LYS A 181      87.710  52.426  -9.930  1.00 12.39           O
ATOM   1299  CB  LYS A 181      84.576  53.535  -9.701  1.00 11.05           C
ATOM   1300  CG  LYS A 181      84.561  52.520 -10.808  1.00 13.64           C
ATOM   1301  CD  LYS A 181      84.652  51.084 -10.325  1.00 19.02           C
ATOM   1302  CE  LYS A 181      84.516  50.131 -11.515  1.00 20.36           C
ATOM   1303  NZ  LYS A 181      84.543  48.691 -11.095  1.00 18.83           N
ATOM   1304  N   ASP A 182      87.407  54.643 -10.268  1.00 12.25           N
ATOM   1305  CA  ASP A 182      88.598  54.656 -11.137  1.00 14.77           C
ATOM   1306  C   ASP A 182      89.860  54.172 -10.453  1.00 14.46           C
ATOM   1307  O   ASP A 182      90.711  53.519 -11.045  1.00 16.22           O
ATOM   1308  CB  ASP A 182      88.812  56.082 -11.671  1.00 16.72           C
ATOM   1309  CG  ASP A 182      87.814  56.422 -12.765  1.00 18.04           C
ATOM   1310  OD1 ASP A 182      87.112  55.580 -13.329  1.00 20.11           O
ATOM   1311  OD2 ASP A 182      87.746  57.646 -13.037  1.00 23.38           O
ATOM   1312  N   SER A 183      89.974  54.519  -9.154  1.00 13.80           N
ATOM   1313  CA  SER A 183      91.170  54.085  -8.404  1.00 14.48           C
ATOM   1314  C   SER A 183      91.203  52.599  -8.168  1.00 15.75           C
ATOM   1315  O   SER A 183      92.265  52.017  -7.879  1.00 15.92           O
ATOM   1316  CB  SER A 183      91.209  54.805  -7.046  1.00 13.54           C
ATOM   1317  OG  SER A 183      90.331  54.199  -6.074  1.00 16.36           O
ATOM   1318  N   LEU A 184      90.053  51.900  -8.262  1.00 12.54           N
ATOM   1319  CA  LEU A 184      89.965  50.500  -7.954  1.00 11.83           C
ATOM   1320  C   LEU A 184      90.033  49.601  -9.187  1.00 14.99           C
ATOM   1321  O   LEU A 184      90.169  48.399  -9.105  1.00 14.95           O
ATOM   1322  CB  LEU A 184      88.630  50.205  -7.218  1.00 13.70           C
ATOM   1323  CG  LEU A 184      88.492  50.984  -5.893  1.00 12.54           C
ATOM   1324  CD1 LEU A 184      87.101  50.758  -5.255  1.00 15.73           C
ATOM   1325  CD2 LEU A 184      89.605  50.571  -4.944  1.00 16.35           C
ATOM   1326  N   ARG A 185      89.905  50.258 -10.361  1.00 17.04           N
ATOM   1327  CA  ARG A 185      89.717  49.444 -11.567  1.00 19.90           C
ATOM   1328  C   ARG A 185      90.877  48.521 -11.941  1.00 15.73           C
ATOM   1329  O   ARG A 185      90.638  47.337 -12.219  1.00 20.10           O
ATOM   1330  CB  ARG A 185      89.488  50.346 -12.800  1.00 23.68           C
ATOM   1331  CG  ARG A 185      88.266  51.204 -12.914  1.00 23.92           C
ATOM   1332  CD  ARG A 185      88.186  51.885 -14.320  1.00 28.53           C
ATOM   1333  NE  ARG A 185      87.048  52.827 -14.224  1.00 21.49           N
ATOM   1334  CZ  ARG A 185      85.797  52.382 -14.462  1.00 18.07           C
ATOM   1335  NH1 ARG A 185      85.651  51.125 -14.797  1.00 29.56           N
ATOM   1336  NH2 ARG A 185      84.779  53.208 -14.358  1.00 31.22           N
ATOM   1337  N   ALA A 186      92.095  49.059 -11.945  1.00 16.75           N
ATOM   1338  CA  ALA A 186      93.252  48.266 -12.371  1.00 17.47           C
ATOM   1339  C   ALA A 186      93.507  47.038 -11.511  1.00 19.60           C
ATOM   1340  O   ALA A 186      93.944  45.972 -11.948  1.00 19.43           O
ATOM   1341  CB  ALA A 186      94.457  49.181 -12.400  1.00 18.85           C
ATOM   1342  N   ASP A 187      93.195  47.096 -10.208  1.00 15.11           N
ATOM   1343  CA  ASP A 187      93.331  45.971  -9.320  1.00 13.17           C
ATOM   1344  C   ASP A 187      92.135  45.024  -9.309  1.00 14.04           C
ATOM   1345  O   ASP A 187      92.155  43.985  -8.685  1.00 15.50           O
ATOM   1346  CB  ASP A 187      93.557  46.470  -7.879  1.00 16.02           C
ATOM   1347  CG  ASP A 187      94.958  47.070  -7.737  1.00 18.46           C
ATOM   1348  OD1 ASP A 187      95.160  48.288  -7.752  1.00 19.96           O
ATOM   1349  OD2 ASP A 187      95.867  46.209  -7.619  1.00 23.43           O
ATOM   1350  N   GLY A 188      91.035  45.465  -9.969  1.00 14.15           N
ATOM   1351  CA  GLY A 188      89.821  44.657  -9.890  1.00 15.23           C
ATOM   1352  C   GLY A 188      89.114  44.691  -8.541  1.00 12.13           C
ATOM   1353  O   GLY A 188      88.375  43.758  -8.232  1.00 16.99           O
ATOM   1354  N   PHE A 189      89.313  45.712  -7.744  1.00 11.86           N
ATOM   1355  CA  PHE A 189      88.708  45.724  -6.416  1.00 10.46           C
ATOM   1356  C   PHE A 189      87.215  46.048  -6.551  1.00 12.97           C
ATOM   1357  O   PHE A 189      86.784  46.803  -7.427  1.00 13.33           O
ATOM   1358  CB  PHE A 189      89.398  46.800  -5.573  1.00 11.15           C
ATOM   1359  CG  PHE A 189      90.817  46.440  -5.105  1.00 12.88           C
ATOM   1360  CD1 PHE A 189      91.125  45.156  -4.699  1.00 13.70           C
ATOM   1361  CD2 PHE A 189      91.756  47.440  -5.109  1.00 12.00           C
ATOM   1362  CE1 PHE A 189      92.416  44.804  -4.278  1.00 15.44           C
ATOM   1363  CE2 PHE A 189      93.034  47.097  -4.670  1.00 15.56           C
ATOM   1364  CZ  PHE A 189      93.336  45.833  -4.250  1.00 13.08           C
ATOM   1365  N   LEU A 190      86.437  45.465  -5.628  1.00 10.95           N
ATOM   1366  CA  LEU A 190      84.993  45.715  -5.596  1.00 10.75           C
ATOM   1367  C   LEU A 190      84.692  47.051  -4.945  1.00  9.21           C
ATOM   1368  O   LEU A 190      85.464  47.563  -4.130  1.00  9.61           O
ATOM   1369  CB  LEU A 190      84.274  44.609  -4.781  1.00 11.06           C
ATOM   1370  CG  LEU A 190      84.486  43.203  -5.319  1.00 10.45           C
ATOM   1371  CD1 LEU A 190      84.083  42.104  -4.365  1.00 12.91           C
ATOM   1372  CD2 LEU A 190      83.652  43.089  -6.625  1.00 18.16           C
ATOM   1373  N   LEU A 191      83.551  47.631  -5.306  1.00  9.92           N
ATOM   1374  CA  LEU A 191      83.064  48.847  -4.678  1.00  9.79           C
ATOM   1375  C   LEU A 191      81.564  48.686  -4.410  1.00 10.87           C
ATOM   1376  O   LEU A 191      80.762  48.445  -5.318  1.00 10.36           O
ATOM   1377  CB  LEU A 191      83.309  50.043  -5.604  1.00  8.94           C
ATOM   1378  CG  LEU A 191      82.771  51.365  -5.129  1.00 10.05           C
ATOM   1379  CD1 LEU A 191      83.352  51.770  -3.768  1.00 11.72           C
ATOM   1380  CD2 LEU A 191      83.050  52.493  -6.125  1.00 11.05           C
ATOM   1381  N   SER A 192      81.165  48.796  -3.138  1.00  8.98           N
ATOM   1382  CA  SER A 192      79.754  48.796  -2.781  1.00  7.86           C
ATOM   1383  C   SER A 192      79.423  50.122  -2.142  1.00  8.15           C
ATOM   1384  O   SER A 192      80.316  50.830  -1.631  1.00  8.97           O
ATOM   1385  CB  SER A 192      79.371  47.640  -1.841  1.00  8.27           C
ATOM   1386  OG  SER A 192      80.048  47.773  -0.570  1.00  9.23           O
ATOM   1387  N   LEU A 193      78.156  50.493  -2.178  1.00  7.71           N
ATOM   1388  CA  LEU A 193      77.600  51.573  -1.391  1.00  7.84           C
ATOM   1389  C   LEU A 193      76.647  51.006  -0.359  1.00  8.72           C
ATOM   1390  O   LEU A 193      75.950  50.062  -0.711  1.00  9.61           O
ATOM   1391  CB  LEU A 193      76.843  52.597  -2.219  1.00  9.16           C
ATOM   1392  CG  LEU A 193      77.564  53.037  -3.499  1.00  9.98           C
ATOM   1393  CD1 LEU A 193      76.693  54.016  -4.264  1.00 12.69           C
ATOM   1394  CD2 LEU A 193      78.939  53.651  -3.212  1.00 11.85           C
ATOM   1395  N   THR A 194      76.585  51.608   0.815  1.00  8.24           N
ATOM   1396  CA  THR A 194      75.511  51.264   1.758  1.00  8.63           C
ATOM   1397  C   THR A 194      74.714  52.531   2.036  1.00  7.58           C
ATOM   1398  O   THR A 194      75.323  53.539   2.380  1.00  8.68           O
ATOM   1399  CB  THR A 194      76.160  50.649   3.019  1.00  7.56           C
ATOM   1400  OG1 THR A 194      76.714  49.398   2.681  1.00  8.14           O
ATOM   1401  CG2 THR A 194      75.130  50.428   4.127  1.00  8.46           C
ATOM   1402  N   VAL A 195      73.403  52.437   1.852  1.00  6.84           N
ATOM   1403  CA  VAL A 195      72.470  53.507   2.151  1.00  8.35           C
ATOM   1404  C   VAL A 195      72.034  53.307   3.623  1.00  8.96           C
ATOM   1405  O   VAL A 195      71.316  52.353   3.881  1.00  8.68           O
ATOM   1406  CB  VAL A 195      71.255  53.522   1.211  1.00  9.04           C
ATOM   1407  CG1 VAL A 195      70.389  54.714   1.552  1.00 11.94           C
ATOM   1408  CG2 VAL A 195      71.748  53.563  -0.263  1.00  9.22           C
ATOM   1409  N   LEU A 196      72.587  54.138   4.526  1.00  7.81           N
ATOM   1410  CA  LEU A 196      72.402  53.875   5.959  1.00  7.72           C
ATOM   1411  C   LEU A 196      71.016  54.244   6.428  1.00  9.79           C
ATOM   1412  O   LEU A 196      70.234  54.881   5.705  1.00  9.12           O
ATOM   1413  CB  LEU A 196      73.445  54.711   6.732  1.00  8.12           C
ATOM   1414  CG  LEU A 196      74.870  54.136   6.566  1.00  8.88           C
ATOM   1415  CD1 LEU A 196      75.878  55.180   7.042  1.00  8.74           C
ATOM   1416  CD2 LEU A 196      75.075  52.807   7.276  1.00  9.23           C
ATOM   1417  N   PRO A 197      70.608  53.825   7.623  1.00  8.59           N
ATOM   1418  CA  PRO A 197      69.247  54.087   8.076  1.00  8.10           C
ATOM   1419  C   PRO A 197      68.884  55.569   8.009  1.00  8.51           C
ATOM   1420  O   PRO A 197      69.665  56.438   8.412  1.00  9.58           O
ATOM   1421  CB  PRO A 197      69.257  53.552   9.533  1.00  8.56           C
ATOM   1422  CG  PRO A 197      70.250  52.419   9.440  1.00  9.12           C
ATOM   1423  CD  PRO A 197      71.370  53.003   8.582  1.00  8.82           C
ATOM   1424  N   ASN A 198      67.691  55.836   7.498  1.00  8.81           N
ATOM   1425  CA  ASN A 198      67.192  57.194   7.323  1.00 10.06           C
ATOM   1426  C   ASN A 198      68.059  58.098   6.466  1.00  9.63           C
ATOM   1427  O   ASN A 198      67.895  59.316   6.435  1.00 10.22           O
ATOM   1428  CB  ASN A 198      66.939  57.854   8.692  1.00 10.01           C
ATOM   1429  CG  ASN A 198      65.526  57.523   9.143  1.00  9.88           C
ATOM   1430  OD1 ASN A 198      64.522  57.882   8.492  1.00 11.64           O
ATOM   1431  ND2 ASN A 198      65.439  56.804  10.263  1.00 11.64           N
ATOM   1432  N   VAL A 199      68.965  57.478   5.686  1.00 10.39           N
ATOM   1433  CA  VAL A 199      69.599  58.247   4.578  1.00  9.61           C
ATOM   1434  C   VAL A 199      68.634  58.218   3.388  1.00  8.69           C
ATOM   1435  O   VAL A 199      68.148  57.186   2.967  1.00 10.49           O
ATOM   1436  CB  VAL A 199      70.989  57.717   4.199  1.00  9.26           C
ATOM   1437  CG1 VAL A 199      71.515  58.354   2.934  1.00  9.49           C
ATOM   1438  CG2 VAL A 199      71.962  57.983   5.372  1.00  9.89           C
ATOM   1439  N   ASN A 200      68.367  59.445   2.919  1.00  9.61           N
ATOM   1440  CA  ASN A 200      67.317  59.622   1.891  1.00 11.44           C
ATOM   1441  C   ASN A 200      67.902  59.530   0.476  1.00  9.59           C
ATOM   1442  O   ASN A 200      68.711  60.379   0.057  1.00 10.94           O
ATOM   1443  CB  ASN A 200      66.646  60.967   2.144  1.00  8.78           C
ATOM   1444  CG  ASN A 200      65.400  61.111   1.302  1.00 12.19           C
ATOM   1445  OD1 ASN A 200      65.493  61.142   0.062  1.00 11.49           O
ATOM   1446  ND2 ASN A 200      64.244  61.161   1.944  1.00 10.47           N
ATOM   1447  N   SER A 201      67.493  58.504  -0.242  1.00 10.04           N
ATOM   1448  CA  SER A 201      68.080  58.235  -1.560  1.00  8.25           C
ATOM   1449  C   SER A 201      67.633  59.290  -2.577  1.00 10.48           C
ATOM   1450  O   SER A 201      68.395  59.526  -3.520  1.00 11.34           O
ATOM   1451  CB  SER A 201      67.643  56.858  -2.028  1.00 10.24           C
ATOM   1452  OG  SER A 201      68.147  55.814  -1.227  1.00  8.94           O
ATOM   1453  N   THR A 202      66.488  59.915  -2.393  1.00  9.26           N
ATOM   1454  CA  THR A 202      66.060  60.956  -3.319  1.00  9.09           C
ATOM   1455  C   THR A 202      67.032  62.101  -3.184  1.00 12.24           C
ATOM   1456  O   THR A 202      67.418  62.743  -4.195  1.00 12.29           O
ATOM   1457  CB  THR A 202      64.652  61.436  -2.964  1.00 11.90           C
ATOM   1458  OG1 THR A 202      63.800  60.305  -2.777  1.00 12.47           O
ATOM   1459  CG2 THR A 202      64.121  62.310  -4.118  1.00 11.49           C
ATOM   1460  N   TRP A 203      67.464  62.438  -1.962  1.00  9.94           N
ATOM   1461  CA  TRP A 203      68.331  63.593  -1.818  1.00 10.21           C
ATOM   1462  C   TRP A 203      69.703  63.351  -2.433  1.00 11.26           C
ATOM   1463  O   TRP A 203      70.259  64.284  -2.994  1.00 11.49           O
ATOM   1464  CB  TRP A 203      68.585  63.916  -0.323  1.00 11.57           C
ATOM   1465  CG  TRP A 203      67.340  64.230   0.465  1.00 11.72           C
ATOM   1466  CD1 TRP A 203      66.058  64.289   0.018  1.00 14.46           C
ATOM   1467  CD2 TRP A 203      67.319  64.522   1.884  1.00 12.80           C
ATOM   1468  NE1 TRP A 203      65.222  64.608   1.086  1.00 15.55           N
ATOM   1469  CE2 TRP A 203      65.985  64.747   2.212  1.00 13.22           C
ATOM   1470  CE3 TRP A 203      68.323  64.600   2.852  1.00 13.15           C
ATOM   1471  CZ2 TRP A 203      65.600  65.060   3.542  1.00 14.89           C
ATOM   1472  CZ3 TRP A 203      67.949  64.917   4.178  1.00 13.11           C
ATOM   1473  CH2 TRP A 203      66.599  65.131   4.448  1.00 12.93           C
ATOM   1474  N   TYR A 204      70.267  62.142  -2.305  1.00  9.27           N
ATOM   1475  CA  TYR A 204      71.689  62.012  -2.484  1.00  9.37           C
ATOM   1476  C   TYR A 204      72.188  61.025  -3.536  1.00 11.45           C
ATOM   1477  O   TYR A 204      73.383  61.118  -3.887  1.00 10.96           O
ATOM   1478  CB  TYR A 204      72.348  61.625  -1.141  1.00 11.76           C
ATOM   1479  CG  TYR A 204      72.259  62.725  -0.099  1.00  9.08           C
ATOM   1480  CD1 TYR A 204      72.731  63.985  -0.388  1.00 10.77           C
ATOM   1481  CD2 TYR A 204      71.718  62.440   1.162  1.00 11.21           C
ATOM   1482  CE1 TYR A 204      72.652  64.992   0.582  1.00 12.92           C
ATOM   1483  CE2 TYR A 204      71.631  63.432   2.135  1.00 12.02           C
ATOM   1484  CZ  TYR A 204      72.102  64.694   1.811  1.00 13.37           C
ATOM   1485  OH  TYR A 204      72.015  65.675   2.790  1.00 13.07           O
ATOM   1486  N   PHE A 205      71.340  60.114  -3.987  1.00  9.73           N
ATOM   1487  CA  PHE A 205      71.841  59.026  -4.826  1.00 11.17           C
ATOM   1488  C   PHE A 205      71.299  59.152  -6.260  1.00 10.92           C
ATOM   1489  O   PHE A 205      70.086  59.044  -6.477  1.00 11.73           O
ATOM   1490  CB  PHE A 205      71.398  57.680  -4.223  1.00  9.15           C
ATOM   1491  CG  PHE A 205      72.189  57.339  -2.955  1.00  9.26           C
ATOM   1492  CD1 PHE A 205      71.922  57.963  -1.735  1.00 10.29           C
ATOM   1493  CD2 PHE A 205      73.198  56.402  -3.004  1.00 11.40           C
ATOM   1494  CE1 PHE A 205      72.706  57.615  -0.639  1.00 10.55           C
ATOM   1495  CE2 PHE A 205      73.988  56.030  -1.900  1.00 11.83           C
ATOM   1496  CZ  PHE A 205      73.696  56.684  -0.711  1.00 12.09           C
ATOM   1497  N   ASP A 206      72.181  59.385  -7.243  1.00 10.69           N
ATOM   1498  CA  ASP A 206      71.796  59.385  -8.686  1.00 10.60           C
ATOM   1499  C   ASP A 206      71.851  57.951  -9.142  1.00  8.86           C
ATOM   1500  O   ASP A 206      72.885  57.414  -9.525  1.00  9.32           O
ATOM   1501  CB  ASP A 206      72.799  60.261  -9.434  1.00 10.41           C
ATOM   1502  CG  ASP A 206      72.474  60.299 -10.924  1.00 13.12           C
ATOM   1503  OD1 ASP A 206      71.647  59.504 -11.392  1.00 12.89           O
ATOM   1504  OD2 ASP A 206      73.131  61.152 -11.545  1.00 11.73           O
ATOM   1505  N   ILE A 207      70.723  57.260  -8.928  1.00  9.03           N
ATOM   1506  CA  ILE A 207      70.733  55.788  -8.991  1.00  9.04           C
ATOM   1507  C   ILE A 207      71.155  55.275 -10.350  1.00  8.85           C
ATOM   1508  O   ILE A 207      72.008  54.383 -10.429  1.00  9.59           O
ATOM   1509  CB  ILE A 207      69.333  55.323  -8.480  1.00 10.18           C
ATOM   1510  CG1 ILE A 207      69.238  55.523  -6.950  1.00 11.36           C
ATOM   1511  CG2 ILE A 207      69.046  53.901  -8.852  1.00 12.44           C
ATOM   1512  CD1 ILE A 207      67.811  55.432  -6.412  1.00 10.08           C
ATOM   1513  N   PRO A 208      70.600  55.805 -11.463  1.00  9.84           N
ATOM   1514  CA  PRO A 208      71.092  55.260 -12.746  1.00 10.30           C
ATOM   1515  C   PRO A 208      72.563  55.517 -13.003  1.00  9.01           C
ATOM   1516  O   PRO A 208      73.201  54.651 -13.627  1.00 11.35           O
ATOM   1517  CB  PRO A 208      70.261  56.031 -13.771  1.00 12.86           C
ATOM   1518  CG  PRO A 208      69.203  56.765 -13.072  1.00 14.88           C
ATOM   1519  CD  PRO A 208      69.525  56.766 -11.581  1.00  9.61           C
ATOM   1520  N   ALA A 209      73.113  56.644 -12.543  1.00  9.17           N
ATOM   1521  CA  ALA A 209      74.521  56.893 -12.773  1.00  9.18           C
ATOM   1522  C   ALA A 209      75.391  56.000 -11.895  1.00  9.43           C
ATOM   1523  O   ALA A 209      76.426  55.494 -12.293  1.00 10.32           O
ATOM   1524  CB  ALA A 209      74.904  58.346 -12.494  1.00  9.95           C
ATOM   1525  N   LEU A 210      74.940  55.785 -10.650  1.00  8.79           N
ATOM   1526  CA  LEU A 210      75.733  54.970  -9.756  1.00 10.13           C
ATOM   1527  C   LEU A 210      75.818  53.509 -10.189  1.00  8.46           C
ATOM   1528  O   LEU A 210      76.774  52.798  -9.925  1.00  9.32           O
ATOM   1529  CB  LEU A 210      75.174  55.039  -8.308  1.00  9.19           C
ATOM   1530  CG  LEU A 210      75.337  56.418  -7.663  1.00  9.23           C
ATOM   1531  CD1 LEU A 210      74.484  56.423  -6.371  1.00  9.55           C
ATOM   1532  CD2 LEU A 210      76.786  56.743  -7.380  1.00 10.07           C
ATOM   1533  N   ASN A 211      74.760  53.057 -10.915  1.00  9.12           N
ATOM   1534  CA  ASN A 211      74.773  51.689 -11.397  1.00  9.10           C
ATOM   1535  C   ASN A 211      76.037  51.365 -12.215  1.00 10.36           C
ATOM   1536  O   ASN A 211      76.544  50.270 -12.142  1.00 14.48           O
ATOM   1537  CB  ASN A 211      73.518  51.472 -12.270  1.00  8.92           C
ATOM   1538  CG  ASN A 211      73.371  50.057 -12.726  1.00 10.35           C
ATOM   1539  OD1 ASN A 211      73.766  49.072 -12.103  1.00 11.87           O
ATOM   1540  ND2 ASN A 211      72.806  49.987 -13.933  1.00 12.14           N
ATOM   1541  N   GLY A 212      76.535  52.303 -13.003  1.00 10.56           N
ATOM   1542  CA  GLY A 212      77.730  52.049 -13.820  1.00 13.96           C
ATOM   1543  C   GLY A 212      79.026  52.105 -13.024  1.00 15.41           C
ATOM   1544  O   GLY A 212      80.096  51.800 -13.540  1.00 16.36           O
ATOM   1545  N   LEU A 213      78.961  52.464 -11.727  1.00 10.71           N
ATOM   1546  CA  LEU A 213      80.160  52.751 -10.971  1.00 10.73           C
ATOM   1547  C   LEU A 213      80.348  51.765  -9.838  1.00 12.64           C
ATOM   1548  O   LEU A 213      81.439  51.693  -9.266  1.00 14.38           O
ATOM   1549  CB  LEU A 213      80.053  54.154 -10.385  1.00 10.85           C
ATOM   1550  CG  LEU A 213      79.792  55.250 -11.425  1.00 11.17           C
ATOM   1551  CD1 LEU A 213      79.578  56.599 -10.780  1.00 13.14           C
ATOM   1552  CD2 LEU A 213      80.942  55.305 -12.446  1.00 12.38           C
ATOM   1553  N   VAL A 214      79.329  50.995  -9.471  1.00 10.34           N
ATOM   1554  CA  VAL A 214      79.488  50.168  -8.256  1.00  9.60           C
ATOM   1555  C   VAL A 214      79.015  48.763  -8.485  1.00  9.34           C
ATOM   1556  O   VAL A 214      78.172  48.507  -9.387  1.00 11.88           O
ATOM   1557  CB  VAL A 214      78.709  50.772  -7.075  1.00 11.04           C
ATOM   1558  CG1 VAL A 214      79.070  52.237  -6.877  1.00 12.77           C
ATOM   1559  CG2 VAL A 214      77.187  50.587  -7.256  1.00 13.36           C
ATOM   1560  N   ASP A 215      79.508  47.819  -7.697  1.00  9.61           N
ATOM   1561  CA  ASP A 215      79.166  46.422  -7.898  1.00  9.95           C
ATOM   1562  C   ASP A 215      77.836  46.072  -7.247  1.00 10.66           C
ATOM   1563  O   ASP A 215      77.109  45.184  -7.706  1.00 11.21           O
ATOM   1564  CB  ASP A 215      80.288  45.517  -7.333  1.00  9.36           C
ATOM   1565  CG  ASP A 215      81.545  45.804  -8.136  1.00 14.24           C
ATOM   1566  OD1 ASP A 215      82.479  46.491  -7.693  1.00 11.83           O
ATOM   1567  OD2 ASP A 215      81.593  45.349  -9.331  1.00 16.29           O
ATOM   1568  N   PHE A 216      77.504  46.740  -6.130  1.00  9.68           N
ATOM   1569  CA  PHE A 216      76.237  46.430  -5.422  1.00 10.47           C
ATOM   1570  C   PHE A 216      75.982  47.543  -4.402  1.00  8.62           C
ATOM   1571  O   PHE A 216      76.890  48.292  -4.047  1.00  9.47           O
ATOM   1572  CB  PHE A 216      76.141  45.077  -4.732  1.00 10.40           C
ATOM   1573  CG  PHE A 216      77.203  44.704  -3.714  1.00  9.45           C
ATOM   1574  CD1 PHE A 216      78.384  44.110  -4.102  1.00 11.59           C
ATOM   1575  CD2 PHE A 216      76.934  44.967  -2.360  1.00  9.86           C
ATOM   1576  CE1 PHE A 216      79.340  43.730  -3.153  1.00 11.91           C
ATOM   1577  CE2 PHE A 216      77.886  44.573  -1.404  1.00 10.80           C
ATOM   1578  CZ  PHE A 216      79.051  43.967  -1.819  1.00 12.50           C
ATOM   1579  N   VAL A 217      74.713  47.611  -3.997  1.00  8.85           N
ATOM   1580  CA  VAL A 217      74.264  48.550  -3.009  1.00  7.45           C
ATOM   1581  C   VAL A 217      73.499  47.792  -1.913  1.00  9.77           C
ATOM   1582  O   VAL A 217      72.667  46.952  -2.202  1.00 10.19           O
ATOM   1583  CB  VAL A 217      73.368  49.628  -3.576  1.00  8.91           C
ATOM   1584  CG1 VAL A 217      72.785  50.615  -2.562  1.00 10.66           C
ATOM   1585  CG2 VAL A 217      74.220  50.437  -4.599  1.00 12.70           C
ATOM   1586  N   ASN A 218      73.847  48.121  -0.655  1.00  8.48           N
ATOM   1587  CA  ASN A 218      73.088  47.551   0.481  1.00  7.30           C
ATOM   1588  C   ASN A 218      72.134  48.630   0.967  1.00  7.65           C
ATOM   1589  O   ASN A 218      72.566  49.732   1.276  1.00  7.92           O
ATOM   1590  CB  ASN A 218      74.001  47.184   1.643  1.00  7.97           C
ATOM   1591  CG  ASN A 218      75.112  46.269   1.234  1.00  7.61           C
ATOM   1592  OD1 ASN A 218      74.891  45.278   0.543  1.00  8.73           O
ATOM   1593  ND2 ASN A 218      76.330  46.653   1.609  1.00  9.96           N
ATOM   1594  N   LEU A 219      70.853  48.304   1.074  1.00  7.35           N
ATOM   1595  CA  LEU A 219      69.896  49.264   1.615  1.00  7.81           C
ATOM   1596  C   LEU A 219      69.638  48.899   3.081  1.00  7.69           C
ATOM   1597  O   LEU A 219      69.143  47.819   3.333  1.00  8.46           O
ATOM   1598  CB  LEU A 219      68.590  49.201   0.818  1.00  8.88           C
ATOM   1599  CG  LEU A 219      68.726  49.476  -0.684  1.00  8.69           C
ATOM   1600  CD1 LEU A 219      67.329  49.337  -1.326  1.00 11.87           C
ATOM   1601  CD2 LEU A 219      69.300  50.857  -0.890  1.00  9.85           C
ATOM   1602  N   ALA A 220      70.047  49.796   3.979  1.00  8.31           N
ATOM   1603  CA  ALA A 220      69.897  49.481   5.424  1.00  8.31           C
ATOM   1604  C   ALA A 220      68.479  49.780   5.876  1.00  7.34           C
ATOM   1605  O   ALA A 220      68.265  50.775   6.566  1.00  8.84           O
ATOM   1606  CB  ALA A 220      70.958  50.256   6.214  1.00  8.78           C
ATOM   1607  N   THR A 221      67.562  48.906   5.462  1.00  7.25           N
ATOM   1608  CA  THR A 221      66.143  49.093   5.670  1.00  7.62           C
ATOM   1609  C   THR A 221      65.708  48.648   7.071  1.00  8.92           C
ATOM   1610  O   THR A 221      64.863  47.788   7.243  1.00  8.40           O
ATOM   1611  CB  THR A 221      65.367  48.302   4.584  1.00  9.48           C
ATOM   1612  OG1 THR A 221      65.945  47.035   4.387  1.00 11.25           O
ATOM   1613  CG2 THR A 221      65.483  49.035   3.237  1.00  9.13           C
ATOM   1614  N   PHE A 222      66.337  49.311   8.047  1.00  9.13           N
ATOM   1615  CA  PHE A 222      66.033  49.005   9.473  1.00  7.36           C
ATOM   1616  C   PHE A 222      66.387  50.283  10.193  1.00  8.01           C
ATOM   1617  O   PHE A 222      66.803  51.275   9.611  1.00  8.64           O
ATOM   1618  CB  PHE A 222      66.762  47.738   9.917  1.00  9.55           C
ATOM   1619  CG  PHE A 222      68.263  47.803   9.661  1.00  7.85           C
ATOM   1620  CD1 PHE A 222      69.141  48.533  10.463  1.00  9.21           C
ATOM   1621  CD2 PHE A 222      68.809  47.111   8.578  1.00 10.27           C
ATOM   1622  CE1 PHE A 222      70.507  48.595  10.181  1.00  9.12           C
ATOM   1623  CE2 PHE A 222      70.155  47.170   8.287  1.00  8.07           C
ATOM   1624  CZ  PHE A 222      71.016  47.905   9.089  1.00  8.50           C
ATOM   1625  N   ASP A 223      66.153  50.260  11.529  1.00  8.25           N
ATOM   1626  CA  ASP A 223      66.376  51.448  12.349  1.00  7.96           C
ATOM   1627  C   ASP A 223      65.652  52.661  11.782  1.00  8.00           C
ATOM   1628  O   ASP A 223      66.065  53.806  11.858  1.00 10.24           O
ATOM   1629  CB  ASP A 223      67.851  51.808  12.577  1.00  8.82           C
ATOM   1630  CG  ASP A 223      68.602  50.751  13.346  1.00  8.19           C
ATOM   1631  OD1 ASP A 223      68.019  49.791  13.863  1.00  7.96           O
ATOM   1632  OD2 ASP A 223      69.862  50.877  13.428  1.00  9.88           O
ATOM   1633  N   PHE A 224      64.447  52.389  11.213  1.00  9.30           N
ATOM   1634  CA  PHE A 224      63.692  53.530  10.699  1.00  9.75           C
ATOM   1635  C   PHE A 224      63.221  54.473  11.814  1.00  9.27           C
ATOM   1636  O   PHE A 224      63.060  55.660  11.553  1.00 10.68           O
ATOM   1637  CB  PHE A 224      62.440  53.075   9.946  1.00 11.31           C
ATOM   1638  CG  PHE A 224      62.705  52.522   8.546  1.00  9.41           C
ATOM   1639  CD1 PHE A 224      63.029  53.357   7.490  1.00 12.07           C
ATOM   1640  CD2 PHE A 224      62.610  51.144   8.363  1.00  9.62           C
ATOM   1641  CE1 PHE A 224      63.246  52.805   6.228  1.00 10.09           C
ATOM   1642  CE2 PHE A 224      62.801  50.614   7.093  1.00 10.54           C
ATOM   1643  CZ  PHE A 224      63.104  51.447   6.046  1.00 10.46           C
ATOM   1644  N   LEU A 225      62.991  53.897  12.983  1.00  9.33           N
ATOM   1645  CA  LEU A 225      62.705  54.633  14.209  1.00  9.33           C
ATOM   1646  C   LEU A 225      63.637  54.020  15.254  1.00  8.63           C
ATOM   1647  O   LEU A 225      63.874  52.807  15.212  1.00  9.00           O
ATOM   1648  CB  LEU A 225      61.257  54.476  14.633  1.00 11.33           C
ATOM   1649  CG  LEU A 225      60.085  55.122  13.914  1.00 20.62           C
ATOM   1650  CD1 LEU A 225      60.336  56.537  13.403  1.00 16.98           C
ATOM   1651  CD2 LEU A 225      59.629  54.231  12.768  1.00 27.33           C
ATOM   1652  N   THR A 226      64.148  54.891  16.159  1.00  9.78           N
ATOM   1653  CA  THR A 226      65.037  54.406  17.220  1.00 11.20           C
ATOM   1654  C   THR A 226      64.765  55.234  18.471  1.00  8.92           C
ATOM   1655  O   THR A 226      64.234  56.337  18.368  1.00  9.93           O
ATOM   1656  CB  THR A 226      66.536  54.544  16.873  1.00  9.12           C
ATOM   1657  OG1 THR A 226      66.795  55.938  16.780  1.00 10.22           O
ATOM   1658  CG2 THR A 226      66.915  53.900  15.523  1.00 10.90           C
ATOM   1659  N   PRO A 227      65.085  54.700  19.641  1.00 10.04           N
ATOM   1660  CA  PRO A 227      64.865  55.569  20.837  1.00 10.44           C
ATOM   1661  C   PRO A 227      65.780  56.793  20.857  1.00 10.97           C
ATOM   1662  O   PRO A 227      65.395  57.801  21.507  1.00 11.84           O
ATOM   1663  CB  PRO A 227      65.108  54.609  21.994  1.00  9.50           C
ATOM   1664  CG  PRO A 227      65.934  53.500  21.472  1.00  9.32           C
ATOM   1665  CD  PRO A 227      65.448  53.338  20.033  1.00  9.97           C
ATOM   1666  N   ALA A 228      66.931  56.771  20.197  1.00 10.37           N
ATOM   1667  CA  ALA A 228      67.731  57.993  20.141  1.00 11.47           C
ATOM   1668  C   ALA A 228      67.074  59.058  19.290  1.00 12.72           C
ATOM   1669  O   ALA A 228      67.074  60.257  19.627  1.00 13.64           O
ATOM   1670  CB  ALA A 228      69.108  57.672  19.591  1.00 11.88           C
ATOM   1671  N   ARG A 229      66.505  58.623  18.153  1.00  9.55           N
ATOM   1672  CA  ARG A 229      65.859  59.635  17.318  1.00  9.78           C
ATOM   1673  C   ARG A 229      64.429  59.984  17.696  1.00 11.96           C
ATOM   1674  O   ARG A 229      63.907  61.061  17.407  1.00 12.24           O
ATOM   1675  CB  ARG A 229      65.836  59.084  15.863  1.00 10.77           C
ATOM   1676  CG  ARG A 229      67.220  59.052  15.225  1.00 11.49           C
ATOM   1677  CD  ARG A 229      67.276  58.347  13.870  1.00 11.56           C
ATOM   1678  NE  ARG A 229      66.269  58.836  12.910  1.00 10.63           N
ATOM   1679  CZ  ARG A 229      66.508  59.884  12.095  1.00 12.12           C
ATOM   1680  NH1 ARG A 229      67.662  60.549  12.090  1.00 14.51           N
ATOM   1681  NH2 ARG A 229      65.516  60.228  11.297  1.00 14.23           N
ATOM   1682  N   ASN A 230      63.730  59.035  18.290  1.00 10.46           N
ATOM   1683  CA  ASN A 230      62.310  59.078  18.590  1.00 10.78           C
ATOM   1684  C   ASN A 230      62.059  58.696  20.053  1.00 10.77           C
ATOM   1685  O   ASN A 230      61.479  57.666  20.313  1.00 10.95           O
ATOM   1686  CB  ASN A 230      61.517  58.100  17.700  1.00 10.75           C
ATOM   1687  CG  ASN A 230      61.800  58.372  16.230  1.00 11.89           C
ATOM   1688  OD1 ASN A 230      62.720  57.716  15.682  1.00 11.75           O
ATOM   1689  ND2 ASN A 230      61.099  59.326  15.617  1.00 11.99           N
ATOM   1690  N   PRO A 231      62.571  59.514  20.988  1.00 11.51           N
ATOM   1691  CA  PRO A 231      62.521  59.083  22.388  1.00 11.59           C
ATOM   1692  C   PRO A 231      61.129  59.001  22.974  1.00 12.04           C
ATOM   1693  O   PRO A 231      60.992  58.260  23.964  1.00 13.63           O
ATOM   1694  CB  PRO A 231      63.333  60.196  23.107  1.00 12.69           C
ATOM   1695  CG  PRO A 231      63.187  61.383  22.189  1.00 12.87           C
ATOM   1696  CD  PRO A 231      63.241  60.800  20.798  1.00 11.39           C
ATOM   1697  N   GLU A 232      60.131  59.655  22.440  1.00 12.93           N
ATOM   1698  CA  GLU A 232      58.843  59.799  23.108  1.00 12.12           C
ATOM   1699  C   GLU A 232      57.760  58.906  22.542  1.00 12.95           C
ATOM   1700  O   GLU A 232      56.652  58.835  23.106  1.00 12.45           O
ATOM   1701  CB  GLU A 232      58.378  61.270  23.037  1.00 15.54           C
ATOM   1702  CG  GLU A 232      59.275  62.173  23.884  1.00 19.47           C
ATOM   1703  CD  GLU A 232      58.732  63.593  23.982  1.00 33.57           C
ATOM   1704  OE1 GLU A 232      58.086  63.904  25.003  1.00 62.13           O
ATOM   1705  OE2 GLU A 232      58.929  64.383  23.041  1.00 36.40           O
ATOM   1706  N   GLU A 233      58.016  58.176  21.460  1.00 10.92           N
ATOM   1707  CA  GLU A 233      57.088  57.162  21.017  1.00 10.70           C
ATOM   1708  C   GLU A 233      57.881  56.050  20.324  1.00 11.06           C
ATOM   1709  O   GLU A 233      58.964  56.346  19.820  1.00 10.81           O
ATOM   1710  CB  GLU A 233      56.018  57.694  20.052  1.00 11.93           C
ATOM   1711  CG  GLU A 233      56.615  58.205  18.757  1.00 13.99           C
ATOM   1712  CD  GLU A 233      55.712  58.986  17.830  1.00 19.39           C
ATOM   1713  OE1 GLU A 233      54.502  59.101  18.076  1.00 17.72           O
ATOM   1714  OE2 GLU A 233      56.299  59.497  16.826  1.00 16.84           O
ATOM   1715  N   ALA A 234      57.332  54.846  20.321  1.00 11.13           N
ATOM   1716  CA  ALA A 234      57.986  53.699  19.721  1.00 10.07           C
ATOM   1717  C   ALA A 234      57.128  53.135  18.587  1.00 11.16           C
ATOM   1718  O   ALA A 234      55.901  53.054  18.697  1.00 12.12           O
ATOM   1719  CB  ALA A 234      58.206  52.590  20.750  1.00 11.33           C
ATOM   1720  N   ASP A 235      57.768  52.710  17.491  1.00 10.44           N
ATOM   1721  CA  ASP A 235      56.998  52.124  16.398  1.00  9.72           C
ATOM   1722  C   ASP A 235      57.908  51.127  15.670  1.00  8.98           C
ATOM   1723  O   ASP A 235      59.119  51.116  15.907  1.00  8.76           O
ATOM   1724  CB  ASP A 235      56.454  53.223  15.464  1.00  9.53           C
ATOM   1725  CG  ASP A 235      55.403  52.763  14.453  1.00  9.56           C
ATOM   1726  OD1 ASP A 235      54.849  51.684  14.554  1.00  9.77           O
ATOM   1727  OD2 ASP A 235      55.159  53.588  13.523  1.00 10.93           O
ATOM   1728  N   TYR A 236      57.282  50.319  14.824  1.00  8.38           N
ATOM   1729  CA  TYR A 236      58.086  49.314  14.117  1.00  9.18           C
ATOM   1730  C   TYR A 236      59.344  49.908  13.492  1.00  8.41           C
ATOM   1731  O   TYR A 236      59.235  50.881  12.741  1.00  9.88           O
ATOM   1732  CB  TYR A 236      57.241  48.724  13.002  1.00  8.80           C
ATOM   1733  CG  TYR A 236      56.199  47.729  13.437  1.00  8.32           C
ATOM   1734  CD1 TYR A 236      56.574  46.510  14.005  1.00  8.93           C
ATOM   1735  CD2 TYR A 236      54.836  47.952  13.201  1.00  9.19           C
ATOM   1736  CE1 TYR A 236      55.649  45.538  14.402  1.00  9.72           C
ATOM   1737  CE2 TYR A 236      53.898  46.998  13.580  1.00  8.49           C
ATOM   1738  CZ  TYR A 236      54.316  45.828  14.170  1.00  8.39           C
ATOM   1739  OH  TYR A 236      53.388  44.853  14.537  1.00 10.73           O
ATOM   1740  N   SER A 237      60.528  49.322  13.736  1.00  8.63           N
ATOM   1741  CA  SER A 237      61.752  49.942  13.207  1.00  7.76           C
ATOM   1742  C   SER A 237      62.222  49.291  11.917  1.00  8.79           C
ATOM   1743  O   SER A 237      63.145  49.851  11.301  1.00  8.86           O
ATOM   1744  CB  SER A 237      62.835  49.884  14.317  1.00  8.31           C
ATOM   1745  OG  SER A 237      63.267  48.571  14.589  1.00  8.30           O
ATOM   1746  N   ALA A 238      61.669  48.165  11.472  1.00  8.43           N
ATOM   1747  CA  ALA A 238      62.125  47.577  10.189  1.00  8.58           C
ATOM   1748  C   ALA A 238      61.031  46.748   9.501  1.00  6.73           C
ATOM   1749  O   ALA A 238      61.221  45.603   9.151  1.00  8.81           O
ATOM   1750  CB  ALA A 238      63.362  46.682  10.384  1.00  8.80           C
ATOM   1751  N   PRO A 239      59.848  47.369   9.295  1.00  8.03           N
ATOM   1752  CA  PRO A 239      58.760  46.628   8.617  1.00  7.70           C
ATOM   1753  C   PRO A 239      59.052  46.467   7.122  1.00  7.14           C
ATOM   1754  O   PRO A 239      59.716  47.327   6.522  1.00  9.58           O
ATOM   1755  CB  PRO A 239      57.559  47.540   8.835  1.00  7.85           C
ATOM   1756  CG  PRO A 239      58.125  48.932   8.867  1.00  7.73           C
ATOM   1757  CD  PRO A 239      59.468  48.748   9.573  1.00  8.65           C
ATOM   1758  N   ILE A 240      58.546  45.365   6.583  1.00  9.72           N
ATOM   1759  CA  ILE A 240      58.668  45.227   5.103  1.00  8.15           C
ATOM   1760  C   ILE A 240      57.678  46.153   4.444  1.00  9.99           C
ATOM   1761  O   ILE A 240      58.041  46.952   3.573  1.00 10.31           O
ATOM   1762  CB  ILE A 240      58.459  43.772   4.694  1.00  9.63           C
ATOM   1763  CG1 ILE A 240      59.465  42.852   5.322  1.00 10.53           C
ATOM   1764  CG2 ILE A 240      58.463  43.717   3.142  1.00 11.58           C
ATOM   1765  CD1 ILE A 240      59.235  41.367   5.039  1.00 12.79           C
ATOM   1766  N   TYR A 241      56.410  46.088   4.858  1.00  9.11           N
ATOM   1767  CA  TYR A 241      55.388  46.922   4.283  1.00  9.52           C
ATOM   1768  C   TYR A 241      54.921  48.004   5.217  1.00 11.39           C
ATOM   1769  O   TYR A 241      55.233  47.957   6.443  1.00  9.68           O
ATOM   1770  CB  TYR A 241      54.141  46.093   3.856  1.00 10.63           C
ATOM   1771  CG  TYR A 241      54.562  44.997   2.903  1.00 12.71           C
ATOM   1772  CD1 TYR A 241      54.746  45.283   1.538  1.00 14.59           C
ATOM   1773  CD2 TYR A 241      54.803  43.715   3.363  1.00 12.10           C
ATOM   1774  CE1 TYR A 241      55.152  44.236   0.687  1.00 12.58           C
ATOM   1775  CE2 TYR A 241      55.194  42.681   2.552  1.00 14.40           C
ATOM   1776  CZ  TYR A 241      55.349  42.992   1.210  1.00 13.55           C
ATOM   1777  OH  TYR A 241      55.759  41.946   0.381  1.00 20.29           O
ATOM   1778  N   HIS A 242      54.201  49.022   4.772  1.00  9.92           N
ATOM   1779  CA  HIS A 242      53.671  50.074   5.612  1.00  9.84           C
ATOM   1780  C   HIS A 242      52.586  49.550   6.542  1.00 12.99           C
ATOM   1781  O   HIS A 242      51.607  48.945   6.064  1.00 12.98           O
ATOM   1782  CB  HIS A 242      53.014  51.169   4.756  1.00 10.19           C
ATOM   1783  CG  HIS A 242      52.571  52.291   5.611  1.00 10.47           C
ATOM   1784  ND1 HIS A 242      51.281  52.555   6.017  1.00 17.25           N
ATOM   1785  CD2 HIS A 242      53.340  53.240   6.203  1.00  8.10           C
ATOM   1786  CE1 HIS A 242      51.274  53.631   6.798  1.00 13.57           C
ATOM   1787  NE2 HIS A 242      52.529  54.080   6.913  1.00 18.08           N
ATOM   1788  N   PRO A 243      52.726  49.718   7.861  1.00 10.54           N
ATOM   1789  CA  PRO A 243      51.696  49.296   8.807  1.00 10.98           C
ATOM   1790  C   PRO A 243      50.631  50.382   8.989  1.00 10.92           C
ATOM   1791  O   PRO A 243      50.867  51.415   9.578  1.00 12.21           O
ATOM   1792  CB  PRO A 243      52.468  49.105  10.116  1.00 11.25           C
ATOM   1793  CG  PRO A 243      53.681  49.970  10.003  1.00 13.49           C
ATOM   1794  CD  PRO A 243      53.954  50.212   8.534  1.00 11.74           C
ATOM   1795  N   ASP A 244      49.458  50.034   8.393  1.00 11.90           N
ATOM   1796  CA  ASP A 244      48.338  50.960   8.515  1.00 14.57           C
ATOM   1797  C   ASP A 244      47.931  51.205   9.966  1.00 13.16           C
ATOM   1798  O   ASP A 244      47.369  52.286  10.253  1.00 14.25           O
ATOM   1799  CB  ASP A 244      47.125  50.394   7.760  1.00 14.33           C
ATOM   1800  CG  ASP A 244      47.264  50.492   6.246  1.00 26.03           C
ATOM   1801  OD1 ASP A 244      48.040  51.321   5.723  1.00 21.60           O
ATOM   1802  OD2 ASP A 244      46.551  49.695   5.596  1.00 30.08           O
ATOM   1803  N   GLY A 245      48.222  50.274  10.877  1.00 13.50           N
ATOM   1804  CA  GLY A 245      47.881  50.423  12.296  1.00 12.79           C
ATOM   1805  C   GLY A 245      48.796  51.336  13.056  1.00 13.54           C
ATOM   1806  O   GLY A 245      48.553  51.601  14.230  1.00 13.80           O
ATOM   1807  N   SER A 246      49.853  51.861  12.433  1.00 12.91           N
ATOM   1808  CA  SER A 246      50.802  52.792  13.008  1.00 11.95           C
ATOM   1809  C   SER A 246      50.340  54.186  12.644  1.00 15.26           C
ATOM   1810  O   SER A 246      50.627  54.697  11.553  1.00 13.99           O
ATOM   1811  CB  SER A 246      52.241  52.535  12.486  1.00 10.06           C
ATOM   1812  OG  SER A 246      52.719  51.309  13.009  1.00 10.53           O
ATOM   1813  N   LYS A 247      49.597  54.782  13.585  1.00 13.31           N
ATOM   1814  CA  LYS A 247      48.924  56.032  13.274  1.00 17.54           C
ATOM   1815  C   LYS A 247      49.921  57.115  12.932  1.00 15.22           C
ATOM   1816  O   LYS A 247      50.849  57.414  13.672  1.00 17.18           O
ATOM   1817  CB  LYS A 247      48.034  56.419  14.459  1.00 21.57           C
ATOM   1818  CG  LYS A 247      47.323  57.763  14.295  1.00 26.22           C
ATOM   1819  CD  LYS A 247      46.527  58.021  15.593  1.00 28.47           C
ATOM   1820  CE  LYS A 247      45.396  57.014  15.710  1.00 34.21           C
ATOM   1821  NZ  LYS A 247      44.165  57.574  16.349  1.00 40.64           N
ATOM   1822  N   ASP A 248      49.656  57.723  11.756  1.00 16.75           N
ATOM   1823  CA  ASP A 248      50.424  58.854  11.279  1.00 16.04           C
ATOM   1824  C   ASP A 248      51.853  58.500  10.879  1.00 16.45           C
ATOM   1825  O   ASP A 248      52.665  59.405  10.693  1.00 16.68           O
ATOM   1826  CB  ASP A 248      50.466  59.941  12.343  1.00 22.68           C
ATOM   1827  CG  ASP A 248      49.111  60.581  12.588  1.00 38.03           C
ATOM   1828  OD1 ASP A 248      48.253  60.582  11.678  1.00 36.16           O
ATOM   1829  OD2 ASP A 248      48.940  61.073  13.721  1.00 39.26           O
ATOM   1830  N   ARG A 249      52.199  57.227  10.771  1.00 13.50           N
ATOM   1831  CA  ARG A 249      53.576  56.860  10.432  1.00 12.89           C
ATOM   1832  C   ARG A 249      53.937  57.377   9.029  1.00 13.45           C
ATOM   1833  O   ARG A 249      53.147  57.303   8.091  1.00 13.63           O
ATOM   1834  CB  ARG A 249      53.730  55.351  10.433  1.00 11.71           C
ATOM   1835  CG  ARG A 249      55.143  54.834  10.143  1.00 11.67           C
ATOM   1836  CD  ARG A 249      55.105  53.338   9.856  1.00 11.57           C
ATOM   1837  NE  ARG A 249      56.455  52.852   9.577  1.00  9.80           N
ATOM   1838  CZ  ARG A 249      57.323  52.375  10.442  1.00 10.08           C
ATOM   1839  NH1 ARG A 249      56.929  52.287  11.730  1.00 11.07           N
ATOM   1840  NH2 ARG A 249      58.538  51.974  10.112  1.00 10.44           N
ATOM   1841  N   LEU A 250      55.149  57.847   8.916  1.00 13.38           N
ATOM   1842  CA  LEU A 250      55.694  58.322   7.640  1.00 14.39           C
ATOM   1843  C   LEU A 250      55.743  57.207   6.611  1.00 15.24           C
ATOM   1844  O   LEU A 250      56.306  56.135   6.870  1.00 12.62           O
ATOM   1845  CB  LEU A 250      57.086  58.879   7.964  1.00 14.03           C
ATOM   1846  CG  LEU A 250      57.072  60.229   8.692  1.00 15.62           C
ATOM   1847  CD1 LEU A 250      58.502  60.597   9.102  1.00 19.68           C
ATOM   1848  CD2 LEU A 250      56.478  61.312   7.816  1.00 20.57           C
ATOM   1849  N   ALA A 251      55.173  57.362   5.419  1.00 13.99           N
ATOM   1850  CA  ALA A 251      54.969  56.273   4.477  1.00 11.63           C
ATOM   1851  C   ALA A 251      56.230  55.779   3.764  1.00 11.21           C
ATOM   1852  O   ALA A 251      56.142  54.693   3.181  1.00 11.75           O
ATOM   1853  CB  ALA A 251      53.992  56.687   3.364  1.00 17.24           C
ATOM   1854  N   HIS A 252      57.306  56.570   3.825  1.00 12.14           N
ATOM   1855  CA  HIS A 252      58.526  56.063   3.167  1.00 11.29           C
ATOM   1856  C   HIS A 252      59.330  55.162   4.095  1.00 11.29           C
ATOM   1857  O   HIS A 252      60.332  54.549   3.665  1.00 11.28           O
ATOM   1858  CB  HIS A 252      59.371  57.225   2.667  1.00 12.60           C
ATOM   1859  CG  HIS A 252      59.641  58.313   3.676  1.00 12.88           C
ATOM   1860  ND1 HIS A 252      58.656  59.143   4.191  1.00 14.60           N
ATOM   1861  CD2 HIS A 252      60.778  58.708   4.281  1.00 11.24           C
ATOM   1862  CE1 HIS A 252      59.181  60.000   5.041  1.00 16.38           C
ATOM   1863  NE2 HIS A 252      60.486  59.755   5.119  1.00 14.41           N
ATOM   1864  N   LEU A 253      58.937  55.013   5.360  1.00 10.65           N
ATOM   1865  CA  LEU A 253      59.754  54.292   6.350  1.00  9.39           C
ATOM   1866  C   LEU A 253      59.468  52.826   6.383  1.00  9.93           C
ATOM   1867  O   LEU A 253      59.045  52.230   7.404  1.00 10.48           O
ATOM   1868  CB  LEU A 253      59.561  54.934   7.735  1.00  9.93           C
ATOM   1869  CG  LEU A 253      59.954  56.403   7.844  1.00 11.04           C
ATOM   1870  CD1 LEU A 253      59.798  56.856   9.307  1.00 15.10           C
ATOM   1871  CD2 LEU A 253      61.365  56.674   7.354  1.00 13.12           C
ATOM   1872  N   ASN A 254      59.663  52.103   5.271  1.00  9.04           N
ATOM   1873  CA  ASN A 254      59.481  50.664   5.267  1.00  8.65           C
ATOM   1874  C   ASN A 254      60.385  50.064   4.193  1.00  8.62           C
ATOM   1875  O   ASN A 254      60.769  50.814   3.258  1.00  9.57           O
ATOM   1876  CB  ASN A 254      58.001  50.230   5.114  1.00  8.56           C
ATOM   1877  CG  ASN A 254      57.325  50.860   3.910  1.00  9.43           C
ATOM   1878  OD1 ASN A 254      57.495  50.277   2.802  1.00 10.94           O
ATOM   1879  ND2 ASN A 254      56.624  51.968   4.093  1.00 10.51           N
ATOM   1880  N   ALA A 255      60.760  48.827   4.308  1.00  7.91           N
ATOM   1881  CA  ALA A 255      61.742  48.252   3.382  1.00  9.16           C
ATOM   1882  C   ALA A 255      61.216  48.235   1.951  1.00  9.45           C
ATOM   1883  O   ALA A 255      61.987  48.542   1.024  1.00 10.18           O
ATOM   1884  CB  ALA A 255      62.140  46.845   3.820  1.00  9.19           C
ATOM   1885  N   ASP A 256      59.949  47.848   1.767  1.00  9.34           N
ATOM   1886  CA  ASP A 256      59.482  47.769   0.361  1.00  9.37           C
ATOM   1887  C   ASP A 256      59.476  49.124  -0.254  1.00 10.96           C
ATOM   1888  O   ASP A 256      59.818  49.250  -1.470  1.00 10.64           O
ATOM   1889  CB  ASP A 256      58.066  47.158   0.350  1.00 11.18           C
ATOM   1890  CG  ASP A 256      57.489  46.989  -1.069  1.00 11.54           C
ATOM   1891  OD1 ASP A 256      58.028  46.136  -1.777  1.00 13.13           O
ATOM   1892  OD2 ASP A 256      56.537  47.723  -1.335  1.00 14.25           O
ATOM   1893  N   PHE A 257      59.148  50.200   0.413  1.00 10.04           N
ATOM   1894  CA  PHE A 257      59.158  51.512  -0.230  1.00 10.18           C
ATOM   1895  C   PHE A 257      60.566  51.791  -0.703  1.00 10.46           C
ATOM   1896  O   PHE A 257      60.807  52.287  -1.825  1.00 11.15           O
ATOM   1897  CB  PHE A 257      58.692  52.580   0.766  1.00 10.74           C
ATOM   1898  CG  PHE A 257      58.618  53.954   0.121  1.00  9.81           C
ATOM   1899  CD1 PHE A 257      57.418  54.384  -0.416  1.00 12.89           C
ATOM   1900  CD2 PHE A 257      59.725  54.767   0.053  1.00 11.87           C
ATOM   1901  CE1 PHE A 257      57.350  55.654  -1.003  1.00 14.50           C
ATOM   1902  CE2 PHE A 257      59.670  56.044  -0.539  1.00 14.31           C
ATOM   1903  CZ  PHE A 257      58.462  56.467  -1.096  1.00 14.78           C
ATOM   1904  N   GLN A 258      61.582  51.502   0.130  1.00  8.89           N
ATOM   1905  CA  GLN A 258      62.972  51.785  -0.232  1.00  9.58           C
ATOM   1906  C   GLN A 258      63.413  50.937  -1.422  1.00  9.88           C
ATOM   1907  O   GLN A 258      64.053  51.459  -2.358  1.00 10.05           O
ATOM   1908  CB  GLN A 258      63.887  51.494   0.990  1.00  8.19           C
ATOM   1909  CG  GLN A 258      63.593  52.417   2.162  1.00  9.64           C
ATOM   1910  CD  GLN A 258      63.794  53.886   1.794  1.00  9.91           C
ATOM   1911  OE1 GLN A 258      64.876  54.176   1.223  1.00  9.82           O
ATOM   1912  NE2 GLN A 258      62.870  54.786   2.098  1.00 10.14           N
ATOM   1913  N   VAL A 259      63.116  49.663  -1.421  1.00  8.71           N
ATOM   1914  CA  VAL A 259      63.532  48.750  -2.491  1.00  9.88           C
ATOM   1915  C   VAL A 259      62.816  49.159  -3.775  1.00 11.29           C
ATOM   1916  O   VAL A 259      63.481  49.255  -4.824  1.00 10.24           O
ATOM   1917  CB  VAL A 259      63.175  47.296  -2.136  1.00  9.51           C
ATOM   1918  CG1 VAL A 259      63.228  46.389  -3.364  1.00 10.35           C
ATOM   1919  CG2 VAL A 259      64.109  46.784  -1.058  1.00  9.37           C
ATOM   1920  N   GLU A 260      61.526  49.410  -3.722  1.00  9.66           N
ATOM   1921  CA  GLU A 260      60.823  49.815  -4.945  1.00 11.07           C
ATOM   1922  C   GLU A 260      61.367  51.122  -5.462  1.00 12.17           C
ATOM   1923  O   GLU A 260      61.329  51.360  -6.699  1.00 12.66           O
ATOM   1924  CB  GLU A 260      59.308  50.028  -4.668  1.00 12.34           C
ATOM   1925  CG  GLU A 260      58.554  48.804  -4.258  1.00 15.33           C
ATOM   1926  CD  GLU A 260      58.591  47.548  -5.067  1.00 32.25           C
ATOM   1927  OE1 GLU A 260      58.857  47.571  -6.284  1.00 20.69           O
ATOM   1928  OE2 GLU A 260      58.309  46.486  -4.437  1.00 23.58           O
ATOM   1929  N   TYR A 261      61.839  52.036  -4.631  1.00  9.54           N
ATOM   1930  CA  TYR A 261      62.382  53.288  -5.117  1.00 12.13           C
ATOM   1931  C   TYR A 261      63.638  52.945  -5.939  1.00 13.06           C
ATOM   1932  O   TYR A 261      63.759  53.469  -7.105  1.00 10.92           O
ATOM   1933  CB  TYR A 261      62.669  54.283  -3.997  1.00 11.46           C
ATOM   1934  CG  TYR A 261      63.231  55.574  -4.543  1.00  9.37           C
ATOM   1935  CD1 TYR A 261      62.378  56.483  -5.146  1.00 12.04           C
ATOM   1936  CD2 TYR A 261      64.571  55.893  -4.426  1.00  9.96           C
ATOM   1937  CE1 TYR A 261      62.867  57.671  -5.641  1.00 12.37           C
ATOM   1938  CE2 TYR A 261      65.061  57.101  -4.937  1.00 11.33           C
ATOM   1939  CZ  TYR A 261      64.202  57.992  -5.534  1.00 12.01           C
ATOM   1940  OH  TYR A 261      64.714  59.188  -6.060  1.00 12.60           O
ATOM   1941  N   TRP A 262      64.543  52.135  -5.426  1.00  8.62           N
ATOM   1942  CA  TRP A 262      65.746  51.784  -6.167  1.00 10.40           C
ATOM   1943  C   TRP A 262      65.391  51.067  -7.474  1.00 11.99           C
ATOM   1944  O   TRP A 262      65.980  51.376  -8.520  1.00 11.17           O
ATOM   1945  CB  TRP A 262      66.722  50.977  -5.252  1.00  9.55           C
ATOM   1946  CG  TRP A 262      67.505  51.989  -4.473  1.00  8.57           C
ATOM   1947  CD1 TRP A 262      67.081  52.745  -3.430  1.00  8.48           C
ATOM   1948  CD2 TRP A 262      68.874  52.335  -4.719  1.00  7.99           C
ATOM   1949  NE1 TRP A 262      68.105  53.571  -2.994  1.00  9.67           N
ATOM   1950  CE2 TRP A 262      69.216  53.320  -3.777  1.00  9.30           C
ATOM   1951  CE3 TRP A 262      69.817  51.891  -5.626  1.00  8.36           C
ATOM   1952  CZ2 TRP A 262      70.483  53.898  -3.725  1.00  9.23           C
ATOM   1953  CZ3 TRP A 262      71.091  52.470  -5.576  1.00  9.66           C
ATOM   1954  CH2 TRP A 262      71.391  53.452  -4.623  1.00  8.69           C
ATOM   1955  N   LEU A 263      64.431  50.126  -7.431  1.00 10.55           N
ATOM   1956  CA  LEU A 263      64.038  49.438  -8.669  1.00  9.94           C
ATOM   1957  C   LEU A 263      63.431  50.402  -9.643  1.00 11.77           C
ATOM   1958  O   LEU A 263      63.810  50.344 -10.856  1.00 12.90           O
ATOM   1959  CB  LEU A 263      63.026  48.337  -8.340  1.00 10.86           C
ATOM   1960  CG  LEU A 263      63.584  47.191  -7.508  1.00 10.65           C
ATOM   1961  CD1 LEU A 263      62.416  46.239  -7.208  1.00 14.78           C
ATOM   1962  CD2 LEU A 263      64.708  46.462  -8.210  1.00 13.56           C
ATOM   1963  N   SER A 264      62.543  51.284  -9.244  1.00 10.46           N
ATOM   1964  CA  SER A 264      61.835  52.153 -10.193  1.00 11.05           C
ATOM   1965  C   SER A 264      62.779  53.179 -10.776  1.00 12.16           C
ATOM   1966  O   SER A 264      62.532  53.652 -11.874  1.00 15.67           O
ATOM   1967  CB  SER A 264      60.652  52.790  -9.473  1.00 16.24           C
ATOM   1968  OG  SER A 264      61.002  53.704  -8.489  1.00 16.25           O
ATOM   1969  N   GLN A 265      63.855  53.530 -10.107  1.00 11.60           N
ATOM   1970  CA  GLN A 265      64.872  54.466 -10.552  1.00 12.27           C
ATOM   1971  C   GLN A 265      65.846  53.754 -11.465  1.00 12.80           C
ATOM   1972  O   GLN A 265      66.725  54.453 -12.005  1.00 16.14           O
ATOM   1973  CB  GLN A 265      65.611  55.091  -9.359  1.00 11.63           C
ATOM   1974  CG  GLN A 265      64.726  56.131  -8.688  1.00 14.47           C
ATOM   1975  CD  GLN A 265      64.510  57.400  -9.497  1.00 14.05           C
ATOM   1976  OE1 GLN A 265      65.468  58.077  -9.892  1.00 15.84           O
ATOM   1977  NE2 GLN A 265      63.237  57.715  -9.708  1.00 20.24           N
ATOM   1978  N   GLY A 266      65.727  52.469 -11.697  1.00 12.79           N
ATOM   1979  CA  GLY A 266      66.550  51.859 -12.748  1.00 14.90           C
ATOM   1980  C   GLY A 266      67.691  51.019 -12.243  1.00 14.43           C
ATOM   1981  O   GLY A 266      68.596  50.577 -12.972  1.00 14.90           O
ATOM   1982  N   PHE A 267      67.772  50.725 -10.928  1.00 11.70           N
ATOM   1983  CA  PHE A 267      68.869  49.919 -10.435  1.00 10.59           C
ATOM   1984  C   PHE A 267      68.575  48.437 -10.611  1.00 10.58           C
ATOM   1985  O   PHE A 267      67.449  48.028 -10.262  1.00 12.29           O
ATOM   1986  CB  PHE A 267      69.146  50.201  -8.952  1.00 11.89           C
ATOM   1987  CG  PHE A 267      70.626  50.053  -8.579  1.00 10.60           C
ATOM   1988  CD1 PHE A 267      71.101  48.953  -7.881  1.00  9.31           C
ATOM   1989  CD2 PHE A 267      71.527  51.052  -8.967  1.00 11.45           C
ATOM   1990  CE1 PHE A 267      72.445  48.856  -7.542  1.00 11.50           C
ATOM   1991  CE2 PHE A 267      72.873  50.970  -8.600  1.00 10.05           C
ATOM   1992  CZ  PHE A 267      73.323  49.861  -7.891  1.00 11.32           C
ATOM   1993  N   PRO A 268      69.452  47.640 -11.154  1.00 10.03           N
ATOM   1994  CA  PRO A 268      69.127  46.229 -11.390  1.00 10.17           C
ATOM   1995  C   PRO A 268      68.835  45.526 -10.062  1.00 11.43           C
ATOM   1996  O   PRO A 268      69.617  45.684  -9.095  1.00 11.33           O
ATOM   1997  CB  PRO A 268      70.363  45.678 -12.081  1.00 13.28           C
ATOM   1998  CG  PRO A 268      71.150  46.848 -12.536  1.00 16.46           C
ATOM   1999  CD  PRO A 268      70.792  48.009 -11.636  1.00 11.09           C
ATOM   2000  N   SER A 269      67.769  44.746 -10.022  1.00 10.55           N
ATOM   2001  CA  SER A 269      67.393  44.102  -8.757  1.00 10.24           C
ATOM   2002  C   SER A 269      68.535  43.259  -8.234  1.00 10.63           C
ATOM   2003  O   SER A 269      68.783  43.207  -6.991  1.00 10.07           O
ATOM   2004  CB  SER A 269      66.113  43.284  -8.943  1.00 10.97           C
ATOM   2005  OG  SER A 269      66.337  42.115  -9.713  1.00 12.09           O
ATOM   2006  N   ASN A 270      69.321  42.582  -9.034  1.00 10.37           N
ATOM   2007  CA  ASN A 270      70.347  41.671  -8.606  1.00  9.08           C
ATOM   2008  C   ASN A 270      71.556  42.408  -8.012  1.00 11.17           C
ATOM   2009  O   ASN A 270      72.431  41.718  -7.507  1.00 11.80           O
ATOM   2010  CB  ASN A 270      70.823  40.774  -9.785  1.00 14.42           C
ATOM   2011  CG  ASN A 270      71.645  41.578 -10.798  1.00 20.88           C
ATOM   2012  OD1 ASN A 270      72.740  41.121 -11.181  1.00 72.83           O
ATOM   2013  ND2 ASN A 270      71.231  42.729 -11.275  1.00 29.76           N
ATOM   2014  N   LYS A 271      71.549  43.766  -8.114  1.00  9.40           N
ATOM   2015  CA  LYS A 271      72.665  44.516  -7.506  1.00 10.97           C
ATOM   2016  C   LYS A 271      72.243  45.130  -6.175  1.00 11.05           C
ATOM   2017  O   LYS A 271      73.052  45.881  -5.600  1.00 10.29           O
ATOM   2018  CB  LYS A 271      73.213  45.602  -8.459  1.00 10.22           C
ATOM   2019  CG  LYS A 271      73.919  44.914  -9.655  1.00 11.30           C
ATOM   2020  CD  LYS A 271      74.391  45.901 -10.699  1.00 12.02           C
ATOM   2021  CE  LYS A 271      75.365  46.923 -10.102  1.00 11.57           C
ATOM   2022  NZ  LYS A 271      76.076  47.684 -11.212  1.00 10.52           N
ATOM   2023  N   ILE A 272      71.053  44.810  -5.673  1.00  9.92           N
ATOM   2024  CA  ILE A 272      70.542  45.346  -4.391  1.00  8.26           C
ATOM   2025  C   ILE A 272      70.615  44.233  -3.360  1.00 10.40           C
ATOM   2026  O   ILE A 272      70.136  43.123  -3.565  1.00 10.68           O
ATOM   2027  CB  ILE A 272      69.105  45.810  -4.551  1.00  8.95           C
ATOM   2028  CG1 ILE A 272      68.955  46.910  -5.603  1.00 12.15           C
ATOM   2029  CG2 ILE A 272      68.530  46.281  -3.199  1.00 10.56           C
ATOM   2030  CD1 ILE A 272      67.518  47.315  -5.903  1.00 13.21           C
ATOM   2031  N   ASN A 273      71.167  44.550  -2.173  1.00  9.04           N
ATOM   2032  CA  ASN A 273      71.013  43.666  -1.013  1.00  8.92           C
ATOM   2033  C   ASN A 273      70.079  44.328  -0.006  1.00  7.27           C
ATOM   2034  O   ASN A 273      70.226  45.519   0.313  1.00  8.89           O
ATOM   2035  CB  ASN A 273      72.359  43.376  -0.351  1.00  8.64           C
ATOM   2036  CG  ASN A 273      73.295  42.629  -1.283  1.00 10.87           C
ATOM   2037  OD1 ASN A 273      72.853  41.642  -1.902  1.00 11.86           O
ATOM   2038  ND2 ASN A 273      74.544  43.032  -1.357  1.00 10.75           N
ATOM   2039  N   LEU A 274      69.121  43.554   0.489  1.00  7.88           N
ATOM   2040  CA  LEU A 274      68.231  44.009   1.572  1.00  7.73           C
ATOM   2041  C   LEU A 274      68.924  43.954   2.923  1.00  6.94           C
ATOM   2042  O   LEU A 274      69.382  42.889   3.290  1.00  8.69           O
ATOM   2043  CB  LEU A 274      67.038  43.075   1.585  1.00  7.72           C
ATOM   2044  CG  LEU A 274      65.941  43.445   2.580  1.00  8.71           C
ATOM   2045  CD1 LEU A 274      65.171  44.669   2.143  1.00 11.55           C
ATOM   2046  CD2 LEU A 274      65.004  42.260   2.760  1.00 11.41           C
ATOM   2047  N   GLY A 275      68.966  45.091   3.587  1.00  8.43           N
ATOM   2048  CA  GLY A 275      69.607  45.100   4.939  1.00  7.90           C
ATOM   2049  C   GLY A 275      68.656  44.534   6.009  1.00  8.14           C
ATOM   2050  O   GLY A 275      67.472  44.879   6.045  1.00  9.07           O
ATOM   2051  N   VAL A 276      69.259  43.709   6.851  1.00  7.44           N
ATOM   2052  CA  VAL A 276      68.554  43.104   7.997  1.00  7.81           C
ATOM   2053  C   VAL A 276      69.477  43.316   9.203  1.00  8.65           C
ATOM   2054  O   VAL A 276      70.688  43.097   9.094  1.00  8.57           O
ATOM   2055  CB  VAL A 276      68.317  41.618   7.804  1.00  8.80           C
ATOM   2056  CG1 VAL A 276      67.671  40.940   9.020  1.00  9.99           C
ATOM   2057  CG2 VAL A 276      67.370  41.385   6.589  1.00 10.32           C
ATOM   2058  N   ALA A 277      68.890  43.712  10.338  1.00  8.58           N
ATOM   2059  CA  ALA A 277      69.652  43.917  11.575  1.00  8.10           C
ATOM   2060  C   ALA A 277      69.497  42.748  12.521  1.00  7.34           C
ATOM   2061  O   ALA A 277      68.456  42.109  12.613  1.00  8.53           O
ATOM   2062  CB  ALA A 277      69.147  45.176  12.272  1.00  8.06           C
ATOM   2063  N   THR A 278      70.591  42.474  13.260  1.00  7.29           N
ATOM   2064  CA  THR A 278      70.561  41.376  14.241  1.00  8.79           C
ATOM   2065  C   THR A 278      70.310  41.909  15.637  1.00  8.68           C
ATOM   2066  O   THR A 278      70.194  41.037  16.544  1.00 10.41           O
ATOM   2067  CB  THR A 278      71.885  40.589  14.247  1.00  8.69           C
ATOM   2068  OG1 THR A 278      72.930  41.543  14.470  1.00  8.57           O
ATOM   2069  CG2 THR A 278      72.101  39.878  12.912  1.00  9.51           C
ATOM   2070  N   TYR A 279      70.212  43.182  15.813  1.00  7.61           N
ATOM   2071  CA  TYR A 279      69.996  43.797  17.137  1.00  8.33           C
ATOM   2072  C   TYR A 279      68.638  44.446  17.138  1.00  9.70           C
ATOM   2073  O   TYR A 279      68.034  44.749  16.100  1.00  9.80           O
ATOM   2074  CB  TYR A 279      71.055  44.846  17.438  1.00  8.72           C
ATOM   2075  CG  TYR A 279      71.164  45.918  16.366  1.00  7.01           C
ATOM   2076  CD1 TYR A 279      71.973  45.697  15.250  1.00  7.60           C
ATOM   2077  CD2 TYR A 279      70.475  47.112  16.482  1.00  7.94           C
ATOM   2078  CE1 TYR A 279      72.038  46.708  14.286  1.00  8.65           C
ATOM   2079  CE2 TYR A 279      70.551  48.127  15.528  1.00  9.44           C
ATOM   2080  CZ  TYR A 279      71.379  47.888  14.419  1.00  8.23           C
ATOM   2081  OH  TYR A 279      71.460  48.865  13.444  1.00 10.31           O
ATOM   2082  N   GLY A 280      68.142  44.737  18.350  1.00  8.75           N
ATOM   2083  CA  GLY A 280      66.858  45.424  18.438  1.00  8.77           C
ATOM   2084  C   GLY A 280      66.951  46.834  18.976  1.00  8.37           C
ATOM   2085  O   GLY A 280      67.954  47.238  19.587  1.00  9.27           O
ATOM   2086  N   ASN A 281      65.954  47.638  18.689  1.00  7.63           N
ATOM   2087  CA  ASN A 281      65.754  48.987  19.179  1.00  7.79           C
ATOM   2088  C   ASN A 281      64.799  48.898  20.375  1.00  8.31           C
ATOM   2089  O   ASN A 281      63.705  48.385  20.239  1.00  8.89           O
ATOM   2090  CB  ASN A 281      65.201  49.902  18.111  1.00  6.89           C
ATOM   2091  CG  ASN A 281      66.226  50.127  17.030  1.00  8.67           C
ATOM   2092  OD1 ASN A 281      67.261  50.787  17.228  1.00 10.15           O
ATOM   2093  ND2 ASN A 281      65.967  49.577  15.837  1.00  8.29           N
ATOM   2094  N   ALA A 282      65.295  49.351  21.535  1.00  8.34           N
ATOM   2095  CA  ALA A 282      64.604  49.110  22.810  1.00  8.22           C
ATOM   2096  C   ALA A 282      64.268  50.419  23.507  1.00  8.54           C
ATOM   2097  O   ALA A 282      65.184  51.179  23.821  1.00  9.72           O
ATOM   2098  CB  ALA A 282      65.457  48.248  23.743  1.00  9.01           C
ATOM   2099  N   TRP A 283      62.974  50.645  23.749  1.00  9.48           N
ATOM   2100  CA  TRP A 283      62.510  51.848  24.421  1.00  8.49           C
ATOM   2101  C   TRP A 283      62.063  51.563  25.863  1.00  7.84           C
ATOM   2102  O   TRP A 283      61.549  50.467  26.115  1.00  9.60           O
ATOM   2103  CB  TRP A 283      61.287  52.397  23.705  1.00 11.29           C
ATOM   2104  CG  TRP A 283      61.400  53.134  22.410  1.00  8.76           C
ATOM   2105  CD1 TRP A 283      61.267  54.474  22.291  1.00  8.39           C
ATOM   2106  CD2 TRP A 283      61.651  52.621  21.070  1.00 10.80           C
ATOM   2107  NE1 TRP A 283      61.412  54.889  20.957  1.00  9.23           N
ATOM   2108  CE2 TRP A 283      61.642  53.763  20.234  1.00  9.94           C
ATOM   2109  CE3 TRP A 283      61.865  51.336  20.576  1.00  8.61           C
ATOM   2110  CZ2 TRP A 283      61.854  53.638  18.836  1.00 10.18           C
ATOM   2111  CZ3 TRP A 283      62.070  51.227  19.201  1.00 10.05           C
ATOM   2112  CH2 TRP A 283      62.057  52.353  18.363  1.00  9.62           C
ATOM   2113  N   LYS A 284      62.308  52.577  26.685  1.00  9.46           N
ATOM   2114  CA  LYS A 284      61.800  52.560  28.080  1.00 12.03           C
ATOM   2115  C   LYS A 284      60.350  52.985  28.063  1.00 10.53           C
ATOM   2116  O   LYS A 284      60.029  54.010  27.452  1.00 11.95           O
ATOM   2117  CB  LYS A 284      62.689  53.490  28.907  1.00 10.27           C
ATOM   2118  CG  LYS A 284      62.282  53.428  30.403  1.00 12.60           C
ATOM   2119  CD  LYS A 284      63.124  54.470  31.145  1.00 15.36           C
ATOM   2120  CE  LYS A 284      64.594  54.148  31.192  1.00 22.39           C
ATOM   2121  NZ  LYS A 284      65.334  55.298  31.855  1.00 30.27           N
ATOM   2122  N   LEU A 285      59.479  52.226  28.733  1.00 10.00           N
ATOM   2123  CA  LEU A 285      58.075  52.618  28.790  1.00 11.84           C
ATOM   2124  C   LEU A 285      57.685  53.342  30.083  1.00 12.41           C
ATOM   2125  O   LEU A 285      58.440  53.345  31.067  1.00 13.39           O
ATOM   2126  CB  LEU A 285      57.171  51.382  28.646  1.00 10.71           C
ATOM   2127  CG  LEU A 285      57.411  50.554  27.380  1.00 14.91           C
ATOM   2128  CD1 LEU A 285      56.338  49.489  27.203  1.00 13.14           C
ATOM   2129  CD2 LEU A 285      57.472  51.431  26.126  1.00 16.95           C
ATOM   2130  N   THR A 286      56.500  53.947  30.044  1.00 12.07           N
ATOM   2131  CA  THR A 286      55.979  54.550  31.290  1.00 14.88           C
ATOM   2132  C   THR A 286      54.605  53.956  31.526  1.00 17.42           C
ATOM   2133  O   THR A 286      54.049  53.243  30.667  1.00 13.57           O
ATOM   2134  CB  THR A 286      55.825  56.071  31.186  1.00 13.26           C
ATOM   2135  OG1 THR A 286      54.853  56.369  30.172  1.00 13.05           O
ATOM   2136  CG2 THR A 286      57.150  56.737  30.843  1.00 14.78           C
ATOM   2137  N   LYS A 287      54.022  54.271  32.677  1.00 14.72           N
ATOM   2138  CA  LYS A 287      52.645  53.769  32.841  1.00 15.27           C
ATOM   2139  C   LYS A 287      51.721  54.271  31.747  1.00 13.47           C
ATOM   2140  O   LYS A 287      50.866  53.504  31.293  1.00 13.95           O
ATOM   2141  CB  LYS A 287      52.115  54.230  34.219  1.00 25.31           C
ATOM   2142  CG  LYS A 287      50.774  53.598  34.584  1.00 39.61           C
ATOM   2143  CD  LYS A 287      50.742  53.102  36.024  1.00 53.86           C
ATOM   2144  CE  LYS A 287      49.564  52.174  36.283  1.00 53.09           C
ATOM   2145  NZ  LYS A 287      49.759  50.835  35.658  1.00 66.63           N
ATOM   2146  N   ASP A 288      51.908  55.509  31.317  1.00 14.12           N
ATOM   2147  CA  ASP A 288      51.062  56.141  30.297  1.00 12.94           C
ATOM   2148  C   ASP A 288      51.292  55.463  28.948  1.00 15.65           C
ATOM   2149  O   ASP A 288      50.497  55.738  28.029  1.00 16.69           O
ATOM   2150  CB  ASP A 288      51.290  57.641  30.180  1.00 17.59           C
ATOM   2151  CG  ASP A 288      50.781  58.411  31.401  1.00 33.19           C
ATOM   2152  OD1 ASP A 288      50.022  57.779  32.161  1.00 22.39           O
ATOM   2153  OD2 ASP A 288      51.131  59.602  31.569  1.00 30.79           O
ATOM   2154  N   SER A 289      52.323  54.607  28.812  1.00 12.43           N
ATOM   2155  CA  SER A 289      52.447  53.881  27.540  1.00 12.82           C
ATOM   2156  C   SER A 289      51.361  52.841  27.366  1.00 14.76           C
ATOM   2157  O   SER A 289      51.200  52.291  26.262  1.00 12.50           O
ATOM   2158  CB  SER A 289      53.808  53.157  27.413  1.00 11.57           C
ATOM   2159  OG  SER A 289      54.866  54.074  27.580  1.00 13.02           O
ATOM   2160  N   GLY A 290      50.639  52.521  28.448  1.00 12.99           N
ATOM   2161  CA  GLY A 290      49.534  51.580  28.367  1.00 13.03           C
ATOM   2162  C   GLY A 290      49.924  50.149  28.196  1.00 11.54           C
ATOM   2163  O   GLY A 290      51.101  49.776  28.443  1.00 11.54           O
ATOM   2164  N   LEU A 291      48.974  49.301  27.805  1.00 11.49           N
ATOM   2165  CA  LEU A 291      49.148  47.859  27.844  1.00 11.16           C
ATOM   2166  C   LEU A 291      49.099  47.179  26.447  1.00  8.72           C
ATOM   2167  O   LEU A 291      49.117  45.970  26.386  1.00 11.62           O
ATOM   2168  CB  LEU A 291      48.077  47.214  28.763  1.00 11.26           C
ATOM   2169  CG  LEU A 291      47.992  47.805  30.175  1.00 10.16           C
ATOM   2170  CD1 LEU A 291      46.811  47.193  30.908  1.00 11.51           C
ATOM   2171  CD2 LEU A 291      49.298  47.544  30.936  1.00 12.91           C
ATOM   2172  N   GLU A 292      49.017  48.030  25.432  1.00 10.32           N
ATOM   2173  CA  GLU A 292      49.079  47.499  24.063  1.00 11.16           C
ATOM   2174  C   GLU A 292      50.533  47.459  23.541  1.00  9.24           C
ATOM   2175  O   GLU A 292      51.135  48.520  23.430  1.00 11.83           O
ATOM   2176  CB  GLU A 292      48.215  48.303  23.096  1.00 11.67           C
ATOM   2177  CG  GLU A 292      46.707  48.152  23.390  1.00 11.17           C
ATOM   2178  CD  GLU A 292      45.940  49.107  22.471  1.00 14.00           C
ATOM   2179  OE1 GLU A 292      45.673  48.667  21.319  1.00 12.85           O
ATOM   2180  OE2 GLU A 292      45.619  50.250  22.799  1.00 15.33           O
ATOM   2181  N   GLY A 293      50.956  46.270  23.198  1.00 10.59           N
ATOM   2182  CA  GLY A 293      52.322  46.200  22.589  1.00 10.08           C
ATOM   2183  C   GLY A 293      52.285  46.434  21.092  1.00 11.91           C
ATOM   2184  O   GLY A 293      53.358  46.572  20.503  1.00 11.43           O
ATOM   2185  N   VAL A 294      51.094  46.465  20.461  1.00 10.41           N
ATOM   2186  CA  VAL A 294      51.111  46.824  19.031  1.00 10.60           C
ATOM   2187  C   VAL A 294      51.343  48.308  18.943  1.00  9.69           C
ATOM   2188  O   VAL A 294      50.677  49.099  19.590  1.00 10.73           O
ATOM   2189  CB  VAL A 294      49.753  46.472  18.401  1.00  9.27           C
ATOM   2190  CG1 VAL A 294      49.714  47.011  16.953  1.00  9.68           C
ATOM   2191  CG2 VAL A 294      49.574  44.978  18.410  1.00 12.14           C
ATOM   2192  N   PRO A 295      52.323  48.826  18.153  1.00  9.00           N
ATOM   2193  CA  PRO A 295      52.644  50.221  18.104  1.00  8.31           C
ATOM   2194  C   PRO A 295      51.600  51.017  17.310  1.00  8.55           C
ATOM   2195  O   PRO A 295      50.735  50.396  16.684  1.00 10.68           O
ATOM   2196  CB  PRO A 295      54.035  50.205  17.423  1.00 10.87           C
ATOM   2197  CG  PRO A 295      53.928  49.015  16.509  1.00  9.01           C
ATOM   2198  CD  PRO A 295      53.177  47.987  17.291  1.00 10.08           C
ATOM   2199  N   VAL A 296      51.647  52.327  17.338  1.00 10.05           N
ATOM   2200  CA  VAL A 296      52.580  53.186  18.020  1.00 10.73           C
ATOM   2201  C   VAL A 296      52.406  53.145  19.535  1.00 10.41           C
ATOM   2202  O   VAL A 296      51.296  53.305  20.067  1.00 14.09           O
ATOM   2203  CB  VAL A 296      52.427  54.635  17.558  1.00 11.94           C
ATOM   2204  CG1 VAL A 296      53.330  55.575  18.362  1.00 14.77           C
ATOM   2205  CG2 VAL A 296      52.703  54.735  16.060  1.00 12.35           C
ATOM   2206  N   VAL A 297      53.510  52.932  20.236  1.00 10.24           N
ATOM   2207  CA  VAL A 297      53.452  52.957  21.716  1.00 10.34           C
ATOM   2208  C   VAL A 297      53.736  54.383  22.153  1.00 13.20           C
ATOM   2209  O   VAL A 297      54.788  54.978  21.836  1.00 12.86           O
ATOM   2210  CB  VAL A 297      54.519  52.006  22.255  1.00 12.34           C
ATOM   2211  CG1 VAL A 297      54.522  52.064  23.784  1.00 14.05           C
ATOM   2212  CG2 VAL A 297      54.348  50.594  21.726  1.00 11.52           C
ATOM   2213  N   PRO A 298      52.807  55.016  22.867  1.00 10.96           N
ATOM   2214  CA  PRO A 298      52.987  56.401  23.263  1.00 11.24           C
ATOM   2215  C   PRO A 298      53.730  56.538  24.598  1.00 10.83           C
ATOM   2216  O   PRO A 298      53.956  55.583  25.311  1.00 11.60           O
ATOM   2217  CB  PRO A 298      51.521  56.856  23.424  1.00 13.36           C
ATOM   2218  CG  PRO A 298      50.878  55.625  24.026  1.00 15.75           C
ATOM   2219  CD  PRO A 298      51.522  54.453  23.307  1.00 11.09           C
ATOM   2220  N   GLU A 299      54.123  57.794  24.834  1.00 12.16           N
ATOM   2221  CA  GLU A 299      54.654  58.200  26.126  1.00 12.65           C
ATOM   2222  C   GLU A 299      55.796  57.324  26.562  1.00 14.47           C
ATOM   2223  O   GLU A 299      55.994  56.895  27.684  1.00 12.34           O
ATOM   2224  CB  GLU A 299      53.574  58.139  27.220  1.00 15.87           C
ATOM   2225  CG  GLU A 299      52.287  58.882  26.884  1.00 21.05           C
ATOM   2226  CD  GLU A 299      52.547  60.357  26.626  1.00 32.88           C
ATOM   2227  OE1 GLU A 299      53.473  60.886  27.272  1.00 34.41           O
ATOM   2228  OE2 GLU A 299      51.818  60.946  25.795  1.00 39.40           O
ATOM   2229  N   THR A 300      56.722  57.060  25.647  1.00 12.31           N
ATOM   2230  CA  THR A 300      57.952  56.374  26.001  1.00 10.50           C
ATOM   2231  C   THR A 300      58.971  57.345  26.593  1.00 10.78           C
ATOM   2232  O   THR A 300      58.793  58.556  26.487  1.00 12.75           O
ATOM   2233  CB  THR A 300      58.548  55.659  24.762  1.00 10.99           C
ATOM   2234  OG1 THR A 300      58.818  56.601  23.712  1.00 11.82           O
ATOM   2235  CG2 THR A 300      57.547  54.652  24.270  1.00 11.64           C
ATOM   2236  N   SER A 301      60.024  56.785  27.166  1.00 11.76           N
ATOM   2237  CA  SER A 301      60.966  57.557  27.952  1.00 14.09           C
ATOM   2238  C   SER A 301      62.389  57.315  27.495  1.00 12.20           C
ATOM   2239  O   SER A 301      63.253  57.045  28.330  1.00 13.05           O
ATOM   2240  CB  SER A 301      60.764  57.168  29.432  1.00 15.44           C
ATOM   2241  OG  SER A 301      61.457  58.158  30.193  1.00 24.99           O
ATOM   2242  N   GLY A 302      62.626  57.414  26.189  1.00 12.51           N
ATOM   2243  CA  GLY A 302      63.987  57.236  25.687  1.00 13.71           C
ATOM   2244  C   GLY A 302      64.407  55.782  25.644  1.00 11.03           C
ATOM   2245  O   GLY A 302      63.602  54.834  25.704  1.00 11.24           O
ATOM   2246  N   PRO A 303      65.718  55.604  25.565  1.00 10.89           N
ATOM   2247  CA  PRO A 303      66.261  54.264  25.442  1.00 11.02           C
ATOM   2248  C   PRO A 303      66.052  53.415  26.694  1.00 11.32           C
ATOM   2249  O   PRO A 303      66.142  53.901  27.841  1.00 11.69           O
ATOM   2250  CB  PRO A 303      67.741  54.514  25.206  1.00 12.96           C
ATOM   2251  CG  PRO A 303      68.004  55.870  25.784  1.00 14.04           C
ATOM   2252  CD  PRO A 303      66.735  56.663  25.570  1.00 12.52           C
ATOM   2253  N   ALA A 304      65.840  52.140  26.513  1.00  9.76           N
ATOM   2254  CA  ALA A 304      65.838  51.146  27.579  1.00 10.70           C
ATOM   2255  C   ALA A 304      67.226  51.106  28.237  1.00 10.42           C
ATOM   2256  O   ALA A 304      68.219  51.468  27.608  1.00 11.06           O
ATOM   2257  CB  ALA A 304      65.472  49.780  27.033  1.00  9.21           C
ATOM   2258  N   PRO A 305      67.314  50.674  29.487  1.00 10.82           N
ATOM   2259  CA  PRO A 305      68.629  50.421  30.113  1.00 11.39           C
ATOM   2260  C   PRO A 305      69.507  49.571  29.185  1.00 11.95           C
ATOM   2261  O   PRO A 305      69.000  48.624  28.545  1.00 11.35           O
ATOM   2262  CB  PRO A 305      68.228  49.589  31.344  1.00 11.94           C
ATOM   2263  CG  PRO A 305      66.884  50.149  31.696  1.00 14.92           C
ATOM   2264  CD  PRO A 305      66.150  50.334  30.366  1.00 12.89           C
ATOM   2265  N   GLU A 306      70.817  49.867  29.134  1.00 11.17           N
ATOM   2266  CA  GLU A 306      71.684  49.067  28.259  1.00 10.21           C
ATOM   2267  C   GLU A 306      71.698  47.641  28.725  1.00 12.23           C
ATOM   2268  O   GLU A 306      71.531  47.351  29.934  1.00 13.09           O
ATOM   2269  CB  GLU A 306      73.100  49.679  28.238  1.00 11.64           C
ATOM   2270  CG  GLU A 306      73.899  49.505  29.582  1.00 11.47           C
ATOM   2271  CD  GLU A 306      75.249  50.170  29.370  1.00 12.00           C
ATOM   2272  OE1 GLU A 306      75.409  51.133  28.620  1.00 13.14           O
ATOM   2273  OE2 GLU A 306      76.213  49.679  29.992  1.00 14.19           O
ATOM   2274  N   GLY A 307      71.889  46.709  27.765  1.00 10.90           N
ATOM   2275  CA  GLY A 307      72.132  45.317  28.097  1.00 12.33           C
ATOM   2276  C   GLY A 307      73.561  45.165  28.659  1.00  9.67           C
ATOM   2277  O   GLY A 307      74.446  45.914  28.316  1.00 10.56           O
ATOM   2278  N   PHE A 308      73.720  44.150  29.494  1.00 11.04           N
ATOM   2279  CA  PHE A 308      75.047  43.979  30.098  1.00 11.76           C
ATOM   2280  C   PHE A 308      76.063  43.461  29.107  1.00 10.24           C
ATOM   2281  O   PHE A 308      77.261  43.636  29.317  1.00 10.59           O
ATOM   2282  CB  PHE A 308      74.968  43.047  31.313  1.00 12.78           C
ATOM   2283  CG  PHE A 308      73.984  43.596  32.381  1.00 12.48           C
ATOM   2284  CD1 PHE A 308      73.984  44.910  32.749  1.00 12.47           C
ATOM   2285  CD2 PHE A 308      73.119  42.661  32.921  1.00 13.36           C
ATOM   2286  CE1 PHE A 308      73.119  45.393  33.756  1.00 15.77           C
ATOM   2287  CE2 PHE A 308      72.252  43.112  33.924  1.00 12.51           C
ATOM   2288  CZ  PHE A 308      72.244  44.433  34.284  1.00 16.28           C
ATOM   2289  N   GLN A 309      75.597  42.849  28.011  1.00 12.00           N
ATOM   2290  CA  GLN A 309      76.561  42.331  27.028  1.00 10.80           C
ATOM   2291  C   GLN A 309      76.793  43.364  25.958  1.00  9.89           C
ATOM   2292  O   GLN A 309      77.956  43.620  25.588  1.00 10.21           O
ATOM   2293  CB  GLN A 309      76.092  41.031  26.328  1.00  9.61           C
ATOM   2294  CG  GLN A 309      76.108  39.891  27.361  1.00 12.33           C
ATOM   2295  CD  GLN A 309      75.596  38.598  26.806  1.00 14.32           C
ATOM   2296  OE1 GLN A 309      75.496  38.362  25.602  1.00 13.29           O
ATOM   2297  NE2 GLN A 309      75.340  37.603  27.645  1.00 16.61           N
ATOM   2298  N   SER A 310      75.718  44.007  25.485  1.00  8.59           N
ATOM   2299  CA  SER A 310      75.911  44.938  24.391  1.00  9.86           C
ATOM   2300  C   SER A 310      76.248  46.357  24.825  1.00 10.87           C
ATOM   2301  O   SER A 310      76.836  47.126  24.063  1.00 10.30           O
ATOM   2302  CB  SER A 310      74.655  44.925  23.476  1.00  8.82           C
ATOM   2303  OG  SER A 310      73.475  45.225  24.203  1.00  9.71           O
ATOM   2304  N   GLN A 311      75.898  46.779  26.041  1.00 11.41           N
ATOM   2305  CA  GLN A 311      76.357  48.032  26.647  1.00 10.42           C
ATOM   2306  C   GLN A 311      76.185  49.257  25.784  1.00  9.64           C
ATOM   2307  O   GLN A 311      77.037  50.148  25.658  1.00 11.48           O
ATOM   2308  CB  GLN A 311      77.856  47.916  27.060  1.00 10.54           C
ATOM   2309  CG  GLN A 311      78.017  46.834  28.139  1.00 11.97           C
ATOM   2310  CD  GLN A 311      79.434  46.257  28.256  1.00  8.92           C
ATOM   2311  OE1 GLN A 311      79.585  45.032  28.481  1.00 12.36           O
ATOM   2312  NE2 GLN A 311      80.387  47.131  28.094  1.00  8.12           N
ATOM   2313  N   LYS A 312      74.987  49.348  25.158  1.00  9.45           N
ATOM   2314  CA  LYS A 312      74.578  50.497  24.402  1.00 10.37           C
ATOM   2315  C   LYS A 312      73.127  50.838  24.710  1.00 10.15           C
ATOM   2316  O   LYS A 312      72.237  50.086  24.305  1.00  9.94           O
ATOM   2317  CB  LYS A 312      74.678  50.220  22.887  1.00 10.50           C
ATOM   2318  CG  LYS A 312      76.115  50.060  22.374  1.00 11.04           C
ATOM   2319  CD  LYS A 312      76.095  49.837  20.834  1.00 12.68           C
ATOM   2320  CE  LYS A 312      77.502  49.765  20.239  1.00 12.24           C
ATOM   2321  NZ  LYS A 312      77.394  49.395  18.739  1.00 12.51           N
ATOM   2322  N   PRO A 313      72.861  51.911  25.416  1.00 10.23           N
ATOM   2323  CA  PRO A 313      71.483  52.235  25.769  1.00 10.71           C
ATOM   2324  C   PRO A 313      70.582  52.241  24.522  1.00 10.01           C
ATOM   2325  O   PRO A 313      70.896  52.935  23.573  1.00 12.24           O
ATOM   2326  CB  PRO A 313      71.609  53.648  26.360  1.00 14.78           C
ATOM   2327  CG  PRO A 313      72.995  53.568  27.018  1.00 16.44           C
ATOM   2328  CD  PRO A 313      73.847  52.862  25.988  1.00 13.08           C
ATOM   2329  N   GLY A 314      69.484  51.506  24.653  1.00 10.17           N
ATOM   2330  CA  GLY A 314      68.495  51.537  23.538  1.00  9.70           C
ATOM   2331  C   GLY A 314      68.750  50.473  22.493  1.00  9.41           C
ATOM   2332  O   GLY A 314      67.914  50.347  21.584  1.00  9.24           O
ATOM   2333  N   LEU A 315      69.822  49.714  22.604  1.00  9.38           N
ATOM   2334  CA  LEU A 315      70.054  48.575  21.721  1.00  9.77           C
ATOM   2335  C   LEU A 315      70.108  47.322  22.527  1.00  9.49           C
ATOM   2336  O   LEU A 315      70.557  47.323  23.712  1.00 10.41           O
ATOM   2337  CB  LEU A 315      71.369  48.831  20.945  1.00  9.43           C
ATOM   2338  CG  LEU A 315      71.900  47.707  20.078  1.00  7.15           C
ATOM   2339  CD1 LEU A 315      72.714  48.294  18.922  1.00 10.51           C
ATOM   2340  CD2 LEU A 315      72.796  46.716  20.802  1.00  8.91           C
ATOM   2341  N   LEU A 316      69.678  46.188  22.023  1.00  8.23           N
ATOM   2342  CA  LEU A 316      69.920  44.893  22.618  1.00  7.57           C
ATOM   2343  C   LEU A 316      70.342  43.862  21.592  1.00  9.57           C
ATOM   2344  O   LEU A 316      69.844  43.955  20.444  1.00  9.21           O
ATOM   2345  CB  LEU A 316      68.647  44.356  23.300  1.00  9.16           C
ATOM   2346  CG  LEU A 316      68.181  45.155  24.511  1.00  8.37           C
ATOM   2347  CD1 LEU A 316      66.824  44.620  25.003  1.00 10.00           C
ATOM   2348  CD2 LEU A 316      69.185  45.064  25.676  1.00  9.96           C
ATOM   2349  N   SER A 317      71.197  42.923  21.881  1.00  7.67           N
ATOM   2350  CA  SER A 317      71.568  41.896  20.935  1.00  7.04           C
ATOM   2351  C   SER A 317      70.478  40.860  20.879  1.00  9.51           C
ATOM   2352  O   SER A 317      69.572  40.767  21.749  1.00  9.34           O
ATOM   2353  CB  SER A 317      72.872  41.243  21.342  1.00  9.12           C
ATOM   2354  OG  SER A 317      72.602  40.410  22.474  1.00  9.40           O
ATOM   2355  N   TYR A 318      70.503  40.012  19.826  1.00  9.17           N
ATOM   2356  CA  TYR A 318      69.498  38.961  19.765  1.00 10.13           C
ATOM   2357  C   TYR A 318      69.567  38.080  21.005  1.00  9.54           C
ATOM   2358  O   TYR A 318      68.525  37.693  21.553  1.00  9.77           O
ATOM   2359  CB  TYR A 318      69.657  38.102  18.452  1.00  9.79           C
ATOM   2360  CG  TYR A 318      68.589  37.015  18.483  1.00  8.50           C
ATOM   2361  CD1 TYR A 318      67.232  37.352  18.526  1.00 10.70           C
ATOM   2362  CD2 TYR A 318      68.930  35.683  18.520  1.00 10.51           C
ATOM   2363  CE1 TYR A 318      66.251  36.354  18.574  1.00  9.34           C
ATOM   2364  CE2 TYR A 318      67.964  34.678  18.576  1.00 11.65           C
ATOM   2365  CZ  TYR A 318      66.633  35.033  18.593  1.00 10.71           C
ATOM   2366  OH  TYR A 318      65.680  34.013  18.671  1.00 12.10           O
ATOM   2367  N   ALA A 319      70.781  37.716  21.456  1.00  9.56           N
ATOM   2368  CA  ALA A 319      70.853  36.879  22.665  1.00 11.49           C
ATOM   2369  C   ALA A 319      70.228  37.578  23.872  1.00  9.74           C
ATOM   2370  O   ALA A 319      69.526  36.894  24.660  1.00 11.24           O
ATOM   2371  CB  ALA A 319      72.295  36.501  23.016  1.00 11.46           C
ATOM   2372  N   GLU A 320      70.473  38.860  23.987  1.00  9.66           N
ATOM   2373  CA  GLU A 320      69.849  39.534  25.134  1.00  9.17           C
ATOM   2374  C   GLU A 320      68.338  39.524  25.049  1.00  9.36           C
ATOM   2375  O   GLU A 320      67.604  39.329  26.021  1.00 10.53           O
ATOM   2376  CB  GLU A 320      70.330  40.960  25.247  1.00  9.44           C
ATOM   2377  CG  GLU A 320      71.805  40.978  25.705  1.00  9.57           C
ATOM   2378  CD  GLU A 320      72.438  42.323  25.543  1.00 12.53           C
ATOM   2379  OE1 GLU A 320      72.111  43.093  24.585  1.00 10.21           O
ATOM   2380  OE2 GLU A 320      73.318  42.744  26.347  1.00 11.32           O
ATOM   2381  N   ILE A 321      67.783  39.755  23.840  1.00 10.17           N
ATOM   2382  CA  ILE A 321      66.324  39.745  23.679  1.00  9.58           C
ATOM   2383  C   ILE A 321      65.785  38.375  23.926  1.00  9.54           C
ATOM   2384  O   ILE A 321      64.784  38.186  24.661  1.00  9.76           O
ATOM   2385  CB  ILE A 321      65.971  40.262  22.258  1.00  9.92           C
ATOM   2386  CG1 ILE A 321      66.422  41.678  22.051  1.00  9.04           C
ATOM   2387  CG2 ILE A 321      64.454  40.115  22.035  1.00 10.31           C
ATOM   2388  CD1 ILE A 321      66.492  42.167  20.605  1.00  8.94           C
ATOM   2389  N   CYS A 322      66.405  37.330  23.355  1.00 11.34           N
ATOM   2390  CA  CYS A 322      65.976  35.969  23.635  1.00 12.34           C
ATOM   2391  C   CYS A 322      65.965  35.627  25.116  1.00 10.58           C
ATOM   2392  O   CYS A 322      65.070  34.930  25.609  1.00 13.76           O
ATOM   2393  CB  CYS A 322      66.869  34.974  22.886  1.00 15.79           C
ATOM   2394  SG  CYS A 322      66.481  33.219  23.376  1.00 18.63           S
ATOM   2395  N   GLY A 323      66.977  36.103  25.825  1.00 11.14           N
ATOM   2396  CA  GLY A 323      67.033  35.796  27.273  1.00 12.63           C
ATOM   2397  C   GLY A 323      65.926  36.482  28.017  1.00 12.10           C
ATOM   2398  O   GLY A 323      65.518  36.050  29.117  1.00 14.38           O
ATOM   2399  N   LYS A 324      65.377  37.584  27.494  1.00 10.26           N
ATOM   2400  CA  LYS A 324      64.312  38.310  28.149  1.00  9.21           C
ATOM   2401  C   LYS A 324      62.929  37.700  27.862  1.00  9.70           C
ATOM   2402  O   LYS A 324      61.992  37.903  28.654  1.00  9.93           O
ATOM   2403  CB  LYS A 324      64.266  39.781  27.729  1.00  9.91           C
ATOM   2404  CG  LYS A 324      65.443  40.562  28.311  1.00  9.36           C
ATOM   2405  CD  LYS A 324      65.235  42.041  27.916  1.00 12.75           C
ATOM   2406  CE  LYS A 324      66.435  42.892  28.387  1.00 17.37           C
ATOM   2407  NZ  LYS A 324      66.436  42.987  29.904  1.00 15.21           N
ATOM   2408  N   LEU A 325      62.783  36.999  26.749  1.00  9.74           N
ATOM   2409  CA  LEU A 325      61.524  36.345  26.403  1.00  9.09           C
ATOM   2410  C   LEU A 325      61.305  35.103  27.252  1.00 11.01           C
ATOM   2411  O   LEU A 325      62.249  34.662  27.932  1.00 11.22           O
ATOM   2412  CB  LEU A 325      61.578  35.980  24.901  1.00 10.18           C
ATOM   2413  CG  LEU A 325      61.475  37.180  23.964  1.00 11.20           C
ATOM   2414  CD1 LEU A 325      61.926  36.619  22.597  1.00 14.95           C
ATOM   2415  CD2 LEU A 325      60.098  37.802  23.908  1.00 12.67           C
ATOM   2416  N   SER A 326      60.061  34.576  27.205  1.00  9.97           N
ATOM   2417  CA  SER A 326      59.785  33.471  28.143  1.00 10.19           C
ATOM   2418  C   SER A 326      60.648  32.258  27.875  1.00 14.94           C
ATOM   2419  O   SER A 326      60.890  31.853  26.711  1.00 15.11           O
ATOM   2420  CB  SER A 326      58.308  33.118  27.999  1.00 12.81           C
ATOM   2421  OG  SER A 326      57.957  32.153  28.994  1.00 14.47           O
ATOM   2422  N   ASN A 327      61.135  31.632  28.944  1.00 11.49           N
ATOM   2423  CA  ASN A 327      61.977  30.456  28.868  1.00 13.80           C
ATOM   2424  C   ASN A 327      61.802  29.691  30.190  1.00 11.92           C
ATOM   2425  O   ASN A 327      61.115  30.232  31.075  1.00 13.34           O
ATOM   2426  CB  ASN A 327      63.427  30.805  28.573  1.00 12.24           C
ATOM   2427  CG  ASN A 327      64.022  31.772  29.584  1.00 15.83           C
ATOM   2428  OD1 ASN A 327      63.923  31.511  30.788  1.00 14.72           O
ATOM   2429  ND2 ASN A 327      64.640  32.866  29.120  1.00 16.92           N
ATOM   2430  N   PRO A 328      62.273  28.480  30.326  1.00 12.69           N
ATOM   2431  CA  PRO A 328      61.967  27.762  31.572  1.00 15.90           C
ATOM   2432  C   PRO A 328      62.552  28.439  32.803  1.00 13.44           C
ATOM   2433  O   PRO A 328      61.995  28.181  33.897  1.00 14.70           O
ATOM   2434  CB  PRO A 328      62.633  26.392  31.374  1.00 15.22           C
ATOM   2435  CG  PRO A 328      62.561  26.213  29.876  1.00 14.98           C
ATOM   2436  CD  PRO A 328      62.983  27.610  29.384  1.00 17.54           C
ATOM   2437  N   GLN A 329      63.559  29.286  32.679  1.00 14.60           N
ATOM   2438  CA  GLN A 329      64.006  29.977  33.904  1.00 13.23           C
ATOM   2439  C   GLN A 329      63.055  31.051  34.338  1.00 15.16           C
ATOM   2440  O   GLN A 329      62.632  31.158  35.503  1.00 14.18           O
ATOM   2441  CB  GLN A 329      65.394  30.606  33.679  1.00 15.10           C
ATOM   2442  CG  GLN A 329      65.898  31.226  34.998  1.00 14.38           C
ATOM   2443  CD  GLN A 329      67.367  31.560  34.951  1.00 23.56           C
ATOM   2444  OE1 GLN A 329      68.039  31.205  33.969  1.00 24.43           O
ATOM   2445  NE2 GLN A 329      67.918  32.234  35.989  1.00 17.17           N
ATOM   2446  N   ASN A 330      62.663  31.937  33.401  1.00 10.48           N
ATOM   2447  CA  ASN A 330      61.878  33.086  33.808  1.00 10.53           C
ATOM   2448  C   ASN A 330      60.379  32.947  33.654  1.00  8.27           C
ATOM   2449  O   ASN A 330      59.650  33.836  34.042  1.00 10.51           O
ATOM   2450  CB  ASN A 330      62.333  34.372  33.053  1.00  9.98           C
ATOM   2451  CG  ASN A 330      62.096  34.273  31.560  1.00 10.62           C
ATOM   2452  OD1 ASN A 330      61.261  33.511  31.093  1.00 11.37           O
ATOM   2453  ND2 ASN A 330      62.805  35.065  30.747  1.00 11.05           N
ATOM   2454  N   GLN A 331      59.835  31.841  33.146  1.00 10.78           N
ATOM   2455  CA  GLN A 331      58.433  31.858  32.738  1.00 10.51           C
ATOM   2456  C   GLN A 331      57.442  32.091  33.878  1.00 12.29           C
ATOM   2457  O   GLN A 331      56.375  32.697  33.703  1.00 14.95           O
ATOM   2458  CB  GLN A 331      58.079  30.569  31.964  1.00 11.98           C
ATOM   2459  CG  GLN A 331      58.235  29.322  32.843  1.00 12.99           C
ATOM   2460  CD  GLN A 331      57.973  28.053  32.068  1.00 18.76           C
ATOM   2461  OE1 GLN A 331      58.294  26.922  32.497  1.00 19.03           O
ATOM   2462  NE2 GLN A 331      57.411  28.157  30.876  1.00 19.28           N
ATOM   2463  N   PHE A 332      57.825  31.631  35.087  1.00 12.76           N
ATOM   2464  CA  PHE A 332      56.934  31.797  36.242  1.00 14.24           C
ATOM   2465  C   PHE A 332      57.335  32.950  37.125  1.00 14.71           C
ATOM   2466  O   PHE A 332      56.718  33.144  38.186  1.00 15.11           O
ATOM   2467  CB  PHE A 332      56.908  30.529  37.110  1.00 14.43           C
ATOM   2468  CG  PHE A 332      56.418  29.339  36.287  1.00 16.16           C
ATOM   2469  CD1 PHE A 332      55.248  29.511  35.540  1.00 17.45           C
ATOM   2470  CD2 PHE A 332      57.106  28.176  36.255  1.00 13.90           C
ATOM   2471  CE1 PHE A 332      54.781  28.432  34.768  1.00 21.36           C
ATOM   2472  CE2 PHE A 332      56.636  27.078  35.502  1.00 15.90           C
ATOM   2473  CZ  PHE A 332      55.490  27.242  34.748  1.00 19.59           C
ATOM   2474  N   LEU A 333      58.362  33.729  36.747  1.00 13.29           N
ATOM   2475  CA  LEU A 333      58.786  34.810  37.627  1.00 12.44           C
ATOM   2476  C   LEU A 333      57.920  36.051  37.446  1.00 13.40           C
ATOM   2477  O   LEU A 333      57.164  36.218  36.472  1.00 14.28           O
ATOM   2478  CB  LEU A 333      60.254  35.141  37.369  1.00 11.24           C
ATOM   2479  CG  LEU A 333      61.231  33.986  37.552  1.00 12.20           C
ATOM   2480  CD1 LEU A 333      62.649  34.420  37.269  1.00 13.44           C
ATOM   2481  CD2 LEU A 333      61.111  33.391  38.955  1.00 11.79           C
ATOM   2482  N   LYS A 334      58.032  36.938  38.422  1.00 13.58           N
ATOM   2483  CA  LYS A 334      57.099  38.039  38.577  1.00 13.14           C
ATOM   2484  C   LYS A 334      57.782  39.397  38.529  1.00 12.84           C
ATOM   2485  O   LYS A 334      59.002  39.491  38.685  1.00 14.30           O
ATOM   2486  CB  LYS A 334      56.390  37.951  39.945  1.00 18.50           C
ATOM   2487  CG  LYS A 334      55.792  36.571  40.227  1.00 26.98           C
ATOM   2488  CD  LYS A 334      54.553  36.408  39.353  1.00 28.31           C
ATOM   2489  CE  LYS A 334      53.923  35.029  39.525  1.00 45.06           C
ATOM   2490  NZ  LYS A 334      52.624  34.947  38.802  1.00 62.15           N
ATOM   2491  N   GLY A 335      56.982  40.423  38.308  1.00 15.82           N
ATOM   2492  CA  GLY A 335      57.486  41.789  38.361  1.00 15.51           C
ATOM   2493  C   GLY A 335      58.592  42.038  37.360  1.00 15.23           C
ATOM   2494  O   GLY A 335      58.473  41.653  36.191  1.00 14.59           O
ATOM   2495  N   ASN A 336      59.701  42.641  37.751  1.00 12.21           N
ATOM   2496  CA  ASN A 336      60.732  42.956  36.801  1.00 12.25           C
ATOM   2497  C   ASN A 336      61.537  41.741  36.396  1.00 13.47           C
ATOM   2498  O   ASN A 336      62.407  41.888  35.539  1.00 13.62           O
ATOM   2499  CB  ASN A 336      61.709  44.038  37.335  1.00 13.28           C
ATOM   2500  CG  ASN A 336      60.880  45.258  37.597  1.00 14.57           C
ATOM   2501  OD1 ASN A 336      59.894  45.539  36.900  1.00 13.88           O
ATOM   2502  ND2 ASN A 336      61.219  46.077  38.602  1.00 19.16           N
ATOM   2503  N   GLU A 337      61.273  40.552  36.982  1.00 13.22           N
ATOM   2504  CA  GLU A 337      61.883  39.339  36.491  1.00 10.87           C
ATOM   2505  C   GLU A 337      60.989  38.568  35.501  1.00 10.86           C
ATOM   2506  O   GLU A 337      61.430  37.544  34.982  1.00 11.76           O
ATOM   2507  CB  GLU A 337      62.110  38.421  37.719  1.00 14.73           C
ATOM   2508  CG  GLU A 337      63.081  39.100  38.714  1.00 16.58           C
ATOM   2509  CD  GLU A 337      63.120  38.284  40.008  1.00 31.33           C
ATOM   2510  OE1 GLU A 337      62.531  37.175  40.130  1.00 21.44           O
ATOM   2511  OE2 GLU A 337      63.753  38.791  40.968  1.00 26.56           O
ATOM   2512  N   SER A 338      59.771  39.075  35.303  1.00 11.63           N
ATOM   2513  CA  SER A 338      58.874  38.306  34.396  1.00 12.32           C
ATOM   2514  C   SER A 338      59.270  38.455  32.930  1.00 11.26           C
ATOM   2515  O   SER A 338      59.952  39.417  32.542  1.00 11.31           O
ATOM   2516  CB  SER A 338      57.435  38.773  34.595  1.00 13.67           C
ATOM   2517  OG  SER A 338      57.261  40.129  34.282  1.00 14.38           O
ATOM   2518  N   PRO A 339      58.834  37.510  32.122  1.00 10.60           N
ATOM   2519  CA  PRO A 339      59.204  37.535  30.712  1.00 10.39           C
ATOM   2520  C   PRO A 339      58.614  38.713  29.971  1.00 10.51           C
ATOM   2521  O   PRO A 339      57.539  39.237  30.238  1.00 12.13           O
ATOM   2522  CB  PRO A 339      58.515  36.308  30.131  1.00 15.13           C
ATOM   2523  CG  PRO A 339      58.087  35.471  31.262  1.00 15.64           C
ATOM   2524  CD  PRO A 339      58.003  36.348  32.482  1.00 12.08           C
ATOM   2525  N   LEU A 340      59.402  39.129  28.976  1.00  9.71           N
ATOM   2526  CA  LEU A 340      58.824  39.924  27.872  1.00  8.66           C
ATOM   2527  C   LEU A 340      57.947  39.033  27.008  1.00  9.40           C
ATOM   2528  O   LEU A 340      58.254  37.856  26.803  1.00 12.76           O
ATOM   2529  CB  LEU A 340      59.949  40.551  27.041  1.00  9.60           C
ATOM   2530  CG  LEU A 340      60.446  41.927  27.531  1.00  9.51           C
ATOM   2531  CD1 LEU A 340      61.009  41.869  28.951  1.00 11.12           C
ATOM   2532  CD2 LEU A 340      61.517  42.467  26.584  1.00 10.80           C
ATOM   2533  N   ARG A 341      56.849  39.622  26.561  1.00 10.76           N
ATOM   2534  CA  ARG A 341      55.923  38.832  25.742  1.00 11.65           C
ATOM   2535  C   ARG A 341      56.181  39.119  24.264  1.00 11.58           C
ATOM   2536  O   ARG A 341      56.620  40.199  23.862  1.00 11.20           O
ATOM   2537  CB  ARG A 341      54.493  39.177  26.110  1.00 13.38           C
ATOM   2538  CG  ARG A 341      54.214  38.844  27.594  1.00 22.01           C
ATOM   2539  CD  ARG A 341      54.414  37.373  27.912  1.00 29.43           C
ATOM   2540  NE  ARG A 341      54.076  37.063  29.310  1.00 34.43           N
ATOM   2541  CZ  ARG A 341      54.396  35.938  29.940  1.00 36.97           C
ATOM   2542  NH1 ARG A 341      55.071  34.988  29.311  1.00 24.54           N
ATOM   2543  NH2 ARG A 341      54.044  35.740  31.216  1.00 33.35           N
ATOM   2544  N   ARG A 342      55.872  38.120  23.476  1.00 11.50           N
ATOM   2545  CA  ARG A 342      55.922  38.245  22.015  1.00 12.00           C
ATOM   2546  C   ARG A 342      54.634  38.892  21.517  1.00 11.74           C
ATOM   2547  O   ARG A 342      53.502  38.503  21.857  1.00 14.54           O
ATOM   2548  CB  ARG A 342      56.114  36.845  21.448  1.00 15.00           C
ATOM   2549  CG  ARG A 342      55.789  36.758  19.952  1.00 20.09           C
ATOM   2550  CD  ARG A 342      56.078  35.326  19.501  1.00 19.99           C
ATOM   2551  NE  ARG A 342      55.969  35.104  18.061  1.00 20.52           N
ATOM   2552  CZ  ARG A 342      56.955  35.419  17.218  1.00 22.62           C
ATOM   2553  NH1 ARG A 342      58.073  35.960  17.671  1.00 24.90           N
ATOM   2554  NH2 ARG A 342      56.819  35.197  15.919  1.00 19.03           N
ATOM   2555  N   VAL A 343      54.794  39.940  20.716  1.00 10.21           N
ATOM   2556  CA  VAL A 343      53.674  40.512  19.962  1.00 11.37           C
ATOM   2557  C   VAL A 343      54.047  40.284  18.488  1.00 12.78           C
ATOM   2558  O   VAL A 343      55.153  40.694  18.111  1.00 12.73           O
ATOM   2559  CB  VAL A 343      53.481  41.987  20.231  1.00 10.50           C
ATOM   2560  CG1 VAL A 343      52.336  42.576  19.406  1.00 14.04           C
ATOM   2561  CG2 VAL A 343      53.181  42.220  21.712  1.00 14.56           C
ATOM   2562  N   SER A 344      53.121  39.637  17.792  1.00 13.51           N
ATOM   2563  CA  SER A 344      53.484  39.321  16.381  1.00 13.76           C
ATOM   2564  C   SER A 344      52.219  39.449  15.547  1.00 11.85           C
ATOM   2565  O   SER A 344      51.257  38.716  15.724  1.00 14.58           O
ATOM   2566  CB  SER A 344      54.106  37.938  16.254  1.00 16.97           C
ATOM   2567  OG  SER A 344      54.398  37.558  14.879  1.00 17.15           O
ATOM   2568  N   ASP A 345      52.215  40.415  14.621  1.00 12.05           N
ATOM   2569  CA  ASP A 345      51.028  40.535  13.746  1.00 10.52           C
ATOM   2570  C   ASP A 345      50.885  39.249  12.942  1.00 11.09           C
ATOM   2571  O   ASP A 345      51.851  38.756  12.317  1.00 12.00           O
ATOM   2572  CB  ASP A 345      51.240  41.769  12.877  1.00 11.56           C
ATOM   2573  CG  ASP A 345      50.051  42.192  11.995  1.00  9.16           C
ATOM   2574  OD1 ASP A 345      49.551  41.295  11.287  1.00 11.83           O
ATOM   2575  OD2 ASP A 345      49.656  43.344  12.062  1.00 11.46           O
ATOM   2576  N   PRO A 346      49.722  38.618  12.919  1.00 11.72           N
ATOM   2577  CA  PRO A 346      49.597  37.375  12.142  1.00 11.46           C
ATOM   2578  C   PRO A 346      49.924  37.505  10.648  1.00  9.68           C
ATOM   2579  O   PRO A 346      50.237  36.463  10.039  1.00 12.41           O
ATOM   2580  CB  PRO A 346      48.139  36.968  12.388  1.00 18.40           C
ATOM   2581  CG  PRO A 346      47.604  37.865  13.456  1.00 21.69           C
ATOM   2582  CD  PRO A 346      48.518  39.032  13.635  1.00 11.92           C
ATOM   2583  N   THR A 347      49.886  38.695  10.078  1.00 11.21           N
ATOM   2584  CA  THR A 347      50.263  38.792   8.644  1.00 11.18           C
ATOM   2585  C   THR A 347      51.766  38.687   8.425  1.00 12.64           C
ATOM   2586  O   THR A 347      52.253  38.427   7.320  1.00 12.54           O
ATOM   2587  CB  THR A 347      49.750  40.099   8.034  1.00 11.04           C
ATOM   2588  OG1 THR A 347      50.424  41.251   8.630  1.00 11.36           O
ATOM   2589  CG2 THR A 347      48.267  40.322   8.261  1.00 10.52           C
ATOM   2590  N   LYS A 348      52.554  38.901   9.493  1.00 12.01           N
ATOM   2591  CA  LYS A 348      54.007  38.803   9.434  1.00 11.73           C
ATOM   2592  C   LYS A 348      54.622  39.866   8.526  1.00 12.11           C
ATOM   2593  O   LYS A 348      55.736  39.676   8.041  1.00 14.32           O
ATOM   2594  CB  LYS A 348      54.467  37.396   9.040  1.00 13.09           C
ATOM   2595  CG  LYS A 348      53.734  36.320   9.844  1.00 13.88           C
ATOM   2596  CD  LYS A 348      54.150  36.367  11.305  1.00 15.81           C
ATOM   2597  CE  LYS A 348      53.297  35.375  12.091  1.00 20.80           C
ATOM   2598  NZ  LYS A 348      53.451  35.565  13.577  1.00 26.97           N
ATOM   2599  N   ARG A 349      53.980  40.997   8.290  1.00  9.04           N
ATOM   2600  CA  ARG A 349      54.524  41.993   7.375  1.00  9.65           C
ATOM   2601  C   ARG A 349      55.516  42.936   8.014  1.00 11.41           C
ATOM   2602  O   ARG A 349      56.180  43.723   7.326  1.00 10.37           O
ATOM   2603  CB  ARG A 349      53.351  42.868   6.831  1.00 10.70           C
ATOM   2604  CG  ARG A 349      52.512  42.060   5.824  1.00 12.77           C
ATOM   2605  CD  ARG A 349      51.307  42.853   5.300  1.00  9.94           C
ATOM   2606  NE  ARG A 349      50.304  43.060   6.331  1.00 12.94           N
ATOM   2607  CZ  ARG A 349      49.190  43.757   6.126  1.00 12.52           C
ATOM   2608  NH1 ARG A 349      49.009  44.261   4.896  1.00 14.42           N
ATOM   2609  NH2 ARG A 349      48.295  43.944   7.083  1.00 12.57           N
ATOM   2610  N   PHE A 350      55.611  42.958   9.392  1.00  9.47           N
ATOM   2611  CA  PHE A 350      56.196  44.101  10.025  1.00  8.79           C
ATOM   2612  C   PHE A 350      57.424  43.810  10.876  1.00 11.80           C
ATOM   2613  O   PHE A 350      58.197  44.758  11.040  1.00 19.51           O
ATOM   2614  CB  PHE A 350      55.146  44.845  10.883  1.00 10.80           C
ATOM   2615  CG  PHE A 350      53.882  45.125  10.085  1.00 10.33           C
ATOM   2616  CD1 PHE A 350      53.995  45.823   8.880  1.00 10.90           C
ATOM   2617  CD2 PHE A 350      52.635  44.692  10.515  1.00 10.24           C
ATOM   2618  CE1 PHE A 350      52.862  46.073   8.104  1.00 11.23           C
ATOM   2619  CE2 PHE A 350      51.514  44.941   9.735  1.00 11.45           C
ATOM   2620  CZ  PHE A 350      51.627  45.617   8.534  1.00 10.69           C
ATOM   2621  N   GLY A 351      57.566  42.673  11.493  1.00 10.82           N
ATOM   2622  CA  GLY A 351      58.723  42.362  12.328  1.00 11.17           C
ATOM   2623  C   GLY A 351      58.310  42.024  13.778  1.00 10.70           C
ATOM   2624  O   GLY A 351      57.169  42.056  14.205  1.00 12.81           O
ATOM   2625  N   GLY A 352      59.389  41.700  14.507  1.00  9.90           N
ATOM   2626  CA  GLY A 352      59.259  41.220  15.894  1.00  9.72           C
ATOM   2627  C   GLY A 352      59.121  42.367  16.885  1.00  9.01           C
ATOM   2628  O   GLY A 352      59.639  43.457  16.772  1.00  9.18           O
ATOM   2629  N   ILE A 353      58.336  42.018  17.935  1.00  8.70           N
ATOM   2630  CA  ILE A 353      58.170  42.864  19.119  1.00  9.47           C
ATOM   2631  C   ILE A 353      58.291  41.995  20.378  1.00  8.95           C
ATOM   2632  O   ILE A 353      57.701  40.934  20.475  1.00 10.29           O
ATOM   2633  CB  ILE A 353      56.783  43.514  19.135  1.00  9.88           C
ATOM   2634  CG1 ILE A 353      56.567  44.481  17.978  1.00 12.22           C
ATOM   2635  CG2 ILE A 353      56.520  44.254  20.456  1.00 11.22           C
ATOM   2636  CD1 ILE A 353      55.127  44.922  17.789  1.00 13.01           C
ATOM   2637  N   ALA A 354      59.162  42.458  21.297  1.00  8.63           N
ATOM   2638  CA  ALA A 354      59.268  41.853  22.648  1.00  9.04           C
ATOM   2639  C   ALA A 354      58.854  42.960  23.614  1.00  9.53           C
ATOM   2640  O   ALA A 354      59.384  44.068  23.558  1.00  9.23           O
ATOM   2641  CB  ALA A 354      60.672  41.357  22.881  1.00 10.25           C
ATOM   2642  N   TYR A 355      57.891  42.698  24.504  1.00  9.64           N
ATOM   2643  CA  TYR A 355      57.233  43.762  25.216  1.00  7.68           C
ATOM   2644  C   TYR A 355      56.850  43.378  26.658  1.00  7.35           C
ATOM   2645  O   TYR A 355      56.400  42.276  26.888  1.00 10.10           O
ATOM   2646  CB  TYR A 355      55.872  43.922  24.508  1.00 13.68           C
ATOM   2647  CG  TYR A 355      54.834  44.821  25.086  1.00  9.60           C
ATOM   2648  CD1 TYR A 355      55.117  46.134  25.372  1.00 10.43           C
ATOM   2649  CD2 TYR A 355      53.542  44.310  25.324  1.00 13.28           C
ATOM   2650  CE1 TYR A 355      54.165  46.989  25.905  1.00 12.10           C
ATOM   2651  CE2 TYR A 355      52.587  45.186  25.849  1.00 10.66           C
ATOM   2652  CZ  TYR A 355      52.885  46.473  26.146  1.00 10.72           C
ATOM   2653  OH  TYR A 355      51.938  47.345  26.638  1.00 13.24           O
ATOM   2654  N   ARG A 356      57.030  44.349  27.511  1.00  8.85           N
ATOM   2655  CA  ARG A 356      56.535  44.208  28.888  1.00 10.04           C
ATOM   2656  C   ARG A 356      56.112  45.569  29.377  1.00  7.93           C
ATOM   2657  O   ARG A 356      56.967  46.440  29.483  1.00 10.81           O
ATOM   2658  CB  ARG A 356      57.659  43.624  29.786  1.00 10.98           C
ATOM   2659  CG  ARG A 356      57.095  43.364  31.214  1.00  9.51           C
ATOM   2660  CD  ARG A 356      58.160  42.745  32.078  1.00 11.38           C
ATOM   2661  NE  ARG A 356      59.244  43.698  32.332  1.00 10.51           N
ATOM   2662  CZ  ARG A 356      60.441  43.351  32.766  1.00 12.75           C
ATOM   2663  NH1 ARG A 356      60.788  42.093  32.996  1.00 12.39           N
ATOM   2664  NH2 ARG A 356      61.333  44.307  32.990  1.00 16.78           N
ATOM   2665  N   PRO A 357      54.839  45.808  29.661  1.00  9.49           N
ATOM   2666  CA  PRO A 357      54.410  47.137  30.073  1.00 10.62           C
ATOM   2667  C   PRO A 357      54.667  47.462  31.570  1.00 10.50           C
ATOM   2668  O   PRO A 357      55.008  46.535  32.307  1.00 12.41           O
ATOM   2669  CB  PRO A 357      52.872  47.064  29.821  1.00 12.92           C
ATOM   2670  CG  PRO A 357      52.606  45.635  30.173  1.00 15.43           C
ATOM   2671  CD  PRO A 357      53.742  44.824  29.576  1.00 12.47           C
ATOM   2672  N   VAL A 358      54.480  48.725  31.840  1.00 10.69           N
ATOM   2673  CA  VAL A 358      54.518  49.157  33.272  1.00 12.00           C
ATOM   2674  C   VAL A 358      53.128  48.837  33.802  1.00 15.15           C
ATOM   2675  O   VAL A 358      52.136  49.402  33.324  1.00 15.89           O
ATOM   2676  CB  VAL A 358      54.860  50.613  33.410  1.00 12.84           C
ATOM   2677  CG1 VAL A 358      54.741  51.089  34.875  1.00 13.71           C
ATOM   2678  CG2 VAL A 358      56.277  50.934  32.907  1.00 13.24           C
ATOM   2679  N   ASP A 359      53.039  47.901  34.736  1.00 12.17           N
ATOM   2680  CA  ASP A 359      51.721  47.455  35.223  1.00 13.69           C
ATOM   2681  C   ASP A 359      51.932  46.645  36.490  1.00 14.66           C
ATOM   2682  O   ASP A 359      52.788  45.778  36.550  1.00 15.33           O
ATOM   2683  CB  ASP A 359      51.045  46.542  34.218  1.00 14.00           C
ATOM   2684  CG  ASP A 359      49.696  46.023  34.776  1.00 14.50           C
ATOM   2685  OD1 ASP A 359      49.517  44.839  34.890  1.00 22.00           O
ATOM   2686  OD2 ASP A 359      48.886  46.866  35.093  1.00 19.00           O
ATOM   2687  N   GLY A 360      51.125  46.905  37.535  1.00 15.47           N
ATOM   2688  CA  GLY A 360      51.245  45.971  38.660  1.00 18.95           C
ATOM   2689  C   GLY A 360      52.621  45.973  39.347  1.00 18.47           C
ATOM   2690  O   GLY A 360      53.106  47.045  39.685  1.00 20.76           O
ATOM   2691  N   GLN A 361      53.210  44.782  39.503  1.00 17.64           N
ATOM   2692  CA  GLN A 361      54.542  44.689  40.106  1.00 19.19           C
ATOM   2693  C   GLN A 361      55.629  45.032  39.106  1.00 19.78           C
ATOM   2694  O   GLN A 361      56.805  45.184  39.424  1.00 16.21           O
ATOM   2695  CB  GLN A 361      54.774  43.293  40.682  1.00 25.79           C
ATOM   2696  CG  GLN A 361      53.880  42.994  41.882  1.00 46.40           C
ATOM   2697  CD  GLN A 361      53.724  44.132  42.871  1.00 60.53           C
ATOM   2698  OE1 GLN A 361      52.925  45.051  42.682  1.00 85.02           O
ATOM   2699  NE2 GLN A 361      54.474  44.106  43.974  1.00 49.91           N
ATOM   2700  N   ILE A 362      55.247  45.148  37.826  1.00 17.60           N
ATOM   2701  CA  ILE A 362      56.303  45.465  36.862  1.00 14.39           C
ATOM   2702  C   ILE A 362      56.528  46.968  36.788  1.00 13.13           C
ATOM   2703  O   ILE A 362      55.629  47.696  36.352  1.00 15.44           O
ATOM   2704  CB  ILE A 362      55.890  44.953  35.462  1.00 15.97           C
ATOM   2705  CG1 ILE A 362      55.482  43.473  35.490  1.00 15.33           C
ATOM   2706  CG2 ILE A 362      57.010  45.257  34.479  1.00 16.17           C
ATOM   2707  CD1 ILE A 362      54.739  43.078  34.225  1.00 20.48           C
ATOM   2708  N   THR A 363      57.698  47.418  37.211  1.00 13.61           N
ATOM   2709  CA  THR A 363      58.026  48.840  37.142  1.00 13.30           C
ATOM   2710  C   THR A 363      58.965  49.173  36.002  1.00 17.84           C
ATOM   2711  O   THR A 363      59.071  50.346  35.611  1.00 17.56           O
ATOM   2712  CB  THR A 363      58.656  49.323  38.485  1.00 15.80           C
ATOM   2713  OG1 THR A 363      59.935  48.710  38.570  1.00 20.42           O
ATOM   2714  CG2 THR A 363      57.805  48.857  39.653  1.00 22.62           C
ATOM   2715  N   GLU A 364      59.614  48.157  35.431  1.00 14.53           N
ATOM   2716  CA  GLU A 364      60.525  48.410  34.318  1.00 13.62           C
ATOM   2717  C   GLU A 364      59.831  47.920  33.026  1.00 11.13           C
ATOM   2718  O   GLU A 364      59.857  46.742  32.698  1.00 12.63           O
ATOM   2719  CB  GLU A 364      61.852  47.735  34.574  1.00 14.22           C
ATOM   2720  CG  GLU A 364      62.630  48.402  35.712  1.00 19.12           C
ATOM   2721  CD  GLU A 364      63.786  47.600  36.256  1.00 30.21           C
ATOM   2722  OE1 GLU A 364      64.049  46.462  35.812  1.00 28.01           O
ATOM   2723  OE2 GLU A 364      64.488  48.087  37.190  1.00 28.76           O
ATOM   2724  N   GLY A 365      59.270  48.907  32.324  1.00  9.37           N
ATOM   2725  CA  GLY A 365      58.541  48.585  31.076  1.00  9.63           C
ATOM   2726  C   GLY A 365      59.498  48.780  29.881  1.00  9.72           C
ATOM   2727  O   GLY A 365      60.344  49.675  29.911  1.00 10.00           O
ATOM   2728  N   ILE A 366      59.317  47.894  28.884  1.00  9.59           N
ATOM   2729  CA  ILE A 366      60.290  47.940  27.752  1.00  8.54           C
ATOM   2730  C   ILE A 366      59.545  47.472  26.513  1.00  9.99           C
ATOM   2731  O   ILE A 366      58.665  46.598  26.585  1.00  9.59           O
ATOM   2732  CB  ILE A 366      61.509  47.073  28.077  1.00 10.00           C
ATOM   2733  CG1 ILE A 366      62.486  47.001  26.866  1.00 11.78           C
ATOM   2734  CG2 ILE A 366      61.129  45.691  28.584  1.00 12.57           C
ATOM   2735  CD1 ILE A 366      63.777  46.278  27.269  1.00 11.52           C
ATOM   2736  N   TRP A 367      59.938  48.090  25.368  1.00  9.68           N
ATOM   2737  CA  TRP A 367      59.370  47.644  24.076  1.00  9.14           C
ATOM   2738  C   TRP A 367      60.531  47.521  23.069  1.00  7.01           C
ATOM   2739  O   TRP A 367      61.221  48.535  22.972  1.00  8.97           O
ATOM   2740  CB  TRP A 367      58.335  48.629  23.605  1.00 10.63           C
ATOM   2741  CG  TRP A 367      57.519  48.251  22.400  1.00  9.98           C
ATOM   2742  CD1 TRP A 367      56.331  47.584  22.400  1.00  9.19           C
ATOM   2743  CD2 TRP A 367      57.858  48.555  21.036  1.00  8.63           C
ATOM   2744  NE1 TRP A 367      55.897  47.448  21.075  1.00  9.57           N
ATOM   2745  CE2 TRP A 367      56.817  48.029  20.245  1.00  9.39           C
ATOM   2746  CE3 TRP A 367      58.905  49.203  20.380  1.00 10.22           C
ATOM   2747  CZ2 TRP A 367      56.806  48.127  18.851  1.00  9.78           C
ATOM   2748  CZ3 TRP A 367      58.906  49.316  19.004  1.00  9.30           C
ATOM   2749  CH2 TRP A 367      57.847  48.778  18.225  1.00 10.25           C
ATOM   2750  N   VAL A 368      60.669  46.353  22.506  1.00  7.59           N
ATOM   2751  CA  VAL A 368      61.809  46.095  21.621  1.00 10.17           C
ATOM   2752  C   VAL A 368      61.287  45.710  20.232  1.00  8.97           C
ATOM   2753  O   VAL A 368      60.485  44.806  20.110  1.00  8.97           O
ATOM   2754  CB  VAL A 368      62.691  44.966  22.147  1.00  8.36           C
ATOM   2755  CG1 VAL A 368      63.993  44.914  21.329  1.00  9.38           C
ATOM   2756  CG2 VAL A 368      63.036  45.107  23.657  1.00 10.46           C
ATOM   2757  N   SER A 369      61.798  46.466  19.245  1.00  8.26           N
ATOM   2758  CA  SER A 369      61.525  46.138  17.830  1.00  7.85           C
ATOM   2759  C   SER A 369      62.765  45.458  17.256  1.00  7.24           C
ATOM   2760  O   SER A 369      63.865  46.027  17.324  1.00  8.76           O
ATOM   2761  CB  SER A 369      61.204  47.428  17.105  1.00  8.74           C
ATOM   2762  OG  SER A 369      61.218  47.217  15.656  1.00  8.30           O
ATOM   2763  N   TYR A 370      62.627  44.259  16.697  1.00  7.75           N
ATOM   2764  CA  TYR A 370      63.784  43.465  16.304  1.00  7.52           C
ATOM   2765  C   TYR A 370      63.310  42.384  15.339  1.00  8.78           C
ATOM   2766  O   TYR A 370      62.112  42.016  15.329  1.00  8.62           O
ATOM   2767  CB  TYR A 370      64.449  42.841  17.556  1.00  8.62           C
ATOM   2768  CG  TYR A 370      63.647  41.680  18.132  1.00  8.17           C
ATOM   2769  CD1 TYR A 370      62.425  41.951  18.730  1.00  8.52           C
ATOM   2770  CD2 TYR A 370      64.079  40.380  18.060  1.00  8.01           C
ATOM   2771  CE1 TYR A 370      61.670  40.898  19.256  1.00  9.22           C
ATOM   2772  CE2 TYR A 370      63.343  39.312  18.563  1.00  8.87           C
ATOM   2773  CZ  TYR A 370      62.121  39.627  19.150  1.00  9.33           C
ATOM   2774  OH  TYR A 370      61.345  38.584  19.697  1.00 11.55           O
ATOM   2775  N   ASP A 371      64.251  41.822  14.572  1.00  8.28           N
ATOM   2776  CA  ASP A 371      63.963  40.604  13.820  1.00  8.47           C
ATOM   2777  C   ASP A 371      64.494  39.394  14.584  1.00 11.70           C
ATOM   2778  O   ASP A 371      65.639  39.373  15.051  1.00 12.08           O
ATOM   2779  CB  ASP A 371      64.569  40.663  12.416  1.00  9.27           C
ATOM   2780  CG  ASP A 371      63.694  41.422  11.461  1.00 10.43           C
ATOM   2781  OD1 ASP A 371      62.467  41.526  11.637  1.00 10.18           O
ATOM   2782  OD2 ASP A 371      64.274  41.922  10.459  1.00 12.33           O
ATOM   2783  N   ASP A 372      63.651  38.389  14.747  1.00 11.47           N
ATOM   2784  CA  ASP A 372      64.153  37.107  15.245  1.00 11.63           C
ATOM   2785  C   ASP A 372      64.440  36.195  14.045  1.00 13.80           C
ATOM   2786  O   ASP A 372      64.247  36.678  12.899  1.00 11.64           O
ATOM   2787  CB  ASP A 372      63.140  36.534  16.215  1.00 12.54           C
ATOM   2788  CG  ASP A 372      61.769  36.238  15.698  1.00 17.52           C
ATOM   2789  OD1 ASP A 372      61.454  36.357  14.468  1.00 14.39           O
ATOM   2790  OD2 ASP A 372      60.872  35.826  16.512  1.00 16.54           O
ATOM   2791  N   PRO A 373      64.926  34.986  14.200  1.00 12.29           N
ATOM   2792  CA  PRO A 373      65.195  34.123  13.026  1.00 12.23           C
ATOM   2793  C   PRO A 373      63.964  34.021  12.126  1.00 10.86           C
ATOM   2794  O   PRO A 373      64.163  34.098  10.891  1.00 11.41           O
ATOM   2795  CB  PRO A 373      65.610  32.805  13.686  1.00 13.53           C
ATOM   2796  CG  PRO A 373      66.338  33.276  14.941  1.00 13.23           C
ATOM   2797  CD  PRO A 373      65.416  34.372  15.460  1.00 11.63           C
ATOM   2798  N   ASP A 374      62.765  33.864  12.628  1.00 11.87           N
ATOM   2799  CA  ASP A 374      61.608  33.742  11.740  1.00 11.56           C
ATOM   2800  C   ASP A 374      61.373  35.016  10.955  1.00 11.34           C
ATOM   2801  O   ASP A 374      61.144  34.910   9.728  1.00 11.44           O
ATOM   2802  CB  ASP A 374      60.346  33.398  12.546  1.00 14.60           C
ATOM   2803  CG  ASP A 374      60.348  31.964  13.054  1.00 39.19           C
ATOM   2804  OD1 ASP A 374      61.063  31.110  12.489  1.00 34.66           O
ATOM   2805  OD2 ASP A 374      59.630  31.675  14.037  1.00 43.85           O
ATOM   2806  N   SER A 375      61.436  36.197  11.580  1.00  9.69           N
ATOM   2807  CA  SER A 375      61.105  37.394  10.803  1.00  9.82           C
ATOM   2808  C   SER A 375      62.289  37.685   9.886  1.00 10.75           C
ATOM   2809  O   SER A 375      62.059  38.225   8.785  1.00 10.91           O
ATOM   2810  CB  SER A 375      60.679  38.576  11.673  1.00 12.72           C
ATOM   2811  OG  SER A 375      61.764  38.953  12.487  1.00 14.23           O
ATOM   2812  N   ALA A 376      63.533  37.360  10.250  1.00  9.79           N
ATOM   2813  CA  ALA A 376      64.660  37.504   9.332  1.00  7.85           C
ATOM   2814  C   ALA A 376      64.522  36.557   8.145  1.00  8.99           C
ATOM   2815  O   ALA A 376      64.831  36.944   7.004  1.00 10.80           O
ATOM   2816  CB  ALA A 376      65.969  37.224  10.047  1.00 10.26           C
ATOM   2817  N   SER A 377      64.034  35.359   8.369  1.00 10.12           N
ATOM   2818  CA  SER A 377      63.751  34.443   7.245  1.00  9.35           C
ATOM   2819  C   SER A 377      62.708  35.046   6.328  1.00 10.83           C
ATOM   2820  O   SER A 377      62.850  34.967   5.068  1.00 11.40           O
ATOM   2821  CB  SER A 377      63.235  33.123   7.818  1.00 12.13           C
ATOM   2822  OG  SER A 377      62.951  32.181   6.793  1.00 17.61           O
ATOM   2823  N   ASN A 378      61.664  35.656   6.875  1.00 10.41           N
ATOM   2824  CA  ASN A 378      60.686  36.312   6.014  1.00 10.47           C
ATOM   2825  C   ASN A 378      61.292  37.471   5.246  1.00 11.40           C
ATOM   2826  O   ASN A 378      60.891  37.750   4.081  1.00 11.60           O
ATOM   2827  CB  ASN A 378      59.485  36.772   6.845  1.00 11.35           C
ATOM   2828  CG  ASN A 378      58.358  37.222   5.936  1.00 14.05           C
ATOM   2829  OD1 ASN A 378      57.922  36.391   5.111  1.00 19.25           O
ATOM   2830  ND2 ASN A 378      57.928  38.443   6.061  1.00 18.45           N
ATOM   2831  N   LYS A 379      62.236  38.250   5.767  1.00  9.40           N
ATOM   2832  CA  LYS A 379      62.943  39.279   5.024  1.00 10.11           C
ATOM   2833  C   LYS A 379      63.693  38.619   3.856  1.00 10.98           C
ATOM   2834  O   LYS A 379      63.667  39.195   2.742  1.00 10.48           O
ATOM   2835  CB  LYS A 379      63.961  39.990   5.930  1.00  9.66           C
ATOM   2836  CG  LYS A 379      63.406  40.979   6.957  1.00 14.10           C
ATOM   2837  CD  LYS A 379      63.124  42.351   6.351  1.00 12.97           C
ATOM   2838  CE  LYS A 379      62.336  43.247   7.295  1.00 13.33           C
ATOM   2839  NZ  LYS A 379      63.129  43.642   8.525  1.00 12.31           N
ATOM   2840  N   ALA A 380      64.351  37.519   4.062  1.00  9.93           N
ATOM   2841  CA  ALA A 380      65.041  36.828   2.972  1.00  9.75           C
ATOM   2842  C   ALA A 380      64.028  36.354   1.937  1.00 10.88           C
ATOM   2843  O   ALA A 380      64.338  36.455   0.731  1.00 10.40           O
ATOM   2844  CB  ALA A 380      65.799  35.633   3.522  1.00 11.94           C
ATOM   2845  N   ALA A 381      62.887  35.875   2.383  1.00 10.00           N
ATOM   2846  CA  ALA A 381      61.884  35.459   1.391  1.00 11.06           C
ATOM   2847  C   ALA A 381      61.426  36.637   0.581  1.00 12.74           C
ATOM   2848  O   ALA A 381      61.185  36.545  -0.664  1.00 11.99           O
ATOM   2849  CB  ALA A 381      60.686  34.839   2.094  1.00 11.66           C
ATOM   2850  N   TYR A 382      61.272  37.821   1.138  1.00 11.26           N
ATOM   2851  CA  TYR A 382      60.911  39.033   0.400  1.00  9.91           C
ATOM   2852  C   TYR A 382      62.033  39.349  -0.558  1.00 13.99           C
ATOM   2853  O   TYR A 382      61.741  39.676  -1.742  1.00 13.06           O
ATOM   2854  CB  TYR A 382      60.622  40.188   1.409  1.00 12.20           C
ATOM   2855  CG  TYR A 382      60.476  41.500   0.710  1.00 10.38           C
ATOM   2856  CD1 TYR A 382      59.274  41.944   0.139  1.00 10.08           C
ATOM   2857  CD2 TYR A 382      61.588  42.327   0.573  1.00 11.38           C
ATOM   2858  CE1 TYR A 382      59.225  43.151  -0.478  1.00  9.40           C
ATOM   2859  CE2 TYR A 382      61.550  43.549  -0.061  1.00 15.25           C
ATOM   2860  CZ  TYR A 382      60.349  43.954  -0.604  1.00 13.01           C
ATOM   2861  OH  TYR A 382      60.331  45.177  -1.253  1.00 15.54           O
ATOM   2862  N   ALA A 383      63.292  39.246  -0.165  1.00 10.66           N
ATOM   2863  CA  ALA A 383      64.391  39.522  -1.092  1.00 11.74           C
ATOM   2864  C   ALA A 383      64.283  38.617  -2.333  1.00 11.71           C
ATOM   2865  O   ALA A 383      64.466  39.135  -3.438  1.00 12.67           O
ATOM   2866  CB  ALA A 383      65.726  39.348  -0.369  1.00 10.35           C
ATOM   2867  N   ARG A 384      64.026  37.350  -2.099  1.00 11.45           N
ATOM   2868  CA  ARG A 384      63.855  36.405  -3.191  1.00 12.93           C
ATOM   2869  C   ARG A 384      62.672  36.777  -4.053  1.00 13.07           C
ATOM   2870  O   ARG A 384      62.780  36.729  -5.306  1.00 15.09           O
ATOM   2871  CB  ARG A 384      63.554  35.018  -2.607  1.00 15.82           C
ATOM   2872  CG  ARG A 384      64.773  34.368  -2.000  1.00 20.36           C
ATOM   2873  CD  ARG A 384      65.876  34.027  -2.960  1.00 27.76           C
ATOM   2874  NE  ARG A 384      65.573  32.975  -3.914  1.00 36.81           N
ATOM   2875  CZ  ARG A 384      65.432  31.673  -3.740  1.00 39.26           C
ATOM   2876  NH1 ARG A 384      65.554  31.080  -2.566  1.00 40.23           N
ATOM   2877  NH2 ARG A 384      65.149  30.883  -4.777  1.00 40.91           N
ATOM   2878  N   VAL A 385      61.553  37.159  -3.518  1.00 12.99           N
ATOM   2879  CA  VAL A 385      60.378  37.539  -4.315  1.00 12.87           C
ATOM   2880  C   VAL A 385      60.689  38.690  -5.225  1.00 16.63           C
ATOM   2881  O   VAL A 385      60.194  38.794  -6.350  1.00 16.31           O
ATOM   2882  CB  VAL A 385      59.211  37.977  -3.381  1.00 18.76           C
ATOM   2883  CG1 VAL A 385      58.187  38.791  -4.173  1.00 26.50           C
ATOM   2884  CG2 VAL A 385      58.616  36.763  -2.712  1.00 22.98           C
ATOM   2885  N   LYS A 386      61.464  39.658  -4.768  1.00 14.19           N
ATOM   2886  CA  LYS A 386      61.799  40.806  -5.565  1.00 13.13           C
ATOM   2887  C   LYS A 386      63.050  40.547  -6.394  1.00 11.73           C
ATOM   2888  O   LYS A 386      63.533  41.534  -6.997  1.00 13.28           O
ATOM   2889  CB  LYS A 386      62.004  42.000  -4.613  1.00 15.94           C
ATOM   2890  CG  LYS A 386      60.740  42.388  -3.826  1.00 14.89           C
ATOM   2891  CD  LYS A 386      59.626  42.676  -4.856  1.00 14.99           C
ATOM   2892  CE  LYS A 386      58.481  43.379  -4.155  1.00 19.86           C
ATOM   2893  NZ  LYS A 386      57.373  43.685  -5.137  1.00 22.56           N
ATOM   2894  N   ASN A 387      63.570  39.341  -6.439  1.00 11.57           N
ATOM   2895  CA  ASN A 387      64.755  39.010  -7.221  1.00 10.87           C
ATOM   2896  C   ASN A 387      65.927  39.932  -6.906  1.00 12.28           C
ATOM   2897  O   ASN A 387      66.730  40.347  -7.747  1.00 11.53           O
ATOM   2898  CB  ASN A 387      64.469  39.123  -8.744  1.00 15.49           C
ATOM   2899  CG  ASN A 387      63.407  38.058  -9.096  1.00 18.00           C
ATOM   2900  OD1 ASN A 387      63.520  36.896  -8.749  1.00 24.10           O
ATOM   2901  ND2 ASN A 387      62.417  38.518  -9.834  1.00 22.89           N
ATOM   2902  N   LEU A 388      66.058  40.247  -5.588  1.00 11.12           N
ATOM   2903  CA  LEU A 388      67.224  41.021  -5.172  1.00  9.14           C
ATOM   2904  C   LEU A 388      68.468  40.166  -5.197  1.00  9.71           C
ATOM   2905  O   LEU A 388      68.466  38.933  -5.282  1.00 12.14           O
ATOM   2906  CB  LEU A 388      66.997  41.590  -3.752  1.00  9.89           C
ATOM   2907  CG  LEU A 388      65.716  42.398  -3.560  1.00  9.19           C
ATOM   2908  CD1 LEU A 388      65.731  43.045  -2.175  1.00 11.05           C
ATOM   2909  CD2 LEU A 388      65.603  43.514  -4.574  1.00 10.79           C
ATOM   2910  N   GLY A 389      69.606  40.865  -5.082  1.00 10.92           N
ATOM   2911  CA  GLY A 389      70.880  40.173  -5.046  1.00 11.13           C
ATOM   2912  C   GLY A 389      71.111  39.331  -3.808  1.00  9.90           C
ATOM   2913  O   GLY A 389      71.839  38.342  -3.852  1.00 11.93           O
ATOM   2914  N   GLY A 390      70.480  39.762  -2.700  1.00  9.26           N
ATOM   2915  CA  GLY A 390      70.677  38.998  -1.449  1.00 11.68           C
ATOM   2916  C   GLY A 390      70.297  39.932  -0.291  1.00  8.46           C
ATOM   2917  O   GLY A 390      69.511  40.845  -0.392  1.00  9.30           O
ATOM   2918  N   VAL A 391      70.977  39.555   0.796  1.00  9.25           N
ATOM   2919  CA  VAL A 391      70.726  40.220   2.095  1.00  8.64           C
ATOM   2920  C   VAL A 391      72.071  40.673   2.659  1.00  8.38           C
ATOM   2921  O   VAL A 391      73.061  39.963   2.526  1.00  9.77           O
ATOM   2922  CB  VAL A 391      70.068  39.239   3.088  1.00  9.20           C
ATOM   2923  CG1 VAL A 391      70.056  39.766   4.516  1.00  9.97           C
ATOM   2924  CG2 VAL A 391      68.646  38.925   2.636  1.00 10.38           C
ATOM   2925  N   ALA A 392      72.065  41.837   3.292  1.00  8.06           N
ATOM   2926  CA  ALA A 392      73.249  42.352   4.032  1.00  7.08           C
ATOM   2927  C   ALA A 392      72.865  42.352   5.527  1.00  7.02           C
ATOM   2928  O   ALA A 392      71.823  42.910   5.848  1.00  8.96           O
ATOM   2929  CB  ALA A 392      73.633  43.719   3.543  1.00  9.30           C
ATOM   2930  N   LEU A 393      73.713  41.742   6.292  1.00  7.44           N
ATOM   2931  CA  LEU A 393      73.337  41.482   7.718  1.00  8.95           C
ATOM   2932  C   LEU A 393      74.187  42.343   8.658  1.00  7.26           C
ATOM   2933  O   LEU A 393      75.396  42.238   8.650  1.00  8.08           O
ATOM   2934  CB  LEU A 393      73.558  40.018   8.001  1.00  8.62           C
ATOM   2935  CG  LEU A 393      73.075  39.567   9.391  1.00  9.68           C
ATOM   2936  CD1 LEU A 393      71.575  39.804   9.483  1.00 11.25           C
ATOM   2937  CD2 LEU A 393      73.462  38.104   9.571  1.00 10.88           C
ATOM   2938  N   PHE A 394      73.508  43.174   9.445  1.00  7.67           N
ATOM   2939  CA  PHE A 394      74.172  44.155  10.303  1.00  7.51           C
ATOM   2940  C   PHE A 394      73.893  43.825  11.771  1.00  8.37           C
ATOM   2941  O   PHE A 394      72.785  44.098  12.247  1.00  8.38           O
ATOM   2942  CB  PHE A 394      73.655  45.573  10.045  1.00  7.92           C
ATOM   2943  CG  PHE A 394      74.010  46.081   8.637  1.00  7.67           C
ATOM   2944  CD1 PHE A 394      73.233  45.687   7.553  1.00  9.47           C
ATOM   2945  CD2 PHE A 394      75.074  46.954   8.481  1.00  9.18           C
ATOM   2946  CE1 PHE A 394      73.561  46.214   6.302  1.00  8.06           C
ATOM   2947  CE2 PHE A 394      75.395  47.469   7.195  1.00  9.00           C
ATOM   2948  CZ  PHE A 394      74.610  47.070   6.150  1.00  9.72           C
ATOM   2949  N   ASP A 395      74.829  43.287  12.538  1.00  7.99           N
ATOM   2950  CA  ASP A 395      76.106  42.718  12.117  1.00  7.56           C
ATOM   2951  C   ASP A 395      76.301  41.405  12.864  1.00  8.80           C
ATOM   2952  O   ASP A 395      75.510  40.993  13.733  1.00  9.17           O
ATOM   2953  CB  ASP A 395      77.313  43.692  12.299  1.00 10.20           C
ATOM   2954  CG  ASP A 395      77.839  43.664  13.727  1.00 13.97           C
ATOM   2955  OD1 ASP A 395      78.886  43.049  14.001  1.00 14.68           O
ATOM   2956  OD2 ASP A 395      77.136  44.274  14.525  1.00 24.07           O
ATOM   2957  N   LEU A 396      77.345  40.648  12.562  1.00  8.13           N
ATOM   2958  CA  LEU A 396      77.561  39.340  13.176  1.00  6.75           C
ATOM   2959  C   LEU A 396      77.676  39.436  14.703  1.00  8.28           C
ATOM   2960  O   LEU A 396      77.272  38.462  15.345  1.00  8.98           O
ATOM   2961  CB  LEU A 396      78.847  38.709  12.619  1.00  8.26           C
ATOM   2962  CG  LEU A 396      78.787  38.306  11.106  1.00  9.02           C
ATOM   2963  CD1 LEU A 396      80.122  37.768  10.648  1.00  9.76           C
ATOM   2964  CD2 LEU A 396      77.684  37.287  10.893  1.00 10.63           C
ATOM   2965  N   SER A 397      78.187  40.570  15.198  1.00  8.12           N
ATOM   2966  CA  SER A 397      78.414  40.616  16.657  1.00  9.07           C
ATOM   2967  C   SER A 397      77.144  40.707  17.462  1.00  9.15           C
ATOM   2968  O   SER A 397      77.243  40.412  18.683  1.00 10.24           O
ATOM   2969  CB  SER A 397      79.339  41.808  16.948  1.00  9.49           C
ATOM   2970  OG  SER A 397      78.637  43.024  16.915  1.00  9.98           O
ATOM   2971  N   TYR A 398      75.986  40.988  16.894  1.00  8.01           N
ATOM   2972  CA  TYR A 398      74.728  40.960  17.628  1.00  7.51           C
ATOM   2973  C   TYR A 398      73.873  39.751  17.246  1.00  9.65           C
ATOM   2974  O   TYR A 398      72.827  39.556  17.885  1.00  9.98           O
ATOM   2975  CB  TYR A 398      73.933  42.264  17.471  1.00  7.63           C
ATOM   2976  CG  TYR A 398      74.699  43.444  18.016  1.00  8.80           C
ATOM   2977  CD1 TYR A 398      75.230  43.401  19.310  1.00  8.00           C
ATOM   2978  CD2 TYR A 398      74.902  44.587  17.297  1.00  8.94           C
ATOM   2979  CE1 TYR A 398      75.939  44.499  19.810  1.00  8.88           C
ATOM   2980  CE2 TYR A 398      75.593  45.675  17.774  1.00 10.71           C
ATOM   2981  CZ  TYR A 398      76.120  45.613  19.071  1.00  9.71           C
ATOM   2982  OH  TYR A 398      76.800  46.731  19.493  1.00 10.79           O
ATOM   2983  N   ASP A 399      74.316  38.917  16.302  1.00  8.70           N
ATOM   2984  CA  ASP A 399      73.700  37.605  16.191  1.00  9.82           C
ATOM   2985  C   ASP A 399      74.201  36.757  17.389  1.00 11.58           C
ATOM   2986  O   ASP A 399      75.196  37.131  18.033  1.00 11.41           O
ATOM   2987  CB  ASP A 399      73.981  36.940  14.869  1.00 10.48           C
ATOM   2988  CG  ASP A 399      73.060  35.771  14.497  1.00 12.03           C
ATOM   2989  OD1 ASP A 399      72.193  35.363  15.299  1.00  9.84           O
ATOM   2990  OD2 ASP A 399      73.230  35.267  13.372  1.00 10.76           O
ATOM   2991  N   ASP A 400      73.488  35.674  17.682  1.00 10.13           N
ATOM   2992  CA  ASP A 400      73.861  34.881  18.899  1.00 10.01           C
ATOM   2993  C   ASP A 400      74.937  33.903  18.525  1.00  8.42           C
ATOM   2994  O   ASP A 400      74.764  32.698  18.350  1.00 10.44           O
ATOM   2995  CB  ASP A 400      72.586  34.234  19.429  1.00  8.98           C
ATOM   2996  CG  ASP A 400      72.821  33.417  20.700  1.00 12.05           C
ATOM   2997  OD1 ASP A 400      73.871  33.579  21.359  1.00 11.02           O
ATOM   2998  OD2 ASP A 400      71.947  32.574  20.963  1.00 13.37           O
ATOM   2999  N   PHE A 401      76.167  34.445  18.378  1.00 10.35           N
ATOM   3000  CA  PHE A 401      77.287  33.621  17.911  1.00 10.12           C
ATOM   3001  C   PHE A 401      77.723  32.599  18.944  1.00 11.03           C
ATOM   3002  O   PHE A 401      78.377  31.625  18.579  1.00 12.08           O
ATOM   3003  CB  PHE A 401      78.451  34.510  17.482  1.00  9.91           C
ATOM   3004  CG  PHE A 401      79.003  35.462  18.528  1.00  8.29           C
ATOM   3005  CD1 PHE A 401      79.909  34.965  19.490  1.00  9.40           C
ATOM   3006  CD2 PHE A 401      78.626  36.781  18.529  1.00  9.57           C
ATOM   3007  CE1 PHE A 401      80.394  35.886  20.409  1.00  9.20           C
ATOM   3008  CE2 PHE A 401      79.134  37.694  19.444  1.00 11.02           C
ATOM   3009  CZ  PHE A 401      80.031  37.212  20.400  1.00  9.48           C
ATOM   3010  N   ARG A 402      77.364  32.748  20.231  1.00 10.74           N
ATOM   3011  CA  ARG A 402      77.725  31.736  21.220  1.00 11.15           C
ATOM   3012  C   ARG A 402      76.617  30.716  21.400  1.00 12.90           C
ATOM   3013  O   ARG A 402      76.831  29.700  22.093  1.00 15.22           O
ATOM   3014  CB  ARG A 402      77.992  32.392  22.585  1.00 11.80           C
ATOM   3015  CG  ARG A 402      79.142  33.389  22.545  1.00 12.74           C
ATOM   3016  CD  ARG A 402      79.392  33.859  23.998  1.00 14.31           C
ATOM   3017  NE  ARG A 402      80.448  34.856  23.958  1.00 15.54           N
ATOM   3018  CZ  ARG A 402      81.722  34.644  24.229  1.00 15.37           C
ATOM   3019  NH1 ARG A 402      82.141  33.413  24.609  1.00 18.70           N
ATOM   3020  NH2 ARG A 402      82.559  35.670  24.137  1.00 16.21           N
ATOM   3021  N   GLY A 403      75.451  30.952  20.805  1.00 11.39           N
ATOM   3022  CA  GLY A 403      74.342  30.032  20.994  1.00 12.11           C
ATOM   3023  C   GLY A 403      73.762  30.094  22.404  1.00 15.53           C
ATOM   3024  O   GLY A 403      73.256  29.078  22.900  1.00 18.44           O
ATOM   3025  N   GLN A 404      73.779  31.270  23.026  1.00 15.43           N
ATOM   3026  CA  GLN A 404      73.192  31.445  24.359  1.00 15.33           C
ATOM   3027  C   GLN A 404      71.700  31.150  24.313  1.00 17.38           C
ATOM   3028  O   GLN A 404      71.173  30.590  25.294  1.00 23.75           O
ATOM   3029  CB  GLN A 404      73.421  32.857  24.867  1.00 18.79           C
ATOM   3030  CG  GLN A 404      74.898  33.270  24.910  1.00 17.17           C
ATOM   3031  CD  GLN A 404      75.055  34.668  25.475  1.00 27.21           C
ATOM   3032  OE1 GLN A 404      74.677  34.873  26.629  1.00 19.73           O
ATOM   3033  NE2 GLN A 404      75.565  35.645  24.700  1.00 17.96           N
ATOM   3034  N   CYS A 405      70.955  31.443  23.269  1.00 15.44           N
ATOM   3035  CA  CYS A 405      69.486  31.405  23.241  1.00 20.01           C
ATOM   3036  C   CYS A 405      68.942  29.988  23.186  1.00 19.36           C
ATOM   3037  O   CYS A 405      68.109  29.615  24.032  1.00 22.38           O
ATOM   3038  CB  CYS A 405      68.989  32.223  22.038  1.00 20.10           C
ATOM   3039  SG  CYS A 405      67.197  32.255  21.742  1.00 19.66           S
ATOM   3040  N   SER A 406      69.360  29.196  22.219  1.00 18.67           N
ATOM   3041  CA  SER A 406      68.835  27.862  21.964  1.00 19.35           C
ATOM   3042  C   SER A 406      69.916  26.805  21.992  1.00 23.75           C
ATOM   3043  O   SER A 406      69.573  25.617  21.916  1.00 26.12           O
ATOM   3044  CB  SER A 406      68.185  27.827  20.574  1.00 21.66           C
ATOM   3045  OG  SER A 406      69.195  27.712  19.554  1.00 30.35           O
ATOM   3046  N   GLY A 407      71.174  27.227  22.042  1.00 21.08           N
ATOM   3047  CA  GLY A 407      72.273  26.313  21.757  1.00 19.33           C
ATOM   3048  C   GLY A 407      72.717  26.423  20.308  1.00 21.80           C
ATOM   3049  O   GLY A 407      73.859  26.081  20.007  1.00 27.19           O
ATOM   3050  N   ASP A 408      71.920  26.889  19.356  1.00 16.56           N
ATOM   3051  CA  ASP A 408      72.357  26.975  17.973  1.00 18.51           C
ATOM   3052  C   ASP A 408      73.080  28.307  17.751  1.00 16.42           C
ATOM   3053  O   ASP A 408      72.493  29.349  18.079  1.00 16.01           O
ATOM   3054  CB  ASP A 408      71.178  26.931  16.989  1.00 22.49           C
ATOM   3055  CG  ASP A 408      70.351  25.707  17.383  1.00 38.06           C
ATOM   3056  OD1 ASP A 408      70.948  24.639  17.145  1.00 33.32           O
ATOM   3057  OD2 ASP A 408      69.245  25.907  17.904  1.00 36.02           O
ATOM   3058  N   LYS A 409      74.275  28.231  17.204  1.00 13.16           N
ATOM   3059  CA  LYS A 409      75.037  29.459  16.968  1.00 13.59           C
ATOM   3060  C   LYS A 409      74.531  30.177  15.714  1.00 11.62           C
ATOM   3061  O   LYS A 409      74.157  29.535  14.723  1.00 13.07           O
ATOM   3062  CB  LYS A 409      76.503  29.066  16.821  1.00 12.24           C
ATOM   3063  CG  LYS A 409      76.993  28.404  18.106  1.00 15.44           C
ATOM   3064  CD  LYS A 409      78.489  28.096  18.029  1.00 16.98           C
ATOM   3065  CE  LYS A 409      78.869  27.489  19.397  1.00 23.00           C
ATOM   3066  NZ  LYS A 409      80.356  27.365  19.475  1.00 31.12           N
ATOM   3067  N   TYR A 410      74.567  31.496  15.720  1.00  9.72           N
ATOM   3068  CA  TYR A 410      74.192  32.329  14.566  1.00 10.47           C
ATOM   3069  C   TYR A 410      72.809  31.964  14.042  1.00 10.57           C
ATOM   3070  O   TYR A 410      72.608  31.715  12.845  1.00 10.26           O
ATOM   3071  CB  TYR A 410      75.237  32.188  13.446  1.00 10.21           C
ATOM   3072  CG  TYR A 410      76.566  32.859  13.731  1.00  8.89           C
ATOM   3073  CD1 TYR A 410      76.652  34.246  13.650  1.00  8.44           C
ATOM   3074  CD2 TYR A 410      77.691  32.124  14.065  1.00  9.44           C
ATOM   3075  CE1 TYR A 410      77.866  34.869  13.913  1.00  8.68           C
ATOM   3076  CE2 TYR A 410      78.907  32.730  14.311  1.00  9.98           C
ATOM   3077  CZ  TYR A 410      78.976  34.109  14.231  1.00  9.10           C
ATOM   3078  OH  TYR A 410      80.163  34.751  14.462  1.00 11.24           O
ATOM   3079  N   PRO A 411      71.811  31.945  14.903  1.00  8.95           N
ATOM   3080  CA  PRO A 411      70.464  31.569  14.470  1.00  9.45           C
ATOM   3081  C   PRO A 411      69.880  32.547  13.467  1.00  9.45           C
ATOM   3082  O   PRO A 411      69.099  32.142  12.565  1.00 11.40           O
ATOM   3083  CB  PRO A 411      69.678  31.566  15.787  1.00  9.78           C
ATOM   3084  CG  PRO A 411      70.401  32.554  16.676  1.00 11.25           C
ATOM   3085  CD  PRO A 411      71.878  32.289  16.346  1.00 10.89           C
ATOM   3086  N   ILE A 412      70.174  33.834  13.535  1.00 10.09           N
ATOM   3087  CA  ILE A 412      69.588  34.764  12.534  1.00 10.40           C
ATOM   3088  C   ILE A 412      70.251  34.547  11.188  1.00  9.89           C
ATOM   3089  O   ILE A 412      69.556  34.425  10.164  1.00  9.95           O
ATOM   3090  CB  ILE A 412      69.668  36.202  13.009  1.00  8.64           C
ATOM   3091  CG1 ILE A 412      68.825  36.400  14.292  1.00 10.18           C
ATOM   3092  CG2 ILE A 412      69.205  37.155  11.908  1.00 10.05           C
ATOM   3093  CD1 ILE A 412      68.951  37.776  14.876  1.00 11.76           C
ATOM   3094  N   LEU A 413      71.556  34.539  11.196  1.00  9.22           N
ATOM   3095  CA  LEU A 413      72.272  34.357   9.926  1.00  9.08           C
ATOM   3096  C   LEU A 413      71.858  33.067   9.271  1.00 11.78           C
ATOM   3097  O   LEU A 413      71.646  33.009   8.049  1.00 11.02           O
ATOM   3098  CB  LEU A 413      73.772  34.322  10.268  1.00  9.35           C
ATOM   3099  CG  LEU A 413      74.722  33.889   9.151  1.00  9.09           C
ATOM   3100  CD1 LEU A 413      74.631  34.798   7.943  1.00  9.99           C
ATOM   3101  CD2 LEU A 413      76.138  33.856   9.731  1.00 11.07           C
ATOM   3102  N   ARG A 414      71.753  31.989  10.077  1.00 10.11           N
ATOM   3103  CA  ARG A 414      71.360  30.724   9.480  1.00 11.07           C
ATOM   3104  C   ARG A 414      69.923  30.759   8.968  1.00 11.16           C
ATOM   3105  O   ARG A 414      69.684  30.159   7.903  1.00 12.80           O
ATOM   3106  CB  ARG A 414      71.526  29.606  10.524  1.00 15.48           C
ATOM   3107  CG  ARG A 414      73.047  29.399  10.693  1.00 20.86           C
ATOM   3108  CD  ARG A 414      73.197  28.692  12.048  1.00 20.85           C
ATOM   3109  NE  ARG A 414      72.998  27.261  11.740  1.00 25.53           N
ATOM   3110  CZ  ARG A 414      73.268  26.370  12.683  1.00 44.18           C
ATOM   3111  NH1 ARG A 414      73.688  26.861  13.841  1.00 36.88           N
ATOM   3112  NH2 ARG A 414      73.107  25.088  12.426  1.00 39.25           N
ATOM   3113  N   ALA A 415      69.019  31.413   9.645  1.00 10.53           N
ATOM   3114  CA  ALA A 415      67.631  31.467   9.167  1.00 12.99           C
ATOM   3115  C   ALA A 415      67.584  32.196   7.823  1.00 14.11           C
ATOM   3116  O   ALA A 415      66.781  31.800   6.953  1.00 14.36           O
ATOM   3117  CB  ALA A 415      66.724  32.125  10.176  1.00 13.74           C
ATOM   3118  N   ILE A 416      68.399  33.232   7.670  1.00 11.14           N
ATOM   3119  CA  ILE A 416      68.407  33.937   6.364  1.00  9.99           C
ATOM   3120  C   ILE A 416      69.034  33.065   5.306  1.00 10.29           C
ATOM   3121  O   ILE A 416      68.455  32.946   4.215  1.00 13.12           O
ATOM   3122  CB  ILE A 416      69.253  35.208   6.544  1.00 10.45           C
ATOM   3123  CG1 ILE A 416      68.560  36.208   7.468  1.00 10.69           C
ATOM   3124  CG2 ILE A 416      69.584  35.826   5.180  1.00  9.96           C
ATOM   3125  CD1 ILE A 416      69.445  37.344   7.919  1.00 10.54           C
ATOM   3126  N   LYS A 417      70.170  32.444   5.586  1.00 10.46           N
ATOM   3127  CA  LYS A 417      70.830  31.606   4.584  1.00 12.68           C
ATOM   3128  C   LYS A 417      69.895  30.480   4.138  1.00 15.34           C
ATOM   3129  O   LYS A 417      69.873  30.146   2.949  1.00 17.15           O
ATOM   3130  CB  LYS A 417      72.103  31.008   5.179  1.00 14.04           C
ATOM   3131  CG  LYS A 417      72.818  30.051   4.210  1.00 18.39           C
ATOM   3132  CD  LYS A 417      73.346  30.845   3.029  1.00 23.80           C
ATOM   3133  CE  LYS A 417      74.259  30.095   2.075  1.00 36.10           C
ATOM   3134  NZ  LYS A 417      73.906  28.668   1.865  1.00 29.23           N
ATOM   3135  N   TYR A 418      69.156  29.907   5.063  1.00 16.89           N
ATOM   3136  CA  TYR A 418      68.269  28.782   4.754  1.00 20.93           C
ATOM   3137  C   TYR A 418      67.263  29.116   3.683  1.00 21.61           C
ATOM   3138  O   TYR A 418      66.769  28.271   2.921  1.00 19.67           O
ATOM   3139  CB  TYR A 418      67.499  28.476   6.032  1.00 29.55           C
ATOM   3140  CG  TYR A 418      66.330  27.531   6.032  1.00 35.16           C
ATOM   3141  CD1 TYR A 418      66.603  26.217   6.421  1.00 43.72           C
ATOM   3142  CD2 TYR A 418      65.008  27.838   5.710  1.00 22.68           C
ATOM   3143  CE1 TYR A 418      65.633  25.242   6.480  1.00 35.66           C
ATOM   3144  CE2 TYR A 418      64.022  26.866   5.764  1.00 38.19           C
ATOM   3145  CZ  TYR A 418      64.337  25.576   6.145  1.00 37.41           C
ATOM   3146  OH  TYR A 418      63.401  24.570   6.216  1.00 63.58           O
ATOM   3147  N   ARG A 419      66.897  30.377   3.608  1.00 17.77           N
ATOM   3148  CA  ARG A 419      65.810  30.845   2.781  1.00 18.97           C
ATOM   3149  C   ARG A 419      66.344  31.373   1.462  1.00 21.14           C
ATOM   3150  O   ARG A 419      65.534  31.584   0.562  1.00 29.24           O
ATOM   3151  CB  ARG A 419      65.062  31.917   3.554  1.00 22.26           C
ATOM   3152  CG  ARG A 419      63.593  32.090   3.367  1.00 28.18           C
ATOM   3153  CD  ARG A 419      62.804  30.791   3.305  1.00 29.14           C
ATOM   3154  NE  ARG A 419      61.406  31.090   2.999  1.00 42.05           N
ATOM   3155  CZ  ARG A 419      60.509  31.696   3.754  1.00 51.21           C
ATOM   3156  NH1 ARG A 419      60.755  32.155   4.976  1.00 24.09           N
ATOM   3157  NH2 ARG A 419      59.271  31.874   3.277  1.00 87.21           N
ATOM   3158  N   LEU A 420      67.646  31.560   1.331  1.00 18.37           N
ATOM   3159  CA  LEU A 420      68.217  32.076   0.085  1.00 27.31           C
ATOM   3160  C   LEU A 420      68.551  30.983  -0.908  1.00 32.41           C
ATOM   3161  O   LEU A 420      68.578  29.777  -0.630  1.00 32.11           O
ATOM   3162  CB  LEU A 420      69.461  32.940   0.418  1.00 19.51           C
ATOM   3163  CG  LEU A 420      69.181  34.229   1.159  1.00 16.99           C
ATOM   3164  CD1 LEU A 420      70.499  34.938   1.475  1.00 18.15           C
ATOM   3165  CD2 LEU A 420      68.330  35.256   0.405  1.00 22.48           C
ATOM   3166  OXT LEU A 420      68.776  32.007  -2.137  1.00 54.24           O
TER   
HETATM 3168  C1  NAG A3100      63.006  61.414   1.254  1.00 11.19           C
HETATM 3169  C2  NAG A3100      62.196  60.141   0.941  1.00 10.10           C
HETATM 3170  C3  NAG A3100      60.861  60.595   0.310  1.00 13.26           C
HETATM 3171  C4  NAG A3100      60.113  61.414   1.404  1.00 13.27           C
HETATM 3172  C5  NAG A3100      60.990  62.581   1.846  1.00 12.62           C
HETATM 3173  C6  NAG A3100      60.401  63.343   3.030  1.00 12.08           C
HETATM 3174  C7  NAG A3100      63.172  58.051   0.124  1.00 11.82           C
HETATM 3175  C8  NAG A3100      63.771  57.254  -1.015  1.00 10.30           C
HETATM 3176  N2  NAG A3100      62.894  59.336  -0.045  1.00 11.23           N
HETATM 3177  O3  NAG A3100      60.116  59.403   0.036  1.00 13.91           O
HETATM 3178  O4  NAG A3100      58.947  62.042   0.774  1.00 16.19           O
HETATM 3179  O5  NAG A3100      62.285  62.103   2.275  1.00 12.32           O
HETATM 3180  O6  NAG A3100      61.202  64.459   3.383  1.00 15.20           O
HETATM 3181  O7  NAG A3100      62.945  57.518   1.232  1.00 11.73           O
HETATM 3182  C1  NAG A3101      57.746  61.542   1.506  1.00 16.52           C
HETATM 3183  C2  NAG A3101      56.695  62.633   1.180  1.00 21.73           C
HETATM 3184  C3  NAG A3101      55.317  62.127   1.666  1.00 23.45           C
HETATM 3185  C4  NAG A3101      55.031  60.775   1.000  1.00 19.52           C
HETATM 3186  C5  NAG A3101      56.167  59.778   1.260  1.00 18.80           C
HETATM 3187  C6  NAG A3101      55.981  58.466   0.494  1.00 21.29           C
HETATM 3188  C7  NAG A3101      57.472  64.897   1.185  1.00 23.95           C
HETATM 3189  C8  NAG A3101      57.825  66.055   2.120  1.00 25.54           C
HETATM 3190  N2  NAG A3101      56.988  63.854   1.868  1.00 20.04           N
HETATM 3191  O3  NAG A3101      54.354  63.089   1.180  1.00 28.88           O
HETATM 3192  O4  NAG A3101      53.861  60.184   1.629  1.00 22.64           O
HETATM 3193  O5  NAG A3101      57.400  60.368   0.779  1.00 18.17           O
HETATM 3194  O6  NAG A3101      55.956  58.735  -0.921  1.00 20.15           O
HETATM 3195  O7  NAG A3101      57.827  64.914  -0.005  1.00 26.07           O
HETATM 3196  C1  BMA A3102      52.838  59.773   0.724  1.00 26.37           C
HETATM 3197  C2  BMA A3102      51.807  58.993   1.537  1.00 27.51           C
HETATM 3198  C3  BMA A3102      50.536  58.898   0.689  1.00 34.65           C
HETATM 3199  C4  BMA A3102      50.098  60.292   0.238  1.00 36.14           C
HETATM 3200  C5  BMA A3102      51.243  60.988  -0.505  1.00 33.59           C
HETATM 3201  C6  BMA A3102      50.841  62.366  -0.983  1.00 36.10           C
HETATM 3202  O2  BMA A3102      51.581  59.638   2.789  1.00 29.10           O
HETATM 3203  O3  BMA A3102      49.479  58.336   1.476  1.00 38.60           O
HETATM 3204  O4  BMA A3102      48.934  60.261  -0.558  1.00 42.89           O
HETATM 3205  O5  BMA A3102      52.331  61.113   0.472  1.00 32.94           O
HETATM 3206  O6  BMA A3102      50.291  63.190   0.054  1.00 45.26           O
HETATM 3207  C1  MAN A3103      49.395  56.939   0.654  1.00 44.25           C
HETATM 3208  C2  MAN A3103      47.979  56.839   1.190  1.00 54.48           C
HETATM 3209  C3  MAN A3103      48.065  56.493   2.696  1.00 46.53           C
HETATM 3210  C4  MAN A3103      48.762  55.115   2.743  1.00 44.94           C
HETATM 3211  C5  MAN A3103      50.214  55.343   2.305  1.00 51.01           C
HETATM 3212  C6  MAN A3103      51.000  54.039   2.317  1.00 56.09           C
HETATM 3213  O2  MAN A3103      47.235  55.773   0.590  1.00 58.05           O
HETATM 3214  O3  MAN A3103      46.706  56.330   3.125  1.00 45.91           O
HETATM 3215  O4  MAN A3103      48.720  54.551   4.031  1.00 45.48           O
HETATM 3216  O5  MAN A3103      50.209  55.807   0.941  1.00 49.47           O
HETATM 3217  O6  MAN A3103      50.807  53.348   1.080  1.00 72.81           O
HETATM 3218  O   HOH A1001      65.409  47.795  13.065  1.00  8.30           O
HETATM 3219  O   HOH A1002      66.034  44.059  10.348  1.00  9.36           O
HETATM 3220  O   HOH A1003      79.215  45.788   1.355  1.00  9.72           O
HETATM 3221  O   HOH A1004      74.500  56.021   3.313  1.00  9.47           O
HETATM 3222  O   HOH A1005      67.522  47.141  14.552  1.00 10.02           O
HETATM 3223  O   HOH A1006      78.532  41.742  20.756  1.00  9.65           O
HETATM 3224  O   HOH A1007      56.071  53.301   6.613  1.00  9.92           O
HETATM 3225  O   HOH A1008      72.813  47.520  25.279  1.00 10.01           O
HETATM 3226  O   HOH A1009      74.760  60.129  -6.292  1.00 11.01           O
HETATM 3227  O   HOH A1010      68.845  48.905  25.614  1.00 11.10           O
HETATM 3228  O   HOH A1011      66.677  43.333  14.253  1.00  8.30           O
HETATM 3229  O   HOH A1012      68.818  54.395  19.566  1.00 11.61           O
HETATM 3230  O   HOH A1013      66.605  56.161   0.975  1.00  9.93           O
HETATM 3231  O   HOH A1014      79.903  45.590  24.858  1.00 11.21           O
HETATM 3232  O   HOH A1015      77.761  55.811 -14.718  1.00 11.17           O
HETATM 3233  O   HOH A1016      69.136  61.783   4.139  1.00 12.02           O
HETATM 3234  O   HOH A1017      67.994  58.504  -8.861  1.00 12.28           O
HETATM 3235  O   HOH A1018      64.893  45.049   6.941  1.00 10.52           O
HETATM 3236  O   HOH A1019      62.302  44.118  12.811  1.00  9.87           O
HETATM 3237  O   HOH A1020      69.478  56.359  15.885  1.00 12.26           O
HETATM 3238  O   HOH A1021      75.118  39.639  23.226  1.00 12.64           O
HETATM 3239  O   HOH A1022      82.055  47.871  21.248  1.00 11.29           O
HETATM 3240  O   HOH A1023      51.250  49.290  14.194  1.00 11.39           O
HETATM 3241  O   HOH A1024      78.027  46.424  21.803  1.00 11.42           O
HETATM 3242  O   HOH A1025      82.182  46.196  26.295  1.00 10.88           O
HETATM 3243  O   HOH A1026      86.581  38.772  15.648  1.00 11.40           O
HETATM 3244  O   HOH A1027      53.406  50.523  29.906  1.00 12.47           O
HETATM 3245  O   HOH A1028      66.220  53.045   7.414  1.00 12.11           O
HETATM 3246  O   HOH A1029      79.818  41.786  26.450  1.00 11.63           O
HETATM 3247  O   HOH A1030      63.623  58.108  13.137  1.00 12.48           O
HETATM 3248  O   HOH A1031      73.394  52.928  11.393  1.00 13.66           O
HETATM 3249  O   HOH A1032      67.408  40.735  17.048  1.00 13.48           O
HETATM 3250  O   HOH A1033      55.771  56.282  13.511  1.00 14.16           O
HETATM 3251  O   HOH A1034      79.932  49.778  17.737  1.00 13.03           O
HETATM 3252  O   HOH A1035      74.655  62.898 -10.162  1.00 12.38           O
HETATM 3253  O   HOH A1036      96.092  43.872   9.614  1.00 11.02           O
HETATM 3254  O   HOH A1037      76.144  35.048  21.665  1.00 12.79           O
HETATM 3255  O   HOH A1038      50.914  45.009  13.784  1.00 11.83           O
HETATM 3256  O   HOH A1039      67.795  55.886  11.623  1.00 10.24           O
HETATM 3257  O   HOH A1040      76.032  47.325  31.508  1.00 12.34           O
HETATM 3258  O   HOH A1041      60.110  30.128  35.952  1.00 13.96           O
HETATM 3259  O   HOH A1042      68.640  51.713  19.340  1.00 11.64           O
HETATM 3260  O   HOH A1043      69.477  54.913  22.206  1.00 13.19           O
HETATM 3261  O   HOH A1044      46.619  46.424  20.132  1.00 12.63           O
HETATM 3262  O   HOH A1045      52.424  49.744  25.573  1.00 13.02           O
HETATM 3263  O   HOH A1046      71.160  53.213  13.072  1.00 13.22           O
HETATM 3264  O   HOH A1047      64.364  37.339  32.109  1.00 14.47           O
HETATM 3265  O   HOH A1048     102.864  44.772  16.646  1.00 11.66           O
HETATM 3266  O   HOH A1049      49.307  53.446  16.067  1.00 13.85           O
HETATM 3267  O   HOH A1050      60.296  44.987  14.647  1.00 12.93           O
HETATM 3268  O   HOH A1051      54.642  41.289  11.522  1.00 13.77           O
HETATM 3269  O   HOH A1052      67.351  59.613  -6.333  1.00 13.99           O
HETATM 3270  O   HOH A1053      74.179  58.571   7.693  1.00 11.63           O
HETATM 3271  O   HOH A1054      59.655  46.354  12.383  1.00 12.89           O
HETATM 3272  O   HOH A1055      90.825  35.886  18.180  1.00 14.92           O
HETATM 3273  O   HOH A1056      54.372  42.263  14.209  1.00 13.09           O
HETATM 3274  O   HOH A1057      49.406  47.845  10.661  1.00 14.26           O
HETATM 3275  O   HOH A1058      84.689  47.679  22.122  1.00 13.76           O
HETATM 3276  O   HOH A1059      57.893  38.686   9.661  1.00 15.60           O
HETATM 3277  O   HOH A1060      64.109  37.036  34.817  1.00 15.53           O
HETATM 3278  O   HOH A1061      48.523  45.390  21.586  1.00 14.42           O
HETATM 3279  O   HOH A1062      63.992  65.734   6.676  1.00 14.83           O
HETATM 3280  O   HOH A1063      57.886  35.508  25.591  1.00 13.44           O
HETATM 3281  O   HOH A1064      69.639  52.238 -14.916  1.00 14.61           O
HETATM 3282  O   HOH A1065      63.005  63.641   5.179  1.00 15.23           O
HETATM 3283  O   HOH A1066      64.341  57.798   3.617  1.00 13.47           O
HETATM 3284  O   HOH A1067      95.734  54.556   3.986  1.00 14.56           O
HETATM 3285  O   HOH A1068      76.595  50.324   9.506  1.00 15.93           O
HETATM 3286  O   HOH A1069      55.929  39.604   4.554  1.00 18.22           O
HETATM 3287  O   HOH A1070      65.798  56.368  28.947  1.00 14.62           O
HETATM 3288  O   HOH A1071      73.160  37.922  20.140  1.00 13.82           O
HETATM 3289  O   HOH A1072      62.825  59.302  10.376  1.00 15.25           O
HETATM 3290  O   HOH A1073      84.059  35.106  20.938  1.00 14.55           O
HETATM 3291  O   HOH A1074      83.072  65.092  -5.860  1.00 15.51           O
HETATM 3292  O   HOH A1075      99.251  42.243   2.630  1.00 17.01           O
HETATM 3293  O   HOH A1076      68.827  66.323  -4.151  1.00 16.34           O
HETATM 3294  O   HOH A1077      89.789  54.498  -3.326  1.00 17.10           O
HETATM 3295  O   HOH A1078      66.116  55.684   4.526  1.00 15.10           O
HETATM 3296  O   HOH A1079      65.263  48.128 -11.799  1.00 15.77           O
HETATM 3297  O   HOH A1080      50.570  50.976  22.056  1.00 15.02           O
HETATM 3298  O   HOH A1081      73.910  61.476 -14.088  1.00 14.95           O
HETATM 3299  O   HOH A1082      99.858  50.881  18.394  1.00 14.16           O
HETATM 3300  O   HOH A1083      53.503  48.907   1.937  1.00 15.87           O
HETATM 3301  O   HOH A1084      94.965  52.549  18.423  1.00 17.94           O
HETATM 3302  O   HOH A1085      58.876  53.563  -3.548  1.00 15.36           O
HETATM 3303  O   HOH A1086      59.883  39.986   8.457  1.00 17.44           O
HETATM 3304  O   HOH A1087      58.894  60.540  17.119  1.00 15.50           O
HETATM 3305  O   HOH A1088      60.076  26.484  34.815  1.00 14.07           O
HETATM 3306  O   HOH A1089      48.900  47.545   6.852  1.00 16.66           O
HETATM 3307  O   HOH A1090      73.861  48.794  11.889  1.00 16.19           O
HETATM 3308  O   HOH A1091      57.124  39.177  17.181  1.00 17.54           O
HETATM 3309  O   HOH A1092      70.854  30.405  19.938  1.00 17.38           O
HETATM 3310  O   HOH A1093      48.078  44.012   9.948  1.00 15.11           O
HETATM 3311  O   HOH A1094      56.807  57.672  11.341  1.00 17.33           O
HETATM 3312  O   HOH A1095      62.418  39.171  31.168  1.00 14.56           O
HETATM 3313  O   HOH A1096      76.811  64.329   7.067  1.00 14.98           O
HETATM 3314  O   HOH A1097      78.791  66.015   7.244  1.00 15.60           O
HETATM 3315  O   HOH A1098      59.888  51.655  32.762  1.00 17.86           O
HETATM 3316  O   HOH A1099      71.728  48.711  32.285  1.00 15.93           O
HETATM 3317  O   HOH A1100      61.247  62.065   6.690  1.00 15.81           O
HETATM 3318  O   HOH A1101      86.083  28.422  14.575  1.00 20.34           O
HETATM 3319  O   HOH A1102      78.492  62.084   9.440  1.00 17.94           O
HETATM 3320  O   HOH A1103      93.284  49.700  -9.041  1.00 16.72           O
HETATM 3321  O   HOH A1104      62.434  32.939  15.375  1.00 18.59           O
HETATM 3322  O   HOH A1105      82.772  50.263  15.145  1.00 19.00           O
HETATM 3323  O   HOH A1106      97.427  38.329   9.610  1.00 19.43           O
HETATM 3324  O   HOH A1107      61.649  35.990  19.158  1.00 15.75           O
HETATM 3325  O   HOH A1108      62.437  65.605   1.022  1.00 17.78           O
HETATM 3326  O   HOH A1109      50.635  38.921  18.880  1.00 16.86           O
HETATM 3327  O   HOH A1110      88.711  48.262  15.113  1.00 17.98           O
HETATM 3328  O   HOH A1111      63.062  49.291  30.824  1.00 19.57           O
HETATM 3329  O   HOH A1112      49.122  51.111  24.881  1.00 18.31           O
HETATM 3330  O   HOH A1113      66.978  52.348   1.788  1.00 15.84           O
HETATM 3331  O   HOH A1114      67.867  29.661  12.836  1.00 17.31           O
HETATM 3332  O   HOH A1115      80.036  64.246   8.963  1.00 16.36           O
HETATM 3333  O   HOH A1116      66.104  33.740  37.798  1.00 18.35           O
HETATM 3334  O   HOH A1117      85.941  40.429  28.732  1.00 15.53           O
HETATM 3335  O   HOH A1118      71.682  66.830  -8.375  1.00 18.08           O
HETATM 3336  O   HOH A1119      67.035  46.714  29.055  1.00 17.84           O
HETATM 3337  O   HOH A1120      60.558  42.387   9.751  1.00 16.95           O
HETATM 3338  O   HOH A1121      60.725  60.206  12.605  1.00 18.30           O
HETATM 3339  O   HOH A1122      61.606  61.472   9.328  1.00 18.44           O
HETATM 3340  O   HOH A1123      59.172  55.680  17.054  1.00 16.39           O
HETATM 3341  O   HOH A1124      92.766  51.780 -11.556  1.00 17.86           O
HETATM 3342  O   HOH A1125      59.876  60.955  19.892  1.00 16.21           O
HETATM 3343  O   HOH A1126      96.361  43.379  -1.704  1.00 17.97           O
HETATM 3344  O   HOH A1127      69.057  74.132   7.051  1.00 38.27           O
HETATM 3345  O   HOH A1128      87.869  46.078  19.074  1.00 19.16           O
HETATM 3346  O   HOH A1129      97.841  51.758   6.936  1.00 19.43           O
HETATM 3347  O   HOH A1130      81.636  63.964  11.272  1.00 20.60           O
HETATM 3348  O   HOH A1131      94.117  40.542  16.005  1.00 17.41           O
HETATM 3349  O   HOH A1132      64.748  68.182   5.383  1.00 19.12           O
HETATM 3350  O   HOH A1133      84.161  56.959  16.041  1.00 22.20           O
HETATM 3351  O   HOH A1134      71.621  52.416  30.284  1.00 16.93           O
HETATM 3352  O   HOH A1135      78.784  64.306 -10.985  1.00 21.74           O
HETATM 3353  O   HOH A1136      93.784  42.389  -1.916  1.00 18.08           O
HETATM 3354  O   HOH A1137      84.019  69.115  -4.314  1.00 20.66           O
HETATM 3355  O   HOH A1138      63.968  44.135  30.569  1.00 17.90           O
HETATM 3356  O   HOH A1139      88.149  47.028  28.353  1.00 19.15           O
HETATM 3357  O   HOH A1140      75.842  38.391  20.756  1.00 20.53           O
HETATM 3358  O   HOH A1141      69.930  34.089  25.290  1.00 21.87           O
HETATM 3359  O   HOH A1142      53.488  57.976  13.785  1.00 17.13           O
HETATM 3360  O   HOH A1143      68.783  65.160  10.244  1.00 19.06           O
HETATM 3361  O   HOH A1144      50.384  50.829  31.715  1.00 21.21           O
HETATM 3362  O   HOH A1145      85.385  50.278  13.957  1.00 21.93           O
HETATM 3363  O   HOH A1146      67.536  40.603  31.016  1.00 25.63           O
HETATM 3364  O   HOH A1147      93.336  54.499  15.340  1.00 20.20           O
HETATM 3365  O   HOH A1148      70.066  60.418  13.758  1.00 20.26           O
HETATM 3366  O   HOH A1149      69.052  63.213  11.919  1.00 21.06           O
HETATM 3367  O   HOH A1150      68.911  70.768  -3.037  1.00 21.37           O
HETATM 3368  O   HOH A1151      65.893  56.338 -13.749  1.00 21.30           O
HETATM 3369  O   HOH A1152      51.324  39.273  23.373  1.00 21.82           O
HETATM 3370  O   HOH A1153      54.255  36.001  24.654  1.00 23.01           O
HETATM 3371  O   HOH A1154      63.666  35.374  41.479  1.00 19.05           O
HETATM 3372  O   HOH A1155      49.462  44.023  24.076  1.00 29.36           O
HETATM 3373  O   HOH A1156      46.073  51.379  25.061  1.00 25.40           O
HETATM 3374  O   HOH A1157      50.032  43.831   2.236  1.00 18.39           O
HETATM 3375  O   HOH A1158      49.748  54.513   8.951  1.00 19.52           O
HETATM 3376  O   HOH A1159      85.024  68.568   8.502  1.00 21.85           O
HETATM 3377  O   HOH A1160      56.736  39.611  11.880  1.00 19.46           O
HETATM 3378  O   HOH A1161      61.279  60.384  -3.967  1.00 19.58           O
HETATM 3379  O   HOH A1162      88.104  48.507  17.799  1.00 21.36           O
HETATM 3380  O   HOH A1163      76.738  41.416  -2.664  1.00 20.70           O
HETATM 3381  O   HOH A1164      86.839  59.366  13.663  1.00 27.97           O
HETATM 3382  O   HOH A1165      94.977  38.648   3.582  1.00 20.26           O
HETATM 3383  O   HOH A1166      80.550  30.079  19.692  1.00 20.99           O
HETATM 3384  O   HOH A1167      60.736  65.440  10.020  1.00 20.41           O
HETATM 3385  O   HOH A1168      77.675  47.324  12.509  1.00 19.92           O
HETATM 3386  O   HOH A1169      58.655  36.237  13.982  1.00 19.72           O
HETATM 3387  O   HOH A1170      67.249  68.310   2.807  1.00 21.90           O
HETATM 3388  O   HOH A1171      68.450  61.740  -9.297  1.00 23.04           O
HETATM 3389  O   HOH A1172      90.703  58.434  -9.138  1.00 19.46           O
HETATM 3390  O   HOH A1173      55.462  35.053  34.929  1.00 20.24           O
HETATM 3391  O   HOH A1174      66.846  59.525  23.275  1.00 19.91           O
HETATM 3392  O   HOH A1175      58.469  33.745   5.103  1.00 27.53           O
HETATM 3393  O   HOH A1176      68.765  44.584  29.885  1.00 25.07           O
HETATM 3394  O   HOH A1177      78.154  46.522  16.489  1.00 20.48           O
HETATM 3395  O   HOH A1178      65.781  44.845 -11.994  1.00 23.36           O
HETATM 3396  O   HOH A1179      71.705  42.248  29.893  1.00 23.90           O
HETATM 3397  O   HOH A1180      56.918  38.245  14.516  1.00 20.58           O
HETATM 3398  O   HOH A1181      82.296  52.544 -14.639  1.00 23.37           O
HETATM 3399  O   HOH A1182      62.311  42.869  -9.049  1.00 20.41           O
HETATM 3400  O   HOH A1183      82.397  32.062   2.959  1.00 23.14           O
HETATM 3401  O   HOH A1184      81.585  35.438  -2.462  1.00 23.97           O
HETATM 3402  O   HOH A1185      72.066  72.255  -4.184  1.00 20.72           O
HETATM 3403  O   HOH A1186      58.736  38.563  19.454  1.00 18.49           O
HETATM 3404  O   HOH A1187      66.594  34.210  30.883  1.00 24.60           O
HETATM 3405  O   HOH A1188      57.523  57.379  15.274  1.00 18.96           O
HETATM 3406  O   HOH A1189      82.359  28.592   8.947  1.00 20.49           O
HETATM 3407  O   HOH A1190      84.447  29.010  18.831  1.00 25.05           O
HETATM 3408  O   HOH A1191      95.081  55.626   6.253  1.00 20.46           O
HETATM 3409  O   HOH A1192      53.984  59.700  22.601  1.00 23.54           O
HETATM 3410  O   HOH A1193      77.607  68.497   7.901  1.00 24.76           O
HETATM 3411  O   HOH A1194      69.216  53.944  29.081  1.00 24.51           O
HETATM 3412  O   HOH A1195      80.883  72.877  -2.983  1.00 23.23           O
HETATM 3413  O   HOH A1196      59.589  36.668  40.714  1.00 22.50           O
HETATM 3414  O   HOH A1197      75.729  66.203 -13.286  1.00 28.68           O
HETATM 3415  O   HOH A1198      67.787  70.888  -0.614  1.00 23.79           O
HETATM 3416  O   HOH A1199      75.920  51.570  17.891  1.00 24.80           O
HETATM 3417  O   HOH A1200      60.972  56.363  -8.932  1.00 22.24           O
HETATM 3418  O   HOH A1201      90.462  40.836  -4.786  1.00 24.14           O
HETATM 3419  O   HOH A1202      69.945  51.681  16.310  1.00 26.35           O
HETATM 3420  O   HOH A1203      56.259  61.213  14.796  1.00 25.59           O
HETATM 3421  O   HOH A1204      52.811  58.919  20.216  1.00 22.66           O
HETATM 3422  O   HOH A1205      80.647  40.756  -5.113  1.00 20.49           O
HETATM 3423  O   HOH A1206      65.567  63.366  17.832  1.00 23.22           O
HETATM 3424  O   HOH A1207      55.805  42.234  -2.019  1.00 24.04           O
HETATM 3425  O   HOH A1208      83.592  69.185  10.807  1.00 22.44           O
HETATM 3426  O   HOH A1209      98.618  46.192  22.247  1.00 23.90           O
HETATM 3427  O   HOH A1210      81.060  25.578  17.344  1.00 26.23           O
HETATM 3428  O   HOH A1211      60.121  34.057  -1.540  1.00 21.34           O
HETATM 3429  O   HOH A1212      75.283  25.759  16.333  1.00 21.39           O
HETATM 3430  O   HOH A1213      55.513  55.489  34.658  1.00 22.71           O
HETATM 3431  O   HOH A1214      84.300  55.361 -13.429  1.00 25.16           O
HETATM 3432  O   HOH A1215      53.334  57.625  33.024  1.00 23.77           O
HETATM 3433  O   HOH A1216      87.041  47.958 -10.060  1.00 24.18           O
HETATM 3434  O   HOH A1217      86.606  47.165  25.937  1.00 19.88           O
HETATM 3435  O   HOH A1218      77.234  52.861  27.637  1.00 22.35           O
HETATM 3436  O   HOH A1219      74.495  33.445  28.790  1.00 24.62           O
HETATM 3437  O   HOH A1220      99.563  48.883  -0.588  1.00 23.79           O
HETATM 3438  O   HOH A1221      53.946  49.132  37.917  1.00 22.49           O
HETATM 3439  O   HOH A1222      76.308  48.805  16.042  1.00 25.93           O
HETATM 3440  O   HOH A1223      65.673  58.703 -12.643  1.00 38.31           O
HETATM 3441  O   HOH A1224      54.261  40.202  38.076  1.00 27.87           O
HETATM 3442  O   HOH A1225      63.744  41.442  31.883  1.00 24.27           O
HETATM 3443  O   HOH A1226      53.590  59.855   4.916  1.00 22.53           O
HETATM 3444  O   HOH A1227      66.472  28.112   0.370  1.00 28.55           O
HETATM 3445  O   HOH A1228      49.572  43.879  28.033  1.00 23.64           O
HETATM 3446  O   HOH A1229      85.285  63.621  -6.963  1.00 25.31           O
HETATM 3447  O   HOH A1230      49.475  33.912  10.794  1.00 23.49           O
HETATM 3448  O   HOH A1231      82.750  72.262   3.021  1.00 24.18           O
HETATM 3449  O   HOH A1232      59.925  43.105  40.580  1.00 27.26           O
HETATM 3450  O   HOH A1233      68.528  48.120 -14.622  1.00 27.03           O
HETATM 3451  O   HOH A1234      56.876  36.821   2.713  1.00 24.67           O
HETATM 3452  O   HOH A1235      55.481  50.950   1.090  1.00 21.27           O
HETATM 3453  O   HOH A1236      53.090  59.608  15.889  1.00 27.23           O
HETATM 3454  O   HOH A1237      64.653  30.143   7.394  1.00 21.34           O
HETATM 3455  O   HOH A1238      80.682  62.115  12.991  1.00 31.28           O
HETATM 3456  O   HOH A1239      63.627  34.711  20.340  1.00 24.64           O
HETATM 3457  O   HOH A1240      72.865  69.038   6.347  1.00 24.03           O
HETATM 3458  O   HOH A1241      98.519  47.213  -7.247  1.00 26.24           O
HETATM 3459  O   HOH A1242      88.959  51.255  11.776  1.00 27.12           O
HETATM 3460  O   HOH A1243      89.483  41.038  23.427  1.00 25.80           O
HETATM 3461  O   HOH A1244      89.765  37.206  -3.525  1.00 26.00           O
HETATM 3462  O   HOH A1245      63.186  32.778  25.090  1.00 25.06           O
HETATM 3463  O   HOH A1246      77.528  43.557  -9.812  1.00 26.24           O
HETATM 3464  O   HOH A1247      61.877  62.892  17.290  1.00 22.94           O
HETATM 3465  O   HOH A1248      63.911  44.505  33.991  1.00 21.41           O
HETATM 3466  O   HOH A1249      71.699  63.517  10.389  1.00 24.19           O
HETATM 3467  O   HOH A1250      55.800  40.021  31.910  1.00 23.72           O
HETATM 3468  O   HOH A1251      58.267  29.540  28.426  1.00 25.26           O
HETATM 3469  O   HOH A1252     100.405  50.730  -4.025  1.00 23.63           O
HETATM 3470  O   HOH A1253      72.927  37.456  -6.312  1.00 25.42           O
HETATM 3471  O   HOH A1254      68.792  38.949  28.527  1.00 23.17           O
HETATM 3472  O   HOH A1256      55.429  34.717  26.547  1.00 25.99           O
HETATM 3473  O   HOH A1257      89.532  59.616 -11.397  1.00 27.49           O
HETATM 3474  O   HOH A1258      68.024  54.139  31.458  1.00 31.20           O
HETATM 3475  O   HOH A1259      75.798  32.765   1.376  1.00 26.04           O
HETATM 3476  O   HOH A1260      58.950  53.541  -6.348  1.00 25.78           O
HETATM 3477  O   HOH A1261      74.432  61.660   9.598  1.00 25.48           O
HETATM 3478  O   HOH A1262      66.242  31.563  18.535  1.00 25.41           O
HETATM 3479  O   HOH A1263      81.974  53.902  16.886  1.00 27.31           O
HETATM 3480  O   HOH A1264      76.928  55.194   0.703  1.00 21.37           O
HETATM 3481  O   HOH A1265      59.669  32.303  24.360  1.00 30.63           O
HETATM 3482  O   HOH A1266      84.782  29.764  -0.148  1.00 32.13           O
HETATM 3483  O   HOH A1267      58.053  60.466  -1.931  1.00 29.60           O
HETATM 3484  O   HOH A1268      64.717  32.654  26.247  1.00 27.29           O
HETATM 3485  O   HOH A1269      59.808  33.193  16.351  1.00 31.97           O
HETATM 3486  O   HOH A1270      68.804  60.237 -10.792  1.00 25.53           O
HETATM 3487  O   HOH A1271      47.311  57.270  10.143  1.00 27.22           O
HETATM 3488  O   HOH A1272      89.601  56.257  17.309  1.00 36.96           O
HETATM 3489  O   HOH A1273      50.443  57.053   7.989  1.00 28.63           O
HETATM 3490  O   HOH A1274      56.831  63.374   4.749  1.00 25.43           O
HETATM 3491  O   HOH A1275      68.266  30.430  18.546  1.00 24.69           O
HETATM 3492  O   HOH A1276      70.461  45.422  31.384  1.00 25.55           O
HETATM 3493  O   HOH A1277      58.184  62.732  -2.176  1.00 30.58           O
HETATM 3494  O   HOH A1278      63.353  66.522  15.165  1.00 37.32           O
HETATM 3495  O   HOH A1279      63.271  60.956  -7.675  1.00 27.29           O
HETATM 3496  O   HOH A1280      56.043  50.628  -1.393  1.00 20.90           O
HETATM 3497  O   HOH A1281      54.399  53.251   1.566  1.00 22.48           O
HETATM 3498  O   HOH A1282      68.397  65.794  -6.847  1.00 28.38           O
HETATM 3499  O   HOH A1283      63.190  38.049  43.676  1.00 27.05           O
HETATM 3500  O   HOH A1284      53.789  41.667  28.263  1.00 26.78           O
HETATM 3501  O   HOH A1285      75.015  41.725  -6.331  1.00 24.66           O
HETATM 3502  O   HOH A1286      83.333  31.303  22.221  1.00 31.67           O
HETATM 3503  O   HOH A1287      88.855  43.632  25.774  1.00 29.40           O
HETATM 3504  O   HOH A1288      94.773  53.502  -7.894  1.00 25.11           O
HETATM 3505  O   HOH A1289      59.892  65.986   5.352  1.00 20.83           O
HETATM 3506  O   HOH A1290      47.160  48.975  34.411  1.00 28.78           O
HETATM 3507  O   HOH A1291      93.789  42.671  -6.898  1.00 31.34           O
HETATM 3508  O   HOH A1292     100.137  54.413  12.547  1.00 27.15           O
HETATM 3509  O   HOH A1293      68.183  30.521  31.513  1.00 24.10           O
HETATM 3510  O   HOH A1294      57.726  52.641  36.770  1.00 34.06           O
HETATM 3511  O   HOH A1295      80.045  71.774   5.865  1.00 31.24           O
HETATM 3512  O   HOH A1296      96.217  43.969  -6.342  1.00 27.88           O
HETATM 3513  O   HOH A1297      94.702  41.908  20.934  1.00 49.76           O
HETATM 3514  O   HOH A1298      98.385  38.077  13.497  1.00 27.70           O
HETATM 3515  O   HOH A1299      75.641  49.019  13.458  1.00 29.70           O
HETATM 3516  O   HOH A1300      78.516  52.173  24.404  1.00 24.40           O
HETATM 3517  O   HOH A1301      88.832  40.771  28.255  1.00 41.73           O
HETATM 3518  O   HOH A1302      94.876  54.273  10.078  1.00 25.62           O
HETATM 3519  O   HOH A1303      85.511  70.820   1.847  1.00 37.06           O
HETATM 3520  O   HOH A1304      64.942  45.028  12.799  1.00  9.55           O
HETATM 3521  O   HOH A1305      76.415  42.168  22.651  1.00 12.29           O
HETATM 3522  O   HOH A1306      76.495  63.869 -11.970  1.00 14.06           O
HETATM 3523  O   HOH A1307      70.145  55.863  13.189  1.00 13.75           O
HETATM 3524  O   HOH A1308      80.094  47.711  23.125  1.00 13.54           O
HETATM 3525  O   HOH A1309      66.160  52.933   4.650  1.00 17.68           O
HETATM 3526  O   HOH A1310      64.678  33.131  40.106  1.00 17.38           O
HETATM 3527  O   HOH A1311      72.689  64.783  -9.958  1.00 16.80           O
HETATM 3528  O   HOH A1312      81.524  50.231  19.924  1.00 18.39           O
HETATM 3529  O   HOH A1313      74.115  40.744  -4.037  1.00 21.17           O
HETATM 3530  O   HOH A1314      58.357  34.333  23.140  1.00 17.72           O
HETATM 3531  O   HOH A1315      84.058  47.802  24.862  1.00 18.85           O
HETATM 3532  O   HOH A1316      76.733  61.948 -13.922  1.00 17.70           O
HETATM 3533  O   HOH A1317      47.635  46.451   9.091  1.00 18.51           O
HETATM 3534  O   HOH A1318      73.562  52.291  19.645  1.00 23.23           O
HETATM 3535  O   HOH A1319      66.052  28.844  30.515  1.00 18.36           O
HETATM 3536  O   HOH A1320      56.487  52.340  -3.292  1.00 20.33           O
HETATM 3537  O   HOH A1321      58.913  63.628   6.466  1.00 19.29           O
HETATM 3538  O   HOH A1322      70.791  54.948  17.708  1.00 20.49           O
HETATM 3539  O   HOH A1323      70.697  58.823  16.147  1.00 19.30           O
HETATM 3540  O   HOH A1324      60.636  62.977  -2.776  1.00 22.29           O
HETATM 3541  O   HOH A1325      97.649  55.312  15.714  1.00 21.41           O
HETATM 3542  O   HOH A1326      88.338  48.711  30.331  1.00 25.95           O
HETATM 3543  O   HOH A1327      74.318  48.810  33.074  1.00 17.41           O
HETATM 3544  O   HOH A1328      97.152  52.048   4.383  1.00 20.38           O
HETATM 3545  O   HOH A1329      99.169  51.041  -1.701  1.00 24.56           O
HETATM 3546  O   HOH A1330      68.086  57.944  28.957  1.00 23.00           O
HETATM 3547  O   HOH A1331      62.666  32.699  22.273  1.00 25.26           O
HETATM 3548  O   HOH A1332      64.632  47.052  30.821  1.00 25.55           O
HETATM 3549  O   HOH A1333      73.792  50.392   9.854  1.00 20.83           O
HETATM 3550  O   HOH A1334      61.470  66.654   7.621  1.00 20.66           O
HETATM 3551  O   HOH A1335      65.388  34.785  35.234  1.00 22.07           O
HETATM 3552  O   HOH A1336      51.085  41.766  24.876  1.00 25.61           O
HETATM 3553  O   HOH A1337      71.208  51.831  18.241  1.00 22.09           O
HETATM 3554  O   HOH A1338      70.617  57.190  23.021  1.00 26.34           O
HETATM 3555  O   HOH A1339      62.682  64.189  -1.240  1.00 19.25           O
HETATM 3556  O   HOH A1340      64.303  30.353  24.705  1.00 33.92           O
HETATM 3557  O   HOH A1341      54.648  40.471  -3.741  1.00 31.78           O
HETATM 3558  O   HOH A1342      82.829  67.128  -7.496  1.00 24.59           O
HETATM 3559  O   HOH A1343      66.867  38.218  31.108  1.00 25.19           O
HETATM 3560  O   HOH A1344      66.291  68.497   0.011  1.00 28.76           O
HETATM 3561  O   HOH A1345      49.121  43.546  30.771  1.00 27.96           O
HETATM 3562  O   HOH A1346      58.257  59.435  13.287  1.00 24.79           O
HETATM 3563  O   HOH A1347      59.307  34.961  20.477  1.00 22.13           O
HETATM 3564  O   HOH A1348      69.814  42.554  28.216  1.00 23.26           O
HETATM 3565  O   HOH A1349      79.829  52.137  21.897  1.00 34.44           O
HETATM 3566  O   HOH A1350      89.277  42.884  28.183  1.00 28.06           O
HETATM 3567  O   HOH A1351      87.686  50.982  14.721  1.00 22.37           O
HETATM 3568  O   HOH A1352      51.485  41.684  27.410  1.00 30.84           O
HETATM 3569  O   HOH A1353      63.495  50.815  32.924  1.00 23.21           O
HETATM 3570  O   HOH A1354      71.227  51.547  32.790  1.00 22.96           O
HETATM 3571  O   HOH A1355      85.649  50.210  21.226  1.00 32.01           O
HETATM 3572  O   HOH A1356      73.615  33.019   0.364  1.00 26.31           O
HETATM 3573  O   HOH A1357      47.201  33.394  11.934  1.00 32.18           O
HETATM 3574  O   HOH A1358      58.648  56.297  -4.425  1.00 28.52           O
HETATM 3575  O   HOH A1359      94.658  40.806  18.836  1.00 27.07           O
HETATM 3576  O   HOH A1360      78.588  68.189  17.103  1.00 30.05           O
HETATM 3577  O   HOH A1361      47.616  54.459  17.871  1.00 22.57           O
HETATM 3578  O   HOH A1362      53.563  41.236  31.036  1.00 31.10           O
HETATM 3579  O   HOH A1363      83.114  72.540   7.964  1.00 31.29           O
HETATM 3580  O   HOH A1364      59.957  28.394  27.100  1.00 37.70           O
HETATM 3581  O   HOH A1365      66.868  30.528  26.154  1.00 29.57           O
HETATM 3582  O   HOH A1366      72.139  53.273  15.636  1.00 25.82           O
HETATM 3583  O   HOH A1367      66.756  67.254  -2.447  1.00 31.08           O
HETATM 3584  O   HOH A1368      52.342  63.097   3.093  1.00 37.21           O
HETATM 3585  O   HOH A1369      58.400  64.448   9.006  1.00 21.08           O
HETATM 3586  O   HOH A1370      70.790  32.817  36.344  1.00 28.29           O
HETATM 3587  O   HOH A1371     100.637  52.329   7.935  1.00 35.89           O
HETATM 3588  O   HOH A1372      72.007  25.982   9.399  1.00 27.76           O
HETATM 3589  O   HOH A1373      47.714  50.799  32.615  1.00 29.58           O
HETATM 3590  O   HOH A1374      89.144  28.762  14.424  1.00 41.99           O
HETATM 3591  O   HOH A1375      64.273  58.125  30.970  1.00 40.02           O
HETATM 3592  O   HOH A1376      60.749  58.358  -2.687  1.00 41.08           O
HETATM 3593  O   HOH A1377      44.136  53.721  25.336  1.00 35.54           O
HETATM 3594  O   HOH A1378      65.270  29.204  22.955  1.00 28.29           O
HETATM 3595  O   HOH A1379      77.441  26.328  14.561  1.00 42.19           O
HETATM 3596  O   HOH A1380      92.614  63.914   2.157  1.00 26.69           O
HETATM 3597  O   HOH A1381      69.927  41.542  32.054  1.00 31.40           O
HETATM 3598  O   HOH A1382      66.080  60.182  25.701  1.00 26.86           O
HETATM 3599  O   HOH A1383      56.294  33.706  13.581  1.00 34.73           O
HETATM 3600  O   HOH A1384      91.218  33.859  20.146  1.00 26.11           O
HETATM 3601  O   HOH A1385      75.857  42.283 -11.278  1.00 36.17           O
HETATM 3602  O   HOH A1386      75.146  35.502  -5.535  1.00 39.77           O
HETATM 3603  O   HOH A1387      63.818  30.850  16.425  1.00 37.87           O
HETATM 3604  O   HOH A1388      49.450  40.125  21.314  1.00 26.85           O
HETATM 3605  O   HOH A1389      51.366  36.903  25.260  1.00 38.29           O
HETATM 3606  O   HOH A1390      68.748  42.319 -12.106  1.00 25.98           O
HETATM 3607  O   HOH A1391      47.012  54.648   8.697  1.00 25.92           O
HETATM 3608  O   HOH A1392      68.100  62.611  16.787  1.00 27.23           O
HETATM 3609  O   HOH A1393      79.806  52.572  17.411  1.00 25.23           O
HETATM 3610  O   HOH A1394      77.088  37.594  22.388  1.00 24.33           O
HETATM 3611  O   HOH A1395      59.725  67.373  11.586  1.00 29.42           O
HETATM 3612  O   HOH A1396      69.902  47.835  34.192  1.00 27.19           O
HETATM 3613  O   HOH A1397      68.013  32.468  27.029  1.00 30.00           O
HETATM 3614  O   HOH A1398      81.189  70.911  -6.839  1.00 27.13           O
HETATM 3615  O   HOH A1399      76.010  54.711  29.418  1.00 28.50           O
HETATM 3616  O   HOH A1400      84.088  62.214 -11.424  1.00 36.48           O
HETATM 3617  O   HOH A1401      75.013  51.764  13.105  1.00 35.29           O
HETATM 3618  O   HOH A1402      58.471  45.395  -7.659  1.00 28.80           O
HETATM 3619  O   HOH A1403      73.141  53.319  22.065  1.00 27.73           O
HETATM 3620  O   HOH A1404      53.702  38.883  35.218  1.00 47.15           O
HETATM 3621  O   HOH A1405      94.719  52.170  21.298  1.00 35.06           O
HETATM 3622  O   HOH A1406      84.429  36.929  27.006  1.00 31.21           O
HETATM 3623  O   HOH A1407      53.901  64.479   9.021  1.00 32.04           O
HETATM 3624  O   HOH A1408      50.312  48.475   3.716  1.00 37.04           O
HETATM 3625  O   HOH A1409      77.766  45.537 -12.205  1.00 29.45           O
HETATM 3626  O   HOH A1410      88.428  41.719  -5.841  1.00 31.44           O
HETATM 3627  O   HOH A1411      76.145  59.243  10.614  1.00 31.05           O
HETATM 3628  O   HOH A1412      63.642  45.443  40.407  1.00 34.95           O
HETATM 3629  O   HOH A1413      70.168  56.356  28.500  1.00 31.01           O
HETATM 3630  O   HOH A1414      84.641  46.085  -9.511  1.00 31.55           O
HETATM 3631  O   HOH A1415      60.440  69.964  10.672  1.00 33.79           O
HETATM 3632  O   HOH A1416      98.301  39.506  15.709  1.00 38.72           O
HETATM 3633  O   HOH A1417      88.173  41.593 -10.116  1.00 49.83           O
HETATM 3634  O   HOH A1418      87.762  46.310 -12.433  1.00 30.40           O
HETATM 3635  O   HOH A1419      83.719  51.614  17.260  1.00 37.00           O
HETATM 3636  O   HOH A1420      46.230  54.063  12.138  1.00 37.73           O
HETATM 3637  O   HOH A1421      72.967  27.287  25.442  1.00 55.39           O
HETATM 3638  O   HOH A1422      85.971  32.852  19.754  1.00 35.35           O
HETATM 3639  O   HOH A1423      44.466  48.358  34.090  1.00 23.80           O
HETATM 3640  O   HOH A1424      73.025  67.769   8.960  1.00 29.83           O
HETATM 3641  O   HOH A1425      90.530  62.291  13.138  1.00 39.11           O
HETATM 3642  O   HOH A1426      83.627  49.968 -15.753  1.00 36.73           O
HETATM 3643  O   HOH A1427      85.639  27.487  17.033  1.00 30.85           O
HETATM 3644  O   HOH A1428      62.947  60.772 -10.400  1.00 32.36           O
HETATM 3645  O   HOH A1429      64.693  68.739   3.445  1.00 35.28           O
HETATM 3646  O   HOH A1430      59.563  39.676  41.568  1.00 41.23           O
HETATM 3647  O   HOH A1431      87.869  35.243  -2.630  1.00 29.45           O
HETATM 3648  O   HOH A1432      86.029  60.426  16.193  1.00 39.12           O
HETATM 3649  O   HOH A1433      71.400  38.209  28.393  1.00 22.89           O
HETATM 3650  O   HOH A1434      69.252  67.013  -8.572  1.00 42.33           O
HETATM 3651  O   HOH A1435      50.621  58.401  16.275  1.00 26.99           O
HETATM 3652  O   HOH A1436      69.124  59.139  23.259  1.00 39.89           O
HETATM 3653  O   HOH A1437      91.871  60.224  -7.449  1.00 35.43           O
HETATM 3654  O   HOH A1438      88.729  63.680  14.350  1.00 27.52           O
HETATM 3655  O   HOH A1439      56.464  39.355   1.607  1.00 37.27           O
HETATM 3656  O   HOH A1440      69.453  27.917  14.254  1.00 28.84           O
HETATM 3657  O   HOH A1441      84.659  48.226  -8.647  1.00 28.54           O
HETATM 3658  O   HOH A1442      60.403  63.605  20.009  1.00 34.91           O
HETATM 3659  O   HOH A1443      72.317  32.273  -6.369  1.00 40.39           O
HETATM 3660  O   HOH A1444      47.676  41.824  27.011  1.00 33.99           O
HETATM 3661  O   HOH A1445      97.836  37.089   7.122  1.00 30.63           O
HETATM 3662  O   HOH A1446      52.222  42.525  38.477  1.00 40.07           O
HETATM 3663  O   HOH A1447      76.640  31.218  28.679  1.00 35.13           O
HETATM 3664  O   HOH A1448      77.697  70.797   6.273  1.00 33.11           O
HETATM 3665  O   HOH A1449      67.767  67.343  11.475  1.00 30.18           O
HETATM 3666  O   HOH A1450      56.743  25.961  29.186  1.00 40.46           O
HETATM 3667  O   HOH A1451      96.415  59.988   1.029  1.00 37.46           O
HETATM 3668  O   HOH A1452      96.103  64.658  -2.073  1.00 31.21           O
HETATM 3669  O   HOH A1453      52.004  60.020   7.367  1.00 40.55           O
HETATM 3670  O   HOH A1454      58.086  45.303  41.777  1.00 28.29           O
HETATM 3671  O   HOH A1455      55.320  32.602  29.949  1.00 44.76           O
HETATM 3672  O   HOH A1456      63.467  69.582   7.450  1.00 32.68           O
HETATM 3673  O   HOH A1457      65.336  71.276   9.334  1.00 62.67           O
HETATM 3674  O   HOH A1458      93.068  41.610  -4.448  1.00 44.28           O
HETATM 3675  O   HOH A1459      67.439  36.722  -4.350  1.00 35.76           O
HETATM 3676  O   HOH A1460      96.714  53.894   8.101  1.00 31.40           O
HETATM 3677  O   HOH A1461      80.267  42.974 -10.103  1.00 43.96           O
HETATM 3678  O   HOH A1462      75.203  34.814  31.058  1.00 30.61           O
HETATM 3679  O   HOH A1463      67.148  28.242  10.621  1.00 25.26           O
HETATM 3680  O   HOH A1464      83.277  69.505  -6.967  1.00 36.55           O
HETATM 3681  O   HOH A1465      50.719  36.635  18.742  1.00 54.10           O
HETATM 3682  O   HOH A1466      59.760  43.520  -8.381  1.00 43.63           O
HETATM 3683  O   HOH A1467      70.779  60.065 -13.885  1.00 23.24           O
HETATM 3684  O   HOH A1468      61.366  24.989   4.568  1.00 35.43           O
HETATM 3685  O   HOH A1469      93.553  61.016  12.842  1.00 33.09           O
HETATM 3686  O   HOH A1470      43.761  57.665  19.114  1.00 48.89           O
HETATM 3687  O   HOH A1471      89.548  45.698  29.687  1.00 35.36           O
HETATM 3688  O   HOH A1472      60.407  33.774  -4.519  1.00 35.61           O
HETATM 3689  O   HOH A1473      65.300  64.014  20.427  1.00 29.26           O
HETATM 3690  O   HOH A1474      58.609  40.322  -8.108  1.00 40.65           O
HETATM 3691  O   HOH A1475     101.285  56.487  13.334  1.00 46.79           O
HETATM 3692  O   HOH A1476      65.365  29.390  11.951  1.00 38.91           O
HETATM 3693  O   HOH A1477      56.684  34.392   1.473  1.00 28.15           O
HETATM 3694  O   HOH A1478      95.219  52.741 -11.044  1.00 47.32           O
HETATM 3695  O   HOH A1479      58.039  35.892   8.664  1.00 68.84           O
HETATM 3696  O   HOH A1480      63.642  65.149  17.090  1.00 40.84           O
HETATM 3697  O   HOH A1481      93.445  69.096   4.759  1.00 43.37           O
HETATM 3698  O   HOH A1482      54.360  29.455  30.192  1.00 49.58           O
HETATM 3699  O   HOH A1483      93.501  35.503  15.476  1.00 46.52           O
HETATM 3700  O   HOH A1484      63.901  49.983  38.725  1.00 57.17           O
HETATM 3701  O   HOH A1485      52.245  38.371  30.135  1.00 42.45           O
HETATM 3702  O   HOH A1486      73.145  24.206  15.594  1.00 40.35           O
HETATM 3703  O   HOH A1487      73.767  74.625  -4.298  1.00 48.63           O
HETATM 3704  O   HOH A1488      94.970  64.990   2.428  1.00 34.12           O
HETATM 3705  O   HOH A1489      51.025  50.193   1.797  1.00 34.32           O
HETATM 3706  O   HOH A1490      49.271  58.673  -2.571  1.00 45.14           O
HETATM 3707  O   HOH A1491      50.139  61.459  10.472  1.00 58.32           O
HETATM 3708  O   HOH A1492     101.235  52.372   0.223  1.00 51.29           O
HETATM 3709  O   HOH A1493      54.140  63.687  -1.501  1.00 47.88           O
HETATM 3710  O   HOH A1494      64.730  29.068   9.666  1.00 34.72           O
HETATM 3711  O   HOH A1495      66.369  72.971  -0.821  1.00 37.87           O
HETATM 3712  O   HOH A1496      80.451  25.969  21.902  1.00 45.01           O
HETATM 3713  O   HOH A1497     100.429  39.052   9.734  1.00 50.81           O
HETATM 3714  O   HOH A1498      99.686  46.040  25.122  1.00 42.09           O
HETATM 3715  O   HOH A1499      88.165  48.847  24.056  1.00 41.56           O
HETATM 3716  O   HOH A1500      72.317  31.789  28.493  1.00 34.96           O
HETATM 3717  O   HOH A1501      95.116  55.815  -5.897  1.00 40.48           O
HETATM 3718  O   HOH A1502      84.056  40.095  -8.057  1.00 65.53           O
HETATM 3719  O   HOH A1503      80.557  31.126  25.488  1.00 37.80           O
HETATM 3720  O   HOH A1504      83.017  74.945   3.699  1.00 39.03           O
HETATM 3721  O   HOH A1505      65.620  38.942  35.677  1.00 41.42           O
HETATM 3722  O   HOH A1506      46.050  60.692  11.719  1.00 50.88           O
HETATM 3723  O   HOH A1507      58.713  49.259  -8.371  1.00 33.92           O
HETATM 3724  O   HOH A1508      82.178  49.591  24.036  1.00 18.35           O
HETATM 3725  O   HOH A1509      64.125  65.879  -2.959  1.00 23.06           O
HETATM 3726  O   HOH A1510      66.653  28.236  27.924  1.00 25.98           O
HETATM 3727  O   HOH A1511      60.013  48.969 -10.625  1.00 29.68           O
HETATM 3728  O   HOH A1512      77.857  31.653  26.326  1.00 27.44           O
HETATM 3729  O   HOH A1513      99.300  57.424  15.484  1.00 25.82           O
HETATM 3730  O   HOH A1514      70.333  63.692 -10.711  1.00 32.45           O
HETATM 3731  O   HOH A1515      72.789  56.769  18.678  1.00 27.67           O
HETATM 3732  O   HOH A1516      72.539  57.137  13.734  1.00 27.91           O
HETATM 3733  O   HOH A1517      56.187  33.100  22.538  1.00 29.96           O
HETATM 3734  O   HOH A1518      75.264  64.854   9.221  1.00 31.36           O
HETATM 3735  O   HOH A1519      57.626  52.079  -7.645  1.00 31.71           O
HETATM 3736  O   HOH A1520      94.916  37.552  16.296  1.00 31.95           O
HETATM 3737  O   HOH A1521      59.388  36.286  -7.877  1.00 32.00           O
HETATM 3738  O   HOH A1522      54.424  54.493  -3.217  1.00 33.38           O
HETATM 3739  O   HOH A1523      50.431  45.992   2.328  1.00 38.74           O
HETATM 3740  O   HOH A1524      55.997  50.898  -5.716  1.00 31.83           O
HETATM 3741  O   HOH A1525      82.585  39.412  -6.508  1.00 27.32           O
HETATM 3742  O   HOH A1526      67.952  59.785  27.522  1.00 36.77           O
HETATM 3743  O   HOH A1527      67.717  43.880 -13.705  1.00 41.52           O
HETATM 3744  O   HOH A1528      46.128  40.561  26.876  1.00 31.08           O
HETATM 3745  O   HOH A1529      59.214  47.764  41.984  1.00 48.70           O
HETATM 3746  O   HOH A1530      87.020  40.165  -5.939  1.00 37.26           O
HETATM 3747  O   HOH A1531      52.222  36.085  21.377  1.00 34.73           O
HETATM 3748  O   HOH A1532      47.858  54.363   6.563  1.00 32.69           O
HETATM 3749  O   HOH A1533      68.760  38.450  -8.570  1.00 30.66           O
HETATM 3750  O   HOH A1534      83.898  51.583  19.688  1.00 33.60           O
HETATM 3751  O   HOH A1535      55.708  44.602  -3.158  1.00 33.87           O
HETATM 3752  O   HOH A1536      97.639  58.718   2.619  1.00 30.95           O
HETATM 3753  O   HOH A1537      50.235  56.070  20.107  1.00 29.70           O
HETATM 3754  O   HOH A1538      62.222  28.760  25.758  1.00 30.35           O
HETATM 3755  O   HOH A1539      90.453  53.229  19.622  1.00 36.63           O
HETATM 3756  O   HOH A1540      71.308  36.431  -7.698  1.00 45.94           O
HETATM 3757  O   HOH A1541      96.850  49.399  -9.631  1.00 34.34           O
HETATM 3758  O   HOH A1542      71.495  56.947  27.098  1.00 44.67           O
HETATM 3759  O   HOH A1543      56.301  66.002   8.830  1.00 47.23           O
HETATM 3760  O   HOH A1544      50.738  46.660   5.205  1.00 27.48           O
HETATM 3761  O   HOH A1545      49.479  49.136  37.835  1.00 31.23           O
HETATM 3762  O   HOH A1546      62.504  41.335 -11.147  1.00 30.89           O
HETATM 3763  O   HOH A1547      58.988  32.709  18.816  1.00 32.37           O
HETATM 3764  O   HOH A1548      72.590  57.834  21.129  1.00 33.92           O
HETATM 3765  O   HOH A1549      66.482  46.586 -14.465  1.00 32.57           O
HETATM 3766  O   HOH A1550      85.043  64.489  18.082  1.00 36.06           O
HETATM 3767  O   HOH A1551      64.500  29.995  20.496  1.00 36.45           O
HETATM 3768  O   HOH A1552      67.036  60.794 -12.923  1.00 42.09           O
HETATM 3769  O   HOH A1553      93.225  45.897  21.102  1.00 34.41           O
HETATM 3770  O   HOH A1554      80.533  67.363  -8.940  1.00 34.08           O
HETATM 3771  O   HOH A1555      85.285  35.484  25.500  1.00 42.07           O
HETATM 3772  O   HOH A1556      90.883  47.896  23.947  1.00 38.86           O
HETATM 3773  O   HOH A1557      86.722  29.328  20.505  1.00 31.79           O
HETATM 3774  O   HOH A1558      49.097  57.282  18.054  1.00 35.26           O
HETATM 3775  O   HOH A1559      78.241  31.505   0.581  1.00 34.13           O
HETATM 3776  O   HOH A1560      57.790  32.445  14.827  1.00 37.35           O
HETATM 3777  O   HOH A1561      97.931  61.399  -4.793  1.00 44.24           O
HETATM 3778  O   HOH A1562      62.524  31.574   0.111  1.00 38.53           O
HETATM 3779  O   HOH A1563      60.895  60.875  -6.523  1.00 40.74           O
HETATM 3780  O   HOH A1564      69.676  61.256  17.499  1.00 33.05           O
HETATM 3781  O   HOH A1565      69.780  72.912  -4.207  1.00 38.25           O
HETATM 3782  O   HOH A1566      92.772  34.577  11.075  1.00 38.88           O
HETATM 3783  O   HOH A1567      87.884  61.095  18.038  1.00 43.37           O
HETATM 3784  O   HOH A1568      85.198  47.377 -13.721  1.00 51.56           O
HETATM 3785  O   HOH A1569      92.863  51.971 -14.159  1.00 36.49           O
HETATM 3786  O   HOH A1570      75.409  53.761  22.515  1.00 37.99           O
HETATM 3787  O   HOH A1571      89.127  71.197   0.333  1.00 53.44           O
HETATM 3788  O   HOH A1572      61.713  52.150  37.130  1.00 43.61           O
HETATM 3789  O   HOH A1573      93.296  32.224   7.940  1.00 45.47           O
HETATM 3790  O   HOH A1574      57.050  60.942  26.940  1.00 71.26           O
HETATM 3791  O   HOH A1575      86.814  50.446  18.777  1.00 39.16           O
HETATM 3792  O   HOH A1576      67.180  35.123  33.575  1.00 34.51           O
HETATM 3793  O   HOH A1577      85.024  26.925  12.296  1.00 37.89           O
HETATM 3794  O   HOH A1578      53.642  62.000  24.094  1.00 41.83           O
HETATM 3795  O   HOH A1579      76.559  55.055  26.576  1.00 34.83           O
HETATM 3796  O   HOH A1580      72.927  65.929 -12.471  1.00 33.07           O
HETATM 3797  O   HOH A1581      92.586  56.840  -9.819  1.00 38.45           O
HETATM 3798  O   HOH A1582      82.345  48.784  -9.539  1.00 33.47           O
HETATM 3799  O   HOH A1583      82.612  31.579   0.696  1.00 41.84           O
HETATM 3800  O   HOH A1584      86.538  69.851  21.963  1.00 30.25           O
HETATM 3801  O   HOH A1585      47.901  40.405  25.361  1.00 33.94           O
HETATM 3802  O   HOH A1586      76.201  72.548   2.896  1.00 39.72           O
HETATM 3803  O   HOH A1587      89.672  32.332  21.457  1.00 37.36           O
HETATM 3804  O   HOH A1588      98.036  42.711  -8.290  1.00 50.59           O
HETATM 3805  O   HOH A1589      47.752  54.590  27.058  1.00 42.06           O
HETATM 3806  O   HOH A1590      60.803  64.547  -5.259  1.00 39.93           O
HETATM 3807  O   HOH A1591      59.642  55.324  32.803  1.00 37.92           O
HETATM 3808  O   HOH A1592      90.853  46.740  27.732  1.00 31.18           O
HETATM 3809  O   HOH A1593      68.783  44.775  31.985  1.00 85.79           O
HETATM 3810  O   HOH A1594      63.182  46.030 -11.851  1.00 39.84           O
HETATM 3811  O   HOH A1595      77.031  74.187   0.161  1.00 38.14           O
HETATM 3812  O   HOH A1596      67.755  52.894   3.853  1.00 35.31           O
HETATM 3813  O   HOH A1597      61.927  52.061  34.500  1.00 37.37           O
HETATM 3814  O   HOH A1598      80.636  74.466  -5.295  1.00 52.07           O
HETATM 3815  O   HOH A1599      79.909  25.220  15.462  1.00 32.29           O
HETATM 3816  O   HOH A1600      59.531  32.796   8.092  1.00 38.39           O
HETATM 3817  O   HOH A1601      85.270  34.248  22.989  1.00 50.34           O
HETATM 3818  O   HOH A1602      95.305  46.227 -14.809  1.00 47.45           O
HETATM 3819  O   HOH A1603      63.712  55.210 -14.933  1.00 48.32           O
HETATM 3820  O   HOH A1604      86.701  52.226  16.841  1.00 38.23           O
HETATM 3821  O   HOH A1605      63.421  30.542  10.983  1.00 46.52           O
HETATM 3822  O   HOH A1606      68.016  39.437 -11.901  1.00 45.45           O
HETATM 3823  O   HOH A1607      62.002  69.569   7.742  1.00 40.75           O
HETATM 3824  O   HOH A1608      96.034  68.920   5.331  1.00 49.58           O
HETATM 3825  O   HOH A1609      94.423  72.210  -2.844  1.00 33.94           O
HETATM 3826  O   HOH A1610      71.191  47.265  36.716  1.00 55.72           O
HETATM 3827  O   HOH A1611      55.269  47.068  -3.533  1.00 37.41           O
HETATM 3828  O   HOH A1612      91.989  42.722  22.811  1.00 47.82           O
HETATM 3829  O   HOH A1613      70.584  39.940  33.906  1.00 35.23           O
HETATM 3830  O   HOH A1614      77.254  65.347  11.992  1.00 34.95           O
HETATM 3831  O   HOH A1615      71.918  62.186  12.293  1.00 38.38           O
HETATM 3832  O   HOH A1616      54.291  34.204  16.333  1.00 51.13           O
HETATM 3833  O   HOH A1617      83.743  25.213  16.557  1.00 40.14           O
HETATM 3834  O   HOH A1618      91.250  32.891  -2.833  1.00 43.07           O
HETATM 3835  O   HOH A1619      83.459  66.953  21.561  1.00 39.01           O
HETATM 3836  O   HOH A1620      55.786  46.167  -8.313  1.00 50.92           O
HETATM 3837  O   HOH A1621      54.496  37.914  -2.747  1.00 55.92           O
HETATM 3838  O   HOH A1622      84.840  66.191  -9.838  1.00 37.87           O
HETATM 3839  O   HOH A1623      94.104  39.861  -1.365  1.00 40.28           O
HETATM 3840  O   HOH A1624      86.252  38.085  29.931  1.00 46.74           O
HETATM 3841  O   HOH A1625      66.264  38.911  41.959  1.00 39.53           O
HETATM 3842  O   HOH A1626      56.136  57.137  -4.163  1.00 42.17           O
HETATM 3843  O   HOH A1627      80.528  25.040  12.401  1.00 43.11           O
HETATM 3844  O   HOH A1628      87.711  49.201 -15.759  1.00 43.73           O
HETATM 3845  O   HOH A1629      61.918  67.867   0.022  1.00 38.31           O
HETATM 3846  O   HOH A1630      93.374  49.801  21.198  1.00 41.93           O
HETATM 3847  O   HOH A1631      68.791  64.335  14.151  1.00 43.36           O
HETATM 3848  O   HOH A1632      56.137  60.693   4.210  1.00 40.50           O
HETATM 3849  O   HOH A1633      71.481  35.493  29.193  1.00 61.56           O
HETATM 3850  O   HOH A1634      97.292  61.675   8.183  1.00 44.27           O
HETATM 3851  O   HOH A1635      91.389  65.622  14.355  1.00 52.93           O
HETATM 3852  O   HOH A1636      59.462  57.501  -7.100  1.00 40.19           O
HETATM 3853  O   HOH A1637      80.327  50.049 -15.888  1.00 31.95           O
HETATM 3854  O   HOH A1638      57.013  30.629  24.473  1.00 57.56           O
HETATM 3855  O   HOH A1639      60.334  53.331 -13.257  1.00 57.47           O
HETATM 3856  O   HOH A1640      63.892  69.546   1.237  1.00 44.98           O
HETATM 3857  O   HOH A1641      50.899  34.449  14.457  1.00 54.58           O
HETATM 3858  O   HOH A1642      47.359  55.810  -1.500  1.00 37.89           O
HETATM 3859  O   HOH A1643      53.799  63.513   5.112  1.00 62.01           O
HETATM 3860  O   HOH A1644      51.774  50.771  37.554  1.00 32.02           O
HETATM 3861  O   HOH A1645      56.139  33.273   9.166  1.00 51.23           O
HETATM 3862  O   HOH A1646      78.980  63.475  16.878  1.00 41.56           O
HETATM 3863  O   HOH A1647      73.764  39.269  -8.613  1.00 44.31           O
HETATM 3864  O   HOH A1648      63.177  71.828  -0.486  1.00 40.24           O
HETATM 3865  O   HOH A1649      49.879  46.452   2.966  1.00 96.33           O
HETATM 3866  O   HOH A1650      78.883  31.994  30.745  1.00 53.62           O
HETATM 3867  O   HOH A1651      79.360  69.882  -8.962  1.00 39.27           O
HETATM 3868  O   HOH A1652      86.126  26.111   2.749  1.00 41.35           O
HETATM 3869  O   HOH A1653      45.328  50.866  30.939  1.00 55.71           O
HETATM 3870  O   HOH A1654      87.769  26.411  17.753  1.00 58.12           O
HETATM 3871  O   HOH A1655      67.093  61.804  21.713  1.00 51.69           O
HETATM 3872  O   HOH A1656      53.633  40.046  41.116  1.00 41.67           O
HETATM 3873  O   HOH A1657      46.941  50.389  36.837  1.00 43.90           O
HETATM 3874  O   HOH A1658      90.339  71.278  -6.544  1.00 48.10           O
HETATM 3875  O   HOH A1659      72.801  30.720  -0.658  1.00 37.86           O
HETATM 3876  O   HOH A1660      64.983  41.288 -11.821  1.00 37.98           O
HETATM 3877  O   HOH A1661      79.042  73.144   3.779  1.00 36.83           O
HETATM 3878  O   HOH A1662      67.369  28.165  16.694  1.00 43.80           O
HETATM 3879  O   HOH A1663      64.217  41.702  40.135  1.00 71.33           O
HETATM 3880  O   HOH A1664      70.641  62.848 -13.379  1.00 42.51           O
HETATM 3881  O   HOH A1665      66.706  66.688  14.364  1.00 56.57           O
HETATM 3882  O   HOH A1666      54.269  37.420  33.373  1.00 38.31           O
HETATM 3883  O   HOH A1667      72.974  63.953 -14.836  1.00 50.58           O
HETATM 3884  O   HOH A1668      69.570  58.720  31.757  1.00 56.98           O
HETATM 3885  O   HOH A1669      76.481  29.739  25.039  1.00 35.73           O
HETATM 3886  O   HOH A1670      52.520  41.945  -4.003  1.00 39.14           O
HETATM 3887  O   HOH A1671      73.873  55.513  15.605  1.00 30.89           O
HETATM 3888  O   HOH A1672      71.359  68.727 -10.241  1.00 40.15           O
HETATM 3889  O   HOH A1673      85.222  49.498 -17.329  1.00 35.62           O
HETATM 3890  O   HOH A1674      63.252  51.132 -14.410  1.00 49.59           O
HETATM 3891  O   HOH A1675      47.223  31.274  13.429  1.00 42.22           O
HETATM 3892  O   HOH A1676      87.376  69.340  10.611  1.00 77.62           O
HETATM 3893  O   HOH A1677      54.832  26.586  25.176  1.00 53.06           O
HETATM 3894  O   HOH A1678     100.713  37.672   7.589  1.00 41.12           O
HETATM 3895  O   HOH A1679      60.053  58.062  32.746  1.00 48.87           O
HETATM 3896  O   HOH A1680      56.371  41.218  -6.463  1.00 46.50           O
HETATM 3897  O   HOH A1681      72.777  65.799   9.907  1.00 61.35           O
HETATM 3898  O   HOH A1682      76.674  62.530  10.805  1.00 59.35           O
HETATM 3899  O   HOH A1683      83.813  72.570  -4.094  1.00 62.82           O
HETATM 3900  O   HOH A1684      66.851  69.267  -3.826  1.00 61.42           O
HETATM 3901  O   HOH A1685      71.687  34.991  26.963  1.00 57.17           O
HETATM 3902  O   HOH A1686      48.645  57.858  26.841  1.00 43.64           O
HETATM 3903  O   HOH A1687      93.082  37.182  -1.555  1.00 48.22           O
HETATM 3904  O   HOH A1688      50.773  38.155  28.036  1.00 58.54           O
HETATM 3905  O   HOH A1689      83.038  35.634  -5.035  1.00 55.90           O
HETATM 3906  O   HOH A1690      65.112  44.808  37.781  1.00 58.78           O
HETATM 3907  O   HOH A1691      58.603  64.715  20.446  1.00 50.98           O
HETATM 3908  O   HOH A1692      62.335  28.160   3.736  1.00 72.19           O
HETATM 3909  O   HOH A1693      83.451  59.713  19.383  1.00 37.55           O
HETATM 3910  O   HOH A1694      73.899  32.355  -4.958  1.00 92.45           O
HETATM 3911  O   HOH A1695      80.393  73.499  -7.688  1.00 67.52           O
HETATM 3912  O   HOH A1696      53.127  60.589  29.858  1.00 46.22           O
HETATM 3913  O   HOH A1697      49.318  64.914   1.234  1.00 70.03           O
HETATM 3914  O   HOH A1698      98.684  54.603  -3.452  1.00 33.39           O
HETATM 3915  O   HOH A1699      92.111  47.641  21.118  1.00 30.82           O
HETATM 3916  O   HOH A1700      80.108  48.568 -12.216  1.00 35.58           O
HETATM 3917  O   HOH A1701      75.247  53.864 -14.998  0.50 28.59           O
TER
ATOM      1  N   SER B   2      94.421  46.405  64.072  1.00 21.71           N
ATOM      2  CA  SER B   2      93.317  47.187  63.560  1.00 15.42           C
ATOM      3  C   SER B   2      92.391  46.330  62.726  1.00 17.75           C
ATOM      4  O   SER B   2      92.801  45.295  62.199  1.00 21.08           O
ATOM      5  CB  SER B   2      93.903  48.295  62.683  1.00 21.69           C
ATOM      6  OG  SER B   2      94.242  49.446  63.461  1.00 30.38           O
ATOM      7  N   ASN B   3      91.140  46.742  62.566  1.00 13.46           N
ATOM      8  CA  ASN B   3      90.305  45.973  61.659  1.00 13.50           C
ATOM      9  C   ASN B   3      90.410  46.511  60.209  1.00 10.31           C
ATOM     10  O   ASN B   3      90.722  47.658  60.007  1.00 10.46           O
ATOM     11  CB  ASN B   3      88.902  46.059  62.166  1.00 17.23           C
ATOM     12  CG  ASN B   3      88.773  45.217  63.462  1.00 18.95           C
ATOM     13  OD1 ASN B   3      89.290  44.098  63.626  1.00 23.78           O
ATOM     14  ND2 ASN B   3      88.042  45.839  64.345  1.00 20.45           N
ATOM     15  N   LEU B   4      90.132  45.560  59.325  1.00  9.76           N
ATOM     16  CA  LEU B   4      90.048  45.949  57.898  1.00  9.23           C
ATOM     17  C   LEU B   4      88.795  45.240  57.365  1.00  8.61           C
ATOM     18  O   LEU B   4      88.781  44.045  57.158  1.00 10.04           O
ATOM     19  CB  LEU B   4      91.299  45.574  57.132  1.00 10.46           C
ATOM     20  CG  LEU B   4      91.679  46.528  55.973  1.00 12.92           C
ATOM     21  CD1 LEU B   4      92.968  46.049  55.306  1.00 12.28           C
ATOM     22  CD2 LEU B   4      90.555  46.717  54.969  1.00 12.34           C
ATOM     23  N   VAL B   5      87.738  46.021  57.261  1.00  8.94           N
ATOM     24  CA  VAL B   5      86.395  45.528  56.952  1.00  7.72           C
ATOM     25  C   VAL B   5      86.184  45.633  55.429  1.00  8.84           C
ATOM     26  O   VAL B   5      86.052  46.741  54.911  1.00 10.34           O
ATOM     27  CB  VAL B   5      85.376  46.339  57.734  1.00  7.50           C
ATOM     28  CG1 VAL B   5      83.969  45.856  57.429  1.00  9.65           C
ATOM     29  CG2 VAL B   5      85.626  46.264  59.255  1.00 10.25           C
ATOM     30  N   CYS B   6      86.174  44.471  54.816  1.00  8.69           N
ATOM     31  CA  CYS B   6      86.140  44.460  53.330  1.00  8.09           C
ATOM     32  C   CYS B   6      84.724  44.305  52.862  1.00  6.40           C
ATOM     33  O   CYS B   6      84.141  43.217  53.062  1.00  8.46           O
ATOM     34  CB  CYS B   6      86.964  43.277  52.874  1.00 11.05           C
ATOM     35  SG  CYS B   6      88.732  43.623  53.244  1.00 11.23           S
ATOM     36  N   TYR B   7      84.152  45.307  52.260  1.00  8.25           N
ATOM     37  CA  TYR B   7      82.836  45.193  51.612  1.00  9.75           C
ATOM     38  C   TYR B   7      82.989  44.396  50.301  1.00  7.95           C
ATOM     39  O   TYR B   7      83.965  44.501  49.584  1.00  9.14           O
ATOM     40  CB  TYR B   7      82.197  46.574  51.371  1.00  8.97           C
ATOM     41  CG  TYR B   7      81.447  46.944  52.666  1.00  7.95           C
ATOM     42  CD1 TYR B   7      82.175  47.245  53.811  1.00  8.69           C
ATOM     43  CD2 TYR B   7      80.050  46.946  52.712  1.00  8.72           C
ATOM     44  CE1 TYR B   7      81.478  47.575  54.974  1.00  9.11           C
ATOM     45  CE2 TYR B   7      79.371  47.261  53.888  1.00  8.49           C
ATOM     46  CZ  TYR B   7      80.125  47.572  54.975  1.00  9.15           C
ATOM     47  OH  TYR B   7      79.443  47.853  56.163  1.00  9.14           O
ATOM     48  N   TYR B   8      81.944  43.615  50.063  1.00  9.48           N
ATOM     49  CA  TYR B   8      81.856  42.771  48.854  1.00  9.12           C
ATOM     50  C   TYR B   8      80.492  43.028  48.227  1.00 10.64           C
ATOM     51  O   TYR B   8      79.482  42.594  48.771  1.00  9.90           O
ATOM     52  CB  TYR B   8      82.057  41.306  49.226  1.00  8.72           C
ATOM     53  CG  TYR B   8      81.616  40.306  48.140  1.00  9.17           C
ATOM     54  CD1 TYR B   8      82.341  40.245  46.943  1.00 10.17           C
ATOM     55  CD2 TYR B   8      80.528  39.478  48.327  1.00  9.71           C
ATOM     56  CE1 TYR B   8      81.923  39.340  45.959  1.00 10.15           C
ATOM     57  CE2 TYR B   8      80.112  38.563  47.364  1.00  9.20           C
ATOM     58  CZ  TYR B   8      80.853  38.524  46.188  1.00  9.78           C
ATOM     59  OH  TYR B   8      80.411  37.607  45.252  1.00 10.11           O
ATOM     60  N   ASP B   9      80.486  43.741  47.096  1.00  9.91           N
ATOM     61  CA  ASP B   9      79.226  43.995  46.393  1.00 10.86           C
ATOM     62  C   ASP B   9      78.963  42.759  45.532  1.00 11.05           C
ATOM     63  O   ASP B   9      79.683  42.551  44.539  1.00 10.62           O
ATOM     64  CB  ASP B   9      79.316  45.254  45.555  1.00 11.19           C
ATOM     65  CG  ASP B   9      78.043  45.514  44.729  1.00 12.27           C
ATOM     66  OD1 ASP B   9      77.157  44.675  44.705  1.00 12.91           O
ATOM     67  OD2 ASP B   9      78.048  46.609  44.131  1.00 16.18           O
ATOM     68  N   SER B  10      78.000  41.931  45.923  1.00 10.30           N
ATOM     69  CA  SER B  10      77.741  40.640  45.269  1.00  9.48           C
ATOM     70  C   SER B  10      77.249  40.784  43.806  1.00  9.20           C
ATOM     71  O   SER B  10      77.341  39.773  43.103  1.00 10.39           O
ATOM     72  CB  SER B  10      76.750  39.894  46.166  1.00 12.80           C
ATOM     73  OG  SER B  10      75.506  40.565  46.146  1.00 12.63           O
ATOM     74  N   SER B  11      76.820  41.968  43.433  1.00 11.04           N
ATOM     75  CA  SER B  11      76.482  42.114  41.985  1.00 10.53           C
ATOM     76  C   SER B  11      77.721  41.865  41.154  1.00  9.91           C
ATOM     77  O   SER B  11      77.646  41.534  39.933  1.00 10.97           O
ATOM     78  CB  SER B  11      75.884  43.482  41.754  1.00 10.46           C
ATOM     79  OG  SER B  11      76.812  44.545  41.974  1.00 11.60           O
ATOM     80  N   SER B  12      78.925  41.981  41.728  1.00  8.60           N
ATOM     81  CA  SER B  12      80.159  41.765  40.976  1.00  8.11           C
ATOM     82  C   SER B  12      80.301  40.350  40.498  1.00  9.04           C
ATOM     83  O   SER B  12      81.058  40.080  39.521  1.00  9.54           O
ATOM     84  CB  SER B  12      81.423  42.148  41.815  1.00  9.30           C
ATOM     85  OG  SER B  12      81.534  41.276  42.948  1.00  9.62           O
ATOM     86  N   TYR B  13      79.599  39.388  41.073  1.00  8.84           N
ATOM     87  CA  TYR B  13      79.700  38.005  40.661  1.00  8.46           C
ATOM     88  C   TYR B  13      79.232  37.779  39.197  1.00  8.77           C
ATOM     89  O   TYR B  13      79.742  36.837  38.578  1.00  9.94           O
ATOM     90  CB  TYR B  13      78.857  37.155  41.652  1.00 10.98           C
ATOM     91  CG  TYR B  13      79.155  35.667  41.512  1.00 11.13           C
ATOM     92  CD1 TYR B  13      80.200  35.138  42.243  1.00 12.43           C
ATOM     93  CD2 TYR B  13      78.390  34.838  40.693  1.00 13.02           C
ATOM     94  CE1 TYR B  13      80.543  33.805  42.184  1.00 14.19           C
ATOM     95  CE2 TYR B  13      78.724  33.489  40.627  1.00 13.53           C
ATOM     96  CZ  TYR B  13      79.772  32.998  41.369  1.00 15.24           C
ATOM     97  OH  TYR B  13      80.146  31.640  41.317  1.00 18.34           O
ATOM     98  N   THR B  14      78.325  38.651  38.768  1.00  9.46           N
ATOM     99  CA  THR B  14      77.743  38.418  37.433  1.00  8.71           C
ATOM    100  C   THR B  14      78.115  39.505  36.458  1.00 11.92           C
ATOM    101  O   THR B  14      77.502  39.558  35.372  1.00 11.56           O
ATOM    102  CB  THR B  14      76.205  38.332  37.566  1.00 11.14           C
ATOM    103  OG1 THR B  14      75.755  39.510  38.168  1.00 12.44           O
ATOM    104  CG2 THR B  14      75.823  37.114  38.409  1.00 14.09           C
ATOM    105  N   ARG B  15      79.058  40.383  36.763  1.00 10.78           N
ATOM    106  CA  ARG B  15      79.438  41.404  35.787  1.00  9.04           C
ATOM    107  C   ARG B  15      80.002  40.738  34.520  1.00  8.87           C
ATOM    108  O   ARG B  15      80.628  39.697  34.526  1.00  9.34           O
ATOM    109  CB  ARG B  15      80.440  42.381  36.422  1.00  7.69           C
ATOM    110  CG  ARG B  15      79.674  43.273  37.421  1.00  9.80           C
ATOM    111  CD  ARG B  15      80.639  44.168  38.219  1.00 10.19           C
ATOM    112  NE  ARG B  15      79.844  44.753  39.313  1.00  9.79           N
ATOM    113  CZ  ARG B  15      80.345  45.380  40.400  1.00  9.53           C
ATOM    114  NH1 ARG B  15      81.640  45.557  40.539  1.00  8.93           N
ATOM    115  NH2 ARG B  15      79.468  45.821  41.312  1.00 10.21           N
ATOM    116  N   GLU B  16      79.720  41.486  33.420  1.00  9.15           N
ATOM    117  CA  GLU B  16      80.200  40.995  32.138  1.00  8.13           C
ATOM    118  C   GLU B  16      81.614  41.532  31.842  1.00  8.93           C
ATOM    119  O   GLU B  16      81.687  42.778  31.736  1.00 10.08           O
ATOM    120  CB  GLU B  16      79.227  41.465  31.029  1.00  8.66           C
ATOM    121  CG  GLU B  16      77.930  40.667  31.005  1.00  8.97           C
ATOM    122  CD  GLU B  16      78.135  39.279  30.501  1.00 14.51           C
ATOM    123  OE1 GLU B  16      79.157  38.931  29.872  1.00 10.91           O
ATOM    124  OE2 GLU B  16      77.194  38.455  30.759  1.00 20.54           O
ATOM    125  N   GLY B  17      82.584  40.635  31.769  1.00  8.33           N
ATOM    126  CA  GLY B  17      83.957  41.075  31.447  1.00  8.63           C
ATOM    127  C   GLY B  17      84.848  40.982  32.695  1.00 10.78           C
ATOM    128  O   GLY B  17      84.536  40.275  33.658  1.00 10.06           O
ATOM    129  N   LEU B  18      85.957  41.708  32.617  1.00  9.26           N
ATOM    130  CA  LEU B  18      87.017  41.587  33.628  1.00  9.96           C
ATOM    131  C   LEU B  18      86.610  42.212  34.940  1.00  9.21           C
ATOM    132  O   LEU B  18      87.351  41.970  35.941  1.00 10.98           O
ATOM    133  CB  LEU B  18      88.338  42.197  33.102  1.00 10.65           C
ATOM    134  CG  LEU B  18      88.937  41.409  31.940  1.00 12.76           C
ATOM    135  CD1 LEU B  18      90.187  42.151  31.458  1.00 13.89           C
ATOM    136  CD2 LEU B  18      89.214  39.952  32.287  1.00 15.72           C
ATOM    137  N   GLY B  19      85.493  42.895  35.046  1.00  8.45           N
ATOM    138  CA  GLY B  19      85.002  43.357  36.355  1.00  9.47           C
ATOM    139  C   GLY B  19      84.319  42.209  37.092  1.00 10.83           C
ATOM    140  O   GLY B  19      83.963  42.437  38.258  1.00 10.10           O
ATOM    141  N   LYS B  20      84.142  41.031  36.505  1.00  9.82           N
ATOM    142  CA  LYS B  20      83.546  39.892  37.210  1.00  8.34           C
ATOM    143  C   LYS B  20      84.451  39.370  38.303  1.00  9.86           C
ATOM    144  O   LYS B  20      85.616  39.057  38.070  1.00  9.47           O
ATOM    145  CB  LYS B  20      83.240  38.780  36.184  1.00  9.39           C
ATOM    146  CG  LYS B  20      82.373  37.650  36.737  1.00  9.87           C
ATOM    147  CD  LYS B  20      82.462  36.413  35.869  1.00 12.10           C
ATOM    148  CE  LYS B  20      82.059  36.644  34.421  1.00 13.15           C
ATOM    149  NZ  LYS B  20      80.649  37.038  34.223  1.00 13.09           N
ATOM    150  N   LEU B  21      83.850  39.306  39.514  1.00  9.08           N
ATOM    151  CA  LEU B  21      84.591  38.833  40.701  1.00  9.82           C
ATOM    152  C   LEU B  21      84.061  37.442  41.105  1.00  9.52           C
ATOM    153  O   LEU B  21      83.006  37.388  41.734  1.00  9.88           O
ATOM    154  CB  LEU B  21      84.404  39.871  41.815  1.00  8.58           C
ATOM    155  CG  LEU B  21      85.105  39.516  43.166  1.00  9.58           C
ATOM    156  CD1 LEU B  21      86.546  39.105  42.948  1.00 10.82           C
ATOM    157  CD2 LEU B  21      84.962  40.736  44.081  1.00  9.54           C
ATOM    158  N   LEU B  22      84.782  36.406  40.725  1.00  9.40           N
ATOM    159  CA  LEU B  22      84.307  35.060  41.095  1.00 10.29           C
ATOM    160  C   LEU B  22      84.981  34.685  42.396  1.00 10.56           C
ATOM    161  O   LEU B  22      85.844  35.368  42.952  1.00 11.54           O
ATOM    162  CB  LEU B  22      84.627  34.044  39.996  1.00 12.41           C
ATOM    163  CG  LEU B  22      83.818  34.315  38.692  1.00 13.15           C
ATOM    164  CD1 LEU B  22      84.221  33.316  37.589  1.00 14.60           C
ATOM    165  CD2 LEU B  22      82.338  34.232  38.960  1.00 13.35           C
ATOM    166  N   ASN B  23      84.566  33.530  42.941  1.00 10.91           N
ATOM    167  CA  ASN B  23      84.937  33.277  44.350  1.00 11.02           C
ATOM    168  C   ASN B  23      86.395  33.012  44.541  1.00 12.22           C
ATOM    169  O   ASN B  23      86.953  33.425  45.601  1.00 12.02           O
ATOM    170  CB  ASN B  23      84.027  32.154  44.913  1.00 10.52           C
ATOM    171  CG  ASN B  23      82.610  32.656  45.065  1.00 13.50           C
ATOM    172  OD1 ASN B  23      82.297  33.842  45.154  1.00 12.65           O
ATOM    173  ND2 ASN B  23      81.666  31.699  45.116  1.00 13.60           N
ATOM    174  N   PRO B  24      87.149  32.413  43.631  1.00 11.24           N
ATOM    175  CA  PRO B  24      88.579  32.274  43.816  1.00  9.65           C
ATOM    176  C   PRO B  24      89.273  33.635  43.940  1.00 12.91           C
ATOM    177  O   PRO B  24      90.193  33.750  44.761  1.00 13.19           O
ATOM    178  CB  PRO B  24      89.070  31.508  42.577  1.00 15.21           C
ATOM    179  CG  PRO B  24      87.832  30.748  42.182  1.00 17.52           C
ATOM    180  CD  PRO B  24      86.678  31.728  42.373  1.00 14.43           C
ATOM    181  N   ASP B  25      88.845  34.611  43.131  1.00 12.55           N
ATOM    182  CA  ASP B  25      89.456  35.933  43.258  1.00 15.14           C
ATOM    183  C   ASP B  25      89.041  36.596  44.556  1.00 12.50           C
ATOM    184  O   ASP B  25      89.795  37.372  45.152  1.00 14.07           O
ATOM    185  CB  ASP B  25      89.089  36.774  42.008  1.00 12.64           C
ATOM    186  CG  ASP B  25      90.057  36.453  40.874  1.00 16.88           C
ATOM    187  OD1 ASP B  25      91.161  35.922  41.125  1.00 16.51           O
ATOM    188  OD2 ASP B  25      89.644  36.793  39.732  1.00 19.38           O
ATOM    189  N   LEU B  26      87.804  36.372  45.018  1.00 11.38           N
ATOM    190  CA  LEU B  26      87.358  36.933  46.301  1.00 11.08           C
ATOM    191  C   LEU B  26      88.223  36.393  47.438  1.00 11.99           C
ATOM    192  O   LEU B  26      88.648  37.116  48.338  1.00 12.18           O
ATOM    193  CB  LEU B  26      85.878  36.569  46.521  1.00 10.46           C
ATOM    194  CG  LEU B  26      85.319  36.919  47.903  1.00 11.74           C
ATOM    195  CD1 LEU B  26      85.451  38.403  48.211  1.00 13.42           C
ATOM    196  CD2 LEU B  26      83.836  36.529  47.962  1.00 13.41           C
ATOM    197  N   GLU B  27      88.521  35.083  47.381  1.00 11.70           N
ATOM    198  CA  GLU B  27      89.298  34.460  48.457  1.00 12.48           C
ATOM    199  C   GLU B  27      90.673  35.039  48.614  1.00 11.60           C
ATOM    200  O   GLU B  27      91.205  35.096  49.749  1.00 12.90           O
ATOM    201  CB  GLU B  27      89.424  32.952  48.161  1.00 13.86           C
ATOM    202  CG  GLU B  27      89.500  32.134  49.442  1.00 28.90           C
ATOM    203  CD  GLU B  27      89.524  30.633  49.094  1.00 27.54           C
ATOM    204  OE1 GLU B  27      88.574  30.243  48.404  1.00 30.23           O
ATOM    205  OE2 GLU B  27      90.520  30.046  49.545  1.00 36.13           O
ATOM    206  N   ILE B  28      91.296  35.502  47.544  1.00 12.48           N
ATOM    207  CA  ILE B  28      92.644  36.089  47.611  1.00 11.59           C
ATOM    208  C   ILE B  28      92.623  37.282  48.551  1.00 13.04           C
ATOM    209  O   ILE B  28      93.642  37.568  49.211  1.00 15.19           O
ATOM    210  CB  ILE B  28      93.125  36.448  46.179  1.00 13.98           C
ATOM    211  CG1 ILE B  28      93.319  35.192  45.338  1.00 17.58           C
ATOM    212  CG2 ILE B  28      94.367  37.307  46.262  1.00 16.59           C
ATOM    213  CD1 ILE B  28      93.707  35.398  43.898  1.00 22.74           C
ATOM    214  N   ALA B  29      91.513  38.001  48.641  1.00 10.82           N
ATOM    215  CA  ALA B  29      91.491  39.168  49.527  1.00 10.86           C
ATOM    216  C   ALA B  29      91.552  38.834  51.007  1.00 10.33           C
ATOM    217  O   ALA B  29      91.957  39.678  51.840  1.00 11.32           O
ATOM    218  CB  ALA B  29      90.189  39.954  49.317  1.00 11.62           C
ATOM    219  N   LEU B  30      91.128  37.630  51.341  1.00 11.95           N
ATOM    220  CA  LEU B  30      90.811  37.405  52.753  1.00 14.49           C
ATOM    221  C   LEU B  30      92.046  37.361  53.639  1.00 18.38           C
ATOM    222  O   LEU B  30      91.807  37.627  54.840  1.00 22.58           O
ATOM    223  CB  LEU B  30      89.991  36.108  52.888  1.00 15.67           C
ATOM    224  CG  LEU B  30      88.666  36.242  52.133  1.00 20.86           C
ATOM    225  CD1 LEU B  30      87.857  34.962  52.266  1.00 23.86           C
ATOM    226  CD2 LEU B  30      87.931  37.488  52.627  1.00 26.06           C
ATOM    227  N   GLN B  31      93.200  37.113  53.081  1.00 14.89           N
ATOM    228  CA  GLN B  31      94.404  37.168  53.917  1.00 26.76           C
ATOM    229  C   GLN B  31      94.608  38.585  54.444  1.00 21.31           C
ATOM    230  O   GLN B  31      95.351  38.737  55.410  1.00 22.59           O
ATOM    231  CB  GLN B  31      95.641  36.750  53.125  1.00 25.16           C
ATOM    232  CG  GLN B  31      96.020  37.651  51.979  1.00 23.57           C
ATOM    233  CD  GLN B  31      96.881  36.974  50.927  1.00 39.20           C
ATOM    234  OE1 GLN B  31      97.978  36.557  51.319  1.00 36.51           O
ATOM    235  NE2 GLN B  31      96.503  36.852  49.653  1.00 26.64           N
ATOM    236  N   PHE B  32      93.995  39.598  53.873  1.00 12.34           N
ATOM    237  CA  PHE B  32      94.153  40.976  54.324  1.00 12.20           C
ATOM    238  C   PHE B  32      92.960  41.481  55.126  1.00 14.08           C
ATOM    239  O   PHE B  32      93.076  42.529  55.755  1.00 16.23           O
ATOM    240  CB  PHE B  32      94.348  41.925  53.116  1.00 12.61           C
ATOM    241  CG  PHE B  32      95.469  41.375  52.223  1.00 13.14           C
ATOM    242  CD1 PHE B  32      96.758  41.316  52.729  1.00 20.26           C
ATOM    243  CD2 PHE B  32      95.188  40.940  50.952  1.00 17.10           C
ATOM    244  CE1 PHE B  32      97.779  40.786  51.938  1.00 26.13           C
ATOM    245  CE2 PHE B  32      96.219  40.397  50.160  1.00 24.13           C
ATOM    246  CZ  PHE B  32      97.510  40.333  50.653  1.00 22.96           C
ATOM    247  N   CYS B  33      91.813  40.835  55.116  1.00 13.23           N
ATOM    248  CA  CYS B  33      90.592  41.387  55.677  1.00 11.25           C
ATOM    249  C   CYS B  33      90.263  40.770  57.035  1.00 11.63           C
ATOM    250  O   CYS B  33      90.290  39.538  57.134  1.00 16.56           O
ATOM    251  CB  CYS B  33      89.402  41.079  54.754  1.00 13.06           C
ATOM    252  SG  CYS B  33      89.560  41.754  53.088  1.00 13.41           S
ATOM    253  N   SER B  34      89.908  41.556  58.027  1.00 11.89           N
ATOM    254  CA  SER B  34      89.436  40.969  59.269  1.00 12.52           C
ATOM    255  C   SER B  34      87.959  40.630  59.212  1.00 14.59           C
ATOM    256  O   SER B  34      87.467  39.727  59.926  1.00 14.99           O
ATOM    257  CB  SER B  34      89.705  41.942  60.407  1.00 13.86           C
ATOM    258  OG  SER B  34      88.993  43.158  60.240  1.00 13.60           O
ATOM    259  N   HIS B  35      87.233  41.368  58.362  1.00 10.76           N
ATOM    260  CA  HIS B  35      85.809  41.187  58.221  1.00 10.97           C
ATOM    261  C   HIS B  35      85.491  41.236  56.706  1.00 10.92           C
ATOM    262  O   HIS B  35      86.206  41.907  55.977  1.00 10.25           O
ATOM    263  CB  HIS B  35      85.010  42.278  58.920  1.00 10.77           C
ATOM    264  CG  HIS B  35      85.217  42.429  60.405  1.00  9.30           C
ATOM    265  ND1 HIS B  35      86.430  42.774  60.941  1.00 15.06           N
ATOM    266  CD2 HIS B  35      84.306  42.281  61.391  1.00 11.78           C
ATOM    267  CE1 HIS B  35      86.283  42.833  62.275  1.00 13.80           C
ATOM    268  NE2 HIS B  35      85.015  42.548  62.551  1.00 13.46           N
ATOM    269  N   LEU B  36      84.430  40.530  56.355  1.00 10.72           N
ATOM    270  CA  LEU B  36      83.915  40.556  54.984  1.00  8.75           C
ATOM    271  C   LEU B  36      82.447  40.916  55.113  1.00  9.88           C
ATOM    272  O   LEU B  36      81.711  40.296  55.919  1.00 11.25           O
ATOM    273  CB  LEU B  36      84.125  39.206  54.372  1.00 10.95           C
ATOM    274  CG  LEU B  36      83.780  39.047  52.897  1.00 12.84           C
ATOM    275  CD1 LEU B  36      84.626  39.993  52.060  1.00 14.16           C
ATOM    276  CD2 LEU B  36      84.023  37.593  52.517  1.00 14.55           C
ATOM    277  N   VAL B  37      81.986  41.887  54.357  1.00  8.03           N
ATOM    278  CA  VAL B  37      80.614  42.324  54.472  1.00  8.14           C
ATOM    279  C   VAL B  37      79.915  42.077  53.135  1.00  8.30           C
ATOM    280  O   VAL B  37      80.346  42.688  52.144  1.00  9.28           O
ATOM    281  CB  VAL B  37      80.463  43.764  54.950  1.00  9.02           C
ATOM    282  CG1 VAL B  37      78.975  44.089  55.190  1.00  9.81           C
ATOM    283  CG2 VAL B  37      81.305  43.997  56.204  1.00  9.68           C
ATOM    284  N   TYR B  38      78.929  41.210  53.140  1.00  7.81           N
ATOM    285  CA  TYR B  38      78.216  40.859  51.915  1.00 10.01           C
ATOM    286  C   TYR B  38      77.156  41.903  51.625  1.00  9.01           C
ATOM    287  O   TYR B  38      76.232  42.116  52.418  1.00  9.53           O
ATOM    288  CB  TYR B  38      77.503  39.534  52.124  1.00  9.16           C
ATOM    289  CG  TYR B  38      76.983  38.829  50.869  1.00  8.80           C
ATOM    290  CD1 TYR B  38      77.649  37.687  50.445  1.00 10.04           C
ATOM    291  CD2 TYR B  38      75.889  39.296  50.174  1.00  9.16           C
ATOM    292  CE1 TYR B  38      77.174  37.033  49.312  1.00 10.61           C
ATOM    293  CE2 TYR B  38      75.409  38.625  49.027  1.00 10.42           C
ATOM    294  CZ  TYR B  38      76.095  37.528  48.666  1.00  9.19           C
ATOM    295  OH  TYR B  38      75.657  36.833  47.513  1.00 14.58           O
ATOM    296  N   GLY B  39      77.324  42.579  50.475  1.00  8.95           N
ATOM    297  CA  GLY B  39      76.350  43.605  50.093  1.00 10.69           C
ATOM    298  C   GLY B  39      75.518  43.122  48.890  1.00  9.72           C
ATOM    299  O   GLY B  39      76.114  42.504  48.002  1.00 10.63           O
ATOM    300  N   TYR B  40      74.236  43.384  48.877  1.00  9.84           N
ATOM    301  CA  TYR B  40      73.427  44.066  49.847  1.00 10.58           C
ATOM    302  C   TYR B  40      72.037  43.431  49.862  1.00 13.46           C
ATOM    303  O   TYR B  40      71.522  43.083  48.777  1.00 13.32           O
ATOM    304  CB  TYR B  40      73.286  45.551  49.526  1.00 11.19           C
ATOM    305  CG  TYR B  40      74.615  46.241  49.572  1.00 10.27           C
ATOM    306  CD1 TYR B  40      75.086  46.795  50.766  1.00  9.72           C
ATOM    307  CD2 TYR B  40      75.463  46.363  48.468  1.00 12.13           C
ATOM    308  CE1 TYR B  40      76.316  47.426  50.839  1.00  9.74           C
ATOM    309  CE2 TYR B  40      76.681  46.982  48.539  1.00 11.64           C
ATOM    310  CZ  TYR B  40      77.123  47.530  49.747  1.00 10.95           C
ATOM    311  OH  TYR B  40      78.343  48.166  49.816  1.00 12.25           O
ATOM    312  N   ALA B  41      71.441  43.357  51.032  1.00 10.64           N
ATOM    313  CA  ALA B  41      70.014  43.041  51.115  1.00 10.79           C
ATOM    314  C   ALA B  41      69.251  44.347  50.998  1.00 11.75           C
ATOM    315  O   ALA B  41      69.779  45.441  51.181  1.00 11.71           O
ATOM    316  CB  ALA B  41      69.698  42.364  52.449  1.00 11.83           C
ATOM    317  N   GLY B  42      67.937  44.264  50.676  1.00 11.54           N
ATOM    318  CA  GLY B  42      67.136  45.450  50.670  1.00 13.06           C
ATOM    319  C   GLY B  42      65.854  45.294  51.487  1.00 12.39           C
ATOM    320  O   GLY B  42      65.738  44.293  52.184  1.00 13.48           O
ATOM    321  N   LEU B  43      64.974  46.281  51.329  1.00 11.10           N
ATOM    322  CA  LEU B  43      63.685  46.234  51.974  1.00 13.54           C
ATOM    323  C   LEU B  43      62.562  45.990  50.951  1.00 14.30           C
ATOM    324  O   LEU B  43      62.527  46.681  49.941  1.00 15.47           O
ATOM    325  CB  LEU B  43      63.337  47.564  52.669  1.00 14.61           C
ATOM    326  CG  LEU B  43      64.322  48.022  53.755  1.00 11.65           C
ATOM    327  CD1 LEU B  43      63.771  49.293  54.377  1.00 13.40           C
ATOM    328  CD2 LEU B  43      64.510  46.910  54.750  1.00 14.17           C
ATOM    329  N   ARG B  44      61.684  45.048  51.242  1.00 14.20           N
ATOM    330  CA  ARG B  44      60.576  44.827  50.280  1.00 15.45           C
ATOM    331  C   ARG B  44      59.673  46.040  50.238  1.00 19.62           C
ATOM    332  O   ARG B  44      59.278  46.589  51.281  1.00 20.21           O
ATOM    333  CB  ARG B  44      59.743  43.626  50.698  1.00 16.94           C
ATOM    334  CG  ARG B  44      60.510  42.327  50.838  1.00 19.86           C
ATOM    335  CD  ARG B  44      59.522  41.166  50.957  1.00 23.95           C
ATOM    336  NE  ARG B  44      60.162  39.861  50.980  1.00 22.63           N
ATOM    337  CZ  ARG B  44      60.618  39.196  49.922  1.00 20.76           C
ATOM    338  NH1 ARG B  44      60.543  39.653  48.693  1.00 29.16           N
ATOM    339  NH2 ARG B  44      61.176  38.004  50.129  1.00 31.60           N
ATOM    340  N   GLY B  45      59.295  46.451  49.014  1.00 19.03           N
ATOM    341  CA  GLY B  45      58.332  47.539  48.932  1.00 23.14           C
ATOM    342  C   GLY B  45      56.988  47.265  49.583  1.00 18.56           C
ATOM    343  O   GLY B  45      56.338  48.176  50.089  1.00 30.12           O
ATOM    344  N   GLU B  46      56.514  46.030  49.607  1.00 24.23           N
ATOM    345  CA  GLU B  46      55.186  45.773  50.157  1.00 35.61           C
ATOM    346  C   GLU B  46      55.102  45.714  51.668  1.00 37.56           C
ATOM    347  O   GLU B  46      54.027  46.014  52.219  1.00 35.23           O
ATOM    348  CB  GLU B  46      54.702  44.414  49.607  1.00 58.23           C
ATOM    349  CG  GLU B  46      55.602  43.269  50.057  1.00 73.59           C
ATOM    350  CD  GLU B  46      56.482  42.716  48.948  1.00 87.52           C
ATOM    351  OE1 GLU B  46      56.873  43.463  48.019  1.00 60.89           O
ATOM    352  OE2 GLU B  46      56.779  41.499  49.019  1.00110.24           O
ATOM    353  N   ASN B  47      56.154  45.294  52.374  1.00 18.72           N
ATOM    354  CA  ASN B  47      56.027  45.091  53.806  1.00 22.14           C
ATOM    355  C   ASN B  47      57.316  45.510  54.563  1.00 16.99           C
ATOM    356  O   ASN B  47      57.277  45.292  55.764  1.00 19.21           O
ATOM    357  CB  ASN B  47      55.719  43.642  54.226  1.00 20.57           C
ATOM    358  CG  ASN B  47      56.650  42.641  53.561  1.00 26.26           C
ATOM    359  OD1 ASN B  47      57.835  42.905  53.328  1.00 18.85           O
ATOM    360  ND2 ASN B  47      56.144  41.462  53.203  1.00 31.59           N
ATOM    361  N   LEU B  48      58.294  46.028  53.849  1.00 16.29           N
ATOM    362  CA  LEU B  48      59.558  46.526  54.462  1.00 14.65           C
ATOM    363  C   LEU B  48      60.364  45.445  55.110  1.00 16.13           C
ATOM    364  O   LEU B  48      61.277  45.664  55.931  1.00 18.88           O
ATOM    365  CB  LEU B  48      59.242  47.635  55.464  1.00 15.36           C
ATOM    366  CG  LEU B  48      58.374  48.786  54.931  1.00 17.50           C
ATOM    367  CD1 LEU B  48      58.168  49.848  55.984  1.00 21.93           C
ATOM    368  CD2 LEU B  48      59.007  49.378  53.671  1.00 17.90           C
ATOM    369  N   GLN B  49      60.146  44.168  54.827  1.00 15.72           N
ATOM    370  CA  GLN B  49      61.019  43.107  55.279  1.00 15.35           C
ATOM    371  C   GLN B  49      62.358  43.128  54.543  1.00 14.86           C
ATOM    372  O   GLN B  49      62.476  43.550  53.396  1.00 14.27           O
ATOM    373  CB  GLN B  49      60.372  41.716  55.051  1.00 20.04           C
ATOM    374  CG  GLN B  49      59.249  41.493  56.047  1.00 20.60           C
ATOM    375  CD  GLN B  49      58.587  40.144  55.946  1.00 32.98           C
ATOM    376  OE1 GLN B  49      59.216  39.194  55.508  1.00 38.70           O
ATOM    377  NE2 GLN B  49      57.314  40.128  56.342  1.00 32.46           N
ATOM    378  N   ALA B  50      63.396  42.680  55.248  1.00 13.50           N
ATOM    379  CA  ALA B  50      64.693  42.495  54.610  1.00 13.35           C
ATOM    380  C   ALA B  50      64.631  41.304  53.665  1.00 14.70           C
ATOM    381  O   ALA B  50      64.038  40.278  54.044  1.00 15.92           O
ATOM    382  CB  ALA B  50      65.790  42.272  55.667  1.00 14.67           C
ATOM    383  N   TYR B  51      65.303  41.448  52.525  1.00 13.68           N
ATOM    384  CA  TYR B  51      65.250  40.359  51.543  1.00 13.99           C
ATOM    385  C   TYR B  51      66.457  40.435  50.646  1.00 16.10           C
ATOM    386  O   TYR B  51      67.126  41.460  50.469  1.00 14.09           O
ATOM    387  CB  TYR B  51      63.937  40.445  50.706  1.00 15.30           C
ATOM    388  CG  TYR B  51      63.943  41.468  49.609  1.00 16.48           C
ATOM    389  CD1 TYR B  51      64.025  42.833  49.819  1.00 16.66           C
ATOM    390  CD2 TYR B  51      63.858  41.062  48.263  1.00 17.83           C
ATOM    391  CE1 TYR B  51      64.036  43.776  48.815  1.00 17.27           C
ATOM    392  CE2 TYR B  51      63.867  41.995  47.253  1.00 23.14           C
ATOM    393  CZ  TYR B  51      63.943  43.337  47.513  1.00 22.12           C
ATOM    394  OH  TYR B  51      63.964  44.245  46.489  1.00 22.73           O
ATOM    395  N   SER B  52      66.751  39.313  49.996  1.00 14.41           N
ATOM    396  CA  SER B  52      67.789  39.246  48.993  1.00 16.51           C
ATOM    397  C   SER B  52      67.358  39.894  47.684  1.00 16.28           C
ATOM    398  O   SER B  52      66.245  39.551  47.241  1.00 18.87           O
ATOM    399  CB  SER B  52      68.111  37.759  48.748  1.00 15.94           C
ATOM    400  OG  SER B  52      68.868  37.689  47.562  1.00 16.31           O
ATOM    401  N   MET B  53      68.179  40.776  47.131  1.00 16.25           N
ATOM    402  CA  MET B  53      67.749  41.425  45.875  1.00 16.21           C
ATOM    403  C   MET B  53      68.144  40.593  44.670  1.00 17.82           C
ATOM    404  O   MET B  53      67.929  40.987  43.507  1.00 21.15           O
ATOM    405  CB  MET B  53      68.345  42.845  45.841  1.00 18.74           C
ATOM    406  CG  MET B  53      67.742  43.675  46.960  1.00 19.65           C
ATOM    407  SD  MET B  53      68.125  45.440  46.901  1.00 21.87           S
ATOM    408  CE  MET B  53      69.819  45.357  47.507  1.00 24.68           C
ATOM    409  N   ASN B  54      68.761  39.434  44.896  1.00 14.83           N
ATOM    410  CA  ASN B  54      69.024  38.465  43.836  1.00 14.50           C
ATOM    411  C   ASN B  54      68.968  37.061  44.446  1.00 10.81           C
ATOM    412  O   ASN B  54      70.002  36.440  44.615  1.00 13.57           O
ATOM    413  CB  ASN B  54      70.390  38.645  43.178  1.00 16.79           C
ATOM    414  CG  ASN B  54      70.591  37.772  41.962  1.00 17.99           C
ATOM    415  OD1 ASN B  54      69.859  36.818  41.668  1.00 18.02           O
ATOM    416  ND2 ASN B  54      71.630  38.040  41.152  1.00 23.53           N
ATOM    417  N   GLU B  55      67.708  36.662  44.678  1.00 12.12           N
ATOM    418  CA  GLU B  55      67.547  35.372  45.365  1.00 12.55           C
ATOM    419  C   GLU B  55      68.152  34.212  44.592  1.00 11.42           C
ATOM    420  O   GLU B  55      68.701  33.257  45.119  1.00 11.12           O
ATOM    421  CB  GLU B  55      66.057  35.132  45.610  1.00 15.82           C
ATOM    422  CG  GLU B  55      65.431  36.097  46.602  1.00 24.96           C
ATOM    423  CD  GLU B  55      64.070  35.579  47.067  1.00 39.40           C
ATOM    424  OE1 GLU B  55      63.466  34.812  46.271  1.00 21.33           O
ATOM    425  OE2 GLU B  55      63.691  35.968  48.199  1.00 42.15           O
ATOM    426  N   ASN B  56      67.999  34.312  43.246  1.00 12.80           N
ATOM    427  CA  ASN B  56      68.522  33.197  42.456  1.00 11.39           C
ATOM    428  C   ASN B  56      69.978  32.920  42.727  1.00 12.18           C
ATOM    429  O   ASN B  56      70.437  31.779  42.882  1.00 14.25           O
ATOM    430  CB  ASN B  56      68.313  33.467  40.938  1.00 11.77           C
ATOM    431  CG  ASN B  56      68.622  32.186  40.168  1.00 16.43           C
ATOM    432  OD1 ASN B  56      68.088  31.107  40.446  1.00 16.66           O
ATOM    433  ND2 ASN B  56      69.449  32.274  39.153  1.00 18.30           N
ATOM    434  N   LEU B  57      70.793  33.964  42.843  1.00 12.02           N
ATOM    435  CA  LEU B  57      72.196  33.828  43.164  1.00 10.84           C
ATOM    436  C   LEU B  57      72.463  33.606  44.668  1.00  9.31           C
ATOM    437  O   LEU B  57      73.145  32.658  45.017  1.00 10.94           O
ATOM    438  CB  LEU B  57      72.950  35.072  42.655  1.00 13.24           C
ATOM    439  CG  LEU B  57      74.425  35.095  43.018  1.00 15.03           C
ATOM    440  CD1 LEU B  57      75.216  33.972  42.370  1.00 17.28           C
ATOM    441  CD2 LEU B  57      75.026  36.445  42.598  1.00 18.93           C
ATOM    442  N   ASP B  58      71.925  34.520  45.490  1.00 10.70           N
ATOM    443  CA  ASP B  58      72.285  34.548  46.925  1.00 10.65           C
ATOM    444  C   ASP B  58      71.788  33.281  47.650  1.00 10.43           C
ATOM    445  O   ASP B  58      72.495  32.795  48.516  1.00  9.94           O
ATOM    446  CB  ASP B  58      71.690  35.764  47.603  1.00 11.92           C
ATOM    447  CG  ASP B  58      72.148  37.183  47.149  1.00 10.96           C
ATOM    448  OD1 ASP B  58      73.215  37.183  46.526  1.00 13.68           O
ATOM    449  OD2 ASP B  58      71.393  38.095  47.459  1.00 13.84           O
ATOM    450  N   ILE B  59      70.604  32.835  47.238  1.00 10.28           N
ATOM    451  CA  ILE B  59      69.930  31.707  47.925  1.00 10.44           C
ATOM    452  C   ILE B  59      70.018  30.424  47.083  1.00  9.81           C
ATOM    453  O   ILE B  59      70.569  29.423  47.492  1.00 10.22           O
ATOM    454  CB  ILE B  59      68.498  32.112  48.255  1.00  9.84           C
ATOM    455  CG1 ILE B  59      68.463  33.259  49.288  1.00 12.59           C
ATOM    456  CG2 ILE B  59      67.678  30.929  48.796  1.00 10.36           C
ATOM    457  CD1 ILE B  59      67.074  33.821  49.548  1.00 13.07           C
ATOM    458  N   TYR B  60      69.412  30.507  45.873  1.00 11.61           N
ATOM    459  CA  TYR B  60      69.237  29.225  45.133  1.00 10.38           C
ATOM    460  C   TYR B  60      70.535  28.758  44.549  1.00 11.69           C
ATOM    461  O   TYR B  60      70.701  27.564  44.240  1.00 13.69           O
ATOM    462  CB  TYR B  60      68.074  29.371  44.077  1.00 11.55           C
ATOM    463  CG  TYR B  60      66.840  29.636  44.898  1.00 10.15           C
ATOM    464  CD1 TYR B  60      66.344  30.905  45.107  1.00 12.11           C
ATOM    465  CD2 TYR B  60      66.218  28.538  45.526  1.00 10.09           C
ATOM    466  CE1 TYR B  60      65.213  31.117  45.892  1.00 13.92           C
ATOM    467  CE2 TYR B  60      65.115  28.758  46.304  1.00 11.41           C
ATOM    468  CZ  TYR B  60      64.605  30.013  46.494  1.00 12.71           C
ATOM    469  OH  TYR B  60      63.491  30.216  47.303  1.00 13.92           O
ATOM    470  N   LYS B  61      71.597  29.585  44.399  1.00 10.76           N
ATOM    471  CA  LYS B  61      72.909  29.089  44.051  1.00 12.54           C
ATOM    472  C   LYS B  61      73.938  29.327  45.170  1.00  9.64           C
ATOM    473  O   LYS B  61      75.131  29.286  44.983  1.00 11.24           O
ATOM    474  CB  LYS B  61      73.403  29.707  42.706  1.00 17.65           C
ATOM    475  CG  LYS B  61      72.401  29.233  41.620  1.00 17.31           C
ATOM    476  CD  LYS B  61      72.826  29.562  40.195  1.00 20.61           C
ATOM    477  CE  LYS B  61      72.722  31.079  40.025  1.00 26.63           C
ATOM    478  NZ  LYS B  61      72.852  31.459  38.579  1.00 28.77           N
ATOM    479  N   HIS B  62      73.404  29.556  46.380  1.00 10.41           N
ATOM    480  CA  HIS B  62      74.190  29.530  47.604  1.00 10.31           C
ATOM    481  C   HIS B  62      75.277  30.603  47.656  1.00 10.48           C
ATOM    482  O   HIS B  62      76.247  30.414  48.373  1.00 11.14           O
ATOM    483  CB  HIS B  62      74.883  28.168  47.821  1.00 11.79           C
ATOM    484  CG  HIS B  62      73.935  26.999  47.872  1.00 11.34           C
ATOM    485  ND1 HIS B  62      73.117  26.758  48.937  1.00 11.28           N
ATOM    486  CD2 HIS B  62      73.704  26.039  46.934  1.00 14.23           C
ATOM    487  CE1 HIS B  62      72.400  25.666  48.650  1.00 14.38           C
ATOM    488  NE2 HIS B  62      72.717  25.198  47.473  1.00 11.92           N
ATOM    489  N   GLN B  63      75.100  31.730  46.967  1.00 11.08           N
ATOM    490  CA  GLN B  63      76.257  32.663  47.083  1.00 11.75           C
ATOM    491  C   GLN B  63      76.413  33.218  48.512  1.00 10.18           C
ATOM    492  O   GLN B  63      77.585  33.450  48.884  1.00 11.21           O
ATOM    493  CB  GLN B  63      76.120  33.728  46.021  1.00 10.15           C
ATOM    494  CG  GLN B  63      77.341  34.648  45.854  1.00 12.99           C
ATOM    495  CD  GLN B  63      78.638  33.906  45.596  1.00 11.50           C
ATOM    496  OE1 GLN B  63      78.761  32.716  45.263  1.00 13.32           O
ATOM    497  NE2 GLN B  63      79.725  34.685  45.757  1.00 12.32           N
ATOM    498  N   PHE B  64      75.314  33.423  49.279  1.00  9.22           N
ATOM    499  CA  PHE B  64      75.536  33.871  50.655  1.00  9.33           C
ATOM    500  C   PHE B  64      76.470  32.935  51.389  1.00 12.54           C
ATOM    501  O   PHE B  64      77.456  33.373  52.021  1.00 11.49           O
ATOM    502  CB  PHE B  64      74.254  33.936  51.450  1.00 10.48           C
ATOM    503  CG  PHE B  64      73.257  35.018  51.215  1.00  9.71           C
ATOM    504  CD1 PHE B  64      73.666  36.330  50.909  1.00 10.11           C
ATOM    505  CD2 PHE B  64      71.896  34.771  51.333  1.00  8.96           C
ATOM    506  CE1 PHE B  64      72.721  37.320  50.784  1.00  9.07           C
ATOM    507  CE2 PHE B  64      70.949  35.751  51.239  1.00  9.20           C
ATOM    508  CZ  PHE B  64      71.377  37.056  50.967  1.00 10.48           C
ATOM    509  N   SER B  65      76.167  31.626  51.366  1.00 10.27           N
ATOM    510  CA  SER B  65      76.967  30.721  52.180  1.00 10.52           C
ATOM    511  C   SER B  65      78.246  30.289  51.514  1.00 11.46           C
ATOM    512  O   SER B  65      79.189  29.837  52.151  1.00 11.73           O
ATOM    513  CB  SER B  65      76.117  29.521  52.597  1.00 11.52           C
ATOM    514  OG  SER B  65      75.804  28.705  51.475  1.00 11.92           O
ATOM    515  N   GLU B  66      78.372  30.489  50.183  1.00 11.60           N
ATOM    516  CA  GLU B  66      79.681  30.323  49.569  1.00 12.83           C
ATOM    517  C   GLU B  66      80.652  31.365  50.202  1.00 13.82           C
ATOM    518  O   GLU B  66      81.830  31.081  50.405  1.00 15.37           O
ATOM    519  CB  GLU B  66      79.683  30.466  48.043  1.00 13.09           C
ATOM    520  CG  GLU B  66      79.094  29.285  47.283  1.00 13.78           C
ATOM    521  CD  GLU B  66      79.813  28.005  47.612  1.00 25.29           C
ATOM    522  OE1 GLU B  66      80.973  27.806  47.195  1.00 29.50           O
ATOM    523  OE2 GLU B  66      79.276  27.156  48.355  1.00 26.03           O
ATOM    524  N   VAL B  67      80.095  32.534  50.485  1.00 11.30           N
ATOM    525  CA  VAL B  67      80.948  33.540  51.110  1.00 13.87           C
ATOM    526  C   VAL B  67      81.076  33.277  52.610  1.00 10.05           C
ATOM    527  O   VAL B  67      82.196  33.302  53.146  1.00 13.06           O
ATOM    528  CB  VAL B  67      80.368  34.928  50.805  1.00 12.52           C
ATOM    529  CG1 VAL B  67      81.149  36.008  51.549  1.00 12.86           C
ATOM    530  CG2 VAL B  67      80.396  35.265  49.323  1.00 13.47           C
ATOM    531  N   THR B  68      79.975  33.018  53.334  1.00 11.23           N
ATOM    532  CA  THR B  68      80.202  32.867  54.790  1.00 12.12           C
ATOM    533  C   THR B  68      81.021  31.629  55.081  1.00 14.45           C
ATOM    534  O   THR B  68      81.785  31.621  56.072  1.00 14.44           O
ATOM    535  CB  THR B  68      78.893  32.803  55.572  1.00 13.71           C
ATOM    536  OG1 THR B  68      78.136  31.643  55.110  1.00 12.03           O
ATOM    537  CG2 THR B  68      78.030  34.024  55.339  1.00 12.18           C
ATOM    538  N   SER B  69      80.884  30.564  54.274  1.00 11.79           N
ATOM    539  CA  SER B  69      81.699  29.398  54.565  1.00 13.30           C
ATOM    540  C   SER B  69      83.177  29.595  54.346  1.00 15.24           C
ATOM    541  O   SER B  69      83.977  28.701  54.697  1.00 17.21           O
ATOM    542  CB  SER B  69      81.164  28.196  53.756  1.00 16.11           C
ATOM    543  OG  SER B  69      81.470  28.374  52.375  1.00 18.75           O
ATOM    544  N   LEU B  70      83.591  30.752  53.827  1.00 13.24           N
ATOM    545  CA  LEU B  70      85.032  31.008  53.763  1.00 15.87           C
ATOM    546  C   LEU B  70      85.635  31.077  55.170  1.00 14.95           C
ATOM    547  O   LEU B  70      86.869  31.018  55.267  1.00 16.88           O
ATOM    548  CB  LEU B  70      85.298  32.276  52.923  1.00 16.04           C
ATOM    549  CG  LEU B  70      84.914  32.136  51.445  1.00 17.78           C
ATOM    550  CD1 LEU B  70      85.015  33.484  50.756  1.00 21.21           C
ATOM    551  CD2 LEU B  70      85.748  31.060  50.787  1.00 18.64           C
ATOM    552  N   LYS B  71      84.808  31.155  56.200  1.00 15.84           N
ATOM    553  CA  LYS B  71      85.339  31.097  57.574  1.00 16.99           C
ATOM    554  C   LYS B  71      86.037  29.763  57.834  1.00 29.65           C
ATOM    555  O   LYS B  71      86.887  29.647  58.716  1.00 24.49           O
ATOM    556  CB  LYS B  71      84.228  31.257  58.604  1.00 19.59           C
ATOM    557  CG  LYS B  71      83.743  32.679  58.785  1.00 16.27           C
ATOM    558  CD  LYS B  71      82.619  32.840  59.781  1.00 21.29           C
ATOM    559  CE  LYS B  71      81.272  32.475  59.146  1.00 18.53           C
ATOM    560  NZ  LYS B  71      80.217  32.267  60.191  1.00 20.46           N
ATOM    561  N   ARG B  72      85.680  28.731  57.059  1.00 24.83           N
ATOM    562  CA  ARG B  72      86.369  27.454  57.246  1.00 25.56           C
ATOM    563  C   ARG B  72      87.841  27.573  56.899  1.00 27.23           C
ATOM    564  O   ARG B  72      88.664  26.817  57.439  1.00 30.47           O
ATOM    565  CB  ARG B  72      85.759  26.364  56.336  1.00 28.54           C
ATOM    566  CG  ARG B  72      84.301  26.089  56.653  1.00 36.60           C
ATOM    567  CD  ARG B  72      83.607  25.135  55.687  1.00 40.67           C
ATOM    568  NE  ARG B  72      82.155  25.150  55.955  1.00 42.55           N
ATOM    569  CZ  ARG B  72      81.238  24.838  55.053  1.00 51.82           C
ATOM    570  NH1 ARG B  72      81.602  24.487  53.825  1.00 72.89           N
ATOM    571  NH2 ARG B  72      79.953  24.878  55.378  1.00 68.51           N
ATOM    572  N   LYS B  73      88.167  28.478  55.979  1.00 21.08           N
ATOM    573  CA  LYS B  73      89.540  28.655  55.545  1.00 20.01           C
ATOM    574  C   LYS B  73      90.239  29.786  56.313  1.00 25.15           C
ATOM    575  O   LYS B  73      91.458  29.830  56.398  1.00 27.18           O
ATOM    576  CB  LYS B  73      89.667  28.982  54.067  1.00 24.61           C
ATOM    577  CG  LYS B  73      89.360  27.807  53.153  1.00 38.61           C
ATOM    578  CD  LYS B  73      89.503  28.199  51.691  1.00 41.53           C
ATOM    579  CE  LYS B  73      89.066  27.061  50.785  1.00 50.56           C
ATOM    580  NZ  LYS B  73      88.627  27.523  49.436  1.00 43.86           N
ATOM    581  N   TYR B  74      89.451  30.713  56.850  1.00 20.11           N
ATOM    582  CA  TYR B  74      89.964  31.829  57.638  1.00 20.11           C
ATOM    583  C   TYR B  74      89.173  31.875  58.932  1.00 22.36           C
ATOM    584  O   TYR B  74      88.189  32.615  59.059  1.00 19.20           O
ATOM    585  CB  TYR B  74      89.829  33.133  56.849  1.00 18.85           C
ATOM    586  CG  TYR B  74      90.570  33.010  55.527  1.00 27.47           C
ATOM    587  CD1 TYR B  74      89.958  32.504  54.386  1.00 27.83           C
ATOM    588  CD2 TYR B  74      91.897  33.403  55.457  1.00 32.09           C
ATOM    589  CE1 TYR B  74      90.673  32.408  53.213  1.00 37.20           C
ATOM    590  CE2 TYR B  74      92.629  33.314  54.287  1.00 23.97           C
ATOM    591  CZ  TYR B  74      91.993  32.808  53.173  1.00 34.28           C
ATOM    592  OH  TYR B  74      92.706  32.715  51.989  1.00 43.97           O
ATOM    593  N   PRO B  75      89.511  31.049  59.924  1.00 25.69           N
ATOM    594  CA  PRO B  75      88.625  30.846  61.084  1.00 31.00           C
ATOM    595  C   PRO B  75      88.360  32.092  61.910  1.00 25.35           C
ATOM    596  O   PRO B  75      87.300  32.165  62.540  1.00 34.58           O
ATOM    597  CB  PRO B  75      89.392  29.829  61.970  1.00 30.17           C
ATOM    598  CG  PRO B  75      90.811  30.010  61.529  1.00 33.33           C
ATOM    599  CD  PRO B  75      90.740  30.221  60.027  1.00 28.06           C
ATOM    600  N   HIS B  76      89.262  33.080  61.906  1.00 21.91           N
ATOM    601  CA  HIS B  76      88.912  34.286  62.670  1.00 21.49           C
ATOM    602  C   HIS B  76      88.096  35.294  61.876  1.00 20.27           C
ATOM    603  O   HIS B  76      87.687  36.315  62.440  1.00 16.88           O
ATOM    604  CB  HIS B  76      90.188  34.997  63.170  1.00 25.62           C
ATOM    605  CG  HIS B  76      90.922  34.117  64.146  1.00 41.74           C
ATOM    606  ND1 HIS B  76      90.537  33.979  65.462  1.00 48.16           N
ATOM    607  CD2 HIS B  76      91.993  33.308  63.985  1.00 48.33           C
ATOM    608  CE1 HIS B  76      91.347  33.137  66.077  1.00 46.58           C
ATOM    609  NE2 HIS B  76      92.240  32.714  65.200  1.00 50.06           N
ATOM    610  N   LEU B  77      87.859  35.083  60.588  1.00 14.85           N
ATOM    611  CA  LEU B  77      87.166  36.039  59.732  1.00 13.99           C
ATOM    612  C   LEU B  77      85.757  36.226  60.208  1.00 11.70           C
ATOM    613  O   LEU B  77      85.123  35.195  60.528  1.00 15.72           O
ATOM    614  CB  LEU B  77      87.099  35.477  58.290  1.00 13.94           C
ATOM    615  CG  LEU B  77      86.339  36.351  57.279  1.00 14.77           C
ATOM    616  CD1 LEU B  77      87.048  37.632  56.933  1.00 15.38           C
ATOM    617  CD2 LEU B  77      86.117  35.497  56.016  1.00 16.57           C
ATOM    618  N   LYS B  78      85.225  37.424  60.285  1.00 10.88           N
ATOM    619  CA  LYS B  78      83.824  37.607  60.596  1.00 10.08           C
ATOM    620  C   LYS B  78      83.090  38.073  59.338  1.00 10.53           C
ATOM    621  O   LYS B  78      83.617  38.984  58.660  1.00 11.28           O
ATOM    622  CB  LYS B  78      83.569  38.648  61.685  1.00 12.49           C
ATOM    623  CG  LYS B  78      84.339  38.274  62.974  1.00 15.85           C
ATOM    624  CD  LYS B  78      83.564  37.104  63.598  1.00 17.83           C
ATOM    625  CE  LYS B  78      84.205  36.747  64.956  1.00 31.88           C
ATOM    626  NZ  LYS B  78      83.603  35.470  65.463  1.00 32.73           N
ATOM    627  N   VAL B  79      81.946  37.501  59.072  1.00 10.05           N
ATOM    628  CA  VAL B  79      81.243  37.816  57.797  1.00  9.17           C
ATOM    629  C   VAL B  79      79.902  38.401  58.123  1.00  9.91           C
ATOM    630  O   VAL B  79      79.070  37.759  58.780  1.00 11.13           O
ATOM    631  CB  VAL B  79      81.087  36.586  56.900  1.00 10.31           C
ATOM    632  CG1 VAL B  79      80.457  37.046  55.554  1.00 10.99           C
ATOM    633  CG2 VAL B  79      82.422  35.888  56.634  1.00 10.58           C
ATOM    634  N   LEU B  80      79.583  39.626  57.724  1.00  8.72           N
ATOM    635  CA  LEU B  80      78.312  40.246  58.037  1.00  8.66           C
ATOM    636  C   LEU B  80      77.467  40.397  56.781  1.00  7.68           C
ATOM    637  O   LEU B  80      78.066  40.385  55.682  1.00  9.73           O
ATOM    638  CB  LEU B  80      78.499  41.648  58.668  1.00  9.17           C
ATOM    639  CG  LEU B  80      79.145  41.644  60.055  1.00 13.71           C
ATOM    640  CD1 LEU B  80      80.627  41.371  60.036  1.00 17.97           C
ATOM    641  CD2 LEU B  80      78.864  43.001  60.716  1.00 16.47           C
ATOM    642  N   LEU B  81      76.186  40.561  56.888  1.00  7.64           N
ATOM    643  CA  LEU B  81      75.302  40.877  55.782  1.00  7.50           C
ATOM    644  C   LEU B  81      74.887  42.314  55.885  1.00  8.51           C
ATOM    645  O   LEU B  81      74.387  42.751  56.956  1.00  9.17           O
ATOM    646  CB  LEU B  81      74.062  39.968  55.884  1.00  9.01           C
ATOM    647  CG  LEU B  81      72.980  40.301  54.876  1.00  9.69           C
ATOM    648  CD1 LEU B  81      73.444  40.074  53.452  1.00 11.07           C
ATOM    649  CD2 LEU B  81      71.758  39.396  55.103  1.00 11.21           C
ATOM    650  N   SER B  82      75.035  43.140  54.843  1.00  8.63           N
ATOM    651  CA  SER B  82      74.631  44.533  54.927  1.00  9.08           C
ATOM    652  C   SER B  82      73.283  44.781  54.276  1.00  9.86           C
ATOM    653  O   SER B  82      73.030  44.275  53.149  1.00 10.37           O
ATOM    654  CB  SER B  82      75.706  45.393  54.220  1.00  9.81           C
ATOM    655  OG  SER B  82      75.369  46.755  54.221  1.00  9.09           O
ATOM    656  N   VAL B  83      72.438  45.542  54.915  1.00  8.59           N
ATOM    657  CA  VAL B  83      71.166  45.990  54.406  1.00  9.20           C
ATOM    658  C   VAL B  83      71.272  47.412  53.884  1.00  9.95           C
ATOM    659  O   VAL B  83      71.719  48.304  54.615  1.00  9.68           O
ATOM    660  CB  VAL B  83      70.070  45.950  55.512  1.00 10.16           C
ATOM    661  CG1 VAL B  83      68.746  46.441  54.938  1.00 13.39           C
ATOM    662  CG2 VAL B  83      69.889  44.553  56.073  1.00 12.13           C
ATOM    663  N   GLY B  84      70.868  47.658  52.643  1.00  9.37           N
ATOM    664  CA  GLY B  84      70.761  49.008  52.082  1.00  9.58           C
ATOM    665  C   GLY B  84      71.996  49.365  51.282  1.00  9.83           C
ATOM    666  O   GLY B  84      72.198  48.955  50.141  1.00  9.86           O
ATOM    667  N   GLY B  85      72.882  50.165  51.901  1.00  8.17           N
ATOM    668  CA  GLY B  85      74.150  50.481  51.253  1.00  9.79           C
ATOM    669  C   GLY B  85      74.099  51.456  50.109  1.00 10.08           C
ATOM    670  O   GLY B  85      75.144  51.581  49.437  1.00 11.18           O
ATOM    671  N   ASP B  86      72.985  52.114  49.861  1.00 10.59           N
ATOM    672  CA  ASP B  86      72.683  52.897  48.672  1.00 10.46           C
ATOM    673  C   ASP B  86      72.557  51.973  47.453  1.00 12.95           C
ATOM    674  O   ASP B  86      72.558  52.448  46.302  1.00 14.46           O
ATOM    675  CB  ASP B  86      73.738  53.992  48.431  1.00 13.55           C
ATOM    676  CG  ASP B  86      73.558  55.156  49.400  1.00  9.89           C
ATOM    677  OD1 ASP B  86      72.431  55.409  49.893  1.00 12.53           O
ATOM    678  OD2 ASP B  86      74.613  55.764  49.674  1.00 11.07           O
ATOM    679  N   HIS B  87      72.436  50.678  47.641  1.00 10.75           N
ATOM    680  CA  HIS B  87      72.260  49.703  46.545  1.00 11.03           C
ATOM    681  C   HIS B  87      70.843  49.187  46.514  1.00 13.74           C
ATOM    682  O   HIS B  87      70.584  48.343  45.611  1.00 13.75           O
ATOM    683  CB  HIS B  87      73.263  48.541  46.687  1.00 10.86           C
ATOM    684  CG  HIS B  87      74.648  49.001  46.405  1.00 11.26           C
ATOM    685  ND1 HIS B  87      75.408  48.431  45.433  1.00 13.44           N
ATOM    686  CD2 HIS B  87      75.404  49.991  46.960  1.00 11.09           C
ATOM    687  CE1 HIS B  87      76.580  49.044  45.385  1.00 13.59           C
ATOM    688  NE2 HIS B  87      76.620  50.006  46.286  1.00 16.41           N
ATOM    689  N   ASP B  88      69.966  49.620  47.388  1.00 11.29           N
ATOM    690  CA  ASP B  88      68.552  49.273  47.307  1.00 11.07           C
ATOM    691  C   ASP B  88      67.899  50.459  46.630  1.00 11.65           C
ATOM    692  O   ASP B  88      67.565  51.464  47.220  1.00 12.69           O
ATOM    693  CB  ASP B  88      68.048  49.062  48.736  1.00 12.19           C
ATOM    694  CG  ASP B  88      66.575  48.761  48.842  1.00 15.37           C
ATOM    695  OD1 ASP B  88      65.900  48.783  47.784  1.00 14.04           O
ATOM    696  OD2 ASP B  88      66.072  48.523  49.956  1.00 12.39           O
ATOM    697  N   ILE B  89      67.791  50.256  45.295  1.00 13.74           N
ATOM    698  CA  ILE B  89      67.301  51.353  44.477  1.00 14.90           C
ATOM    699  C   ILE B  89      65.874  51.050  44.032  1.00 17.98           C
ATOM    700  O   ILE B  89      65.650  50.041  43.335  1.00 19.98           O
ATOM    701  CB  ILE B  89      68.245  51.579  43.302  1.00 19.85           C
ATOM    702  CG1 ILE B  89      69.643  52.032  43.803  1.00 17.96           C
ATOM    703  CG2 ILE B  89      67.648  52.544  42.286  1.00 18.02           C
ATOM    704  CD1 ILE B  89      70.746  51.672  42.828  1.00 23.84           C
ATOM    705  N   ASP B  90      64.944  51.902  44.457  1.00 14.19           N
ATOM    706  CA  ASP B  90      63.540  51.565  44.267  1.00 16.54           C
ATOM    707  C   ASP B  90      62.754  52.836  44.059  1.00 17.20           C
ATOM    708  O   ASP B  90      62.074  53.324  44.967  1.00 18.75           O
ATOM    709  CB  ASP B  90      63.107  50.776  45.492  1.00 15.96           C
ATOM    710  CG  ASP B  90      61.784  50.071  45.406  1.00 18.11           C
ATOM    711  OD1 ASP B  90      61.010  50.358  44.439  1.00 19.99           O
ATOM    712  OD2 ASP B  90      61.406  49.271  46.267  1.00 17.48           O
ATOM    713  N   PRO B  91      62.851  53.415  42.864  1.00 20.43           N
ATOM    714  CA  PRO B  91      62.150  54.674  42.614  1.00 21.41           C
ATOM    715  C   PRO B  91      60.637  54.591  42.834  1.00 21.58           C
ATOM    716  O   PRO B  91      60.007  55.622  43.154  1.00 24.97           O
ATOM    717  CB  PRO B  91      62.469  54.959  41.131  1.00 22.14           C
ATOM    718  CG  PRO B  91      62.912  53.665  40.550  1.00 22.48           C
ATOM    719  CD  PRO B  91      63.596  52.915  41.682  1.00 25.21           C
ATOM    720  N   ASP B  92      59.953  53.452  42.699  1.00 18.82           N
ATOM    721  CA  ASP B  92      58.502  53.487  42.928  1.00 24.69           C
ATOM    722  C   ASP B  92      58.111  53.250  44.365  1.00 30.17           C
ATOM    723  O   ASP B  92      56.938  53.329  44.743  1.00 25.46           O
ATOM    724  CB  ASP B  92      57.835  52.490  41.953  1.00 42.63           C
ATOM    725  CG  ASP B  92      58.405  52.765  40.558  1.00 50.59           C
ATOM    726  OD1 ASP B  92      59.374  52.080  40.151  1.00 37.85           O
ATOM    727  OD2 ASP B  92      57.927  53.686  39.874  1.00 57.75           O
ATOM    728  N   HIS B  93      59.088  52.974  45.237  1.00 19.35           N
ATOM    729  CA  HIS B  93      58.876  52.935  46.665  1.00 24.71           C
ATOM    730  C   HIS B  93      59.979  53.771  47.299  1.00 22.94           C
ATOM    731  O   HIS B  93      60.850  53.235  48.000  1.00 22.03           O
ATOM    732  CB  HIS B  93      58.895  51.497  47.188  1.00 26.12           C
ATOM    733  CG  HIS B  93      58.009  50.594  46.379  1.00 27.01           C
ATOM    734  ND1 HIS B  93      58.429  49.950  45.238  1.00 27.50           N
ATOM    735  CD2 HIS B  93      56.707  50.261  46.580  1.00 34.70           C
ATOM    736  CE1 HIS B  93      57.405  49.240  44.771  1.00 35.42           C
ATOM    737  NE2 HIS B  93      56.362  49.413  45.560  1.00 32.34           N
ATOM    738  N   PRO B  94      60.000  55.062  47.037  1.00 20.72           N
ATOM    739  CA  PRO B  94      61.156  55.851  47.404  1.00 16.90           C
ATOM    740  C   PRO B  94      61.200  56.157  48.897  1.00 18.26           C
ATOM    741  O   PRO B  94      62.201  56.777  49.272  1.00 17.70           O
ATOM    742  CB  PRO B  94      60.978  57.158  46.597  1.00 22.54           C
ATOM    743  CG  PRO B  94      59.508  57.274  46.396  1.00 19.71           C
ATOM    744  CD  PRO B  94      58.972  55.881  46.345  1.00 20.50           C
ATOM    745  N   ASN B  95      60.191  55.795  49.672  1.00 19.95           N
ATOM    746  CA  ASN B  95      60.137  56.193  51.096  1.00 16.86           C
ATOM    747  C   ASN B  95      60.302  55.039  52.050  1.00 13.17           C
ATOM    748  O   ASN B  95      59.988  55.187  53.246  1.00 17.93           O
ATOM    749  CB  ASN B  95      58.793  56.859  51.471  1.00 20.62           C
ATOM    750  CG  ASN B  95      58.526  58.022  50.522  1.00 30.20           C
ATOM    751  OD1 ASN B  95      59.463  58.734  50.148  1.00 22.30           O
ATOM    752  ND2 ASN B  95      57.256  58.197  50.132  1.00 27.74           N
ATOM    753  N   LYS B  96      60.767  53.883  51.614  1.00 15.53           N
ATOM    754  CA  LYS B  96      60.813  52.681  52.416  1.00 12.65           C
ATOM    755  C   LYS B  96      61.607  52.864  53.722  1.00 12.67           C
ATOM    756  O   LYS B  96      61.182  52.367  54.758  1.00 15.06           O
ATOM    757  CB  LYS B  96      61.501  51.511  51.683  1.00 17.03           C
ATOM    758  CG  LYS B  96      60.777  51.120  50.391  1.00 21.16           C
ATOM    759  CD  LYS B  96      61.377  49.854  49.803  1.00 20.61           C
ATOM    760  CE  LYS B  96      62.785  50.099  49.236  1.00 15.58           C
ATOM    761  NZ  LYS B  96      63.191  48.854  48.497  1.00 13.57           N
ATOM    762  N   TYR B  97      62.779  53.502  53.604  1.00 12.99           N
ATOM    763  CA  TYR B  97      63.668  53.582  54.778  1.00 13.81           C
ATOM    764  C   TYR B  97      63.031  54.487  55.806  1.00 11.49           C
ATOM    765  O   TYR B  97      63.037  54.174  57.000  1.00 12.76           O
ATOM    766  CB  TYR B  97      65.106  53.986  54.358  1.00 12.25           C
ATOM    767  CG  TYR B  97      65.777  52.730  53.813  1.00 10.58           C
ATOM    768  CD1 TYR B  97      66.603  51.878  54.549  1.00 10.44           C
ATOM    769  CD2 TYR B  97      65.533  52.381  52.468  1.00 12.22           C
ATOM    770  CE1 TYR B  97      67.208  50.742  54.027  1.00 10.77           C
ATOM    771  CE2 TYR B  97      66.109  51.246  51.941  1.00 10.14           C
ATOM    772  CZ  TYR B  97      66.930  50.421  52.684  1.00 10.20           C
ATOM    773  OH  TYR B  97      67.473  49.288  52.148  1.00 10.30           O
ATOM    774  N   ILE B  98      62.429  55.607  55.441  1.00 12.00           N
ATOM    775  CA  ILE B  98      61.736  56.442  56.444  1.00 14.78           C
ATOM    776  C   ILE B  98      60.467  55.758  56.933  1.00 15.59           C
ATOM    777  O   ILE B  98      60.145  55.779  58.130  1.00 13.89           O
ATOM    778  CB  ILE B  98      61.447  57.826  55.866  1.00 15.48           C
ATOM    779  CG1 ILE B  98      62.663  58.722  55.659  1.00 18.21           C
ATOM    780  CG2 ILE B  98      60.397  58.549  56.728  1.00 19.76           C
ATOM    781  CD1 ILE B  98      63.534  58.949  56.866  1.00 24.36           C
ATOM    782  N   ASP B  99      59.749  55.095  56.019  1.00 15.53           N
ATOM    783  CA  ASP B  99      58.531  54.413  56.450  1.00 14.77           C
ATOM    784  C   ASP B  99      58.815  53.296  57.433  1.00 15.75           C
ATOM    785  O   ASP B  99      58.006  52.972  58.343  1.00 15.59           O
ATOM    786  CB  ASP B  99      57.837  53.850  55.204  1.00 17.14           C
ATOM    787  CG  ASP B  99      57.154  54.907  54.362  1.00 21.97           C
ATOM    788  OD1 ASP B  99      57.025  56.073  54.782  1.00 21.18           O
ATOM    789  OD2 ASP B  99      56.731  54.506  53.234  1.00 25.71           O
ATOM    790  N   LEU B 100      59.996  52.642  57.338  1.00 13.15           N
ATOM    791  CA  LEU B 100      60.308  51.642  58.376  1.00 13.35           C
ATOM    792  C   LEU B 100      60.528  52.272  59.755  1.00 13.04           C
ATOM    793  O   LEU B 100      60.066  51.725  60.753  1.00 14.62           O
ATOM    794  CB  LEU B 100      61.530  50.821  57.949  1.00 13.98           C
ATOM    795  CG  LEU B 100      62.088  49.771  58.885  1.00 13.37           C
ATOM    796  CD1 LEU B 100      61.051  48.736  59.313  1.00 13.68           C
ATOM    797  CD2 LEU B 100      63.287  49.095  58.192  1.00 16.28           C
ATOM    798  N   LEU B 101      61.235  53.391  59.763  1.00 13.34           N
ATOM    799  CA  LEU B 101      61.391  54.155  61.009  1.00 14.10           C
ATOM    800  C   LEU B 101      60.035  54.527  61.606  1.00 12.82           C
ATOM    801  O   LEU B 101      59.834  54.419  62.824  1.00 16.14           O
ATOM    802  CB  LEU B 101      62.185  55.423  60.731  1.00 13.38           C
ATOM    803  CG  LEU B 101      63.655  55.248  60.343  1.00 13.10           C
ATOM    804  CD1 LEU B 101      64.289  56.641  60.278  1.00 14.32           C
ATOM    805  CD2 LEU B 101      64.350  54.324  61.325  1.00 14.72           C
ATOM    806  N   GLU B 102      59.144  54.981  60.725  1.00 13.55           N
ATOM    807  CA  GLU B 102      57.850  55.453  61.217  1.00 16.25           C
ATOM    808  C   GLU B 102      56.863  54.294  61.329  1.00 23.37           C
ATOM    809  O   GLU B 102      55.668  54.538  61.583  1.00 29.15           O
ATOM    810  CB  GLU B 102      57.284  56.479  60.233  1.00 15.52           C
ATOM    811  CG  GLU B 102      58.119  57.732  60.101  1.00 17.29           C
ATOM    812  CD  GLU B 102      57.550  58.792  59.188  1.00 20.39           C
ATOM    813  OE1 GLU B 102      56.537  58.464  58.517  1.00 21.20           O
ATOM    814  OE2 GLU B 102      58.049  59.944  59.135  1.00 19.36           O
ATOM    815  N   GLY B 103      57.301  53.054  61.137  1.00 20.14           N
ATOM    816  CA  GLY B 103      56.414  51.929  60.988  1.00 25.21           C
ATOM    817  C   GLY B 103      55.723  51.490  62.256  1.00 21.50           C
ATOM    818  O   GLY B 103      56.200  51.666  63.371  1.00 22.15           O
ATOM    819  N   GLU B 104      54.557  50.871  62.023  1.00 24.69           N
ATOM    820  CA  GLU B 104      53.839  50.242  63.120  1.00 26.28           C
ATOM    821  C   GLU B 104      54.640  49.090  63.679  1.00 23.32           C
ATOM    822  O   GLU B 104      55.505  48.553  62.970  1.00 25.93           O
ATOM    823  CB  GLU B 104      52.494  49.662  62.642  1.00 30.81           C
ATOM    824  CG  GLU B 104      51.596  50.708  61.989  1.00 43.90           C
ATOM    825  CD  GLU B 104      50.776  51.400  63.072  1.00 59.24           C
ATOM    826  OE1 GLU B 104      51.245  52.410  63.625  1.00 72.75           O
ATOM    827  OE2 GLU B 104      49.659  50.912  63.365  1.00 98.47           O
ATOM    828  N   LYS B 105      54.365  48.692  64.914  1.00 23.33           N
ATOM    829  CA  LYS B 105      55.174  47.599  65.458  1.00 24.36           C
ATOM    830  C   LYS B 105      55.209  46.372  64.566  1.00 35.46           C
ATOM    831  O   LYS B 105      56.241  45.732  64.373  1.00 25.96           O
ATOM    832  CB  LYS B 105      54.698  47.132  66.849  1.00 30.12           C
ATOM    833  CG  LYS B 105      55.910  47.118  67.794  1.00 50.23           C
ATOM    834  CD  LYS B 105      57.097  47.777  67.091  1.00 66.18           C
ATOM    835  CE  LYS B 105      58.192  48.213  68.043  1.00 70.61           C
ATOM    836  NZ  LYS B 105      57.707  49.213  69.035  1.00 75.08           N
ATOM    837  N   VAL B 106      54.087  45.963  63.996  1.00 28.26           N
ATOM    838  CA  VAL B 106      54.070  44.699  63.259  1.00 23.37           C
ATOM    839  C   VAL B 106      55.008  44.743  62.044  1.00 22.54           C
ATOM    840  O   VAL B 106      55.702  43.770  61.751  1.00 22.92           O
ATOM    841  CB  VAL B 106      52.622  44.365  62.853  1.00 27.94           C
ATOM    842  CG1 VAL B 106      52.027  45.500  62.031  1.00 29.59           C
ATOM    843  CG2 VAL B 106      52.552  43.064  62.071  1.00 47.02           C
ATOM    844  N   ARG B 107      55.080  45.876  61.363  1.00 25.48           N
ATOM    845  CA  ARG B 107      55.993  46.160  60.264  1.00 19.87           C
ATOM    846  C   ARG B 107      57.430  46.167  60.750  1.00 18.35           C
ATOM    847  O   ARG B 107      58.301  45.471  60.212  1.00 20.91           O
ATOM    848  CB  ARG B 107      55.653  47.503  59.644  1.00 26.41           C
ATOM    849  CG  ARG B 107      55.918  47.598  58.151  1.00 47.61           C
ATOM    850  CD  ARG B 107      54.669  47.220  57.361  1.00 61.51           C
ATOM    851  NE  ARG B 107      54.608  47.839  56.040  1.00 68.59           N
ATOM    852  CZ  ARG B 107      54.796  49.139  55.832  1.00 78.89           C
ATOM    853  NH1 ARG B 107      55.054  49.948  56.856  1.00 89.70           N
ATOM    854  NH2 ARG B 107      54.724  49.631  54.603  1.00 85.37           N
ATOM    855  N   GLN B 108      57.703  46.929  61.830  1.00 18.41           N
ATOM    856  CA  GLN B 108      59.102  46.801  62.304  1.00 16.56           C
ATOM    857  C   GLN B 108      59.506  45.416  62.744  1.00 16.02           C
ATOM    858  O   GLN B 108      60.624  44.936  62.493  1.00 15.81           O
ATOM    859  CB  GLN B 108      59.333  47.800  63.452  1.00 17.42           C
ATOM    860  CG  GLN B 108      59.116  49.233  63.029  1.00 16.35           C
ATOM    861  CD  GLN B 108      59.627  50.192  64.099  1.00 18.42           C
ATOM    862  OE1 GLN B 108      59.581  49.917  65.314  1.00 17.69           O
ATOM    863  NE2 GLN B 108      60.130  51.328  63.625  1.00 16.08           N
ATOM    864  N   ILE B 109      58.647  44.645  63.454  1.00 15.74           N
ATOM    865  CA  ILE B 109      58.981  43.300  63.892  1.00 15.26           C
ATOM    866  C   ILE B 109      59.228  42.362  62.720  1.00 13.73           C
ATOM    867  O   ILE B 109      60.108  41.533  62.761  1.00 15.91           O
ATOM    868  CB  ILE B 109      57.874  42.774  64.834  1.00 20.49           C
ATOM    869  CG1 ILE B 109      57.913  43.525  66.167  1.00 22.27           C
ATOM    870  CG2 ILE B 109      58.001  41.284  65.036  1.00 27.21           C
ATOM    871  CD1 ILE B 109      56.826  43.174  67.147  1.00 28.04           C
ATOM    872  N   GLY B 110      58.451  42.565  61.655  1.00 15.70           N
ATOM    873  CA  GLY B 110      58.669  41.774  60.454  1.00 18.11           C
ATOM    874  C   GLY B 110      60.060  42.072  59.866  1.00 18.94           C
ATOM    875  O   GLY B 110      60.710  41.140  59.413  1.00 14.94           O
ATOM    876  N   PHE B 111      60.483  43.333  59.849  1.00 14.18           N
ATOM    877  CA  PHE B 111      61.853  43.607  59.375  1.00 15.24           C
ATOM    878  C   PHE B 111      62.899  42.963  60.271  1.00 13.00           C
ATOM    879  O   PHE B 111      63.838  42.303  59.836  1.00 13.25           O
ATOM    880  CB  PHE B 111      62.080  45.131  59.348  1.00 13.93           C
ATOM    881  CG  PHE B 111      63.557  45.461  59.270  1.00 13.98           C
ATOM    882  CD1 PHE B 111      64.211  45.326  58.050  1.00 15.13           C
ATOM    883  CD2 PHE B 111      64.263  45.882  60.382  1.00 15.16           C
ATOM    884  CE1 PHE B 111      65.559  45.623  57.932  1.00 16.13           C
ATOM    885  CE2 PHE B 111      65.617  46.174  60.260  1.00 16.93           C
ATOM    886  CZ  PHE B 111      66.273  46.038  59.055  1.00 13.91           C
ATOM    887  N   ILE B 112      62.725  43.154  61.598  1.00 13.17           N
ATOM    888  CA  ILE B 112      63.713  42.601  62.535  1.00 11.80           C
ATOM    889  C   ILE B 112      63.825  41.089  62.368  1.00 14.94           C
ATOM    890  O   ILE B 112      64.906  40.487  62.285  1.00 13.83           O
ATOM    891  CB  ILE B 112      63.338  42.992  63.966  1.00 14.80           C
ATOM    892  CG1 ILE B 112      63.538  44.494  64.194  1.00 15.59           C
ATOM    893  CG2 ILE B 112      64.125  42.163  64.977  1.00 13.28           C
ATOM    894  CD1 ILE B 112      62.757  44.953  65.430  1.00 19.68           C
ATOM    895  N   ARG B 113      62.644  40.429  62.275  1.00 13.67           N
ATOM    896  CA  ARG B 113      62.697  38.992  62.138  1.00 12.27           C
ATOM    897  C   ARG B 113      63.281  38.524  60.793  1.00 11.50           C
ATOM    898  O   ARG B 113      64.056  37.587  60.789  1.00 12.56           O
ATOM    899  CB  ARG B 113      61.278  38.392  62.294  1.00 13.75           C
ATOM    900  CG  ARG B 113      61.289  36.869  62.255  1.00 28.12           C
ATOM    901  CD  ARG B 113      59.851  36.352  62.302  1.00 58.94           C
ATOM    902  NE  ARG B 113      59.740  34.934  62.637  1.00 77.62           N
ATOM    903  CZ  ARG B 113      59.053  34.401  63.639  1.00 88.10           C
ATOM    904  NH1 ARG B 113      58.362  35.149  64.484  1.00 91.57           N
ATOM    905  NH2 ARG B 113      59.037  33.082  63.832  1.00104.46           N
ATOM    906  N   SER B 114      62.844  39.241  59.742  1.00 12.80           N
ATOM    907  CA  SER B 114      63.412  38.776  58.442  1.00 13.82           C
ATOM    908  C   SER B 114      64.913  39.017  58.349  1.00 11.20           C
ATOM    909  O   SER B 114      65.659  38.232  57.759  1.00 13.41           O
ATOM    910  CB  SER B 114      62.720  39.461  57.294  1.00 13.43           C
ATOM    911  OG  SER B 114      62.785  40.865  57.364  1.00 16.29           O
ATOM    912  N   ALA B 115      65.414  40.108  58.964  1.00 12.45           N
ATOM    913  CA  ALA B 115      66.863  40.322  58.964  1.00 11.04           C
ATOM    914  C   ALA B 115      67.613  39.277  59.739  1.00 11.31           C
ATOM    915  O   ALA B 115      68.645  38.741  59.331  1.00 11.75           O
ATOM    916  CB  ALA B 115      67.147  41.745  59.513  1.00 10.94           C
ATOM    917  N   TYR B 116      67.046  38.958  60.939  1.00 11.98           N
ATOM    918  CA  TYR B 116      67.630  37.936  61.775  1.00 11.04           C
ATOM    919  C   TYR B 116      67.743  36.606  61.045  1.00 10.55           C
ATOM    920  O   TYR B 116      68.723  35.894  61.069  1.00 11.58           O
ATOM    921  CB  TYR B 116      66.767  37.761  63.064  1.00 12.72           C
ATOM    922  CG  TYR B 116      67.186  36.584  63.896  1.00 11.87           C
ATOM    923  CD1 TYR B 116      68.147  36.689  64.899  1.00 14.04           C
ATOM    924  CD2 TYR B 116      66.610  35.322  63.680  1.00 12.37           C
ATOM    925  CE1 TYR B 116      68.534  35.581  65.664  1.00 14.48           C
ATOM    926  CE2 TYR B 116      66.979  34.231  64.413  1.00 14.94           C
ATOM    927  CZ  TYR B 116      67.934  34.353  65.400  1.00 14.70           C
ATOM    928  OH  TYR B 116      68.291  33.250  66.147  1.00 16.29           O
ATOM    929  N   GLU B 117      66.590  36.326  60.384  1.00 10.93           N
ATOM    930  CA  GLU B 117      66.604  35.032  59.682  1.00 12.91           C
ATOM    931  C   GLU B 117      67.611  34.945  58.543  1.00 10.28           C
ATOM    932  O   GLU B 117      68.212  33.891  58.310  1.00 10.85           O
ATOM    933  CB  GLU B 117      65.177  34.752  59.196  1.00 13.82           C
ATOM    934  CG  GLU B 117      64.230  34.332  60.423  1.00 15.46           C
ATOM    935  CD  GLU B 117      62.893  34.563  59.737  1.00 12.78           C
ATOM    936  OE1 GLU B 117      62.878  35.124  58.618  1.00 55.46           O
ATOM    937  OE2 GLU B 117      61.852  34.178  60.310  1.00 92.70           O
ATOM    938  N   LEU B 118      67.840  36.103  57.849  1.00 11.83           N
ATOM    939  CA  LEU B 118      68.890  36.057  56.815  1.00 10.49           C
ATOM    940  C   LEU B 118      70.254  35.812  57.403  1.00  9.89           C
ATOM    941  O   LEU B 118      71.074  35.061  56.921  1.00 11.68           O
ATOM    942  CB  LEU B 118      68.891  37.389  56.044  1.00 11.79           C
ATOM    943  CG  LEU B 118      67.711  37.643  55.108  1.00 10.67           C
ATOM    944  CD1 LEU B 118      67.618  39.088  54.674  1.00 14.59           C
ATOM    945  CD2 LEU B 118      67.844  36.721  53.897  1.00 15.27           C
ATOM    946  N   VAL B 119      70.536  36.518  58.534  1.00 11.18           N
ATOM    947  CA  VAL B 119      71.835  36.325  59.205  1.00 11.93           C
ATOM    948  C   VAL B 119      72.071  34.875  59.608  1.00  8.34           C
ATOM    949  O   VAL B 119      73.090  34.270  59.338  1.00 10.91           O
ATOM    950  CB  VAL B 119      71.929  37.268  60.430  1.00 12.66           C
ATOM    951  CG1 VAL B 119      73.154  36.932  61.292  1.00 13.10           C
ATOM    952  CG2 VAL B 119      71.927  38.741  59.975  1.00 11.54           C
ATOM    953  N   LYS B 120      71.036  34.349  60.330  1.00 11.14           N
ATOM    954  CA  LYS B 120      71.203  33.018  60.890  1.00 11.86           C
ATOM    955  C   LYS B 120      71.230  31.911  59.825  1.00  9.79           C
ATOM    956  O   LYS B 120      72.079  31.027  59.863  1.00 11.26           O
ATOM    957  CB  LYS B 120      70.059  32.757  61.893  1.00 11.94           C
ATOM    958  CG  LYS B 120      70.194  31.357  62.512  1.00 12.77           C
ATOM    959  CD  LYS B 120      69.030  31.177  63.509  1.00 16.99           C
ATOM    960  CE  LYS B 120      68.991  29.687  63.894  1.00 17.21           C
ATOM    961  NZ  LYS B 120      67.879  29.519  64.906  1.00 24.02           N
ATOM    962  N   THR B 121      70.231  31.985  58.939  1.00 11.57           N
ATOM    963  CA  THR B 121      70.107  30.851  57.992  1.00 11.12           C
ATOM    964  C   THR B 121      71.328  30.633  57.151  1.00 14.56           C
ATOM    965  O   THR B 121      71.688  29.475  56.867  1.00 12.83           O
ATOM    966  CB  THR B 121      68.894  31.147  57.095  1.00 14.54           C
ATOM    967  OG1 THR B 121      67.699  31.186  57.895  1.00 13.19           O
ATOM    968  CG2 THR B 121      68.721  30.075  56.004  1.00 14.17           C
ATOM    969  N   TYR B 122      71.996  31.719  56.716  1.00 10.72           N
ATOM    970  CA  TYR B 122      73.093  31.592  55.778  1.00 10.44           C
ATOM    971  C   TYR B 122      74.460  31.661  56.424  1.00 11.66           C
ATOM    972  O   TYR B 122      75.465  31.720  55.696  1.00 12.22           O
ATOM    973  CB  TYR B 122      72.908  32.664  54.645  1.00 10.89           C
ATOM    974  CG  TYR B 122      71.548  32.450  54.014  1.00 10.98           C
ATOM    975  CD1 TYR B 122      71.402  31.354  53.123  1.00 10.31           C
ATOM    976  CD2 TYR B 122      70.444  33.222  54.272  1.00 10.42           C
ATOM    977  CE1 TYR B 122      70.156  31.150  52.539  1.00  9.62           C
ATOM    978  CE2 TYR B 122      69.209  33.003  53.709  1.00 11.34           C
ATOM    979  CZ  TYR B 122      69.089  31.921  52.814  1.00 10.34           C
ATOM    980  OH  TYR B 122      67.834  31.720  52.274  1.00 13.03           O
ATOM    981  N   GLY B 123      74.551  31.599  57.787  1.00 10.78           N
ATOM    982  CA  GLY B 123      75.861  31.482  58.376  1.00 12.42           C
ATOM    983  C   GLY B 123      76.614  32.804  58.597  1.00  9.44           C
ATOM    984  O   GLY B 123      77.805  32.745  58.801  1.00 11.10           O
ATOM    985  N   PHE B 124      75.889  33.901  58.570  1.00 10.87           N
ATOM    986  CA  PHE B 124      76.530  35.190  58.884  1.00 10.39           C
ATOM    987  C   PHE B 124      76.840  35.301  60.378  1.00 12.20           C
ATOM    988  O   PHE B 124      76.167  34.677  61.210  1.00 12.17           O
ATOM    989  CB  PHE B 124      75.634  36.329  58.429  1.00  9.10           C
ATOM    990  CG  PHE B 124      75.572  36.449  56.906  1.00  9.56           C
ATOM    991  CD1 PHE B 124      76.634  37.045  56.233  1.00  9.54           C
ATOM    992  CD2 PHE B 124      74.482  35.987  56.203  1.00  9.29           C
ATOM    993  CE1 PHE B 124      76.553  37.201  54.836  1.00  9.52           C
ATOM    994  CE2 PHE B 124      74.395  36.153  54.831  1.00  9.38           C
ATOM    995  CZ  PHE B 124      75.470  36.739  54.155  1.00 10.16           C
ATOM    996  N   ASP B 125      77.830  36.136  60.667  1.00  9.78           N
ATOM    997  CA  ASP B 125      78.185  36.442  62.060  1.00  8.93           C
ATOM    998  C   ASP B 125      77.459  37.679  62.512  1.00 10.46           C
ATOM    999  O   ASP B 125      77.554  37.976  63.731  1.00 11.48           O
ATOM   1000  CB  ASP B 125      79.675  36.704  62.165  1.00  9.93           C
ATOM   1001  CG  ASP B 125      80.408  35.458  61.744  1.00 12.72           C
ATOM   1002  OD1 ASP B 125      80.211  34.386  62.400  1.00 15.76           O
ATOM   1003  OD2 ASP B 125      81.191  35.424  60.782  1.00 13.03           O
ATOM   1004  N   GLY B 126      76.765  38.425  61.671  1.00  9.43           N
ATOM   1005  CA  GLY B 126      76.077  39.613  62.124  1.00  9.38           C
ATOM   1006  C   GLY B 126      75.514  40.407  60.937  1.00 10.69           C
ATOM   1007  O   GLY B 126      75.567  39.932  59.776  1.00  9.97           O
ATOM   1008  N   LEU B 127      75.005  41.555  61.279  1.00  9.13           N
ATOM   1009  CA  LEU B 127      74.241  42.405  60.409  1.00  9.86           C
ATOM   1010  C   LEU B 127      74.860  43.787  60.375  1.00 10.23           C
ATOM   1011  O   LEU B 127      75.209  44.336  61.417  1.00 10.60           O
ATOM   1012  CB  LEU B 127      72.835  42.530  60.984  1.00  9.99           C
ATOM   1013  CG  LEU B 127      71.795  43.227  60.117  1.00 10.84           C
ATOM   1014  CD1 LEU B 127      71.457  42.392  58.880  1.00 11.17           C
ATOM   1015  CD2 LEU B 127      70.537  43.440  60.957  1.00 13.28           C
ATOM   1016  N   ASP B 128      74.943  44.374  59.191  1.00  9.15           N
ATOM   1017  CA  ASP B 128      75.343  45.763  59.024  1.00  8.30           C
ATOM   1018  C   ASP B 128      74.159  46.585  58.582  1.00  9.66           C
ATOM   1019  O   ASP B 128      73.575  46.235  57.519  1.00 10.83           O
ATOM   1020  CB  ASP B 128      76.466  45.852  57.975  1.00  7.30           C
ATOM   1021  CG  ASP B 128      76.808  47.292  57.630  1.00  8.93           C
ATOM   1022  OD1 ASP B 128      77.079  48.179  58.497  1.00  8.76           O
ATOM   1023  OD2 ASP B 128      76.793  47.654  56.391  1.00  9.17           O
ATOM   1024  N   LEU B 129      73.731  47.592  59.313  1.00  7.86           N
ATOM   1025  CA  LEU B 129      72.685  48.480  58.884  1.00  9.20           C
ATOM   1026  C   LEU B 129      73.305  49.675  58.169  1.00  9.28           C
ATOM   1027  O   LEU B 129      73.699  50.638  58.815  1.00  9.70           O
ATOM   1028  CB  LEU B 129      71.830  48.977  60.067  1.00  8.99           C
ATOM   1029  CG  LEU B 129      71.055  47.888  60.793  1.00 10.53           C
ATOM   1030  CD1 LEU B 129      70.371  48.450  62.032  1.00 12.73           C
ATOM   1031  CD2 LEU B 129      70.024  47.243  59.830  1.00 12.02           C
ATOM   1032  N   ALA B 130      73.350  49.569  56.841  1.00  8.31           N
ATOM   1033  CA  ALA B 130      73.871  50.679  56.018  1.00  8.53           C
ATOM   1034  C   ALA B 130      72.647  51.445  55.601  1.00  9.28           C
ATOM   1035  O   ALA B 130      72.149  51.371  54.474  1.00  9.48           O
ATOM   1036  CB  ALA B 130      74.719  50.086  54.910  1.00  8.81           C
ATOM   1037  N   TYR B 131      72.087  52.164  56.608  1.00  7.99           N
ATOM   1038  CA  TYR B 131      70.725  52.650  56.442  1.00  9.19           C
ATOM   1039  C   TYR B 131      70.605  53.787  55.446  1.00  8.73           C
ATOM   1040  O   TYR B 131      71.309  54.784  55.527  1.00  9.06           O
ATOM   1041  CB  TYR B 131      70.189  53.068  57.824  1.00 10.01           C
ATOM   1042  CG  TYR B 131      68.675  52.915  57.949  1.00  8.50           C
ATOM   1043  CD1 TYR B 131      68.173  51.658  58.248  1.00 10.05           C
ATOM   1044  CD2 TYR B 131      67.836  53.986  57.787  1.00 10.83           C
ATOM   1045  CE1 TYR B 131      66.793  51.503  58.381  1.00 11.42           C
ATOM   1046  CE2 TYR B 131      66.443  53.858  57.902  1.00 10.28           C
ATOM   1047  CZ  TYR B 131      65.969  52.605  58.211  1.00  9.77           C
ATOM   1048  OH  TYR B 131      64.605  52.386  58.303  1.00 11.89           O
ATOM   1049  N   GLN B 132      69.632  53.661  54.503  1.00  8.89           N
ATOM   1050  CA  GLN B 132      69.548  54.646  53.427  1.00  9.26           C
ATOM   1051  C   GLN B 132      68.650  55.804  53.802  1.00 12.63           C
ATOM   1052  O   GLN B 132      67.556  56.056  53.274  1.00 12.85           O
ATOM   1053  CB  GLN B 132      68.992  53.976  52.146  1.00  9.72           C
ATOM   1054  CG  GLN B 132      69.924  52.957  51.592  1.00 10.11           C
ATOM   1055  CD  GLN B 132      69.500  52.264  50.290  1.00  8.14           C
ATOM   1056  OE1 GLN B 132      70.242  51.389  49.833  1.00 10.14           O
ATOM   1057  NE2 GLN B 132      68.371  52.715  49.748  1.00 10.40           N
ATOM   1058  N   PHE B 133      69.155  56.595  54.765  1.00 10.26           N
ATOM   1059  CA  PHE B 133      68.598  57.864  55.121  1.00  9.43           C
ATOM   1060  C   PHE B 133      68.593  58.844  53.951  1.00 10.55           C
ATOM   1061  O   PHE B 133      69.460  58.740  53.059  1.00 11.05           O
ATOM   1062  CB  PHE B 133      69.469  58.488  56.240  1.00 10.28           C
ATOM   1063  CG  PHE B 133      69.302  57.813  57.601  1.00 10.66           C
ATOM   1064  CD1 PHE B 133      68.161  58.029  58.377  1.00 10.62           C
ATOM   1065  CD2 PHE B 133      70.327  57.013  58.075  1.00 10.60           C
ATOM   1066  CE1 PHE B 133      68.073  57.435  59.643  1.00 11.53           C
ATOM   1067  CE2 PHE B 133      70.211  56.408  59.326  1.00 12.24           C
ATOM   1068  CZ  PHE B 133      69.089  56.619  60.105  1.00 11.38           C
ATOM   1069  N   PRO B 134      67.727  59.837  54.010  1.00  9.42           N
ATOM   1070  CA  PRO B 134      67.877  60.999  53.157  1.00 11.81           C
ATOM   1071  C   PRO B 134      69.265  61.613  53.351  1.00 12.13           C
ATOM   1072  O   PRO B 134      69.795  61.582  54.479  1.00 12.89           O
ATOM   1073  CB  PRO B 134      66.802  61.978  53.686  1.00 12.25           C
ATOM   1074  CG  PRO B 134      65.773  61.042  54.282  1.00 13.36           C
ATOM   1075  CD  PRO B 134      66.605  59.978  54.953  1.00 11.40           C
ATOM   1076  N   LYS B 135      69.852  62.162  52.302  1.00 10.68           N
ATOM   1077  CA  LYS B 135      71.179  62.733  52.357  1.00  9.89           C
ATOM   1078  C   LYS B 135      71.160  64.279  52.425  1.00 10.43           C
ATOM   1079  O   LYS B 135      70.099  64.871  52.155  1.00 12.11           O
ATOM   1080  CB  LYS B 135      72.019  62.287  51.144  1.00 11.27           C
ATOM   1081  CG  LYS B 135      72.221  60.774  51.073  1.00 11.03           C
ATOM   1082  CD  LYS B 135      73.069  60.400  49.840  1.00 11.20           C
ATOM   1083  CE  LYS B 135      73.128  58.890  49.608  1.00 11.89           C
ATOM   1084  NZ  LYS B 135      73.867  58.169  50.687  1.00 10.51           N
ATOM   1085  N   ASN B 136      72.296  64.860  52.748  1.00 10.70           N
ATOM   1086  CA  ASN B 136      72.445  66.317  52.583  1.00 12.42           C
ATOM   1087  C   ASN B 136      71.953  66.725  51.187  1.00 13.20           C
ATOM   1088  O   ASN B 136      72.224  66.005  50.203  1.00 12.77           O
ATOM   1089  CB  ASN B 136      73.904  66.706  52.694  1.00 12.48           C
ATOM   1090  CG  ASN B 136      74.588  66.493  54.037  1.00 10.62           C
ATOM   1091  OD1 ASN B 136      73.923  66.849  55.023  1.00 12.15           O
ATOM   1092  ND2 ASN B 136      75.787  66.013  54.061  1.00 11.32           N
ATOM   1093  N   LYS B 137      71.248  67.832  51.085  1.00 13.05           N
ATOM   1094  CA  LYS B 137      70.870  68.297  49.721  1.00 13.47           C
ATOM   1095  C   LYS B 137      72.107  68.756  48.994  1.00 15.99           C
ATOM   1096  O   LYS B 137      72.907  69.557  49.474  1.00 16.15           O
ATOM   1097  CB  LYS B 137      69.829  69.415  49.861  1.00 15.54           C
ATOM   1098  CG  LYS B 137      69.496  70.076  48.516  1.00 20.28           C
ATOM   1099  CD  LYS B 137      68.418  71.154  48.696  1.00 21.79           C
ATOM   1100  CE  LYS B 137      67.954  71.611  47.301  1.00 26.20           C
ATOM   1101  NZ  LYS B 137      67.273  72.937  47.421  1.00 56.51           N
ATOM   1102  N   PRO B 138      72.336  68.269  47.749  1.00 14.37           N
ATOM   1103  CA  PRO B 138      73.483  68.767  47.032  1.00 14.73           C
ATOM   1104  C   PRO B 138      73.346  70.263  46.700  1.00 16.36           C
ATOM   1105  O   PRO B 138      72.247  70.722  46.465  1.00 16.30           O
ATOM   1106  CB  PRO B 138      73.427  67.992  45.705  1.00 15.43           C
ATOM   1107  CG  PRO B 138      72.436  66.929  45.863  1.00 17.42           C
ATOM   1108  CD  PRO B 138      71.572  67.248  47.045  1.00 13.88           C
ATOM   1109  N   ARG B 139      74.485  70.935  46.748  1.00 16.65           N
ATOM   1110  CA  ARG B 139      74.398  72.384  46.540  1.00 18.66           C
ATOM   1111  C   ARG B 139      74.577  72.649  45.065  1.00 19.69           C
ATOM   1112  O   ARG B 139      75.476  72.073  44.463  1.00 23.51           O
ATOM   1113  CB  ARG B 139      75.436  73.115  47.393  1.00 20.81           C
ATOM   1114  CG  ARG B 139      75.227  74.634  47.373  1.00 24.34           C
ATOM   1115  CD  ARG B 139      76.280  75.256  48.304  1.00 30.02           C
ATOM   1116  NE  ARG B 139      77.599  75.014  47.725  1.00 24.53           N
ATOM   1117  CZ  ARG B 139      78.742  75.466  48.236  1.00 23.12           C
ATOM   1118  NH1 ARG B 139      78.742  76.208  49.348  1.00 19.75           N
ATOM   1119  NH2 ARG B 139      79.840  75.131  47.566  1.00 22.49           N
ATOM   1120  N   LYS B 140      73.720  73.495  44.542  1.00 22.53           N
ATOM   1121  CA  LYS B 140      73.794  73.801  43.112  1.00 29.84           C
ATOM   1122  C   LYS B 140      75.012  74.686  42.853  1.00 50.71           C
ATOM   1123  O   LYS B 140      75.608  75.240  43.779  1.00 53.05           O
ATOM   1124  CB  LYS B 140      72.528  74.482  42.625  1.00 38.96           C
ATOM   1125  CG  LYS B 140      71.341  73.605  42.284  1.00 60.67           C
ATOM   1126  CD  LYS B 140      71.634  72.117  42.266  1.00 75.84           C
ATOM   1127  CE  LYS B 140      70.633  71.315  43.059  1.00 83.91           C
ATOM   1128  NZ  LYS B 140      69.279  71.247  42.426  1.00 99.63           N
ATOM   1129  N   VAL B 141      75.342  74.767  41.574  1.00 55.39           N
ATOM   1130  CA  VAL B 141      76.448  75.542  41.043  1.00 68.95           C
ATOM   1131  C   VAL B 141      77.744  74.731  41.012  1.00 67.59           C
ATOM   1132  O   VAL B 141      78.173  74.371  39.908  1.00 41.61           O
ATOM   1133  CB  VAL B 141      76.670  76.837  41.844  1.00 78.91           C
ATOM   1134  CG1 VAL B 141      78.136  77.239  41.795  1.00106.89           C
ATOM   1135  CG2 VAL B 141      75.770  77.939  41.293  1.00 72.28           C
ATOM   1136  N   ILE B 161      64.343  72.385  53.568  1.00 32.17           N
ATOM   1137  CA  ILE B 161      64.669  71.334  54.540  1.00 26.50           C
ATOM   1138  C   ILE B 161      64.445  69.946  53.979  1.00 20.33           C
ATOM   1139  O   ILE B 161      63.363  69.537  53.556  1.00 21.27           O
ATOM   1140  CB  ILE B 161      63.844  71.503  55.823  1.00 33.70           C
ATOM   1141  CG1 ILE B 161      64.467  72.556  56.759  1.00 42.08           C
ATOM   1142  CG2 ILE B 161      63.641  70.214  56.594  1.00 35.65           C
ATOM   1143  CD1 ILE B 161      65.125  71.886  57.962  1.00 74.34           C
ATOM   1144  N   VAL B 162      65.513  69.133  54.000  1.00 17.89           N
ATOM   1145  CA  VAL B 162      65.307  67.798  53.426  1.00 15.34           C
ATOM   1146  C   VAL B 162      64.316  66.927  54.170  1.00 16.41           C
ATOM   1147  O   VAL B 162      63.522  66.214  53.574  1.00 16.55           O
[truncated: 2,384,395 more chars]
