# Supplementary material for: Growing Glycans in Rosetta: Accurate de novo glycan modeling, density fitting, and rational sequon design
Source: PLoS Comput Biol. 2024 Jun 24;20(6):e1011895. doi: 10.1371/journal.pcbi.1011895 (PMC11288642; doi:10.1371/journal.pcbi.1011895)
Supplement: S1 Data — Please see README for a full description of each component. Briefly, these include the following scripts: create_substituted_JD.py—Used to create substituted job description file for rosetta_scripts_jd3; create_symmetry_mates.py—This was used to create symmetry mates with a 12 A radius; density_build_example.xml—An an example of a main job definition file before being substituted for each glycan; density_build_example_substituted.xml—Substituted version; glycan_bm_plots.py—Tools used for plotting all benchmark experiments from Rosetta JSON files.; glycan_conformer_table.txt—The resultant glycan conformer table used in Rosetta and benchmarked against; glycan_tree_relax.xml—Main script used for de novo benchmarking.; glycan_tree_relax_dens.xml—Main script used for density building.; glycan_tree_relax_with_solvation.xml—Script used for running the GTM with explicit waters; glycan_water_mediated_hbonds.xml—Script for calculating water mediated hydrogen bonds; pdb_roots_density_sym.txt—Benchmark glycan list used for create_substituted_JD.py; refine_with_map_dih2.xml—Script used for refining input structures into the rosetta energy function using density. (ZIP) [file pcbi.1011895.s027.zip › supplemental_data/symmetrized_structures/1ioo_symm.pdb]

ATOM      1  N   ASP A   1       6.911 -32.897  22.390  1.00 33.67           N
ATOM      2  CA  ASP A   1       6.193 -32.510  23.635  1.00 32.92           C
ATOM      3  C   ASP A   1       6.263 -33.633  24.665  1.00 31.72           C
ATOM      4  O   ASP A   1       6.007 -34.797  24.348  1.00 33.28           O
ATOM      5  CB  ASP A   1       4.731 -32.184  23.315  1.00 34.06           C
ATOM      6  CG  ASP A   1       3.936 -31.819  24.547  1.00 35.76           C
ATOM      7  OD1 ASP A   1       4.437 -31.007  25.350  1.00 35.97           O
ATOM      8  OD2 ASP A   1       2.810 -32.338  24.711  1.00 36.96           O
ATOM      9  N   PHE A   2       6.620 -33.280  25.894  1.00 28.90           N
ATOM     10  CA  PHE A   2       6.723 -34.260  26.963  1.00 25.56           C
ATOM     11  C   PHE A   2       5.342 -34.766  27.373  1.00 24.46           C
ATOM     12  O   PHE A   2       4.321 -34.200  26.978  1.00 24.89           O
ATOM     13  CB  PHE A   2       7.487 -33.665  28.149  1.00 24.14           C
ATOM     14  CG  PHE A   2       6.855 -32.438  28.727  1.00 20.71           C
ATOM     15  CD1 PHE A   2       6.105 -32.520  29.893  1.00 20.10           C
ATOM     16  CD2 PHE A   2       7.006 -31.200  28.111  1.00 21.13           C
ATOM     17  CE1 PHE A   2       5.515 -31.391  30.441  1.00 18.06           C
ATOM     18  CE2 PHE A   2       6.416 -30.061  28.651  1.00 18.63           C
ATOM     19  CZ  PHE A   2       5.668 -30.158  29.822  1.00 19.66           C
ATOM     20  N   GLU A   3       5.314 -35.823  28.177  1.00 23.28           N
ATOM     21  CA  GLU A   3       4.058 -36.452  28.568  1.00 22.20           C
ATOM     22  C   GLU A   3       3.439 -35.835  29.822  1.00 20.03           C
ATOM     23  O   GLU A   3       2.218 -35.717  29.905  1.00 19.73           O
ATOM     24  CB  GLU A   3       4.276 -37.952  28.770  1.00 23.83           C
ATOM     25  CG  GLU A   3       4.843 -38.644  27.536  1.00 28.01           C
ATOM     26  CD  GLU A   3       4.972 -40.143  27.706  1.00 29.45           C
ATOM     27  OE1 GLU A   3       5.554 -40.581  28.718  1.00 30.15           O
ATOM     28  OE2 GLU A   3       4.495 -40.885  26.820  1.00 32.77           O
ATOM     29  N   TYR A   4       4.255 -35.453  30.799  1.00 18.55           N
ATOM     30  CA  TYR A   4       3.694 -34.897  32.029  1.00 15.78           C
ATOM     31  C   TYR A   4       4.691 -34.038  32.790  1.00 14.32           C
ATOM     32  O   TYR A   4       5.885 -34.019  32.492  1.00 13.55           O
ATOM     33  CB  TYR A   4       3.226 -36.040  32.942  1.00 14.38           C
ATOM     34  CG  TYR A   4       4.349 -36.938  33.431  1.00 15.07           C
ATOM     35  CD1 TYR A   4       5.006 -36.680  34.635  1.00 15.33           C
ATOM     36  CD2 TYR A   4       4.786 -38.022  32.667  1.00 16.17           C
ATOM     37  CE1 TYR A   4       6.070 -37.476  35.062  1.00 16.13           C
ATOM     38  CE2 TYR A   4       5.848 -38.822  33.083  1.00 15.18           C
ATOM     39  CZ  TYR A   4       6.487 -38.547  34.275  1.00 16.09           C
ATOM     40  OH  TYR A   4       7.556 -39.320  34.669  1.00 17.71           O
ATOM     41  N   LEU A   5       4.170 -33.307  33.769  1.00 12.26           N
ATOM     42  CA  LEU A   5       4.978 -32.492  34.660  1.00 11.46           C
ATOM     43  C   LEU A   5       4.934 -33.086  36.051  1.00 10.36           C
ATOM     44  O   LEU A   5       3.856 -33.406  36.552  1.00 12.02           O
ATOM     45  CB  LEU A   5       4.427 -31.068  34.762  1.00 11.41           C
ATOM     46  CG  LEU A   5       4.641 -30.042  33.661  1.00 13.84           C
ATOM     47  CD1 LEU A   5       3.832 -28.798  34.002  1.00 13.40           C
ATOM     48  CD2 LEU A   5       6.121 -29.700  33.549  1.00 12.60           C
ATOM     49  N   GLN A   6       6.090 -33.263  36.673  1.00  9.14           N
ATOM     50  CA  GLN A   6       6.109 -33.793  38.018  1.00 10.12           C
ATOM     51  C   GLN A   6       6.581 -32.752  39.014  1.00  9.57           C
ATOM     52  O   GLN A   6       7.723 -32.294  38.956  1.00  9.71           O
ATOM     53  CB  GLN A   6       7.011 -35.032  38.129  1.00 11.93           C
ATOM     54  CG  GLN A   6       7.007 -35.586  39.554  1.00 14.57           C
ATOM     55  CD  GLN A   6       7.908 -36.781  39.760  1.00 18.92           C
ATOM     56  OE1 GLN A   6       7.957 -37.344  40.854  1.00 23.28           O
ATOM     57  NE2 GLN A   6       8.630 -37.175  38.717  1.00 23.46           N
ATOM     58  N   LEU A   7       5.678 -32.328  39.891  1.00  8.76           N
ATOM     59  CA  LEU A   7       6.060 -31.427  40.958  1.00  9.28           C
ATOM     60  C   LEU A   7       6.662 -32.245  42.084  1.00  9.09           C
ATOM     61  O   LEU A   7       6.001 -33.132  42.632  1.00  9.47           O
ATOM     62  CB  LEU A   7       4.847 -30.647  41.483  1.00  9.65           C
ATOM     63  CG  LEU A   7       5.139 -29.725  42.676  1.00  9.17           C
ATOM     64  CD1 LEU A   7       5.928 -28.507  42.214  1.00 10.78           C
ATOM     65  CD2 LEU A   7       3.830 -29.292  43.324  1.00 10.95           C
ATOM     66  N   VAL A   8       7.930 -32.000  42.387  1.00  8.59           N
ATOM     67  CA  VAL A   8       8.601 -32.741  43.439  1.00  8.64           C
ATOM     68  C   VAL A   8       8.739 -31.901  44.686  1.00  9.10           C
ATOM     69  O   VAL A   8       9.400 -30.861  44.676  1.00  9.39           O
ATOM     70  CB  VAL A   8       9.996 -33.215  42.994  1.00  9.61           C
ATOM     71  CG1 VAL A   8      10.646 -34.040  44.105  1.00 11.07           C
ATOM     72  CG2 VAL A   8       9.874 -34.030  41.714  1.00 11.09           C
ATOM     73  N   LEU A   9       8.096 -32.349  45.757  1.00  8.22           N
ATOM     74  CA  LEU A   9       8.137 -31.642  47.028  1.00  9.43           C
ATOM     75  C   LEU A   9       9.023 -32.369  48.026  1.00  9.95           C
ATOM     76  O   LEU A   9       8.868 -33.568  48.262  1.00  9.84           O
ATOM     77  CB  LEU A   9       6.728 -31.498  47.609  1.00 10.79           C
ATOM     78  CG  LEU A   9       5.737 -30.708  46.743  1.00  8.82           C
ATOM     79  CD1 LEU A   9       4.355 -30.756  47.382  1.00 12.68           C
ATOM     80  CD2 LEU A   9       6.195 -29.265  46.580  1.00 13.45           C
ATOM     81  N   THR A  10       9.949 -31.622  48.609  1.00  9.23           N
ATOM     82  CA  THR A  10      10.887 -32.152  49.581  1.00 11.12           C
ATOM     83  C   THR A  10      10.377 -31.983  51.007  1.00 10.75           C
ATOM     84  O   THR A  10       9.751 -30.979  51.338  1.00  9.49           O
ATOM     85  CB  THR A  10      12.219 -31.365  49.549  1.00 13.05           C
ATOM     86  OG1 THR A  10      12.879 -31.562  48.296  1.00 18.66           O
ATOM     87  CG2 THR A  10      13.122 -31.788  50.700  1.00 15.82           C
ATOM     88  N   TRP A  11      10.602 -33.000  51.829  1.00 10.32           N
ATOM     89  CA  TRP A  11      10.355 -32.875  53.251  1.00  9.12           C
ATOM     90  C   TRP A  11      11.683 -32.471  53.887  1.00  9.06           C
ATOM     91  O   TRP A  11      12.584 -33.294  54.018  1.00  8.54           O
ATOM     92  CB  TRP A  11       9.846 -34.199  53.837  1.00  9.60           C
ATOM     93  CG  TRP A  11       9.572 -34.135  55.323  1.00  9.56           C
ATOM     94  CD1 TRP A  11      10.089 -34.956  56.283  1.00 10.49           C
ATOM     95  CD2 TRP A  11       8.740 -33.186  56.011  1.00  9.39           C
ATOM     96  NE1 TRP A  11       9.638 -34.579  57.523  1.00 11.51           N
ATOM     97  CE2 TRP A  11       8.810 -33.495  57.388  1.00  9.49           C
ATOM     98  CE3 TRP A  11       7.945 -32.106  55.597  1.00  8.12           C
ATOM     99  CZ2 TRP A  11       8.117 -32.762  58.357  1.00 10.38           C
ATOM    100  CZ3 TRP A  11       7.254 -31.372  56.562  1.00 10.23           C
ATOM    101  CH2 TRP A  11       7.348 -31.707  57.928  1.00  9.97           C
ATOM    102  N   PRO A  12      11.852 -31.174  54.210  1.00  8.19           N
ATOM    103  CA  PRO A  12      13.081 -30.618  54.790  1.00  9.23           C
ATOM    104  C   PRO A  12      13.782 -31.416  55.872  1.00  9.69           C
ATOM    105  O   PRO A  12      14.998 -31.613  55.807  1.00  8.55           O
ATOM    106  CB  PRO A  12      12.652 -29.230  55.242  1.00 10.00           C
ATOM    107  CG  PRO A  12      11.660 -28.861  54.179  1.00  9.37           C
ATOM    108  CD  PRO A  12      10.825 -30.124  54.113  1.00  8.33           C
ATOM    109  N   ALA A  13      13.037 -31.870  56.872  1.00  8.73           N
ATOM    110  CA  ALA A  13      13.646 -32.634  57.950  1.00 10.53           C
ATOM    111  C   ALA A  13      14.403 -33.840  57.407  1.00 10.22           C
ATOM    112  O   ALA A  13      15.496 -34.160  57.874  1.00 12.33           O
ATOM    113  CB  ALA A  13      12.588 -33.067  58.945  1.00  9.77           C
ATOM    114  N   SER A  14      13.824 -34.509  56.416  1.00  9.99           N
ATOM    115  CA  SER A  14      14.473 -35.666  55.820  1.00 10.23           C
ATOM    116  C   SER A  14      15.644 -35.240  54.935  1.00 10.29           C
ATOM    117  O   SER A  14      16.725 -35.825  54.994  1.00 11.02           O
ATOM    118  CB  SER A  14      13.468 -36.475  54.998  1.00 11.92           C
ATOM    119  OG  SER A  14      14.059 -37.659  54.493  1.00 13.01           O
ATOM    120  N   PHE A  15      15.431 -34.214  54.118  1.00  8.63           N
ATOM    121  CA  PHE A  15      16.483 -33.748  53.231  1.00  9.15           C
ATOM    122  C   PHE A  15      17.733 -33.348  54.010  1.00  9.36           C
ATOM    123  O   PHE A  15      18.848 -33.675  53.612  1.00 10.03           O
ATOM    124  CB  PHE A  15      16.013 -32.545  52.406  1.00 10.12           C
ATOM    125  CG  PHE A  15      17.043 -32.048  51.431  1.00 11.21           C
ATOM    126  CD1 PHE A  15      17.099 -32.560  50.140  1.00 14.26           C
ATOM    127  CD2 PHE A  15      17.985 -31.104  51.823  1.00 11.51           C
ATOM    128  CE1 PHE A  15      18.084 -32.139  49.247  1.00 13.90           C
ATOM    129  CE2 PHE A  15      18.977 -30.675  50.947  1.00 13.96           C
ATOM    130  CZ  PHE A  15      19.027 -31.194  49.653  1.00 14.18           C
ATOM    131  N   CYS A  16      17.545 -32.653  55.127  1.00  9.18           N
ATOM    132  CA  CYS A  16      18.680 -32.170  55.906  1.00  9.98           C
ATOM    133  C   CYS A  16      19.302 -33.263  56.768  1.00 11.35           C
ATOM    134  O   CYS A  16      20.365 -33.063  57.363  1.00 12.34           O
ATOM    135  CB  CYS A  16      18.272 -30.958  56.730  1.00 10.70           C
ATOM    136  SG  CYS A  16      17.948 -29.542  55.630  1.00 14.10           S
ATOM    137  N   TYR A  17      18.646 -34.415  56.840  1.00 11.35           N
ATOM    138  CA  TYR A  17      19.200 -35.537  57.582  1.00 12.26           C
ATOM    139  C   TYR A  17      20.067 -36.396  56.665  1.00 12.77           C
ATOM    140  O   TYR A  17      21.031 -37.022  57.106  1.00 13.79           O
ATOM    141  CB  TYR A  17      18.084 -36.406  58.174  1.00 11.70           C
ATOM    142  CG  TYR A  17      18.548 -37.300  59.303  1.00 13.57           C
ATOM    143  CD1 TYR A  17      18.832 -36.768  60.561  1.00 15.31           C
ATOM    144  CD2 TYR A  17      18.711 -38.672  59.115  1.00 14.73           C
ATOM    145  CE1 TYR A  17      19.263 -37.575  61.606  1.00 15.74           C
ATOM    146  CE2 TYR A  17      19.148 -39.492  60.160  1.00 16.17           C
ATOM    147  CZ  TYR A  17      19.418 -38.934  61.398  1.00 16.80           C
ATOM    148  OH  TYR A  17      19.827 -39.732  62.441  1.00 21.44           O
ATOM    149  N   ALA A  18      19.730 -36.397  55.379  1.00 12.64           N
ATOM    150  CA  ALA A  18      20.450 -37.192  54.395  1.00 14.65           C
ATOM    151  C   ALA A  18      21.483 -36.359  53.645  1.00 15.05           C
ATOM    152  O   ALA A  18      22.350 -36.904  52.959  1.00 16.43           O
ATOM    153  CB  ALA A  18      19.469 -37.799  53.408  1.00 13.69           C
ATOM    154  N   ASN A  19      21.385 -35.039  53.769  1.00 14.20           N
ATOM    155  CA  ASN A  19      22.315 -34.142  53.086  1.00 14.35           C
ATOM    156  C   ASN A  19      22.767 -33.023  54.004  1.00 15.68           C
ATOM    157  O   ASN A  19      22.146 -32.762  55.033  1.00 14.36           O
ATOM    158  CB  ASN A  19      21.641 -33.510  51.863  1.00 16.15           C
ATOM    159  CG  ASN A  19      21.022 -34.536  50.936  1.00 18.24           C
ATOM    160  OD1 ASN A  19      21.726 -35.275  50.247  1.00 21.22           O
ATOM    161  ND2 ASN A  19      19.696 -34.590  50.919  1.00 16.50           N
ATOM    162  N   HIS A  20      23.859 -32.364  53.634  1.00 16.08           N
ATOM    163  CA  HIS A  20      24.339 -31.240  54.412  1.00 17.37           C
ATOM    164  C   HIS A  20      23.553 -29.986  54.059  1.00 17.86           C
ATOM    165  O   HIS A  20      23.508 -29.582  52.896  1.00 18.92           O
ATOM    166  CB  HIS A  20      25.823 -30.986  54.159  1.00 19.32           C
ATOM    167  CG  HIS A  20      26.337 -29.765  54.851  1.00 21.30           C
ATOM    168  ND1 HIS A  20      26.376 -29.652  56.225  1.00 23.65           N
ATOM    169  CD2 HIS A  20      26.770 -28.578  54.363  1.00 22.92           C
ATOM    170  CE1 HIS A  20      26.808 -28.447  56.553  1.00 23.92           C
ATOM    171  NE2 HIS A  20      27.053 -27.776  55.441  1.00 23.59           N
ATOM    172  N   CYS A  21      22.926 -29.381  55.062  1.00 16.47           N
ATOM    173  CA  CYS A  21      22.133 -28.176  54.846  1.00 16.45           C
ATOM    174  C   CYS A  21      22.782 -26.956  55.464  1.00 16.05           C
ATOM    175  O   CYS A  21      23.352 -27.022  56.553  1.00 17.62           O
ATOM    176  CB  CYS A  21      20.735 -28.323  55.448  1.00 14.46           C
ATOM    177  SG  CYS A  21      19.639 -29.416  54.500  1.00 15.71           S
ATOM    178  N   GLU A  22      22.687 -25.836  54.756  1.00 14.41           N
ATOM    179  CA  GLU A  22      23.202 -24.570  55.248  1.00 14.71           C
ATOM    180  C   GLU A  22      22.058 -23.700  55.751  1.00 14.51           C
ATOM    181  O   GLU A  22      22.277 -22.667  56.381  1.00 17.97           O
ATOM    182  CB  GLU A  22      23.966 -23.835  54.146  1.00 15.83           C
ATOM    183  CG  GLU A  22      25.343 -24.409  53.842  1.00 19.24           C
ATOM    184  CD  GLU A  22      26.304 -24.291  55.015  1.00 22.29           C
ATOM    185  OE1 GLU A  22      26.216 -23.293  55.762  1.00 22.82           O
ATOM    186  OE2 GLU A  22      27.159 -25.186  55.180  1.00 23.12           O
ATOM    187  N   ARG A  23      20.834 -24.122  55.451  1.00 12.23           N
ATOM    188  CA  ARG A  23      19.636 -23.415  55.901  1.00 11.04           C
ATOM    189  C   ARG A  23      18.902 -24.235  56.946  1.00 12.00           C
ATOM    190  O   ARG A  23      19.010 -25.462  56.966  1.00 12.81           O
ATOM    191  CB  ARG A  23      18.641 -23.192  54.746  1.00 10.32           C
ATOM    192  CG  ARG A  23      19.125 -22.334  53.580  1.00  9.32           C
ATOM    193  CD  ARG A  23      19.421 -20.895  54.004  1.00 11.14           C
ATOM    194  NE  ARG A  23      18.218 -20.143  54.376  1.00 11.33           N
ATOM    195  CZ  ARG A  23      17.409 -19.534  53.513  1.00 11.08           C
ATOM    196  NH1 ARG A  23      17.667 -19.579  52.212  1.00 10.53           N
ATOM    197  NH2 ARG A  23      16.335 -18.875  53.952  1.00 10.77           N
ATOM    198  N   ILE A  24      18.178 -23.561  57.834  1.00 12.49           N
ATOM    199  CA  ILE A  24      17.360 -24.271  58.805  1.00 13.49           C
ATOM    200  C   ILE A  24      16.214 -24.944  58.069  1.00 12.31           C
ATOM    201  O   ILE A  24      15.565 -24.313  57.240  1.00 12.63           O
ATOM    202  CB  ILE A  24      16.765 -23.300  59.865  1.00 14.47           C
ATOM    203  CG1 ILE A  24      17.887 -22.679  60.703  1.00 15.31           C
ATOM    204  CG2 ILE A  24      15.773 -24.038  60.758  1.00 14.02           C
ATOM    205  CD1 ILE A  24      18.669 -23.670  61.537  1.00 15.66           C
ATOM    206  N   ALA A  25      15.985 -26.225  58.337  1.00 12.11           N
ATOM    207  CA  ALA A  25      14.928 -26.958  57.645  1.00 12.55           C
ATOM    208  C   ALA A  25      13.543 -26.451  58.029  1.00 13.23           C
ATOM    209  O   ALA A  25      13.168 -26.484  59.199  1.00 14.12           O
ATOM    210  CB  ALA A  25      15.033 -28.445  57.950  1.00 11.87           C
ATOM    211  N   PRO A  26      12.769 -25.948  57.049  1.00 11.94           N
ATOM    212  CA  PRO A  26      11.422 -25.464  57.370  1.00 11.61           C
ATOM    213  C   PRO A  26      10.558 -26.642  57.804  1.00 11.37           C
ATOM    214  O   PRO A  26      10.799 -27.772  57.385  1.00  9.87           O
ATOM    215  CB  PRO A  26      10.935 -24.890  56.043  1.00 12.18           C
ATOM    216  CG  PRO A  26      12.197 -24.447  55.379  1.00 12.07           C
ATOM    217  CD  PRO A  26      13.137 -25.589  55.667  1.00 10.92           C
ATOM    218  N   ASN A  27       9.559 -26.381  58.643  1.00 10.29           N
ATOM    219  CA  ASN A  27       8.656 -27.441  59.100  1.00 13.57           C
ATOM    220  C   ASN A  27       7.483 -27.599  58.143  1.00 13.44           C
ATOM    221  O   ASN A  27       6.335 -27.755  58.556  1.00 13.33           O
ATOM    222  CB  ASN A  27       8.128 -27.154  60.511  1.00 18.30           C
ATOM    223  CG  ASN A  27       7.177 -28.236  61.003  1.00 22.92           C
ATOM    224  OD1 ASN A  27       7.521 -29.418  61.022  1.00 25.94           O
ATOM    225  ND2 ASN A  27       5.973 -27.836  61.396  1.00 25.99           N
ATOM    226  N   ASN A  28       7.787 -27.561  56.854  1.00 11.50           N
ATOM    227  CA  ASN A  28       6.779 -27.696  55.821  1.00 10.75           C
ATOM    228  C   ASN A  28       7.429 -28.150  54.537  1.00 10.91           C
ATOM    229  O   ASN A  28       8.633 -27.965  54.354  1.00 10.84           O
ATOM    230  CB  ASN A  28       6.098 -26.346  55.608  1.00 10.67           C
ATOM    231  CG  ASN A  28       4.695 -26.468  55.041  1.00 11.36           C
ATOM    232  OD1 ASN A  28       4.190 -27.564  54.795  1.00 11.99           O
ATOM    233  ND2 ASN A  28       4.065 -25.313  54.847  1.00 12.85           N
ATOM    234  N   PHE A  29       6.652 -28.756  53.649  1.00 10.34           N
ATOM    235  CA  PHE A  29       7.206 -29.204  52.387  1.00  9.34           C
ATOM    236  C   PHE A  29       7.665 -28.025  51.557  1.00 10.46           C
ATOM    237  O   PHE A  29       7.066 -26.949  51.598  1.00 10.39           O
ATOM    238  CB  PHE A  29       6.187 -30.016  51.578  1.00  9.04           C
ATOM    239  CG  PHE A  29       5.878 -31.356  52.169  1.00  8.86           C
ATOM    240  CD1 PHE A  29       4.921 -31.483  53.166  1.00  9.97           C
ATOM    241  CD2 PHE A  29       6.567 -32.492  51.748  1.00  9.36           C
ATOM    242  CE1 PHE A  29       4.650 -32.717  53.743  1.00  8.22           C
ATOM    243  CE2 PHE A  29       6.308 -33.736  52.320  1.00 10.06           C
ATOM    244  CZ  PHE A  29       5.347 -33.849  53.321  1.00  9.09           C
ATOM    245  N   THR A  30       8.763 -28.219  50.840  1.00  8.97           N
ATOM    246  CA  THR A  30       9.288 -27.197  49.953  1.00  8.29           C
ATOM    247  C   THR A  30       9.485 -27.781  48.569  1.00  8.05           C
ATOM    248  O   THR A  30       9.485 -28.999  48.403  1.00  7.79           O
ATOM    249  CB  THR A  30      10.631 -26.635  50.447  1.00  9.84           C
ATOM    250  OG1 THR A  30      11.580 -27.698  50.546  1.00  9.47           O
ATOM    251  CG2 THR A  30      10.464 -25.962  51.801  1.00 10.34           C
ATOM    252  N   ILE A  31       9.629 -26.922  47.570  1.00  8.29           N
ATOM    253  CA  ILE A  31       9.808 -27.396  46.208  1.00  7.45           C
ATOM    254  C   ILE A  31      11.236 -27.866  45.960  1.00  7.58           C
ATOM    255  O   ILE A  31      12.198 -27.172  46.298  1.00  9.55           O
ATOM    256  CB  ILE A  31       9.522 -26.287  45.188  1.00  7.78           C
ATOM    257  CG1 ILE A  31       8.081 -25.802  45.334  1.00  7.96           C
ATOM    258  CG2 ILE A  31       9.800 -26.798  43.776  1.00  7.45           C
ATOM    259  CD1 ILE A  31       7.810 -24.498  44.605  1.00 11.91           C
ATOM    260  N   HIS A  32      11.365 -29.063  45.396  1.00  8.36           N
ATOM    261  CA  HIS A  32      12.670 -29.588  45.004  1.00 10.54           C
ATOM    262  C   HIS A  32      12.857 -29.379  43.517  1.00 11.60           C
ATOM    263  O   HIS A  32      13.955 -29.085  43.037  1.00 12.92           O
ATOM    264  CB  HIS A  32      12.779 -31.082  45.302  1.00 13.36           C
ATOM    265  CG  HIS A  32      14.083 -31.677  44.875  1.00 18.92           C
ATOM    266  ND1 HIS A  32      15.296 -31.216  45.340  1.00 21.56           N
ATOM    267  CD2 HIS A  32      14.367 -32.680  44.011  1.00 22.12           C
ATOM    268  CE1 HIS A  32      16.272 -31.909  44.778  1.00 22.55           C
ATOM    269  NE2 HIS A  32      15.735 -32.803  43.968  1.00 24.19           N
ATOM    270  N   GLY A  33      11.755 -29.518  42.790  1.00 10.11           N
ATOM    271  CA  GLY A  33      11.777 -29.309  41.360  1.00 10.45           C
ATOM    272  C   GLY A  33      10.432 -29.487  40.685  1.00 10.67           C
ATOM    273  O   GLY A  33       9.432 -29.880  41.291  1.00 10.60           O
ATOM    274  N   LEU A  34      10.419 -29.117  39.411  1.00  9.29           N
ATOM    275  CA  LEU A  34       9.276 -29.280  38.530  1.00  9.08           C
ATOM    276  C   LEU A  34       9.793 -29.887  37.249  1.00  9.37           C
ATOM    277  O   LEU A  34      10.379 -29.192  36.417  1.00 10.31           O
ATOM    278  CB  LEU A  34       8.605 -27.923  38.274  1.00  9.22           C
ATOM    279  CG  LEU A  34       7.324 -27.928  37.432  1.00  9.36           C
ATOM    280  CD1 LEU A  34       6.286 -28.853  38.056  1.00 12.38           C
ATOM    281  CD2 LEU A  34       6.778 -26.510  37.316  1.00 11.14           C
ATOM    282  N   TRP A  35       9.608 -31.194  37.101  1.00  9.91           N
ATOM    283  CA  TRP A  35      10.263 -31.909  36.011  1.00 10.61           C
ATOM    284  C   TRP A  35       9.355 -32.335  34.865  1.00 10.09           C
ATOM    285  O   TRP A  35       8.456 -33.162  35.033  1.00 11.26           O
ATOM    286  CB  TRP A  35      10.957 -33.166  36.561  1.00 11.41           C
ATOM    287  CG  TRP A  35      11.873 -32.918  37.723  1.00 14.21           C
ATOM    288  CD1 TRP A  35      12.483 -31.744  38.053  1.00 14.37           C
ATOM    289  CD2 TRP A  35      12.310 -33.880  38.689  1.00 17.46           C
ATOM    290  NE1 TRP A  35      13.275 -31.914  39.165  1.00 16.25           N
ATOM    291  CE2 TRP A  35      13.184 -33.216  39.576  1.00 15.73           C
ATOM    292  CE3 TRP A  35      12.046 -35.240  38.893  1.00 19.16           C
ATOM    293  CZ2 TRP A  35      13.798 -33.867  40.653  1.00 18.60           C
ATOM    294  CZ3 TRP A  35      12.659 -35.888  39.966  1.00 19.35           C
ATOM    295  CH2 TRP A  35      13.522 -35.198  40.828  1.00 18.98           C
ATOM    296  N   PRO A  36       9.581 -31.764  33.671  1.00 10.59           N
ATOM    297  CA  PRO A  36       8.765 -32.192  32.537  1.00 11.19           C
ATOM    298  C   PRO A  36       9.339 -33.576  32.251  1.00 12.62           C
ATOM    299  O   PRO A  36      10.555 -33.761  32.343  1.00 15.45           O
ATOM    300  CB  PRO A  36       9.150 -31.203  31.437  1.00 12.52           C
ATOM    301  CG  PRO A  36       9.565 -29.986  32.187  1.00 10.88           C
ATOM    302  CD  PRO A  36      10.353 -30.554  33.341  1.00  8.75           C
ATOM    303  N   ASP A  37       8.510 -34.559  31.927  1.00 14.06           N
ATOM    304  CA  ASP A  37       9.083 -35.878  31.728  1.00 15.49           C
ATOM    305  C   ASP A  37       8.243 -36.764  30.837  1.00 15.55           C
ATOM    306  O   ASP A  37       7.163 -36.394  30.370  1.00 15.60           O
ATOM    307  CB  ASP A  37       9.253 -36.577  33.085  1.00 15.87           C
ATOM    308  CG  ASP A  37      10.586 -37.294  33.221  1.00 17.96           C
ATOM    309  OD1 ASP A  37      11.105 -37.799  32.205  1.00 19.12           O
ATOM    310  OD2 ASP A  37      11.109 -37.364  34.356  1.00 19.43           O
ATOM    311  N   ASN A  38       8.796 -37.946  30.596  1.00 17.49           N
ATOM    312  CA  ASN A  38       8.161 -39.005  29.842  1.00 18.76           C
ATOM    313  C   ASN A  38       8.212 -40.284  30.665  1.00 20.35           C
ATOM    314  O   ASN A  38       9.115 -40.456  31.485  1.00 20.50           O
ATOM    315  CB  ASN A  38       8.889 -39.232  28.514  1.00 19.77           C
ATOM    316  CG  ASN A  38       8.812 -38.034  27.591  1.00 20.27           C
ATOM    317  OD1 ASN A  38       7.732 -37.506  27.324  1.00 20.35           O
ATOM    318  ND2 ASN A  38       9.964 -37.603  27.089  1.00 21.22           N
ATOM    319  N   VAL A  39       7.246 -41.171  30.471  1.00 22.71           N
ATOM    320  CA  VAL A  39       7.213 -42.414  31.228  1.00 25.12           C
ATOM    321  C   VAL A  39       8.383 -43.321  30.853  1.00 27.12           C
ATOM    322  O   VAL A  39       9.037 -43.898  31.723  1.00 27.40           O
ATOM    323  CB  VAL A  39       5.892 -43.173  30.990  1.00 26.10           C
ATOM    324  CG1 VAL A  39       5.833 -44.409  31.877  1.00 25.77           C
ATOM    325  CG2 VAL A  39       4.713 -42.256  31.276  1.00 25.25           C
ATOM    326  N   LYS A  40       8.647 -43.428  29.555  1.00 29.30           N
ATOM    327  CA  LYS A  40       9.722 -44.272  29.042  1.00 31.22           C
ATOM    328  C   LYS A  40      11.072 -43.914  29.660  1.00 31.84           C
ATOM    329  O   LYS A  40      11.452 -44.454  30.698  1.00 32.81           O
ATOM    330  CB  LYS A  40       9.803 -44.152  27.516  1.00 32.03           C
ATOM    331  CG  LYS A  40       9.815 -42.720  26.998  1.00 34.27           C
ATOM    332  CD  LYS A  40      10.005 -42.678  25.492  1.00 36.44           C
ATOM    333  CE  LYS A  40       9.795 -41.273  24.947  1.00 37.09           C
ATOM    334  NZ  LYS A  40       8.385 -40.824  25.122  1.00 36.98           N
ATOM    335  N   THR A  41      11.796 -43.009  29.009  1.00 31.96           N
ATOM    336  CA  THR A  41      13.109 -42.596  29.481  1.00 31.07           C
ATOM    337  C   THR A  41      13.057 -41.209  30.110  1.00 29.83           C
ATOM    338  O   THR A  41      12.217 -40.385  29.751  1.00 28.64           O
ATOM    339  CB  THR A  41      14.131 -42.598  28.322  1.00 32.66           C
ATOM    340  OG1 THR A  41      15.418 -42.202  28.810  1.00 35.23           O
ATOM    341  CG2 THR A  41      13.691 -41.648  27.221  1.00 33.93           C
ATOM    342  N   ARG A  42      13.960 -40.956  31.050  1.00 28.23           N
ATOM    343  CA  ARG A  42      14.003 -39.673  31.736  1.00 26.60           C
ATOM    344  C   ARG A  42      14.397 -38.541  30.796  1.00 24.38           C
ATOM    345  O   ARG A  42      15.355 -38.652  30.030  1.00 24.64           O
ATOM    346  CB  ARG A  42      14.968 -39.742  32.921  1.00 29.43           C
ATOM    347  CG  ARG A  42      14.414 -40.537  34.097  1.00 33.07           C
ATOM    348  CD  ARG A  42      13.260 -39.795  34.768  1.00 35.60           C
ATOM    349  NE  ARG A  42      12.065 -40.622  34.931  1.00 38.91           N
ATOM    350  CZ  ARG A  42      11.224 -40.935  33.949  1.00 39.69           C
ATOM    351  NH1 ARG A  42      11.439 -40.492  32.721  1.00 41.38           N
ATOM    352  NH2 ARG A  42      10.163 -41.691  34.197  1.00 40.59           N
ATOM    353  N   LEU A  43      13.631 -37.458  30.853  1.00 20.85           N
ATOM    354  CA  LEU A  43      13.881 -36.278  30.038  1.00 19.03           C
ATOM    355  C   LEU A  43      14.666 -35.243  30.838  1.00 17.33           C
ATOM    356  O   LEU A  43      14.275 -34.894  31.951  1.00 14.22           O
ATOM    357  CB  LEU A  43      12.542 -35.688  29.596  1.00 19.76           C
ATOM    358  CG  LEU A  43      12.541 -34.553  28.579  1.00 19.67           C
ATOM    359  CD1 LEU A  43      13.290 -34.989  27.324  1.00 20.54           C
ATOM    360  CD2 LEU A  43      11.103 -34.177  28.256  1.00 20.76           C
ATOM    361  N   HIS A  44      15.777 -34.764  30.283  1.00 15.37           N
ATOM    362  CA  HIS A  44      16.608 -33.788  30.986  1.00 15.69           C
ATOM    363  C   HIS A  44      17.621 -33.133  30.054  1.00 15.46           C
ATOM    364  O   HIS A  44      17.942 -33.669  28.994  1.00 14.83           O
ATOM    365  CB  HIS A  44      17.345 -34.473  32.143  1.00 18.09           C
ATOM    366  CG  HIS A  44      18.280 -35.560  31.707  1.00 20.00           C
ATOM    367  ND1 HIS A  44      19.607 -35.329  31.418  1.00 21.76           N
ATOM    368  CD2 HIS A  44      18.070 -36.879  31.483  1.00 21.76           C
ATOM    369  CE1 HIS A  44      20.175 -36.459  31.035  1.00 22.71           C
ATOM    370  NE2 HIS A  44      19.264 -37.415  31.065  1.00 22.01           N
ATOM    371  N   ASN A  45      18.123 -31.972  30.469  1.00 15.75           N
ATOM    372  CA  ASN A  45      19.113 -31.225  29.699  1.00 16.32           C
ATOM    373  C   ASN A  45      18.698 -31.092  28.243  1.00 16.24           C
ATOM    374  O   ASN A  45      19.450 -31.444  27.332  1.00 17.50           O
ATOM    375  CB  ASN A  45      20.481 -31.903  29.790  1.00 17.30           C
ATOM    376  CG  ASN A  45      21.035 -31.908  31.200  1.00 19.32           C
ATOM    377  OD1 ASN A  45      21.256 -32.965  31.794  1.00 22.89           O
ATOM    378  ND2 ASN A  45      21.259 -30.720  31.748  1.00 20.41           N
ATOM    379  N   CYS A  46      17.493 -30.576  28.031  1.00 17.74           N
ATOM    380  CA  CYS A  46      16.967 -30.377  26.694  1.00 18.87           C
ATOM    381  C   CYS A  46      17.628 -29.174  26.027  1.00 21.01           C
ATOM    382  O   CYS A  46      18.008 -28.212  26.696  1.00 20.15           O
ATOM    383  CB  CYS A  46      15.444 -30.200  26.773  1.00 19.60           C
ATOM    384  SG  CYS A  46      14.595 -31.693  27.406  1.00 21.59           S
ATOM    385  N   LYS A  47      17.790 -29.243  24.710  1.00 22.33           N
ATOM    386  CA  LYS A  47      18.410 -28.155  23.968  1.00 23.98           C
ATOM    387  C   LYS A  47      17.361 -27.304  23.266  1.00 23.62           C
ATOM    388  O   LYS A  47      16.305 -27.799  22.877  1.00 26.00           O
ATOM    389  CB  LYS A  47      19.405 -28.710  22.942  1.00 26.81           C
ATOM    390  CG  LYS A  47      20.495 -29.584  23.546  1.00 28.63           C
ATOM    391  CD  LYS A  47      21.322 -28.829  24.580  1.00 31.10           C
ATOM    392  CE  LYS A  47      22.341 -29.749  25.240  1.00 33.17           C
ATOM    393  NZ  LYS A  47      23.167 -29.039  26.258  1.00 34.67           N
ATOM    394  N   PRO A  48      17.642 -26.003  23.098  1.00 22.99           N
ATOM    395  CA  PRO A  48      18.891 -25.396  23.557  1.00 22.79           C
ATOM    396  C   PRO A  48      18.836 -25.014  25.029  1.00 21.19           C
ATOM    397  O   PRO A  48      17.755 -24.836  25.596  1.00 20.52           O
ATOM    398  CB  PRO A  48      19.018 -24.173  22.659  1.00 22.48           C
ATOM    399  CG  PRO A  48      17.592 -23.731  22.545  1.00 23.03           C
ATOM    400  CD  PRO A  48      16.858 -25.043  22.300  1.00 22.96           C
ATOM    401  N   LYS A  49      20.006 -24.909  25.649  1.00 22.23           N
ATOM    402  CA  LYS A  49      20.094 -24.498  27.039  1.00 22.87           C
ATOM    403  C   LYS A  49      19.546 -23.086  27.195  1.00 21.98           C
ATOM    404  O   LYS A  49      20.002 -22.159  26.524  1.00 21.43           O
ATOM    405  CB  LYS A  49      21.551 -24.549  27.498  1.00 25.63           C
ATOM    406  CG  LYS A  49      22.147 -25.946  27.451  1.00 28.50           C
ATOM    407  CD  LYS A  49      23.658 -25.924  27.277  1.00 31.96           C
ATOM    408  CE  LYS A  49      24.343 -25.104  28.352  1.00 32.72           C
ATOM    409  NZ  LYS A  49      25.826 -25.224  28.255  1.00 32.40           N
ATOM    410  N   PRO A  50      18.544 -22.908  28.065  1.00 21.68           N
ATOM    411  CA  PRO A  50      17.921 -21.603  28.302  1.00 22.04           C
ATOM    412  C   PRO A  50      18.732 -20.696  29.225  1.00 23.60           C
ATOM    413  O   PRO A  50      19.199 -21.124  30.280  1.00 25.45           O
ATOM    414  CB  PRO A  50      16.581 -21.983  28.908  1.00 20.78           C
ATOM    415  CG  PRO A  50      16.957 -23.163  29.761  1.00 20.78           C
ATOM    416  CD  PRO A  50      17.882 -23.958  28.863  1.00 19.82           C
ATOM    417  N   THR A  51      18.891 -19.438  28.826  1.00 23.89           N
ATOM    418  CA  THR A  51      19.625 -18.482  29.643  1.00 24.67           C
ATOM    419  C   THR A  51      18.874 -18.194  30.933  1.00 21.54           C
ATOM    420  O   THR A  51      17.659 -18.009  30.927  1.00 22.32           O
ATOM    421  CB  THR A  51      19.867 -17.147  28.904  1.00 27.15           C
ATOM    422  OG1 THR A  51      18.641 -16.683  28.322  1.00 30.06           O
ATOM    423  CG2 THR A  51      20.927 -17.319  27.829  1.00 29.21           C
ATOM    424  N   TYR A  52      19.601 -18.180  32.044  1.00 20.48           N
ATOM    425  CA  TYR A  52      18.991 -17.923  33.338  1.00 17.42           C
ATOM    426  C   TYR A  52      19.243 -16.496  33.787  1.00 16.87           C
ATOM    427  O   TYR A  52      20.378 -16.021  33.771  1.00 15.62           O
ATOM    428  CB  TYR A  52      19.556 -18.875  34.396  1.00 15.68           C
ATOM    429  CG  TYR A  52      18.930 -18.720  35.775  1.00 13.02           C
ATOM    430  CD1 TYR A  52      17.741 -19.375  36.103  1.00 12.46           C
ATOM    431  CD2 TYR A  52      19.521 -17.909  36.742  1.00 11.06           C
ATOM    432  CE1 TYR A  52      17.161 -19.227  37.361  1.00 10.34           C
ATOM    433  CE2 TYR A  52      18.949 -17.754  38.001  1.00  9.36           C
ATOM    434  CZ  TYR A  52      17.773 -18.416  38.302  1.00 10.39           C
ATOM    435  OH  TYR A  52      17.207 -18.267  39.543  1.00 10.02           O
ATOM    436  N   SER A  53      18.169 -15.810  34.161  1.00 15.14           N
ATOM    437  CA  SER A  53      18.251 -14.460  34.686  1.00 16.63           C
ATOM    438  C   SER A  53      18.005 -14.487  36.183  1.00 15.01           C
ATOM    439  O   SER A  53      17.115 -15.190  36.651  1.00 15.25           O
ATOM    440  CB  SER A  53      17.214 -13.566  34.009  1.00 19.38           C
ATOM    441  OG  SER A  53      17.433 -13.531  32.612  1.00 22.91           O
ATOM    442  N   TYR A  54      18.801 -13.744  36.941  1.00 14.51           N
ATOM    443  CA  TYR A  54      18.660 -13.757  38.385  1.00 14.04           C
ATOM    444  C   TYR A  54      17.401 -13.030  38.842  1.00 13.61           C
ATOM    445  O   TYR A  54      17.139 -11.894  38.447  1.00 15.39           O
ATOM    446  CB  TYR A  54      19.929 -13.191  39.036  1.00 15.62           C
ATOM    447  CG  TYR A  54      21.145 -14.032  38.697  1.00 17.57           C
ATOM    448  CD1 TYR A  54      21.839 -13.843  37.498  1.00 19.46           C
ATOM    449  CD2 TYR A  54      21.552 -15.072  39.532  1.00 18.97           C
ATOM    450  CE1 TYR A  54      22.908 -14.673  37.139  1.00 20.20           C
ATOM    451  CE2 TYR A  54      22.616 -15.909  39.181  1.00 20.54           C
ATOM    452  CZ  TYR A  54      23.287 -15.703  37.984  1.00 22.01           C
ATOM    453  OH  TYR A  54      24.329 -16.532  37.629  1.00 23.63           O
ATOM    454  N   PHE A  55      16.613 -13.714  39.665  1.00 11.42           N
ATOM    455  CA  PHE A  55      15.374 -13.159  40.196  1.00 10.77           C
ATOM    456  C   PHE A  55      15.642 -12.094  41.257  1.00 11.24           C
ATOM    457  O   PHE A  55      16.675 -12.102  41.930  1.00 10.84           O
ATOM    458  CB  PHE A  55      14.517 -14.261  40.827  1.00  9.81           C
ATOM    459  CG  PHE A  55      13.914 -15.219  39.830  1.00 10.61           C
ATOM    460  CD1 PHE A  55      14.261 -16.570  39.842  1.00 10.35           C
ATOM    461  CD2 PHE A  55      12.967 -14.780  38.907  1.00 11.89           C
ATOM    462  CE1 PHE A  55      13.673 -17.473  38.953  1.00 11.66           C
ATOM    463  CE2 PHE A  55      12.374 -15.674  38.014  1.00 10.96           C
ATOM    464  CZ  PHE A  55      12.726 -17.024  38.039  1.00 11.44           C
ATOM    465  N   THR A  56      14.692 -11.177  41.393  1.00 12.78           N
ATOM    466  CA  THR A  56      14.773 -10.115  42.385  1.00 13.96           C
ATOM    467  C   THR A  56      13.403  -9.847  42.985  1.00 13.41           C
ATOM    468  O   THR A  56      12.404 -10.419  42.551  1.00 14.22           O
ATOM    469  CB  THR A  56      15.271  -8.778  41.776  1.00 15.84           C
ATOM    470  OG1 THR A  56      14.353  -8.341  40.763  1.00 18.05           O
ATOM    471  CG2 THR A  56      16.656  -8.941  41.171  1.00 16.88           C
ATOM    472  N   GLY A  57      13.370  -8.996  44.004  1.00 13.83           N
ATOM    473  CA  GLY A  57      12.112  -8.615  44.626  1.00 15.88           C
ATOM    474  C   GLY A  57      11.169  -9.687  45.138  1.00 17.18           C
ATOM    475  O   GLY A  57      11.573 -10.595  45.865  1.00 16.65           O
ATOM    476  N   LYS A  58       9.899  -9.577  44.754  1.00 15.85           N
ATOM    477  CA  LYS A  58       8.871 -10.508  45.213  1.00 16.87           C
ATOM    478  C   LYS A  58       9.167 -11.945  44.809  1.00 15.04           C
ATOM    479  O   LYS A  58       9.104 -12.847  45.643  1.00 14.09           O
ATOM    480  CB  LYS A  58       7.492 -10.112  44.678  1.00 19.53           C
ATOM    481  CG  LYS A  58       6.365 -10.996  45.200  1.00 22.82           C
ATOM    482  CD  LYS A  58       5.028 -10.612  44.587  1.00 25.92           C
ATOM    483  CE  LYS A  58       3.885 -11.437  45.163  1.00 27.69           C
ATOM    484  NZ  LYS A  58       4.019 -12.895  44.883  1.00 29.71           N
ATOM    485  N   MET A  59       9.455 -12.168  43.530  1.00 14.34           N
ATOM    486  CA  MET A  59       9.742 -13.520  43.058  1.00 12.70           C
ATOM    487  C   MET A  59      10.888 -14.137  43.848  1.00 12.64           C
ATOM    488  O   MET A  59      10.846 -15.316  44.205  1.00 10.59           O
ATOM    489  CB  MET A  59      10.075 -13.517  41.562  1.00 14.74           C
ATOM    490  CG  MET A  59      10.373 -14.900  40.982  1.00 15.21           C
ATOM    491  SD  MET A  59       9.014 -16.104  41.141  1.00 19.47           S
ATOM    492  CE  MET A  59       8.250 -15.957  39.537  1.00 20.45           C
ATOM    493  N   LEU A  60      11.913 -13.337  44.124  1.00 11.83           N
ATOM    494  CA  LEU A  60      13.052 -13.816  44.885  1.00 10.66           C
ATOM    495  C   LEU A  60      12.636 -14.211  46.302  1.00 10.65           C
ATOM    496  O   LEU A  60      13.016 -15.273  46.790  1.00 10.91           O
ATOM    497  CB  LEU A  60      14.161 -12.756  44.921  1.00  9.89           C
ATOM    498  CG  LEU A  60      15.389 -13.060  45.787  1.00 12.06           C
ATOM    499  CD1 LEU A  60      15.958 -14.436  45.458  1.00 11.80           C
ATOM    500  CD2 LEU A  60      16.433 -11.983  45.542  1.00 12.49           C
ATOM    501  N   ASN A  61      11.846 -13.364  46.957  1.00 10.95           N
ATOM    502  CA  ASN A  61      11.387 -13.677  48.304  1.00 11.64           C
ATOM    503  C   ASN A  61      10.483 -14.902  48.306  1.00 10.75           C
ATOM    504  O   ASN A  61      10.544 -15.727  49.217  1.00 11.21           O
ATOM    505  CB  ASN A  61      10.627 -12.500  48.921  1.00 12.38           C
ATOM    506  CG  ASN A  61      11.536 -11.349  49.279  1.00 15.08           C
ATOM    507  OD1 ASN A  61      12.658 -11.552  49.746  1.00 18.03           O
ATOM    508  ND2 ASN A  61      11.053 -10.128  49.078  1.00 16.22           N
ATOM    509  N   ASP A  62       9.636 -15.016  47.288  1.00 11.07           N
ATOM    510  CA  ASP A  62       8.727 -16.150  47.190  1.00 10.44           C
ATOM    511  C   ASP A  62       9.492 -17.454  47.008  1.00 10.34           C
ATOM    512  O   ASP A  62       9.193 -18.455  47.660  1.00 10.47           O
ATOM    513  CB  ASP A  62       7.745 -15.981  46.023  1.00 12.51           C
ATOM    514  CG  ASP A  62       6.672 -14.935  46.294  1.00 16.48           C
ATOM    515  OD1 ASP A  62       6.430 -14.604  47.471  1.00 18.45           O
ATOM    516  OD2 ASP A  62       6.055 -14.457  45.321  1.00 19.23           O
ATOM    517  N   LEU A  63      10.498 -17.434  46.139  1.00  9.50           N
ATOM    518  CA  LEU A  63      11.276 -18.634  45.869  1.00  7.99           C
ATOM    519  C   LEU A  63      12.152 -19.019  47.049  1.00  9.34           C
ATOM    520  O   LEU A  63      12.305 -20.201  47.345  1.00  9.21           O
ATOM    521  CB  LEU A  63      12.129 -18.453  44.612  1.00  8.41           C
ATOM    522  CG  LEU A  63      11.318 -18.464  43.313  1.00  9.09           C
ATOM    523  CD1 LEU A  63      12.217 -18.050  42.154  1.00 11.46           C
ATOM    524  CD2 LEU A  63      10.722 -19.851  43.090  1.00 10.71           C
ATOM    525  N   ASP A  64      12.728 -18.034  47.731  1.00  9.54           N
ATOM    526  CA  ASP A  64      13.583 -18.353  48.868  1.00  9.26           C
ATOM    527  C   ASP A  64      12.808 -19.090  49.948  1.00  9.48           C
ATOM    528  O   ASP A  64      13.371 -19.897  50.686  1.00 11.14           O
ATOM    529  CB  ASP A  64      14.230 -17.110  49.469  1.00 11.02           C
ATOM    530  CG  ASP A  64      15.207 -17.465  50.567  1.00 13.05           C
ATOM    531  OD1 ASP A  64      14.920 -17.191  51.752  1.00 15.70           O
ATOM    532  OD2 ASP A  64      16.257 -18.054  50.248  1.00 10.92           O
ATOM    533  N   LYS A  65      11.511 -18.809  50.044  1.00  8.77           N
ATOM    534  CA  LYS A  65      10.681 -19.468  51.031  1.00  9.73           C
ATOM    535  C   LYS A  65      10.136 -20.806  50.516  1.00 10.16           C
ATOM    536  O   LYS A  65      10.375 -21.849  51.117  1.00 11.93           O
ATOM    537  CB  LYS A  65       9.501 -18.574  51.436  1.00  9.78           C
ATOM    538  CG  LYS A  65       8.527 -19.255  52.390  1.00 13.51           C
ATOM    539  CD  LYS A  65       7.322 -18.375  52.701  1.00 16.04           C
ATOM    540  CE  LYS A  65       6.344 -19.117  53.600  1.00 19.62           C
ATOM    541  NZ  LYS A  65       5.134 -18.304  53.921  1.00 23.53           N
ATOM    542  N   HIS A  66       9.446 -20.771  49.381  1.00 10.10           N
ATOM    543  CA  HIS A  66       8.770 -21.958  48.854  1.00 10.46           C
ATOM    544  C   HIS A  66       9.700 -22.928  48.143  1.00  8.76           C
ATOM    545  O   HIS A  66       9.397 -24.116  48.056  1.00  8.37           O
ATOM    546  CB  HIS A  66       7.630 -21.530  47.940  1.00 11.13           C
ATOM    547  CG  HIS A  66       6.559 -20.776  48.659  1.00 12.00           C
ATOM    548  ND1 HIS A  66       6.361 -19.419  48.505  1.00 16.15           N
ATOM    549  CD2 HIS A  66       5.668 -21.184  49.591  1.00 11.44           C
ATOM    550  CE1 HIS A  66       5.393 -19.027  49.315  1.00 12.54           C
ATOM    551  NE2 HIS A  66       4.956 -20.078  49.986  1.00 15.08           N
ATOM    552  N   TRP A  67      10.798 -22.417  47.601  1.00  7.77           N
ATOM    553  CA  TRP A  67      11.796 -23.246  46.925  1.00  8.35           C
ATOM    554  C   TRP A  67      13.156 -23.019  47.570  1.00  8.89           C
ATOM    555  O   TRP A  67      14.170 -22.857  46.894  1.00  8.61           O
ATOM    556  CB  TRP A  67      11.859 -22.883  45.432  1.00  7.84           C
ATOM    557  CG  TRP A  67      12.477 -23.941  44.531  1.00  7.77           C
ATOM    558  CD1 TRP A  67      13.525 -24.775  44.824  1.00 10.74           C
ATOM    559  CD2 TRP A  67      12.119 -24.217  43.171  1.00  9.45           C
ATOM    560  NE1 TRP A  67      13.839 -25.549  43.727  1.00  9.69           N
ATOM    561  CE2 TRP A  67      12.992 -25.225  42.700  1.00  8.48           C
ATOM    562  CE3 TRP A  67      11.146 -23.707  42.303  1.00  9.55           C
ATOM    563  CZ2 TRP A  67      12.919 -25.734  41.400  1.00 10.85           C
ATOM    564  CZ3 TRP A  67      11.073 -24.211  41.010  1.00 10.34           C
ATOM    565  CH2 TRP A  67      11.956 -25.215  40.572  1.00 11.71           C
ATOM    566  N   MET A  68      13.165 -23.006  48.897  1.00  9.00           N
ATOM    567  CA  MET A  68      14.382 -22.741  49.638  1.00  9.46           C
ATOM    568  C   MET A  68      15.516 -23.650  49.198  1.00  8.09           C
ATOM    569  O   MET A  68      15.353 -24.867  49.109  1.00  8.13           O
ATOM    570  CB  MET A  68      14.136 -22.902  51.139  1.00  8.95           C
ATOM    571  CG  MET A  68      15.246 -22.314  51.998  1.00  9.87           C
ATOM    572  SD  MET A  68      14.912 -22.410  53.766  1.00 12.16           S
ATOM    573  CE  MET A  68      13.578 -21.207  53.956  1.00 10.95           C
ATOM    574  N   GLN A  69      16.657 -23.043  48.890  1.00  7.58           N
ATOM    575  CA  GLN A  69      17.846 -23.793  48.508  1.00  7.34           C
ATOM    576  C   GLN A  69      18.596 -24.195  49.774  1.00  7.31           C
ATOM    577  O   GLN A  69      19.510 -23.509  50.225  1.00  7.63           O
ATOM    578  CB  GLN A  69      18.693 -22.928  47.580  1.00  7.33           C
ATOM    579  CG  GLN A  69      17.887 -22.426  46.376  1.00  6.90           C
ATOM    580  CD  GLN A  69      18.608 -21.359  45.584  1.00  7.90           C
ATOM    581  OE1 GLN A  69      19.155 -21.622  44.513  1.00  8.77           O
ATOM    582  NE2 GLN A  69      18.616 -20.141  46.112  1.00  6.88           N
ATOM    583  N   LEU A  70      18.154 -25.310  50.345  1.00  8.05           N
ATOM    584  CA  LEU A  70      18.616 -25.819  51.633  1.00  7.61           C
ATOM    585  C   LEU A  70      20.123 -26.052  51.729  1.00  8.47           C
ATOM    586  O   LEU A  70      20.675 -25.990  52.824  1.00  9.35           O
ATOM    587  CB  LEU A  70      17.878 -27.122  51.948  1.00  8.22           C
ATOM    588  CG  LEU A  70      16.354 -26.988  52.033  1.00  9.43           C
ATOM    589  CD1 LEU A  70      15.730 -28.370  52.159  1.00  9.91           C
ATOM    590  CD2 LEU A  70      15.984 -26.106  53.216  1.00 11.96           C
ATOM    591  N   LYS A  71      20.790 -26.318  50.614  1.00  8.93           N
ATOM    592  CA  LYS A  71      22.223 -26.641  50.657  1.00  9.57           C
ATOM    593  C   LYS A  71      23.127 -25.408  50.715  1.00  9.26           C
ATOM    594  O   LYS A  71      24.333 -25.542  50.933  1.00 10.78           O
ATOM    595  CB  LYS A  71      22.603 -27.482  49.435  1.00 11.06           C
ATOM    596  CG  LYS A  71      22.022 -28.884  49.447  1.00 14.12           C
ATOM    597  CD  LYS A  71      21.764 -29.405  48.041  1.00 22.12           C
ATOM    598  CE  LYS A  71      23.029 -29.517  47.214  1.00 23.66           C
ATOM    599  NZ  LYS A  71      22.715 -30.042  45.849  1.00 27.34           N
ATOM    600  N   PHE A  72      22.567 -24.216  50.546  1.00  7.82           N
ATOM    601  CA  PHE A  72      23.400 -23.017  50.523  1.00  7.62           C
ATOM    602  C   PHE A  72      22.964 -21.976  51.528  1.00  8.94           C
ATOM    603  O   PHE A  72      21.798 -21.913  51.920  1.00  9.52           O
ATOM    604  CB  PHE A  72      23.376 -22.383  49.122  1.00  9.47           C
ATOM    605  CG  PHE A  72      23.844 -23.300  48.034  1.00  9.92           C
ATOM    606  CD1 PHE A  72      22.969 -24.196  47.425  1.00 10.50           C
ATOM    607  CD2 PHE A  72      25.175 -23.281  47.632  1.00 10.48           C
ATOM    608  CE1 PHE A  72      23.418 -25.061  46.429  1.00 11.09           C
ATOM    609  CE2 PHE A  72      25.632 -24.140  46.640  1.00 12.09           C
ATOM    610  CZ  PHE A  72      24.759 -25.029  46.038  1.00 11.47           C
ATOM    611  N   GLU A  73      23.925 -21.164  51.952  1.00  9.04           N
ATOM    612  CA  GLU A  73      23.649 -20.052  52.837  1.00 10.26           C
ATOM    613  C   GLU A  73      22.602 -19.149  52.195  1.00 11.71           C
ATOM    614  O   GLU A  73      22.507 -19.086  50.966  1.00 10.12           O
ATOM    615  CB  GLU A  73      24.929 -19.246  53.077  1.00 12.29           C
ATOM    616  CG  GLU A  73      26.039 -19.978  53.834  1.00 13.26           C
ATOM    617  CD  GLU A  73      27.030 -20.719  52.929  1.00 14.95           C
ATOM    618  OE1 GLU A  73      28.200 -20.865  53.347  1.00 17.17           O
ATOM    619  OE2 GLU A  73      26.650 -21.158  51.821  1.00 15.05           O
ATOM    620  N   GLN A  74      21.822 -18.452  53.012  1.00 10.91           N
ATOM    621  CA  GLN A  74      20.774 -17.583  52.495  1.00 10.56           C
ATOM    622  C   GLN A  74      21.319 -16.510  51.547  1.00 10.27           C
ATOM    623  O   GLN A  74      20.748 -16.279  50.482  1.00 11.14           O
ATOM    624  CB  GLN A  74      20.013 -16.917  53.645  1.00 13.13           C
ATOM    625  CG  GLN A  74      18.898 -16.011  53.165  1.00 14.19           C
ATOM    626  CD  GLN A  74      17.945 -15.627  54.275  1.00 17.40           C
ATOM    627  OE1 GLN A  74      18.292 -15.686  55.453  1.00 21.15           O
ATOM    628  NE2 GLN A  74      16.737 -15.221  53.902  1.00 17.35           N
ATOM    629  N   ASP A  75      22.414 -15.852  51.922  1.00 10.53           N
ATOM    630  CA  ASP A  75      22.968 -14.794  51.077  1.00 12.40           C
ATOM    631  C   ASP A  75      23.389 -15.334  49.714  1.00 10.66           C
ATOM    632  O   ASP A  75      22.989 -14.800  48.678  1.00  9.88           O
ATOM    633  CB  ASP A  75      24.144 -14.096  51.769  1.00 14.03           C
ATOM    634  CG  ASP A  75      24.677 -12.918  50.966  1.00 18.94           C
ATOM    635  OD1 ASP A  75      23.872 -12.222  50.309  1.00 20.74           O
ATOM    636  OD2 ASP A  75      25.900 -12.677  51.001  1.00 22.73           O
ATOM    637  N   TYR A  76      24.183 -16.400  49.711  1.00 11.31           N
ATOM    638  CA  TYR A  76      24.621 -16.995  48.450  1.00  9.77           C
ATOM    639  C   TYR A  76      23.423 -17.492  47.639  1.00 10.01           C
ATOM    640  O   TYR A  76      23.360 -17.313  46.421  1.00  8.93           O
ATOM    641  CB  TYR A  76      25.580 -18.162  48.709  1.00  8.84           C
ATOM    642  CG  TYR A  76      26.256 -18.636  47.447  1.00  8.30           C
ATOM    643  CD1 TYR A  76      27.372 -17.966  46.948  1.00  9.44           C
ATOM    644  CD2 TYR A  76      25.743 -19.707  46.713  1.00  6.74           C
ATOM    645  CE1 TYR A  76      27.961 -18.341  45.749  1.00  9.93           C
ATOM    646  CE2 TYR A  76      26.325 -20.091  45.506  1.00  8.71           C
ATOM    647  CZ  TYR A  76      27.433 -19.400  45.032  1.00  8.85           C
ATOM    648  OH  TYR A  76      27.998 -19.759  43.826  1.00 11.14           O
ATOM    649  N   GLY A  77      22.475 -18.122  48.322  1.00  8.82           N
ATOM    650  CA  GLY A  77      21.297 -18.617  47.641  1.00  9.99           C
ATOM    651  C   GLY A  77      20.517 -17.517  46.941  1.00  8.22           C
ATOM    652  O   GLY A  77      20.132 -17.665  45.782  1.00  8.82           O
ATOM    653  N   ARG A  78      20.300 -16.405  47.637  1.00  9.01           N
ATOM    654  CA  ARG A  78      19.525 -15.293  47.093  1.00  9.65           C
ATOM    655  C   ARG A  78      20.276 -14.548  45.995  1.00  9.93           C
ATOM    656  O   ARG A  78      19.667 -14.035  45.056  1.00 10.78           O
ATOM    657  CB  ARG A  78      19.172 -14.305  48.205  1.00  8.88           C
ATOM    658  CG  ARG A  78      18.127 -14.799  49.195  1.00  9.78           C
ATOM    659  CD  ARG A  78      17.909 -13.762  50.285  1.00 11.78           C
ATOM    660  NE  ARG A  78      17.397 -12.513  49.734  1.00 16.08           N
ATOM    661  CZ  ARG A  78      16.109 -12.266  49.515  1.00 14.05           C
ATOM    662  NH1 ARG A  78      15.195 -13.179  49.812  1.00 15.12           N
ATOM    663  NH2 ARG A  78      15.736 -11.110  48.976  1.00 18.11           N
ATOM    664  N   THR A  79      21.598 -14.500  46.113  1.00 11.54           N
ATOM    665  CA  THR A  79      22.424 -13.764  45.165  1.00 12.91           C
ATOM    666  C   THR A  79      22.784 -14.583  43.924  1.00 11.61           C
ATOM    667  O   THR A  79      22.544 -14.143  42.798  1.00 12.68           O
ATOM    668  CB  THR A  79      23.740 -13.288  45.828  1.00 14.88           C
ATOM    669  OG1 THR A  79      23.432 -12.459  46.955  1.00 17.71           O
ATOM    670  CG2 THR A  79      24.573 -12.483  44.838  1.00 17.04           C
ATOM    671  N   GLU A  80      23.345 -15.772  44.124  1.00 10.25           N
ATOM    672  CA  GLU A  80      23.810 -16.579  42.998  1.00 10.52           C
ATOM    673  C   GLU A  80      22.785 -17.616  42.537  1.00  7.71           C
ATOM    674  O   GLU A  80      22.942 -18.203  41.465  1.00  7.93           O
ATOM    675  CB  GLU A  80      25.149 -17.230  43.338  1.00 12.67           C
ATOM    676  CG  GLU A  80      26.221 -16.229  43.769  1.00 17.45           C
ATOM    677  CD  GLU A  80      26.321 -15.023  42.847  1.00 21.47           C
ATOM    678  OE1 GLU A  80      26.248 -15.200  41.616  1.00 22.16           O
ATOM    679  OE2 GLU A  80      26.482 -13.895  43.356  1.00 26.50           O
ATOM    680  N   GLN A  81      21.763 -17.865  43.354  1.00  7.91           N
ATOM    681  CA  GLN A  81      20.660 -18.768  42.982  1.00  7.70           C
ATOM    682  C   GLN A  81      21.160 -20.039  42.262  1.00  7.79           C
ATOM    683  O   GLN A  81      20.642 -20.424  41.210  1.00  7.49           O
ATOM    684  CB  GLN A  81      19.703 -17.962  42.088  1.00  7.85           C
ATOM    685  CG  GLN A  81      19.268 -16.661  42.787  1.00  8.15           C
ATOM    686  CD  GLN A  81      18.454 -15.706  41.942  1.00  6.75           C
ATOM    687  OE1 GLN A  81      17.880 -16.072  40.917  1.00  7.45           O
ATOM    688  NE2 GLN A  81      18.390 -14.457  42.390  1.00 10.38           N
ATOM    689  N   PRO A  82      22.104 -20.758  42.874  1.00  7.79           N
ATOM    690  CA  PRO A  82      22.669 -21.969  42.272  1.00  7.37           C
ATOM    691  C   PRO A  82      21.698 -23.108  41.970  1.00  7.83           C
ATOM    692  O   PRO A  82      21.775 -23.724  40.906  1.00  8.18           O
ATOM    693  CB  PRO A  82      23.753 -22.369  43.267  1.00  7.65           C
ATOM    694  CG  PRO A  82      23.186 -21.922  44.573  1.00  7.07           C
ATOM    695  CD  PRO A  82      22.604 -20.568  44.249  1.00  7.87           C
ATOM    696  N   SER A  83      20.795 -23.404  42.897  1.00  7.76           N
ATOM    697  CA  SER A  83      19.878 -24.516  42.696  1.00  7.66           C
ATOM    698  C   SER A  83      18.774 -24.177  41.716  1.00  7.29           C
ATOM    699  O   SER A  83      18.395 -25.015  40.900  1.00  7.32           O
ATOM    700  CB  SER A  83      19.304 -24.993  44.026  1.00 10.20           C
ATOM    701  OG  SER A  83      20.360 -25.465  44.840  1.00 12.13           O
ATOM    702  N   TRP A  84      18.243 -22.960  41.795  1.00  7.49           N
ATOM    703  CA  TRP A  84      17.212 -22.556  40.856  1.00  7.24           C
ATOM    704  C   TRP A  84      17.759 -22.570  39.437  1.00  7.68           C
ATOM    705  O   TRP A  84      17.092 -23.033  38.511  1.00  7.41           O
ATOM    706  CB  TRP A  84      16.665 -21.167  41.200  1.00  7.18           C
ATOM    707  CG  TRP A  84      16.064 -21.115  42.568  1.00  6.29           C
ATOM    708  CD1 TRP A  84      15.481 -22.157  43.250  1.00  6.86           C
ATOM    709  CD2 TRP A  84      16.022 -19.984  43.453  1.00  8.61           C
ATOM    710  NE1 TRP A  84      15.098 -21.741  44.503  1.00  8.19           N
ATOM    711  CE2 TRP A  84      15.415 -20.418  44.654  1.00  8.48           C
ATOM    712  CE3 TRP A  84      16.442 -18.649  43.350  1.00  9.54           C
ATOM    713  CZ2 TRP A  84      15.220 -19.567  45.748  1.00  8.04           C
ATOM    714  CZ3 TRP A  84      16.247 -17.798  44.445  1.00  9.33           C
ATOM    715  CH2 TRP A  84      15.641 -18.267  45.625  1.00 10.37           C
ATOM    716  N   LYS A  85      18.986 -22.079  39.273  1.00  7.99           N
ATOM    717  CA  LYS A  85      19.618 -22.066  37.961  1.00  8.84           C
ATOM    718  C   LYS A  85      19.818 -23.486  37.438  1.00  8.44           C
ATOM    719  O   LYS A  85      19.496 -23.785  36.292  1.00  7.75           O
ATOM    720  CB  LYS A  85      20.981 -21.359  38.002  1.00 10.38           C
ATOM    721  CG  LYS A  85      21.668 -21.352  36.631  1.00 10.82           C
ATOM    722  CD  LYS A  85      23.127 -20.914  36.689  1.00 17.40           C
ATOM    723  CE  LYS A  85      23.276 -19.459  37.045  1.00 19.81           C
ATOM    724  NZ  LYS A  85      24.703 -19.056  36.881  1.00 19.11           N
ATOM    725  N   TYR A  86      20.344 -24.362  38.285  1.00  8.79           N
ATOM    726  CA  TYR A  86      20.586 -25.741  37.880  1.00  8.50           C
ATOM    727  C   TYR A  86      19.291 -26.427  37.463  1.00  7.78           C
ATOM    728  O   TYR A  86      19.228 -27.085  36.421  1.00  8.56           O
ATOM    729  CB  TYR A  86      21.227 -26.525  39.025  1.00 10.37           C
ATOM    730  CG  TYR A  86      21.578 -27.945  38.666  1.00 13.45           C
ATOM    731  CD1 TYR A  86      22.464 -28.220  37.622  1.00 14.46           C
ATOM    732  CD2 TYR A  86      21.045 -29.015  39.376  1.00 16.33           C
ATOM    733  CE1 TYR A  86      22.812 -29.531  37.300  1.00 16.71           C
ATOM    734  CE2 TYR A  86      21.388 -30.331  39.064  1.00 16.37           C
ATOM    735  CZ  TYR A  86      22.272 -30.580  38.029  1.00 16.61           C
ATOM    736  OH  TYR A  86      22.642 -31.875  37.736  1.00 19.11           O
ATOM    737  N   GLN A  87      18.250 -26.257  38.271  1.00  8.29           N
ATOM    738  CA  GLN A  87      16.963 -26.879  37.991  1.00  8.71           C
ATOM    739  C   GLN A  87      16.352 -26.338  36.706  1.00  7.98           C
ATOM    740  O   GLN A  87      15.724 -27.080  35.951  1.00  8.12           O
ATOM    741  CB  GLN A  87      16.003 -26.665  39.169  1.00  7.96           C
ATOM    742  CG  GLN A  87      16.402 -27.450  40.422  1.00  8.92           C
ATOM    743  CD  GLN A  87      16.329 -28.961  40.231  1.00 10.49           C
ATOM    744  OE1 GLN A  87      17.151 -29.702  40.769  1.00 16.98           O
ATOM    745  NE2 GLN A  87      15.336 -29.424  39.482  1.00  6.76           N
ATOM    746  N   TYR A  88      16.541 -25.047  36.453  1.00  8.30           N
ATOM    747  CA  TYR A  88      15.999 -24.437  35.242  1.00  9.63           C
ATOM    748  C   TYR A  88      16.688 -24.976  33.990  1.00 10.05           C
ATOM    749  O   TYR A  88      16.034 -25.301  33.002  1.00  9.43           O
ATOM    750  CB  TYR A  88      16.148 -22.915  35.282  1.00  9.60           C
ATOM    751  CG  TYR A  88      15.519 -22.239  34.086  1.00 10.57           C
ATOM    752  CD1 TYR A  88      14.161 -22.397  33.822  1.00 11.45           C
ATOM    753  CD2 TYR A  88      16.278 -21.456  33.215  1.00 11.69           C
ATOM    754  CE1 TYR A  88      13.565 -21.797  32.722  1.00 13.27           C
ATOM    755  CE2 TYR A  88      15.692 -20.848  32.104  1.00 11.87           C
ATOM    756  CZ  TYR A  88      14.332 -21.025  31.868  1.00 13.53           C
ATOM    757  OH  TYR A  88      13.731 -20.423  30.783  1.00 16.58           O
ATOM    758  N   ILE A  89      18.012 -25.064  34.031  1.00 10.05           N
ATOM    759  CA  ILE A  89      18.763 -25.544  32.881  1.00  9.94           C
ATOM    760  C   ILE A  89      18.544 -27.037  32.640  1.00 10.09           C
ATOM    761  O   ILE A  89      18.400 -27.472  31.498  1.00  9.94           O
ATOM    762  CB  ILE A  89      20.266 -25.246  33.051  1.00 11.61           C
ATOM    763  CG1 ILE A  89      20.476 -23.733  32.986  1.00 13.74           C
ATOM    764  CG2 ILE A  89      21.081 -25.950  31.973  1.00 13.69           C
ATOM    765  CD1 ILE A  89      21.869 -23.292  33.283  1.00 18.11           C
ATOM    766  N   LYS A  90      18.487 -27.817  33.712  1.00 10.12           N
ATOM    767  CA  LYS A  90      18.329 -29.260  33.571  1.00 10.97           C
ATOM    768  C   LYS A  90      16.883 -29.673  33.272  1.00 11.52           C
ATOM    769  O   LYS A  90      16.653 -30.589  32.481  1.00 12.66           O
ATOM    770  CB  LYS A  90      18.807 -29.967  34.843  1.00 13.90           C
ATOM    771  CG  LYS A  90      18.766 -31.486  34.756  1.00 16.40           C
ATOM    772  CD  LYS A  90      19.328 -32.129  36.016  1.00 19.75           C
ATOM    773  CE  LYS A  90      19.369 -33.642  35.889  1.00 22.62           C
ATOM    774  NZ  LYS A  90      19.991 -34.274  37.085  1.00 26.03           N
ATOM    775  N   HIS A  91      15.912 -29.010  33.892  1.00  9.93           N
ATOM    776  CA  HIS A  91      14.516 -29.406  33.715  1.00 11.39           C
ATOM    777  C   HIS A  91      13.677 -28.346  33.018  1.00  9.73           C
ATOM    778  O   HIS A  91      12.863 -28.669  32.153  1.00  9.27           O
ATOM    779  CB  HIS A  91      13.926 -29.775  35.076  1.00 11.18           C
ATOM    780  CG  HIS A  91      14.529 -31.015  35.657  1.00 11.82           C
ATOM    781  ND1 HIS A  91      14.333 -32.262  35.101  1.00 13.15           N
ATOM    782  CD2 HIS A  91      15.364 -31.198  36.708  1.00 12.89           C
ATOM    783  CE1 HIS A  91      15.023 -33.159  35.784  1.00 12.79           C
ATOM    784  NE2 HIS A  91      15.658 -32.539  36.763  1.00 14.15           N
ATOM    785  N   GLY A  92      13.853 -27.086  33.397  1.00  9.91           N
ATOM    786  CA  GLY A  92      13.076 -26.038  32.757  1.00  9.83           C
ATOM    787  C   GLY A  92      13.291 -26.020  31.255  1.00 10.74           C
ATOM    788  O   GLY A  92      12.428 -25.609  30.480  1.00 10.93           O
ATOM    789  N   SER A  93      14.464 -26.484  30.842  1.00 10.23           N
ATOM    790  CA  SER A  93      14.826 -26.516  29.426  1.00 11.25           C
ATOM    791  C   SER A  93      13.944 -27.477  28.624  1.00 12.08           C
ATOM    792  O   SER A  93      13.908 -27.416  27.395  1.00 12.07           O
ATOM    793  CB  SER A  93      16.280 -26.962  29.286  1.00  9.69           C
ATOM    794  OG  SER A  93      16.462 -28.268  29.823  1.00 10.91           O
ATOM    795  N   CYS A  94      13.214 -28.344  29.316  1.00 12.42           N
ATOM    796  CA  CYS A  94      12.408 -29.348  28.636  1.00 12.78           C
ATOM    797  C   CYS A  94      10.940 -28.934  28.449  1.00 12.75           C
ATOM    798  O   CYS A  94      10.135 -29.727  27.957  1.00 13.16           O
ATOM    799  CB  CYS A  94      12.513 -30.664  29.393  1.00 14.16           C
ATOM    800  SG  CYS A  94      14.208 -31.331  29.380  1.00 16.28           S
ATOM    801  N   CYS A  95      10.598 -27.702  28.814  1.00 12.70           N
ATOM    802  CA  CYS A  95       9.229 -27.202  28.638  1.00 13.41           C
ATOM    803  C   CYS A  95       9.236 -25.733  28.223  1.00 13.19           C
ATOM    804  O   CYS A  95       8.519 -24.909  28.791  1.00 15.03           O
ATOM    805  CB  CYS A  95       8.418 -27.378  29.931  1.00 12.77           C
ATOM    806  SG  CYS A  95       9.147 -26.606  31.410  1.00 13.71           S
ATOM    807  N   GLN A  96      10.029 -25.422  27.203  1.00 13.78           N
ATOM    808  CA  GLN A  96      10.193 -24.046  26.741  1.00 13.61           C
ATOM    809  C   GLN A  96       9.098 -23.592  25.775  1.00 13.87           C
ATOM    810  O   GLN A  96       9.002 -22.404  25.474  1.00 15.25           O
ATOM    811  CB  GLN A  96      11.545 -23.886  26.062  1.00 14.13           C
ATOM    812  CG  GLN A  96      12.724 -24.096  26.977  1.00 15.10           C
ATOM    813  CD  GLN A  96      14.040 -23.928  26.243  1.00 18.91           C
ATOM    814  OE1 GLN A  96      14.334 -22.853  25.718  1.00 20.37           O
ATOM    815  NE2 GLN A  96      14.837 -24.990  26.193  1.00 19.30           N
ATOM    816  N   LYS A  97       8.287 -24.513  25.271  1.00 15.24           N
ATOM    817  CA  LYS A  97       7.238 -24.114  24.337  1.00 15.39           C
ATOM    818  C   LYS A  97       6.067 -23.472  25.057  1.00 14.88           C
ATOM    819  O   LYS A  97       5.487 -22.501  24.573  1.00 14.80           O
ATOM    820  CB  LYS A  97       6.758 -25.311  23.517  1.00 18.66           C
ATOM    821  CG  LYS A  97       7.832 -25.880  22.608  1.00 23.67           C
ATOM    822  CD  LYS A  97       7.283 -26.972  21.709  1.00 27.71           C
ATOM    823  CE  LYS A  97       8.390 -27.573  20.860  1.00 30.14           C
ATOM    824  NZ  LYS A  97       9.095 -26.524  20.074  1.00 31.60           N
ATOM    825  N   ARG A  98       5.751 -23.982  26.243  1.00 12.94           N
ATOM    826  CA  ARG A  98       4.626 -23.469  27.007  1.00 13.62           C
ATOM    827  C   ARG A  98       5.065 -22.498  28.096  1.00 12.76           C
ATOM    828  O   ARG A  98       4.261 -21.692  28.567  1.00 14.27           O
ATOM    829  CB  ARG A  98       3.867 -24.617  27.680  1.00 12.76           C
ATOM    830  CG  ARG A  98       3.244 -25.645  26.753  1.00 16.47           C
ATOM    831  CD  ARG A  98       2.366 -26.589  27.571  1.00 16.98           C
ATOM    832  NE  ARG A  98       1.718 -27.626  26.768  1.00 18.52           N
ATOM    833  CZ  ARG A  98       2.356 -28.647  26.205  1.00 17.95           C
ATOM    834  NH1 ARG A  98       3.669 -28.778  26.350  1.00 16.86           N
ATOM    835  NH2 ARG A  98       1.677 -29.549  25.508  1.00 17.45           N
ATOM    836  N   TYR A  99       6.334 -22.548  28.487  1.00 12.22           N
ATOM    837  CA  TYR A  99       6.778 -21.703  29.590  1.00 11.25           C
ATOM    838  C   TYR A  99       8.089 -20.988  29.320  1.00 12.37           C
ATOM    839  O   TYR A  99       8.922 -21.435  28.533  1.00 15.04           O
ATOM    840  CB  TYR A  99       6.987 -22.544  30.860  1.00 13.55           C
ATOM    841  CG  TYR A  99       5.817 -23.417  31.212  1.00 12.10           C
ATOM    842  CD1 TYR A  99       5.750 -24.737  30.772  1.00 12.12           C
ATOM    843  CD2 TYR A  99       4.736 -22.898  31.914  1.00 15.47           C
ATOM    844  CE1 TYR A  99       4.630 -25.515  31.014  1.00 11.34           C
ATOM    845  CE2 TYR A  99       3.614 -23.664  32.157  1.00 15.26           C
ATOM    846  CZ  TYR A  99       3.566 -24.970  31.701  1.00 14.11           C
ATOM    847  OH  TYR A  99       2.425 -25.706  31.906  1.00 15.09           O
ATOM    848  N   ASN A 100       8.240 -19.845  29.976  1.00 11.35           N
ATOM    849  CA  ASN A 100       9.493 -19.124  29.984  1.00 12.38           C
ATOM    850  C   ASN A 100      10.056 -19.201  31.396  1.00 10.87           C
ATOM    851  O   ASN A 100       9.439 -19.828  32.257  1.00 11.64           O
ATOM    852  CB  ASN A 100       9.324 -17.667  29.517  1.00 12.22           C
ATOM    853  CG  ASN A 100       8.283 -16.906  30.309  1.00 14.26           C
ATOM    854  OD1 ASN A 100       8.318 -16.874  31.536  1.00 14.27           O
ATOM    855  ND2 ASN A 100       7.356 -16.268  29.603  1.00 15.37           N
ATOM    856  N   GLN A 101      11.208 -18.600  31.658  1.00 12.13           N
ATOM    857  CA  GLN A 101      11.769 -18.714  32.999  1.00 11.62           C
ATOM    858  C   GLN A 101      10.780 -18.248  34.065  1.00 10.86           C
ATOM    859  O   GLN A 101      10.582 -18.917  35.079  1.00  9.88           O
ATOM    860  CB  GLN A 101      13.061 -17.919  33.141  1.00 13.55           C
ATOM    861  CG  GLN A 101      13.736 -18.183  34.476  1.00 12.99           C
ATOM    862  CD  GLN A 101      14.949 -17.317  34.696  1.00 15.27           C
ATOM    863  OE1 GLN A 101      15.703 -17.044  33.763  1.00 17.16           O
ATOM    864  NE2 GLN A 101      15.156 -16.889  35.936  1.00 14.30           N
ATOM    865  N   ASN A 102      10.150 -17.105  33.823  1.00  9.56           N
ATOM    866  CA  ASN A 102       9.218 -16.530  34.784  1.00  8.94           C
ATOM    867  C   ASN A 102       7.975 -17.398  34.995  1.00  9.71           C
ATOM    868  O   ASN A 102       7.547 -17.594  36.133  1.00 10.85           O
ATOM    869  CB  ASN A 102       8.803 -15.125  34.345  1.00 11.09           C
ATOM    870  CG  ASN A 102       9.911 -14.109  34.525  1.00 13.10           C
ATOM    871  OD1 ASN A 102       9.822 -12.980  34.040  1.00 17.82           O
ATOM    872  ND2 ASN A 102      10.959 -14.497  35.242  1.00 14.83           N
ATOM    873  N   THR A 103       7.387 -17.909  33.917  1.00  9.56           N
ATOM    874  CA  THR A 103       6.171 -18.705  34.067  1.00  9.16           C
ATOM    875  C   THR A 103       6.475 -20.123  34.540  1.00  9.54           C
ATOM    876  O   THR A 103       5.614 -20.778  35.122  1.00  9.47           O
ATOM    877  CB  THR A 103       5.332 -18.710  32.787  1.00 11.89           C
ATOM    878  OG1 THR A 103       6.099 -19.223  31.702  1.00 12.96           O
ATOM    879  CG2 THR A 103       4.895 -17.289  32.459  1.00 13.33           C
ATOM    880  N   TYR A 104       7.694 -20.597  34.301  1.00  7.55           N
ATOM    881  CA  TYR A 104       8.088 -21.908  34.799  1.00  7.97           C
ATOM    882  C   TYR A 104       8.179 -21.882  36.325  1.00  9.27           C
ATOM    883  O   TYR A 104       7.583 -22.716  37.014  1.00  8.14           O
ATOM    884  CB  TYR A 104       9.428 -22.329  34.191  1.00  7.69           C
ATOM    885  CG  TYR A 104      10.046 -23.553  34.836  1.00  7.66           C
ATOM    886  CD1 TYR A 104      11.093 -23.425  35.744  1.00 10.80           C
ATOM    887  CD2 TYR A 104       9.598 -24.836  34.520  1.00  8.66           C
ATOM    888  CE1 TYR A 104      11.691 -24.543  36.322  1.00 10.74           C
ATOM    889  CE2 TYR A 104      10.188 -25.972  35.096  1.00 10.81           C
ATOM    890  CZ  TYR A 104      11.238 -25.812  35.997  1.00 11.12           C
ATOM    891  OH  TYR A 104      11.837 -26.907  36.585  1.00 11.20           O
ATOM    892  N   PHE A 105       8.904 -20.905  36.860  1.00  8.46           N
ATOM    893  CA  PHE A 105       8.996 -20.782  38.306  1.00  9.48           C
ATOM    894  C   PHE A 105       7.655 -20.353  38.902  1.00 10.18           C
ATOM    895  O   PHE A 105       7.286 -20.794  39.988  1.00  9.67           O
ATOM    896  CB  PHE A 105      10.118 -19.821  38.705  1.00  7.82           C
ATOM    897  CG  PHE A 105      11.483 -20.439  38.619  1.00  8.64           C
ATOM    898  CD1 PHE A 105      12.224 -20.384  37.439  1.00  8.39           C
ATOM    899  CD2 PHE A 105      12.001 -21.136  39.703  1.00  8.55           C
ATOM    900  CE1 PHE A 105      13.458 -21.015  37.338  1.00  8.46           C
ATOM    901  CE2 PHE A 105      13.237 -21.777  39.618  1.00  9.57           C
ATOM    902  CZ  PHE A 105      13.968 -21.717  38.432  1.00  9.20           C
ATOM    903  N   GLY A 106       6.919 -19.519  38.173  1.00  9.95           N
ATOM    904  CA  GLY A 106       5.614 -19.087  38.651  1.00  9.84           C
ATOM    905  C   GLY A 106       4.674 -20.273  38.762  1.00  9.43           C
ATOM    906  O   GLY A 106       3.872 -20.363  39.696  1.00  9.02           O
ATOM    907  N   LEU A 107       4.761 -21.183  37.796  1.00  9.30           N
ATOM    908  CA  LEU A 107       3.928 -22.384  37.814  1.00  9.20           C
ATOM    909  C   LEU A 107       4.274 -23.256  39.013  1.00  9.41           C
ATOM    910  O   LEU A 107       3.387 -23.756  39.704  1.00 10.43           O
ATOM    911  CB  LEU A 107       4.105 -23.199  36.533  1.00 10.61           C
ATOM    912  CG  LEU A 107       3.326 -24.525  36.509  1.00  9.35           C
ATOM    913  CD1 LEU A 107       1.834 -24.243  36.649  1.00 11.72           C
ATOM    914  CD2 LEU A 107       3.601 -25.279  35.219  1.00 13.68           C
ATOM    915  N   ALA A 108       5.569 -23.440  39.256  1.00  9.95           N
ATOM    916  CA  ALA A 108       6.013 -24.232  40.393  1.00  8.87           C
ATOM    917  C   ALA A 108       5.410 -23.692  41.688  1.00 10.52           C
ATOM    918  O   ALA A 108       4.915 -24.450  42.517  1.00  9.37           O
ATOM    919  CB  ALA A 108       7.540 -24.227  40.475  1.00  9.93           C
ATOM    920  N   LEU A 109       5.432 -22.372  41.845  1.00 10.63           N
ATOM    921  CA  LEU A 109       4.876 -21.742  43.032  1.00 10.31           C
ATOM    922  C   LEU A 109       3.365 -21.951  43.107  1.00 11.26           C
ATOM    923  O   LEU A 109       2.821 -22.233  44.175  1.00 11.53           O
ATOM    924  CB  LEU A 109       5.207 -20.242  43.040  1.00 10.13           C
ATOM    925  CG  LEU A 109       6.682 -19.899  43.290  1.00 11.51           C
ATOM    926  CD1 LEU A 109       6.934 -18.416  43.061  1.00 11.80           C
ATOM    927  CD2 LEU A 109       7.046 -20.286  44.714  1.00 12.63           C
ATOM    928  N   ARG A 110       2.695 -21.823  41.965  1.00 10.37           N
ATOM    929  CA  ARG A 110       1.245 -22.008  41.907  1.00 11.93           C
ATOM    930  C   ARG A 110       0.854 -23.433  42.290  1.00 12.25           C
ATOM    931  O   ARG A 110      -0.066 -23.642  43.082  1.00 13.53           O
ATOM    932  CB  ARG A 110       0.725 -21.700  40.498  1.00 14.34           C
ATOM    933  CG  ARG A 110      -0.785 -21.845  40.338  1.00 18.37           C
ATOM    934  CD  ARG A 110      -1.246 -21.376  38.964  1.00 22.15           C
ATOM    935  NE  ARG A 110      -1.090 -22.392  37.923  1.00 26.57           N
ATOM    936  CZ  ARG A 110      -1.856 -23.474  37.814  1.00 29.04           C
ATOM    937  NH1 ARG A 110      -2.836 -23.689  38.684  1.00 30.80           N
ATOM    938  NH2 ARG A 110      -1.655 -24.336  36.824  1.00 29.84           N
ATOM    939  N   LEU A 111       1.553 -24.413  41.725  1.00 11.19           N
ATOM    940  CA  LEU A 111       1.251 -25.809  42.016  1.00 11.50           C
ATOM    941  C   LEU A 111       1.522 -26.141  43.478  1.00 11.30           C
ATOM    942  O   LEU A 111       0.767 -26.887  44.101  1.00 12.74           O
ATOM    943  CB  LEU A 111       2.056 -26.732  41.095  1.00 10.78           C
ATOM    944  CG  LEU A 111       1.718 -26.558  39.610  1.00 13.24           C
ATOM    945  CD1 LEU A 111       2.511 -27.553  38.778  1.00 13.60           C
ATOM    946  CD2 LEU A 111       0.231 -26.768  39.386  1.00 15.07           C
ATOM    947  N   LYS A 112       2.602 -25.592  44.024  1.00 12.35           N
ATOM    948  CA  LYS A 112       2.940 -25.820  45.422  1.00 12.37           C
ATOM    949  C   LYS A 112       1.838 -25.270  46.335  1.00 13.63           C
ATOM    950  O   LYS A 112       1.445 -25.902  47.315  1.00 14.20           O
ATOM    951  CB  LYS A 112       4.279 -25.137  45.735  1.00 13.66           C
ATOM    952  CG  LYS A 112       4.921 -25.501  47.068  1.00 15.61           C
ATOM    953  CD  LYS A 112       4.655 -24.470  48.141  1.00 15.36           C
ATOM    954  CE  LYS A 112       5.641 -24.642  49.292  1.00 15.52           C
ATOM    955  NZ  LYS A 112       5.336 -23.759  50.453  1.00 15.06           N
ATOM    956  N   ASP A 113       1.331 -24.095  45.977  1.00 12.90           N
ATOM    957  CA  ASP A 113       0.297 -23.420  46.751  1.00 14.10           C
ATOM    958  C   ASP A 113      -1.021 -24.189  46.732  1.00 12.83           C
ATOM    959  O   ASP A 113      -1.893 -23.963  47.571  1.00 13.35           O
ATOM    960  CB  ASP A 113       0.085 -22.015  46.193  1.00 15.13           C
ATOM    961  CG  ASP A 113      -0.785 -21.165  47.085  1.00 17.63           C
ATOM    962  OD1 ASP A 113      -0.418 -20.985  48.262  1.00 18.79           O
ATOM    963  OD2 ASP A 113      -1.830 -20.677  46.609  1.00 17.78           O
ATOM    964  N   LYS A 114      -1.167 -25.092  45.770  1.00 12.96           N
ATOM    965  CA  LYS A 114      -2.381 -25.889  45.654  1.00 13.32           C
ATOM    966  C   LYS A 114      -2.472 -26.938  46.750  1.00 12.50           C
ATOM    967  O   LYS A 114      -3.548 -27.482  47.006  1.00 13.74           O
ATOM    968  CB  LYS A 114      -2.421 -26.621  44.308  1.00 16.66           C
ATOM    969  CG  LYS A 114      -2.932 -25.812  43.133  1.00 21.43           C
ATOM    970  CD  LYS A 114      -2.833 -26.620  41.836  1.00 24.50           C
ATOM    971  CE  LYS A 114      -3.548 -27.970  41.931  1.00 25.98           C
ATOM    972  NZ  LYS A 114      -5.030 -27.857  42.075  1.00 26.92           N
ATOM    973  N   PHE A 115      -1.351 -27.224  47.405  1.00 11.45           N
ATOM    974  CA  PHE A 115      -1.351 -28.278  48.393  1.00 11.18           C
ATOM    975  C   PHE A 115      -0.847 -27.846  49.755  1.00 11.17           C
ATOM    976  O   PHE A 115      -0.103 -26.877  49.915  1.00 11.81           O
ATOM    977  CB  PHE A 115      -0.468 -29.453  47.943  1.00 12.35           C
ATOM    978  CG  PHE A 115      -0.785 -29.966  46.573  1.00 12.13           C
ATOM    979  CD1 PHE A 115      -0.006 -29.601  45.477  1.00 12.11           C
ATOM    980  CD2 PHE A 115      -1.880 -30.794  46.371  1.00 11.95           C
ATOM    981  CE1 PHE A 115      -0.320 -30.058  44.190  1.00 12.09           C
ATOM    982  CE2 PHE A 115      -2.206 -31.256  45.098  1.00 12.30           C
ATOM    983  CZ  PHE A 115      -1.429 -30.890  44.005  1.00 12.56           C
ATOM    984  N   ASP A 116      -1.318 -28.597  50.740  1.00 11.28           N
ATOM    985  CA  ASP A 116      -0.867 -28.531  52.105  1.00 10.85           C
ATOM    986  C   ASP A 116      -0.776 -29.960  52.588  1.00 10.56           C
ATOM    987  O   ASP A 116      -1.616 -30.433  53.351  1.00 10.92           O
ATOM    988  CB  ASP A 116      -1.823 -27.732  52.999  1.00 13.54           C
ATOM    989  CG  ASP A 116      -1.241 -27.473  54.382  1.00 16.17           C
ATOM    990  OD1 ASP A 116      -0.231 -28.125  54.743  1.00 15.42           O
ATOM    991  OD2 ASP A 116      -1.795 -26.624  55.116  1.00 17.88           O
ATOM    992  N   LEU A 117       0.202 -30.672  52.034  1.00  9.88           N
ATOM    993  CA  LEU A 117       0.376 -32.093  52.293  1.00 10.02           C
ATOM    994  C   LEU A 117       0.575 -32.394  53.761  1.00  9.45           C
ATOM    995  O   LEU A 117       0.147 -33.441  54.239  1.00  9.03           O
ATOM    996  CB  LEU A 117       1.532 -32.652  51.458  1.00  9.55           C
ATOM    997  CG  LEU A 117       1.417 -32.463  49.939  1.00 10.68           C
ATOM    998  CD1 LEU A 117       2.530 -33.245  49.259  1.00 13.39           C
ATOM    999  CD2 LEU A 117       0.056 -32.940  49.430  1.00  9.77           C
ATOM   1000  N   LEU A 118       1.237 -31.498  54.482  1.00 10.78           N
ATOM   1001  CA  LEU A 118       1.435 -31.718  55.900  1.00 10.28           C
ATOM   1002  C   LEU A 118       0.088 -31.810  56.617  1.00  9.62           C
ATOM   1003  O   LEU A 118      -0.122 -32.682  57.460  1.00 10.16           O
ATOM   1004  CB  LEU A 118       2.283 -30.594  56.504  1.00 11.45           C
ATOM   1005  CG  LEU A 118       2.669 -30.820  57.965  1.00 12.38           C
ATOM   1006  CD1 LEU A 118       3.454 -32.118  58.106  1.00 11.15           C
ATOM   1007  CD2 LEU A 118       3.499 -29.646  58.452  1.00 13.74           C
ATOM   1008  N   ARG A 119      -0.826 -30.911  56.261  1.00 10.69           N
ATOM   1009  CA  ARG A 119      -2.159 -30.902  56.850  1.00 11.82           C
ATOM   1010  C   ARG A 119      -2.976 -32.110  56.368  1.00 10.53           C
ATOM   1011  O   ARG A 119      -3.696 -32.737  57.146  1.00 12.08           O
ATOM   1012  CB  ARG A 119      -2.868 -29.589  56.496  1.00 12.21           C
ATOM   1013  CG  ARG A 119      -4.317 -29.483  56.968  1.00 12.36           C
ATOM   1014  CD  ARG A 119      -4.457 -29.613  58.477  1.00 14.34           C
ATOM   1015  NE  ARG A 119      -5.840 -29.373  58.891  1.00 17.84           N
ATOM   1016  CZ  ARG A 119      -6.344 -29.718  60.071  1.00 20.52           C
ATOM   1017  NH1 ARG A 119      -5.585 -30.324  60.973  1.00 22.19           N
ATOM   1018  NH2 ARG A 119      -7.619 -29.463  60.348  1.00 21.84           N
ATOM   1019  N   THR A 120      -2.856 -32.434  55.084  1.00 11.05           N
ATOM   1020  CA  THR A 120      -3.560 -33.587  54.532  1.00 11.27           C
ATOM   1021  C   THR A 120      -3.133 -34.868  55.240  1.00 10.88           C
ATOM   1022  O   THR A 120      -3.962 -35.707  55.592  1.00 12.07           O
ATOM   1023  CB  THR A 120      -3.313 -33.712  53.018  1.00 11.44           C
ATOM   1024  OG1 THR A 120      -3.876 -32.570  52.361  1.00 12.06           O
ATOM   1025  CG2 THR A 120      -3.959 -34.983  52.473  1.00 11.61           C
ATOM   1026  N   LEU A 121      -1.833 -35.016  55.462  1.00  9.49           N
ATOM   1027  CA  LEU A 121      -1.344 -36.183  56.164  1.00  9.28           C
ATOM   1028  C   LEU A 121      -1.879 -36.203  57.594  1.00  8.03           C
ATOM   1029  O   LEU A 121      -2.331 -37.236  58.084  1.00  8.78           O
ATOM   1030  CB  LEU A 121       0.192 -36.192  56.144  1.00  8.68           C
ATOM   1031  CG  LEU A 121       0.772 -36.548  54.767  1.00  7.91           C
ATOM   1032  CD1 LEU A 121       2.257 -36.226  54.707  1.00  9.49           C
ATOM   1033  CD2 LEU A 121       0.521 -38.022  54.475  1.00  9.53           C
ATOM   1034  N   GLN A 122      -1.873 -35.042  58.239  1.00  9.89           N
ATOM   1035  CA  GLN A 122      -2.344 -34.933  59.613  1.00  9.59           C
ATOM   1036  C   GLN A 122      -3.809 -35.364  59.752  1.00 10.25           C
ATOM   1037  O   GLN A 122      -4.160 -36.069  60.700  1.00 11.47           O
ATOM   1038  CB  GLN A 122      -2.171 -33.505  60.135  1.00 11.06           C
ATOM   1039  CG  GLN A 122      -2.758 -33.313  61.532  1.00 13.22           C
ATOM   1040  CD  GLN A 122      -2.598 -31.898  62.050  1.00 16.26           C
ATOM   1041  OE1 GLN A 122      -2.848 -30.928  61.336  1.00 19.00           O
ATOM   1042  NE2 GLN A 122      -2.186 -31.774  63.306  1.00 21.79           N
ATOM   1043  N   THR A 123      -4.655 -34.948  58.813  1.00 11.92           N
ATOM   1044  CA  THR A 123      -6.073 -35.308  58.867  1.00 13.15           C
ATOM   1045  C   THR A 123      -6.278 -36.801  58.607  1.00 13.79           C
ATOM   1046  O   THR A 123      -7.366 -37.336  58.824  1.00 13.94           O
ATOM   1047  CB  THR A 123      -6.924 -34.463  57.884  1.00 14.53           C
ATOM   1048  OG1 THR A 123      -6.500 -34.686  56.534  1.00 18.99           O
ATOM   1049  CG2 THR A 123      -6.792 -32.990  58.222  1.00 16.54           C
ATOM   1050  N   HIS A 124      -5.225 -37.460  58.132  1.00 13.32           N
ATOM   1051  CA  HIS A 124      -5.245 -38.901  57.913  1.00 12.98           C
ATOM   1052  C   HIS A 124      -4.494 -39.609  59.045  1.00 13.83           C
ATOM   1053  O   HIS A 124      -4.156 -40.790  58.955  1.00 13.61           O
ATOM   1054  CB  HIS A 124      -4.617 -39.241  56.557  1.00 12.10           C
ATOM   1055  CG  HIS A 124      -5.490 -38.909  55.386  1.00 12.44           C
ATOM   1056  ND1 HIS A 124      -6.263 -39.851  54.739  1.00 13.87           N
ATOM   1057  CD2 HIS A 124      -5.704 -37.740  54.738  1.00 11.55           C
ATOM   1058  CE1 HIS A 124      -6.911 -39.276  53.741  1.00 11.20           C
ATOM   1059  NE2 HIS A 124      -6.590 -37.995  53.719  1.00 15.29           N
ATOM   1060  N   ARG A 125      -4.234 -38.851  60.106  1.00 15.18           N
ATOM   1061  CA  ARG A 125      -3.554 -39.343  61.298  1.00 14.42           C
ATOM   1062  C   ARG A 125      -2.119 -39.753  61.011  1.00 14.34           C
ATOM   1063  O   ARG A 125      -1.590 -40.689  61.611  1.00 15.52           O
ATOM   1064  CB  ARG A 125      -4.364 -40.476  61.928  1.00 18.23           C
ATOM   1065  CG  ARG A 125      -5.731 -39.972  62.386  1.00 19.80           C
ATOM   1066  CD  ARG A 125      -6.548 -41.015  63.120  1.00 25.37           C
ATOM   1067  NE  ARG A 125      -7.848 -40.469  63.503  1.00 30.06           N
ATOM   1068  CZ  ARG A 125      -8.770 -41.136  64.189  1.00 32.08           C
ATOM   1069  NH1 ARG A 125      -8.539 -42.383  64.575  1.00 35.13           N
ATOM   1070  NH2 ARG A 125      -9.927 -40.554  64.483  1.00 32.92           N
ATOM   1071  N   ILE A 126      -1.495 -39.040  60.080  1.00 11.87           N
ATOM   1072  CA  ILE A 126      -0.094 -39.264  59.736  1.00 10.95           C
ATOM   1073  C   ILE A 126       0.704 -38.006  60.046  1.00 10.97           C
ATOM   1074  O   ILE A 126       0.568 -36.994  59.360  1.00 11.19           O
ATOM   1075  CB  ILE A 126       0.060 -39.633  58.235  1.00  9.28           C
ATOM   1076  CG1 ILE A 126      -0.635 -40.971  57.954  1.00 11.42           C
ATOM   1077  CG2 ILE A 126       1.537 -39.736  57.857  1.00  8.71           C
ATOM   1078  CD1 ILE A 126      -0.721 -41.320  56.472  1.00  9.47           C
ATOM   1079  N   ILE A 127       1.511 -38.057  61.102  1.00 10.40           N
ATOM   1080  CA  ILE A 127       2.275 -36.889  61.522  1.00 12.52           C
ATOM   1081  C   ILE A 127       3.748 -37.221  61.742  1.00 11.95           C
ATOM   1082  O   ILE A 127       4.112 -38.377  61.949  1.00 10.79           O
ATOM   1083  CB  ILE A 127       1.689 -36.290  62.821  1.00 14.11           C
ATOM   1084  CG1 ILE A 127       1.654 -37.353  63.921  1.00 14.68           C
ATOM   1085  CG2 ILE A 127       0.289 -35.747  62.551  1.00 15.04           C
ATOM   1086  CD1 ILE A 127       1.177 -36.827  65.274  1.00 17.68           C
ATOM   1087  N   PRO A 128       4.615 -36.199  61.693  1.00 11.98           N
ATOM   1088  CA  PRO A 128       6.051 -36.421  61.892  1.00 12.72           C
ATOM   1089  C   PRO A 128       6.339 -37.010  63.263  1.00 13.40           C
ATOM   1090  O   PRO A 128       5.625 -36.733  64.228  1.00 14.85           O
ATOM   1091  CB  PRO A 128       6.639 -35.024  61.726  1.00 12.76           C
ATOM   1092  CG  PRO A 128       5.689 -34.373  60.755  1.00 12.70           C
ATOM   1093  CD  PRO A 128       4.350 -34.804  61.294  1.00 12.42           C
ATOM   1094  N   GLY A 129       7.378 -37.834  63.341  1.00 14.34           N
ATOM   1095  CA  GLY A 129       7.741 -38.434  64.614  1.00 14.99           C
ATOM   1096  C   GLY A 129       7.382 -39.902  64.739  1.00 16.36           C
ATOM   1097  O   GLY A 129       7.730 -40.539  65.733  1.00 17.48           O
ATOM   1098  N   SER A 130       6.681 -40.440  63.747  1.00 15.39           N
ATOM   1099  CA  SER A 130       6.293 -41.847  63.765  1.00 15.91           C
ATOM   1100  C   SER A 130       6.416 -42.467  62.382  1.00 15.74           C
ATOM   1101  O   SER A 130       6.751 -41.785  61.414  1.00 15.20           O
ATOM   1102  CB  SER A 130       4.856 -42.003  64.266  1.00 18.33           C
ATOM   1103  OG  SER A 130       4.716 -41.467  65.569  1.00 22.21           O
ATOM   1104  N   SER A 131       6.142 -43.764  62.297  1.00 14.77           N
ATOM   1105  CA  SER A 131       6.233 -44.476  61.034  1.00 14.01           C
ATOM   1106  C   SER A 131       4.872 -44.985  60.590  1.00 14.50           C
ATOM   1107  O   SER A 131       4.020 -45.325  61.413  1.00 14.42           O
ATOM   1108  CB  SER A 131       7.218 -45.634  61.157  1.00 15.74           C
ATOM   1109  OG  SER A 131       8.504 -45.147  61.498  1.00 16.03           O
ATOM   1110  N   TYR A 132       4.677 -45.042  59.278  1.00 12.30           N
ATOM   1111  CA  TYR A 132       3.413 -45.470  58.710  1.00 13.07           C
ATOM   1112  C   TYR A 132       3.634 -46.332  57.490  1.00 13.35           C
ATOM   1113  O   TYR A 132       4.705 -46.295  56.884  1.00 15.20           O
ATOM   1114  CB  TYR A 132       2.608 -44.235  58.315  1.00 10.61           C
ATOM   1115  CG  TYR A 132       2.546 -43.212  59.420  1.00 11.67           C
ATOM   1116  CD1 TYR A 132       3.587 -42.302  59.618  1.00 10.53           C
ATOM   1117  CD2 TYR A 132       1.464 -43.176  60.295  1.00 10.98           C
ATOM   1118  CE1 TYR A 132       3.551 -41.385  60.663  1.00 12.41           C
ATOM   1119  CE2 TYR A 132       1.415 -42.261  61.342  1.00 12.52           C
ATOM   1120  CZ  TYR A 132       2.462 -41.370  61.521  1.00 12.93           C
ATOM   1121  OH  TYR A 132       2.422 -40.467  62.558  1.00 14.37           O
ATOM   1122  N   THR A 133       2.620 -47.104  57.118  1.00 14.47           N
ATOM   1123  CA  THR A 133       2.734 -47.943  55.942  1.00 15.04           C
ATOM   1124  C   THR A 133       2.749 -47.095  54.686  1.00 14.46           C
ATOM   1125  O   THR A 133       2.189 -45.997  54.655  1.00 13.86           O
ATOM   1126  CB  THR A 133       1.570 -48.958  55.818  1.00 16.97           C
ATOM   1127  OG1 THR A 133       0.328 -48.265  55.639  1.00 16.86           O
ATOM   1128  CG2 THR A 133       1.495 -49.834  57.057  1.00 17.20           C
ATOM   1129  N   PHE A 134       3.410 -47.596  53.654  1.00 13.93           N
ATOM   1130  CA  PHE A 134       3.466 -46.892  52.390  1.00 14.04           C
ATOM   1131  C   PHE A 134       2.062 -46.612  51.868  1.00 13.56           C
ATOM   1132  O   PHE A 134       1.767 -45.504  51.417  1.00 12.67           O
ATOM   1133  CB  PHE A 134       4.227 -47.728  51.359  1.00 14.20           C
ATOM   1134  CG  PHE A 134       4.166 -47.172  49.970  1.00 14.67           C
ATOM   1135  CD1 PHE A 134       5.109 -46.250  49.530  1.00 15.05           C
ATOM   1136  CD2 PHE A 134       3.142 -47.552  49.109  1.00 15.06           C
ATOM   1137  CE1 PHE A 134       5.031 -45.717  48.252  1.00 15.25           C
ATOM   1138  CE2 PHE A 134       3.056 -47.022  47.828  1.00 16.65           C
ATOM   1139  CZ  PHE A 134       4.002 -46.103  47.400  1.00 15.68           C
ATOM   1140  N   GLN A 135       1.194 -47.618  51.954  1.00 11.49           N
ATOM   1141  CA  GLN A 135      -0.166 -47.506  51.445  1.00 13.16           C
ATOM   1142  C   GLN A 135      -0.946 -46.397  52.138  1.00 12.71           C
ATOM   1143  O   GLN A 135      -1.706 -45.674  51.493  1.00 12.26           O
ATOM   1144  CB  GLN A 135      -0.911 -48.834  51.603  1.00 15.28           C
ATOM   1145  CG  GLN A 135      -2.178 -48.914  50.768  1.00 18.80           C
ATOM   1146  CD  GLN A 135      -1.894 -48.810  49.281  1.00 21.37           C
ATOM   1147  OE1 GLN A 135      -1.048 -49.531  48.750  1.00 23.07           O
ATOM   1148  NE2 GLN A 135      -2.603 -47.916  48.599  1.00 22.50           N
ATOM   1149  N   ASP A 136      -0.780 -46.271  53.452  1.00 11.99           N
ATOM   1150  CA  ASP A 136      -1.484 -45.224  54.190  1.00 12.32           C
ATOM   1151  C   ASP A 136      -1.035 -43.838  53.734  1.00 11.30           C
ATOM   1152  O   ASP A 136      -1.853 -42.937  53.558  1.00 11.50           O
ATOM   1153  CB  ASP A 136      -1.273 -45.384  55.697  1.00 13.46           C
ATOM   1154  CG  ASP A 136      -2.133 -46.491  56.292  1.00 16.01           C
ATOM   1155  OD1 ASP A 136      -2.986 -47.039  55.564  1.00 18.85           O
ATOM   1156  OD2 ASP A 136      -1.963 -46.804  57.488  1.00 18.44           O
ATOM   1157  N   ILE A 137       0.270 -43.671  53.544  1.00 11.59           N
ATOM   1158  CA  ILE A 137       0.799 -42.404  53.062  1.00  9.00           C
ATOM   1159  C   ILE A 137       0.295 -42.128  51.644  1.00  8.76           C
ATOM   1160  O   ILE A 137      -0.211 -41.045  51.350  1.00  8.50           O
ATOM   1161  CB  ILE A 137       2.349 -42.415  53.065  1.00  8.23           C
ATOM   1162  CG1 ILE A 137       2.855 -42.509  54.504  1.00 10.56           C
ATOM   1163  CG2 ILE A 137       2.892 -41.147  52.401  1.00  9.37           C
ATOM   1164  CD1 ILE A 137       4.342 -42.796  54.613  1.00 10.49           C
ATOM   1165  N   PHE A 138       0.429 -43.130  50.780  1.00  9.61           N
ATOM   1166  CA  PHE A 138      -0.025 -43.038  49.395  1.00  9.69           C
ATOM   1167  C   PHE A 138      -1.511 -42.643  49.324  1.00 10.34           C
ATOM   1168  O   PHE A 138      -1.879 -41.698  48.625  1.00 10.87           O
ATOM   1169  CB  PHE A 138       0.197 -44.392  48.712  1.00 10.60           C
ATOM   1170  CG  PHE A 138      -0.252 -44.446  47.280  1.00  9.64           C
ATOM   1171  CD1 PHE A 138       0.647 -44.219  46.244  1.00 11.17           C
ATOM   1172  CD2 PHE A 138      -1.572 -44.743  46.967  1.00 10.29           C
ATOM   1173  CE1 PHE A 138       0.230 -44.289  44.909  1.00 11.81           C
ATOM   1174  CE2 PHE A 138      -1.993 -44.814  45.643  1.00 12.17           C
ATOM   1175  CZ  PHE A 138      -1.090 -44.587  44.616  1.00 12.99           C
ATOM   1176  N   ASP A 139      -2.354 -43.369  50.054  1.00 10.20           N
ATOM   1177  CA  ASP A 139      -3.791 -43.098  50.056  1.00 11.04           C
ATOM   1178  C   ASP A 139      -4.102 -41.663  50.491  1.00 10.36           C
ATOM   1179  O   ASP A 139      -4.939 -40.992  49.888  1.00 10.77           O
ATOM   1180  CB  ASP A 139      -4.526 -44.079  50.975  1.00 13.60           C
ATOM   1181  CG  ASP A 139      -4.618 -45.481  50.390  1.00 15.91           C
ATOM   1182  OD1 ASP A 139      -4.336 -45.655  49.184  1.00 17.16           O
ATOM   1183  OD2 ASP A 139      -4.994 -46.412  51.138  1.00 17.74           O
ATOM   1184  N   ALA A 140      -3.435 -41.200  51.543  1.00 10.27           N
ATOM   1185  CA  ALA A 140      -3.659 -39.851  52.044  1.00  9.15           C
ATOM   1186  C   ALA A 140      -3.345 -38.799  50.978  1.00  9.10           C
ATOM   1187  O   ALA A 140      -4.129 -37.879  50.747  1.00 10.11           O
ATOM   1188  CB  ALA A 140      -2.812 -39.616  53.291  1.00  8.32           C
ATOM   1189  N   ILE A 141      -2.199 -38.941  50.322  1.00  9.25           N
ATOM   1190  CA  ILE A 141      -1.800 -37.981  49.300  1.00  8.54           C
ATOM   1191  C   ILE A 141      -2.724 -38.033  48.083  1.00  9.18           C
ATOM   1192  O   ILE A 141      -3.060 -37.000  47.510  1.00  9.82           O
ATOM   1193  CB  ILE A 141      -0.335 -38.227  48.865  1.00  7.76           C
ATOM   1194  CG1 ILE A 141       0.598 -38.065  50.075  1.00  8.28           C
ATOM   1195  CG2 ILE A 141       0.061 -37.267  47.752  1.00  7.74           C
ATOM   1196  CD1 ILE A 141       0.536 -36.688  50.752  1.00  9.53           C
ATOM   1197  N   LYS A 142      -3.159 -39.228  47.702  1.00  9.03           N
ATOM   1198  CA  LYS A 142      -4.010 -39.356  46.524  1.00  9.81           C
ATOM   1199  C   LYS A 142      -5.339 -38.624  46.693  1.00 11.16           C
ATOM   1200  O   LYS A 142      -6.008 -38.314  45.706  1.00 10.68           O
ATOM   1201  CB  LYS A 142      -4.256 -40.825  46.174  1.00 10.99           C
ATOM   1202  CG  LYS A 142      -4.840 -41.001  44.775  1.00 11.53           C
ATOM   1203  CD  LYS A 142      -4.889 -42.460  44.367  1.00 12.41           C
ATOM   1204  CE  LYS A 142      -5.451 -42.611  42.958  1.00 13.10           C
ATOM   1205  NZ  LYS A 142      -5.456 -44.044  42.565  1.00 16.45           N
ATOM   1206  N   THR A 143      -5.730 -38.341  47.930  1.00 10.45           N
ATOM   1207  CA  THR A 143      -6.984 -37.621  48.143  1.00 11.18           C
ATOM   1208  C   THR A 143      -6.918 -36.216  47.562  1.00 12.58           C
ATOM   1209  O   THR A 143      -7.952 -35.610  47.270  1.00 13.67           O
ATOM   1210  CB  THR A 143      -7.391 -37.517  49.635  1.00 11.36           C
ATOM   1211  OG1 THR A 143      -6.414 -36.768  50.369  1.00 12.61           O
ATOM   1212  CG2 THR A 143      -7.555 -38.902  50.233  1.00 11.61           C
ATOM   1213  N   VAL A 144      -5.704 -35.697  47.386  1.00 11.40           N
ATOM   1214  CA  VAL A 144      -5.536 -34.361  46.826  1.00 13.68           C
ATOM   1215  C   VAL A 144      -4.856 -34.404  45.458  1.00 12.08           C
ATOM   1216  O   VAL A 144      -5.051 -33.506  44.635  1.00 14.38           O
ATOM   1217  CB  VAL A 144      -4.746 -33.423  47.777  1.00 13.02           C
ATOM   1218  CG1 VAL A 144      -5.541 -33.192  49.055  1.00 12.95           C
ATOM   1219  CG2 VAL A 144      -3.384 -34.008  48.092  1.00 12.77           C
ATOM   1220  N   SER A 145      -4.057 -35.437  45.206  1.00 11.41           N
ATOM   1221  CA  SER A 145      -3.405 -35.555  43.903  1.00 11.82           C
ATOM   1222  C   SER A 145      -4.375 -36.112  42.860  1.00 12.04           C
ATOM   1223  O   SER A 145      -4.169 -35.937  41.657  1.00 11.77           O
ATOM   1224  CB  SER A 145      -2.143 -36.431  43.985  1.00 10.21           C
ATOM   1225  OG  SER A 145      -2.444 -37.782  44.280  1.00 11.13           O
ATOM   1226  N   GLN A 146      -5.444 -36.752  43.337  1.00 13.17           N
ATOM   1227  CA  GLN A 146      -6.479 -37.349  42.474  1.00 12.82           C
ATOM   1228  C   GLN A 146      -5.934 -38.557  41.739  1.00 12.87           C
ATOM   1229  O   GLN A 146      -6.470 -39.664  41.843  1.00 13.24           O
ATOM   1230  CB  GLN A 146      -7.027 -36.313  41.485  1.00 14.76           C
ATOM   1231  CG  GLN A 146      -7.867 -35.242  42.163  1.00 15.35           C
ATOM   1232  CD  GLN A 146      -8.505 -34.263  41.195  1.00 15.66           C
ATOM   1233  OE1 GLN A 146      -8.733 -34.573  40.023  1.00 18.77           O
ATOM   1234  NE2 GLN A 146      -8.824 -33.074  41.695  1.00 15.94           N
ATOM   1235  N   GLU A 147      -4.884 -38.335  40.960  1.00 11.25           N
ATOM   1236  CA  GLU A 147      -4.211 -39.424  40.298  1.00 12.03           C
ATOM   1237  C   GLU A 147      -3.074 -39.914  41.184  1.00 11.53           C
ATOM   1238  O   GLU A 147      -2.729 -39.257  42.167  1.00 12.60           O
ATOM   1239  CB  GLU A 147      -3.700 -38.987  38.921  1.00 11.98           C
ATOM   1240  CG  GLU A 147      -4.820 -38.517  37.975  1.00 13.46           C
ATOM   1241  CD  GLU A 147      -5.900 -39.572  37.723  1.00 17.52           C
ATOM   1242  OE1 GLU A 147      -7.094 -39.195  37.693  1.00 15.29           O
ATOM   1243  OE2 GLU A 147      -5.565 -40.767  37.541  1.00 18.32           O
ATOM   1244  N   ASN A 148      -2.493 -41.057  40.846  1.00 10.60           N
ATOM   1245  CA  ASN A 148      -1.439 -41.638  41.673  1.00 11.07           C
ATOM   1246  C   ASN A 148      -0.248 -40.711  41.858  1.00 10.15           C
ATOM   1247  O   ASN A 148       0.336 -40.223  40.890  1.00 10.89           O
ATOM   1248  CB  ASN A 148      -0.928 -42.947  41.073  1.00 11.08           C
ATOM   1249  CG  ASN A 148      -1.930 -44.066  41.186  1.00 12.43           C
ATOM   1250  OD1 ASN A 148      -2.901 -43.966  41.932  1.00 13.80           O
ATOM   1251  ND2 ASN A 148      -1.696 -45.150  40.455  1.00 17.31           N
ATOM   1252  N   PRO A 149       0.123 -40.457  43.121  1.00  9.27           N
ATOM   1253  CA  PRO A 149       1.270 -39.606  43.424  1.00 10.07           C
ATOM   1254  C   PRO A 149       2.471 -40.538  43.502  1.00 11.34           C
ATOM   1255  O   PRO A 149       2.306 -41.755  43.436  1.00 11.05           O
ATOM   1256  CB  PRO A 149       0.924 -39.051  44.794  1.00 10.45           C
ATOM   1257  CG  PRO A 149       0.275 -40.261  45.459  1.00  9.02           C
ATOM   1258  CD  PRO A 149      -0.629 -40.790  44.350  1.00 10.71           C
ATOM   1259  N   ASP A 150       3.674 -39.987  43.606  1.00 10.80           N
ATOM   1260  CA  ASP A 150       4.844 -40.833  43.774  1.00 12.59           C
ATOM   1261  C   ASP A 150       5.483 -40.578  45.122  1.00 11.22           C
ATOM   1262  O   ASP A 150       6.021 -39.501  45.371  1.00 13.36           O
ATOM   1263  CB  ASP A 150       5.879 -40.634  42.658  1.00 13.59           C
ATOM   1264  CG  ASP A 150       6.995 -41.686  42.703  1.00 15.46           C
ATOM   1265  OD1 ASP A 150       6.707 -42.846  43.071  1.00 16.60           O
ATOM   1266  OD2 ASP A 150       8.154 -41.365  42.358  1.00 17.88           O
ATOM   1267  N   ILE A 151       5.363 -41.554  46.015  1.00 10.38           N
ATOM   1268  CA  ILE A 151       5.962 -41.453  47.337  1.00 10.64           C
ATOM   1269  C   ILE A 151       7.404 -41.942  47.280  1.00 11.10           C
ATOM   1270  O   ILE A 151       7.655 -43.112  47.002  1.00 11.85           O
ATOM   1271  CB  ILE A 151       5.171 -42.295  48.355  1.00 11.22           C
ATOM   1272  CG1 ILE A 151       3.676 -41.948  48.276  1.00 11.25           C
ATOM   1273  CG2 ILE A 151       5.712 -42.063  49.756  1.00 12.00           C
ATOM   1274  CD1 ILE A 151       3.371 -40.468  48.398  1.00 13.22           C
ATOM   1275  N   LYS A 152       8.347 -41.037  47.516  1.00 10.66           N
ATOM   1276  CA  LYS A 152       9.763 -41.373  47.416  1.00 12.70           C
ATOM   1277  C   LYS A 152      10.407 -41.515  48.783  1.00 12.59           C
ATOM   1278  O   LYS A 152      10.264 -40.650  49.644  1.00 12.31           O
ATOM   1279  CB  LYS A 152      10.476 -40.296  46.594  1.00 13.71           C
ATOM   1280  CG  LYS A 152       9.832 -40.068  45.229  1.00 15.93           C
ATOM   1281  CD  LYS A 152      10.520 -38.958  44.463  1.00 18.41           C
ATOM   1282  CE  LYS A 152       9.833 -38.701  43.131  1.00 20.67           C
ATOM   1283  NZ  LYS A 152      10.564 -37.663  42.357  1.00 22.94           N
ATOM   1284  N   CYS A 153      11.134 -42.609  48.976  1.00 14.12           N
ATOM   1285  CA  CYS A 153      11.787 -42.844  50.248  1.00 14.77           C
ATOM   1286  C   CYS A 153      13.288 -42.822  50.124  1.00 15.76           C
ATOM   1287  O   CYS A 153      13.855 -42.990  49.043  1.00 17.23           O
ATOM   1288  CB  CYS A 153      11.397 -44.200  50.831  1.00 15.27           C
ATOM   1289  SG  CYS A 153       9.676 -44.326  51.387  1.00 18.81           S
ATOM   1290  N   ALA A 154      13.925 -42.585  51.261  1.00 15.38           N
ATOM   1291  CA  ALA A 154      15.359 -42.623  51.375  1.00 16.03           C
ATOM   1292  C   ALA A 154      15.724 -43.436  52.594  1.00 15.93           C
ATOM   1293  O   ALA A 154      14.941 -43.521  53.540  1.00 14.59           O
ATOM   1294  CB  ALA A 154      15.926 -41.216  51.496  1.00 15.26           C
ATOM   1295  N   GLU A 155      16.879 -44.084  52.557  1.00 16.04           N
ATOM   1296  CA  GLU A 155      17.322 -44.861  53.695  1.00 15.76           C
ATOM   1297  C   GLU A 155      18.665 -44.364  54.197  1.00 14.99           C
ATOM   1298  O   GLU A 155      19.711 -44.816  53.737  1.00 16.07           O
ATOM   1299  CB  GLU A 155      17.411 -46.356  53.350  1.00 16.16           C
ATOM   1300  CG  GLU A 155      16.059 -47.017  53.106  1.00 19.46           C
ATOM   1301  CD  GLU A 155      16.127 -48.536  53.059  1.00 20.10           C
ATOM   1302  OE1 GLU A 155      15.113 -49.162  52.684  1.00 22.92           O
ATOM   1303  OE2 GLU A 155      17.180 -49.111  53.403  1.00 22.48           O
ATOM   1304  N   VAL A 156      18.631 -43.398  55.112  1.00 14.91           N
ATOM   1305  CA  VAL A 156      19.855 -42.878  55.709  1.00 15.01           C
ATOM   1306  C   VAL A 156      20.517 -43.977  56.514  1.00 16.20           C
ATOM   1307  O   VAL A 156      21.740 -44.068  56.603  1.00 15.12           O
ATOM   1308  CB  VAL A 156      19.549 -41.666  56.606  1.00 15.34           C
ATOM   1309  CG1 VAL A 156      20.823 -41.176  57.276  1.00 17.07           C
ATOM   1310  CG2 VAL A 156      18.932 -40.560  55.761  1.00 17.24           C
ATOM   1311  N   THR A 157      19.674 -44.803  57.121  1.00 14.89           N
ATOM   1312  CA  THR A 157      20.110 -45.988  57.827  1.00 16.43           C
ATOM   1313  C   THR A 157      19.523 -47.194  57.120  1.00 16.86           C
ATOM   1314  O   THR A 157      18.319 -47.234  56.871  1.00 15.87           O
ATOM   1315  CB  THR A 157      19.623 -46.000  59.295  1.00 16.47           C
ATOM   1316  OG1 THR A 157      20.093 -44.829  59.969  1.00 19.03           O
ATOM   1317  CG2 THR A 157      20.139 -47.236  60.019  1.00 18.33           C
ATOM   1318  N   LYS A 158      20.364 -48.146  56.739  1.00 17.11           N
ATOM   1319  CA  LYS A 158      19.874 -49.314  56.028  1.00 18.19           C
ATOM   1320  C   LYS A 158      18.775 -50.010  56.820  1.00 17.99           C
ATOM   1321  O   LYS A 158      18.967 -50.372  57.979  1.00 17.98           O
ATOM   1322  CB  LYS A 158      21.025 -50.282  55.738  1.00 20.42           C
ATOM   1323  CG  LYS A 158      20.612 -51.506  54.936  1.00 23.90           C
ATOM   1324  CD  LYS A 158      21.790 -52.435  54.693  1.00 26.45           C
ATOM   1325  CE  LYS A 158      21.355 -53.694  53.959  1.00 28.39           C
ATOM   1326  NZ  LYS A 158      20.797 -53.385  52.613  1.00 31.20           N
ATOM   1327  N   GLY A 159      17.614 -50.177  56.196  1.00 16.61           N
ATOM   1328  CA  GLY A 159      16.514 -50.832  56.877  1.00 17.08           C
ATOM   1329  C   GLY A 159      15.515 -49.875  57.499  1.00 16.63           C
ATOM   1330  O   GLY A 159      14.513 -50.308  58.068  1.00 18.24           O
ATOM   1331  N   THR A 160      15.780 -48.577  57.399  1.00 14.97           N
ATOM   1332  CA  THR A 160      14.875 -47.579  57.952  1.00 13.86           C
ATOM   1333  C   THR A 160      14.420 -46.602  56.877  1.00 13.79           C
ATOM   1334  O   THR A 160      14.901 -45.471  56.804  1.00 13.93           O
ATOM   1335  CB  THR A 160      15.528 -46.781  59.094  1.00 14.21           C
ATOM   1336  OG1 THR A 160      16.029 -47.690  60.082  1.00 16.33           O
ATOM   1337  CG2 THR A 160      14.504 -45.862  59.753  1.00 13.69           C
ATOM   1338  N   PRO A 161      13.489 -47.034  56.018  1.00 13.28           N
ATOM   1339  CA  PRO A 161      13.040 -46.106  54.984  1.00 13.18           C
ATOM   1340  C   PRO A 161      12.275 -44.944  55.592  1.00 13.14           C
ATOM   1341  O   PRO A 161      11.558 -45.110  56.583  1.00 12.54           O
ATOM   1342  CB  PRO A 161      12.164 -46.982  54.091  1.00 16.06           C
ATOM   1343  CG  PRO A 161      11.598 -47.984  55.053  1.00 15.66           C
ATOM   1344  CD  PRO A 161      12.813 -48.336  55.896  1.00 15.51           C
ATOM   1345  N   GLU A 162      12.446 -43.763  55.011  1.00 12.21           N
ATOM   1346  CA  GLU A 162      11.752 -42.589  55.495  1.00 12.00           C
ATOM   1347  C   GLU A 162      11.234 -41.745  54.347  1.00 11.13           C
ATOM   1348  O   GLU A 162      11.775 -41.782  53.242  1.00 12.40           O
ATOM   1349  CB  GLU A 162      12.659 -41.749  56.392  1.00 13.06           C
ATOM   1350  CG  GLU A 162      13.862 -41.127  55.722  1.00 13.70           C
ATOM   1351  CD  GLU A 162      14.665 -40.303  56.704  1.00 14.58           C
ATOM   1352  OE1 GLU A 162      14.331 -39.116  56.909  1.00 15.98           O
ATOM   1353  OE2 GLU A 162      15.617 -40.855  57.290  1.00 18.22           O
ATOM   1354  N   LEU A 163      10.161 -41.006  54.608  1.00 11.42           N
ATOM   1355  CA  LEU A 163       9.577 -40.139  53.597  1.00 11.77           C
ATOM   1356  C   LEU A 163      10.555 -39.037  53.245  1.00 12.24           C
ATOM   1357  O   LEU A 163      10.898 -38.214  54.089  1.00 12.73           O
ATOM   1358  CB  LEU A 163       8.265 -39.547  54.116  1.00 13.10           C
ATOM   1359  CG  LEU A 163       7.429 -38.763  53.102  1.00 15.16           C
ATOM   1360  CD1 LEU A 163       7.016 -39.670  51.949  1.00 14.84           C
ATOM   1361  CD2 LEU A 163       6.201 -38.204  53.799  1.00 16.36           C
ATOM   1362  N   TYR A 164      10.995 -39.019  51.992  1.00 11.06           N
ATOM   1363  CA  TYR A 164      12.004 -38.067  51.545  1.00 10.63           C
ATOM   1364  C   TYR A 164      11.405 -36.989  50.647  1.00  9.01           C
ATOM   1365  O   TYR A 164      11.638 -35.793  50.849  1.00  9.71           O
ATOM   1366  CB  TYR A 164      13.078 -38.855  50.798  1.00 10.03           C
ATOM   1367  CG  TYR A 164      14.284 -38.068  50.379  1.00 13.27           C
ATOM   1368  CD1 TYR A 164      15.192 -37.594  51.323  1.00 13.95           C
ATOM   1369  CD2 TYR A 164      14.551 -37.845  49.031  1.00 13.31           C
ATOM   1370  CE1 TYR A 164      16.347 -36.922  50.936  1.00 14.90           C
ATOM   1371  CE2 TYR A 164      15.700 -37.170  48.629  1.00 16.06           C
ATOM   1372  CZ  TYR A 164      16.595 -36.715  49.585  1.00 16.92           C
ATOM   1373  OH  TYR A 164      17.747 -36.072  49.194  1.00 18.18           O
ATOM   1374  N   GLU A 165      10.641 -37.418  49.648  1.00  9.96           N
ATOM   1375  CA  GLU A 165      10.001 -36.497  48.715  1.00  9.79           C
ATOM   1376  C   GLU A 165       8.666 -37.049  48.247  1.00  9.02           C
ATOM   1377  O   GLU A 165       8.432 -38.255  48.287  1.00  9.62           O
ATOM   1378  CB  GLU A 165      10.865 -36.290  47.462  1.00 13.27           C
ATOM   1379  CG  GLU A 165      12.265 -35.774  47.689  1.00 16.64           C
ATOM   1380  CD  GLU A 165      13.091 -35.784  46.407  1.00 17.53           C
ATOM   1381  OE1 GLU A 165      12.925 -36.721  45.595  1.00 19.52           O
ATOM   1382  OE2 GLU A 165      13.916 -34.869  46.219  1.00 21.02           O
ATOM   1383  N   ILE A 166       7.787 -36.153  47.817  1.00  8.75           N
ATOM   1384  CA  ILE A 166       6.510 -36.549  47.261  1.00  9.05           C
ATOM   1385  C   ILE A 166       6.328 -35.921  45.899  1.00  9.19           C
ATOM   1386  O   ILE A 166       6.488 -34.713  45.741  1.00  9.68           O
ATOM   1387  CB  ILE A 166       5.327 -36.124  48.149  1.00  9.80           C
ATOM   1388  CG1 ILE A 166       5.405 -36.854  49.487  1.00 12.28           C
ATOM   1389  CG2 ILE A 166       4.004 -36.450  47.449  1.00  9.50           C
ATOM   1390  CD1 ILE A 166       4.350 -36.408  50.481  1.00 12.71           C
ATOM   1391  N   GLY A 167       6.023 -36.750  44.908  1.00  8.47           N
ATOM   1392  CA  GLY A 167       5.810 -36.231  43.575  1.00  9.66           C
ATOM   1393  C   GLY A 167       4.342 -36.260  43.207  1.00  9.99           C
ATOM   1394  O   GLY A 167       3.618 -37.210  43.511  1.00 10.60           O
ATOM   1395  N   ILE A 168       3.898 -35.168  42.595  1.00  8.73           N
ATOM   1396  CA  ILE A 168       2.535 -35.034  42.100  1.00  7.83           C
ATOM   1397  C   ILE A 168       2.595 -34.624  40.638  1.00  8.49           C
ATOM   1398  O   ILE A 168       3.256 -33.645  40.295  1.00  8.43           O
ATOM   1399  CB  ILE A 168       1.738 -34.007  42.948  1.00  9.01           C
ATOM   1400  CG1 ILE A 168       1.642 -34.514  44.393  1.00 12.18           C
ATOM   1401  CG2 ILE A 168       0.343 -33.809  42.372  1.00 11.15           C
ATOM   1402  CD1 ILE A 168       0.943 -33.566  45.358  1.00 11.46           C
ATOM   1403  N   CYS A 169       1.923 -35.382  39.778  1.00  9.03           N
ATOM   1404  CA  CYS A 169       2.017 -35.156  38.341  1.00  9.85           C
ATOM   1405  C   CYS A 169       0.807 -34.445  37.762  1.00  9.68           C
ATOM   1406  O   CYS A 169      -0.317 -34.573  38.246  1.00 11.46           O
ATOM   1407  CB  CYS A 169       2.286 -36.499  37.647  1.00 10.95           C
ATOM   1408  SG  CYS A 169       3.885 -37.131  38.251  1.00 11.69           S
ATOM   1409  N   PHE A 170       1.077 -33.680  36.710  1.00  9.58           N
ATOM   1410  CA  PHE A 170       0.070 -32.898  36.005  1.00 10.33           C
ATOM   1411  C   PHE A 170       0.252 -33.033  34.507  1.00 10.84           C
ATOM   1412  O   PHE A 170       1.304 -33.465  34.036  1.00 12.52           O
ATOM   1413  CB  PHE A 170       0.231 -31.404  36.318  1.00 11.24           C
ATOM   1414  CG  PHE A 170       0.115 -31.054  37.771  1.00 10.74           C
ATOM   1415  CD1 PHE A 170       1.184 -31.237  38.640  1.00 10.91           C
ATOM   1416  CD2 PHE A 170      -1.074 -30.534  38.268  1.00 11.10           C
ATOM   1417  CE1 PHE A 170       1.063 -30.903  39.995  1.00 12.21           C
ATOM   1418  CE2 PHE A 170      -1.204 -30.200  39.615  1.00 12.66           C
ATOM   1419  CZ  PHE A 170      -0.135 -30.385  40.477  1.00 11.13           C
ATOM   1420  N   THR A 171      -0.773 -32.666  33.750  1.00 11.39           N
ATOM   1421  CA  THR A 171      -0.632 -32.658  32.309  1.00 13.07           C
ATOM   1422  C   THR A 171       0.350 -31.555  31.917  1.00 12.64           C
ATOM   1423  O   THR A 171       0.593 -30.641  32.703  1.00 12.41           O
ATOM   1424  CB  THR A 171      -1.989 -32.420  31.626  1.00 13.17           C
ATOM   1425  OG1 THR A 171      -2.624 -31.273  32.205  1.00 15.26           O
ATOM   1426  CG2 THR A 171      -2.882 -33.644  31.795  1.00 14.90           C
ATOM   1427  N   PRO A 172       0.944 -31.631  30.717  1.00 14.71           N
ATOM   1428  CA  PRO A 172       1.907 -30.619  30.267  1.00 16.33           C
ATOM   1429  C   PRO A 172       1.452 -29.166  30.445  1.00 17.26           C
ATOM   1430  O   PRO A 172       2.266 -28.291  30.750  1.00 16.80           O
ATOM   1431  CB  PRO A 172       2.141 -31.002  28.812  1.00 16.68           C
ATOM   1432  CG  PRO A 172       2.087 -32.503  28.879  1.00 15.72           C
ATOM   1433  CD  PRO A 172       0.851 -32.731  29.738  1.00 15.39           C
ATOM   1434  N   ASN A 173       0.159 -28.913  30.260  1.00 18.96           N
ATOM   1435  CA  ASN A 173      -0.381 -27.560  30.404  1.00 19.74           C
ATOM   1436  C   ASN A 173      -0.715 -27.239  31.864  1.00 19.06           C
ATOM   1437  O   ASN A 173      -1.131 -26.124  32.185  1.00 19.99           O
ATOM   1438  CB  ASN A 173      -1.626 -27.381  29.519  1.00 22.35           C
ATOM   1439  CG  ASN A 173      -2.672 -28.448  29.761  1.00 25.55           C
ATOM   1440  OD1 ASN A 173      -2.516 -29.290  30.643  1.00 26.50           O
ATOM   1441  ND2 ASN A 173      -3.747 -28.418  28.980  1.00 27.78           N
ATOM   1442  N   ALA A 174      -0.534 -28.227  32.738  1.00 16.87           N
ATOM   1443  CA  ALA A 174      -0.772 -28.075  34.177  1.00 17.57           C
ATOM   1444  C   ALA A 174      -2.233 -27.755  34.494  1.00 18.37           C
ATOM   1445  O   ALA A 174      -2.537 -27.218  35.558  1.00 18.65           O
ATOM   1446  CB  ALA A 174       0.132 -26.985  34.745  1.00 18.21           C
ATOM   1447  N   ASP A 175      -3.138 -28.116  33.591  1.00 19.30           N
ATOM   1448  CA  ASP A 175      -4.556 -27.832  33.793  1.00 19.94           C
ATOM   1449  C   ASP A 175      -5.292 -29.033  34.388  1.00 18.81           C
ATOM   1450  O   ASP A 175      -6.409 -28.897  34.895  1.00 17.23           O
ATOM   1451  CB  ASP A 175      -5.199 -27.438  32.462  1.00 25.32           C
ATOM   1452  CG  ASP A 175      -5.393 -28.622  31.540  1.00 29.19           C
ATOM   1453  OD1 ASP A 175      -4.576 -29.560  31.605  1.00 33.35           O
ATOM   1454  OD2 ASP A 175      -6.357 -28.614  30.745  1.00 33.79           O
ATOM   1455  N   SER A 176      -4.663 -30.203  34.327  1.00 17.24           N
ATOM   1456  CA  SER A 176      -5.275 -31.424  34.850  1.00 17.40           C
ATOM   1457  C   SER A 176      -4.250 -32.306  35.560  1.00 16.00           C
ATOM   1458  O   SER A 176      -3.042 -32.128  35.401  1.00 14.69           O
ATOM   1459  CB  SER A 176      -5.907 -32.229  33.714  1.00 19.33           C
ATOM   1460  OG  SER A 176      -6.834 -31.449  32.980  1.00 23.81           O
ATOM   1461  N   MET A 177      -4.744 -33.264  36.338  1.00 15.62           N
ATOM   1462  CA  MET A 177      -3.874 -34.188  37.051  1.00 14.04           C
ATOM   1463  C   MET A 177      -3.425 -35.327  36.139  1.00 15.47           C
ATOM   1464  O   MET A 177      -4.039 -35.592  35.103  1.00 17.01           O
ATOM   1465  CB  MET A 177      -4.592 -34.764  38.272  1.00 14.42           C
ATOM   1466  CG  MET A 177      -5.029 -33.712  39.272  1.00 14.59           C
ATOM   1467  SD  MET A 177      -3.637 -32.698  39.808  1.00 15.12           S
ATOM   1468  CE  MET A 177      -4.197 -32.168  41.396  1.00 16.37           C
ATOM   1469  N   PHE A 178      -2.342 -35.992  36.529  1.00 13.81           N
ATOM   1470  CA  PHE A 178      -1.796 -37.100  35.756  1.00 14.56           C
ATOM   1471  C   PHE A 178      -1.146 -38.122  36.679  1.00 13.57           C
ATOM   1472  O   PHE A 178      -0.599 -37.765  37.723  1.00 11.93           O
ATOM   1473  CB  PHE A 178      -0.761 -36.584  34.748  1.00 16.39           C
ATOM   1474  CG  PHE A 178      -0.506 -37.523  33.600  1.00 21.50           C
ATOM   1475  CD1 PHE A 178      -1.443 -37.659  32.576  1.00 22.91           C
ATOM   1476  CD2 PHE A 178       0.664 -38.275  33.543  1.00 22.06           C
ATOM   1477  CE1 PHE A 178      -1.220 -38.531  31.511  1.00 24.21           C
ATOM   1478  CE2 PHE A 178       0.900 -39.154  32.481  1.00 22.59           C
ATOM   1479  CZ  PHE A 178      -0.046 -39.280  31.462  1.00 24.29           C
ATOM   1480  N   ARG A 179      -1.211 -39.392  36.294  1.00 12.21           N
ATOM   1481  CA  ARG A 179      -0.646 -40.472  37.097  1.00 12.91           C
ATOM   1482  C   ARG A 179       0.878 -40.466  37.041  1.00 13.13           C
ATOM   1483  O   ARG A 179       1.473 -40.567  35.968  1.00 15.29           O
ATOM   1484  CB  ARG A 179      -1.170 -41.829  36.602  1.00 13.04           C
ATOM   1485  CG  ARG A 179      -0.903 -42.994  37.552  1.00 15.80           C
ATOM   1486  CD  ARG A 179      -1.343 -44.343  36.984  1.00 18.13           C
ATOM   1487  NE  ARG A 179      -0.511 -44.788  35.867  1.00 20.68           N
ATOM   1488  CZ  ARG A 179      -0.893 -44.776  34.593  1.00 24.10           C
ATOM   1489  NH1 ARG A 179      -2.102 -44.342  34.264  1.00 24.81           N
ATOM   1490  NH2 ARG A 179      -0.066 -45.196  33.645  1.00 24.50           N
ATOM   1491  N   CYS A 180       1.509 -40.348  38.203  1.00 10.98           N
ATOM   1492  CA  CYS A 180       2.961 -40.357  38.273  1.00 12.39           C
ATOM   1493  C   CYS A 180       3.510 -41.771  38.183  1.00 12.91           C
ATOM   1494  O   CYS A 180       2.922 -42.707  38.727  1.00 13.28           O
ATOM   1495  CB  CYS A 180       3.450 -39.850  39.617  1.00 11.68           C
ATOM   1496  SG  CYS A 180       3.411 -38.082  39.987  1.00 11.82           S
ATOM   1497  N   PRO A 181       4.637 -41.950  37.485  1.00 13.69           N
ATOM   1498  CA  PRO A 181       5.167 -43.312  37.443  1.00 14.77           C
ATOM   1499  C   PRO A 181       5.609 -43.648  38.869  1.00 16.45           C
ATOM   1500  O   PRO A 181       6.032 -42.759  39.614  1.00 15.11           O
ATOM   1501  CB  PRO A 181       6.349 -43.188  36.488  1.00 16.33           C
ATOM   1502  CG  PRO A 181       5.901 -42.118  35.535  1.00 16.37           C
ATOM   1503  CD  PRO A 181       5.276 -41.094  36.468  1.00 14.95           C
ATOM   1504  N   GLN A 182       5.488 -44.913  39.258  1.00 15.91           N
ATOM   1505  CA  GLN A 182       5.872 -45.329  40.606  1.00 17.37           C
ATOM   1506  C   GLN A 182       7.354 -45.684  40.673  1.00 19.67           C
ATOM   1507  O   GLN A 182       7.815 -46.599  39.992  1.00 22.19           O
ATOM   1508  CB  GLN A 182       5.006 -46.509  41.041  1.00 15.84           C
ATOM   1509  CG  GLN A 182       3.519 -46.196  40.980  1.00 16.25           C
ATOM   1510  CD  GLN A 182       3.119 -45.110  41.955  1.00 15.94           C
ATOM   1511  OE1 GLN A 182       3.024 -45.352  43.156  1.00 16.31           O
ATOM   1512  NE2 GLN A 182       2.892 -43.903  41.446  1.00 13.87           N
ATOM   1513  N   SER A 183       8.093 -44.955  41.505  1.00 20.96           N
ATOM   1514  CA  SER A 183       9.536 -45.153  41.644  1.00 21.88           C
ATOM   1515  C   SER A 183       9.867 -46.413  42.443  1.00 22.80           C
ATOM   1516  O   SER A 183      10.979 -46.932  42.356  1.00 21.97           O
ATOM   1517  CB  SER A 183      10.171 -43.936  42.323  1.00 23.98           C
ATOM   1518  OG  SER A 183       9.717 -43.795  43.658  1.00 27.62           O
ATOM   1519  N   ASP A 184       8.907 -46.892  43.226  1.00 22.74           N
ATOM   1520  CA  ASP A 184       9.098 -48.094  44.034  1.00 24.63           C
ATOM   1521  C   ASP A 184      10.419 -48.037  44.816  1.00 24.64           C
ATOM   1522  O   ASP A 184      11.175 -49.009  44.849  1.00 24.70           O
ATOM   1523  CB  ASP A 184       9.066 -49.328  43.122  1.00 27.42           C
ATOM   1524  CG  ASP A 184       8.937 -50.627  43.895  1.00 30.23           C
ATOM   1525  OD1 ASP A 184       8.064 -50.705  44.788  1.00 33.24           O
ATOM   1526  OD2 ASP A 184       9.698 -51.574  43.599  1.00 33.10           O
ATOM   1527  N   THR A 185      10.677 -46.895  45.449  1.00 24.08           N
ATOM   1528  CA  THR A 185      11.903 -46.688  46.223  1.00 23.84           C
ATOM   1529  C   THR A 185      11.684 -46.980  47.704  1.00 23.25           C
ATOM   1530  O   THR A 185      12.636 -47.013  48.486  1.00 24.11           O
ATOM   1531  CB  THR A 185      12.394 -45.235  46.118  1.00 24.61           C
ATOM   1532  OG1 THR A 185      11.389 -44.354  46.637  1.00 22.95           O
ATOM   1533  CG2 THR A 185      12.682 -44.873  44.671  1.00 24.56           C
ATOM   1534  N   CYS A 186      10.430 -47.185  48.088  1.00 22.58           N
ATOM   1535  CA  CYS A 186      10.100 -47.458  49.479  1.00 22.28           C
ATOM   1536  C   CYS A 186       9.956 -48.944  49.741  1.00 22.88           C
ATOM   1537  O   CYS A 186       9.216 -49.639  49.043  1.00 23.09           O
ATOM   1538  CB  CYS A 186       8.777 -46.797  49.873  1.00 21.02           C
ATOM   1539  SG  CYS A 186       8.713 -44.986  49.730  1.00 20.48           S
ATOM   1540  N   ASP A 187      10.667 -49.427  50.754  1.00 23.86           N
ATOM   1541  CA  ASP A 187      10.557 -50.816  51.161  1.00 24.96           C
ATOM   1542  C   ASP A 187       9.215 -51.026  51.851  1.00 25.44           C
ATOM   1543  O   ASP A 187       9.049 -50.674  53.021  1.00 26.44           O
ATOM   1544  CB  ASP A 187      11.690 -51.165  52.127  1.00 24.42           C
ATOM   1545  CG  ASP A 187      11.811 -52.654  52.371  1.00 24.79           C
ATOM   1546  OD1 ASP A 187      10.783 -53.358  52.270  1.00 24.58           O
ATOM   1547  OD2 ASP A 187      12.932 -53.115  52.674  1.00 25.68           O
ATOM   1548  N   LYS A 188       8.256 -51.584  51.121  1.00 25.02           N
ATOM   1549  CA  LYS A 188       6.903 -51.763  51.643  1.00 25.23           C
ATOM   1550  C   LYS A 188       6.789 -52.928  52.624  1.00 25.83           C
ATOM   1551  O   LYS A 188       5.707 -53.183  53.155  1.00 24.95           O
ATOM   1552  CB  LYS A 188       5.922 -51.933  50.485  1.00 24.93           C
ATOM   1553  CG  LYS A 188       5.957 -50.748  49.529  1.00 26.31           C
ATOM   1554  CD  LYS A 188       4.963 -50.891  48.399  1.00 26.90           C
ATOM   1555  CE  LYS A 188       5.148 -49.779  47.382  1.00 27.82           C
ATOM   1556  NZ  LYS A 188       4.257 -49.969  46.208  1.00 29.15           N
ATOM   1557  N   THR A 189       7.890 -53.632  52.866  1.00 26.33           N
ATOM   1558  CA  THR A 189       7.873 -54.738  53.822  1.00 27.69           C
ATOM   1559  C   THR A 189       8.004 -54.207  55.241  1.00 28.44           C
ATOM   1560  O   THR A 189       7.989 -54.965  56.211  1.00 30.17           O
ATOM   1561  CB  THR A 189       9.024 -55.746  53.571  1.00 27.36           C
ATOM   1562  OG1 THR A 189      10.279 -55.145  53.918  1.00 28.36           O
ATOM   1563  CG2 THR A 189       9.051 -56.170  52.111  1.00 28.32           C
ATOM   1564  N   ALA A 190       8.131 -52.889  55.347  1.00 27.74           N
ATOM   1565  CA  ALA A 190       8.266 -52.224  56.632  1.00 26.80           C
ATOM   1566  C   ALA A 190       7.637 -50.843  56.587  1.00 25.05           C
ATOM   1567  O   ALA A 190       7.420 -50.287  55.511  1.00 26.46           O
ATOM   1568  CB  ALA A 190       9.737 -52.111  57.004  1.00 27.68           C
ATOM   1569  N   LYS A 191       7.341 -50.290  57.756  1.00 21.82           N
ATOM   1570  CA  LYS A 191       6.745 -48.969  57.821  1.00 19.55           C
ATOM   1571  C   LYS A 191       7.731 -47.898  57.366  1.00 18.26           C
ATOM   1572  O   LYS A 191       8.942 -48.129  57.309  1.00 19.11           O
ATOM   1573  CB  LYS A 191       6.246 -48.674  59.238  1.00 20.51           C
ATOM   1574  CG  LYS A 191       5.058 -49.542  59.654  1.00 20.95           C
ATOM   1575  CD  LYS A 191       4.372 -48.995  60.893  1.00 24.12           C
ATOM   1576  CE  LYS A 191       3.120 -49.792  61.232  1.00 26.90           C
ATOM   1577  NZ  LYS A 191       2.349 -49.152  62.340  1.00 28.21           N
ATOM   1578  N   VAL A 192       7.197 -46.729  57.033  1.00 14.28           N
ATOM   1579  CA  VAL A 192       7.997 -45.609  56.568  1.00 13.13           C
ATOM   1580  C   VAL A 192       8.031 -44.496  57.609  1.00 11.51           C
ATOM   1581  O   VAL A 192       6.991 -44.046  58.090  1.00 11.07           O
ATOM   1582  CB  VAL A 192       7.413 -45.042  55.252  1.00 12.38           C
ATOM   1583  CG1 VAL A 192       8.240 -43.862  54.767  1.00 12.52           C
ATOM   1584  CG2 VAL A 192       7.376 -46.133  54.200  1.00 12.86           C
ATOM   1585  N   LEU A 193       9.234 -44.046  57.947  1.00 11.73           N
ATOM   1586  CA  LEU A 193       9.399 -42.994  58.930  1.00 11.11           C
ATOM   1587  C   LEU A 193       9.063 -41.614  58.359  1.00 11.97           C
ATOM   1588  O   LEU A 193       9.457 -41.277  57.246  1.00 12.28           O
ATOM   1589  CB  LEU A 193      10.851 -42.973  59.432  1.00 14.50           C
ATOM   1590  CG  LEU A 193      11.244 -41.826  60.366  1.00 13.99           C
ATOM   1591  CD1 LEU A 193      10.455 -41.929  61.664  1.00 16.40           C
ATOM   1592  CD2 LEU A 193      12.745 -41.876  60.639  1.00 16.38           C
ATOM   1593  N   PHE A 194       8.281 -40.852  59.116  1.00 12.00           N
ATOM   1594  CA  PHE A 194       7.991 -39.459  58.794  1.00  9.94           C
ATOM   1595  C   PHE A 194       8.777 -38.606  59.781  1.00 11.33           C
ATOM   1596  O   PHE A 194       8.315 -38.323  60.882  1.00 12.25           O
ATOM   1597  CB  PHE A 194       6.473 -39.204  58.914  1.00 10.50           C
ATOM   1598  CG  PHE A 194       5.992 -37.908  58.293  1.00 10.19           C
ATOM   1599  CD1 PHE A 194       6.838 -37.091  57.545  1.00 10.41           C
ATOM   1600  CD2 PHE A 194       4.665 -37.509  58.463  1.00 10.86           C
ATOM   1601  CE1 PHE A 194       6.373 -35.899  56.977  1.00 10.51           C
ATOM   1602  CE2 PHE A 194       4.190 -36.320  57.900  1.00 10.15           C
ATOM   1603  CZ  PHE A 194       5.044 -35.513  57.156  1.00 10.39           C
ATOM   1604  N   ARG A 195      10.001 -38.258  59.399  1.00  9.30           N
ATOM   1605  CA  ARG A 195      10.925 -37.581  60.308  1.00 11.15           C
ATOM   1606  C   ARG A 195      10.410 -36.259  60.847  1.00 12.68           C
ATOM   1607  O   ARG A 195       9.914 -35.409  60.111  1.00 12.63           O
ATOM   1608  CB  ARG A 195      12.284 -37.390  59.642  1.00 10.77           C
ATOM   1609  CG  ARG A 195      13.371 -36.948  60.615  1.00 11.80           C
ATOM   1610  CD  ARG A 195      14.735 -36.973  59.941  1.00 11.86           C
ATOM   1611  NE  ARG A 195      15.148 -38.327  59.578  1.00 10.76           N
ATOM   1612  CZ  ARG A 195      15.613 -39.225  60.441  1.00 11.14           C
ATOM   1613  NH1 ARG A 195      15.733 -38.917  61.727  1.00 13.38           N
ATOM   1614  NH2 ARG A 195      15.947 -40.437  60.023  1.00 13.32           N
ATOM   1615  N   ARG A 196      10.561 -36.092  62.156  1.00 14.49           N
ATOM   1616  CA  ARG A 196      10.173 -34.869  62.839  1.00 19.75           C
ATOM   1617  C   ARG A 196      11.185 -33.760  62.558  1.00 21.14           C
ATOM   1618  O   ARG A 196      10.776 -32.612  62.286  1.00 23.27           O
ATOM   1619  CB  ARG A 196      10.100 -35.133  64.345  1.00 22.68           C
ATOM   1620  CG  ARG A 196       9.766 -33.921  65.196  1.00 26.70           C
ATOM   1621  CD  ARG A 196       8.289 -33.591  65.132  1.00 29.69           C
ATOM   1622  NE  ARG A 196       7.874 -33.175  63.797  1.00 32.98           N
ATOM   1623  CZ  ARG A 196       8.261 -32.047  63.211  1.00 33.03           C
ATOM   1624  NH1 ARG A 196       9.079 -31.214  63.842  1.00 34.46           N
ATOM   1625  NH2 ARG A 196       7.827 -31.750  61.995  1.00 33.34           N
ATOM   1626  OXT ARG A 196      12.393 -34.065  62.620  1.00 23.13           O
ATOM   1628  N   ASP B   1      44.268 -10.060  58.459  1.00 27.16           N
ATOM   1629  CA  ASP B   1      44.963 -11.084  57.629  1.00 24.39           C
ATOM   1630  C   ASP B   1      44.664 -12.469  58.198  1.00 23.52           C
ATOM   1631  O   ASP B   1      44.596 -12.643  59.418  1.00 25.98           O
ATOM   1632  CB  ASP B   1      46.472 -10.828  57.653  1.00 26.61           C
ATOM   1633  CG  ASP B   1      47.226 -11.662  56.639  1.00 28.17           C
ATOM   1634  OD1 ASP B   1      46.579 -12.380  55.846  1.00 30.69           O
ATOM   1635  OD2 ASP B   1      48.473 -11.592  56.630  1.00 29.98           O
ATOM   1636  N   PHE B   2      44.477 -13.452  57.321  1.00 18.49           N
ATOM   1637  CA  PHE B   2      44.196 -14.811  57.774  1.00 14.78           C
ATOM   1638  C   PHE B   2      45.484 -15.495  58.224  1.00 13.02           C
ATOM   1639  O   PHE B   2      46.574 -14.981  57.977  1.00 12.78           O
ATOM   1640  CB  PHE B   2      43.451 -15.602  56.690  1.00 13.54           C
ATOM   1641  CG  PHE B   2      44.269 -15.909  55.474  1.00 12.44           C
ATOM   1642  CD1 PHE B   2      44.908 -17.136  55.352  1.00 11.52           C
ATOM   1643  CD2 PHE B   2      44.382 -14.984  54.437  1.00 11.99           C
ATOM   1644  CE1 PHE B   2      45.644 -17.445  54.223  1.00 10.67           C
ATOM   1645  CE2 PHE B   2      45.116 -15.284  53.304  1.00 11.93           C
ATOM   1646  CZ  PHE B   2      45.750 -16.519  53.192  1.00 11.89           C
ATOM   1647  N   GLU B   3      45.374 -16.656  58.862  1.00 10.38           N
ATOM   1648  CA  GLU B   3      46.563 -17.286  59.437  1.00  9.40           C
ATOM   1649  C   GLU B   3      47.131 -18.445  58.618  1.00  9.11           C
ATOM   1650  O   GLU B   3      48.332 -18.692  58.673  1.00  9.90           O
ATOM   1651  CB  GLU B   3      46.259 -17.705  60.869  1.00 11.23           C
ATOM   1652  CG  GLU B   3      45.896 -16.492  61.714  1.00 14.14           C
ATOM   1653  CD  GLU B   3      45.495 -16.843  63.119  1.00 19.15           C
ATOM   1654  OE1 GLU B   3      44.540 -17.626  63.278  1.00 20.58           O
ATOM   1655  OE2 GLU B   3      46.131 -16.331  64.067  1.00 22.74           O
ATOM   1656  N   TYR B   4      46.303 -19.166  57.871  1.00  8.07           N
ATOM   1657  CA  TYR B   4      46.832 -20.270  57.080  1.00  6.89           C
ATOM   1658  C   TYR B   4      45.923 -20.623  55.937  1.00  6.51           C
ATOM   1659  O   TYR B   4      44.754 -20.244  55.914  1.00  8.19           O
ATOM   1660  CB  TYR B   4      47.061 -21.521  57.952  1.00  7.41           C
ATOM   1661  CG  TYR B   4      45.796 -22.125  58.530  1.00  7.57           C
ATOM   1662  CD1 TYR B   4      45.083 -23.110  57.844  1.00  7.96           C
ATOM   1663  CD2 TYR B   4      45.298 -21.682  59.753  1.00  7.21           C
ATOM   1664  CE1 TYR B   4      43.894 -23.638  58.370  1.00  8.35           C
ATOM   1665  CE2 TYR B   4      44.123 -22.194  60.284  1.00  6.48           C
ATOM   1666  CZ  TYR B   4      43.425 -23.169  59.589  1.00  6.99           C
ATOM   1667  OH  TYR B   4      42.245 -23.652  60.104  1.00 11.28           O
ATOM   1668  N   LEU B   5      46.491 -21.322  54.963  1.00  8.50           N
ATOM   1669  CA  LEU B   5      45.748 -21.812  53.816  1.00  8.91           C
ATOM   1670  C   LEU B   5      45.601 -23.305  53.922  1.00 10.43           C
ATOM   1671  O   LEU B   5      46.589 -24.010  54.134  1.00 12.80           O
ATOM   1672  CB  LEU B   5      46.496 -21.523  52.517  1.00 11.23           C
ATOM   1673  CG  LEU B   5      46.480 -20.130  51.903  1.00 12.44           C
ATOM   1674  CD1 LEU B   5      47.466 -20.092  50.743  1.00 13.37           C
ATOM   1675  CD2 LEU B   5      45.078 -19.798  51.410  1.00 13.18           C
ATOM   1676  N   GLN B   6      44.376 -23.801  53.807  1.00  7.56           N
ATOM   1677  CA  GLN B   6      44.168 -25.233  53.868  1.00  8.14           C
ATOM   1678  C   GLN B   6      43.766 -25.793  52.515  1.00  8.33           C
ATOM   1679  O   GLN B   6      42.689 -25.496  51.993  1.00  6.82           O
ATOM   1680  CB  GLN B   6      43.106 -25.608  54.909  1.00  8.15           C
ATOM   1681  CG  GLN B   6      42.849 -27.108  55.005  1.00 14.26           C
ATOM   1682  CD  GLN B   6      41.990 -27.464  56.196  1.00 17.84           C
ATOM   1683  OE1 GLN B   6      42.498 -27.760  57.278  1.00 22.36           O
ATOM   1684  NE2 GLN B   6      40.677 -27.410  56.014  1.00 21.70           N
ATOM   1685  N   LEU B   7      44.670 -26.560  51.918  1.00  7.97           N
ATOM   1686  CA  LEU B   7      44.363 -27.248  50.688  1.00  7.64           C
ATOM   1687  C   LEU B   7      43.558 -28.482  51.027  1.00  8.49           C
ATOM   1688  O   LEU B   7      44.010 -29.326  51.800  1.00  8.74           O
ATOM   1689  CB  LEU B   7      45.647 -27.660  49.961  1.00  8.75           C
ATOM   1690  CG  LEU B   7      45.405 -28.487  48.697  1.00  7.56           C
ATOM   1691  CD1 LEU B   7      44.815 -27.591  47.615  1.00  9.35           C
ATOM   1692  CD2 LEU B   7      46.714 -29.127  48.232  1.00 10.34           C
ATOM   1693  N   VAL B   8      42.338 -28.556  50.515  1.00  7.16           N
ATOM   1694  CA  VAL B   8      41.478 -29.685  50.799  1.00  8.01           C
ATOM   1695  C   VAL B   8      41.349 -30.562  49.577  1.00  8.69           C
ATOM   1696  O   VAL B   8      40.844 -30.127  48.540  1.00  8.09           O
ATOM   1697  CB  VAL B   8      40.076 -29.225  51.257  1.00  9.07           C
ATOM   1698  CG1 VAL B   8      39.220 -30.432  51.604  1.00 11.92           C
ATOM   1699  CG2 VAL B   8      40.202 -28.306  52.466  1.00 11.13           C
ATOM   1700  N   LEU B   9      41.857 -31.784  49.689  1.00  8.67           N
ATOM   1701  CA  LEU B   9      41.810 -32.742  48.593  1.00  8.79           C
ATOM   1702  C   LEU B   9      40.800 -33.829  48.874  1.00 10.79           C
ATOM   1703  O   LEU B   9      40.850 -34.480  49.916  1.00 12.81           O
ATOM   1704  CB  LEU B   9      43.179 -33.390  48.396  1.00  9.12           C
ATOM   1705  CG  LEU B   9      44.341 -32.464  48.063  1.00  9.25           C
ATOM   1706  CD1 LEU B   9      45.612 -33.297  47.981  1.00 12.67           C
ATOM   1707  CD2 LEU B   9      44.082 -31.745  46.744  1.00 12.68           C
ATOM   1708  N   THR B  10      39.875 -34.025  47.944  1.00  9.02           N
ATOM   1709  CA  THR B  10      38.872 -35.060  48.095  1.00 10.70           C
ATOM   1710  C   THR B  10      39.344 -36.371  47.495  1.00  9.64           C
ATOM   1711  O   THR B  10      40.136 -36.390  46.549  1.00  8.15           O
ATOM   1712  CB  THR B  10      37.569 -34.737  47.333  1.00 15.00           C
ATOM   1713  OG1 THR B  10      37.865 -34.603  45.941  1.00 21.51           O
ATOM   1714  CG2 THR B  10      36.936 -33.465  47.818  1.00 13.79           C
ATOM   1715  N   TRP B  11      38.894 -37.469  48.091  1.00 10.92           N
ATOM   1716  CA  TRP B  11      39.119 -38.785  47.526  1.00  9.53           C
ATOM   1717  C   TRP B  11      37.864 -39.141  46.736  1.00 10.11           C
ATOM   1718  O   TRP B  11      36.833 -39.462  47.321  1.00  8.04           O
ATOM   1719  CB  TRP B  11      39.373 -39.811  48.642  1.00 11.47           C
ATOM   1720  CG  TRP B  11      39.639 -41.204  48.132  1.00  9.34           C
ATOM   1721  CD1 TRP B  11      38.966 -42.342  48.480  1.00 12.53           C
ATOM   1722  CD2 TRP B  11      40.621 -41.602  47.162  1.00 11.35           C
ATOM   1723  NE1 TRP B  11      39.465 -43.420  47.787  1.00 12.08           N
ATOM   1724  CE2 TRP B  11      40.480 -42.995  46.971  1.00 11.03           C
ATOM   1725  CE3 TRP B  11      41.604 -40.917  46.436  1.00 11.78           C
ATOM   1726  CZ2 TRP B  11      41.285 -43.718  46.085  1.00 10.87           C
ATOM   1727  CZ3 TRP B  11      42.407 -41.637  45.551  1.00 12.31           C
ATOM   1728  CH2 TRP B  11      42.240 -43.025  45.384  1.00 12.65           C
ATOM   1729  N   PRO B  12      37.910 -39.010  45.398  1.00  9.55           N
ATOM   1730  CA  PRO B  12      36.752 -39.288  44.539  1.00  9.89           C
ATOM   1731  C   PRO B  12      35.917 -40.538  44.836  1.00  9.75           C
ATOM   1732  O   PRO B  12      34.689 -40.457  44.904  1.00 10.71           O
ATOM   1733  CB  PRO B  12      37.352 -39.270  43.132  1.00 10.29           C
ATOM   1734  CG  PRO B  12      38.435 -38.220  43.264  1.00  8.27           C
ATOM   1735  CD  PRO B  12      39.078 -38.622  44.582  1.00  8.97           C
ATOM   1736  N   ALA B  13      36.567 -41.683  45.011  1.00 11.68           N
ATOM   1737  CA  ALA B  13      35.833 -42.920  45.265  1.00 11.79           C
ATOM   1738  C   ALA B  13      34.897 -42.774  46.464  1.00 11.87           C
ATOM   1739  O   ALA B  13      33.766 -43.262  46.445  1.00 11.98           O
ATOM   1740  CB  ALA B  13      36.797 -44.072  45.482  1.00 11.90           C
ATOM   1741  N   SER B  14      35.372 -42.102  47.507  1.00 12.46           N
ATOM   1742  CA  SER B  14      34.561 -41.881  48.691  1.00 12.69           C
ATOM   1743  C   SER B  14      33.487 -40.834  48.423  1.00 12.59           C
ATOM   1744  O   SER B  14      32.309 -41.043  48.714  1.00 12.34           O
ATOM   1745  CB  SER B  14      35.445 -41.426  49.858  1.00 14.16           C
ATOM   1746  OG  SER B  14      34.665 -41.248  51.027  1.00 13.86           O
ATOM   1747  N   PHE B  15      33.901 -39.715  47.842  1.00 11.88           N
ATOM   1748  CA  PHE B  15      32.983 -38.626  47.544  1.00 14.11           C
ATOM   1749  C   PHE B  15      31.778 -39.105  46.745  1.00 14.03           C
ATOM   1750  O   PHE B  15      30.645 -38.707  47.015  1.00 14.34           O
ATOM   1751  CB  PHE B  15      33.692 -37.536  46.742  1.00 15.25           C
ATOM   1752  CG  PHE B  15      32.866 -36.298  46.545  1.00 16.80           C
ATOM   1753  CD1 PHE B  15      32.916 -35.257  47.470  1.00 19.12           C
ATOM   1754  CD2 PHE B  15      32.016 -36.179  45.449  1.00 16.25           C
ATOM   1755  CE1 PHE B  15      32.129 -34.111  47.304  1.00 20.94           C
ATOM   1756  CE2 PHE B  15      31.225 -35.039  45.277  1.00 20.06           C
ATOM   1757  CZ  PHE B  15      31.283 -34.005  46.207  1.00 20.73           C
ATOM   1758  N   CYS B  16      32.018 -39.968  45.764  1.00 13.97           N
ATOM   1759  CA  CYS B  16      30.941 -40.435  44.907  1.00 14.40           C
ATOM   1760  C   CYS B  16      30.154 -41.586  45.525  1.00 14.76           C
ATOM   1761  O   CYS B  16      29.171 -42.052  44.950  1.00 13.98           O
ATOM   1762  CB  CYS B  16      31.490 -40.783  43.526  1.00 14.92           C
ATOM   1763  SG  CYS B  16      32.016 -39.270  42.651  1.00 17.54           S
ATOM   1764  N   TYR B  17      30.587 -42.049  46.693  1.00 15.32           N
ATOM   1765  CA  TYR B  17      29.844 -43.085  47.394  1.00 16.52           C
ATOM   1766  C   TYR B  17      28.894 -42.447  48.397  1.00 17.53           C
ATOM   1767  O   TYR B  17      27.759 -42.890  48.567  1.00 19.21           O
ATOM   1768  CB  TYR B  17      30.775 -44.051  48.138  1.00 17.27           C
ATOM   1769  CG  TYR B  17      30.053 -45.261  48.700  1.00 18.25           C
ATOM   1770  CD1 TYR B  17      29.647 -46.304  47.865  1.00 18.50           C
ATOM   1771  CD2 TYR B  17      29.745 -45.347  50.058  1.00 19.09           C
ATOM   1772  CE1 TYR B  17      28.950 -47.403  48.367  1.00 21.06           C
ATOM   1773  CE2 TYR B  17      29.049 -46.440  50.572  1.00 20.83           C
ATOM   1774  CZ  TYR B  17      28.656 -47.463  49.722  1.00 21.76           C
ATOM   1775  OH  TYR B  17      27.976 -48.548  50.233  1.00 24.01           O
ATOM   1776  N   ALA B  18      29.367 -41.378  49.035  1.00 17.15           N
ATOM   1777  CA  ALA B  18      28.589 -40.647  50.032  1.00 18.43           C
ATOM   1778  C   ALA B  18      27.735 -39.562  49.383  1.00 18.69           C
ATOM   1779  O   ALA B  18      26.814 -39.029  50.003  1.00 20.61           O
ATOM   1780  CB  ALA B  18      29.523 -40.017  51.055  1.00 18.93           C
ATOM   1781  N   ASN B  19      28.054 -39.229  48.137  1.00 18.81           N
ATOM   1782  CA  ASN B  19      27.316 -38.209  47.402  1.00 18.40           C
ATOM   1783  C   ASN B  19      26.947 -38.707  46.019  1.00 17.39           C
ATOM   1784  O   ASN B  19      27.511 -39.687  45.530  1.00 17.05           O
ATOM   1785  CB  ASN B  19      28.164 -36.943  47.220  1.00 18.93           C
ATOM   1786  CG  ASN B  19      28.649 -36.357  48.529  1.00 21.36           C
ATOM   1787  OD1 ASN B  19      27.869 -35.803  49.303  1.00 23.82           O
ATOM   1788  ND2 ASN B  19      29.947 -36.473  48.781  1.00 23.16           N
ATOM   1789  N   HIS B  20      25.987 -38.037  45.393  1.00 18.32           N
ATOM   1790  CA  HIS B  20      25.606 -38.374  44.037  1.00 18.42           C
ATOM   1791  C   HIS B  20      26.529 -37.665  43.063  1.00 17.95           C
ATOM   1792  O   HIS B  20      26.711 -36.452  43.148  1.00 18.05           O
ATOM   1793  CB  HIS B  20      24.162 -37.960  43.761  1.00 21.45           C
ATOM   1794  CG  HIS B  20      23.714 -38.243  42.361  1.00 24.80           C
ATOM   1795  ND1 HIS B  20      23.627 -39.521  41.852  1.00 26.58           N
ATOM   1796  CD2 HIS B  20      23.341 -37.413  41.360  1.00 26.61           C
ATOM   1797  CE1 HIS B  20      23.218 -39.466  40.597  1.00 27.24           C
ATOM   1798  NE2 HIS B  20      23.037 -38.198  40.274  1.00 28.14           N
ATOM   1799  N   CYS B  21      27.133 -38.420  42.156  1.00 15.14           N
ATOM   1800  CA  CYS B  21      28.057 -37.831  41.199  1.00 15.80           C
ATOM   1801  C   CYS B  21      27.555 -37.954  39.779  1.00 14.98           C
ATOM   1802  O   CYS B  21      26.866 -38.911  39.424  1.00 15.40           O
ATOM   1803  CB  CYS B  21      29.428 -38.497  41.283  1.00 15.70           C
ATOM   1804  SG  CYS B  21      30.388 -38.057  42.761  1.00 17.56           S
ATOM   1805  N   GLU B  22      27.908 -36.966  38.966  1.00 13.80           N
ATOM   1806  CA  GLU B  22      27.559 -36.966  37.556  1.00 14.67           C
ATOM   1807  C   GLU B  22      28.802 -37.190  36.708  1.00 13.53           C
ATOM   1808  O   GLU B  22      28.725 -37.301  35.485  1.00 15.68           O
ATOM   1809  CB  GLU B  22      26.890 -35.649  37.167  1.00 15.13           C
ATOM   1810  CG  GLU B  22      25.457 -35.493  37.656  1.00 17.50           C
ATOM   1811  CD  GLU B  22      24.519 -36.525  37.059  1.00 20.76           C
ATOM   1812  OE1 GLU B  22      24.759 -36.956  35.913  1.00 20.04           O
ATOM   1813  OE2 GLU B  22      23.529 -36.893  37.727  1.00 22.97           O
ATOM   1814  N   ARG B  23      29.954 -37.217  37.370  1.00 12.20           N
ATOM   1815  CA  ARG B  23      31.224 -37.479  36.715  1.00 10.67           C
ATOM   1816  C   ARG B  23      31.780 -38.814  37.180  1.00 11.46           C
ATOM   1817  O   ARG B  23      31.396 -39.313  38.241  1.00 12.46           O
ATOM   1818  CB  ARG B  23      32.268 -36.409  37.074  1.00 11.96           C
ATOM   1819  CG  ARG B  23      31.937 -34.978  36.673  1.00 10.45           C
ATOM   1820  CD  ARG B  23      31.860 -34.820  35.153  1.00  8.24           C
ATOM   1821  NE  ARG B  23      33.155 -34.948  34.481  1.00  9.73           N
ATOM   1822  CZ  ARG B  23      34.003 -33.942  34.274  1.00  9.41           C
ATOM   1823  NH1 ARG B  23      33.703 -32.715  34.687  1.00  9.99           N
ATOM   1824  NH2 ARG B  23      35.151 -34.155  33.644  1.00 12.06           N
ATOM   1825  N   ILE B  24      32.648 -39.417  36.379  1.00 10.83           N
ATOM   1826  CA  ILE B  24      33.302 -40.634  36.810  1.00 11.53           C
ATOM   1827  C   ILE B  24      34.381 -40.271  37.823  1.00 11.58           C
ATOM   1828  O   ILE B  24      35.187 -39.374  37.579  1.00 11.89           O
ATOM   1829  CB  ILE B  24      33.935 -41.403  35.629  1.00 12.71           C
ATOM   1830  CG1 ILE B  24      32.837 -41.914  34.696  1.00 14.43           C
ATOM   1831  CG2 ILE B  24      34.768 -42.573  36.146  1.00 12.79           C
ATOM   1832  CD1 ILE B  24      33.342 -42.796  33.583  1.00 17.39           C
ATOM   1833  N   ALA B  25      34.374 -40.938  38.971  1.00 11.93           N
ATOM   1834  CA  ALA B  25      35.330 -40.627  40.026  1.00 12.72           C
ATOM   1835  C   ALA B  25      36.766 -40.947  39.621  1.00 13.09           C
ATOM   1836  O   ALA B  25      37.093 -42.092  39.300  1.00 13.93           O
ATOM   1837  CB  ALA B  25      34.970 -41.388  41.295  1.00 13.12           C
ATOM   1838  N   PRO B  26      37.645 -39.929  39.610  1.00 12.58           N
ATOM   1839  CA  PRO B  26      39.042 -40.176  39.250  1.00 13.25           C
ATOM   1840  C   PRO B  26      39.670 -41.111  40.285  1.00 13.42           C
ATOM   1841  O   PRO B  26      39.222 -41.161  41.430  1.00 12.76           O
ATOM   1842  CB  PRO B  26      39.663 -38.782  39.307  1.00 13.50           C
ATOM   1843  CG  PRO B  26      38.540 -37.909  38.884  1.00 14.68           C
ATOM   1844  CD  PRO B  26      37.371 -38.481  39.653  1.00 12.19           C
ATOM   1845  N   ASN B  27      40.708 -41.837  39.883  1.00 15.15           N
ATOM   1846  CA  ASN B  27      41.392 -42.762  40.782  1.00 15.53           C
ATOM   1847  C   ASN B  27      42.540 -42.071  41.501  1.00 14.62           C
ATOM   1848  O   ASN B  27      43.546 -42.689  41.836  1.00 15.93           O
ATOM   1849  CB  ASN B  27      41.928 -43.956  39.987  1.00 18.62           C
ATOM   1850  CG  ASN B  27      40.876 -44.569  39.093  1.00 23.05           C
ATOM   1851  OD1 ASN B  27      40.638 -44.097  37.978  1.00 27.84           O
ATOM   1852  ND2 ASN B  27      40.222 -45.616  39.584  1.00 25.40           N
ATOM   1853  N   ASN B  28      42.376 -40.775  41.735  1.00 13.68           N
ATOM   1854  CA  ASN B  28      43.385 -39.978  42.404  1.00 11.56           C
ATOM   1855  C   ASN B  28      42.727 -38.823  43.131  1.00 10.47           C
ATOM   1856  O   ASN B  28      41.574 -38.495  42.857  1.00 11.42           O
ATOM   1857  CB  ASN B  28      44.356 -39.435  41.361  1.00 11.51           C
ATOM   1858  CG  ASN B  28      45.722 -39.096  41.919  1.00 12.75           C
ATOM   1859  OD1 ASN B  28      46.001 -39.198  43.116  1.00 11.85           O
ATOM   1860  ND2 ASN B  28      46.579 -38.678  40.994  1.00 13.73           N
ATOM   1861  N   PHE B  29      43.449 -38.218  44.065  1.00 10.03           N
ATOM   1862  CA  PHE B  29      42.912 -37.084  44.798  1.00  9.16           C
ATOM   1863  C   PHE B  29      42.663 -35.906  43.867  1.00  9.23           C
ATOM   1864  O   PHE B  29      43.405 -35.691  42.908  1.00 10.35           O
ATOM   1865  CB  PHE B  29      43.874 -36.649  45.910  1.00  9.51           C
ATOM   1866  CG  PHE B  29      43.995 -37.643  47.034  1.00  8.77           C
ATOM   1867  CD1 PHE B  29      44.941 -38.663  46.986  1.00  8.92           C
ATOM   1868  CD2 PHE B  29      43.130 -37.582  48.121  1.00  8.62           C
ATOM   1869  CE1 PHE B  29      45.014 -39.611  48.011  1.00  9.35           C
ATOM   1870  CE2 PHE B  29      43.197 -38.522  49.143  1.00 10.04           C
ATOM   1871  CZ  PHE B  29      44.140 -39.538  49.087  1.00  9.24           C
ATOM   1872  N   THR B  30      41.596 -35.165  44.144  1.00  8.20           N
ATOM   1873  CA  THR B  30      41.260 -33.971  43.384  1.00  9.14           C
ATOM   1874  C   THR B  30      41.011 -32.830  44.343  1.00 10.03           C
ATOM   1875  O   THR B  30      40.798 -33.059  45.532  1.00 10.84           O
ATOM   1876  CB  THR B  30      39.999 -34.169  42.520  1.00 10.66           C
ATOM   1877  OG1 THR B  30      38.871 -34.446  43.359  1.00 11.66           O
ATOM   1878  CG2 THR B  30      40.205 -35.319  41.540  1.00 11.40           C
ATOM   1879  N   ILE B  31      41.044 -31.601  43.847  1.00  7.64           N
ATOM   1880  CA  ILE B  31      40.842 -30.463  44.723  1.00  7.49           C
ATOM   1881  C   ILE B  31      39.379 -30.280  45.072  1.00  8.86           C
ATOM   1882  O   ILE B  31      38.507 -30.356  44.205  1.00 10.19           O
ATOM   1883  CB  ILE B  31      41.323 -29.144  44.078  1.00  7.95           C
ATOM   1884  CG1 ILE B  31      42.809 -29.234  43.734  1.00  8.44           C
ATOM   1885  CG2 ILE B  31      41.043 -27.977  45.028  1.00  7.98           C
ATOM   1886  CD1 ILE B  31      43.235 -28.237  42.670  1.00  9.00           C
ATOM   1887  N   HIS B  32      39.111 -30.090  46.359  1.00  8.49           N
ATOM   1888  CA  HIS B  32      37.772 -29.757  46.813  1.00 10.53           C
ATOM   1889  C   HIS B  32      37.723 -28.284  47.146  1.00 10.52           C
ATOM   1890  O   HIS B  32      36.714 -27.610  46.932  1.00 11.27           O
ATOM   1891  CB  HIS B  32      37.366 -30.545  48.053  1.00 13.70           C
ATOM   1892  CG  HIS B  32      35.993 -30.207  48.548  1.00 18.11           C
ATOM   1893  ND1 HIS B  32      35.770 -29.341  49.597  1.00 22.37           N
ATOM   1894  CD2 HIS B  32      34.769 -30.578  48.101  1.00 20.54           C
ATOM   1895  CE1 HIS B  32      34.469 -29.194  49.776  1.00 20.82           C
ATOM   1896  NE2 HIS B  32      33.839 -29.934  48.881  1.00 22.06           N
ATOM   1897  N   GLY B  33      38.840 -27.783  47.662  1.00  7.97           N
ATOM   1898  CA  GLY B  33      38.920 -26.376  47.986  1.00  8.87           C
ATOM   1899  C   GLY B  33      40.271 -25.922  48.499  1.00  7.51           C
ATOM   1900  O   GLY B  33      41.172 -26.710  48.766  1.00  8.32           O
ATOM   1901  N   LEU B  34      40.410 -24.605  48.561  1.00  6.07           N
ATOM   1902  CA  LEU B  34      41.580 -23.942  49.115  1.00  6.43           C
ATOM   1903  C   LEU B  34      41.068 -22.887  50.067  1.00  6.37           C
ATOM   1904  O   LEU B  34      40.570 -21.843  49.638  1.00  8.30           O
ATOM   1905  CB  LEU B  34      42.424 -23.320  47.995  1.00  7.51           C
ATOM   1906  CG  LEU B  34      43.698 -22.608  48.463  1.00  7.18           C
ATOM   1907  CD1 LEU B  34      44.575 -23.577  49.244  1.00  8.38           C
ATOM   1908  CD2 LEU B  34      44.460 -22.055  47.271  1.00  9.87           C
ATOM   1909  N   TRP B  35      41.149 -23.171  51.363  1.00  7.07           N
ATOM   1910  CA  TRP B  35      40.484 -22.316  52.333  1.00  7.70           C
ATOM   1911  C   TRP B  35      41.407 -21.474  53.188  1.00  7.80           C
ATOM   1912  O   TRP B  35      42.202 -21.997  53.973  1.00  8.21           O
ATOM   1913  CB  TRP B  35      39.629 -23.165  53.283  1.00  8.88           C
ATOM   1914  CG  TRP B  35      38.648 -24.105  52.632  1.00  7.99           C
ATOM   1915  CD1 TRP B  35      38.152 -24.036  51.364  1.00 10.10           C
ATOM   1916  CD2 TRP B  35      38.013 -25.222  53.253  1.00 12.82           C
ATOM   1917  NE1 TRP B  35      37.239 -25.045  51.154  1.00 12.22           N
ATOM   1918  CE2 TRP B  35      37.136 -25.789  52.300  1.00 11.03           C
ATOM   1919  CE3 TRP B  35      38.098 -25.799  54.526  1.00 14.02           C
ATOM   1920  CZ2 TRP B  35      36.347 -26.911  52.580  1.00 15.44           C
ATOM   1921  CZ3 TRP B  35      37.309 -26.918  54.808  1.00 16.92           C
ATOM   1922  CH2 TRP B  35      36.447 -27.459  53.836  1.00 16.22           C
ATOM   1923  N   PRO B  36      41.322 -20.141  53.029  1.00  7.06           N
ATOM   1924  CA  PRO B  36      42.140 -19.269  53.867  1.00  7.85           C
ATOM   1925  C   PRO B  36      41.417 -19.406  55.212  1.00  7.00           C
ATOM   1926  O   PRO B  36      40.182 -19.410  55.243  1.00  8.68           O
ATOM   1927  CB  PRO B  36      41.927 -17.884  53.246  1.00  7.28           C
ATOM   1928  CG  PRO B  36      41.634 -18.185  51.800  1.00  7.42           C
ATOM   1929  CD  PRO B  36      40.748 -19.408  51.885  1.00  6.95           C
ATOM   1930  N   ASP B  37      42.136 -19.555  56.316  1.00  7.80           N
ATOM   1931  CA  ASP B  37      41.427 -19.763  57.572  1.00  7.74           C
ATOM   1932  C   ASP B  37      42.206 -19.247  58.758  1.00  8.40           C
ATOM   1933  O   ASP B  37      43.360 -18.834  58.630  1.00  7.63           O
ATOM   1934  CB  ASP B  37      41.150 -21.261  57.757  1.00  9.12           C
ATOM   1935  CG  ASP B  37      39.775 -21.546  58.355  1.00 11.39           C
ATOM   1936  OD1 ASP B  37      39.223 -20.693  59.080  1.00 10.27           O
ATOM   1937  OD2 ASP B  37      39.251 -22.652  58.108  1.00 12.29           O
ATOM   1938  N   ASN B  38      41.554 -19.273  59.918  1.00  8.16           N
ATOM   1939  CA  ASN B  38      42.155 -18.829  61.163  1.00  9.80           C
ATOM   1940  C   ASN B  38      42.121 -19.934  62.205  1.00 10.27           C
ATOM   1941  O   ASN B  38      41.329 -20.872  62.111  1.00  9.81           O
ATOM   1942  CB  ASN B  38      41.445 -17.576  61.672  1.00 10.97           C
ATOM   1943  CG  ASN B  38      41.731 -16.369  60.807  1.00 12.15           C
ATOM   1944  OD1 ASN B  38      42.878 -16.136  60.421  1.00 15.27           O
ATOM   1945  ND2 ASN B  38      40.698 -15.595  60.497  1.00 12.73           N
ATOM   1946  N   VAL B  39      42.968 -19.803  63.217  1.00 11.37           N
ATOM   1947  CA  VAL B  39      43.098 -20.827  64.237  1.00 12.08           C
ATOM   1948  C   VAL B  39      41.984 -20.780  65.292  1.00 11.54           C
ATOM   1949  O   VAL B  39      41.608 -21.821  65.832  1.00 12.31           O
ATOM   1950  CB  VAL B  39      44.472 -20.701  64.929  1.00 13.29           C
ATOM   1951  CG1 VAL B  39      44.597 -21.716  66.049  1.00 17.84           C
ATOM   1952  CG2 VAL B  39      45.574 -20.911  63.901  1.00 12.74           C
ATOM   1953  N   LYS B  40      41.437 -19.597  65.562  1.00 10.72           N
ATOM   1954  CA  LYS B  40      40.423 -19.450  66.625  1.00 13.39           C
ATOM   1955  C   LYS B  40      38.996 -19.729  66.157  1.00 13.83           C
ATOM   1956  O   LYS B  40      38.189 -20.268  66.916  1.00 13.91           O
ATOM   1957  CB  LYS B  40      40.447 -18.043  67.206  1.00 13.73           C
ATOM   1958  CG  LYS B  40      41.714 -17.663  67.922  1.00 17.35           C
ATOM   1959  CD  LYS B  40      41.586 -16.217  68.346  1.00 18.45           C
ATOM   1960  CE  LYS B  40      42.843 -15.703  68.992  1.00 20.32           C
ATOM   1961  NZ  LYS B  40      42.654 -14.286  69.389  1.00 19.68           N
ATOM   1962  N   THR B  41      38.669 -19.330  64.934  1.00 13.35           N
ATOM   1963  CA  THR B  41      37.317 -19.521  64.425  1.00 13.58           C
ATOM   1964  C   THR B  41      37.317 -19.614  62.899  1.00 13.14           C
ATOM   1965  O   THR B  41      38.217 -19.097  62.240  1.00 12.26           O
ATOM   1966  CB  THR B  41      36.391 -18.368  64.911  1.00 15.67           C
ATOM   1967  OG1 THR B  41      35.018 -18.704  64.662  1.00 16.95           O
ATOM   1968  CG2 THR B  41      36.733 -17.071  64.200  1.00 17.88           C
ATOM   1969  N   ARG B  42      36.303 -20.274  62.352  1.00 12.01           N
ATOM   1970  CA  ARG B  42      36.191 -20.492  60.911  1.00 12.31           C
ATOM   1971  C   ARG B  42      36.042 -19.184  60.134  1.00 11.70           C
ATOM   1972  O   ARG B  42      35.227 -18.323  60.474  1.00 12.61           O
ATOM   1973  CB  ARG B  42      35.003 -21.411  60.628  1.00 14.09           C
ATOM   1974  CG  ARG B  42      34.862 -21.854  59.179  1.00 16.12           C
ATOM   1975  CD  ARG B  42      33.755 -22.884  59.074  1.00 18.76           C
ATOM   1976  NE  ARG B  42      32.477 -22.322  59.490  1.00 19.43           N
ATOM   1977  CZ  ARG B  42      31.613 -21.737  58.666  1.00 22.51           C
ATOM   1978  NH1 ARG B  42      31.886 -21.643  57.369  1.00 22.17           N
ATOM   1979  NH2 ARG B  42      30.482 -21.234  59.142  1.00 20.75           N
ATOM   1980  N   LEU B  43      36.839 -19.055  59.080  1.00  8.64           N
ATOM   1981  CA  LEU B  43      36.810 -17.888  58.216  1.00  7.92           C
ATOM   1982  C   LEU B  43      36.106 -18.219  56.901  1.00  8.48           C
ATOM   1983  O   LEU B  43      36.467 -19.179  56.223  1.00  9.51           O
ATOM   1984  CB  LEU B  43      38.249 -17.434  57.936  1.00  9.14           C
ATOM   1985  CG  LEU B  43      38.453 -16.138  57.150  1.00  9.99           C
ATOM   1986  CD1 LEU B  43      37.920 -14.969  57.956  1.00 10.84           C
ATOM   1987  CD2 LEU B  43      39.937 -15.951  56.852  1.00 11.79           C
ATOM   1988  N   HIS B  44      35.098 -17.431  56.546  1.00  8.95           N
ATOM   1989  CA  HIS B  44      34.356 -17.683  55.311  1.00 10.17           C
ATOM   1990  C   HIS B  44      33.536 -16.470  54.899  1.00  9.76           C
ATOM   1991  O   HIS B  44      33.240 -15.595  55.719  1.00 11.12           O
ATOM   1992  CB  HIS B  44      33.388 -18.848  55.509  1.00 13.57           C
ATOM   1993  CG  HIS B  44      32.315 -18.558  56.513  1.00 16.30           C
ATOM   1994  ND1 HIS B  44      32.540 -18.590  57.872  1.00 18.67           N
ATOM   1995  CD2 HIS B  44      31.030 -18.161  56.355  1.00 18.29           C
ATOM   1996  CE1 HIS B  44      31.440 -18.227  58.508  1.00 19.25           C
ATOM   1997  NE2 HIS B  44      30.509 -17.961  57.611  1.00 20.84           N
ATOM   1998  N   ASN B  45      33.149 -16.443  53.625  1.00  9.82           N
ATOM   1999  CA  ASN B  45      32.312 -15.372  53.080  1.00 12.40           C
ATOM   2000  C   ASN B  45      32.810 -13.998  53.506  1.00 13.21           C
ATOM   2001  O   ASN B  45      32.059 -13.194  54.059  1.00 14.11           O
ATOM   2002  CB  ASN B  45      30.859 -15.585  53.521  1.00 12.82           C
ATOM   2003  CG  ASN B  45      30.292 -16.904  53.027  1.00 13.31           C
ATOM   2004  OD1 ASN B  45      29.964 -17.794  53.814  1.00 16.65           O
ATOM   2005  ND2 ASN B  45      30.188 -17.041  51.712  1.00 15.70           N
ATOM   2006  N   CYS B  46      34.073 -13.724  53.201  1.00 12.24           N
ATOM   2007  CA  CYS B  46      34.718 -12.473  53.575  1.00 13.94           C
ATOM   2008  C   CYS B  46      34.323 -11.324  52.666  1.00 14.62           C
ATOM   2009  O   CYS B  46      33.872 -11.522  51.538  1.00 14.34           O
ATOM   2010  CB  CYS B  46      36.238 -12.630  53.507  1.00 14.14           C
ATOM   2011  SG  CYS B  46      36.880 -13.826  54.711  1.00 16.22           S
ATOM   2012  N   LYS B  47      34.505 -10.112  53.179  1.00 16.30           N
ATOM   2013  CA  LYS B  47      34.247  -8.906  52.416  1.00 17.21           C
ATOM   2014  C   LYS B  47      35.566  -8.275  51.989  1.00 17.69           C
ATOM   2015  O   LYS B  47      36.594  -8.473  52.639  1.00 19.46           O
ATOM   2016  CB  LYS B  47      33.449  -7.908  53.255  1.00 19.02           C
ATOM   2017  CG  LYS B  47      32.189  -8.492  53.867  1.00 23.14           C
ATOM   2018  CD  LYS B  47      31.309  -9.162  52.819  1.00 26.43           C
ATOM   2019  CE  LYS B  47      30.146  -9.897  53.467  1.00 28.10           C
ATOM   2020  NZ  LYS B  47      29.344 -10.668  52.475  1.00 29.42           N
ATOM   2021  N   PRO B  48      35.570  -7.535  50.875  1.00 16.83           N
ATOM   2022  CA  PRO B  48      34.416  -7.267  50.012  1.00 15.95           C
ATOM   2023  C   PRO B  48      34.055  -8.491  49.175  1.00 14.27           C
ATOM   2024  O   PRO B  48      34.937  -9.204  48.698  1.00 15.01           O
ATOM   2025  CB  PRO B  48      34.907  -6.113  49.151  1.00 16.76           C
ATOM   2026  CG  PRO B  48      36.362  -6.456  48.968  1.00 18.04           C
ATOM   2027  CD  PRO B  48      36.773  -6.849  50.370  1.00 18.03           C
ATOM   2028  N   LYS B  49      32.761  -8.746  49.009  1.00 13.35           N
ATOM   2029  CA  LYS B  49      32.335  -9.874  48.196  1.00 12.10           C
ATOM   2030  C   LYS B  49      32.832  -9.700  46.772  1.00 13.12           C
ATOM   2031  O   LYS B  49      32.552  -8.689  46.127  1.00 13.43           O
ATOM   2032  CB  LYS B  49      30.809 -10.015  48.193  1.00 13.74           C
ATOM   2033  CG  LYS B  49      30.331 -11.207  47.365  1.00 15.59           C
ATOM   2034  CD  LYS B  49      28.809 -11.279  47.254  1.00 19.70           C
ATOM   2035  CE  LYS B  49      28.153 -11.501  48.604  1.00 24.30           C
ATOM   2036  NZ  LYS B  49      26.679 -11.700  48.473  1.00 28.30           N
ATOM   2037  N   PRO B  50      33.593 -10.675  46.266  1.00 11.42           N
ATOM   2038  CA  PRO B  50      34.115 -10.575  44.906  1.00 11.95           C
ATOM   2039  C   PRO B  50      33.121 -11.070  43.872  1.00 12.51           C
ATOM   2040  O   PRO B  50      32.097 -11.656  44.209  1.00 13.75           O
ATOM   2041  CB  PRO B  50      35.356 -11.458  44.964  1.00 10.99           C
ATOM   2042  CG  PRO B  50      34.879 -12.599  45.843  1.00  9.27           C
ATOM   2043  CD  PRO B  50      34.071 -11.903  46.935  1.00  9.41           C
ATOM   2044  N   THR B  51      33.415 -10.800  42.608  1.00 13.03           N
ATOM   2045  CA  THR B  51      32.593 -11.296  41.527  1.00 13.50           C
ATOM   2046  C   THR B  51      33.322 -12.429  40.826  1.00 12.13           C
ATOM   2047  O   THR B  51      34.539 -12.364  40.630  1.00 13.70           O
ATOM   2048  CB  THR B  51      32.263 -10.190  40.507  1.00 16.14           C
ATOM   2049  OG1 THR B  51      33.473  -9.563  40.080  1.00 20.72           O
ATOM   2050  CG2 THR B  51      31.341  -9.152  41.127  1.00 18.54           C
ATOM   2051  N   TYR B  52      32.593 -13.479  40.473  1.00 10.53           N
ATOM   2052  CA  TYR B  52      33.212 -14.618  39.817  1.00 11.02           C
ATOM   2053  C   TYR B  52      33.194 -14.473  38.309  1.00 10.69           C
ATOM   2054  O   TYR B  52      32.139 -14.267  37.710  1.00 13.02           O
ATOM   2055  CB  TYR B  52      32.491 -15.911  40.199  1.00 10.40           C
ATOM   2056  CG  TYR B  52      33.132 -17.146  39.604  1.00  9.77           C
ATOM   2057  CD1 TYR B  52      34.305 -17.681  40.146  1.00  8.70           C
ATOM   2058  CD2 TYR B  52      32.571 -17.777  38.494  1.00  9.51           C
ATOM   2059  CE1 TYR B  52      34.904 -18.824  39.596  1.00  8.18           C
ATOM   2060  CE2 TYR B  52      33.163 -18.918  37.934  1.00  9.67           C
ATOM   2061  CZ  TYR B  52      34.327 -19.432  38.493  1.00  9.22           C
ATOM   2062  OH  TYR B  52      34.916 -20.548  37.945  1.00  7.74           O
ATOM   2063  N   SER B  53      34.372 -14.569  37.704  1.00  9.58           N
ATOM   2064  CA  SER B  53      34.505 -14.532  36.254  1.00 10.94           C
ATOM   2065  C   SER B  53      34.758 -15.937  35.739  1.00 10.33           C
ATOM   2066  O   SER B  53      35.714 -16.591  36.152  1.00 12.76           O
ATOM   2067  CB  SER B  53      35.664 -13.624  35.842  1.00 12.71           C
ATOM   2068  OG  SER B  53      35.395 -12.273  36.180  1.00 18.87           O
ATOM   2069  N   TYR B  54      33.890 -16.410  34.855  1.00 10.16           N
ATOM   2070  CA  TYR B  54      34.010 -17.765  34.334  1.00 10.51           C
ATOM   2071  C   TYR B  54      35.331 -17.988  33.617  1.00 10.60           C
ATOM   2072  O   TYR B  54      35.796 -17.145  32.844  1.00 10.04           O
ATOM   2073  CB  TYR B  54      32.825 -18.086  33.418  1.00 10.71           C
ATOM   2074  CG  TYR B  54      31.519 -18.012  34.160  1.00 12.20           C
ATOM   2075  CD1 TYR B  54      30.840 -16.799  34.297  1.00 14.81           C
ATOM   2076  CD2 TYR B  54      31.015 -19.125  34.828  1.00 13.13           C
ATOM   2077  CE1 TYR B  54      29.697 -16.696  35.088  1.00 15.98           C
ATOM   2078  CE2 TYR B  54      29.875 -19.034  35.626  1.00 14.16           C
ATOM   2079  CZ  TYR B  54      29.219 -17.814  35.754  1.00 16.81           C
ATOM   2080  OH  TYR B  54      28.100 -17.710  36.551  1.00 17.75           O
ATOM   2081  N   PHE B  55      35.943 -19.133  33.899  1.00  9.06           N
ATOM   2082  CA  PHE B  55      37.213 -19.499  33.294  1.00  9.34           C
ATOM   2083  C   PHE B  55      37.025 -20.085  31.906  1.00  8.93           C
ATOM   2084  O   PHE B  55      35.997 -20.694  31.601  1.00  8.87           O
ATOM   2085  CB  PHE B  55      37.939 -20.540  34.140  1.00  9.60           C
ATOM   2086  CG  PHE B  55      38.493 -20.002  35.419  1.00  9.21           C
ATOM   2087  CD1 PHE B  55      37.962 -20.398  36.641  1.00  8.55           C
ATOM   2088  CD2 PHE B  55      39.575 -19.124  35.404  1.00  9.71           C
ATOM   2089  CE1 PHE B  55      38.506 -19.932  37.840  1.00  8.42           C
ATOM   2090  CE2 PHE B  55      40.127 -18.649  36.595  1.00 10.01           C
ATOM   2091  CZ  PHE B  55      39.591 -19.057  37.817  1.00  9.60           C
ATOM   2092  N   THR B  56      38.047 -19.900  31.079  1.00 11.35           N
ATOM   2093  CA  THR B  56      38.078 -20.429  29.728  1.00 11.32           C
ATOM   2094  C   THR B  56      39.478 -20.942  29.416  1.00 11.54           C
ATOM   2095  O   THR B  56      40.382 -20.837  30.251  1.00 12.80           O
ATOM   2096  CB  THR B  56      37.734 -19.342  28.672  1.00 12.80           C
ATOM   2097  OG1 THR B  56      38.769 -18.348  28.660  1.00 15.88           O
ATOM   2098  CG2 THR B  56      36.404 -18.673  28.993  1.00 15.17           C
ATOM   2099  N   GLY B  57      39.652 -21.504  28.226  1.00 11.98           N
ATOM   2100  CA  GLY B  57      40.959 -21.980  27.813  1.00 12.73           C
ATOM   2101  C   GLY B  57      41.686 -22.946  28.729  1.00 13.03           C
ATOM   2102  O   GLY B  57      41.081 -23.831  29.331  1.00 13.06           O
ATOM   2103  N   LYS B  58      42.996 -22.748  28.847  1.00 14.32           N
ATOM   2104  CA  LYS B  58      43.850 -23.621  29.646  1.00 14.47           C
ATOM   2105  C   LYS B  58      43.372 -23.751  31.093  1.00 13.08           C
ATOM   2106  O   LYS B  58      43.261 -24.862  31.608  1.00 12.34           O
ATOM   2107  CB  LYS B  58      45.297 -23.125  29.623  1.00 15.96           C
ATOM   2108  CG  LYS B  58      46.277 -24.099  30.265  1.00 19.01           C
ATOM   2109  CD  LYS B  58      47.712 -23.630  30.104  1.00 20.53           C
ATOM   2110  CE  LYS B  58      48.684 -24.628  30.700  1.00 22.72           C
ATOM   2111  NZ  LYS B  58      48.497 -24.777  32.169  1.00 22.01           N
ATOM   2112  N   MET B  59      43.112 -22.631  31.759  1.00 13.15           N
ATOM   2113  CA  MET B  59      42.668 -22.691  33.151  1.00 11.70           C
ATOM   2114  C   MET B  59      41.416 -23.550  33.290  1.00 11.61           C
ATOM   2115  O   MET B  59      41.295 -24.338  34.229  1.00 10.41           O
ATOM   2116  CB  MET B  59      42.401 -21.296  33.721  1.00 13.12           C
ATOM   2117  CG  MET B  59      41.995 -21.314  35.198  1.00 15.96           C
ATOM   2118  SD  MET B  59      43.253 -21.957  36.355  1.00 18.73           S
ATOM   2119  CE  MET B  59      44.082 -20.448  36.813  1.00 18.54           C
ATOM   2120  N   LEU B  60      40.481 -23.395  32.358  1.00  9.30           N
ATOM   2121  CA  LEU B  60      39.258 -24.187  32.396  1.00 10.34           C
ATOM   2122  C   LEU B  60      39.573 -25.678  32.292  1.00  9.24           C
ATOM   2123  O   LEU B  60      39.037 -26.488  33.047  1.00  9.51           O
ATOM   2124  CB  LEU B  60      38.311 -23.777  31.264  1.00  9.12           C
ATOM   2125  CG  LEU B  60      37.067 -24.656  31.113  1.00  9.66           C
ATOM   2126  CD1 LEU B  60      36.304 -24.726  32.430  1.00 10.50           C
ATOM   2127  CD2 LEU B  60      36.178 -24.109  30.005  1.00 10.52           C
ATOM   2128  N   ASN B  61      40.447 -26.038  31.358  1.00 10.49           N
ATOM   2129  CA  ASN B  61      40.811 -27.438  31.181  1.00 11.62           C
ATOM   2130  C   ASN B  61      41.544 -27.990  32.402  1.00 10.51           C
ATOM   2131  O   ASN B  61      41.274 -29.112  32.832  1.00 11.68           O
ATOM   2132  CB  ASN B  61      41.670 -27.622  29.932  1.00 12.16           C
ATOM   2133  CG  ASN B  61      40.894 -27.366  28.655  1.00 14.60           C
ATOM   2134  OD1 ASN B  61      39.729 -27.744  28.540  1.00 18.51           O
ATOM   2135  ND2 ASN B  61      41.543 -26.734  27.684  1.00 17.73           N
ATOM   2136  N   ASP B  62      42.465 -27.209  32.960  1.00 11.53           N
ATOM   2137  CA  ASP B  62      43.216 -27.659  34.134  1.00 10.92           C
ATOM   2138  C   ASP B  62      42.292 -27.875  35.335  1.00 10.48           C
ATOM   2139  O   ASP B  62      42.414 -28.871  36.051  1.00 10.40           O
ATOM   2140  CB  ASP B  62      44.317 -26.659  34.517  1.00 11.11           C
ATOM   2141  CG  ASP B  62      45.431 -26.574  33.483  1.00 15.42           C
ATOM   2142  OD1 ASP B  62      45.570 -27.500  32.655  1.00 16.43           O
ATOM   2143  OD2 ASP B  62      46.182 -25.580  33.514  1.00 18.17           O
ATOM   2144  N   LEU B  63      41.372 -26.942  35.555  1.00  8.08           N
ATOM   2145  CA  LEU B  63      40.439 -27.052  36.674  1.00  7.92           C
ATOM   2146  C   LEU B  63      39.462 -28.210  36.486  1.00  7.89           C
ATOM   2147  O   LEU B  63      39.128 -28.910  37.441  1.00  8.60           O
ATOM   2148  CB  LEU B  63      39.671 -25.739  36.862  1.00  9.44           C
ATOM   2149  CG  LEU B  63      40.531 -24.573  37.362  1.00  8.94           C
ATOM   2150  CD1 LEU B  63      39.701 -23.299  37.333  1.00 12.12           C
ATOM   2151  CD2 LEU B  63      41.032 -24.854  38.779  1.00  9.29           C
ATOM   2152  N   ASP B  64      39.001 -28.420  35.258  1.00  7.32           N
ATOM   2153  CA  ASP B  64      38.060 -29.502  35.005  1.00  8.20           C
ATOM   2154  C   ASP B  64      38.668 -30.846  35.380  1.00  8.45           C
ATOM   2155  O   ASP B  64      37.961 -31.767  35.787  1.00 10.12           O
ATOM   2156  CB  ASP B  64      37.626 -29.514  33.535  1.00 10.82           C
ATOM   2157  CG  ASP B  64      36.459 -30.452  33.279  1.00 14.98           C
ATOM   2158  OD1 ASP B  64      36.478 -31.146  32.240  1.00 20.67           O
ATOM   2159  OD2 ASP B  64      35.514 -30.498  34.099  1.00 12.42           O
ATOM   2160  N   LYS B  65      39.985 -30.954  35.245  1.00  9.34           N
ATOM   2161  CA  LYS B  65      40.670 -32.186  35.596  1.00 10.87           C
ATOM   2162  C   LYS B  65      41.047 -32.231  37.082  1.00 10.49           C
ATOM   2163  O   LYS B  65      40.603 -33.115  37.819  1.00 12.25           O
ATOM   2164  CB  LYS B  65      41.945 -32.349  34.769  1.00 11.34           C
ATOM   2165  CG  LYS B  65      42.792 -33.545  35.203  1.00 14.90           C
ATOM   2166  CD  LYS B  65      44.036 -33.690  34.344  1.00 18.04           C
ATOM   2167  CE  LYS B  65      44.885 -34.867  34.791  1.00 20.15           C
ATOM   2168  NZ  LYS B  65      46.066 -35.047  33.896  1.00 22.62           N
ATOM   2169  N   HIS B  66      41.843 -31.259  37.514  1.00  9.78           N
ATOM   2170  CA  HIS B  66      42.385 -31.238  38.879  1.00  9.34           C
ATOM   2171  C   HIS B  66      41.366 -30.824  39.943  1.00  9.59           C
ATOM   2172  O   HIS B  66      41.509 -31.200  41.105  1.00  8.31           O
ATOM   2173  CB  HIS B  66      43.619 -30.338  38.927  1.00  9.68           C
ATOM   2174  CG  HIS B  66      44.771 -30.867  38.134  1.00 12.84           C
ATOM   2175  ND1 HIS B  66      45.196 -30.296  36.953  1.00 14.46           N
ATOM   2176  CD2 HIS B  66      45.570 -31.939  38.342  1.00 12.14           C
ATOM   2177  CE1 HIS B  66      46.208 -30.994  36.469  1.00 13.09           C
ATOM   2178  NE2 HIS B  66      46.455 -31.996  37.294  1.00 17.41           N
ATOM   2179  N   TRP B  67      40.376 -30.023  39.564  1.00  7.06           N
ATOM   2180  CA  TRP B  67      39.316 -29.600  40.481  1.00  8.15           C
ATOM   2181  C   TRP B  67      37.969 -30.024  39.909  1.00  8.08           C
ATOM   2182  O   TRP B  67      37.002 -29.262  39.902  1.00  7.94           O
ATOM   2183  CB  TRP B  67      39.362 -28.069  40.660  1.00  7.89           C
ATOM   2184  CG  TRP B  67      38.651 -27.511  41.891  1.00  7.81           C
ATOM   2185  CD1 TRP B  67      37.483 -27.965  42.459  1.00  7.42           C
ATOM   2186  CD2 TRP B  67      39.044 -26.364  42.653  1.00  7.76           C
ATOM   2187  NE1 TRP B  67      37.135 -27.163  43.522  1.00  7.24           N
ATOM   2188  CE2 TRP B  67      38.074 -26.176  43.664  1.00  7.13           C
ATOM   2189  CE3 TRP B  67      40.124 -25.475  42.581  1.00  8.69           C
ATOM   2190  CZ2 TRP B  67      38.153 -25.130  44.596  1.00  9.04           C
ATOM   2191  CZ3 TRP B  67      40.204 -24.437  43.509  1.00  8.80           C
ATOM   2192  CH2 TRP B  67      39.221 -24.277  44.502  1.00  8.20           C
ATOM   2193  N   MET B  68      37.921 -31.256  39.412  1.00  9.25           N
ATOM   2194  CA  MET B  68      36.722 -31.768  38.783  1.00  8.47           C
ATOM   2195  C   MET B  68      35.499 -31.604  39.685  1.00  8.02           C
ATOM   2196  O   MET B  68      35.522 -31.978  40.859  1.00  8.66           O
ATOM   2197  CB  MET B  68      36.918 -33.236  38.401  1.00  8.87           C
ATOM   2198  CG  MET B  68      35.853 -33.762  37.473  1.00  8.88           C
ATOM   2199  SD  MET B  68      36.098 -35.508  37.087  1.00 10.91           S
ATOM   2200  CE  MET B  68      37.537 -35.421  36.063  1.00 12.86           C
ATOM   2201  N   GLN B  69      34.449 -30.999  39.139  1.00  6.76           N
ATOM   2202  CA  GLN B  69      33.204 -30.809  39.882  1.00  7.02           C
ATOM   2203  C   GLN B  69      32.356 -32.068  39.760  1.00  7.33           C
ATOM   2204  O   GLN B  69      31.486 -32.183  38.901  1.00  8.17           O
ATOM   2205  CB  GLN B  69      32.498 -29.556  39.349  1.00  7.75           C
ATOM   2206  CG  GLN B  69      33.415 -28.326  39.393  1.00  7.92           C
ATOM   2207  CD  GLN B  69      32.862 -27.133  38.631  1.00  8.74           C
ATOM   2208  OE1 GLN B  69      32.298 -26.208  39.219  1.00  7.96           O
ATOM   2209  NE2 GLN B  69      33.017 -27.152  37.312  1.00  8.60           N
ATOM   2210  N   LEU B  70      32.649 -33.013  40.647  1.00  8.74           N
ATOM   2211  CA  LEU B  70      32.083 -34.361  40.629  1.00  8.51           C
ATOM   2212  C   LEU B  70      30.558 -34.416  40.662  1.00  8.65           C
ATOM   2213  O   LEU B  70      29.975 -35.349  40.120  1.00  9.49           O
ATOM   2214  CB  LEU B  70      32.652 -35.165  41.800  1.00  9.94           C
ATOM   2215  CG  LEU B  70      34.181 -35.281  41.822  1.00 10.07           C
ATOM   2216  CD1 LEU B  70      34.635 -35.909  43.133  1.00 12.12           C
ATOM   2217  CD2 LEU B  70      34.656 -36.103  40.631  1.00 11.86           C
ATOM   2218  N   LYS B  71      29.908 -33.450  41.297  1.00 10.66           N
ATOM   2219  CA  LYS B  71      28.455 -33.504  41.426  1.00 10.54           C
ATOM   2220  C   LYS B  71      27.733 -33.093  40.147  1.00 10.61           C
ATOM   2221  O   LYS B  71      26.537 -33.344  40.009  1.00 11.60           O
ATOM   2222  CB  LYS B  71      27.987 -32.589  42.561  1.00 12.28           C
ATOM   2223  CG  LYS B  71      28.654 -32.865  43.895  1.00 14.89           C
ATOM   2224  CD  LYS B  71      28.190 -31.898  44.981  1.00 19.32           C
ATOM   2225  CE  LYS B  71      26.792 -32.223  45.468  1.00 23.85           C
ATOM   2226  NZ  LYS B  71      26.399 -31.372  46.630  1.00 27.36           N
ATOM   2227  N   PHE B  72      28.450 -32.507  39.195  1.00  8.34           N
ATOM   2228  CA  PHE B  72      27.772 -31.981  38.014  1.00  8.94           C
ATOM   2229  C   PHE B  72      28.226 -32.597  36.716  1.00  9.31           C
ATOM   2230  O   PHE B  72      29.357 -33.060  36.579  1.00 11.06           O
ATOM   2231  CB  PHE B  72      27.991 -30.473  37.923  1.00  8.77           C
ATOM   2232  CG  PHE B  72      27.438 -29.721  39.087  1.00  8.38           C
ATOM   2233  CD1 PHE B  72      28.221 -29.477  40.214  1.00  9.58           C
ATOM   2234  CD2 PHE B  72      26.113 -29.302  39.083  1.00  8.34           C
ATOM   2235  CE1 PHE B  72      27.684 -28.825  41.321  1.00  9.82           C
ATOM   2236  CE2 PHE B  72      25.568 -28.650  40.182  1.00 10.95           C
ATOM   2237  CZ  PHE B  72      26.359 -28.412  41.304  1.00 10.49           C
ATOM   2238  N   GLU B  73      27.315 -32.581  35.747  1.00 10.61           N
ATOM   2239  CA  GLU B  73      27.636 -33.031  34.410  1.00 12.01           C
ATOM   2240  C   GLU B  73      28.800 -32.198  33.875  1.00 12.18           C
ATOM   2241  O   GLU B  73      28.954 -31.034  34.255  1.00 12.25           O
ATOM   2242  CB  GLU B  73      26.415 -32.859  33.495  1.00 14.30           C
ATOM   2243  CG  GLU B  73      25.182 -33.710  33.848  1.00 18.55           C
ATOM   2244  CD  GLU B  73      24.248 -33.092  34.904  1.00 21.08           C
ATOM   2245  OE1 GLU B  73      23.121 -33.616  35.047  1.00 23.22           O
ATOM   2246  OE2 GLU B  73      24.615 -32.107  35.594  1.00 19.67           O
ATOM   2247  N   GLN B  74      29.612 -32.776  32.999  1.00 11.51           N
ATOM   2248  CA  GLN B  74      30.769 -32.063  32.472  1.00 10.74           C
ATOM   2249  C   GLN B  74      30.383 -30.747  31.780  1.00 11.02           C
ATOM   2250  O   GLN B  74      31.016 -29.717  32.010  1.00 11.05           O
ATOM   2251  CB  GLN B  74      31.564 -32.941  31.510  1.00 15.00           C
ATOM   2252  CG  GLN B  74      32.737 -32.208  30.901  1.00 16.73           C
ATOM   2253  CD  GLN B  74      33.714 -33.133  30.232  1.00 19.58           C
ATOM   2254  OE1 GLN B  74      33.319 -34.057  29.524  1.00 21.62           O
ATOM   2255  NE2 GLN B  74      35.002 -32.890  30.445  1.00 21.11           N
ATOM   2256  N   ASP B  75      29.363 -30.780  30.926  1.00 10.79           N
ATOM   2257  CA  ASP B  75      28.953 -29.568  30.221  1.00 11.03           C
ATOM   2258  C   ASP B  75      28.529 -28.464  31.194  1.00 10.43           C
ATOM   2259  O   ASP B  75      28.982 -27.324  31.086  1.00  9.06           O
ATOM   2260  CB  ASP B  75      27.816 -29.860  29.242  1.00 14.72           C
ATOM   2261  CG  ASP B  75      27.361 -28.619  28.507  1.00 20.69           C
ATOM   2262  OD1 ASP B  75      28.235 -27.895  27.983  1.00 24.39           O
ATOM   2263  OD2 ASP B  75      26.138 -28.366  28.450  1.00 26.89           O
ATOM   2264  N   TYR B  76      27.663 -28.800  32.143  1.00  9.33           N
ATOM   2265  CA  TYR B  76      27.210 -27.811  33.116  1.00  8.90           C
ATOM   2266  C   TYR B  76      28.378 -27.315  33.963  1.00  8.92           C
ATOM   2267  O   TYR B  76      28.472 -26.129  34.278  1.00  8.95           O
ATOM   2268  CB  TYR B  76      26.130 -28.400  34.025  1.00  9.37           C
ATOM   2269  CG  TYR B  76      25.413 -27.357  34.846  1.00  8.86           C
ATOM   2270  CD1 TYR B  76      24.357 -26.623  34.306  1.00  9.28           C
ATOM   2271  CD2 TYR B  76      25.820 -27.069  36.149  1.00  8.26           C
ATOM   2272  CE1 TYR B  76      23.722 -25.627  35.036  1.00 10.03           C
ATOM   2273  CE2 TYR B  76      25.192 -26.072  36.892  1.00  9.65           C
ATOM   2274  CZ  TYR B  76      24.143 -25.354  36.326  1.00  9.95           C
ATOM   2275  OH  TYR B  76      23.532 -24.344  37.038  1.00 10.46           O
ATOM   2276  N   GLY B  77      29.274 -28.230  34.319  1.00  8.79           N
ATOM   2277  CA  GLY B  77      30.428 -27.851  35.114  1.00  7.20           C
ATOM   2278  C   GLY B  77      31.356 -26.881  34.405  1.00  6.83           C
ATOM   2279  O   GLY B  77      31.830 -25.914  34.999  1.00  7.40           O
ATOM   2280  N   ARG B  78      31.600 -27.120  33.120  1.00  8.28           N
ATOM   2281  CA  ARG B  78      32.499 -26.271  32.347  1.00  8.17           C
ATOM   2282  C   ARG B  78      31.844 -24.950  31.940  1.00  9.19           C
ATOM   2283  O   ARG B  78      32.537 -23.967  31.690  1.00 10.16           O
ATOM   2284  CB  ARG B  78      32.971 -27.015  31.089  1.00  7.89           C
ATOM   2285  CG  ARG B  78      33.887 -28.208  31.362  1.00 11.53           C
ATOM   2286  CD  ARG B  78      34.247 -28.891  30.053  1.00 14.15           C
ATOM   2287  NE  ARG B  78      34.946 -27.978  29.156  1.00 15.00           N
ATOM   2288  CZ  ARG B  78      36.266 -27.832  29.109  1.00 15.67           C
ATOM   2289  NH1 ARG B  78      37.044 -28.546  29.910  1.00 16.65           N
ATOM   2290  NH2 ARG B  78      36.805 -26.967  28.259  1.00 17.59           N
ATOM   2291  N   THR B  79      30.515 -24.930  31.888  1.00  9.81           N
ATOM   2292  CA  THR B  79      29.771 -23.742  31.453  1.00 11.27           C
ATOM   2293  C   THR B  79      29.366 -22.845  32.622  1.00  9.91           C
ATOM   2294  O   THR B  79      29.659 -21.645  32.622  1.00 10.34           O
ATOM   2295  CB  THR B  79      28.481 -24.143  30.695  1.00 12.02           C
ATOM   2296  OG1 THR B  79      28.827 -24.895  29.528  1.00 17.33           O
ATOM   2297  CG2 THR B  79      27.703 -22.904  30.267  1.00 14.95           C
ATOM   2298  N   GLU B  80      28.689 -23.423  33.610  1.00  8.76           N
ATOM   2299  CA  GLU B  80      28.200 -22.651  34.752  1.00  9.16           C
ATOM   2300  C   GLU B  80      29.174 -22.673  35.930  1.00  7.61           C
ATOM   2301  O   GLU B  80      29.038 -21.875  36.859  1.00  8.67           O
ATOM   2302  CB  GLU B  80      26.820 -23.148  35.203  1.00 11.68           C
ATOM   2303  CG  GLU B  80      25.693 -22.927  34.193  1.00 16.00           C
ATOM   2304  CD  GLU B  80      25.599 -21.494  33.690  1.00 17.72           C
ATOM   2305  OE1 GLU B  80      25.722 -20.548  34.499  1.00 21.06           O
ATOM   2306  OE2 GLU B  80      25.385 -21.318  32.474  1.00 23.97           O
ATOM   2307  N   GLN B  81      30.141 -23.589  35.894  1.00  6.86           N
ATOM   2308  CA  GLN B  81      31.181 -23.679  36.934  1.00  7.64           C
ATOM   2309  C   GLN B  81      30.611 -23.403  38.334  1.00  7.08           C
ATOM   2310  O   GLN B  81      31.150 -22.595  39.090  1.00  7.52           O
ATOM   2311  CB  GLN B  81      32.284 -22.674  36.584  1.00  6.37           C
ATOM   2312  CG  GLN B  81      32.814 -22.906  35.160  1.00  6.57           C
ATOM   2313  CD  GLN B  81      33.784 -21.849  34.653  1.00  8.07           C
ATOM   2314  OE1 GLN B  81      34.336 -21.056  35.417  1.00  7.73           O
ATOM   2315  NE2 GLN B  81      34.007 -21.847  33.343  1.00  7.18           N
ATOM   2316  N   PRO B  82      29.553 -24.132  38.719  1.00  6.60           N
ATOM   2317  CA  PRO B  82      28.895 -23.952  40.017  1.00  6.54           C
ATOM   2318  C   PRO B  82      29.753 -24.104  41.269  1.00  8.08           C
ATOM   2319  O   PRO B  82      29.653 -23.288  42.187  1.00  7.92           O
ATOM   2320  CB  PRO B  82      27.749 -24.958  39.964  1.00  9.35           C
ATOM   2321  CG  PRO B  82      28.328 -26.072  39.162  1.00  6.47           C
ATOM   2322  CD  PRO B  82      29.053 -25.348  38.047  1.00  7.41           C
ATOM   2323  N   SER B  83      30.577 -25.144  41.322  1.00  7.00           N
ATOM   2324  CA  SER B  83      31.394 -25.384  42.509  1.00  7.55           C
ATOM   2325  C   SER B  83      32.572 -24.425  42.591  1.00  8.03           C
ATOM   2326  O   SER B  83      32.897 -23.929  43.672  1.00  7.16           O
ATOM   2327  CB  SER B  83      31.849 -26.841  42.555  1.00  8.13           C
ATOM   2328  OG  SER B  83      30.708 -27.665  42.734  1.00 10.23           O
ATOM   2329  N   TRP B  84      33.220 -24.156  41.462  1.00  7.31           N
ATOM   2330  CA  TRP B  84      34.328 -23.206  41.472  1.00  6.81           C
ATOM   2331  C   TRP B  84      33.835 -21.833  41.904  1.00  6.51           C
ATOM   2332  O   TRP B  84      34.493 -21.142  42.679  1.00  7.21           O
ATOM   2333  CB  TRP B  84      34.998 -23.106  40.095  1.00  6.54           C
ATOM   2334  CG  TRP B  84      35.544 -24.417  39.629  1.00  6.18           C
ATOM   2335  CD1 TRP B  84      35.985 -25.443  40.414  1.00  6.61           C
ATOM   2336  CD2 TRP B  84      35.668 -24.867  38.273  1.00  5.89           C
ATOM   2337  NE1 TRP B  84      36.366 -26.509  39.632  1.00  6.51           N
ATOM   2338  CE2 TRP B  84      36.182 -26.182  38.315  1.00  6.26           C
ATOM   2339  CE3 TRP B  84      35.394 -24.289  37.027  1.00  6.59           C
ATOM   2340  CZ2 TRP B  84      36.425 -26.932  37.159  1.00  8.10           C
ATOM   2341  CZ3 TRP B  84      35.636 -25.036  35.875  1.00  7.29           C
ATOM   2342  CH2 TRP B  84      36.147 -26.345  35.952  1.00  7.69           C
ATOM   2343  N   LYS B  85      32.647 -21.462  41.436  1.00  5.75           N
ATOM   2344  CA  LYS B  85      32.077 -20.165  41.792  1.00  6.94           C
ATOM   2345  C   LYS B  85      31.777 -20.086  43.286  1.00  7.06           C
ATOM   2346  O   LYS B  85      32.138 -19.111  43.946  1.00  7.97           O
ATOM   2347  CB  LYS B  85      30.796 -19.900  40.990  1.00  8.49           C
ATOM   2348  CG  LYS B  85      30.124 -18.589  41.358  1.00  9.00           C
ATOM   2349  CD  LYS B  85      28.924 -18.320  40.468  1.00 11.53           C
ATOM   2350  CE  LYS B  85      28.254 -17.022  40.845  1.00 14.95           C
ATOM   2351  NZ  LYS B  85      27.159 -16.694  39.885  1.00 15.65           N
ATOM   2352  N   TYR B  86      31.114 -21.109  43.814  1.00  7.29           N
ATOM   2353  CA  TYR B  86      30.774 -21.146  45.234  1.00  6.89           C
ATOM   2354  C   TYR B  86      32.035 -21.109  46.099  1.00  7.18           C
ATOM   2355  O   TYR B  86      32.127 -20.347  47.065  1.00  6.80           O
ATOM   2356  CB  TYR B  86      29.957 -22.407  45.548  1.00  7.97           C
ATOM   2357  CG  TYR B  86      29.575 -22.570  47.005  1.00  8.61           C
ATOM   2358  CD1 TYR B  86      28.800 -21.607  47.655  1.00 10.43           C
ATOM   2359  CD2 TYR B  86      29.965 -23.700  47.725  1.00 11.83           C
ATOM   2360  CE1 TYR B  86      28.419 -21.766  48.986  1.00 11.48           C
ATOM   2361  CE2 TYR B  86      29.587 -23.871  49.064  1.00 11.05           C
ATOM   2362  CZ  TYR B  86      28.812 -22.900  49.682  1.00 10.98           C
ATOM   2363  OH  TYR B  86      28.402 -23.073  50.987  1.00 11.69           O
ATOM   2364  N   GLN B  87      33.013 -21.930  45.737  1.00  7.19           N
ATOM   2365  CA  GLN B  87      34.263 -21.983  46.483  1.00  6.66           C
ATOM   2366  C   GLN B  87      34.991 -20.637  46.458  1.00  7.19           C
ATOM   2367  O   GLN B  87      35.593 -20.231  47.453  1.00  8.44           O
ATOM   2368  CB  GLN B  87      35.158 -23.085  45.918  1.00  7.32           C
ATOM   2369  CG  GLN B  87      34.681 -24.491  46.266  1.00  8.59           C
ATOM   2370  CD  GLN B  87      34.615 -24.721  47.766  1.00  8.61           C
ATOM   2371  OE1 GLN B  87      35.535 -24.366  48.505  1.00  9.89           O
ATOM   2372  NE2 GLN B  87      33.529 -25.332  48.222  1.00 11.06           N
ATOM   2373  N   TYR B  88      34.934 -19.943  45.326  1.00  6.46           N
ATOM   2374  CA  TYR B  88      35.593 -18.652  45.213  1.00  6.26           C
ATOM   2375  C   TYR B  88      34.922 -17.605  46.097  1.00  7.07           C
ATOM   2376  O   TYR B  88      35.586 -16.891  46.847  1.00  7.95           O
ATOM   2377  CB  TYR B  88      35.596 -18.170  43.765  1.00  6.92           C
ATOM   2378  CG  TYR B  88      36.304 -16.850  43.612  1.00  7.84           C
ATOM   2379  CD1 TYR B  88      37.642 -16.709  43.983  1.00  9.12           C
ATOM   2380  CD2 TYR B  88      35.630 -15.728  43.139  1.00  7.69           C
ATOM   2381  CE1 TYR B  88      38.285 -15.476  43.890  1.00 13.01           C
ATOM   2382  CE2 TYR B  88      36.261 -14.499  43.041  1.00 11.23           C
ATOM   2383  CZ  TYR B  88      37.585 -14.377  43.418  1.00 13.70           C
ATOM   2384  OH  TYR B  88      38.200 -13.146  43.328  1.00 18.98           O
ATOM   2385  N   ILE B  89      33.598 -17.529  46.018  1.00  7.39           N
ATOM   2386  CA  ILE B  89      32.852 -16.553  46.805  1.00  7.42           C
ATOM   2387  C   ILE B  89      32.964 -16.829  48.302  1.00  7.18           C
ATOM   2388  O   ILE B  89      33.108 -15.907  49.101  1.00  7.93           O
ATOM   2389  CB  ILE B  89      31.360 -16.554  46.412  1.00  9.75           C
ATOM   2390  CG1 ILE B  89      31.216 -16.147  44.946  1.00 12.21           C
ATOM   2391  CG2 ILE B  89      30.572 -15.598  47.306  1.00  9.37           C
ATOM   2392  CD1 ILE B  89      31.806 -14.810  44.620  1.00 11.45           C
ATOM   2393  N   LYS B  90      32.931 -18.102  48.674  1.00  6.42           N
ATOM   2394  CA  LYS B  90      32.962 -18.475  50.085  1.00  6.90           C
ATOM   2395  C   LYS B  90      34.373 -18.459  50.675  1.00  7.52           C
ATOM   2396  O   LYS B  90      34.552 -18.086  51.836  1.00  8.63           O
ATOM   2397  CB  LYS B  90      32.347 -19.862  50.267  1.00  8.16           C
ATOM   2398  CG  LYS B  90      32.311 -20.345  51.704  1.00 11.54           C
ATOM   2399  CD  LYS B  90      31.520 -21.627  51.797  1.00 12.50           C
ATOM   2400  CE  LYS B  90      31.408 -22.110  53.225  1.00 14.73           C
ATOM   2401  NZ  LYS B  90      30.621 -23.365  53.266  1.00 18.89           N
ATOM   2402  N   HIS B  91      35.375 -18.846  49.892  1.00  7.43           N
ATOM   2403  CA  HIS B  91      36.735 -18.940  50.439  1.00  7.54           C
ATOM   2404  C   HIS B  91      37.730 -18.036  49.727  1.00  7.11           C
ATOM   2405  O   HIS B  91      38.569 -17.412  50.372  1.00  7.90           O
ATOM   2406  CB  HIS B  91      37.202 -20.390  50.373  1.00  6.78           C
ATOM   2407  CG  HIS B  91      36.401 -21.307  51.238  1.00  6.96           C
ATOM   2408  ND1 HIS B  91      36.477 -21.281  52.616  1.00  7.24           N
ATOM   2409  CD2 HIS B  91      35.479 -22.249  50.929  1.00  9.41           C
ATOM   2410  CE1 HIS B  91      35.637 -22.170  53.116  1.00  9.12           C
ATOM   2411  NE2 HIS B  91      35.021 -22.772  52.113  1.00  9.83           N
ATOM   2412  N   GLY B  92      37.661 -17.984  48.402  1.00  8.23           N
ATOM   2413  CA  GLY B  92      38.590 -17.133  47.673  1.00  7.94           C
ATOM   2414  C   GLY B  92      38.473 -15.686  48.114  1.00  7.45           C
ATOM   2415  O   GLY B  92      39.432 -14.913  48.047  1.00  8.43           O
ATOM   2416  N   SER B  93      37.285 -15.324  48.585  1.00  7.47           N
ATOM   2417  CA  SER B  93      37.015 -13.961  49.035  1.00  7.48           C
ATOM   2418  C   SER B  93      37.851 -13.594  50.257  1.00  7.72           C
ATOM   2419  O   SER B  93      38.025 -12.415  50.564  1.00  8.90           O
ATOM   2420  CB  SER B  93      35.539 -13.834  49.411  1.00  9.62           C
ATOM   2421  OG  SER B  93      35.194 -14.772  50.428  1.00  9.46           O
ATOM   2422  N   CYS B  94      38.378 -14.605  50.938  1.00  6.90           N
ATOM   2423  CA  CYS B  94      39.117 -14.382  52.169  1.00  7.67           C
ATOM   2424  C   CYS B  94      40.623 -14.198  51.957  1.00  7.88           C
ATOM   2425  O   CYS B  94      41.355 -14.012  52.928  1.00 10.32           O
ATOM   2426  CB  CYS B  94      38.836 -15.527  53.141  1.00  8.58           C
ATOM   2427  SG  CYS B  94      37.088 -15.575  53.674  1.00 11.37           S
ATOM   2428  N   CYS B  95      41.086 -14.233  50.711  1.00  8.32           N
ATOM   2429  CA  CYS B  95      42.520 -14.035  50.435  1.00  9.21           C
ATOM   2430  C   CYS B  95      42.739 -13.162  49.195  1.00 10.51           C
ATOM   2431  O   CYS B  95      43.591 -13.459  48.354  1.00 12.51           O
ATOM   2432  CB  CYS B  95      43.231 -15.387  50.264  1.00  9.15           C
ATOM   2433  SG  CYS B  95      42.574 -16.435  48.936  1.00  9.39           S
ATOM   2434  N   GLN B  96      42.009 -12.055  49.120  1.00 10.62           N
ATOM   2435  CA  GLN B  96      42.078 -11.162  47.967  1.00 10.89           C
ATOM   2436  C   GLN B  96      43.303 -10.253  47.991  1.00 11.43           C
ATOM   2437  O   GLN B  96      43.698  -9.722  46.954  1.00 13.95           O
ATOM   2438  CB  GLN B  96      40.818 -10.316  47.892  1.00 11.08           C
ATOM   2439  CG  GLN B  96      39.565 -11.135  47.702  1.00 12.08           C
ATOM   2440  CD  GLN B  96      38.344 -10.259  47.589  1.00 12.39           C
ATOM   2441  OE1 GLN B  96      38.247  -9.436  46.678  1.00 16.70           O
ATOM   2442  NE2 GLN B  96      37.407 -10.422  48.515  1.00 12.14           N
ATOM   2443  N   LYS B  97      43.886 -10.048  49.165  1.00 11.53           N
ATOM   2444  CA  LYS B  97      45.073  -9.204  49.266  1.00 12.18           C
ATOM   2445  C   LYS B  97      46.243  -9.808  48.496  1.00 13.07           C
ATOM   2446  O   LYS B  97      46.926  -9.116  47.739  1.00 13.99           O
ATOM   2447  CB  LYS B  97      45.470  -9.023  50.734  1.00 14.58           C
ATOM   2448  CG  LYS B  97      46.949  -8.733  50.951  1.00 15.46           C
ATOM   2449  CD  LYS B  97      47.279  -8.601  52.423  1.00 19.06           C
ATOM   2450  CE  LYS B  97      48.778  -8.642  52.645  1.00 20.40           C
ATOM   2451  NZ  LYS B  97      49.114  -8.568  54.092  1.00 23.52           N
ATOM   2452  N   ARG B  98      46.445 -11.110  48.664  1.00 12.82           N
ATOM   2453  CA  ARG B  98      47.563 -11.798  48.036  1.00 13.05           C
ATOM   2454  C   ARG B  98      47.204 -12.397  46.686  1.00 12.89           C
ATOM   2455  O   ARG B  98      48.044 -12.444  45.787  1.00 14.18           O
ATOM   2456  CB  ARG B  98      48.059 -12.930  48.935  1.00 14.24           C
ATOM   2457  CG  ARG B  98      48.644 -12.484  50.268  1.00 15.73           C
ATOM   2458  CD  ARG B  98      49.227 -13.676  51.012  1.00 15.13           C
ATOM   2459  NE  ARG B  98      49.855 -13.294  52.273  1.00 16.47           N
ATOM   2460  CZ  ARG B  98      49.186 -12.901  53.352  1.00 15.79           C
ATOM   2461  NH1 ARG B  98      47.862 -12.839  53.329  1.00 16.32           N
ATOM   2462  NH2 ARG B  98      49.841 -12.566  54.457  1.00 15.81           N
ATOM   2463  N   TYR B  99      45.963 -12.843  46.525  1.00 13.05           N
ATOM   2464  CA  TYR B  99      45.610 -13.518  45.293  1.00 13.12           C
ATOM   2465  C   TYR B  99      44.328 -13.012  44.676  1.00 15.13           C
ATOM   2466  O   TYR B  99      43.325 -12.812  45.364  1.00 19.19           O
ATOM   2467  CB  TYR B  99      45.454 -15.014  45.559  1.00 13.47           C
ATOM   2468  CG  TYR B  99      46.548 -15.578  46.426  1.00 12.43           C
ATOM   2469  CD1 TYR B  99      46.330 -15.837  47.779  1.00 13.43           C
ATOM   2470  CD2 TYR B  99      47.814 -15.821  45.903  1.00 13.40           C
ATOM   2471  CE1 TYR B  99      47.353 -16.324  48.591  1.00 12.98           C
ATOM   2472  CE2 TYR B  99      48.838 -16.302  46.701  1.00 12.42           C
ATOM   2473  CZ  TYR B  99      48.604 -16.551  48.044  1.00 11.55           C
ATOM   2474  OH  TYR B  99      49.631 -17.014  48.834  1.00 12.39           O
ATOM   2475  N   ASN B 100      44.371 -12.794  43.366  1.00 13.50           N
ATOM   2476  CA  ASN B 100      43.170 -12.459  42.628  1.00 13.88           C
ATOM   2477  C   ASN B 100      42.487 -13.759  42.226  1.00 12.66           C
ATOM   2478  O   ASN B 100      42.984 -14.833  42.562  1.00 11.71           O
ATOM   2479  CB  ASN B 100      43.485 -11.596  41.396  1.00 15.64           C
ATOM   2480  CG  ASN B 100      44.544 -12.202  40.501  1.00 18.21           C
ATOM   2481  OD1 ASN B 100      44.418 -13.336  40.044  1.00 18.49           O
ATOM   2482  ND2 ASN B 100      45.598 -11.437  40.238  1.00 22.64           N
ATOM   2483  N   GLN B 101      41.367 -13.697  41.518  1.00 12.06           N
ATOM   2484  CA  GLN B 101      40.677 -14.938  41.171  1.00 10.38           C
ATOM   2485  C   GLN B 101      41.581 -15.905  40.400  1.00 11.50           C
ATOM   2486  O   GLN B 101      41.634 -17.097  40.707  1.00  9.87           O
ATOM   2487  CB  GLN B 101      39.426 -14.671  40.345  1.00 10.19           C
ATOM   2488  CG  GLN B 101      38.577 -15.920  40.206  1.00  9.99           C
ATOM   2489  CD  GLN B 101      37.455 -15.748  39.216  1.00  9.47           C
ATOM   2490  OE1 GLN B 101      36.785 -14.716  39.202  1.00  8.96           O
ATOM   2491  NE2 GLN B 101      37.234 -16.762  38.387  1.00 11.43           N
ATOM   2492  N   ASN B 102      42.281 -15.394  39.394  1.00 11.83           N
ATOM   2493  CA  ASN B 102      43.134 -16.240  38.577  1.00 13.25           C
ATOM   2494  C   ASN B 102      44.290 -16.839  39.374  1.00 12.34           C
ATOM   2495  O   ASN B 102      44.561 -18.036  39.265  1.00 11.73           O
ATOM   2496  CB  ASN B 102      43.675 -15.469  37.377  1.00 17.37           C
ATOM   2497  CG  ASN B 102      44.413 -16.368  36.408  1.00 22.86           C
ATOM   2498  OD1 ASN B 102      45.529 -16.810  36.681  1.00 26.55           O
ATOM   2499  ND2 ASN B 102      43.781 -16.664  35.277  1.00 25.90           N
ATOM   2500  N   THR B 103      44.970 -16.023  40.173  1.00 12.45           N
ATOM   2501  CA  THR B 103      46.112 -16.523  40.938  1.00 12.21           C
ATOM   2502  C   THR B 103      45.671 -17.417  42.098  1.00 10.53           C
ATOM   2503  O   THR B 103      46.432 -18.270  42.553  1.00 11.43           O
ATOM   2504  CB  THR B 103      47.027 -15.375  41.440  1.00 13.97           C
ATOM   2505  OG1 THR B 103      46.318 -14.530  42.349  1.00 16.88           O
ATOM   2506  CG2 THR B 103      47.505 -14.544  40.261  1.00 14.74           C
ATOM   2507  N   TYR B 104      44.445 -17.225  42.576  1.00  8.93           N
ATOM   2508  CA  TYR B 104      43.917 -18.064  43.649  1.00  8.11           C
ATOM   2509  C   TYR B 104      43.708 -19.494  43.152  1.00  8.16           C
ATOM   2510  O   TYR B 104      44.136 -20.459  43.796  1.00  8.21           O
ATOM   2511  CB  TYR B 104      42.595 -17.484  44.170  1.00  7.56           C
ATOM   2512  CG  TYR B 104      41.789 -18.436  45.026  1.00  8.78           C
ATOM   2513  CD1 TYR B 104      40.656 -19.069  44.516  1.00  6.81           C
ATOM   2514  CD2 TYR B 104      42.151 -18.701  46.344  1.00  8.08           C
ATOM   2515  CE1 TYR B 104      39.904 -19.938  45.295  1.00  7.87           C
ATOM   2516  CE2 TYR B 104      41.398 -19.579  47.136  1.00  7.23           C
ATOM   2517  CZ  TYR B 104      40.277 -20.191  46.604  1.00  8.10           C
ATOM   2518  OH  TYR B 104      39.518 -21.055  47.366  1.00  8.33           O
ATOM   2519  N   PHE B 105      43.054 -19.630  42.004  1.00  8.49           N
ATOM   2520  CA  PHE B 105      42.844 -20.945  41.432  1.00  7.15           C
ATOM   2521  C   PHE B 105      44.163 -21.523  40.936  1.00  8.82           C
ATOM   2522  O   PHE B 105      44.400 -22.728  41.025  1.00  9.10           O
ATOM   2523  CB  PHE B 105      41.792 -20.890  40.310  1.00  8.41           C
ATOM   2524  CG  PHE B 105      40.377 -20.884  40.820  1.00  7.57           C
ATOM   2525  CD1 PHE B 105      39.735 -19.688  41.139  1.00  6.63           C
ATOM   2526  CD2 PHE B 105      39.696 -22.085  41.024  1.00  7.15           C
ATOM   2527  CE1 PHE B 105      38.437 -19.692  41.650  1.00  7.35           C
ATOM   2528  CE2 PHE B 105      38.402 -22.094  41.537  1.00  8.60           C
ATOM   2529  CZ  PHE B 105      37.773 -20.894  41.848  1.00  7.33           C
ATOM   2530  N   GLY B 106      45.029 -20.649  40.436  1.00  8.54           N
ATOM   2531  CA  GLY B 106      46.329 -21.099  39.972  1.00  9.95           C
ATOM   2532  C   GLY B 106      47.119 -21.655  41.143  1.00  8.78           C
ATOM   2533  O   GLY B 106      47.857 -22.635  41.003  1.00  8.37           O
ATOM   2534  N   LEU B 107      46.971 -21.021  42.302  1.00  8.00           N
ATOM   2535  CA  LEU B 107      47.663 -21.473  43.503  1.00  8.39           C
ATOM   2536  C   LEU B 107      47.150 -22.838  43.941  1.00  9.25           C
ATOM   2537  O   LEU B 107      47.923 -23.691  44.362  1.00  9.89           O
ATOM   2538  CB  LEU B 107      47.500 -20.460  44.641  1.00  8.90           C
ATOM   2539  CG  LEU B 107      48.131 -20.838  45.986  1.00  9.88           C
ATOM   2540  CD1 LEU B 107      49.621 -21.082  45.804  1.00 12.66           C
ATOM   2541  CD2 LEU B 107      47.893 -19.727  46.997  1.00 10.75           C
ATOM   2542  N   ALA B 108      45.840 -23.046  43.843  1.00  8.73           N
ATOM   2543  CA  ALA B 108      45.272 -24.332  44.213  1.00  6.96           C
ATOM   2544  C   ALA B 108      45.858 -25.438  43.345  1.00  9.08           C
ATOM   2545  O   ALA B 108      46.185 -26.519  43.836  1.00  9.32           O
ATOM   2546  CB  ALA B 108      43.757 -24.304  44.078  1.00  8.06           C
ATOM   2547  N   LEU B 109      45.997 -25.155  42.053  1.00  8.93           N
ATOM   2548  CA  LEU B 109      46.576 -26.115  41.120  1.00 10.38           C
ATOM   2549  C   LEU B 109      48.042 -26.382  41.460  1.00 12.42           C
ATOM   2550  O   LEU B 109      48.502 -27.522  41.396  1.00 12.66           O
ATOM   2551  CB  LEU B 109      46.466 -25.586  39.685  1.00 10.21           C
ATOM   2552  CG  LEU B 109      45.046 -25.517  39.117  1.00 11.32           C
ATOM   2553  CD1 LEU B 109      45.059 -24.791  37.776  1.00 12.49           C
ATOM   2554  CD2 LEU B 109      44.484 -26.923  38.963  1.00 13.75           C
ATOM   2555  N   ARG B 110      48.763 -25.328  41.831  1.00 12.28           N
ATOM   2556  CA  ARG B 110      50.178 -25.448  42.181  1.00 14.76           C
ATOM   2557  C   ARG B 110      50.374 -26.283  43.448  1.00 15.09           C
ATOM   2558  O   ARG B 110      51.233 -27.166  43.488  1.00 16.40           O
ATOM   2559  CB  ARG B 110      50.801 -24.059  42.377  1.00 17.76           C
ATOM   2560  CG  ARG B 110      52.152 -24.067  43.080  1.00 22.35           C
ATOM   2561  CD  ARG B 110      52.520 -22.671  43.565  1.00 24.93           C
ATOM   2562  NE  ARG B 110      53.325 -22.724  44.782  1.00 29.98           N
ATOM   2563  CZ  ARG B 110      53.624 -21.667  45.529  1.00 30.11           C
ATOM   2564  NH1 ARG B 110      53.184 -20.464  45.185  1.00 31.24           N
ATOM   2565  NH2 ARG B 110      54.365 -21.813  46.621  1.00 32.46           N
ATOM   2566  N   LEU B 111      49.581 -26.007  44.479  1.00 13.35           N
ATOM   2567  CA  LEU B 111      49.701 -26.744  45.734  1.00 12.55           C
ATOM   2568  C   LEU B 111      49.334 -28.213  45.548  1.00 14.04           C
ATOM   2569  O   LEU B 111      49.942 -29.091  46.164  1.00 14.79           O
ATOM   2570  CB  LEU B 111      48.843 -26.098  46.831  1.00 13.03           C
ATOM   2571  CG  LEU B 111      49.273 -24.663  47.154  1.00 11.70           C
ATOM   2572  CD1 LEU B 111      48.400 -24.106  48.265  1.00 13.93           C
ATOM   2573  CD2 LEU B 111      50.745 -24.629  47.555  1.00 14.34           C
ATOM   2574  N   LYS B 112      48.345 -28.485  44.703  1.00 12.96           N
ATOM   2575  CA  LYS B 112      47.970 -29.866  44.430  1.00 14.63           C
ATOM   2576  C   LYS B 112      49.128 -30.591  43.767  1.00 16.17           C
ATOM   2577  O   LYS B 112      49.337 -31.785  43.983  1.00 17.03           O
ATOM   2578  CB  LYS B 112      46.749 -29.946  43.505  1.00 13.87           C
ATOM   2579  CG  LYS B 112      46.437 -31.373  43.030  1.00 15.30           C
ATOM   2580  CD  LYS B 112      45.266 -31.404  42.057  1.00 17.46           C
ATOM   2581  CE  LYS B 112      44.843 -32.834  41.716  1.00 16.12           C
ATOM   2582  NZ  LYS B 112      45.754 -33.546  40.762  1.00 19.51           N
ATOM   2583  N   ASP B 113      49.895 -29.850  42.974  1.00 17.96           N
ATOM   2584  CA  ASP B 113      51.033 -30.419  42.260  1.00 19.42           C
ATOM   2585  C   ASP B 113      52.281 -30.467  43.134  1.00 20.37           C
ATOM   2586  O   ASP B 113      53.386 -30.717  42.648  1.00 20.80           O
ATOM   2587  CB  ASP B 113      51.309 -29.620  40.989  1.00 20.19           C
ATOM   2588  CG  ASP B 113      52.120 -30.408  39.982  1.00 21.77           C
ATOM   2589  OD1 ASP B 113      51.923 -31.639  39.920  1.00 22.38           O
ATOM   2590  OD2 ASP B 113      52.933 -29.805  39.250  1.00 22.29           O
ATOM   2591  N   LYS B 114      52.105 -30.208  44.423  1.00 20.32           N
ATOM   2592  CA  LYS B 114      53.209 -30.272  45.360  1.00 20.20           C
ATOM   2593  C   LYS B 114      53.248 -31.643  46.019  1.00 19.64           C
ATOM   2594  O   LYS B 114      54.256 -32.038  46.614  1.00 18.91           O
ATOM   2595  CB  LYS B 114      53.041 -29.187  46.430  1.00 23.39           C
ATOM   2596  CG  LYS B 114      54.205 -29.037  47.390  1.00 26.67           C
ATOM   2597  CD  LYS B 114      53.953 -27.895  48.368  1.00 28.06           C
ATOM   2598  CE  LYS B 114      55.160 -27.648  49.257  1.00 30.63           C
ATOM   2599  NZ  LYS B 114      56.333 -27.171  48.472  1.00 31.66           N
ATOM   2600  N   PHE B 115      52.155 -32.386  45.873  1.00 17.46           N
ATOM   2601  CA  PHE B 115      52.060 -33.686  46.509  1.00 17.94           C
ATOM   2602  C   PHE B 115      51.540 -34.769  45.586  1.00 17.01           C
ATOM   2603  O   PHE B 115      50.954 -34.521  44.533  1.00 17.28           O
ATOM   2604  CB  PHE B 115      51.093 -33.652  47.697  1.00 16.95           C
ATOM   2605  CG  PHE B 115      51.331 -32.535  48.649  1.00 15.25           C
ATOM   2606  CD1 PHE B 115      50.576 -31.370  48.571  1.00 15.04           C
ATOM   2607  CD2 PHE B 115      52.312 -32.639  49.626  1.00 17.01           C
ATOM   2608  CE1 PHE B 115      50.794 -30.328  49.456  1.00 15.71           C
ATOM   2609  CE2 PHE B 115      52.538 -31.601  50.514  1.00 15.49           C
ATOM   2610  CZ  PHE B 115      51.776 -30.441  50.430  1.00 16.29           C
ATOM   2611  N   ASP B 116      51.786 -35.992  46.031  1.00 17.62           N
ATOM   2612  CA  ASP B 116      51.282 -37.201  45.431  1.00 16.58           C
ATOM   2613  C   ASP B 116      50.905 -38.125  46.567  1.00 15.27           C
ATOM   2614  O   ASP B 116      51.548 -39.145  46.805  1.00 15.51           O
ATOM   2615  CB  ASP B 116      52.325 -37.871  44.534  1.00 19.28           C
ATOM   2616  CG  ASP B 116      51.754 -39.055  43.771  1.00 18.86           C
ATOM   2617  OD1 ASP B 116      50.608 -39.460  44.070  1.00 20.30           O
ATOM   2618  OD2 ASP B 116      52.449 -39.588  42.880  1.00 20.25           O
ATOM   2619  N   LEU B 117      49.905 -37.684  47.325  1.00 14.51           N
ATOM   2620  CA  LEU B 117      49.445 -38.372  48.522  1.00 12.88           C
ATOM   2621  C   LEU B 117      49.150 -39.835  48.277  1.00 12.04           C
ATOM   2622  O   LEU B 117      49.389 -40.667  49.153  1.00 12.71           O
ATOM   2623  CB  LEU B 117      48.218 -37.667  49.104  1.00 11.92           C
ATOM   2624  CG  LEU B 117      48.437 -36.195  49.470  1.00 13.38           C
ATOM   2625  CD1 LEU B 117      47.241 -35.680  50.257  1.00 13.64           C
ATOM   2626  CD2 LEU B 117      49.708 -36.048  50.288  1.00 11.88           C
ATOM   2627  N   LEU B 118      48.627 -40.168  47.103  1.00 11.00           N
ATOM   2628  CA  LEU B 118      48.337 -41.561  46.817  1.00 11.80           C
ATOM   2629  C   LEU B 118      49.618 -42.387  46.846  1.00 12.90           C
ATOM   2630  O   LEU B 118      49.657 -43.468  47.434  1.00 10.75           O
ATOM   2631  CB  LEU B 118      47.628 -41.698  45.468  1.00 12.60           C
ATOM   2632  CG  LEU B 118      47.061 -43.084  45.148  1.00 12.87           C
ATOM   2633  CD1 LEU B 118      45.991 -43.473  46.176  1.00 13.42           C
ATOM   2634  CD2 LEU B 118      46.476 -43.060  43.740  1.00 12.37           C
ATOM   2635  N   ARG B 119      50.676 -41.856  46.238  1.00 12.83           N
ATOM   2636  CA  ARG B 119      51.963 -42.541  46.223  1.00 14.62           C
ATOM   2637  C   ARG B 119      52.564 -42.594  47.625  1.00 13.56           C
ATOM   2638  O   ARG B 119      53.142 -43.603  48.029  1.00 14.01           O
ATOM   2639  CB  ARG B 119      52.935 -41.839  45.273  1.00 16.11           C
ATOM   2640  CG  ARG B 119      54.241 -42.592  45.112  1.00 20.17           C
ATOM   2641  CD  ARG B 119      55.180 -41.930  44.125  1.00 24.73           C
ATOM   2642  NE  ARG B 119      56.329 -42.789  43.864  1.00 30.13           N
ATOM   2643  CZ  ARG B 119      57.278 -43.062  44.755  1.00 31.31           C
ATOM   2644  NH1 ARG B 119      57.225 -42.532  45.971  1.00 31.10           N
ATOM   2645  NH2 ARG B 119      58.263 -43.891  44.439  1.00 33.92           N
ATOM   2646  N   THR B 120      52.442 -41.495  48.361  1.00 13.41           N
ATOM   2647  CA  THR B 120      52.946 -41.446  49.728  1.00 13.81           C
ATOM   2648  C   THR B 120      52.277 -42.524  50.575  1.00 12.61           C
ATOM   2649  O   THR B 120      52.940 -43.272  51.297  1.00 13.45           O
ATOM   2650  CB  THR B 120      52.664 -40.076  50.367  1.00 14.97           C
ATOM   2651  OG1 THR B 120      53.276 -39.052  49.575  1.00 19.28           O
ATOM   2652  CG2 THR B 120      53.219 -40.020  51.786  1.00 16.71           C
ATOM   2653  N   LEU B 121      50.956 -42.606  50.472  1.00 12.63           N
ATOM   2654  CA  LEU B 121      50.215 -43.607  51.213  1.00 10.54           C
ATOM   2655  C   LEU B 121      50.660 -45.012  50.810  1.00 11.56           C
ATOM   2656  O   LEU B 121      50.835 -45.883  51.659  1.00 11.87           O
ATOM   2657  CB  LEU B 121      48.711 -43.427  50.985  1.00 11.13           C
ATOM   2658  CG  LEU B 121      48.125 -42.192  51.676  1.00 11.09           C
ATOM   2659  CD1 LEU B 121      46.706 -41.950  51.194  1.00 10.49           C
ATOM   2660  CD2 LEU B 121      48.159 -42.399  53.185  1.00 13.29           C
ATOM   2661  N   GLN B 122      50.869 -45.213  49.514  1.00 12.14           N
ATOM   2662  CA  GLN B 122      51.299 -46.510  48.987  1.00 13.87           C
ATOM   2663  C   GLN B 122      52.642 -46.947  49.584  1.00 13.62           C
ATOM   2664  O   GLN B 122      52.831 -48.117  49.928  1.00 13.65           O
ATOM   2665  CB  GLN B 122      51.400 -46.430  47.465  1.00 15.48           C
ATOM   2666  CG  GLN B 122      51.719 -47.743  46.789  1.00 17.92           C
ATOM   2667  CD  GLN B 122      51.587 -47.641  45.286  1.00 23.70           C
ATOM   2668  OE1 GLN B 122      50.496 -47.412  44.762  1.00 27.18           O
ATOM   2669  NE2 GLN B 122      52.701 -47.802  44.583  1.00 25.79           N
ATOM   2670  N   THR B 123      53.574 -46.008  49.700  1.00 13.29           N
ATOM   2671  CA  THR B 123      54.874 -46.311  50.265  1.00 14.81           C
ATOM   2672  C   THR B 123      54.739 -46.761  51.715  1.00 13.90           C
ATOM   2673  O   THR B 123      55.586 -47.492  52.229  1.00 14.80           O
ATOM   2674  CB  THR B 123      55.806 -45.085  50.193  1.00 16.56           C
ATOM   2675  OG1 THR B 123      56.008 -44.721  48.820  1.00 18.55           O
ATOM   2676  CG2 THR B 123      57.152 -45.398  50.832  1.00 19.37           C
ATOM   2677  N   HIS B 124      53.657 -46.331  52.361  1.00 13.50           N
ATOM   2678  CA  HIS B 124      53.397 -46.685  53.751  1.00 13.27           C
ATOM   2679  C   HIS B 124      52.425 -47.855  53.854  1.00 12.88           C
ATOM   2680  O   HIS B 124      51.862 -48.118  54.918  1.00 14.27           O
ATOM   2681  CB  HIS B 124      52.867 -45.466  54.509  1.00 13.33           C
ATOM   2682  CG  HIS B 124      53.903 -44.413  54.730  1.00 15.43           C
ATOM   2683  ND1 HIS B 124      54.726 -44.399  55.835  1.00 17.99           N
ATOM   2684  CD2 HIS B 124      54.302 -43.379  53.952  1.00 15.08           C
ATOM   2685  CE1 HIS B 124      55.588 -43.404  55.728  1.00 16.85           C
ATOM   2686  NE2 HIS B 124      55.353 -42.770  54.593  1.00 18.56           N
ATOM   2687  N   ARG B 125      52.227 -48.538  52.730  1.00 13.53           N
ATOM   2688  CA  ARG B 125      51.375 -49.720  52.656  1.00 13.61           C
ATOM   2689  C   ARG B 125      49.902 -49.403  52.890  1.00 13.08           C
ATOM   2690  O   ARG B 125      49.133 -50.266  53.314  1.00 13.43           O
ATOM   2691  CB  ARG B 125      51.868 -50.786  53.637  1.00 16.41           C
ATOM   2692  CG  ARG B 125      53.310 -51.207  53.385  1.00 20.55           C
ATOM   2693  CD  ARG B 125      53.544 -51.452  51.901  1.00 24.99           C
ATOM   2694  NE  ARG B 125      52.592 -52.413  51.346  1.00 28.17           N
ATOM   2695  CZ  ARG B 125      52.371 -52.584  50.047  1.00 29.91           C
ATOM   2696  NH1 ARG B 125      53.032 -51.855  49.154  1.00 30.19           N
ATOM   2697  NH2 ARG B 125      51.488 -53.484  49.638  1.00 31.02           N
ATOM   2698  N   ILE B 126      49.512 -48.164  52.617  1.00 11.40           N
ATOM   2699  CA  ILE B 126      48.115 -47.766  52.726  1.00 10.79           C
ATOM   2700  C   ILE B 126      47.541 -47.613  51.326  1.00 13.18           C
ATOM   2701  O   ILE B 126      47.844 -46.652  50.618  1.00 12.78           O
ATOM   2702  CB  ILE B 126      47.982 -46.470  53.551  1.00 10.81           C
ATOM   2703  CG1 ILE B 126      48.512 -46.725  54.970  1.00 11.58           C
ATOM   2704  CG2 ILE B 126      46.527 -46.031  53.618  1.00 10.83           C
ATOM   2705  CD1 ILE B 126      48.587 -45.489  55.838  1.00 11.22           C
ATOM   2706  N   ILE B 127      46.744 -48.596  50.919  1.00 12.34           N
ATOM   2707  CA  ILE B 127      46.228 -48.658  49.559  1.00 12.54           C
ATOM   2708  C   ILE B 127      44.706 -48.774  49.518  1.00 11.62           C
ATOM   2709  O   ILE B 127      44.091 -49.388  50.384  1.00 11.61           O
ATOM   2710  CB  ILE B 127      46.875 -49.884  48.861  1.00 14.22           C
ATOM   2711  CG1 ILE B 127      48.395 -49.692  48.824  1.00 17.76           C
ATOM   2712  CG2 ILE B 127      46.309 -50.089  47.467  1.00 15.29           C
ATOM   2713  CD1 ILE B 127      49.172 -50.934  48.450  1.00 19.79           C
ATOM   2714  N   PRO B 128      44.076 -48.164  48.506  1.00 10.44           N
ATOM   2715  CA  PRO B 128      42.618 -48.245  48.399  1.00 10.21           C
ATOM   2716  C   PRO B 128      42.157 -49.703  48.314  1.00 11.67           C
ATOM   2717  O   PRO B 128      42.797 -50.532  47.658  1.00 12.59           O
ATOM   2718  CB  PRO B 128      42.324 -47.487  47.109  1.00 11.10           C
ATOM   2719  CG  PRO B 128      43.412 -46.464  47.071  1.00 10.24           C
ATOM   2720  CD  PRO B 128      44.634 -47.216  47.522  1.00 11.15           C
ATOM   2721  N   GLY B 129      41.054 -50.011  48.987  1.00 11.25           N
ATOM   2722  CA  GLY B 129      40.538 -51.367  48.955  1.00 12.07           C
ATOM   2723  C   GLY B 129      40.517 -52.041  50.310  1.00 12.54           C
ATOM   2724  O   GLY B 129      40.030 -53.161  50.439  1.00 13.19           O
ATOM   2725  N   SER B 130      41.051 -51.366  51.323  1.00 12.37           N
ATOM   2726  CA  SER B 130      41.081 -51.918  52.676  1.00 13.51           C
ATOM   2727  C   SER B 130      40.876 -50.820  53.712  1.00 13.27           C
ATOM   2728  O   SER B 130      40.603 -49.673  53.360  1.00 11.13           O
ATOM   2729  CB  SER B 130      42.414 -52.629  52.929  1.00 14.87           C
ATOM   2730  OG  SER B 130      42.377 -53.356  54.148  1.00 17.29           O
ATOM   2731  N   SER B 131      41.010 -51.175  54.987  1.00 11.90           N
ATOM   2732  CA  SER B 131      40.826 -50.221  56.081  1.00 11.95           C
ATOM   2733  C   SER B 131      42.083 -50.105  56.925  1.00 12.15           C
ATOM   2734  O   SER B 131      42.804 -51.088  57.122  1.00 13.04           O
ATOM   2735  CB  SER B 131      39.645 -50.641  56.952  1.00 12.23           C
ATOM   2736  OG  SER B 131      38.449 -50.638  56.185  1.00 14.66           O
ATOM   2737  N   TYR B 132      42.331 -48.905  57.442  1.00 12.47           N
ATOM   2738  CA  TYR B 132      43.543 -48.635  58.211  1.00 12.45           C
ATOM   2739  C   TYR B 132      43.259 -47.795  59.440  1.00 12.45           C
ATOM   2740  O   TYR B 132      42.267 -47.071  59.496  1.00 12.96           O
ATOM   2741  CB  TYR B 132      44.542 -47.884  57.329  1.00 10.88           C
ATOM   2742  CG  TYR B 132      44.736 -48.533  55.989  1.00 10.79           C
ATOM   2743  CD1 TYR B 132      43.845 -48.296  54.934  1.00  9.50           C
ATOM   2744  CD2 TYR B 132      45.771 -49.440  55.787  1.00  9.80           C
ATOM   2745  CE1 TYR B 132      43.987 -48.956  53.718  1.00 10.61           C
ATOM   2746  CE2 TYR B 132      45.919 -50.104  54.579  1.00 10.94           C
ATOM   2747  CZ  TYR B 132      45.026 -49.862  53.552  1.00 10.18           C
ATOM   2748  OH  TYR B 132      45.156 -50.554  52.375  1.00 12.41           O
ATOM   2749  N   THR B 133      44.134 -47.887  60.434  1.00 13.28           N
ATOM   2750  CA  THR B 133      43.958 -47.082  61.624  1.00 14.53           C
ATOM   2751  C   THR B 133      44.156 -45.617  61.287  1.00 14.47           C
ATOM   2752  O   THR B 133      44.993 -45.273  60.448  1.00 14.16           O
ATOM   2753  CB  THR B 133      44.953 -47.466  62.739  1.00 18.11           C
ATOM   2754  OG1 THR B 133      46.276 -47.085  62.347  1.00 20.00           O
ATOM   2755  CG2 THR B 133      44.908 -48.965  63.000  1.00 16.65           C
ATOM   2756  N   PHE B 134      43.366 -44.752  61.910  1.00 13.61           N
ATOM   2757  CA  PHE B 134      43.480 -43.325  61.663  1.00 12.05           C
ATOM   2758  C   PHE B 134      44.927 -42.853  61.832  1.00 12.08           C
ATOM   2759  O   PHE B 134      45.452 -42.118  60.999  1.00 11.80           O
ATOM   2760  CB  PHE B 134      42.579 -42.550  62.628  1.00 13.76           C
ATOM   2761  CG  PHE B 134      42.778 -41.065  62.574  1.00 12.46           C
ATOM   2762  CD1 PHE B 134      42.034 -40.280  61.698  1.00 14.21           C
ATOM   2763  CD2 PHE B 134      43.725 -40.449  63.388  1.00 12.28           C
ATOM   2764  CE1 PHE B 134      42.226 -38.903  61.633  1.00 15.28           C
ATOM   2765  CE2 PHE B 134      43.929 -39.071  63.332  1.00 14.69           C
ATOM   2766  CZ  PHE B 134      43.175 -38.295  62.451  1.00 15.07           C
ATOM   2767  N   GLN B 135      45.567 -43.293  62.910  1.00 11.97           N
ATOM   2768  CA  GLN B 135      46.935 -42.886  63.207  1.00 12.17           C
ATOM   2769  C   GLN B 135      47.894 -43.219  62.067  1.00 11.35           C
ATOM   2770  O   GLN B 135      48.796 -42.435  61.769  1.00 11.02           O
ATOM   2771  CB  GLN B 135      47.419 -43.547  64.497  1.00 14.80           C
ATOM   2772  CG  GLN B 135      48.671 -42.904  65.066  1.00 17.75           C
ATOM   2773  CD  GLN B 135      48.453 -41.445  65.404  1.00 21.28           C
ATOM   2774  OE1 GLN B 135      47.471 -41.088  66.058  1.00 23.75           O
ATOM   2775  NE2 GLN B 135      49.368 -40.590  64.963  1.00 22.20           N
ATOM   2776  N   ASP B 136      47.715 -44.382  61.446  1.00 11.11           N
ATOM   2777  CA  ASP B 136      48.582 -44.784  60.336  1.00 10.88           C
ATOM   2778  C   ASP B 136      48.425 -43.841  59.144  1.00 10.94           C
ATOM   2779  O   ASP B 136      49.413 -43.456  58.519  1.00 10.12           O
ATOM   2780  CB  ASP B 136      48.305 -46.225  59.895  1.00 13.27           C
ATOM   2781  CG  ASP B 136      48.924 -47.254  60.832  1.00 15.63           C
ATOM   2782  OD1 ASP B 136      49.887 -46.911  61.550  1.00 16.05           O
ATOM   2783  OD2 ASP B 136      48.456 -48.410  60.835  1.00 19.87           O
ATOM   2784  N   ILE B 137      47.188 -43.474  58.825  1.00 10.37           N
ATOM   2785  CA  ILE B 137      46.949 -42.547  57.719  1.00  9.76           C
ATOM   2786  C   ILE B 137      47.555 -41.179  58.037  1.00  9.37           C
ATOM   2787  O   ILE B 137      48.270 -40.595  57.223  1.00  9.00           O
ATOM   2788  CB  ILE B 137      45.432 -42.388  57.447  1.00  8.39           C
ATOM   2789  CG1 ILE B 137      44.836 -43.741  57.058  1.00 10.13           C
ATOM   2790  CG2 ILE B 137      45.189 -41.371  56.337  1.00 10.02           C
ATOM   2791  CD1 ILE B 137      43.323 -43.742  56.977  1.00  9.06           C
ATOM   2792  N   PHE B 138      47.278 -40.691  59.241  1.00  8.74           N
ATOM   2793  CA  PHE B 138      47.799 -39.411  59.698  1.00  8.04           C
ATOM   2794  C   PHE B 138      49.329 -39.381  59.627  1.00  8.96           C
ATOM   2795  O   PHE B 138      49.921 -38.437  59.089  1.00  8.81           O
ATOM   2796  CB  PHE B 138      47.340 -39.167  61.139  1.00  8.73           C
ATOM   2797  CG  PHE B 138      47.855 -37.892  61.744  1.00 10.56           C
ATOM   2798  CD1 PHE B 138      47.112 -36.718  61.669  1.00 10.84           C
ATOM   2799  CD2 PHE B 138      49.080 -37.868  62.420  1.00 11.12           C
ATOM   2800  CE1 PHE B 138      47.572 -35.539  62.258  1.00 10.42           C
ATOM   2801  CE2 PHE B 138      49.549 -36.696  63.009  1.00 10.12           C
ATOM   2802  CZ  PHE B 138      48.799 -35.531  62.932  1.00 11.58           C
ATOM   2803  N   ASP B 139      49.961 -40.423  60.161  1.00  9.18           N
ATOM   2804  CA  ASP B 139      51.421 -40.509  60.171  1.00 11.38           C
ATOM   2805  C   ASP B 139      51.995 -40.497  58.756  1.00 10.60           C
ATOM   2806  O   ASP B 139      52.986 -39.818  58.491  1.00 12.22           O
ATOM   2807  CB  ASP B 139      51.892 -41.775  60.896  1.00 11.69           C
ATOM   2808  CG  ASP B 139      51.697 -41.705  62.405  1.00 15.50           C
ATOM   2809  OD1 ASP B 139      51.486 -40.596  62.941  1.00 16.25           O
ATOM   2810  OD2 ASP B 139      51.775 -42.770  63.058  1.00 16.95           O
ATOM   2811  N   ALA B 140      51.377 -41.251  57.854  1.00  9.87           N
ATOM   2812  CA  ALA B 140      51.841 -41.319  56.473  1.00 10.39           C
ATOM   2813  C   ALA B 140      51.778 -39.945  55.800  1.00  9.66           C
ATOM   2814  O   ALA B 140      52.737 -39.505  55.166  1.00 10.40           O
ATOM   2815  CB  ALA B 140      51.010 -42.331  55.688  1.00 10.47           C
ATOM   2816  N   ILE B 141      50.653 -39.256  55.952  1.00  8.78           N
ATOM   2817  CA  ILE B 141      50.508 -37.950  55.328  1.00  8.93           C
ATOM   2818  C   ILE B 141      51.445 -36.920  55.956  1.00  9.59           C
ATOM   2819  O   ILE B 141      52.002 -36.078  55.258  1.00  9.36           O
ATOM   2820  CB  ILE B 141      49.048 -37.440  55.413  1.00  7.84           C
ATOM   2821  CG1 ILE B 141      48.117 -38.404  54.671  1.00  8.04           C
ATOM   2822  CG2 ILE B 141      48.944 -36.058  54.792  1.00  8.01           C
ATOM   2823  CD1 ILE B 141      48.451 -38.586  53.194  1.00  7.56           C
ATOM   2824  N   LYS B 142      51.642 -37.001  57.267  1.00  8.78           N
ATOM   2825  CA  LYS B 142      52.489 -36.031  57.951  1.00  8.08           C
ATOM   2826  C   LYS B 142      53.936 -36.076  57.449  1.00  9.68           C
ATOM   2827  O   LYS B 142      54.654 -35.083  57.539  1.00  9.60           O
ATOM   2828  CB  LYS B 142      52.449 -36.238  59.465  1.00 10.65           C
ATOM   2829  CG  LYS B 142      53.046 -35.069  60.234  1.00 11.33           C
ATOM   2830  CD  LYS B 142      52.815 -35.206  61.729  1.00 13.07           C
ATOM   2831  CE  LYS B 142      53.390 -34.018  62.480  1.00 15.40           C
ATOM   2832  NZ  LYS B 142      53.187 -34.171  63.941  1.00 18.22           N
ATOM   2833  N   THR B 143      54.368 -37.213  56.918  1.00  9.86           N
ATOM   2834  CA  THR B 143      55.740 -37.293  56.418  1.00 10.19           C
ATOM   2835  C   THR B 143      55.969 -36.314  55.263  1.00 11.84           C
ATOM   2836  O   THR B 143      57.105 -35.915  55.004  1.00 13.09           O
ATOM   2837  CB  THR B 143      56.135 -38.709  55.936  1.00 11.25           C
ATOM   2838  OG1 THR B 143      55.317 -39.096  54.831  1.00 11.23           O
ATOM   2839  CG2 THR B 143      55.999 -39.716  57.066  1.00 12.83           C
ATOM   2840  N   VAL B 144      54.898 -35.923  54.574  1.00 10.60           N
ATOM   2841  CA  VAL B 144      55.031 -34.980  53.462  1.00  9.93           C
ATOM   2842  C   VAL B 144      54.406 -33.620  53.782  1.00  9.58           C
ATOM   2843  O   VAL B 144      54.844 -32.594  53.252  1.00 10.35           O
ATOM   2844  CB  VAL B 144      54.443 -35.533  52.147  1.00 10.08           C
ATOM   2845  CG1 VAL B 144      55.261 -36.732  51.696  1.00 12.33           C
ATOM   2846  CG2 VAL B 144      52.985 -35.925  52.326  1.00 12.00           C
ATOM   2847  N   SER B 145      53.383 -33.596  54.631  1.00  9.27           N
ATOM   2848  CA  SER B 145      52.792 -32.317  55.009  1.00  9.70           C
ATOM   2849  C   SER B 145      53.683 -31.608  56.028  1.00 11.03           C
ATOM   2850  O   SER B 145      53.607 -30.391  56.200  1.00 12.11           O
ATOM   2851  CB  SER B 145      51.365 -32.501  55.568  1.00  9.01           C
ATOM   2852  OG  SER B 145      51.335 -33.255  56.768  1.00  8.53           O
ATOM   2853  N   GLN B 146      54.548 -32.394  56.667  1.00  9.79           N
ATOM   2854  CA  GLN B 146      55.503 -31.922  57.679  1.00 11.60           C
ATOM   2855  C   GLN B 146      54.789 -31.502  58.952  1.00 11.66           C
ATOM   2856  O   GLN B 146      55.065 -32.032  60.028  1.00 12.10           O
ATOM   2857  CB  GLN B 146      56.382 -30.802  57.116  1.00 12.15           C
ATOM   2858  CG  GLN B 146      57.048 -31.209  55.807  1.00 15.07           C
ATOM   2859  CD  GLN B 146      58.179 -30.290  55.395  1.00 15.16           C
ATOM   2860  OE1 GLN B 146      58.149 -29.087  55.658  1.00 16.57           O
ATOM   2861  NE2 GLN B 146      59.176 -30.853  54.723  1.00 18.37           N
ATOM   2862  N   GLU B 147      53.895 -30.525  58.840  1.00 11.36           N
ATOM   2863  CA  GLU B 147      53.079 -30.126  59.971  1.00 11.00           C
ATOM   2864  C   GLU B 147      51.824 -31.000  60.006  1.00 11.78           C
ATOM   2865  O   GLU B 147      51.569 -31.744  59.060  1.00 12.47           O
ATOM   2866  CB  GLU B 147      52.722 -28.638  59.876  1.00 12.66           C
ATOM   2867  CG  GLU B 147      53.944 -27.711  59.898  1.00 15.73           C
ATOM   2868  CD  GLU B 147      54.682 -27.714  61.232  1.00 20.28           C
ATOM   2869  OE1 GLU B 147      55.863 -27.307  61.255  1.00 23.83           O
ATOM   2870  OE2 GLU B 147      54.084 -28.105  62.260  1.00 20.44           O
ATOM   2871  N   ASN B 148      51.043 -30.923  61.077  1.00 12.01           N
ATOM   2872  CA  ASN B 148      49.864 -31.783  61.196  1.00 11.13           C
ATOM   2873  C   ASN B 148      48.874 -31.592  60.056  1.00 10.51           C
ATOM   2874  O   ASN B 148      48.458 -30.473  59.762  1.00 11.26           O
ATOM   2875  CB  ASN B 148      49.102 -31.524  62.494  1.00 12.02           C
ATOM   2876  CG  ASN B 148      49.871 -31.949  63.716  1.00 14.37           C
ATOM   2877  OD1 ASN B 148      50.736 -32.820  63.643  1.00 14.96           O
ATOM   2878  ND2 ASN B 148      49.548 -31.351  64.857  1.00 15.14           N
ATOM   2879  N   PRO B 149      48.499 -32.692  59.388  1.00 10.61           N
ATOM   2880  CA  PRO B 149      47.522 -32.595  58.306  1.00  9.77           C
ATOM   2881  C   PRO B 149      46.166 -32.827  58.963  1.00 10.52           C
ATOM   2882  O   PRO B 149      46.100 -33.138  60.156  1.00 12.09           O
ATOM   2883  CB  PRO B 149      47.891 -33.764  57.406  1.00 10.77           C
ATOM   2884  CG  PRO B 149      48.283 -34.825  58.435  1.00  9.28           C
ATOM   2885  CD  PRO B 149      49.146 -34.022  59.399  1.00  8.89           C
ATOM   2886  N   ASP B 150      45.086 -32.658  58.212  1.00 11.44           N
ATOM   2887  CA  ASP B 150      43.771 -32.942  58.757  1.00 11.99           C
ATOM   2888  C   ASP B 150      43.109 -34.045  57.964  1.00 12.35           C
ATOM   2889  O   ASP B 150      42.817 -33.884  56.782  1.00 13.00           O
ATOM   2890  CB  ASP B 150      42.878 -31.694  58.790  1.00 14.84           C
ATOM   2891  CG  ASP B 150      41.602 -31.909  59.615  1.00 17.64           C
ATOM   2892  OD1 ASP B 150      41.653 -32.629  60.636  1.00 18.28           O
ATOM   2893  OD2 ASP B 150      40.545 -31.351  59.258  1.00 19.25           O
ATOM   2894  N   ILE B 151      42.946 -35.197  58.602  1.00 11.82           N
ATOM   2895  CA  ILE B 151      42.317 -36.343  57.978  1.00 12.02           C
ATOM   2896  C   ILE B 151      40.820 -36.305  58.235  1.00 11.20           C
ATOM   2897  O   ILE B 151      40.378 -36.416  59.380  1.00 11.56           O
ATOM   2898  CB  ILE B 151      42.916 -37.654  58.537  1.00 13.46           C
ATOM   2899  CG1 ILE B 151      44.452 -37.588  58.494  1.00 13.99           C
ATOM   2900  CG2 ILE B 151      42.379 -38.847  57.760  1.00 14.76           C
ATOM   2901  CD1 ILE B 151      45.054 -37.367  57.103  1.00 13.92           C
ATOM   2902  N   LYS B 152      40.044 -36.117  57.171  1.00 11.04           N
ATOM   2903  CA  LYS B 152      38.591 -35.993  57.292  1.00 11.78           C
ATOM   2904  C   LYS B 152      37.887 -37.252  56.828  1.00 13.23           C
ATOM   2905  O   LYS B 152      38.220 -37.815  55.784  1.00 12.00           O
ATOM   2906  CB  LYS B 152      38.109 -34.793  56.474  1.00 13.70           C
ATOM   2907  CG  LYS B 152      38.932 -33.533  56.699  1.00 16.00           C
ATOM   2908  CD  LYS B 152      38.467 -32.401  55.792  1.00 17.74           C
ATOM   2909  CE  LYS B 152      39.377 -31.190  55.893  1.00 20.30           C
ATOM   2910  NZ  LYS B 152      39.369 -30.620  57.262  1.00 22.28           N
ATOM   2911  N   CYS B 153      36.887 -37.675  57.594  1.00 12.07           N
ATOM   2912  CA  CYS B 153      36.168 -38.894  57.274  1.00 13.55           C
ATOM   2913  C   CYS B 153      34.703 -38.669  57.033  1.00 14.12           C
ATOM   2914  O   CYS B 153      34.091 -37.735  57.547  1.00 14.60           O
ATOM   2915  CB  CYS B 153      36.245 -39.901  58.415  1.00 15.27           C
ATOM   2916  SG  CYS B 153      37.866 -40.657  58.635  1.00 16.36           S
ATOM   2917  N   ALA B 154      34.158 -39.550  56.207  1.00 13.49           N
ATOM   2918  CA  ALA B 154      32.742 -39.636  55.982  1.00 13.42           C
ATOM   2919  C   ALA B 154      32.268 -40.904  56.663  1.00 13.02           C
ATOM   2920  O   ALA B 154      33.086 -41.768  56.985  1.00 13.18           O
ATOM   2921  CB  ALA B 154      32.442 -39.689  54.487  1.00 12.88           C
ATOM   2922  N   GLU B 155      30.977 -41.021  56.926  1.00 12.51           N
ATOM   2923  CA  GLU B 155      30.474 -42.217  57.581  1.00 13.39           C
ATOM   2924  C   GLU B 155      29.109 -42.578  57.034  1.00 12.86           C
ATOM   2925  O   GLU B 155      28.085 -42.153  57.564  1.00 14.60           O
ATOM   2926  CB  GLU B 155      30.420 -41.991  59.100  1.00 13.41           C
ATOM   2927  CG  GLU B 155      30.520 -43.275  59.917  1.00 14.32           C
ATOM   2928  CD  GLU B 155      30.697 -43.031  61.410  1.00 15.60           C
ATOM   2929  OE1 GLU B 155      31.195 -41.950  61.790  1.00 17.60           O
ATOM   2930  OE2 GLU B 155      30.351 -43.934  62.205  1.00 15.68           O
ATOM   2931  N   VAL B 156      29.102 -43.353  55.955  1.00 12.29           N
ATOM   2932  CA  VAL B 156      27.855 -43.737  55.296  1.00 13.63           C
ATOM   2933  C   VAL B 156      27.082 -44.740  56.129  1.00 13.34           C
ATOM   2934  O   VAL B 156      25.854 -44.744  56.131  1.00 13.68           O
ATOM   2935  CB  VAL B 156      28.130 -44.304  53.894  1.00 13.42           C
ATOM   2936  CG1 VAL B 156      26.817 -44.554  53.165  1.00 15.04           C
ATOM   2937  CG2 VAL B 156      28.998 -43.331  53.113  1.00 16.87           C
ATOM   2938  N   THR B 157      27.810 -45.601  56.828  1.00 12.30           N
ATOM   2939  CA  THR B 157      27.211 -46.574  57.732  1.00 13.47           C
ATOM   2940  C   THR B 157      27.830 -46.412  59.107  1.00 12.83           C
ATOM   2941  O   THR B 157      29.051 -46.326  59.229  1.00 13.79           O
ATOM   2942  CB  THR B 157      27.440 -48.028  57.255  1.00 15.19           C
ATOM   2943  OG1 THR B 157      26.869 -48.205  55.953  1.00 20.70           O
ATOM   2944  CG2 THR B 157      26.783 -49.012  58.210  1.00 19.12           C
ATOM   2945  N   LYS B 158      26.998 -46.334  60.139  1.00 13.72           N
ATOM   2946  CA  LYS B 158      27.508 -46.128  61.486  1.00 12.70           C
ATOM   2947  C   LYS B 158      28.564 -47.159  61.844  1.00 13.83           C
ATOM   2948  O   LYS B 158      28.332 -48.366  61.754  1.00 15.24           O
ATOM   2949  CB  LYS B 158      26.384 -46.164  62.523  1.00 13.11           C
ATOM   2950  CG  LYS B 158      26.893 -45.791  63.906  1.00 13.36           C
ATOM   2951  CD  LYS B 158      25.806 -45.816  64.963  1.00 14.65           C
ATOM   2952  CE  LYS B 158      26.381 -45.348  66.291  1.00 14.50           C
ATOM   2953  NZ  LYS B 158      25.394 -45.432  67.398  1.00 15.40           N
ATOM   2954  N   GLY B 159      29.733 -46.672  62.245  1.00 13.97           N
ATOM   2955  CA  GLY B 159      30.809 -47.567  62.617  1.00 15.03           C
ATOM   2956  C   GLY B 159      31.786 -47.822  61.487  1.00 15.09           C
ATOM   2957  O   GLY B 159      32.752 -48.566  61.664  1.00 16.41           O
ATOM   2958  N   THR B 160      31.536 -47.226  60.325  1.00 14.43           N
ATOM   2959  CA  THR B 160      32.429 -47.400  59.186  1.00 14.67           C
ATOM   2960  C   THR B 160      32.955 -46.063  58.668  1.00 13.05           C
ATOM   2961  O   THR B 160      32.532 -45.577  57.616  1.00 13.39           O
ATOM   2962  CB  THR B 160      31.751 -48.152  58.015  1.00 14.96           C
ATOM   2963  OG1 THR B 160      31.299 -49.435  58.464  1.00 18.31           O
ATOM   2964  CG2 THR B 160      32.739 -48.355  56.871  1.00 16.03           C
ATOM   2965  N   PRO B 161      33.864 -45.428  59.418  1.00 13.88           N
ATOM   2966  CA  PRO B 161      34.375 -44.161  58.895  1.00 12.73           C
ATOM   2967  C   PRO B 161      35.231 -44.469  57.665  1.00 11.21           C
ATOM   2968  O   PRO B 161      35.809 -45.553  57.564  1.00 12.22           O
ATOM   2969  CB  PRO B 161      35.200 -43.609  60.061  1.00 13.83           C
ATOM   2970  CG  PRO B 161      35.664 -44.850  60.761  1.00 14.48           C
ATOM   2971  CD  PRO B 161      34.438 -45.736  60.738  1.00 13.22           C
ATOM   2972  N   GLU B 162      35.263 -43.551  56.707  1.00 11.81           N
ATOM   2973  CA  GLU B 162      36.077 -43.755  55.516  1.00 11.36           C
ATOM   2974  C   GLU B 162      36.768 -42.475  55.108  1.00 10.31           C
ATOM   2975  O   GLU B 162      36.233 -41.381  55.295  1.00 11.31           O
ATOM   2976  CB  GLU B 162      35.247 -44.298  54.342  1.00 13.64           C
ATOM   2977  CG  GLU B 162      34.137 -43.389  53.843  1.00 13.92           C
ATOM   2978  CD  GLU B 162      33.390 -43.994  52.663  1.00 15.61           C
ATOM   2979  OE1 GLU B 162      33.842 -43.831  51.507  1.00 17.84           O
ATOM   2980  OE2 GLU B 162      32.355 -44.649  52.897  1.00 18.22           O
ATOM   2981  N   LEU B 163      37.976 -42.618  54.574  1.00  9.61           N
ATOM   2982  CA  LEU B 163      38.758 -41.478  54.131  1.00  9.52           C
ATOM   2983  C   LEU B 163      37.993 -40.701  53.074  1.00 10.51           C
ATOM   2984  O   LEU B 163      37.730 -41.210  51.985  1.00 11.42           O
ATOM   2985  CB  LEU B 163      40.099 -41.964  53.587  1.00 11.52           C
ATOM   2986  CG  LEU B 163      41.155 -40.907  53.274  1.00 12.58           C
ATOM   2987  CD1 LEU B 163      41.388 -40.004  54.478  1.00 14.47           C
ATOM   2988  CD2 LEU B 163      42.441 -41.616  52.880  1.00 15.54           C
ATOM   2989  N   TYR B 164      37.648 -39.461  53.402  1.00 10.67           N
ATOM   2990  CA  TYR B 164      36.834 -38.624  52.526  1.00 12.00           C
ATOM   2991  C   TYR B 164      37.638 -37.466  51.939  1.00 11.20           C
ATOM   2992  O   TYR B 164      37.577 -37.200  50.736  1.00 12.66           O
ATOM   2993  CB  TYR B 164      35.664 -38.095  53.356  1.00 13.82           C
ATOM   2994  CG  TYR B 164      34.613 -37.314  52.613  1.00 14.04           C
ATOM   2995  CD1 TYR B 164      33.739 -37.948  51.730  1.00 13.77           C
ATOM   2996  CD2 TYR B 164      34.449 -35.947  52.841  1.00 13.71           C
ATOM   2997  CE1 TYR B 164      32.715 -37.240  51.096  1.00 15.81           C
ATOM   2998  CE2 TYR B 164      33.431 -35.232  52.207  1.00 14.93           C
ATOM   2999  CZ  TYR B 164      32.571 -35.886  51.340  1.00 16.04           C
ATOM   3000  OH  TYR B 164      31.560 -35.190  50.722  1.00 19.17           O
ATOM   3001  N   GLU B 165      38.359 -36.757  52.800  1.00  9.70           N
ATOM   3002  CA  GLU B 165      39.180 -35.634  52.372  1.00 11.15           C
ATOM   3003  C   GLU B 165      40.429 -35.538  53.216  1.00  9.98           C
ATOM   3004  O   GLU B 165      40.474 -36.038  54.344  1.00  9.98           O
ATOM   3005  CB  GLU B 165      38.424 -34.301  52.507  1.00 13.16           C
ATOM   3006  CG  GLU B 165      37.172 -34.161  51.659  1.00 17.03           C
ATOM   3007  CD  GLU B 165      36.352 -32.931  52.028  1.00 19.70           C
ATOM   3008  OE1 GLU B 165      36.261 -32.617  53.235  1.00 20.45           O
ATOM   3009  OE2 GLU B 165      35.784 -32.289  51.116  1.00 20.95           O
ATOM   3010  N   ILE B 166      41.456 -34.917  52.652  1.00  9.02           N
ATOM   3011  CA  ILE B 166      42.693 -34.675  53.369  1.00  9.31           C
ATOM   3012  C   ILE B 166      43.069 -33.210  53.258  1.00  9.58           C
ATOM   3013  O   ILE B 166      43.106 -32.648  52.160  1.00  9.06           O
ATOM   3014  CB  ILE B 166      43.859 -35.537  52.829  1.00  8.37           C
ATOM   3015  CG1 ILE B 166      43.598 -37.015  53.124  1.00  9.89           C
ATOM   3016  CG2 ILE B 166      45.174 -35.099  53.472  1.00  9.58           C
ATOM   3017  CD1 ILE B 166      44.631 -37.951  52.512  1.00 11.49           C
ATOM   3018  N   GLY B 167      43.286 -32.576  54.402  1.00  9.41           N
ATOM   3019  CA  GLY B 167      43.661 -31.181  54.385  1.00  9.81           C
ATOM   3020  C   GLY B 167      45.125 -31.005  54.721  1.00 10.17           C
ATOM   3021  O   GLY B 167      45.645 -31.643  55.635  1.00 10.89           O
ATOM   3022  N   ILE B 168      45.799 -30.171  53.937  1.00  9.40           N
ATOM   3023  CA  ILE B 168      47.203 -29.826  54.162  1.00 10.37           C
ATOM   3024  C   ILE B 168      47.314 -28.315  54.286  1.00  9.75           C
ATOM   3025  O   ILE B 168      46.839 -27.586  53.418  1.00  9.27           O
ATOM   3026  CB  ILE B 168      48.089 -30.329  53.001  1.00 12.52           C
ATOM   3027  CG1 ILE B 168      47.917 -31.840  52.838  1.00 17.94           C
ATOM   3028  CG2 ILE B 168      49.546 -29.968  53.261  1.00 13.48           C
ATOM   3029  CD1 ILE B 168      48.197 -32.627  54.081  1.00 20.14           C
ATOM   3030  N   CYS B 169      47.930 -27.838  55.363  1.00  9.60           N
ATOM   3031  CA  CYS B 169      47.958 -26.399  55.613  1.00  9.45           C
ATOM   3032  C   CYS B 169      49.306 -25.759  55.319  1.00 10.08           C
ATOM   3033  O   CYS B 169      50.363 -26.376  55.461  1.00  9.86           O
ATOM   3034  CB  CYS B 169      47.497 -26.120  57.052  1.00 10.34           C
ATOM   3035  SG  CYS B 169      45.785 -26.710  57.256  1.00 10.17           S
ATOM   3036  N   PHE B 170      49.232 -24.500  54.898  1.00  8.01           N
ATOM   3037  CA  PHE B 170      50.391 -23.695  54.557  1.00  9.34           C
ATOM   3038  C   PHE B 170      50.246 -22.296  55.121  1.00 10.08           C
ATOM   3039  O   PHE B 170      49.150 -21.881  55.514  1.00  9.29           O
ATOM   3040  CB  PHE B 170      50.507 -23.505  53.037  1.00 10.45           C
ATOM   3041  CG  PHE B 170      50.546 -24.776  52.249  1.00 10.37           C
ATOM   3042  CD1 PHE B 170      49.380 -25.483  51.962  1.00 10.76           C
ATOM   3043  CD2 PHE B 170      51.755 -25.257  51.765  1.00 12.78           C
ATOM   3044  CE1 PHE B 170      49.423 -26.644  51.206  1.00 13.15           C
ATOM   3045  CE2 PHE B 170      51.807 -26.421  51.008  1.00 12.27           C
ATOM   3046  CZ  PHE B 170      50.639 -27.115  50.727  1.00 13.97           C
ATOM   3047  N   THR B 171      51.353 -21.565  55.166  1.00  9.36           N
ATOM   3048  CA  THR B 171      51.295 -20.179  55.578  1.00 10.41           C
ATOM   3049  C   THR B 171      50.553 -19.379  54.506  1.00 10.46           C
ATOM   3050  O   THR B 171      50.415 -19.841  53.372  1.00 10.92           O
ATOM   3051  CB  THR B 171      52.710 -19.603  55.771  1.00 12.54           C
ATOM   3052  OG1 THR B 171      53.511 -19.913  54.628  1.00 13.30           O
ATOM   3053  CG2 THR B 171      53.354 -20.188  57.020  1.00 14.07           C
ATOM   3054  N   PRO B 172      50.068 -18.177  54.837  1.00 10.76           N
ATOM   3055  CA  PRO B 172      49.335 -17.371  53.852  1.00 12.12           C
ATOM   3056  C   PRO B 172      50.041 -17.173  52.503  1.00 12.96           C
ATOM   3057  O   PRO B 172      49.385 -17.141  51.460  1.00 12.33           O
ATOM   3058  CB  PRO B 172      49.089 -16.066  54.601  1.00 12.29           C
ATOM   3059  CG  PRO B 172      48.898 -16.553  56.024  1.00 10.83           C
ATOM   3060  CD  PRO B 172      50.048 -17.534  56.163  1.00 12.11           C
ATOM   3061  N   ASN B 173      51.365 -17.043  52.523  1.00 13.93           N
ATOM   3062  CA  ASN B 173      52.130 -16.851  51.289  1.00 15.87           C
ATOM   3063  C   ASN B 173      52.402 -18.183  50.577  1.00 15.64           C
ATOM   3064  O   ASN B 173      53.037 -18.212  49.521  1.00 15.88           O
ATOM   3065  CB  ASN B 173      53.461 -16.150  51.578  1.00 18.62           C
ATOM   3066  CG  ASN B 173      54.272 -16.851  52.650  1.00 20.41           C
ATOM   3067  OD1 ASN B 173      54.202 -18.071  52.806  1.00 22.65           O
ATOM   3068  ND2 ASN B 173      55.068 -16.081  53.383  1.00 27.96           N
ATOM   3069  N   ALA B 174      51.925 -19.274  51.171  1.00 14.09           N
ATOM   3070  CA  ALA B 174      52.067 -20.621  50.609  1.00 14.77           C
ATOM   3071  C   ALA B 174      53.530 -21.025  50.415  1.00 17.06           C
ATOM   3072  O   ALA B 174      53.824 -21.919  49.621  1.00 20.00           O
ATOM   3073  CB  ALA B 174      51.327 -20.713  49.280  1.00 14.81           C
ATOM   3074  N   ASP B 175      54.438 -20.395  51.153  1.00 17.57           N
ATOM   3075  CA  ASP B 175      55.860 -20.700  51.020  1.00 18.10           C
ATOM   3076  C   ASP B 175      56.351 -21.648  52.116  1.00 17.23           C
ATOM   3077  O   ASP B 175      57.470 -22.157  52.044  1.00 16.84           O
ATOM   3078  CB  ASP B 175      56.697 -19.416  51.047  1.00 22.00           C
ATOM   3079  CG  ASP B 175      56.450 -18.526  49.838  1.00 24.56           C
ATOM   3080  OD1 ASP B 175      56.348 -19.057  48.709  1.00 28.32           O
ATOM   3081  OD2 ASP B 175      56.374 -17.292  50.015  1.00 29.03           O
ATOM   3082  N   SER B 176      55.516 -21.887  53.123  1.00 15.35           N
ATOM   3083  CA  SER B 176      55.879 -22.775  54.226  1.00 13.86           C
ATOM   3084  C   SER B 176      54.687 -23.597  54.679  1.00 14.23           C
ATOM   3085  O   SER B 176      53.551 -23.293  54.329  1.00 12.66           O
ATOM   3086  CB  SER B 176      56.393 -21.961  55.417  1.00 16.51           C
ATOM   3087  OG  SER B 176      57.562 -21.235  55.074  1.00 19.24           O
ATOM   3088  N   MET B 177      54.951 -24.641  55.458  1.00 12.94           N
ATOM   3089  CA  MET B 177      53.887 -25.486  55.979  1.00 12.36           C
ATOM   3090  C   MET B 177      53.321 -24.906  57.263  1.00 12.95           C
ATOM   3091  O   MET B 177      53.985 -24.136  57.952  1.00 15.05           O
ATOM   3092  CB  MET B 177      54.410 -26.897  56.253  1.00 12.74           C
ATOM   3093  CG  MET B 177      55.008 -27.558  55.037  1.00 14.73           C
ATOM   3094  SD  MET B 177      53.821 -27.625  53.680  1.00 16.85           S
ATOM   3095  CE  MET B 177      54.458 -29.030  52.754  1.00 18.56           C
ATOM   3096  N   PHE B 178      52.084 -25.275  57.576  1.00 12.23           N
ATOM   3097  CA  PHE B 178      51.424 -24.809  58.783  1.00 12.44           C
ATOM   3098  C   PHE B 178      50.591 -25.930  59.387  1.00 12.51           C
ATOM   3099  O   PHE B 178      50.084 -26.790  58.668  1.00 12.19           O
ATOM   3100  CB  PHE B 178      50.530 -23.600  58.470  1.00 10.58           C
ATOM   3101  CG  PHE B 178      50.137 -22.799  59.682  1.00 12.52           C
ATOM   3102  CD1 PHE B 178      50.933 -21.748  60.127  1.00 14.81           C
ATOM   3103  CD2 PHE B 178      48.974 -23.096  60.378  1.00 12.45           C
ATOM   3104  CE1 PHE B 178      50.577 -21.004  61.246  1.00 16.51           C
ATOM   3105  CE2 PHE B 178      48.603 -22.358  61.505  1.00 13.79           C
ATOM   3106  CZ  PHE B 178      49.408 -21.308  61.939  1.00 15.34           C
ATOM   3107  N   ARG B 179      50.469 -25.927  60.710  1.00 13.62           N
ATOM   3108  CA  ARG B 179      49.720 -26.949  61.421  1.00 15.54           C
ATOM   3109  C   ARG B 179      48.219 -26.796  61.199  1.00 15.77           C
ATOM   3110  O   ARG B 179      47.647 -25.748  61.487  1.00 17.38           O
ATOM   3111  CB  ARG B 179      50.045 -26.856  62.916  1.00 17.94           C
ATOM   3112  CG  ARG B 179      49.235 -27.772  63.805  1.00 20.37           C
ATOM   3113  CD  ARG B 179      49.647 -27.615  65.264  1.00 23.84           C
ATOM   3114  NE  ARG B 179      51.041 -27.996  65.486  1.00 25.62           N
ATOM   3115  CZ  ARG B 179      51.660 -27.920  66.659  1.00 28.25           C
ATOM   3116  NH1 ARG B 179      51.013 -27.475  67.729  1.00 29.71           N
ATOM   3117  NH2 ARG B 179      52.930 -28.287  66.764  1.00 29.93           N
ATOM   3118  N   CYS B 180      47.589 -27.845  60.679  1.00 13.95           N
ATOM   3119  CA  CYS B 180      46.151 -27.835  60.432  1.00 14.64           C
ATOM   3120  C   CYS B 180      45.368 -28.183  61.685  1.00 15.75           C
ATOM   3121  O   CYS B 180      45.671 -29.170  62.355  1.00 14.27           O
ATOM   3122  CB  CYS B 180      45.754 -28.905  59.428  1.00 15.00           C
ATOM   3123  SG  CYS B 180      46.018 -28.694  57.646  1.00 13.95           S
ATOM   3124  N   PRO B 181      44.346 -27.383  62.023  1.00 15.77           N
ATOM   3125  CA  PRO B 181      43.588 -27.756  63.217  1.00 17.58           C
ATOM   3126  C   PRO B 181      42.916 -29.110  62.951  1.00 17.14           C
ATOM   3127  O   PRO B 181      42.573 -29.427  61.809  1.00 18.33           O
ATOM   3128  CB  PRO B 181      42.574 -26.620  63.345  1.00 17.99           C
ATOM   3129  CG  PRO B 181      43.324 -25.436  62.778  1.00 18.00           C
ATOM   3130  CD  PRO B 181      43.958 -26.045  61.544  1.00 17.50           C
ATOM   3131  N   GLN B 182      42.750 -29.912  63.997  1.00 17.77           N
ATOM   3132  CA  GLN B 182      42.127 -31.226  63.866  1.00 18.23           C
ATOM   3133  C   GLN B 182      40.606 -31.127  64.009  1.00 21.03           C
ATOM   3134  O   GLN B 182      40.102 -30.667  65.034  1.00 22.34           O
ATOM   3135  CB  GLN B 182      42.708 -32.166  64.923  1.00 16.98           C
ATOM   3136  CG  GLN B 182      44.232 -32.247  64.869  1.00 15.00           C
ATOM   3137  CD  GLN B 182      44.731 -32.854  63.571  1.00 13.62           C
ATOM   3138  OE1 GLN B 182      44.645 -34.065  63.364  1.00 13.41           O
ATOM   3139  NE2 GLN B 182      45.243 -32.010  62.684  1.00 14.18           N
ATOM   3140  N   SER B 183      39.884 -31.567  62.983  1.00 22.01           N
ATOM   3141  CA  SER B 183      38.422 -31.473  62.976  1.00 22.83           C
ATOM   3142  C   SER B 183      37.748 -32.699  63.607  1.00 23.08           C
ATOM   3143  O   SER B 183      36.528 -32.725  63.767  1.00 23.49           O
ATOM   3144  CB  SER B 183      37.914 -31.270  61.544  1.00 23.02           C
ATOM   3145  OG  SER B 183      38.298 -32.337  60.695  1.00 23.07           O
ATOM   3146  N   ASP B 184      38.536 -33.712  63.950  1.00 23.27           N
ATOM   3147  CA  ASP B 184      38.008 -34.921  64.589  1.00 25.66           C
ATOM   3148  C   ASP B 184      36.663 -35.352  63.991  1.00 26.36           C
ATOM   3149  O   ASP B 184      35.610 -35.138  64.594  1.00 28.14           O
ATOM   3150  CB  ASP B 184      37.816 -34.686  66.090  1.00 28.85           C
ATOM   3151  CG  ASP B 184      39.036 -34.084  66.750  1.00 30.92           C
ATOM   3152  OD1 ASP B 184      40.112 -34.718  66.715  1.00 33.19           O
ATOM   3153  OD2 ASP B 184      38.914 -32.973  67.308  1.00 33.75           O
ATOM   3154  N   THR B 185      36.701 -35.959  62.809  1.00 25.52           N
ATOM   3155  CA  THR B 185      35.488 -36.453  62.167  1.00 23.25           C
ATOM   3156  C   THR B 185      35.546 -37.963  62.014  1.00 23.79           C
ATOM   3157  O   THR B 185      34.551 -38.604  61.675  1.00 23.53           O
ATOM   3158  CB  THR B 185      35.280 -35.849  60.763  1.00 22.96           C
ATOM   3159  OG1 THR B 185      36.421 -36.139  59.946  1.00 20.16           O
ATOM   3160  CG2 THR B 185      35.076 -34.345  60.847  1.00 23.89           C
ATOM   3161  N   CYS B 186      36.722 -38.527  62.268  1.00 22.26           N
ATOM   3162  CA  CYS B 186      36.924 -39.964  62.157  1.00 22.03           C
ATOM   3163  C   CYS B 186      36.815 -40.644  63.511  1.00 22.83           C
ATOM   3164  O   CYS B 186      37.440 -40.216  64.482  1.00 23.28           O
ATOM   3165  CB  CYS B 186      38.313 -40.275  61.597  1.00 21.20           C
ATOM   3166  SG  CYS B 186      38.736 -39.470  60.024  1.00 20.51           S
ATOM   3167  N   ASP B 187      36.013 -41.702  63.573  1.00 22.01           N
ATOM   3168  CA  ASP B 187      35.877 -42.482  64.796  1.00 22.91           C
ATOM   3169  C   ASP B 187      37.064 -43.437  64.926  1.00 23.50           C
ATOM   3170  O   ASP B 187      37.111 -44.473  64.265  1.00 23.71           O
ATOM   3171  CB  ASP B 187      34.566 -43.275  64.756  1.00 21.70           C
ATOM   3172  CG  ASP B 187      34.302 -44.037  66.037  1.00 21.79           C
ATOM   3173  OD1 ASP B 187      35.217 -44.133  66.883  1.00 21.75           O
ATOM   3174  OD2 ASP B 187      33.175 -44.554  66.195  1.00 21.27           O
ATOM   3175  N   LYS B 188      38.022 -43.075  65.775  1.00 25.66           N
ATOM   3176  CA  LYS B 188      39.253 -43.855  65.952  1.00 26.23           C
ATOM   3177  C   LYS B 188      39.002 -45.269  66.467  1.00 26.47           C
ATOM   3178  O   LYS B 188      39.823 -46.159  66.245  1.00 27.47           O
ATOM   3179  CB  LYS B 188      40.213 -43.133  66.901  1.00 27.68           C
ATOM   3180  CG  LYS B 188      40.978 -41.988  66.263  1.00 29.57           C
ATOM   3181  CD  LYS B 188      40.054 -40.936  65.684  1.00 30.80           C
ATOM   3182  CE  LYS B 188      40.847 -39.798  65.068  1.00 31.11           C
ATOM   3183  NZ  LYS B 188      41.772 -39.183  66.055  1.00 31.02           N
ATOM   3184  N   THR B 189      37.893 -45.485  67.165  1.00 24.92           N
ATOM   3185  CA  THR B 189      37.609 -46.817  67.689  1.00 26.10           C
ATOM   3186  C   THR B 189      37.438 -47.820  66.559  1.00 24.00           C
ATOM   3187  O   THR B 189      37.446 -49.031  66.779  1.00 26.52           O
ATOM   3188  CB  THR B 189      36.351 -46.830  68.586  1.00 27.43           C
ATOM   3189  OG1 THR B 189      35.209 -46.415  67.832  1.00 29.71           O
ATOM   3190  CG2 THR B 189      36.544 -45.894  69.767  1.00 28.09           C
ATOM   3191  N   ALA B 190      37.297 -47.308  65.341  1.00 22.38           N
ATOM   3192  CA  ALA B 190      37.138 -48.160  64.178  1.00 19.37           C
ATOM   3193  C   ALA B 190      38.169 -47.825  63.114  1.00 17.67           C
ATOM   3194  O   ALA B 190      38.615 -46.681  63.006  1.00 17.27           O
ATOM   3195  CB  ALA B 190      35.742 -47.999  63.600  1.00 20.90           C
ATOM   3196  N   LYS B 191      38.567 -48.831  62.345  1.00 16.97           N
ATOM   3197  CA  LYS B 191      39.501 -48.608  61.255  1.00 15.72           C
ATOM   3198  C   LYS B 191      38.850 -47.730  60.198  1.00 14.14           C
ATOM   3199  O   LYS B 191      37.627 -47.718  60.063  1.00 14.99           O
ATOM   3200  CB  LYS B 191      39.913 -49.938  60.621  1.00 18.09           C
ATOM   3201  CG  LYS B 191      40.551 -50.924  61.585  1.00 22.07           C
ATOM   3202  CD  LYS B 191      42.005 -50.596  61.847  1.00 22.95           C
ATOM   3203  CE  LYS B 191      42.850 -50.846  60.609  1.00 27.40           C
ATOM   3204  NZ  LYS B 191      42.665 -52.227  60.079  1.00 30.16           N
ATOM   3205  N   VAL B 192      39.668 -46.991  59.458  1.00 11.93           N
ATOM   3206  CA  VAL B 192      39.177 -46.090  58.422  1.00 11.16           C
ATOM   3207  C   VAL B 192      39.229 -46.748  57.050  1.00 10.39           C
ATOM   3208  O   VAL B 192      40.292 -47.167  56.588  1.00  9.71           O
ATOM   3209  CB  VAL B 192      40.008 -44.805  58.388  1.00  9.58           C
ATOM   3210  CG1 VAL B 192      39.478 -43.873  57.308  1.00 10.16           C
ATOM   3211  CG2 VAL B 192      39.971 -44.127  59.750  1.00 12.32           C
ATOM   3212  N   LEU B 193      38.076 -46.824  56.397  1.00  9.21           N
ATOM   3213  CA  LEU B 193      37.986 -47.454  55.087  1.00 10.73           C
ATOM   3214  C   LEU B 193      38.545 -46.555  53.984  1.00 11.10           C
ATOM   3215  O   LEU B 193      38.261 -45.363  53.932  1.00 11.78           O
ATOM   3216  CB  LEU B 193      36.527 -47.794  54.773  1.00 12.57           C
ATOM   3217  CG  LEU B 193      36.226 -48.368  53.383  1.00 13.62           C
ATOM   3218  CD1 LEU B 193      36.908 -49.715  53.218  1.00 14.29           C
ATOM   3219  CD2 LEU B 193      34.724 -48.518  53.214  1.00 17.49           C
ATOM   3220  N   PHE B 194      39.373 -47.144  53.129  1.00 10.55           N
ATOM   3221  CA  PHE B 194      39.933 -46.456  51.966  1.00 10.28           C
ATOM   3222  C   PHE B 194      39.279 -47.041  50.721  1.00 11.47           C
ATOM   3223  O   PHE B 194      39.695 -48.085  50.225  1.00 10.24           O
ATOM   3224  CB  PHE B 194      41.458 -46.669  51.940  1.00 10.53           C
ATOM   3225  CG  PHE B 194      42.228 -45.669  51.098  1.00 11.38           C
ATOM   3226  CD1 PHE B 194      41.601 -44.595  50.474  1.00 12.15           C
ATOM   3227  CD2 PHE B 194      43.605 -45.817  50.939  1.00 10.05           C
ATOM   3228  CE1 PHE B 194      42.340 -43.688  49.704  1.00  9.44           C
ATOM   3229  CE2 PHE B 194      44.345 -44.921  50.173  1.00 10.40           C
ATOM   3230  CZ  PHE B 194      43.708 -43.852  49.553  1.00 10.44           C
ATOM   3231  N   ARG B 195      38.214 -46.393  50.258  1.00 11.56           N
ATOM   3232  CA  ARG B 195      37.419 -46.913  49.151  1.00 13.17           C
ATOM   3233  C   ARG B 195      38.183 -46.927  47.831  1.00 15.17           C
ATOM   3234  O   ARG B 195      39.003 -46.054  47.558  1.00 14.14           O
ATOM   3235  CB  ARG B 195      36.119 -46.107  49.038  1.00 12.92           C
ATOM   3236  CG  ARG B 195      35.009 -46.805  48.271  1.00 14.90           C
ATOM   3237  CD  ARG B 195      33.690 -46.075  48.450  1.00 11.74           C
ATOM   3238  NE  ARG B 195      33.184 -46.137  49.822  1.00 14.02           N
ATOM   3239  CZ  ARG B 195      32.554 -47.185  50.346  1.00 12.69           C
ATOM   3240  NH1 ARG B 195      32.341 -48.272  49.618  1.00 13.32           N
ATOM   3241  NH2 ARG B 195      32.130 -47.145  51.603  1.00 15.15           N
ATOM   3242  N   ARG B 196      37.909 -47.943  47.019  1.00 17.71           N
ATOM   3243  CA  ARG B 196      38.544 -48.081  45.713  1.00 21.43           C
ATOM   3244  C   ARG B 196      37.614 -47.595  44.607  1.00 22.69           C
ATOM   3245  O   ARG B 196      38.078 -46.828  43.737  1.00 25.24           O
ATOM   3246  CB  ARG B 196      38.922 -49.546  45.457  1.00 23.90           C
ATOM   3247  CG  ARG B 196      39.578 -49.809  44.101  1.00 30.09           C
ATOM   3248  CD  ARG B 196      41.014 -49.293  44.038  1.00 34.05           C
ATOM   3249  NE  ARG B 196      41.107 -47.833  44.033  1.00 37.82           N
ATOM   3250  CZ  ARG B 196      40.741 -47.060  43.015  1.00 38.47           C
ATOM   3251  NH1 ARG B 196      40.253 -47.602  41.906  1.00 39.62           N
ATOM   3252  NH2 ARG B 196      40.863 -45.742  43.105  1.00 38.99           N
ATOM   3253  OXT ARG B 196      36.431 -47.996  44.620  1.00 24.40           O
TER   
HETATM 3255  C1  NAG A 197       2.704 -25.271  54.347  1.00 12.17           C
HETATM 3256  C2  NAG A 197       1.930 -24.208  55.146  1.00 13.18           C
HETATM 3257  C3  NAG A 197       0.533 -24.006  54.568  1.00 14.22           C
HETATM 3258  C4  NAG A 197       0.652 -23.660  53.090  1.00 11.77           C
HETATM 3259  C5  NAG A 197       1.396 -24.791  52.378  1.00 11.32           C
HETATM 3260  C6  NAG A 197       1.580 -24.511  50.901  1.00 12.65           C
HETATM 3261  C7  NAG A 197       1.865 -23.683  57.499  1.00 19.14           C
HETATM 3262  C8  NAG A 197       1.414 -24.120  58.882  1.00 20.40           C
HETATM 3263  N2  NAG A 197       1.836 -24.602  56.538  1.00 16.44           N
HETATM 3264  O3  NAG A 197      -0.117 -22.948  55.258  1.00 15.46           O
HETATM 3265  O4  NAG A 197      -0.659 -23.498  52.525  1.00 12.42           O
HETATM 3266  O5  NAG A 197       2.716 -24.939  52.947  1.00 11.91           O
HETATM 3267  O6  NAG A 197       2.444 -23.403  50.697  1.00 16.22           O
HETATM 3268  O7  NAG A 197       2.235 -22.520  57.310  1.00 21.46           O
HETATM 3269  C1  NAG A 198      -0.877 -22.352  51.773  1.00 12.91           C
HETATM 3270  C2  NAG A 198      -2.339 -22.323  51.342  1.00 14.26           C
HETATM 3271  C3  NAG A 198      -2.657 -21.010  50.613  1.00 16.59           C
HETATM 3272  C4  NAG A 198      -2.226 -19.793  51.461  1.00 18.12           C
HETATM 3273  C5  NAG A 198      -0.765 -19.961  51.900  1.00 18.08           C
HETATM 3274  C6  NAG A 198      -0.299 -18.863  52.839  1.00 19.58           C
HETATM 3275  C7  NAG A 198      -3.406 -24.439  50.914  1.00 14.02           C
HETATM 3276  C8  NAG A 198      -3.552 -25.655  50.017  1.00 14.02           C
HETATM 3277  N2  NAG A 198      -2.621 -23.457  50.484  1.00 12.97           N
HETATM 3278  O3  NAG A 198      -4.054 -20.955  50.363  1.00 17.13           O
HETATM 3279  O4  NAG A 198      -2.350 -18.571  50.696  1.00 20.51           O
HETATM 3280  O5  NAG A 198      -0.592 -21.212  52.599  1.00 16.06           O
HETATM 3281  O6  NAG A 198      -1.014 -18.900  54.066  1.00 24.10           O
HETATM 3282  O7  NAG A 198      -4.001 -24.400  51.991  1.00 16.46           O
HETATM 3283  C1  BMA A 199      -3.582 -17.928  50.698  1.00 22.15           C
HETATM 3284  C2  BMA A 199      -3.376 -16.405  50.608  1.00 24.08           C
HETATM 3285  C3  BMA A 199      -4.724 -15.687  50.420  1.00 24.81           C
HETATM 3286  C4  BMA A 199      -5.507 -16.297  49.253  1.00 24.76           C
HETATM 3287  C5  BMA A 199      -5.622 -17.808  49.458  1.00 24.80           C
HETATM 3288  C6  BMA A 199      -6.336 -18.514  48.322  1.00 24.65           C
HETATM 3289  O2  BMA A 199      -2.508 -16.098  49.501  1.00 26.41           O
HETATM 3290  O3  BMA A 199      -4.501 -14.305  50.171  1.00 24.95           O
HETATM 3291  O4  BMA A 199      -6.805 -15.720  49.189  1.00 26.60           O
HETATM 3292  O5  BMA A 199      -4.304 -18.388  49.555  1.00 22.11           O
HETATM 3293  O6  BMA A 199      -6.027 -19.920  48.370  1.00 25.34           O
HETATM 3294  C1B XYP A 200      -1.240 -15.639  49.819  1.00 29.50           C
HETATM 3295  C2B XYP A 200      -0.303 -15.864  48.621  1.00 30.39           C
HETATM 3296  C3B XYP A 200       1.057 -15.200  48.855  1.00 31.56           C
HETATM 3297  C4B XYP A 200       0.878 -13.737  49.258  1.00 32.29           C
HETATM 3298  C5B XYP A 200      -0.068 -13.645  50.458  1.00 31.56           C
HETATM 3299  O2B XYP A 200      -0.114 -17.258  48.422  1.00 30.47           O
HETATM 3300  O3B XYP A 200       1.834 -15.274  47.668  1.00 33.63           O
HETATM 3301  O4B XYP A 200       2.140 -13.175  49.591  1.00 32.73           O
HETATM 3302  O5B XYP A 200      -1.343 -14.238  50.125  1.00 30.71           O
HETATM 3303  C1  MAN A 201      -6.822 -20.687  47.515  1.00 25.21           C
HETATM 3304  C2  MAN A 201      -6.508 -22.169  47.735  1.00 25.89           C
HETATM 3305  C3  MAN A 201      -5.096 -22.481  47.229  1.00 25.92           C
HETATM 3306  C4  MAN A 201      -4.951 -22.061  45.766  1.00 25.85           C
HETATM 3307  C5  MAN A 201      -5.308 -20.580  45.625  1.00 27.07           C
HETATM 3308  C6  MAN A 201      -5.282 -20.099  44.186  1.00 28.95           C
HETATM 3309  O2  MAN A 201      -7.459 -22.969  47.047  1.00 26.31           O
HETATM 3310  O3  MAN A 201      -4.833 -23.869  47.359  1.00 23.30           O
HETATM 3311  O4  MAN A 201      -3.614 -22.276  45.337  1.00 25.67           O
HETATM 3312  O5  MAN A 201      -6.640 -20.342  46.138  1.00 26.35           O
HETATM 3313  O6  MAN A 201      -6.500 -20.401  43.520  1.00 31.43           O
HETATM 3314  C1  NAG B 197      47.960 -38.335  41.279  1.00 13.91           C
HETATM 3315  C2  NAG B 197      48.808 -38.905  40.133  1.00 16.05           C
HETATM 3316  C3  NAG B 197      50.256 -38.429  40.186  1.00 16.14           C
HETATM 3317  C4  NAG B 197      50.245 -36.911  40.200  1.00 14.60           C
HETATM 3318  C5  NAG B 197      49.442 -36.429  41.412  1.00 13.78           C
HETATM 3319  C6  NAG B 197      49.373 -34.912  41.499  1.00 15.65           C
HETATM 3320  C7  NAG B 197      48.254 -40.947  39.040  1.00 20.13           C
HETATM 3321  C8  NAG B 197      49.252 -41.529  38.046  1.00 23.10           C
HETATM 3322  N2  NAG B 197      48.749 -40.353  40.120  1.00 17.71           N
HETATM 3323  O3  NAG B 197      50.948 -38.893  39.032  1.00 17.20           O
HETATM 3324  O4  NAG B 197      51.590 -36.406  40.242  1.00 14.47           O
HETATM 3325  O5  NAG B 197      48.078 -36.900  41.314  1.00 13.30           O
HETATM 3326  O6  NAG B 197      48.527 -34.376  40.490  1.00 16.72           O
HETATM 3327  O7  NAG B 197      47.049 -40.999  38.803  1.00 20.98           O
HETATM 3328  C1  NAG B 198      51.912 -35.577  39.184  1.00 14.04           C
HETATM 3329  C2  NAG B 198      53.251 -34.894  39.393  1.00 15.06           C
HETATM 3330  C3  NAG B 198      53.419 -33.902  38.239  1.00 14.92           C
HETATM 3331  C4  NAG B 198      53.247 -34.598  36.865  1.00 16.10           C
HETATM 3332  C5  NAG B 198      52.046 -35.563  36.822  1.00 16.70           C
HETATM 3333  C6  NAG B 198      52.123 -36.519  35.648  1.00 17.67           C
HETATM 3334  C7  NAG B 198      53.855 -34.771  41.727  1.00 14.85           C
HETATM 3335  C8  NAG B 198      53.822 -33.980  43.024  1.00 17.10           C
HETATM 3336  N2  NAG B 198      53.278 -34.208  40.669  1.00 15.83           N
HETATM 3337  O3  NAG B 198      54.703 -33.297  38.318  1.00 15.80           O
HETATM 3338  O4  NAG B 198      53.024 -33.603  35.853  1.00 16.22           O
HETATM 3339  O5  NAG B 198      51.989 -36.374  38.006  1.00 15.20           O
HETATM 3340  O6  NAG B 198      53.318 -37.289  35.694  1.00 20.53           O
HETATM 3341  O7  NAG B 198      54.392 -35.879  41.692  1.00 16.03           O
HETATM 3342  C1  BMA B 199      54.066 -33.325  34.992  1.00 16.06           C
HETATM 3343  C2  BMA B 199      53.478 -32.902  33.647  1.00 16.64           C
HETATM 3344  C3  BMA B 199      54.583 -32.415  32.707  1.00 17.02           C
HETATM 3345  C4  BMA B 199      55.435 -31.351  33.386  1.00 17.57           C
HETATM 3346  C5  BMA B 199      55.920 -31.828  34.749  1.00 16.76           C
HETATM 3347  C6  BMA B 199      56.607 -30.697  35.476  1.00 17.96           C
HETATM 3348  O2  BMA B 199      52.525 -31.843  33.859  1.00 17.95           O
HETATM 3349  O3  BMA B 199      53.979 -31.829  31.546  1.00 18.37           O
HETATM 3350  O4  BMA B 199      56.551 -31.044  32.565  1.00 18.16           O
HETATM 3351  O5  BMA B 199      54.799 -32.237  35.562  1.00 17.00           O
HETATM 3352  O6  BMA B 199      56.780 -31.035  36.863  1.00 18.85           O
HETATM 3353  C1B XYP B 200      51.193 -32.181  33.707  1.00 17.23           C
HETATM 3354  C2B XYP B 200      50.309 -31.075  34.291  1.00 17.74           C
HETATM 3355  C3B XYP B 200      48.837 -31.393  34.039  1.00 19.03           C
HETATM 3356  C4B XYP B 200      48.591 -31.674  32.551  1.00 19.16           C
HETATM 3357  C5B XYP B 200      49.573 -32.735  32.037  1.00 19.15           C
HETATM 3358  O2B XYP B 200      50.534 -30.961  35.689  1.00 18.33           O
HETATM 3359  O3B XYP B 200      48.051 -30.286  34.454  1.00 16.42           O
HETATM 3360  O4B XYP B 200      47.262 -32.134  32.362  1.00 21.49           O
HETATM 3361  O5B XYP B 200      50.931 -32.323  32.304  1.00 19.03           O
HETATM 3362  C1  MAN B 201      54.623 -32.056  30.329  1.00 21.71           C
HETATM 3363  C2  MAN B 201      54.511 -30.797  29.464  1.00 22.91           C
HETATM 3364  C3  MAN B 201      53.035 -30.529  29.164  1.00 23.34           C
HETATM 3365  C4  MAN B 201      52.417 -31.752  28.476  1.00 21.82           C
HETATM 3366  C5  MAN B 201      52.653 -33.018  29.318  1.00 22.51           C
HETATM 3367  C6  MAN B 201      52.232 -34.286  28.606  1.00 21.38           C
HETATM 3368  O2  MAN B 201      55.224 -30.993  28.228  1.00 25.54           O
HETATM 3369  O3  MAN B 201      52.920 -29.391  28.321  1.00 23.44           O
HETATM 3370  O4  MAN B 201      51.023 -31.545  28.302  1.00 24.26           O
HETATM 3371  O5  MAN B 201      54.059 -33.163  29.636  1.00 20.48           O
HETATM 3372  O6  MAN B 201      52.341 -35.412  29.464  1.00 22.49           O
HETATM 3373  C1  NAG B 202      56.579 -30.712  28.233  1.00 29.59           C
HETATM 3374  C2  NAG B 202      57.242 -31.413  27.043  1.00 30.79           C
HETATM 3375  C3  NAG B 202      58.711 -30.995  26.922  1.00 31.65           C
HETATM 3376  C4  NAG B 202      58.842 -29.470  26.925  1.00 32.04           C
HETATM 3377  C5  NAG B 202      58.121 -28.889  28.144  1.00 32.22           C
HETATM 3378  C6  NAG B 202      58.149 -27.375  28.173  1.00 33.21           C
HETATM 3379  C7  NAG B 202      56.561 -33.607  26.305  1.00 35.90           C
HETATM 3380  C8  NAG B 202      57.416 -34.090  25.142  1.00 36.42           C
HETATM 3381  N2  NAG B 202      57.156 -32.850  27.222  1.00 33.52           N
HETATM 3382  O3  NAG B 202      59.258 -31.515  25.719  1.00 31.30           O
HETATM 3383  O4  NAG B 202      60.214 -29.109  26.967  1.00 33.08           O
HETATM 3384  O5  NAG B 202      56.737 -29.289  28.133  1.00 30.54           O
HETATM 3385  O6  NAG B 202      57.912 -26.885  29.485  1.00 35.59           O
HETATM 3386  O7  NAG B 202      55.375 -33.930  26.369  1.00 38.05           O
HETATM 3387  C1  MAN B 203      57.618 -30.122  37.508  1.00 20.29           C
HETATM 3388  C2  MAN B 203      57.773 -30.512  38.981  1.00 20.58           C
HETATM 3389  C3  MAN B 203      56.467 -30.259  39.737  1.00 19.64           C
HETATM 3390  C4  MAN B 203      56.047 -28.800  39.556  1.00 21.16           C
HETATM 3391  C5  MAN B 203      55.896 -28.515  38.064  1.00 21.49           C
HETATM 3392  C6  MAN B 203      55.498 -27.082  37.757  1.00 25.15           C
HETATM 3393  O2  MAN B 203      58.818 -29.753  39.570  1.00 21.30           O
HETATM 3394  O3  MAN B 203      56.651 -30.543  41.115  1.00 21.76           O
HETATM 3395  O4  MAN B 203      54.817 -28.559  40.223  1.00 20.02           O
HETATM 3396  O5  MAN B 203      57.151 -28.775  37.392  1.00 20.15           O
HETATM 3397  O6  MAN B 203      55.640 -26.247  38.898  1.00 29.90           O
HETATM 3398  O   HOH A 202      19.777 -26.463  47.461  1.00  4.68           O
HETATM 3399  O   HOH A 203      18.343 -20.357  57.540  1.00  7.89           O
HETATM 3400  O   HOH A 204      10.516 -30.580  57.655  1.00  9.92           O
HETATM 3401  O   HOH A 205       6.390 -26.974  26.765  1.00  9.12           O
HETATM 3402  O   HOH A 206      -4.044 -42.624  38.908  1.00 10.06           O
HETATM 3403  O   HOH A 207      17.386 -20.166  48.770  1.00  9.74           O
HETATM 3404  O   HOH A 208      19.740 -20.716  50.361  1.00  9.85           O
HETATM 3405  O   HOH A 209      13.451 -26.844  48.709  1.00 10.99           O
HETATM 3406  O   HOH A 210       1.218 -34.321  59.399  1.00  9.43           O
HETATM 3407  O   HOH A 211      13.047 -28.356  38.439  1.00 12.97           O
HETATM 3408  O   HOH A 212       0.117 -37.311  40.873  1.00 11.37           O
HETATM 3409  O   HOH A 213      23.657 -16.023  54.689  1.00 15.40           O
HETATM 3410  O   HOH A 214       2.439 -29.380  50.843  1.00 13.55           O
HETATM 3411  O   HOH A 215      -3.117 -30.749  50.303  1.00 17.16           O
HETATM 3412  O   HOH A 216      -2.052 -36.015  40.003  1.00 16.57           O
HETATM 3413  O   HOH A 217      -9.444 -36.822  60.522  1.00 13.50           O
HETATM 3414  O   HOH A 218       9.691 -20.347  26.380  1.00 14.11           O
HETATM 3415  O   HOH A 219       2.154 -28.836  53.607  1.00 13.85           O
HETATM 3416  O   HOH A 220      22.328 -18.389  55.824  1.00 20.00           O
HETATM 3417  O   HOH A 221      12.980 -32.670  32.799  1.00 15.02           O
HETATM 3418  O   HOH A 222      22.693 -44.387  60.043  1.00 14.94           O
HETATM 3419  O   HOH A 223      16.094 -27.790  43.972  1.00 14.19           O
HETATM 3420  O   HOH A 224       3.797 -21.273  46.622  1.00 16.32           O
HETATM 3421  O   HOH A 225      15.833 -36.190  63.112  1.00 18.81           O
HETATM 3422  O   HOH A 226      11.283 -38.487  56.773  1.00 13.41           O
HETATM 3423  O   HOH A 227      19.653 -27.607  28.935  1.00 16.68           O
HETATM 3424  O   HOH A 228      16.618 -43.366  57.245  1.00 13.72           O
HETATM 3425  O   HOH A 229      22.360 -27.063  43.230  1.00 19.42           O
HETATM 3426  O   HOH A 230      11.311 -47.168  58.333  1.00 19.34           O
HETATM 3427  O   HOH A 231       4.924 -44.208  44.724  1.00 14.20           O
HETATM 3428  O   HOH A 232      16.911 -32.990  59.920  1.00 23.04           O
HETATM 3429  O   HOH A 233      12.551 -11.216  39.421  1.00 18.69           O
HETATM 3430  O   HOH A 234      12.649 -17.325  53.149  1.00 18.62           O
HETATM 3431  O   HOH A 235       8.583  -8.812  48.715  1.00 20.99           O
HETATM 3432  O   HOH A 236      17.854 -43.277  59.706  1.00 18.66           O
HETATM 3433  O   HOH A 237      15.741  -8.173  45.765  1.00 23.27           O
HETATM 3434  O   HOH A 238      11.142 -15.213  51.788  1.00 15.76           O
HETATM 3435  O   HOH A 239       4.443 -19.125  29.432  1.00 19.50           O
HETATM 3436  O   HOH A 240       4.686 -38.475  66.126  1.00 24.58           O
HETATM 3437  O   HOH A 241      -2.529 -18.189  47.463  1.00 20.17           O
HETATM 3438  O   HOH A 242       2.784 -18.193  41.082  1.00 18.61           O
HETATM 3439  O   HOH A 243      27.531 -14.979  49.794  1.00 20.42           O
HETATM 3440  O   HOH A 244       2.041 -21.596  48.811  1.00 16.05           O
HETATM 3441  O   HOH A 245      15.140 -15.226  31.556  1.00 18.49           O
HETATM 3442  O   HOH A 246      25.026 -18.633  39.888  1.00 15.89           O
HETATM 3443  O   HOH A 247       4.272 -26.729  51.517  1.00 14.38           O
HETATM 3444  O   HOH A 248      22.366 -30.751  57.520  1.00 16.20           O
HETATM 3445  O   HOH A 249       9.416 -10.130  41.346  1.00 19.22           O
HETATM 3446  O   HOH A 250      21.565 -11.598  42.263  1.00 20.05           O
HETATM 3447  O   HOH A 251      26.549 -16.708  51.687  1.00 16.75           O
HETATM 3448  O   HOH A 252      23.171 -48.105  57.409  1.00 19.00           O
HETATM 3449  O   HOH A 253      -8.295 -36.722  38.024  1.00 21.21           O
HETATM 3450  O   HOH A 254      17.454 -49.855  60.270  1.00 17.61           O
HETATM 3451  O   HOH A 255       6.408 -46.602  44.542  1.00 19.48           O
HETATM 3452  O   HOH A 256      21.880 -28.753  29.419  1.00 24.88           O
HETATM 3453  O   HOH A 257      17.553 -27.849  60.168  1.00 20.29           O
HETATM 3454  O   HOH A 258      17.450 -32.775  39.566  1.00 27.00           O
HETATM 3455  O   HOH A 259       6.306 -14.702  42.741  1.00 23.84           O
HETATM 3456  O   HOH A 260       4.502 -46.904  37.415  1.00 24.35           O
HETATM 3457  O   HOH A 261      -4.220 -42.931  54.804  1.00 16.14           O
HETATM 3458  O   HOH A 262       7.183 -24.355  52.691  1.00 18.04           O
HETATM 3459  O   HOH A 263      -3.716 -11.693  51.365  1.00 34.79           O
HETATM 3460  O   HOH A 264       3.783 -21.715  52.687  1.00 21.88           O
HETATM 3461  O   HOH A 265       2.871 -20.053  35.011  1.00 21.16           O
HETATM 3462  O   HOH A 266       5.531 -22.990  54.760  1.00 28.19           O
HETATM 3463  O   HOH A 267      -6.352 -31.224  44.647  1.00 24.49           O
HETATM 3464  O   HOH A 268       0.405 -46.956  59.022  1.00 23.03           O
HETATM 3465  O   HOH A 269     -10.128 -37.164  46.365  1.00 25.59           O
HETATM 3466  O   HOH A 270       8.204 -46.187  46.649  1.00 25.83           O
HETATM 3467  O   HOH A 271       3.048 -27.544  48.878  1.00 17.97           O
HETATM 3468  O   HOH A 272      21.633 -13.878  32.546  1.00 22.43           O
HETATM 3469  O   HOH A 273       1.461 -41.311  64.945  1.00 27.15           O
HETATM 3470  O   HOH A 274       7.186 -19.919  24.424  1.00 30.76           O
HETATM 3471  O   HOH A 275      23.077 -17.132  34.261  1.00 25.83           O
HETATM 3472  O   HOH A 276      10.641 -46.617  60.943  1.00 22.84           O
HETATM 3473  O   HOH A 277      -4.065 -43.134  57.563  1.00 19.73           O
HETATM 3474  O   HOH A 278       7.045 -42.489  27.587  1.00 28.45           O
HETATM 3475  O   HOH A 279      19.053 -28.587  42.899  1.00 20.52           O
HETATM 3476  O   HOH A 280       5.644 -32.056  64.049  1.00 23.07           O
HETATM 3477  O   HOH A 281      19.109 -10.774  42.494  1.00 23.10           O
HETATM 3478  O   HOH A 282      23.271 -38.411  56.023  1.00 26.70           O
HETATM 3479  O   HOH A 283      15.521 -19.265  56.705  1.00 20.68           O
HETATM 3480  O   HOH A 284      10.242 -30.529  60.445  1.00 20.78           O
HETATM 3481  O   HOH A 285      13.638 -55.530  52.281  1.00 26.22           O
HETATM 3482  O   HOH A 286      -1.261 -29.427  25.873  1.00 32.23           O
HETATM 3483  O   HOH A 287      -2.046 -25.980  57.808  1.00 25.35           O
HETATM 3484  O   HOH A 288      -5.858 -20.919  52.167  1.00 25.89           O
HETATM 3485  O   HOH A 289       1.088 -27.244  57.151  1.00 19.66           O
HETATM 3486  O   HOH A 290      18.502 -44.174  50.187  1.00 32.79           O
HETATM 3487  O   HOH A 291       9.545 -22.951  53.313  1.00 20.86           O
HETATM 3488  O   HOH A 292      -7.619 -33.948  36.579  1.00 25.08           O
HETATM 3489  O   HOH A 293      10.701 -23.533  30.732  1.00 20.70           O
HETATM 3490  O   HOH A 294      20.566 -11.595  35.418  1.00 24.53           O
HETATM 3491  O   HOH A 295      19.640 -32.841  60.367  1.00 29.04           O
HETATM 3492  O   HOH A 296      14.729 -14.534  51.982  1.00 30.78           O
HETATM 3493  O   HOH A 297      -0.402 -30.416  60.254  1.00 24.34           O
HETATM 3494  O   HOH A 298      28.559 -25.854  52.709  1.00 33.22           O
HETATM 3495  O   HOH A 299      24.154 -43.060  58.111  1.00 20.07           O
HETATM 3496  O   HOH A 300      -1.584 -42.791  31.768  1.00 27.40           O
HETATM 3497  O   HOH A 301       5.192 -49.841  54.045  1.00 24.78           O
HETATM 3498  O   HOH A 302      19.337 -10.572  48.529  1.00 22.36           O
HETATM 3499  O   HOH A 303      21.087 -11.505  50.341  1.00 33.09           O
HETATM 3500  O   HOH A 304      -4.851 -29.631  48.615  1.00 24.18           O
HETATM 3501  O   HOH A 305      -7.605 -34.668  51.711  1.00 31.77           O
HETATM 3502  O   HOH A 306      14.436 -33.631  48.280  1.00 22.50           O
HETATM 3503  O   HOH A 307      -5.889 -44.509  47.367  1.00 26.42           O
HETATM 3504  O   HOH A 308       5.930 -45.830  64.421  1.00 26.82           O
HETATM 3505  O   HOH A 309      -8.458 -37.171  63.011  1.00 31.59           O
HETATM 3506  O   HOH A 310      25.395 -28.059  51.693  1.00 33.32           O
HETATM 3507  O   HOH A 311      17.056 -40.648  63.558  1.00 24.39           O
HETATM 3508  O   HOH A 312      16.631 -31.702  23.250  1.00 36.54           O
HETATM 3509  O   HOH A 313      -9.573 -30.864  62.329  1.00 38.95           O
HETATM 3510  O   HOH A 314      14.188 -34.710  50.712  1.00 20.46           O
HETATM 3511  O   HOH A 315      19.639 -35.202  27.471  1.00 38.98           O
HETATM 3512  O   HOH A 316      -9.493 -40.223  38.575  1.00 31.21           O
HETATM 3513  O   HOH A 317      20.283 -26.928  59.127  1.00 26.56           O
HETATM 3514  O   HOH A 318      23.046 -34.459  57.516  1.00 25.61           O
HETATM 3515  O   HOH A 319      13.039  -8.080  49.298  1.00 36.39           O
HETATM 3516  O   HOH A 320      -2.784 -23.965  32.950  1.00 35.32           O
HETATM 3517  O   HOH A 321      -1.309 -30.814  28.194  1.00 26.34           O
HETATM 3518  O   HOH A 322       7.364 -13.460  49.637  1.00 29.59           O
HETATM 3519  O   HOH A 323      -6.064 -48.632  50.036  1.00 26.85           O
HETATM 3520  O   HOH A 324      -2.093 -43.373  61.566  1.00 28.38           O
HETATM 3521  O   HOH A 325      -8.099 -24.388  49.316  1.00 41.73           O
HETATM 3522  O   HOH A 326      28.955 -20.927  56.154  1.00 60.09           O
HETATM 3523  O   HOH A 327      -2.485 -40.359  33.763  1.00 24.88           O
HETATM 3524  O   HOH A 328      -2.388 -22.230  43.049  1.00 29.93           O
HETATM 3525  O   HOH A 329      16.333 -35.625  44.770  1.00 31.41           O
HETATM 3526  O   HOH A 330      13.575 -35.815  34.305  1.00 30.89           O
HETATM 3527  O   HOH A 331      12.382 -39.117  27.423  1.00 30.11           O
HETATM 3528  O   HOH A 332      10.093 -25.770  17.468  1.00 42.17           O
HETATM 3529  O   HOH A 333      -0.904 -26.246  25.890  1.00 24.83           O
HETATM 3530  O   HOH A 334      -3.012 -47.785  41.146  1.00 36.10           O
HETATM 3531  O   HOH A 335      10.585 -20.051  23.987  1.00 29.95           O
HETATM 3532  O   HOH A 336      13.909 -28.977  21.882  1.00 43.14           O
HETATM 3533  O   HOH A 337      17.687 -34.089  26.235  1.00 38.20           O
HETATM 3534  O   HOH A 338      14.730 -38.371  26.177  1.00 20.92           O
HETATM 3535  O   HOH A 339      16.465 -40.620  25.111  1.00 25.10           O
HETATM 3536  O   HOH A 340       0.356 -36.508  28.114  1.00 33.76           O
HETATM 3537  O   HOH A 341       1.935 -35.494  21.413  1.00 47.47           O
HETATM 3538  O   HOH A 342       9.259 -39.954  37.222  1.00 35.65           O
HETATM 3539  O   HOH A 343      14.967 -29.105  47.956  1.00 26.73           O
HETATM 3540  O   HOH A 344      16.598 -26.508  46.370  1.00 24.18           O
HETATM 3541  O   HOH A 345      20.768 -29.536  59.232  1.00 29.56           O
HETATM 3542  O   HOH A 346      19.993 -41.273  51.978  1.00 35.14           O
HETATM 3543  O   HOH A 347      22.406 -40.204  53.330  1.00 31.09           O
HETATM 3544  O   HOH A 348      24.865 -40.521  56.903  1.00 24.61           O
HETATM 3545  O   HOH A 349      25.510 -33.113  51.622  1.00 29.12           O
HETATM 3546  O   HOH A 350      26.762 -29.665  50.131  1.00 40.55           O
HETATM 3547  O   HOH A 351      27.785 -27.115  48.062  1.00 37.29           O
HETATM 3548  O   HOH A 352      28.510 -33.783  55.363  1.00 49.33           O
HETATM 3549  O   HOH A 353      21.165 -21.273  59.146  1.00 38.27           O
HETATM 3550  O   HOH A 354       3.981 -30.896  62.020  1.00 24.38           O
HETATM 3551  O   HOH A 355      14.323 -30.431  61.132  1.00 28.98           O
HETATM 3552  O   HOH A 356       3.080 -45.116  34.604  1.00 31.07           O
HETATM 3553  O   HOH A 357       4.939 -46.727  28.704  1.00 36.13           O
HETATM 3554  O   HOH A 358      22.147 -34.262  27.817  1.00 29.58           O
HETATM 3555  O   HOH A 359      25.398 -25.798  30.948  1.00 22.87           O
HETATM 3556  O   HOH A 360      22.519 -25.223  24.197  1.00 27.94           O
HETATM 3557  O   HOH A 361      20.201 -15.289  25.861  1.00 19.13           O
HETATM 3558  O   HOH A 362       6.122 -12.402  41.206  1.00 36.88           O
HETATM 3559  O   HOH A 363      11.196 -18.734  54.980  1.00 21.36           O
HETATM 3560  O   HOH A 364       2.049 -18.663  49.682  1.00 28.36           O
HETATM 3561  O   HOH A 365       3.662 -18.349  45.897  1.00 32.39           O
HETATM 3562  O   HOH A 366      26.519 -15.994  54.330  1.00 20.42           O
HETATM 3563  O   HOH A 367      26.918 -25.567  50.549  1.00 32.27           O
HETATM 3564  O   HOH A 368      20.502 -12.806  52.900  1.00 21.61           O
HETATM 3565  O   HOH A 369      20.106 -17.668  57.050  1.00 21.33           O
HETATM 3566  O   HOH A 370      27.479 -13.625  53.660  1.00 40.16           O
HETATM 3567  O   HOH A 371      23.253 -31.039  42.190  1.00 33.33           O
HETATM 3568  O   HOH A 372      11.891 -26.277  22.829  1.00 34.22           O
HETATM 3569  O   HOH A 373      11.404 -27.456  25.449  1.00 23.59           O
HETATM 3570  O   HOH A 374       3.063 -17.325  36.436  1.00 20.24           O
HETATM 3571  O   HOH A 375       5.824 -14.093  30.978  1.00 30.79           O
HETATM 3572  O   HOH A 376       5.111 -13.751  33.951  1.00 31.11           O
HETATM 3573  O   HOH A 377       8.238 -12.678  31.088  1.00 16.90           O
HETATM 3574  O   HOH A 378      -7.180 -30.152  47.351  1.00 32.91           O
HETATM 3575  O   HOH A 379      -4.795 -29.429  53.241  1.00 23.94           O
HETATM 3576  O   HOH A 380       1.433 -32.277  61.319  1.00 17.07           O
HETATM 3577  O   HOH A 381       0.064 -27.819  59.629  1.00 22.19           O
HETATM 3578  O   HOH A 382      -3.051 -24.114  54.549  1.00 26.88           O
HETATM 3579  O   HOH A 383      -7.258 -33.357  62.528  1.00 35.02           O
HETATM 3580  O   HOH A 384      -7.039 -33.696  54.022  1.00 28.55           O
HETATM 3581  O   HOH A 385      -2.607 -38.309  64.752  1.00 40.93           O
HETATM 3582  O   HOH A 386      -0.744 -40.273  64.486  1.00 32.25           O
HETATM 3583  O   HOH A 387      -4.384 -44.231  62.520  1.00 31.28           O
HETATM 3584  O   HOH A 388      -0.869 -44.672  66.905  1.00 40.83           O
HETATM 3585  O   HOH A 389       4.375 -34.457  64.954  1.00 27.20           O
HETATM 3586  O   HOH A 390      11.539 -38.605  63.945  1.00  7.16           O
HETATM 3587  O   HOH A 391      12.551 -40.195  68.876  1.00 28.63           O
HETATM 3588  O   HOH A 392       8.950 -44.274  64.352  1.00 31.01           O
HETATM 3589  O   HOH A 393       6.009 -43.334  67.530  1.00 47.86           O
HETATM 3590  O   HOH A 394       2.309 -50.661  52.219  1.00 12.98           O
HETATM 3591  O   HOH A 395      -1.114 -52.188  49.779  1.00 44.28           O
HETATM 3592  O   HOH A 396      -7.020 -42.072  48.681  1.00 22.27           O
HETATM 3593  O   HOH A 397      -6.864 -43.403  53.951  1.00 21.72           O
HETATM 3594  O   HOH A 398      -5.986 -45.978  53.872  1.00 35.86           O
HETATM 3595  O   HOH A 399      -8.448 -39.850  44.305  1.00 46.27           O
HETATM 3596  O   HOH A 400      -9.676 -34.024  45.827  1.00 30.31           O
HETATM 3597  O   HOH A 401     -10.524 -39.728  47.595  1.00 25.95           O
HETATM 3598  O   HOH A 402      -9.179 -29.819  44.573  1.00 25.58           O
HETATM 3599  O   HOH A 403      14.352 -39.473  45.873  1.00 27.14           O
HETATM 3600  O   HOH A 404      13.376 -47.809  51.153  1.00 24.50           O
HETATM 3601  O   HOH A 405      17.703 -40.067  48.123  1.00 37.53           O
HETATM 3602  O   HOH A 406      21.137 -46.894  52.974  1.00 36.06           O
HETATM 3603  O   HOH A 407      19.706 -49.024  52.258  1.00 29.36           O
HETATM 3604  O   HOH A 408      18.076 -35.117  46.695  1.00 36.09           O
HETATM 3605  O   HOH A 409      20.478 -37.691  49.165  1.00 32.47           O
HETATM 3606  O   HOH A 410      16.483 -42.846  62.181  1.00 18.63           O
HETATM 3607  O   HOH A 411      19.078 -49.796  62.483  1.00 14.47           O
HETATM 3608  O   HOH A 412      17.323 -45.880  62.953  1.00 30.30           O
HETATM 3609  O   HOH A 413      23.957 -50.574  57.699  1.00 31.79           O
HETATM 3610  O   HOH A 414      13.895 -54.364  61.557  1.00 30.04           O
HETATM 3611  O   HOH A 415      15.321 -41.454  47.396  1.00 29.64           O
HETATM 3612  O   HOH A 416      -3.828 -32.224  28.473  1.00 30.37           O
HETATM 3613  O   HOH A 417       1.685 -47.605  43.728  1.00 33.29           O
HETATM 3614  O   HOH A 418      12.958 -41.191  64.735  1.00 24.19           O
HETATM 3615  O   HOH A 419      15.825 -39.704  65.696  1.00 28.76           O
HETATM 3616  O   HOH A 420      13.422 -35.867  64.218  1.00 22.98           O
HETATM 3617  O   HOH A 421      14.066 -43.434  63.310  1.00 24.37           O
HETATM 3618  O   HOH A 422      20.100 -15.705  59.439  1.00 36.57           O
HETATM 3619  O   HOH A 423      30.999 -35.545  55.192  1.00 35.87           O
HETATM 3620  O   HOH A 424       9.958 -21.126  55.470  1.00 24.81           O
HETATM 3621  O   HOH A 425      -9.939 -36.650  43.939  1.00 25.04           O
HETATM 3622  O   HOH A 426      14.323 -21.760  57.240  1.00 24.80           O
HETATM 3623  O   HOH A 427      14.922 -18.586  29.436  1.00 23.14           O
HETATM 3624  O   HOH A 428      13.719 -20.454  25.757  1.00 30.91           O
HETATM 3625  O   HOH A 429      17.487 -27.938  48.563  1.00 26.77           O
HETATM 3626  O   HOH A 430      21.244 -51.208  58.893  1.00 30.74           O
HETATM 3627  O   HOH A 431      16.914 -30.301  60.221  1.00 31.41           O
HETATM 3628  O   HOH A 432       4.349 -16.435  48.298  1.00 36.06           O
HETATM 3629  O   HOH A 433      13.927  -9.713  47.294  1.00 23.11           O
HETATM 3630  O   HOH A 434      25.924 -15.967  34.907  1.00 27.51           O
HETATM 3631  O   HOH A 435      11.117 -37.964  67.214  1.00 35.12           O
HETATM 3632  O   HOH A 436      -0.016 -47.822  45.875  1.00 31.57           O
HETATM 3633  O   HOH A 437       2.394 -42.333  33.994  1.00 27.89           O
HETATM 3634  O   HOH A 438       1.376 -18.992  43.726  1.00 33.11           O
HETATM 3635  O   HOH A 439      -1.967 -44.624  59.081  1.00 30.66           O
HETATM 3636  O   HOH A 440       1.403 -20.456  55.274  1.00 35.20           O
HETATM 3637  O   HOH A 441      -3.558 -36.332  63.376  1.00 33.49           O
HETATM 3638  O   HOH A 442      -5.028 -26.049  58.327  1.00 40.55           O
HETATM 3639  O   HOH A 443      16.194 -52.179  60.954  1.00 27.42           O
HETATM 3640  O   HOH A 444      13.082 -47.394  62.676  1.00 44.33           O
HETATM 3641  O   HOH A 445      -7.895 -15.547  46.560  1.00 34.59           O
HETATM 3642  O   HOH A 446      -4.244 -47.845  53.338  1.00 41.58           O
HETATM 3643  O   HOH A 447      22.701  -9.380  43.903  1.00 33.79           O
HETATM 3644  O   HOH A 448      -1.740 -23.363  57.708  1.00 36.65           O
HETATM 3645  O   HOH A 449       0.170 -49.894  59.974  1.00 37.42           O
HETATM 3646  O   HOH A 450       4.356 -15.899  40.666  1.00 35.56           O
HETATM 3647  O   HOH A 451       8.688 -23.756  59.137  1.00 29.76           O
HETATM 3648  O   HOH A 452      20.105 -31.672  45.979  1.00 33.10           O
HETATM 3649  O   HOH A 453       6.820 -42.338  23.579  1.00 42.65           O
HETATM 3650  O   HOH A 454       7.822 -40.627  39.316  1.00 27.86           O
HETATM 3651  O   HOH A 455      19.826 -10.846  45.290  1.00 27.17           O
HETATM 3652  O   HOH A 456       1.606 -46.369  61.921  1.00 26.97           O
HETATM 3653  O   HOH A 457       1.932 -33.051  64.029  1.00 26.30           O
HETATM 3654  O   HOH A 458      -0.420 -45.005  63.115  1.00 31.93           O
HETATM 3655  O   HOH A 459      20.747 -34.208  47.413  1.00 31.90           O
HETATM 3656  O   HOH A 460      -5.955 -26.195  46.918  1.00 25.18           O
HETATM 3657  O   HOH A 461      -1.765 -50.106  55.414  1.00 27.62           O
HETATM 3658  O   HOH A 462       7.154 -37.797  24.808  1.00 35.27           O
HETATM 3659  O   HOH A 463      16.310 -33.737  62.362  1.00 28.95           O
HETATM 3660  O   HOH A 464       9.331 -14.967  53.757  1.00 33.87           O
HETATM 3661  O   HOH A 465      18.363 -40.980  26.917  1.00 28.93           O
HETATM 3662  O   HOH A 466       9.560 -33.458  21.968  1.00 38.52           O
HETATM 3663  O   HOH A 467       2.817 -27.203  61.034  1.00 34.04           O
HETATM 3664  O   HOH A 468      14.060 -36.990  23.750  1.00 29.68           O
HETATM 3665  O   HOH A 469      18.782 -39.386  50.342  1.00 42.95           O
HETATM 3666  O   HOH A 470      12.120 -39.622  41.245  1.00 39.54           O
HETATM 3667  O   HOH A 471      -1.593 -19.582  43.743  1.00 35.85           O
HETATM 3668  O   HOH A 472      -8.016 -26.828  35.048  1.00 35.39           O
HETATM 3669  O   HOH A 473      -5.635 -13.700  52.388  1.00 44.50           O
HETATM 3670  O   HOH A 474      28.013 -12.018  42.150  1.00 28.84           O
HETATM 3671  O   HOH A 475       6.584 -57.298  56.519  1.00 41.99           O
HETATM 3672  O   HOH A 476      16.422 -36.235  27.680  1.00 31.11           O
HETATM 3673  O   HOH A 477      19.417  -8.121  49.390  1.00 38.11           O
HETATM 3674  O   HOH A 478      14.103 -52.987  58.401  1.00 39.39           O
HETATM 3675  O   HOH A 479      19.770 -38.565  33.857  1.00 41.48           O
HETATM 3676  O   HOH A 480      12.915 -35.858  67.337  1.00 39.30           O
HETATM 3677  O   HOH A 481      12.894 -49.701  42.956  1.00 42.85           O
HETATM 3678  O   HOH A 482      -2.833  -9.939  49.440  1.00 41.67           O
HETATM 3679  O   HOH A 483      19.168 -28.892  46.422  1.00 41.07           O
HETATM 3680  O   HOH A 484      17.746 -11.611  53.662  1.00 36.67           O
HETATM 3681  O   HOH A 485       0.398 -32.915  25.682  1.00 38.58           O
HETATM 3682  O   HOH A 486       0.979 -42.436  31.423  1.00 31.91           O
HETATM 3683  O   HOH A 487      10.658 -31.385  25.739  1.00 23.15           O
HETATM 3684  O   HOH A 488      13.938 -15.731  55.261  1.00 43.01           O
HETATM 3685  O   HOH A 489      24.756 -13.130  40.264  1.00 42.04           O
HETATM 3686  O   HOH A 490       7.395 -14.907  51.688  1.00 42.16           O
HETATM 3687  O   HOH A 491      12.017 -24.774  61.265  1.00 30.19           O
HETATM 3688  O   HOH A 492      20.359 -31.135  42.864  1.00 27.31           O
HETATM 3689  O   HOH A 493       6.263 -29.039  24.626  1.00 32.63           O
HETATM 3690  O   HOH A 494       2.082 -45.007  37.569  1.00 29.00           O
HETATM 3691  O   HOH A 495      11.946 -50.276  59.082  1.00 49.05           O
HETATM 3692  O   HOH A 496      -3.696 -42.672  65.268  1.00 30.89           O
HETATM 3693  O   HOH A 497      -4.765 -18.062  41.807  1.00 45.18           O
HETATM 3694  O   HOH A 498      11.578 -21.760  57.884  1.00 27.37           O
HETATM 3695  O   HOH A 499       6.343 -16.643  57.481  1.00 40.59           O
HETATM 3696  O   HOH A 500      25.457 -51.417  59.551  1.00 36.07           O
HETATM 3697  O   HOH A 501      18.742 -34.279  63.407  1.00 38.92           O
HETATM 3698  O   HOH A 502      18.203  -5.076  47.391  1.00 39.36           O
HETATM 3699  O   HOH A 503      20.251  -3.131  48.173  1.00 51.83           O
HETATM 3700  O   HOH A 504      23.147 -35.545  30.704  1.00 51.81           O
HETATM 3701  O   HOH A 505      29.103 -30.056  52.022  1.00 47.62           O
HETATM 3702  O   HOH A 506      16.764 -53.403  54.262  1.00 49.62           O
HETATM 3703  O   HOH A 507      19.842 -36.499  39.769  1.00 45.36           O
HETATM 3704  O   HOH A 508      22.064 -17.156  30.816  1.00 32.51           O
HETATM 3705  O   HOH A 509       9.789 -44.023  38.438  1.00 33.62           O
HETATM 3706  O   HOH A 510      12.391 -45.984  36.422  1.00 37.07           O
HETATM 3707  O   HOH A 511      13.960 -43.450  41.334  1.00 35.22           O
HETATM 3708  O   HOH A 512      14.272 -20.611  60.372  1.00 29.52           O
HETATM 3709  O   HOH A 513      12.848 -18.699  57.207  1.00 38.60           O
HETATM 3710  O   HOH A 514       9.236 -16.969  55.493  1.00 34.58           O
HETATM 3711  O   HOH A 515     -10.409 -25.529  52.149  1.00 22.27           O
HETATM 3712  O   HOH A 516      22.626 -27.676  63.003  1.00 39.21           O
HETATM 3713  O   HOH A 517      -0.048 -50.976  63.798  1.00 36.47           O
HETATM 3714  O   HOH A 518      -0.363 -33.059  65.696  1.00 40.46           O
HETATM 3715  O   HOH A 519      -2.345 -34.601  64.978  1.00 31.68           O
HETATM 3716  O   HOH A 520      -6.013 -35.808  63.180  1.00 35.56           O
HETATM 3717  O   HOH A 521      14.839 -45.847  63.713  1.00 39.82           O
HETATM 3718  O   HOH A 522      -0.195 -51.794  54.029  1.00 36.92           O
HETATM 3719  O   HOH A 523      14.370 -36.957  43.452  1.00 45.35           O
HETATM 3720  O   HOH A 524      -8.643 -32.283  44.132  1.00 42.12           O
HETATM 3721  O   HOH A 525      23.765 -32.735  39.987  1.00 32.17           O
HETATM 3722  O   HOH A 526      11.803 -45.262  63.171  1.00 29.93           O
HETATM 3723  O   HOH A 527      15.413 -34.228  24.826  1.00 36.44           O
HETATM 3724  O   HOH A 528       8.543 -38.672  68.355  1.00 39.32           O
HETATM 3725  O   HOH A 529       3.893 -26.511  58.207  1.00 31.20           O
HETATM 3726  O   HOH A 530      21.969 -33.751  59.852  1.00 30.59           O
HETATM 3727  O   HOH A 531      -8.131 -26.452  54.128  1.00 51.33           O
HETATM 3728  O   HOH A 532       1.711 -15.110  44.661  1.00 50.38           O
HETATM 3729  O   HOH A 533      -2.093 -35.344  28.515  1.00 40.06           O
HETATM 3730  O   HOH A 534      11.940 -50.704  47.159  1.00 34.59           O
HETATM 3731  O   HOH A 535      16.889  -8.502  48.089  1.00 39.33           O
HETATM 3732  O   HOH A 536      28.247 -13.962  45.246  1.00 39.31           O
HETATM 3733  O   HOH A 537       8.721 -51.880  46.923  1.00 40.34           O
HETATM 3734  O   HOH A 538      -9.906 -34.340  48.780  1.00 38.87           O
HETATM 3735  O   HOH A 539      23.879 -28.168  58.872  1.00 35.90           O
HETATM 3736  O   HOH A 540      -6.641 -43.555  61.096  1.00 35.72           O
HETATM 3737  O   HOH A 541      -2.723 -16.265  45.169  1.00 37.60           O
HETATM 3738  O   HOH A 542      12.199 -41.843  42.831  1.00 45.20           O
HETATM 3739  O   HOH A 543      -2.177 -31.399  66.729  1.00 40.38           O
HETATM 3740  O   HOH A 544      -0.848 -45.850  30.804  1.00 37.36           O
HETATM 3741  O   HOH A 545      24.005 -20.659  56.553  1.00 35.09           O
HETATM 3742  O   HOH A 546      -2.917 -51.883  47.769  1.00 43.34           O
HETATM 3743  O   HOH A 547      -4.725 -25.847  39.591  1.00 41.81           O
HETATM 3744  O   HOH A 548      -4.111 -22.784  41.153  1.00 38.45           O
HETATM 3745  O   HOH A 549      16.889 -18.779  59.866  1.00 39.27           O
HETATM 3746  O   HOH A 550      28.958 -32.686  52.587  1.00 37.64           O
HETATM 3747  O   HOH A 551      23.862 -18.806  58.283  1.00 39.85           O
HETATM 3748  O   HOH A 552      22.309 -13.801  55.219  1.00 37.60           O
HETATM 3749  O   HOH A 553      -5.712 -41.382  66.414  1.00 38.65           O
HETATM 3750  O   HOH A 554      18.118 -54.061  56.824  1.00 38.04           O
HETATM 3751  O   HOH A 555      -2.662 -21.251  54.752  1.00 42.28           O
HETATM 3752  O   HOH A 556      -6.741 -32.783  30.573  1.00 46.15           O
HETATM 3753  O   HOH A 557      24.534 -38.261  52.896  1.00 42.11           O
HETATM 3754  O   HOH A 558       6.186 -25.425  63.961  1.00 40.70           O
HETATM 3755  O   HOH A 559       8.498 -28.844  65.204  1.00 47.47           O
HETATM 3756  O   HOH A 560       1.288 -51.143  49.495  1.00 42.56           O
HETATM 3757  O   HOH A 561      -3.168 -27.648  24.886  1.00 42.41           O
HETATM 3758  O   HOH A 562      -3.647 -16.907  53.842  1.00 39.34           O
HETATM 3759  O   HOH A 563      -3.935 -13.600  54.414  1.00 47.35           O
HETATM 3760  O   HOH A 564       5.628 -52.809  42.464  1.00 41.22           O
HETATM 3761  O   HOH A 565      14.729 -38.841  41.626  1.00 40.94           O
HETATM 3762  O   HOH A 566      17.833 -36.805  35.312  1.00 44.86           O
HETATM 3763  O   HOH A 567       8.484 -21.380  22.738  1.00 40.91           O
HETATM 3764  O   HOH A 568       0.852 -39.351  27.924  1.00 40.28           O
HETATM 3765  O   HOH A 569       0.636 -20.894  36.497  1.00 37.90           O
HETATM 3766  O   HOH A 570       4.058 -20.263  56.259  1.00 41.21           O
HETATM 3767  O   HOH A 571       9.469 -18.499  60.360  1.00 43.63           O
HETATM 3768  O   HOH A 572      -9.915 -13.879  49.030  1.00 41.27           O
HETATM 3769  O   HOH A 573       0.807 -14.594  40.874  1.00 43.02           O
HETATM 3770  O   HOH A 574       1.496 -16.187  54.092  1.00 43.16           O
HETATM 3771  O   HOH A 575       9.008 -51.422  59.898  1.00 42.65           O
HETATM 3772  O   HOH B 204      31.055 -30.567  42.695  1.00  3.68           O
HETATM 3773  O   HOH B 205      45.369 -12.429  51.219  1.00  7.53           O
HETATM 3774  O   HOH B 206      31.626 -31.326  36.239  1.00  9.91           O
HETATM 3775  O   HOH B 207      24.104 -24.074  39.622  1.00 11.73           O
HETATM 3776  O   HOH B 208      39.348 -42.169  43.933  1.00 13.55           O
HETATM 3777  O   HOH B 209      34.059 -29.870  36.445  1.00 10.13           O
HETATM 3778  O   HOH B 210      47.004 -29.632  64.736  1.00 14.57           O
HETATM 3779  O   HOH B 211      33.436 -37.883  34.070  1.00 10.88           O
HETATM 3780  O   HOH B 212      43.959 -44.077  65.301  1.00 11.79           O
HETATM 3781  O   HOH B 213      31.737 -26.859  46.371  1.00 10.34           O
HETATM 3782  O   HOH B 214      52.260 -29.787  63.389  1.00 12.51           O
HETATM 3783  O   HOH B 215      27.393 -22.077  42.641  1.00 11.26           O
HETATM 3784  O   HOH B 216      37.991 -23.200  48.012  1.00  9.58           O
HETATM 3785  O   HOH B 217      40.226 -11.013  51.373  1.00 13.44           O
HETATM 3786  O   HOH B 218      37.362 -43.899  51.450  1.00 13.02           O
HETATM 3787  O   HOH B 219      32.683 -43.464  39.467  1.00 14.76           O
HETATM 3788  O   HOH B 220      37.098 -32.322  43.114  1.00 14.87           O
HETATM 3789  O   HOH B 221      54.645 -38.992  60.527  1.00 13.67           O
HETATM 3790  O   HOH B 222      30.826 -44.293  64.742  1.00 15.56           O
HETATM 3791  O   HOH B 223      28.817 -19.120  31.921  1.00 18.94           O
HETATM 3792  O   HOH B 224      27.078 -20.307  37.667  1.00 14.11           O
HETATM 3793  O   HOH B 225      30.977  -6.556  50.355  1.00 12.83           O
HETATM 3794  O   HOH B 226      48.053 -38.476  44.781  1.00 13.40           O
HETATM 3795  O   HOH B 227      33.050 -24.983  51.883  1.00 15.02           O
HETATM 3796  O   HOH B 228      47.796 -45.598  48.011  1.00 11.77           O
HETATM 3797  O   HOH B 229      37.952 -19.200  53.909  1.00  9.93           O
HETATM 3798  O   HOH B 230      55.446 -28.940  42.584  1.00 13.39           O
HETATM 3799  O   HOH B 231      40.110 -11.014  40.622  1.00 17.24           O
HETATM 3800  O   HOH B 232      38.798 -21.050  69.468  1.00 14.26           O
HETATM 3801  O   HOH B 233      37.056 -39.095  35.729  1.00 19.82           O
HETATM 3802  O   HOH B 234      24.081 -46.834  59.592  1.00 17.17           O
HETATM 3803  O   HOH B 235      49.308 -29.662  57.139  1.00 14.26           O
HETATM 3804  O   HOH B 236      40.682 -25.033  58.299  1.00 16.45           O
HETATM 3805  O   HOH B 237      34.657 -27.804  45.240  1.00 11.10           O
HETATM 3806  O   HOH B 238      31.119 -45.359  55.288  1.00 13.64           O
HETATM 3807  O   HOH B 239      50.174 -17.257  60.105  1.00 16.22           O
HETATM 3808  O   HOH B 240      41.284 -45.754  63.502  1.00 16.99           O
HETATM 3809  O   HOH B 241      32.879 -23.668  28.811  1.00 15.50           O
HETATM 3810  O   HOH B 242      41.274 -14.357  46.015  1.00 16.92           O
HETATM 3811  O   HOH B 243      27.957 -33.303  29.894  1.00 14.01           O
HETATM 3812  O   HOH B 244      32.876 -48.842  46.835  1.00 16.26           O
HETATM 3813  O   HOH B 245      56.721 -34.100  60.919  1.00 15.22           O
HETATM 3814  O   HOH B 246      52.367 -35.923  32.114  1.00 19.65           O
HETATM 3815  O   HOH B 247      32.184 -13.411  49.794  1.00 14.34           O
HETATM 3816  O   HOH B 248      52.735 -39.591  34.542  1.00 20.59           O
HETATM 3817  O   HOH B 249      37.493 -22.357  26.521  1.00 16.38           O
HETATM 3818  O   HOH B 250      25.166 -30.566  31.392  1.00 19.57           O
HETATM 3819  O   HOH B 251      28.526 -26.685  44.526  1.00 16.53           O
HETATM 3820  O   HOH B 252      46.377 -49.517  59.799  1.00 20.61           O
HETATM 3821  O   HOH B 253      42.586 -16.884  64.836  1.00 20.91           O
HETATM 3822  O   HOH B 254      35.564 -49.635  46.352  1.00 19.47           O
HETATM 3823  O   HOH B 255      43.519 -28.559  66.694  1.00 15.35           O
HETATM 3824  O   HOH B 256      47.861 -36.015  46.130  1.00 17.09           O
HETATM 3825  O   HOH B 257      49.106 -18.406  41.989  1.00 17.86           O
HETATM 3826  O   HOH B 258      34.231 -15.681  58.908  1.00 18.55           O
HETATM 3827  O   HOH B 259      52.898 -30.368  36.630  1.00 20.06           O
HETATM 3828  O   HOH B 260      33.128 -36.424  30.819  1.00 20.27           O
HETATM 3829  O   HOH B 261      49.162 -31.888  39.816  1.00 18.20           O
HETATM 3830  O   HOH B 262      44.997 -42.043  66.757  1.00 23.58           O
HETATM 3831  O   HOH B 263      38.922 -24.763  27.374  1.00 19.95           O
HETATM 3832  O   HOH B 264      40.974 -35.587  63.508  1.00 20.20           O
HETATM 3833  O   HOH B 265      35.643 -48.218  58.618  1.00 16.17           O
HETATM 3834  O   HOH B 266      36.928 -12.196  39.262  1.00 19.62           O
HETATM 3835  O   HOH B 267      51.574 -28.652  56.530  1.00 15.96           O
HETATM 3836  O   HOH B 268      53.902 -27.199  43.193  1.00 22.37           O
HETATM 3837  O   HOH B 269      49.636 -32.890  37.434  1.00 21.85           O
HETATM 3838  O   HOH B 270      38.321 -52.993  54.603  1.00 21.82           O
HETATM 3839  O   HOH B 271      35.866  -9.371  42.095  1.00 21.13           O
HETATM 3840  O   HOH B 272      30.690 -39.367  61.173  1.00 18.92           O
HETATM 3841  O   HOH B 273      42.939 -35.031  61.468  1.00 17.99           O
HETATM 3842  O   HOH B 274      52.347 -45.170  61.801  1.00 25.86           O
HETATM 3843  O   HOH B 275      38.229 -16.251  61.677  1.00 23.17           O
HETATM 3844  O   HOH B 276      45.985 -23.110  34.643  1.00 19.81           O
HETATM 3845  O   HOH B 277      48.379 -35.002  35.877  1.00 20.05           O
HETATM 3846  O   HOH B 278      51.522 -47.600  57.520  1.00 24.10           O
HETATM 3847  O   HOH B 279      47.084 -35.515  38.292  1.00 18.42           O
HETATM 3848  O   HOH B 280      33.139 -26.190  27.592  1.00 17.74           O
HETATM 3849  O   HOH B 281      53.390 -38.601  63.003  1.00 18.62           O
HETATM 3850  O   HOH B 282      23.663 -46.638  55.114  1.00 29.74           O
HETATM 3851  O   HOH B 283      38.214 -15.703  34.688  1.00 22.47           O
HETATM 3852  O   HOH B 284      44.051 -20.419  27.385  1.00 22.19           O
HETATM 3853  O   HOH B 285      29.716 -13.588  40.885  1.00 18.28           O
HETATM 3854  O   HOH B 286      53.525 -36.299  48.517  1.00 17.48           O
HETATM 3855  O   HOH B 287      37.047 -21.778  56.138  1.00 19.41           O
HETATM 3856  O   HOH B 288      34.350 -13.129  57.336  1.00 25.31           O
HETATM 3857  O   HOH B 289      33.744 -41.339  61.592  1.00 17.89           O
HETATM 3858  O   HOH B 290      49.191 -23.158  38.735  1.00 20.79           O
HETATM 3859  O   HOH B 291      43.379 -13.722  61.719  1.00 32.40           O
HETATM 3860  O   HOH B 292      33.507 -18.070  62.386  1.00 21.95           O
HETATM 3861  O   HOH B 293      29.630 -24.013  55.658  1.00 21.36           O
HETATM 3862  O   HOH B 294      26.568 -38.148  34.272  1.00 23.31           O
HETATM 3863  O   HOH B 295      39.239 -37.119  61.996  1.00 24.87           O
HETATM 3864  O   HOH B 296      57.740 -25.000  56.386  1.00 21.93           O
HETATM 3865  O   HOH B 297      28.253 -18.716  50.879  1.00 20.27           O
HETATM 3866  O   HOH B 298      48.538 -27.989  33.185  1.00 24.65           O
HETATM 3867  O   HOH B 299      32.619 -44.811  44.416  1.00 21.44           O
HETATM 3868  O   HOH B 300      36.188 -50.615  57.535  1.00 26.03           O
HETATM 3869  O   HOH B 301      34.231 -14.960  32.101  1.00 27.26           O
HETATM 3870  O   HOH B 302      54.797 -37.112  33.112  1.00 24.60           O
HETATM 3871  O   HOH B 303      46.250 -35.613  43.048  1.00 18.01           O
HETATM 3872  O   HOH B 304      39.608 -17.481  32.115  1.00 23.02           O
HETATM 3873  O   HOH B 305      60.005 -46.038  44.816  1.00 24.29           O
HETATM 3874  O   HOH B 306      51.482 -48.924  62.324  1.00 30.62           O
HETATM 3875  O   HOH B 307      24.004 -36.252  46.878  1.00 28.98           O
HETATM 3876  O   HOH B 308      26.588 -18.144  33.385  1.00 21.09           O
HETATM 3877  O   HOH B 309      47.873 -29.570  39.773  1.00 17.78           O
HETATM 3878  O   HOH B 310      50.417 -32.416  25.930  1.00 26.62           O
HETATM 3879  O   HOH B 311      40.420 -12.409  44.319  1.00 23.86           O
HETATM 3880  O   HOH B 312      37.314 -41.505  68.075  1.00 24.52           O
HETATM 3881  O   HOH B 313      57.653 -27.691  57.975  1.00 26.02           O
HETATM 3882  O   HOH B 314      45.217 -30.236  33.014  1.00 19.18           O
HETATM 3883  O   HOH B 315      40.024 -25.924  25.199  1.00 32.93           O
HETATM 3884  O   HOH B 316      31.180  -6.384  46.986  1.00 23.87           O
HETATM 3885  O   HOH B 317      23.600 -42.650  53.808  1.00 31.46           O
HETATM 3886  O   HOH B 318      44.671 -26.808  27.715  1.00 21.40           O
HETATM 3887  O   HOH B 319      61.062 -30.162  38.123  1.00 23.24           O
HETATM 3888  O   HOH B 320      49.917 -41.781  42.630  1.00 30.12           O
HETATM 3889  O   HOH B 321      43.639 -50.706  44.994  1.00 24.02           O
HETATM 3890  O   HOH B 322      32.068 -37.925  63.034  1.00 30.61           O
HETATM 3891  O   HOH B 323      42.934 -13.025  66.820  1.00 37.67           O
HETATM 3892  O   HOH B 324      29.706 -50.248  60.397  1.00 26.51           O
HETATM 3893  O   HOH B 325      27.553 -41.217  42.449  1.00 25.01           O
HETATM 3894  O   HOH B 326      42.800 -24.302  65.549  1.00 18.55           O
HETATM 3895  O   HOH B 327      43.537 -35.952  40.126  1.00 23.23           O
HETATM 3896  O   HOH B 328      35.935 -36.449  32.151  1.00 25.31           O
HETATM 3897  O   HOH B 329      52.567 -41.424  40.853  1.00 30.34           O
HETATM 3898  O   HOH B 330      41.272 -35.656  38.280  1.00 26.13           O
HETATM 3899  O   HOH B 331      25.950  -9.753  45.832  1.00 26.21           O
HETATM 3900  O   HOH B 332      42.143 -36.428  65.673  1.00 35.06           O
HETATM 3901  O   HOH B 333      49.103 -14.263  58.943  1.00 35.91           O
HETATM 3902  O   HOH B 334      41.603 -12.661  38.169  1.00 25.05           O
HETATM 3903  O   HOH B 335      25.787 -34.884  45.143  1.00 35.31           O
HETATM 3904  O   HOH B 336      40.071 -13.780  70.093  1.00 27.65           O
HETATM 3905  O   HOH B 337      29.788 -47.728  54.724  1.00 21.56           O
HETATM 3906  O   HOH B 338      46.113 -27.780  30.164  1.00 31.33           O
HETATM 3907  O   HOH B 339      40.517 -31.077  67.834  1.00 38.12           O
HETATM 3908  O   HOH B 340      34.803 -33.983  49.504  1.00 34.59           O
HETATM 3909  O   HOH B 341      51.662 -45.125  58.307  1.00 19.51           O
HETATM 3910  O   HOH B 342      57.202 -49.493  51.211  1.00 25.70           O
HETATM 3911  O   HOH B 343      36.818  -8.126  44.678  1.00 29.01           O
HETATM 3912  O   HOH B 344      51.553  -9.636  54.739  1.00 31.96           O
HETATM 3913  O   HOH B 345      49.667 -46.210  64.173  1.00 33.10           O
HETATM 3914  O   HOH B 346      48.294 -14.741  63.422  1.00 34.72           O
HETATM 3915  O   HOH B 347      49.874 -53.698  47.534  1.00 33.68           O
HETATM 3916  O   HOH B 348      56.495 -40.445  52.833  1.00 22.64           O
HETATM 3917  O   HOH B 349      56.633 -32.610  51.305  1.00 24.86           O
HETATM 3918  O   HOH B 350      40.805 -31.278  31.487  1.00 19.52           O
HETATM 3919  O   HOH B 351      30.100 -41.722  38.867  1.00 24.47           O
HETATM 3920  O   HOH B 352      25.308 -28.408  23.335  1.00 54.02           O
HETATM 3921  O   HOH B 353      36.615 -35.261  29.761  1.00 34.12           O
HETATM 3922  O   HOH B 354      44.758 -53.122  55.731  1.00 27.11           O
HETATM 3923  O   HOH B 355      62.124 -47.950  45.327  1.00 42.78           O
HETATM 3924  O   HOH B 356      48.070 -46.688  45.586  1.00 24.10           O
HETATM 3925  O   HOH B 357      53.581 -49.901  64.310  1.00 41.68           O
HETATM 3926  O   HOH B 358      23.988 -28.196  30.925  1.00 23.41           O
HETATM 3927  O   HOH B 359      23.967 -18.605  27.400  1.00 30.60           O
HETATM 3928  O   HOH B 360      27.186 -17.470  56.713  1.00 27.71           O
HETATM 3929  O   HOH B 361      26.734 -24.856  43.322  1.00 16.98           O
HETATM 3930  O   HOH B 362      24.585 -25.712  42.098  1.00 13.51           O
HETATM 3931  O   HOH B 363      25.845 -21.581  40.136  1.00  2.81           O
HETATM 3932  O   HOH B 364      23.833 -43.934  55.808  1.00 19.76           O
HETATM 3933  O   HOH B 365      23.531 -48.628  61.697  1.00 20.40           O
HETATM 3934  O   HOH B 366      43.608 -12.079  63.510  1.00 15.67           O
HETATM 3935  O   HOH B 367      31.881 -47.219  44.840  1.00 25.19           O
HETATM 3936  O   HOH B 368      23.806 -44.230  46.935  1.00 44.13           O
HETATM 3937  O   HOH B 369      35.873 -38.931  33.230  1.00 14.25           O
HETATM 3938  O   HOH B 370      38.354 -43.294  36.965  1.00 21.95           O
HETATM 3939  O   HOH B 371      30.710 -44.471  37.104  1.00 20.92           O
HETATM 3940  O   HOH B 372      39.746 -35.462  33.150  1.00 28.17           O
HETATM 3941  O   HOH B 373      37.223 -16.200  68.051  1.00 22.03           O
HETATM 3942  O   HOH B 374      35.901 -14.714  60.758  1.00 28.36           O
HETATM 3943  O   HOH B 375      30.794 -18.247  61.378  1.00 28.70           O
HETATM 3944  O   HOH B 376      35.515 -10.490  56.101  1.00 30.73           O
HETATM 3945  O   HOH B 377      48.996 -28.942  37.316  1.00 19.38           O
HETATM 3946  O   HOH B 378      38.810 -33.037  32.456  1.00 21.90           O
HETATM 3947  O   HOH B 379      35.283 -32.159  45.484  1.00 22.38           O
HETATM 3948  O   HOH B 380      30.717 -27.748  27.384  1.00 27.03           O
HETATM 3949  O   HOH B 381      31.549 -30.443  27.826  1.00 22.85           O
HETATM 3950  O   HOH B 382      33.966  -7.503  57.081  1.00 29.65           O
HETATM 3951  O   HOH B 383      51.008 -20.052  42.622  1.00 25.75           O
HETATM 3952  O   HOH B 384      47.751 -33.655  44.933  1.00 27.95           O
HETATM 3953  O   HOH B 385      42.951 -45.976  66.897  1.00 38.89           O
HETATM 3954  O   HOH B 386      50.178 -37.551  66.372  1.00 33.27           O
HETATM 3955  O   HOH B 387      51.865 -24.018  62.555  1.00 32.19           O
HETATM 3956  O   HOH B 388      38.649 -34.755  60.702  1.00 23.00           O
HETATM 3957  O   HOH B 389      30.144 -46.956  65.861  1.00 18.79           O
HETATM 3958  O   HOH B 390      26.466 -49.979  65.644  1.00 29.39           O
HETATM 3959  O   HOH B 391      24.730 -16.120  58.753  1.00 43.78           O
HETATM 3960  O   HOH B 392      37.175 -51.442  62.332  1.00 37.07           O
HETATM 3961  O   HOH B 393      32.780 -47.178  66.419  1.00 27.96           O
HETATM 3962  O   HOH B 394      35.583 -51.509  64.424  1.00 37.33           O
HETATM 3963  O   HOH B 395      29.357 -35.587  32.387  1.00 24.82           O
HETATM 3964  O   HOH B 396      54.776 -28.015  64.845  1.00 34.09           O
HETATM 3965  O   HOH B 397      29.728 -13.766  50.708  1.00 27.03           O
HETATM 3966  O   HOH B 398      34.198 -29.664  43.307  1.00 20.34           O
HETATM 3967  O   HOH B 399      25.423 -40.628  38.034  1.00 24.36           O
HETATM 3968  O   HOH B 400      53.288 -28.341  34.876  1.00 26.31           O
HETATM 3969  O   HOH B 401      40.938 -12.727  55.335  1.00 23.04           O
HETATM 3970  O   HOH B 402      24.887 -32.513  29.696  1.00 26.61           O
HETATM 3971  O   HOH B 403      45.518 -24.773  65.323  1.00 28.08           O
HETATM 3972  O   HOH B 404      49.243 -51.037  56.308  1.00 30.84           O
HETATM 3973  O   HOH B 405      58.254 -43.197  57.084  1.00 32.04           O
HETATM 3974  O   HOH B 406      33.491 -32.202  43.507  1.00 25.22           O
HETATM 3975  O   HOH B 407      41.689 -37.243  36.262  1.00 28.87           O
HETATM 3976  O   HOH B 408      53.888 -30.512  25.593  1.00 32.27           O
HETATM 3977  O   HOH B 409      29.074 -39.368  55.736  1.00 29.25           O
HETATM 3978  O   HOH B 410      25.763 -48.520  67.739  1.00 26.71           O
HETATM 3979  O   HOH B 411      55.990 -26.210  66.793  1.00 22.05           O
HETATM 3980  O   HOH B 412      47.260 -53.065  56.157  1.00 31.42           O
HETATM 3981  O   HOH B 413      28.804  -6.251  46.077  1.00 27.76           O
HETATM 3982  O   HOH B 414      22.786 -19.676  32.582  1.00 33.63           O
HETATM 3983  O   HOH B 415      50.127 -44.567  44.116  1.00 26.79           O
HETATM 3984  O   HOH B 416      61.976 -27.774  37.879  1.00 28.24           O
HETATM 3985  O   HOH B 417      39.518 -13.284  36.663  1.00 33.37           O
HETATM 3986  O   HOH B 418      38.268 -41.898  34.846  1.00 29.94           O
HETATM 3987  O   HOH B 419      49.677 -29.455  29.354  1.00 32.30           O
HETATM 3988  O   HOH B 420      34.494 -33.239  55.094  1.00 31.60           O
HETATM 3989  O   HOH B 421      41.544 -27.941  59.772  1.00 27.35           O
HETATM 3990  O   HOH B 422      43.457 -31.501  31.332  1.00 27.75           O
HETATM 3991  O   HOH B 423      26.563 -41.887  44.633  1.00 29.03           O
HETATM 3992  O   HOH B 424      38.352 -17.213  70.414  1.00 30.77           O
HETATM 3993  O   HOH B 425      40.158  -9.779  44.339  1.00 31.70           O
HETATM 3994  O   HOH B 426      56.737 -28.615  31.902  1.00 30.50           O
HETATM 3995  O   HOH B 427      24.085 -41.687  45.532  1.00 44.73           O
HETATM 3996  O   HOH B 428      42.953  -9.484  44.469  1.00 32.83           O
HETATM 3997  O   HOH B 429      24.989 -17.031  31.258  1.00 30.51           O
HETATM 3998  O   HOH B 430      53.088 -36.857  65.002  1.00 30.74           O
HETATM 3999  O   HOH B 431      37.635 -11.188  41.591  1.00 33.33           O
HETATM 4000  O   HOH B 432      35.144 -10.687  38.273  1.00 33.59           O
HETATM 4001  O   HOH B 433      38.356 -14.585  66.409  1.00 28.46           O
HETATM 4002  O   HOH B 434      27.216 -36.164  31.319  1.00 28.42           O
HETATM 4003  O   HOH B 435      54.258 -38.361  40.906  1.00 31.21           O
HETATM 4004  O   HOH B 436      29.206 -15.162  38.706  1.00 26.93           O
HETATM 4005  O   HOH B 437      29.703 -10.940  43.719  1.00 36.34           O
HETATM 4006  O   HOH B 438      26.985 -14.629  37.396  1.00 34.93           O
HETATM 4007  O   HOH B 439      45.573 -48.693  44.179  1.00 31.56           O
HETATM 4008  O   HOH B 440      41.056 -13.043  58.935  1.00 25.67           O
HETATM 4009  O   HOH B 441      46.750 -31.511  67.014  1.00 32.28           O
HETATM 4010  O   HOH B 442      36.281 -44.524  38.551  1.00 29.10           O
HETATM 4011  O   HOH B 443      50.386 -15.729  43.101  1.00 31.51           O
HETATM 4012  O   HOH B 444      33.982 -25.152  54.263  1.00 45.82           O
HETATM 4013  O   HOH B 445      59.797 -23.437  55.596  1.00 37.11           O
HETATM 4014  O   HOH B 446      52.286 -16.236  47.454  1.00 32.06           O
HETATM 4015  O   HOH B 447      24.058 -33.036  44.185  1.00 36.43           O
HETATM 4016  O   HOH B 448      51.320 -27.547  38.186  1.00 28.28           O
HETATM 4017  O   HOH B 449      30.197  -4.829  52.427  1.00 36.64           O
HETATM 4018  O   HOH B 450      24.085 -23.292  31.250  1.00 34.22           O
HETATM 4019  O   HOH B 451      25.683 -17.059  28.590  1.00 35.66           O
HETATM 4020  O   HOH B 452      28.833 -26.586  25.860  1.00 35.83           O
HETATM 4021  O   HOH B 453      43.073 -18.009  26.792  1.00 30.03           O
HETATM 4022  O   HOH B 454      48.153 -12.406  42.872  1.00 34.40           O
HETATM 4023  O   HOH B 455      55.741 -25.123  44.571  1.00 26.46           O
HETATM 4024  O   HOH B 456      26.640 -14.224  47.313  1.00 25.17           O
HETATM 4025  O   HOH B 457      59.261 -26.925  37.688  1.00 32.03           O
HETATM 4026  O   HOH B 458      30.300 -23.840  27.635  1.00 36.05           O
HETATM 4027  O   HOH B 459      48.632 -50.185  62.790  1.00 35.61           O
HETATM 4028  O   HOH B 460      33.743 -44.702  41.977  1.00 35.70           O
HETATM 4029  O   HOH B 461      50.908 -34.972  66.297  1.00 29.80           O
HETATM 4030  O   HOH B 462      29.646 -44.459  43.732  1.00 32.10           O
HETATM 4031  O   HOH B 463      30.872 -28.339  24.589  1.00 39.05           O
HETATM 4032  O   HOH B 464      54.313 -31.508  64.745  1.00 32.39           O
HETATM 4033  O   HOH B 465      51.618 -44.649  65.197  1.00 31.26           O
HETATM 4034  O   HOH B 466      26.163 -28.699  45.166  1.00 37.67           O
HETATM 4035  O   HOH B 467      38.811 -29.196  26.410  1.00 35.15           O
HETATM 4036  O   HOH B 468      56.725 -25.186  58.914  1.00 38.42           O
HETATM 4037  O   HOH B 469      54.572 -22.425  59.896  1.00 32.67           O
HETATM 4038  O   HOH B 470      25.159 -47.405  52.853  1.00 31.95           O
HETATM 4039  O   HOH B 471      54.177 -46.446  63.899  1.00 42.48           O
HETATM 4040  O   HOH B 472      43.486 -19.900  30.565  1.00 32.68           O
HETATM 4041  O   HOH B 473      47.253 -31.329  29.459  1.00 33.95           O
HETATM 4042  O   HOH B 474      23.453 -30.582  33.580  1.00 33.37           O
HETATM 4043  O   HOH B 475      34.582 -31.023  62.974  1.00 43.41           O
HETATM 4044  O   HOH B 476      27.115 -29.950  21.902  1.00 43.77           O
HETATM 4045  O   HOH B 477      34.703 -13.722  63.410  1.00 38.35           O
HETATM 4046  O   HOH B 478      31.891 -25.688  55.921  1.00 50.00           O
HETATM 4047  O   HOH B 479      55.008 -24.289  49.518  1.00 37.19           O
HETATM 4048  O   HOH B 480      40.765 -14.549  64.834  1.00 43.21           O
HETATM 4049  O   HOH B 481      31.602 -15.201  59.093  1.00 32.08           O
HETATM 4050  O   HOH B 482      60.234 -27.208  55.162  1.00 52.03           O
HETATM 4051  O   HOH B 483      37.040 -29.472  57.960  1.00 35.14           O
HETATM 4052  O   HOH B 484      58.296 -24.580  27.426  1.00 45.44           O
HETATM 4053  O   HOH B 485      41.094 -16.106  34.489  1.00 32.37           O
HETATM 4054  O   HOH B 486      47.796 -22.079  36.709  1.00 39.22           O
HETATM 4055  O   HOH B 487      34.526 -47.643  42.889  1.00 37.85           O
HETATM 4056  O   HOH B 488      56.519 -47.183  62.297  1.00 35.17           O
HETATM 4057  O   HOH B 489      55.012 -42.567  59.004  1.00 27.20           O
HETATM 4058  O   HOH B 490      55.271 -37.080  66.414  1.00 36.09           O
HETATM 4059  O   HOH B 491      30.123 -51.498  54.859  1.00 33.91           O
HETATM 4060  O   HOH B 492      45.677 -55.100  61.459  1.00 33.16           O
HETATM 4061  O   HOH B 493      48.826 -53.427  60.102  1.00 38.45           O
HETATM 4062  O   HOH B 494      30.253 -31.137  48.029  1.00 30.91           O
HETATM 4063  O   HOH B 495      35.153  -9.958  62.818  1.00 41.79           O
HETATM 4064  O   HOH B 496      33.512  -8.403  60.117  1.00 32.26           O
HETATM 4065  O   HOH B 497      36.832 -13.164  64.635  1.00 32.02           O
HETATM 4066  O   HOH B 498      32.463 -33.407  63.460  1.00 49.47           O
HETATM 4067  O   HOH B 499      58.887 -24.847  44.789  1.00 35.25           O
HETATM 4068  O   HOH B 500      23.513 -21.753  29.090  1.00 36.07           O
HETATM 4069  O   HOH B 501      33.246 -50.102  63.999  1.00 32.41           O
HETATM 4070  O   HOH B 502      39.709 -53.721  59.249  1.00 41.46           O
HETATM 4071  O   HOH B 503      45.521 -52.083  59.937  1.00 44.18           O
HETATM 4072  O   HOH B 504      50.976 -50.679  58.387  1.00 46.46           O
HETATM 4073  O   HOH B 505      46.394 -20.765  32.542  1.00 41.75           O
HETATM 4074  O   HOH B 506      45.390 -18.068  33.369  1.00 30.47           O
HETATM 4075  O   HOH B 507      40.688 -42.010  34.004  1.00 31.21           O
HETATM 4076  O   HOH B 508      44.876 -30.242  29.433  1.00 36.65           O
HETATM 4077  O   HOH B 509      43.630 -45.432  43.026  1.00 33.30           O
HETATM 4078  O   HOH B 510      34.624 -29.799  55.954  1.00 36.36           O
HETATM 4079  O   HOH B 511      31.079 -30.626  56.184  1.00 40.80           O
HETATM 4080  O   HOH B 512      58.291 -54.089  52.404  1.00 46.74           O
HETATM 4081  O   HOH B 513      52.811 -36.380  68.558  1.00 43.57           O
HETATM 4082  O   HOH B 514      44.865 -42.040  38.300  1.00 29.29           O
HETATM 4083  O   HOH B 515      34.038 -22.939  55.867  1.00 31.36           O
HETATM 4084  O   HOH B 516      37.897 -46.949  39.644  1.00 40.45           O
HETATM 4085  O   HOH B 517      42.844 -34.923  67.691  1.00 47.39           O
HETATM 4086  O   HOH B 518      35.218 -36.916  49.184  1.00 32.17           O
HETATM 4087  O   HOH B 519      54.830 -37.964  37.780  1.00 39.00           O
HETATM 4088  O   HOH B 520      31.432 -30.269  45.845  1.00 50.48           O
HETATM 4089  O   HOH B 521      39.447 -12.249  60.849  1.00 45.98           O
HETATM 4090  O   HOH B 522      25.939 -49.785  62.215  1.00 34.00           O
HETATM 4091  O   HOH B 523      47.432 -51.535  58.144  1.00 49.28           O
HETATM 4092  O   HOH B 524      29.141  -8.323  44.411  1.00 36.45           O
HETATM 4093  O   HOH B 525      29.038 -49.319  65.364  1.00 36.92           O
HETATM 4094  O   HOH B 526      29.107 -47.180  68.304  1.00 32.18           O
HETATM 4095  O   HOH B 527      60.044 -25.960  52.864  1.00 36.61           O
HETATM 4096  O   HOH B 528      59.068 -34.453  28.328  1.00 36.27           O
HETATM 4097  O   HOH B 529      52.985 -12.980  53.975  1.00 34.81           O
HETATM 4098  O   HOH B 530      24.915 -34.638  42.220  1.00 32.27           O
HETATM 4099  O   HOH B 531      50.928 -12.757  46.820  1.00 39.18           O
HETATM 4100  O   HOH B 532      35.199 -50.069  60.695  1.00 51.46           O
HETATM 4101  O   HOH B 533      25.922 -44.920  49.302  1.00 44.24           O
HETATM 4102  O   HOH B 534      32.924 -15.529  63.039  1.00 45.19           O
HETATM 4103  O   HOH B 535      36.946 -52.529  59.723  1.00 47.50           O
HETATM 4104  O   HOH B 536      61.157 -53.788  54.936  1.00 45.69           O
HETATM 4105  O   HOH B 537      36.084 -45.773  41.799  1.00 39.79           O
HETATM 4106  O   HOH B 538      59.541 -23.665  42.626  1.00 47.98           O
HETATM 4107  O   HOH B 539      53.480 -51.075  57.434  1.00 42.61           O
HETATM 4108  O   HOH B 540      28.891 -27.634  22.724  1.00 44.79           O
HETATM 4109  O   HOH B 541      42.931 -10.857  55.583  1.00 41.52           O
HETATM 4110  O   HOH B 542      28.490 -51.490  58.309  1.00 45.91           O
HETATM 4111  O   HOH B 543      44.890 -36.050  65.585  1.00 35.68           O
HETATM 4112  O   HOH B 544      21.090 -36.886  36.077  1.00 46.44           O
HETATM 4113  O   HOH B 545      28.397 -30.664  24.741  1.00 38.87           O
HETATM 4114  O   HOH B 546      46.115 -52.904  44.434  1.00 46.60           O
HETATM 4115  O   HOH B 547      52.888 -15.935  55.010  1.00 21.73           O
HETATM 4116  O   HOH B 548      45.919 -24.071  62.184  1.00 36.77           O
HETATM 4117  O   HOH B 549      30.581 -12.539  36.672  1.00 38.83           O
HETATM 4118  O   HOH B 550      40.981 -33.955  28.141  1.00 44.83           O
HETATM 4119  O   HOH B 551      44.680 -11.430  53.716  1.00 40.13           O
HETATM 4120  O   HOH B 552      52.610 -12.419  50.775  1.00 36.90           O
HETATM 4121  O   HOH B 553      51.844 -14.060  48.883  1.00 42.73           O
HETATM 4122  O   HOH B 554      32.209 -32.322  53.793  1.00 48.48           O
HETATM 4123  O   HOH B 555      47.620 -34.146  67.041  1.00 45.66           O
HETATM 4124  O   HOH B 556      52.500 -29.323  32.039  1.00 31.13           O
HETATM 4125  O   HOH B 557      56.436 -41.195  60.801  1.00 33.25           O
HETATM 4126  O   HOH B 558      31.755 -46.736  40.850  1.00 41.26           O
HETATM 4127  O   HOH B 559      38.420 -56.005  58.545  1.00 40.97           O
HETATM 4128  O   HOH B 560      41.798 -53.716  57.802  1.00 40.29           O
HETATM 4129  O   HOH B 561      47.277 -37.653  65.609  1.00 39.45           O
HETATM 4130  O   HOH B 562      54.182 -19.942  60.692  1.00 39.66           O
TER
ATOM      1  N   ASP C   1       6.911  11.834  22.390  1.00 33.67           N
ATOM      2  CA  ASP C   1       6.193  12.221  23.635  1.00 32.92           C
ATOM      3  C   ASP C   1       6.263  11.098  24.665  1.00 31.72           C
ATOM      4  O   ASP C   1       6.007   9.934  24.348  1.00 33.28           O
ATOM      5  CB  ASP C   1       4.731  12.547  23.315  1.00 34.06           C
ATOM      6  CG  ASP C   1       3.936  12.912  24.547  1.00 35.76           C
ATOM      7  OD1 ASP C   1       4.437  13.724  25.350  1.00 35.97           O
ATOM      8  OD2 ASP C   1       2.810  12.393  24.711  1.00 36.96           O
ATOM      9  N   PHE C   2       6.620  11.451  25.894  1.00 28.90           N
ATOM     10  CA  PHE C   2       6.723  10.471  26.963  1.00 25.56           C
ATOM     11  C   PHE C   2       5.342   9.965  27.373  1.00 24.46           C
ATOM     12  O   PHE C   2       4.321  10.531  26.978  1.00 24.89           O
ATOM     13  CB  PHE C   2       7.487  11.066  28.149  1.00 24.14           C
ATOM     14  CG  PHE C   2       6.855  12.293  28.727  1.00 20.71           C
ATOM     15  CD1 PHE C   2       6.105  12.211  29.893  1.00 20.10           C
ATOM     16  CD2 PHE C   2       7.006  13.531  28.111  1.00 21.13           C
ATOM     17  CE1 PHE C   2       5.515  13.340  30.441  1.00 18.06           C
ATOM     18  CE2 PHE C   2       6.416  14.670  28.651  1.00 18.63           C
ATOM     19  CZ  PHE C   2       5.668  14.573  29.822  1.00 19.66           C
ATOM     20  N   GLU C   3       5.314   8.908  28.177  1.00 23.28           N
ATOM     21  CA  GLU C   3       4.058   8.279  28.568  1.00 22.20           C
ATOM     22  C   GLU C   3       3.439   8.896  29.822  1.00 20.03           C
ATOM     23  O   GLU C   3       2.218   9.014  29.905  1.00 19.73           O
ATOM     24  CB  GLU C   3       4.276   6.779  28.770  1.00 23.83           C
ATOM     25  CG  GLU C   3       4.843   6.087  27.536  1.00 28.01           C
ATOM     26  CD  GLU C   3       4.972   4.588  27.706  1.00 29.45           C
ATOM     27  OE1 GLU C   3       5.554   4.150  28.718  1.00 30.15           O
ATOM     28  OE2 GLU C   3       4.495   3.846  26.820  1.00 32.77           O
ATOM     29  N   TYR C   4       4.255   9.278  30.799  1.00 18.55           N
ATOM     30  CA  TYR C   4       3.694   9.834  32.029  1.00 15.78           C
ATOM     31  C   TYR C   4       4.691  10.693  32.790  1.00 14.32           C
ATOM     32  O   TYR C   4       5.885  10.712  32.492  1.00 13.55           O
ATOM     33  CB  TYR C   4       3.226   8.691  32.942  1.00 14.38           C
ATOM     34  CG  TYR C   4       4.349   7.793  33.431  1.00 15.07           C
ATOM     35  CD1 TYR C   4       5.006   8.051  34.635  1.00 15.33           C
ATOM     36  CD2 TYR C   4       4.786   6.709  32.667  1.00 16.17           C
ATOM     37  CE1 TYR C   4       6.070   7.255  35.062  1.00 16.13           C
ATOM     38  CE2 TYR C   4       5.848   5.909  33.083  1.00 15.18           C
ATOM     39  CZ  TYR C   4       6.487   6.184  34.275  1.00 16.09           C
ATOM     40  OH  TYR C   4       7.556   5.411  34.669  1.00 17.71           O
ATOM     41  N   LEU C   5       4.170  11.424  33.769  1.00 12.26           N
ATOM     42  CA  LEU C   5       4.978  12.239  34.660  1.00 11.46           C
ATOM     43  C   LEU C   5       4.934  11.645  36.051  1.00 10.36           C
ATOM     44  O   LEU C   5       3.856  11.325  36.552  1.00 12.02           O
ATOM     45  CB  LEU C   5       4.427  13.663  34.762  1.00 11.41           C
ATOM     46  CG  LEU C   5       4.641  14.689  33.661  1.00 13.84           C
ATOM     47  CD1 LEU C   5       3.832  15.933  34.002  1.00 13.40           C
ATOM     48  CD2 LEU C   5       6.121  15.031  33.549  1.00 12.60           C
ATOM     49  N   GLN C   6       6.090  11.468  36.673  1.00  9.14           N
ATOM     50  CA  GLN C   6       6.109  10.938  38.018  1.00 10.12           C
ATOM     51  C   GLN C   6       6.581  11.979  39.014  1.00  9.57           C
ATOM     52  O   GLN C   6       7.723  12.437  38.956  1.00  9.71           O
ATOM     53  CB  GLN C   6       7.011   9.699  38.129  1.00 11.93           C
ATOM     54  CG  GLN C   6       7.007   9.145  39.554  1.00 14.57           C
ATOM     55  CD  GLN C   6       7.908   7.950  39.760  1.00 18.92           C
ATOM     56  OE1 GLN C   6       7.957   7.387  40.854  1.00 23.28           O
ATOM     57  NE2 GLN C   6       8.630   7.556  38.717  1.00 23.46           N
ATOM     58  N   LEU C   7       5.678  12.403  39.891  1.00  8.76           N
ATOM     59  CA  LEU C   7       6.060  13.304  40.958  1.00  9.28           C
ATOM     60  C   LEU C   7       6.662  12.486  42.084  1.00  9.09           C
ATOM     61  O   LEU C   7       6.001  11.599  42.632  1.00  9.47           O
ATOM     62  CB  LEU C   7       4.847  14.084  41.483  1.00  9.65           C
ATOM     63  CG  LEU C   7       5.139  15.006  42.676  1.00  9.17           C
ATOM     64  CD1 LEU C   7       5.928  16.224  42.214  1.00 10.78           C
ATOM     65  CD2 LEU C   7       3.830  15.439  43.324  1.00 10.95           C
ATOM     66  N   VAL C   8       7.930  12.731  42.387  1.00  8.59           N
ATOM     67  CA  VAL C   8       8.601  11.990  43.439  1.00  8.64           C
ATOM     68  C   VAL C   8       8.739  12.830  44.686  1.00  9.10           C
ATOM     69  O   VAL C   8       9.400  13.870  44.676  1.00  9.39           O
ATOM     70  CB  VAL C   8       9.996  11.516  42.994  1.00  9.61           C
ATOM     71  CG1 VAL C   8      10.646  10.691  44.105  1.00 11.07           C
ATOM     72  CG2 VAL C   8       9.874  10.701  41.714  1.00 11.09           C
ATOM     73  N   LEU C   9       8.096  12.382  45.757  1.00  8.22           N
ATOM     74  CA  LEU C   9       8.137  13.089  47.028  1.00  9.43           C
ATOM     75  C   LEU C   9       9.023  12.362  48.026  1.00  9.95           C
ATOM     76  O   LEU C   9       8.868  11.163  48.262  1.00  9.84           O
ATOM     77  CB  LEU C   9       6.728  13.233  47.609  1.00 10.79           C
ATOM     78  CG  LEU C   9       5.737  14.023  46.743  1.00  8.82           C
ATOM     79  CD1 LEU C   9       4.355  13.975  47.382  1.00 12.68           C
ATOM     80  CD2 LEU C   9       6.195  15.466  46.580  1.00 13.45           C
ATOM     81  N   THR C  10       9.949  13.109  48.609  1.00  9.23           N
ATOM     82  CA  THR C  10      10.887  12.579  49.581  1.00 11.12           C
ATOM     83  C   THR C  10      10.377  12.748  51.007  1.00 10.75           C
ATOM     84  O   THR C  10       9.751  13.752  51.338  1.00  9.49           O
ATOM     85  CB  THR C  10      12.219  13.366  49.549  1.00 13.05           C
ATOM     86  OG1 THR C  10      12.879  13.169  48.296  1.00 18.66           O
ATOM     87  CG2 THR C  10      13.122  12.943  50.700  1.00 15.82           C
ATOM     88  N   TRP C  11      10.602  11.731  51.829  1.00 10.32           N
ATOM     89  CA  TRP C  11      10.355  11.856  53.251  1.00  9.12           C
ATOM     90  C   TRP C  11      11.683  12.260  53.887  1.00  9.06           C
ATOM     91  O   TRP C  11      12.584  11.437  54.018  1.00  8.54           O
ATOM     92  CB  TRP C  11       9.846  10.532  53.837  1.00  9.60           C
ATOM     93  CG  TRP C  11       9.572  10.596  55.323  1.00  9.56           C
ATOM     94  CD1 TRP C  11      10.089   9.775  56.283  1.00 10.49           C
ATOM     95  CD2 TRP C  11       8.740  11.545  56.011  1.00  9.39           C
ATOM     96  NE1 TRP C  11       9.638  10.152  57.523  1.00 11.51           N
ATOM     97  CE2 TRP C  11       8.810  11.236  57.388  1.00  9.49           C
ATOM     98  CE3 TRP C  11       7.945  12.625  55.597  1.00  8.12           C
ATOM     99  CZ2 TRP C  11       8.117  11.969  58.357  1.00 10.38           C
ATOM    100  CZ3 TRP C  11       7.254  13.359  56.562  1.00 10.23           C
ATOM    101  CH2 TRP C  11       7.348  13.024  57.928  1.00  9.97           C
ATOM    102  N   PRO C  12      11.852  13.557  54.210  1.00  8.19           N
ATOM    103  CA  PRO C  12      13.081  14.113  54.790  1.00  9.23           C
ATOM    104  C   PRO C  12      13.782  13.315  55.872  1.00  9.69           C
ATOM    105  O   PRO C  12      14.998  13.118  55.807  1.00  8.55           O
ATOM    106  CB  PRO C  12      12.652  15.501  55.242  1.00 10.00           C
ATOM    107  CG  PRO C  12      11.660  15.870  54.179  1.00  9.37           C
ATOM    108  CD  PRO C  12      10.825  14.607  54.113  1.00  8.33           C
ATOM    109  N   ALA C  13      13.037  12.861  56.872  1.00  8.73           N
ATOM    110  CA  ALA C  13      13.646  12.097  57.950  1.00 10.53           C
ATOM    111  C   ALA C  13      14.403  10.891  57.407  1.00 10.22           C
ATOM    112  O   ALA C  13      15.496  10.571  57.874  1.00 12.33           O
ATOM    113  CB  ALA C  13      12.588  11.664  58.945  1.00  9.77           C
ATOM    114  N   SER C  14      13.824  10.222  56.416  1.00  9.99           N
ATOM    115  CA  SER C  14      14.473   9.065  55.820  1.00 10.23           C
ATOM    116  C   SER C  14      15.644   9.491  54.935  1.00 10.29           C
ATOM    117  O   SER C  14      16.725   8.906  54.994  1.00 11.02           O
ATOM    118  CB  SER C  14      13.468   8.256  54.998  1.00 11.92           C
ATOM    119  OG  SER C  14      14.059   7.072  54.493  1.00 13.01           O
ATOM    120  N   PHE C  15      15.431  10.517  54.118  1.00  8.63           N
ATOM    121  CA  PHE C  15      16.483  10.983  53.231  1.00  9.15           C
ATOM    122  C   PHE C  15      17.733  11.383  54.010  1.00  9.36           C
ATOM    123  O   PHE C  15      18.848  11.056  53.612  1.00 10.03           O
ATOM    124  CB  PHE C  15      16.013  12.186  52.406  1.00 10.12           C
ATOM    125  CG  PHE C  15      17.043  12.683  51.431  1.00 11.21           C
ATOM    126  CD1 PHE C  15      17.099  12.171  50.140  1.00 14.26           C
ATOM    127  CD2 PHE C  15      17.985  13.627  51.823  1.00 11.51           C
ATOM    128  CE1 PHE C  15      18.084  12.592  49.247  1.00 13.90           C
ATOM    129  CE2 PHE C  15      18.977  14.056  50.947  1.00 13.96           C
ATOM    130  CZ  PHE C  15      19.027  13.537  49.653  1.00 14.18           C
ATOM    131  N   CYS C  16      17.545  12.078  55.127  1.00  9.18           N
ATOM    132  CA  CYS C  16      18.680  12.561  55.906  1.00  9.98           C
ATOM    133  C   CYS C  16      19.302  11.468  56.768  1.00 11.35           C
ATOM    134  O   CYS C  16      20.365  11.668  57.363  1.00 12.34           O
ATOM    135  CB  CYS C  16      18.272  13.773  56.730  1.00 10.70           C
ATOM    136  SG  CYS C  16      17.948  15.189  55.630  1.00 14.10           S
ATOM    137  N   TYR C  17      18.646  10.316  56.840  1.00 11.35           N
ATOM    138  CA  TYR C  17      19.200   9.194  57.582  1.00 12.26           C
ATOM    139  C   TYR C  17      20.067   8.335  56.665  1.00 12.77           C
ATOM    140  O   TYR C  17      21.031   7.709  57.106  1.00 13.79           O
ATOM    141  CB  TYR C  17      18.084   8.325  58.174  1.00 11.70           C
ATOM    142  CG  TYR C  17      18.548   7.431  59.303  1.00 13.57           C
ATOM    143  CD1 TYR C  17      18.832   7.963  60.561  1.00 15.31           C
ATOM    144  CD2 TYR C  17      18.711   6.059  59.115  1.00 14.73           C
ATOM    145  CE1 TYR C  17      19.263   7.156  61.606  1.00 15.74           C
ATOM    146  CE2 TYR C  17      19.148   5.239  60.160  1.00 16.17           C
ATOM    147  CZ  TYR C  17      19.418   5.797  61.398  1.00 16.80           C
ATOM    148  OH  TYR C  17      19.827   4.999  62.441  1.00 21.44           O
ATOM    149  N   ALA C  18      19.730   8.334  55.379  1.00 12.64           N
ATOM    150  CA  ALA C  18      20.450   7.539  54.395  1.00 14.65           C
ATOM    151  C   ALA C  18      21.483   8.372  53.645  1.00 15.05           C
ATOM    152  O   ALA C  18      22.350   7.827  52.959  1.00 16.43           O
ATOM    153  CB  ALA C  18      19.469   6.932  53.408  1.00 13.69           C
ATOM    154  N   ASN C  19      21.385   9.692  53.769  1.00 14.20           N
ATOM    155  CA  ASN C  19      22.315  10.589  53.086  1.00 14.35           C
ATOM    156  C   ASN C  19      22.767  11.708  54.004  1.00 15.68           C
ATOM    157  O   ASN C  19      22.146  11.969  55.033  1.00 14.36           O
ATOM    158  CB  ASN C  19      21.641  11.221  51.863  1.00 16.15           C
ATOM    159  CG  ASN C  19      21.022  10.195  50.936  1.00 18.24           C
ATOM    160  OD1 ASN C  19      21.726   9.456  50.247  1.00 21.22           O
ATOM    161  ND2 ASN C  19      19.696  10.141  50.919  1.00 16.50           N
ATOM    162  N   HIS C  20      23.859  12.367  53.634  1.00 16.08           N
ATOM    163  CA  HIS C  20      24.339  13.491  54.412  1.00 17.37           C
ATOM    164  C   HIS C  20      23.553  14.745  54.059  1.00 17.86           C
ATOM    165  O   HIS C  20      23.508  15.149  52.896  1.00 18.92           O
ATOM    166  CB  HIS C  20      25.823  13.745  54.159  1.00 19.32           C
ATOM    167  CG  HIS C  20      26.337  14.966  54.851  1.00 21.30           C
ATOM    168  ND1 HIS C  20      26.376  15.079  56.225  1.00 23.65           N
ATOM    169  CD2 HIS C  20      26.770  16.153  54.363  1.00 22.92           C
ATOM    170  CE1 HIS C  20      26.808  16.284  56.553  1.00 23.92           C
ATOM    171  NE2 HIS C  20      27.053  16.955  55.441  1.00 23.59           N
ATOM    172  N   CYS C  21      22.926  15.350  55.062  1.00 16.47           N
ATOM    173  CA  CYS C  21      22.133  16.555  54.846  1.00 16.45           C
ATOM    174  C   CYS C  21      22.782  17.775  55.464  1.00 16.05           C
ATOM    175  O   CYS C  21      23.352  17.709  56.553  1.00 17.62           O
ATOM    176  CB  CYS C  21      20.735  16.408  55.448  1.00 14.46           C
ATOM    177  SG  CYS C  21      19.639  15.315  54.500  1.00 15.71           S
ATOM    178  N   GLU C  22      22.687  18.895  54.756  1.00 14.41           N
ATOM    179  CA  GLU C  22      23.202  20.161  55.248  1.00 14.71           C
ATOM    180  C   GLU C  22      22.058  21.031  55.751  1.00 14.51           C
ATOM    181  O   GLU C  22      22.277  22.064  56.381  1.00 17.97           O
ATOM    182  CB  GLU C  22      23.966  20.896  54.146  1.00 15.83           C
ATOM    183  CG  GLU C  22      25.343  20.322  53.842  1.00 19.24           C
ATOM    184  CD  GLU C  22      26.304  20.440  55.015  1.00 22.29           C
ATOM    185  OE1 GLU C  22      26.216  21.438  55.762  1.00 22.82           O
ATOM    186  OE2 GLU C  22      27.159  19.545  55.180  1.00 23.12           O
ATOM    187  N   ARG C  23      20.834  20.609  55.451  1.00 12.23           N
ATOM    188  CA  ARG C  23      19.636  21.316  55.901  1.00 11.04           C
ATOM    189  C   ARG C  23      18.902  20.496  56.946  1.00 12.00           C
ATOM    190  O   ARG C  23      19.010  19.269  56.966  1.00 12.81           O
ATOM    191  CB  ARG C  23      18.641  21.539  54.746  1.00 10.32           C
ATOM    192  CG  ARG C  23      19.125  22.397  53.580  1.00  9.32           C
ATOM    193  CD  ARG C  23      19.421  23.836  54.004  1.00 11.14           C
ATOM    194  NE  ARG C  23      18.218  24.588  54.376  1.00 11.33           N
ATOM    195  CZ  ARG C  23      17.409  25.197  53.513  1.00 11.08           C
ATOM    196  NH1 ARG C  23      17.667  25.152  52.212  1.00 10.53           N
ATOM    197  NH2 ARG C  23      16.335  25.856  53.952  1.00 10.77           N
ATOM    198  N   ILE C  24      18.178  21.170  57.834  1.00 12.49           N
ATOM    199  CA  ILE C  24      17.360  20.460  58.805  1.00 13.49           C
ATOM    200  C   ILE C  24      16.214  19.787  58.069  1.00 12.31           C
ATOM    201  O   ILE C  24      15.565  20.418  57.240  1.00 12.63           O
ATOM    202  CB  ILE C  24      16.765  21.431  59.865  1.00 14.47           C
ATOM    203  CG1 ILE C  24      17.887  22.052  60.703  1.00 15.31           C
ATOM    204  CG2 ILE C  24      15.773  20.693  60.758  1.00 14.02           C
ATOM    205  CD1 ILE C  24      18.669  21.061  61.537  1.00 15.66           C
ATOM    206  N   ALA C  25      15.985  18.506  58.337  1.00 12.11           N
ATOM    207  CA  ALA C  25      14.928  17.773  57.645  1.00 12.55           C
ATOM    208  C   ALA C  25      13.543  18.280  58.029  1.00 13.23           C
ATOM    209  O   ALA C  25      13.168  18.247  59.199  1.00 14.12           O
ATOM    210  CB  ALA C  25      15.033  16.286  57.950  1.00 11.87           C
ATOM    211  N   PRO C  26      12.769  18.783  57.049  1.00 11.94           N
ATOM    212  CA  PRO C  26      11.422  19.267  57.370  1.00 11.61           C
ATOM    213  C   PRO C  26      10.558  18.089  57.804  1.00 11.37           C
ATOM    214  O   PRO C  26      10.799  16.959  57.385  1.00  9.87           O
ATOM    215  CB  PRO C  26      10.935  19.841  56.043  1.00 12.18           C
ATOM    216  CG  PRO C  26      12.197  20.284  55.379  1.00 12.07           C
ATOM    217  CD  PRO C  26      13.137  19.142  55.667  1.00 10.92           C
ATOM    218  N   ASN C  27       9.559  18.350  58.643  1.00 10.29           N
ATOM    219  CA  ASN C  27       8.656  17.290  59.100  1.00 13.57           C
ATOM    220  C   ASN C  27       7.483  17.132  58.143  1.00 13.44           C
ATOM    221  O   ASN C  27       6.335  16.976  58.556  1.00 13.33           O
ATOM    222  CB  ASN C  27       8.128  17.577  60.511  1.00 18.30           C
ATOM    223  CG  ASN C  27       7.177  16.495  61.003  1.00 22.92           C
ATOM    224  OD1 ASN C  27       7.521  15.313  61.022  1.00 25.94           O
ATOM    225  ND2 ASN C  27       5.973  16.895  61.396  1.00 25.99           N
ATOM    226  N   ASN C  28       7.787  17.170  56.854  1.00 11.50           N
ATOM    227  CA  ASN C  28       6.779  17.035  55.821  1.00 10.75           C
ATOM    228  C   ASN C  28       7.429  16.581  54.537  1.00 10.91           C
ATOM    229  O   ASN C  28       8.633  16.766  54.354  1.00 10.84           O
ATOM    230  CB  ASN C  28       6.098  18.385  55.608  1.00 10.67           C
ATOM    231  CG  ASN C  28       4.695  18.263  55.041  1.00 11.36           C
ATOM    232  OD1 ASN C  28       4.190  17.167  54.795  1.00 11.99           O
ATOM    233  ND2 ASN C  28       4.065  19.418  54.847  1.00 12.85           N
ATOM    234  N   PHE C  29       6.652  15.975  53.649  1.00 10.34           N
ATOM    235  CA  PHE C  29       7.206  15.527  52.387  1.00  9.34           C
ATOM    236  C   PHE C  29       7.665  16.706  51.557  1.00 10.46           C
ATOM    237  O   PHE C  29       7.066  17.782  51.598  1.00 10.39           O
ATOM    238  CB  PHE C  29       6.187  14.715  51.578  1.00  9.04           C
ATOM    239  CG  PHE C  29       5.878  13.375  52.169  1.00  8.86           C
ATOM    240  CD1 PHE C  29       4.921  13.248  53.166  1.00  9.97           C
ATOM    241  CD2 PHE C  29       6.567  12.239  51.748  1.00  9.36           C
ATOM    242  CE1 PHE C  29       4.650  12.014  53.743  1.00  8.22           C
ATOM    243  CE2 PHE C  29       6.308  10.995  52.320  1.00 10.06           C
ATOM    244  CZ  PHE C  29       5.347  10.882  53.321  1.00  9.09           C
ATOM    245  N   THR C  30       8.763  16.512  50.840  1.00  8.97           N
ATOM    246  CA  THR C  30       9.288  17.534  49.953  1.00  8.29           C
ATOM    247  C   THR C  30       9.485  16.950  48.569  1.00  8.05           C
ATOM    248  O   THR C  30       9.485  15.732  48.403  1.00  7.79           O
ATOM    249  CB  THR C  30      10.631  18.096  50.447  1.00  9.84           C
ATOM    250  OG1 THR C  30      11.580  17.033  50.546  1.00  9.47           O
ATOM    251  CG2 THR C  30      10.464  18.769  51.801  1.00 10.34           C
ATOM    252  N   ILE C  31       9.629  17.809  47.570  1.00  8.29           N
ATOM    253  CA  ILE C  31       9.808  17.335  46.208  1.00  7.45           C
ATOM    254  C   ILE C  31      11.236  16.865  45.960  1.00  7.58           C
ATOM    255  O   ILE C  31      12.198  17.559  46.298  1.00  9.55           O
ATOM    256  CB  ILE C  31       9.522  18.444  45.188  1.00  7.78           C
ATOM    257  CG1 ILE C  31       8.081  18.929  45.334  1.00  7.96           C
ATOM    258  CG2 ILE C  31       9.800  17.933  43.776  1.00  7.45           C
ATOM    259  CD1 ILE C  31       7.810  20.233  44.605  1.00 11.91           C
ATOM    260  N   HIS C  32      11.365  15.668  45.396  1.00  8.36           N
ATOM    261  CA  HIS C  32      12.670  15.143  45.004  1.00 10.54           C
ATOM    262  C   HIS C  32      12.857  15.352  43.517  1.00 11.60           C
ATOM    263  O   HIS C  32      13.955  15.646  43.037  1.00 12.92           O
ATOM    264  CB  HIS C  32      12.779  13.649  45.302  1.00 13.36           C
ATOM    265  CG  HIS C  32      14.083  13.054  44.875  1.00 18.92           C
ATOM    266  ND1 HIS C  32      15.296  13.515  45.340  1.00 21.56           N
ATOM    267  CD2 HIS C  32      14.367  12.051  44.011  1.00 22.12           C
ATOM    268  CE1 HIS C  32      16.272  12.822  44.778  1.00 22.55           C
ATOM    269  NE2 HIS C  32      15.735  11.928  43.968  1.00 24.19           N
ATOM    270  N   GLY C  33      11.755  15.213  42.790  1.00 10.11           N
ATOM    271  CA  GLY C  33      11.777  15.422  41.360  1.00 10.45           C
ATOM    272  C   GLY C  33      10.432  15.244  40.685  1.00 10.67           C
ATOM    273  O   GLY C  33       9.432  14.851  41.291  1.00 10.60           O
ATOM    274  N   LEU C  34      10.419  15.614  39.411  1.00  9.29           N
ATOM    275  CA  LEU C  34       9.276  15.451  38.530  1.00  9.08           C
ATOM    276  C   LEU C  34       9.793  14.844  37.249  1.00  9.37           C
ATOM    277  O   LEU C  34      10.379  15.539  36.417  1.00 10.31           O
ATOM    278  CB  LEU C  34       8.605  16.808  38.274  1.00  9.22           C
ATOM    279  CG  LEU C  34       7.324  16.803  37.432  1.00  9.36           C
ATOM    280  CD1 LEU C  34       6.286  15.878  38.056  1.00 12.38           C
ATOM    281  CD2 LEU C  34       6.778  18.221  37.316  1.00 11.14           C
ATOM    282  N   TRP C  35       9.608  13.537  37.101  1.00  9.91           N
ATOM    283  CA  TRP C  35      10.263  12.822  36.011  1.00 10.61           C
ATOM    284  C   TRP C  35       9.355  12.396  34.865  1.00 10.09           C
ATOM    285  O   TRP C  35       8.456  11.569  35.033  1.00 11.26           O
ATOM    286  CB  TRP C  35      10.957  11.565  36.561  1.00 11.41           C
ATOM    287  CG  TRP C  35      11.873  11.813  37.723  1.00 14.21           C
ATOM    288  CD1 TRP C  35      12.483  12.987  38.053  1.00 14.37           C
ATOM    289  CD2 TRP C  35      12.310  10.851  38.689  1.00 17.46           C
ATOM    290  NE1 TRP C  35      13.275  12.817  39.165  1.00 16.25           N
ATOM    291  CE2 TRP C  35      13.184  11.515  39.576  1.00 15.73           C
ATOM    292  CE3 TRP C  35      12.046   9.491  38.893  1.00 19.16           C
ATOM    293  CZ2 TRP C  35      13.798  10.864  40.653  1.00 18.60           C
ATOM    294  CZ3 TRP C  35      12.659   8.843  39.966  1.00 19.35           C
ATOM    295  CH2 TRP C  35      13.522   9.533  40.828  1.00 18.98           C
ATOM    296  N   PRO C  36       9.581  12.967  33.671  1.00 10.59           N
ATOM    297  CA  PRO C  36       8.765  12.539  32.537  1.00 11.19           C
ATOM    298  C   PRO C  36       9.339  11.155  32.251  1.00 12.62           C
ATOM    299  O   PRO C  36      10.555  10.970  32.343  1.00 15.45           O
ATOM    300  CB  PRO C  36       9.150  13.528  31.437  1.00 12.52           C
ATOM    301  CG  PRO C  36       9.565  14.745  32.187  1.00 10.88           C
ATOM    302  CD  PRO C  36      10.353  14.177  33.341  1.00  8.75           C
ATOM    303  N   ASP C  37       8.510  10.172  31.927  1.00 14.06           N
ATOM    304  CA  ASP C  37       9.083   8.853  31.728  1.00 15.49           C
ATOM    305  C   ASP C  37       8.243   7.967  30.837  1.00 15.55           C
ATOM    306  O   ASP C  37       7.163   8.337  30.370  1.00 15.60           O
ATOM    307  CB  ASP C  37       9.253   8.154  33.085  1.00 15.87           C
ATOM    308  CG  ASP C  37      10.586   7.437  33.221  1.00 17.96           C
ATOM    309  OD1 ASP C  37      11.105   6.932  32.205  1.00 19.12           O
ATOM    310  OD2 ASP C  37      11.109   7.367  34.356  1.00 19.43           O
ATOM    311  N   ASN C  38       8.796   6.785  30.596  1.00 17.49           N
ATOM    312  CA  ASN C  38       8.161   5.726  29.842  1.00 18.76           C
ATOM    313  C   ASN C  38       8.212   4.447  30.665  1.00 20.35           C
ATOM    314  O   ASN C  38       9.115   4.275  31.485  1.00 20.50           O
ATOM    315  CB  ASN C  38       8.889   5.499  28.514  1.00 19.77           C
ATOM    316  CG  ASN C  38       8.812   6.697  27.591  1.00 20.27           C
ATOM    317  OD1 ASN C  38       7.732   7.225  27.324  1.00 20.35           O
ATOM    318  ND2 ASN C  38       9.964   7.128  27.089  1.00 21.22           N
ATOM    319  N   VAL C  39       7.246   3.560  30.471  1.00 22.71           N
ATOM    320  CA  VAL C  39       7.213   2.317  31.228  1.00 25.12           C
ATOM    321  C   VAL C  39       8.383   1.410  30.853  1.00 27.12           C
ATOM    322  O   VAL C  39       9.037   0.833  31.723  1.00 27.40           O
ATOM    323  CB  VAL C  39       5.892   1.558  30.990  1.00 26.10           C
ATOM    324  CG1 VAL C  39       5.833   0.322  31.877  1.00 25.77           C
ATOM    325  CG2 VAL C  39       4.713   2.475  31.276  1.00 25.25           C
ATOM    326  N   LYS C  40       8.647   1.303  29.555  1.00 29.30           N
ATOM    327  CA  LYS C  40       9.722   0.459  29.042  1.00 31.22           C
ATOM    328  C   LYS C  40      11.072   0.817  29.660  1.00 31.84           C
ATOM    329  O   LYS C  40      11.452   0.277  30.698  1.00 32.81           O
ATOM    330  CB  LYS C  40       9.803   0.579  27.516  1.00 32.03           C
ATOM    331  CG  LYS C  40       9.815   2.011  26.998  1.00 34.27           C
ATOM    332  CD  LYS C  40      10.005   2.053  25.492  1.00 36.44           C
ATOM    333  CE  LYS C  40       9.795   3.458  24.947  1.00 37.09           C
ATOM    334  NZ  LYS C  40       8.385   3.907  25.122  1.00 36.98           N
ATOM    335  N   THR C  41      11.796   1.722  29.009  1.00 31.96           N
ATOM    336  CA  THR C  41      13.109   2.135  29.481  1.00 31.07           C
ATOM    337  C   THR C  41      13.057   3.522  30.110  1.00 29.83           C
ATOM    338  O   THR C  41      12.217   4.346  29.751  1.00 28.64           O
ATOM    339  CB  THR C  41      14.131   2.133  28.322  1.00 32.66           C
ATOM    340  OG1 THR C  41      15.418   2.529  28.810  1.00 35.23           O
ATOM    341  CG2 THR C  41      13.691   3.083  27.221  1.00 33.93           C
ATOM    342  N   ARG C  42      13.960   3.775  31.050  1.00 28.23           N
ATOM    343  CA  ARG C  42      14.003   5.058  31.736  1.00 26.60           C
ATOM    344  C   ARG C  42      14.397   6.190  30.796  1.00 24.38           C
ATOM    345  O   ARG C  42      15.355   6.079  30.030  1.00 24.64           O
ATOM    346  CB  ARG C  42      14.968   4.989  32.921  1.00 29.43           C
ATOM    347  CG  ARG C  42      14.414   4.194  34.097  1.00 33.07           C
ATOM    348  CD  ARG C  42      13.260   4.936  34.768  1.00 35.60           C
ATOM    349  NE  ARG C  42      12.065   4.109  34.931  1.00 38.91           N
ATOM    350  CZ  ARG C  42      11.224   3.796  33.949  1.00 39.69           C
ATOM    351  NH1 ARG C  42      11.439   4.239  32.721  1.00 41.38           N
ATOM    352  NH2 ARG C  42      10.163   3.040  34.197  1.00 40.59           N
ATOM    353  N   LEU C  43      13.631   7.273  30.853  1.00 20.85           N
ATOM    354  CA  LEU C  43      13.881   8.453  30.038  1.00 19.03           C
ATOM    355  C   LEU C  43      14.666   9.488  30.838  1.00 17.33           C
ATOM    356  O   LEU C  43      14.275   9.837  31.951  1.00 14.22           O
ATOM    357  CB  LEU C  43      12.542   9.043  29.596  1.00 19.76           C
ATOM    358  CG  LEU C  43      12.541  10.178  28.579  1.00 19.67           C
ATOM    359  CD1 LEU C  43      13.290   9.742  27.324  1.00 20.54           C
ATOM    360  CD2 LEU C  43      11.103  10.554  28.256  1.00 20.76           C
ATOM    361  N   HIS C  44      15.777   9.967  30.283  1.00 15.37           N
ATOM    362  CA  HIS C  44      16.608  10.943  30.986  1.00 15.69           C
ATOM    363  C   HIS C  44      17.621  11.598  30.054  1.00 15.46           C
ATOM    364  O   HIS C  44      17.942  11.062  28.994  1.00 14.83           O
ATOM    365  CB  HIS C  44      17.345  10.258  32.143  1.00 18.09           C
ATOM    366  CG  HIS C  44      18.280   9.171  31.707  1.00 20.00           C
ATOM    367  ND1 HIS C  44      19.607   9.402  31.418  1.00 21.76           N
ATOM    368  CD2 HIS C  44      18.070   7.852  31.483  1.00 21.76           C
ATOM    369  CE1 HIS C  44      20.175   8.272  31.035  1.00 22.71           C
ATOM    370  NE2 HIS C  44      19.264   7.316  31.065  1.00 22.01           N
ATOM    371  N   ASN C  45      18.123  12.759  30.469  1.00 15.75           N
ATOM    372  CA  ASN C  45      19.113  13.506  29.699  1.00 16.32           C
ATOM    373  C   ASN C  45      18.698  13.639  28.243  1.00 16.24           C
ATOM    374  O   ASN C  45      19.450  13.287  27.332  1.00 17.50           O
ATOM    375  CB  ASN C  45      20.481  12.828  29.790  1.00 17.30           C
ATOM    376  CG  ASN C  45      21.035  12.823  31.200  1.00 19.32           C
ATOM    377  OD1 ASN C  45      21.256  11.766  31.794  1.00 22.89           O
ATOM    378  ND2 ASN C  45      21.259  14.011  31.748  1.00 20.41           N
ATOM    379  N   CYS C  46      17.493  14.155  28.031  1.00 17.74           N
ATOM    380  CA  CYS C  46      16.967  14.354  26.694  1.00 18.87           C
ATOM    381  C   CYS C  46      17.628  15.557  26.027  1.00 21.01           C
ATOM    382  O   CYS C  46      18.008  16.519  26.696  1.00 20.15           O
ATOM    383  CB  CYS C  46      15.444  14.531  26.773  1.00 19.60           C
ATOM    384  SG  CYS C  46      14.595  13.038  27.406  1.00 21.59           S
ATOM    385  N   LYS C  47      17.790  15.488  24.710  1.00 22.33           N
ATOM    386  CA  LYS C  47      18.410  16.576  23.968  1.00 23.98           C
ATOM    387  C   LYS C  47      17.361  17.427  23.266  1.00 23.62           C
ATOM    388  O   LYS C  47      16.305  16.932  22.877  1.00 26.00           O
ATOM    389  CB  LYS C  47      19.405  16.021  22.942  1.00 26.81           C
ATOM    390  CG  LYS C  47      20.495  15.147  23.546  1.00 28.63           C
ATOM    391  CD  LYS C  47      21.322  15.902  24.580  1.00 31.10           C
ATOM    392  CE  LYS C  47      22.341  14.982  25.240  1.00 33.17           C
ATOM    393  NZ  LYS C  47      23.167  15.692  26.258  1.00 34.67           N
ATOM    394  N   PRO C  48      17.642  18.728  23.098  1.00 22.99           N
ATOM    395  CA  PRO C  48      18.891  19.335  23.557  1.00 22.79           C
ATOM    396  C   PRO C  48      18.836  19.717  25.029  1.00 21.19           C
ATOM    397  O   PRO C  48      17.755  19.895  25.596  1.00 20.52           O
ATOM    398  CB  PRO C  48      19.018  20.558  22.659  1.00 22.48           C
ATOM    399  CG  PRO C  48      17.592  21.000  22.545  1.00 23.03           C
ATOM    400  CD  PRO C  48      16.858  19.688  22.300  1.00 22.96           C
ATOM    401  N   LYS C  49      20.006  19.822  25.649  1.00 22.23           N
ATOM    402  CA  LYS C  49      20.094  20.233  27.039  1.00 22.87           C
ATOM    403  C   LYS C  49      19.546  21.645  27.195  1.00 21.98           C
ATOM    404  O   LYS C  49      20.002  22.572  26.524  1.00 21.43           O
ATOM    405  CB  LYS C  49      21.551  20.182  27.498  1.00 25.63           C
ATOM    406  CG  LYS C  49      22.147  18.785  27.451  1.00 28.50           C
ATOM    407  CD  LYS C  49      23.658  18.807  27.277  1.00 31.96           C
ATOM    408  CE  LYS C  49      24.343  19.627  28.352  1.00 32.72           C
ATOM    409  NZ  LYS C  49      25.826  19.507  28.255  1.00 32.40           N
ATOM    410  N   PRO C  50      18.544  21.823  28.065  1.00 21.68           N
ATOM    411  CA  PRO C  50      17.921  23.128  28.302  1.00 22.04           C
ATOM    412  C   PRO C  50      18.732  24.035  29.225  1.00 23.60           C
ATOM    413  O   PRO C  50      19.199  23.607  30.280  1.00 25.45           O
ATOM    414  CB  PRO C  50      16.581  22.748  28.908  1.00 20.78           C
ATOM    415  CG  PRO C  50      16.957  21.568  29.761  1.00 20.78           C
ATOM    416  CD  PRO C  50      17.882  20.773  28.863  1.00 19.82           C
ATOM    417  N   THR C  51      18.891  25.293  28.826  1.00 23.89           N
ATOM    418  CA  THR C  51      19.625  26.249  29.643  1.00 24.67           C
ATOM    419  C   THR C  51      18.874  26.537  30.933  1.00 21.54           C
ATOM    420  O   THR C  51      17.659  26.722  30.927  1.00 22.32           O
ATOM    421  CB  THR C  51      19.867  27.584  28.904  1.00 27.15           C
ATOM    422  OG1 THR C  51      18.641  28.048  28.322  1.00 30.06           O
ATOM    423  CG2 THR C  51      20.927  27.412  27.829  1.00 29.21           C
ATOM    424  N   TYR C  52      19.601  26.551  32.044  1.00 20.48           N
ATOM    425  CA  TYR C  52      18.991  26.808  33.338  1.00 17.42           C
ATOM    426  C   TYR C  52      19.243  28.235  33.787  1.00 16.87           C
ATOM    427  O   TYR C  52      20.378  28.710  33.771  1.00 15.62           O
ATOM    428  CB  TYR C  52      19.556  25.856  34.396  1.00 15.68           C
ATOM    429  CG  TYR C  52      18.930  26.011  35.775  1.00 13.02           C
ATOM    430  CD1 TYR C  52      17.741  25.356  36.103  1.00 12.46           C
ATOM    431  CD2 TYR C  52      19.521  26.822  36.742  1.00 11.06           C
ATOM    432  CE1 TYR C  52      17.161  25.504  37.361  1.00 10.34           C
ATOM    433  CE2 TYR C  52      18.949  26.977  38.001  1.00  9.36           C
ATOM    434  CZ  TYR C  52      17.773  26.315  38.302  1.00 10.39           C
ATOM    435  OH  TYR C  52      17.207  26.464  39.543  1.00 10.02           O
ATOM    436  N   SER C  53      18.169  28.921  34.161  1.00 15.14           N
ATOM    437  CA  SER C  53      18.251  30.271  34.686  1.00 16.63           C
ATOM    438  C   SER C  53      18.005  30.244  36.183  1.00 15.01           C
ATOM    439  O   SER C  53      17.115  29.541  36.651  1.00 15.25           O
ATOM    440  CB  SER C  53      17.214  31.165  34.009  1.00 19.38           C
ATOM    441  OG  SER C  53      17.433  31.200  32.612  1.00 22.91           O
ATOM    442  N   TYR C  54      18.801  30.987  36.941  1.00 14.51           N
ATOM    443  CA  TYR C  54      18.660  30.974  38.385  1.00 14.04           C
ATOM    444  C   TYR C  54      17.401  31.701  38.842  1.00 13.61           C
ATOM    445  O   TYR C  54      17.139  32.837  38.447  1.00 15.39           O
ATOM    446  CB  TYR C  54      19.929  31.540  39.036  1.00 15.62           C
ATOM    447  CG  TYR C  54      21.145  30.699  38.697  1.00 17.57           C
ATOM    448  CD1 TYR C  54      21.839  30.888  37.498  1.00 19.46           C
ATOM    449  CD2 TYR C  54      21.552  29.659  39.532  1.00 18.97           C
ATOM    450  CE1 TYR C  54      22.908  30.058  37.139  1.00 20.20           C
ATOM    451  CE2 TYR C  54      22.616  28.822  39.181  1.00 20.54           C
ATOM    452  CZ  TYR C  54      23.287  29.028  37.984  1.00 22.01           C
ATOM    453  OH  TYR C  54      24.329  28.199  37.629  1.00 23.63           O
ATOM    454  N   PHE C  55      16.613  31.017  39.665  1.00 11.42           N
ATOM    455  CA  PHE C  55      15.374  31.572  40.196  1.00 10.77           C
ATOM    456  C   PHE C  55      15.642  32.637  41.257  1.00 11.24           C
ATOM    457  O   PHE C  55      16.675  32.629  41.930  1.00 10.84           O
ATOM    458  CB  PHE C  55      14.517  30.470  40.827  1.00  9.81           C
ATOM    459  CG  PHE C  55      13.914  29.512  39.830  1.00 10.61           C
ATOM    460  CD1 PHE C  55      14.261  28.161  39.842  1.00 10.35           C
ATOM    461  CD2 PHE C  55      12.967  29.951  38.907  1.00 11.89           C
ATOM    462  CE1 PHE C  55      13.673  27.258  38.953  1.00 11.66           C
ATOM    463  CE2 PHE C  55      12.374  29.057  38.014  1.00 10.96           C
ATOM    464  CZ  PHE C  55      12.726  27.707  38.039  1.00 11.44           C
ATOM    465  N   THR C  56      14.692  33.554  41.393  1.00 12.78           N
ATOM    466  CA  THR C  56      14.773  34.616  42.385  1.00 13.96           C
ATOM    467  C   THR C  56      13.403  34.884  42.985  1.00 13.41           C
ATOM    468  O   THR C  56      12.404  34.312  42.551  1.00 14.22           O
ATOM    469  CB  THR C  56      15.271  35.953  41.776  1.00 15.84           C
ATOM    470  OG1 THR C  56      14.353  36.390  40.763  1.00 18.05           O
ATOM    471  CG2 THR C  56      16.656  35.790  41.171  1.00 16.88           C
ATOM    472  N   GLY C  57      13.370  35.735  44.004  1.00 13.83           N
ATOM    473  CA  GLY C  57      12.112  36.116  44.626  1.00 15.88           C
ATOM    474  C   GLY C  57      11.169  35.044  45.138  1.00 17.18           C
ATOM    475  O   GLY C  57      11.573  34.136  45.865  1.00 16.65           O
ATOM    476  N   LYS C  58       9.899  35.154  44.754  1.00 15.85           N
ATOM    477  CA  LYS C  58       8.871  34.223  45.213  1.00 16.87           C
ATOM    478  C   LYS C  58       9.167  32.786  44.809  1.00 15.04           C
ATOM    479  O   LYS C  58       9.104  31.884  45.643  1.00 14.09           O
ATOM    480  CB  LYS C  58       7.492  34.619  44.678  1.00 19.53           C
ATOM    481  CG  LYS C  58       6.365  33.735  45.200  1.00 22.82           C
ATOM    482  CD  LYS C  58       5.028  34.119  44.587  1.00 25.92           C
ATOM    483  CE  LYS C  58       3.885  33.294  45.163  1.00 27.69           C
ATOM    484  NZ  LYS C  58       4.019  31.836  44.883  1.00 29.71           N
ATOM    485  N   MET C  59       9.455  32.563  43.530  1.00 14.34           N
ATOM    486  CA  MET C  59       9.742  31.211  43.058  1.00 12.70           C
ATOM    487  C   MET C  59      10.888  30.594  43.848  1.00 12.64           C
ATOM    488  O   MET C  59      10.846  29.415  44.205  1.00 10.59           O
ATOM    489  CB  MET C  59      10.075  31.214  41.562  1.00 14.74           C
ATOM    490  CG  MET C  59      10.373  29.831  40.982  1.00 15.21           C
ATOM    491  SD  MET C  59       9.014  28.627  41.141  1.00 19.47           S
ATOM    492  CE  MET C  59       8.250  28.774  39.537  1.00 20.45           C
ATOM    493  N   LEU C  60      11.913  31.394  44.124  1.00 11.83           N
ATOM    494  CA  LEU C  60      13.052  30.915  44.885  1.00 10.66           C
ATOM    495  C   LEU C  60      12.636  30.520  46.302  1.00 10.65           C
ATOM    496  O   LEU C  60      13.016  29.458  46.790  1.00 10.91           O
ATOM    497  CB  LEU C  60      14.161  31.975  44.921  1.00  9.89           C
ATOM    498  CG  LEU C  60      15.389  31.671  45.787  1.00 12.06           C
ATOM    499  CD1 LEU C  60      15.958  30.295  45.458  1.00 11.80           C
ATOM    500  CD2 LEU C  60      16.433  32.748  45.542  1.00 12.49           C
ATOM    501  N   ASN C  61      11.846  31.367  46.957  1.00 10.95           N
ATOM    502  CA  ASN C  61      11.387  31.054  48.304  1.00 11.64           C
ATOM    503  C   ASN C  61      10.483  29.829  48.306  1.00 10.75           C
ATOM    504  O   ASN C  61      10.544  29.004  49.217  1.00 11.21           O
ATOM    505  CB  ASN C  61      10.627  32.231  48.921  1.00 12.38           C
ATOM    506  CG  ASN C  61      11.536  33.382  49.279  1.00 15.08           C
ATOM    507  OD1 ASN C  61      12.658  33.179  49.746  1.00 18.03           O
ATOM    508  ND2 ASN C  61      11.053  34.603  49.078  1.00 16.22           N
ATOM    509  N   ASP C  62       9.636  29.715  47.288  1.00 11.07           N
ATOM    510  CA  ASP C  62       8.727  28.581  47.190  1.00 10.44           C
ATOM    511  C   ASP C  62       9.492  27.277  47.008  1.00 10.34           C
ATOM    512  O   ASP C  62       9.193  26.276  47.660  1.00 10.47           O
ATOM    513  CB  ASP C  62       7.745  28.750  46.023  1.00 12.51           C
ATOM    514  CG  ASP C  62       6.672  29.796  46.294  1.00 16.48           C
ATOM    515  OD1 ASP C  62       6.430  30.127  47.471  1.00 18.45           O
ATOM    516  OD2 ASP C  62       6.055  30.274  45.321  1.00 19.23           O
ATOM    517  N   LEU C  63      10.498  27.297  46.139  1.00  9.50           N
ATOM    518  CA  LEU C  63      11.276  26.097  45.869  1.00  7.99           C
ATOM    519  C   LEU C  63      12.152  25.712  47.049  1.00  9.34           C
ATOM    520  O   LEU C  63      12.305  24.530  47.345  1.00  9.21           O
ATOM    521  CB  LEU C  63      12.129  26.278  44.612  1.00  8.41           C
ATOM    522  CG  LEU C  63      11.318  26.267  43.313  1.00  9.09           C
ATOM    523  CD1 LEU C  63      12.217  26.681  42.154  1.00 11.46           C
ATOM    524  CD2 LEU C  63      10.722  24.880  43.090  1.00 10.71           C
ATOM    525  N   ASP C  64      12.728  26.697  47.731  1.00  9.54           N
ATOM    526  CA  ASP C  64      13.583  26.378  48.868  1.00  9.26           C
ATOM    527  C   ASP C  64      12.808  25.641  49.948  1.00  9.48           C
ATOM    528  O   ASP C  64      13.371  24.834  50.686  1.00 11.14           O
ATOM    529  CB  ASP C  64      14.230  27.621  49.469  1.00 11.02           C
ATOM    530  CG  ASP C  64      15.207  27.266  50.567  1.00 13.05           C
ATOM    531  OD1 ASP C  64      14.920  27.540  51.752  1.00 15.70           O
ATOM    532  OD2 ASP C  64      16.257  26.677  50.248  1.00 10.92           O
ATOM    533  N   LYS C  65      11.511  25.922  50.044  1.00  8.77           N
ATOM    534  CA  LYS C  65      10.681  25.263  51.031  1.00  9.73           C
ATOM    535  C   LYS C  65      10.136  23.925  50.516  1.00 10.16           C
ATOM    536  O   LYS C  65      10.375  22.882  51.117  1.00 11.93           O
ATOM    537  CB  LYS C  65       9.501  26.157  51.436  1.00  9.78           C
ATOM    538  CG  LYS C  65       8.527  25.476  52.390  1.00 13.51           C
ATOM    539  CD  LYS C  65       7.322  26.356  52.701  1.00 16.04           C
ATOM    540  CE  LYS C  65       6.344  25.614  53.600  1.00 19.62           C
ATOM    541  NZ  LYS C  65       5.134  26.427  53.921  1.00 23.53           N
ATOM    542  N   HIS C  66       9.446  23.960  49.381  1.00 10.10           N
ATOM    543  CA  HIS C  66       8.770  22.773  48.854  1.00 10.46           C
ATOM    544  C   HIS C  66       9.700  21.803  48.143  1.00  8.76           C
ATOM    545  O   HIS C  66       9.397  20.615  48.056  1.00  8.37           O
ATOM    546  CB  HIS C  66       7.630  23.201  47.940  1.00 11.13           C
ATOM    547  CG  HIS C  66       6.559  23.955  48.659  1.00 12.00           C
ATOM    548  ND1 HIS C  66       6.361  25.312  48.505  1.00 16.15           N
ATOM    549  CD2 HIS C  66       5.668  23.547  49.591  1.00 11.44           C
ATOM    550  CE1 HIS C  66       5.393  25.704  49.315  1.00 12.54           C
ATOM    551  NE2 HIS C  66       4.956  24.653  49.986  1.00 15.08           N
ATOM    552  N   TRP C  67      10.798  22.314  47.601  1.00  7.77           N
ATOM    553  CA  TRP C  67      11.796  21.485  46.925  1.00  8.35           C
ATOM    554  C   TRP C  67      13.156  21.712  47.570  1.00  8.89           C
ATOM    555  O   TRP C  67      14.170  21.874  46.894  1.00  8.61           O
ATOM    556  CB  TRP C  67      11.859  21.848  45.432  1.00  7.84           C
ATOM    557  CG  TRP C  67      12.477  20.790  44.531  1.00  7.77           C
ATOM    558  CD1 TRP C  67      13.525  19.956  44.824  1.00 10.74           C
ATOM    559  CD2 TRP C  67      12.119  20.514  43.171  1.00  9.45           C
ATOM    560  NE1 TRP C  67      13.839  19.182  43.727  1.00  9.69           N
ATOM    561  CE2 TRP C  67      12.992  19.506  42.700  1.00  8.48           C
ATOM    562  CE3 TRP C  67      11.146  21.024  42.303  1.00  9.55           C
ATOM    563  CZ2 TRP C  67      12.919  18.997  41.400  1.00 10.85           C
ATOM    564  CZ3 TRP C  67      11.073  20.520  41.010  1.00 10.34           C
ATOM    565  CH2 TRP C  67      11.956  19.516  40.572  1.00 11.71           C
ATOM    566  N   MET C  68      13.165  21.725  48.897  1.00  9.00           N
ATOM    567  CA  MET C  68      14.382  21.990  49.638  1.00  9.46           C
ATOM    568  C   MET C  68      15.516  21.081  49.198  1.00  8.09           C
ATOM    569  O   MET C  68      15.353  19.864  49.109  1.00  8.13           O
ATOM    570  CB  MET C  68      14.136  21.829  51.139  1.00  8.95           C
ATOM    571  CG  MET C  68      15.246  22.417  51.998  1.00  9.87           C
ATOM    572  SD  MET C  68      14.912  22.321  53.766  1.00 12.16           S
ATOM    573  CE  MET C  68      13.578  23.524  53.956  1.00 10.95           C
ATOM    574  N   GLN C  69      16.657  21.688  48.890  1.00  7.58           N
ATOM    575  CA  GLN C  69      17.846  20.938  48.508  1.00  7.34           C
ATOM    576  C   GLN C  69      18.596  20.536  49.774  1.00  7.31           C
ATOM    577  O   GLN C  69      19.510  21.222  50.225  1.00  7.63           O
ATOM    578  CB  GLN C  69      18.693  21.803  47.580  1.00  7.33           C
ATOM    579  CG  GLN C  69      17.887  22.305  46.376  1.00  6.90           C
ATOM    580  CD  GLN C  69      18.608  23.372  45.584  1.00  7.90           C
ATOM    581  OE1 GLN C  69      19.155  23.109  44.513  1.00  8.77           O
ATOM    582  NE2 GLN C  69      18.616  24.590  46.112  1.00  6.88           N
ATOM    583  N   LEU C  70      18.154  19.421  50.345  1.00  8.05           N
ATOM    584  CA  LEU C  70      18.616  18.912  51.633  1.00  7.61           C
ATOM    585  C   LEU C  70      20.123  18.679  51.729  1.00  8.47           C
ATOM    586  O   LEU C  70      20.675  18.741  52.824  1.00  9.35           O
ATOM    587  CB  LEU C  70      17.878  17.609  51.948  1.00  8.22           C
ATOM    588  CG  LEU C  70      16.354  17.743  52.033  1.00  9.43           C
ATOM    589  CD1 LEU C  70      15.730  16.361  52.159  1.00  9.91           C
ATOM    590  CD2 LEU C  70      15.984  18.625  53.216  1.00 11.96           C
ATOM    591  N   LYS C  71      20.790  18.413  50.614  1.00  8.93           N
ATOM    592  CA  LYS C  71      22.223  18.090  50.657  1.00  9.57           C
ATOM    593  C   LYS C  71      23.127  19.323  50.715  1.00  9.26           C
ATOM    594  O   LYS C  71      24.333  19.189  50.933  1.00 10.78           O
ATOM    595  CB  LYS C  71      22.603  17.249  49.435  1.00 11.06           C
ATOM    596  CG  LYS C  71      22.022  15.847  49.447  1.00 14.12           C
ATOM    597  CD  LYS C  71      21.764  15.326  48.041  1.00 22.12           C
ATOM    598  CE  LYS C  71      23.029  15.214  47.214  1.00 23.66           C
ATOM    599  NZ  LYS C  71      22.715  14.689  45.849  1.00 27.34           N
ATOM    600  N   PHE C  72      22.567  20.515  50.546  1.00  7.82           N
ATOM    601  CA  PHE C  72      23.400  21.714  50.523  1.00  7.62           C
ATOM    602  C   PHE C  72      22.964  22.755  51.528  1.00  8.94           C
ATOM    603  O   PHE C  72      21.798  22.818  51.920  1.00  9.52           O
ATOM    604  CB  PHE C  72      23.376  22.348  49.122  1.00  9.47           C
ATOM    605  CG  PHE C  72      23.844  21.431  48.034  1.00  9.92           C
ATOM    606  CD1 PHE C  72      22.969  20.535  47.425  1.00 10.50           C
ATOM    607  CD2 PHE C  72      25.175  21.450  47.632  1.00 10.48           C
ATOM    608  CE1 PHE C  72      23.418  19.670  46.429  1.00 11.09           C
ATOM    609  CE2 PHE C  72      25.632  20.591  46.640  1.00 12.09           C
ATOM    610  CZ  PHE C  72      24.759  19.702  46.038  1.00 11.47           C
ATOM    611  N   GLU C  73      23.925  23.567  51.952  1.00  9.04           N
ATOM    612  CA  GLU C  73      23.649  24.679  52.837  1.00 10.26           C
ATOM    613  C   GLU C  73      22.602  25.582  52.195  1.00 11.71           C
ATOM    614  O   GLU C  73      22.507  25.645  50.966  1.00 10.12           O
ATOM    615  CB  GLU C  73      24.929  25.485  53.077  1.00 12.29           C
ATOM    616  CG  GLU C  73      26.039  24.753  53.834  1.00 13.26           C
ATOM    617  CD  GLU C  73      27.030  24.012  52.929  1.00 14.95           C
ATOM    618  OE1 GLU C  73      28.200  23.866  53.347  1.00 17.17           O
ATOM    619  OE2 GLU C  73      26.650  23.573  51.821  1.00 15.05           O
ATOM    620  N   GLN C  74      21.822  26.279  53.012  1.00 10.91           N
ATOM    621  CA  GLN C  74      20.774  27.148  52.495  1.00 10.56           C
ATOM    622  C   GLN C  74      21.319  28.221  51.547  1.00 10.27           C
ATOM    623  O   GLN C  74      20.748  28.452  50.482  1.00 11.14           O
ATOM    624  CB  GLN C  74      20.013  27.814  53.645  1.00 13.13           C
ATOM    625  CG  GLN C  74      18.898  28.720  53.165  1.00 14.19           C
ATOM    626  CD  GLN C  74      17.945  29.104  54.275  1.00 17.40           C
ATOM    627  OE1 GLN C  74      18.292  29.045  55.453  1.00 21.15           O
ATOM    628  NE2 GLN C  74      16.737  29.510  53.902  1.00 17.35           N
ATOM    629  N   ASP C  75      22.414  28.879  51.922  1.00 10.53           N
ATOM    630  CA  ASP C  75      22.968  29.937  51.077  1.00 12.40           C
ATOM    631  C   ASP C  75      23.389  29.397  49.714  1.00 10.66           C
ATOM    632  O   ASP C  75      22.989  29.931  48.678  1.00  9.88           O
ATOM    633  CB  ASP C  75      24.144  30.635  51.769  1.00 14.03           C
ATOM    634  CG  ASP C  75      24.677  31.813  50.966  1.00 18.94           C
ATOM    635  OD1 ASP C  75      23.872  32.509  50.309  1.00 20.74           O
ATOM    636  OD2 ASP C  75      25.900  32.054  51.001  1.00 22.73           O
ATOM    637  N   TYR C  76      24.183  28.331  49.711  1.00 11.31           N
ATOM    638  CA  TYR C  76      24.621  27.736  48.450  1.00  9.77           C
ATOM    639  C   TYR C  76      23.423  27.239  47.639  1.00 10.01           C
ATOM    640  O   TYR C  76      23.360  27.418  46.421  1.00  8.93           O
ATOM    641  CB  TYR C  76      25.580  26.569  48.709  1.00  8.84           C
ATOM    642  CG  TYR C  76      26.256  26.095  47.447  1.00  8.30           C
ATOM    643  CD1 TYR C  76      27.372  26.765  46.948  1.00  9.44           C
ATOM    644  CD2 TYR C  76      25.743  25.024  46.713  1.00  6.74           C
ATOM    645  CE1 TYR C  76      27.961  26.390  45.749  1.00  9.93           C
ATOM    646  CE2 TYR C  76      26.325  24.640  45.506  1.00  8.71           C
ATOM    647  CZ  TYR C  76      27.433  25.331  45.032  1.00  8.85           C
ATOM    648  OH  TYR C  76      27.998  24.972  43.826  1.00 11.14           O
ATOM    649  N   GLY C  77      22.475  26.609  48.322  1.00  8.82           N
ATOM    650  CA  GLY C  77      21.297  26.114  47.641  1.00  9.99           C
ATOM    651  C   GLY C  77      20.517  27.214  46.941  1.00  8.22           C
ATOM    652  O   GLY C  77      20.132  27.066  45.782  1.00  8.82           O
ATOM    653  N   ARG C  78      20.300  28.326  47.637  1.00  9.01           N
ATOM    654  CA  ARG C  78      19.525  29.438  47.093  1.00  9.65           C
ATOM    655  C   ARG C  78      20.276  30.183  45.995  1.00  9.93           C
ATOM    656  O   ARG C  78      19.667  30.696  45.056  1.00 10.78           O
ATOM    657  CB  ARG C  78      19.172  30.426  48.205  1.00  8.88           C
ATOM    658  CG  ARG C  78      18.127  29.932  49.195  1.00  9.78           C
ATOM    659  CD  ARG C  78      17.909  30.969  50.285  1.00 11.78           C
ATOM    660  NE  ARG C  78      17.397  32.218  49.734  1.00 16.08           N
ATOM    661  CZ  ARG C  78      16.109  32.465  49.515  1.00 14.05           C
ATOM    662  NH1 ARG C  78      15.195  31.552  49.812  1.00 15.12           N
ATOM    663  NH2 ARG C  78      15.736  33.621  48.976  1.00 18.11           N
ATOM    664  N   THR C  79      21.598  30.231  46.113  1.00 11.54           N
ATOM    665  CA  THR C  79      22.424  30.967  45.165  1.00 12.91           C
ATOM    666  C   THR C  79      22.784  30.148  43.924  1.00 11.61           C
ATOM    667  O   THR C  79      22.544  30.588  42.798  1.00 12.68           O
ATOM    668  CB  THR C  79      23.740  31.443  45.828  1.00 14.88           C
ATOM    669  OG1 THR C  79      23.432  32.272  46.955  1.00 17.71           O
ATOM    670  CG2 THR C  79      24.573  32.248  44.838  1.00 17.04           C
ATOM    671  N   GLU C  80      23.345  28.959  44.124  1.00 10.25           N
ATOM    672  CA  GLU C  80      23.810  28.152  42.998  1.00 10.52           C
ATOM    673  C   GLU C  80      22.785  27.115  42.537  1.00  7.71           C
ATOM    674  O   GLU C  80      22.942  26.528  41.465  1.00  7.93           O
ATOM    675  CB  GLU C  80      25.149  27.501  43.338  1.00 12.67           C
ATOM    676  CG  GLU C  80      26.221  28.502  43.769  1.00 17.45           C
ATOM    677  CD  GLU C  80      26.321  29.708  42.847  1.00 21.47           C
ATOM    678  OE1 GLU C  80      26.248  29.531  41.616  1.00 22.16           O
ATOM    679  OE2 GLU C  80      26.482  30.836  43.356  1.00 26.50           O
ATOM    680  N   GLN C  81      21.763  26.866  43.354  1.00  7.91           N
ATOM    681  CA  GLN C  81      20.660  25.963  42.982  1.00  7.70           C
ATOM    682  C   GLN C  81      21.160  24.692  42.262  1.00  7.79           C
ATOM    683  O   GLN C  81      20.642  24.307  41.210  1.00  7.49           O
ATOM    684  CB  GLN C  81      19.703  26.769  42.088  1.00  7.85           C
ATOM    685  CG  GLN C  81      19.268  28.070  42.787  1.00  8.15           C
ATOM    686  CD  GLN C  81      18.454  29.025  41.942  1.00  6.75           C
ATOM    687  OE1 GLN C  81      17.880  28.659  40.917  1.00  7.45           O
ATOM    688  NE2 GLN C  81      18.390  30.274  42.390  1.00 10.38           N
ATOM    689  N   PRO C  82      22.104  23.973  42.874  1.00  7.79           N
ATOM    690  CA  PRO C  82      22.669  22.762  42.272  1.00  7.37           C
ATOM    691  C   PRO C  82      21.698  21.623  41.970  1.00  7.83           C
ATOM    692  O   PRO C  82      21.775  21.007  40.906  1.00  8.18           O
ATOM    693  CB  PRO C  82      23.753  22.362  43.267  1.00  7.65           C
ATOM    694  CG  PRO C  82      23.186  22.809  44.573  1.00  7.07           C
ATOM    695  CD  PRO C  82      22.604  24.163  44.249  1.00  7.87           C
ATOM    696  N   SER C  83      20.795  21.327  42.897  1.00  7.76           N
ATOM    697  CA  SER C  83      19.878  20.215  42.696  1.00  7.66           C
ATOM    698  C   SER C  83      18.774  20.554  41.716  1.00  7.29           C
ATOM    699  O   SER C  83      18.395  19.716  40.900  1.00  7.32           O
ATOM    700  CB  SER C  83      19.304  19.738  44.026  1.00 10.20           C
ATOM    701  OG  SER C  83      20.360  19.266  44.840  1.00 12.13           O
ATOM    702  N   TRP C  84      18.243  21.771  41.795  1.00  7.49           N
ATOM    703  CA  TRP C  84      17.212  22.175  40.856  1.00  7.24           C
ATOM    704  C   TRP C  84      17.759  22.161  39.437  1.00  7.68           C
ATOM    705  O   TRP C  84      17.092  21.698  38.511  1.00  7.41           O
ATOM    706  CB  TRP C  84      16.665  23.564  41.200  1.00  7.18           C
ATOM    707  CG  TRP C  84      16.064  23.616  42.568  1.00  6.29           C
ATOM    708  CD1 TRP C  84      15.481  22.574  43.250  1.00  6.86           C
ATOM    709  CD2 TRP C  84      16.022  24.747  43.453  1.00  8.61           C
ATOM    710  NE1 TRP C  84      15.098  22.990  44.503  1.00  8.19           N
ATOM    711  CE2 TRP C  84      15.415  24.313  44.654  1.00  8.48           C
ATOM    712  CE3 TRP C  84      16.442  26.082  43.350  1.00  9.54           C
ATOM    713  CZ2 TRP C  84      15.220  25.164  45.748  1.00  8.04           C
ATOM    714  CZ3 TRP C  84      16.247  26.933  44.445  1.00  9.33           C
ATOM    715  CH2 TRP C  84      15.641  26.464  45.625  1.00 10.37           C
ATOM    716  N   LYS C  85      18.986  22.652  39.273  1.00  7.99           N
ATOM    717  CA  LYS C  85      19.618  22.665  37.961  1.00  8.84           C
ATOM    718  C   LYS C  85      19.818  21.245  37.438  1.00  8.44           C
ATOM    719  O   LYS C  85      19.496  20.946  36.292  1.00  7.75           O
ATOM    720  CB  LYS C  85      20.981  23.372  38.002  1.00 10.38           C
ATOM    721  CG  LYS C  85      21.668  23.379  36.631  1.00 10.82           C
ATOM    722  CD  LYS C  85      23.127  23.817  36.689  1.00 17.40           C
ATOM    723  CE  LYS C  85      23.276  25.272  37.045  1.00 19.81           C
ATOM    724  NZ  LYS C  85      24.703  25.675  36.881  1.00 19.11           N
ATOM    725  N   TYR C  86      20.344  20.369  38.285  1.00  8.79           N
ATOM    726  CA  TYR C  86      20.586  18.990  37.880  1.00  8.50           C
ATOM    727  C   TYR C  86      19.291  18.304  37.463  1.00  7.78           C
ATOM    728  O   TYR C  86      19.228  17.646  36.421  1.00  8.56           O
ATOM    729  CB  TYR C  86      21.227  18.206  39.025  1.00 10.37           C
ATOM    730  CG  TYR C  86      21.578  16.786  38.666  1.00 13.45           C
ATOM    731  CD1 TYR C  86      22.464  16.511  37.622  1.00 14.46           C
ATOM    732  CD2 TYR C  86      21.045  15.716  39.376  1.00 16.33           C
ATOM    733  CE1 TYR C  86      22.812  15.200  37.300  1.00 16.71           C
ATOM    734  CE2 TYR C  86      21.388  14.400  39.064  1.00 16.37           C
ATOM    735  CZ  TYR C  86      22.272  14.151  38.029  1.00 16.61           C
ATOM    736  OH  TYR C  86      22.642  12.856  37.736  1.00 19.11           O
ATOM    737  N   GLN C  87      18.250  18.474  38.271  1.00  8.29           N
ATOM    738  CA  GLN C  87      16.963  17.852  37.991  1.00  8.71           C
ATOM    739  C   GLN C  87      16.352  18.393  36.706  1.00  7.98           C
ATOM    740  O   GLN C  87      15.724  17.651  35.951  1.00  8.12           O
ATOM    741  CB  GLN C  87      16.003  18.066  39.169  1.00  7.96           C
ATOM    742  CG  GLN C  87      16.402  17.281  40.422  1.00  8.92           C
ATOM    743  CD  GLN C  87      16.329  15.770  40.231  1.00 10.49           C
ATOM    744  OE1 GLN C  87      17.151  15.029  40.769  1.00 16.98           O
ATOM    745  NE2 GLN C  87      15.336  15.307  39.482  1.00  6.76           N
ATOM    746  N   TYR C  88      16.541  19.684  36.453  1.00  8.30           N
ATOM    747  CA  TYR C  88      15.999  20.294  35.242  1.00  9.63           C
ATOM    748  C   TYR C  88      16.688  19.755  33.990  1.00 10.05           C
ATOM    749  O   TYR C  88      16.034  19.430  33.002  1.00  9.43           O
ATOM    750  CB  TYR C  88      16.148  21.816  35.282  1.00  9.60           C
ATOM    751  CG  TYR C  88      15.519  22.492  34.086  1.00 10.57           C
ATOM    752  CD1 TYR C  88      14.161  22.334  33.822  1.00 11.45           C
ATOM    753  CD2 TYR C  88      16.278  23.275  33.215  1.00 11.69           C
ATOM    754  CE1 TYR C  88      13.565  22.934  32.722  1.00 13.27           C
ATOM    755  CE2 TYR C  88      15.692  23.883  32.104  1.00 11.87           C
ATOM    756  CZ  TYR C  88      14.332  23.706  31.868  1.00 13.53           C
ATOM    757  OH  TYR C  88      13.731  24.308  30.783  1.00 16.58           O
ATOM    758  N   ILE C  89      18.012  19.667  34.031  1.00 10.05           N
ATOM    759  CA  ILE C  89      18.763  19.187  32.881  1.00  9.94           C
ATOM    760  C   ILE C  89      18.544  17.694  32.640  1.00 10.09           C
ATOM    761  O   ILE C  89      18.400  17.259  31.498  1.00  9.94           O
ATOM    762  CB  ILE C  89      20.266  19.485  33.051  1.00 11.61           C
ATOM    763  CG1 ILE C  89      20.476  20.998  32.986  1.00 13.74           C
ATOM    764  CG2 ILE C  89      21.081  18.781  31.973  1.00 13.69           C
ATOM    765  CD1 ILE C  89      21.869  21.439  33.283  1.00 18.11           C
ATOM    766  N   LYS C  90      18.487  16.914  33.712  1.00 10.12           N
ATOM    767  CA  LYS C  90      18.329  15.471  33.571  1.00 10.97           C
ATOM    768  C   LYS C  90      16.883  15.058  33.272  1.00 11.52           C
ATOM    769  O   LYS C  90      16.653  14.142  32.481  1.00 12.66           O
ATOM    770  CB  LYS C  90      18.807  14.764  34.843  1.00 13.90           C
ATOM    771  CG  LYS C  90      18.766  13.245  34.756  1.00 16.40           C
ATOM    772  CD  LYS C  90      19.328  12.602  36.016  1.00 19.75           C
ATOM    773  CE  LYS C  90      19.369  11.089  35.889  1.00 22.62           C
ATOM    774  NZ  LYS C  90      19.991  10.457  37.085  1.00 26.03           N
ATOM    775  N   HIS C  91      15.912  15.721  33.892  1.00  9.93           N
ATOM    776  CA  HIS C  91      14.516  15.325  33.715  1.00 11.39           C
ATOM    777  C   HIS C  91      13.677  16.385  33.018  1.00  9.73           C
ATOM    778  O   HIS C  91      12.863  16.062  32.153  1.00  9.27           O
ATOM    779  CB  HIS C  91      13.926  14.956  35.076  1.00 11.18           C
ATOM    780  CG  HIS C  91      14.529  13.716  35.657  1.00 11.82           C
ATOM    781  ND1 HIS C  91      14.333  12.469  35.101  1.00 13.15           N
ATOM    782  CD2 HIS C  91      15.364  13.533  36.708  1.00 12.89           C
ATOM    783  CE1 HIS C  91      15.023  11.572  35.784  1.00 12.79           C
ATOM    784  NE2 HIS C  91      15.658  12.192  36.763  1.00 14.15           N
ATOM    785  N   GLY C  92      13.853  17.645  33.397  1.00  9.91           N
ATOM    786  CA  GLY C  92      13.076  18.693  32.757  1.00  9.83           C
ATOM    787  C   GLY C  92      13.291  18.711  31.255  1.00 10.74           C
ATOM    788  O   GLY C  92      12.428  19.122  30.480  1.00 10.93           O
ATOM    789  N   SER C  93      14.464  18.247  30.842  1.00 10.23           N
ATOM    790  CA  SER C  93      14.826  18.215  29.426  1.00 11.25           C
ATOM    791  C   SER C  93      13.944  17.254  28.624  1.00 12.08           C
ATOM    792  O   SER C  93      13.908  17.315  27.395  1.00 12.07           O
ATOM    793  CB  SER C  93      16.280  17.769  29.286  1.00  9.69           C
ATOM    794  OG  SER C  93      16.462  16.463  29.823  1.00 10.91           O
ATOM    795  N   CYS C  94      13.214  16.387  29.316  1.00 12.42           N
ATOM    796  CA  CYS C  94      12.408  15.383  28.636  1.00 12.78           C
ATOM    797  C   CYS C  94      10.940  15.797  28.449  1.00 12.75           C
ATOM    798  O   CYS C  94      10.135  15.004  27.957  1.00 13.16           O
ATOM    799  CB  CYS C  94      12.513  14.067  29.393  1.00 14.16           C
ATOM    800  SG  CYS C  94      14.208  13.400  29.380  1.00 16.28           S
ATOM    801  N   CYS C  95      10.598  17.029  28.814  1.00 12.70           N
ATOM    802  CA  CYS C  95       9.229  17.529  28.638  1.00 13.41           C
ATOM    803  C   CYS C  95       9.236  18.998  28.223  1.00 13.19           C
ATOM    804  O   CYS C  95       8.519  19.822  28.791  1.00 15.03           O
ATOM    805  CB  CYS C  95       8.418  17.353  29.931  1.00 12.77           C
ATOM    806  SG  CYS C  95       9.147  18.125  31.410  1.00 13.71           S
ATOM    807  N   GLN C  96      10.029  19.309  27.203  1.00 13.78           N
ATOM    808  CA  GLN C  96      10.193  20.685  26.741  1.00 13.61           C
ATOM    809  C   GLN C  96       9.098  21.139  25.775  1.00 13.87           C
ATOM    810  O   GLN C  96       9.002  22.327  25.474  1.00 15.25           O
ATOM    811  CB  GLN C  96      11.545  20.845  26.062  1.00 14.13           C
ATOM    812  CG  GLN C  96      12.724  20.635  26.977  1.00 15.10           C
ATOM    813  CD  GLN C  96      14.040  20.803  26.243  1.00 18.91           C
ATOM    814  OE1 GLN C  96      14.334  21.878  25.718  1.00 20.37           O
ATOM    815  NE2 GLN C  96      14.837  19.741  26.193  1.00 19.30           N
ATOM    816  N   LYS C  97       8.287  20.218  25.271  1.00 15.24           N
ATOM    817  CA  LYS C  97       7.238  20.617  24.337  1.00 15.39           C
ATOM    818  C   LYS C  97       6.067  21.259  25.057  1.00 14.88           C
ATOM    819  O   LYS C  97       5.487  22.230  24.573  1.00 14.80           O
ATOM    820  CB  LYS C  97       6.758  19.420  23.517  1.00 18.66           C
ATOM    821  CG  LYS C  97       7.832  18.851  22.608  1.00 23.67           C
ATOM    822  CD  LYS C  97       7.283  17.759  21.709  1.00 27.71           C
ATOM    823  CE  LYS C  97       8.390  17.158  20.860  1.00 30.14           C
ATOM    824  NZ  LYS C  97       9.095  18.207  20.074  1.00 31.60           N
ATOM    825  N   ARG C  98       5.751  20.749  26.243  1.00 12.94           N
ATOM    826  CA  ARG C  98       4.626  21.262  27.007  1.00 13.62           C
ATOM    827  C   ARG C  98       5.065  22.233  28.096  1.00 12.76           C
ATOM    828  O   ARG C  98       4.261  23.039  28.567  1.00 14.27           O
ATOM    829  CB  ARG C  98       3.867  20.114  27.680  1.00 12.76           C
ATOM    830  CG  ARG C  98       3.244  19.086  26.753  1.00 16.47           C
ATOM    831  CD  ARG C  98       2.366  18.142  27.571  1.00 16.98           C
ATOM    832  NE  ARG C  98       1.718  17.105  26.768  1.00 18.52           N
ATOM    833  CZ  ARG C  98       2.356  16.084  26.205  1.00 17.95           C
ATOM    834  NH1 ARG C  98       3.669  15.953  26.350  1.00 16.86           N
ATOM    835  NH2 ARG C  98       1.677  15.182  25.508  1.00 17.45           N
ATOM    836  N   TYR C  99       6.334  22.183  28.487  1.00 12.22           N
ATOM    837  CA  TYR C  99       6.778  23.028  29.590  1.00 11.25           C
ATOM    838  C   TYR C  99       8.089  23.743  29.320  1.00 12.37           C
ATOM    839  O   TYR C  99       8.922  23.296  28.533  1.00 15.04           O
ATOM    840  CB  TYR C  99       6.987  22.187  30.860  1.00 13.55           C
ATOM    841  CG  TYR C  99       5.817  21.314  31.212  1.00 12.10           C
ATOM    842  CD1 TYR C  99       5.750  19.994  30.772  1.00 12.12           C
ATOM    843  CD2 TYR C  99       4.736  21.833  31.914  1.00 15.47           C
ATOM    844  CE1 TYR C  99       4.630  19.216  31.014  1.00 11.34           C
ATOM    845  CE2 TYR C  99       3.614  21.067  32.157  1.00 15.26           C
ATOM    846  CZ  TYR C  99       3.566  19.761  31.701  1.00 14.11           C
ATOM    847  OH  TYR C  99       2.425  19.025  31.906  1.00 15.09           O
ATOM    848  N   ASN C 100       8.240  24.886  29.976  1.00 11.35           N
ATOM    849  CA  ASN C 100       9.493  25.607  29.984  1.00 12.38           C
ATOM    850  C   ASN C 100      10.056  25.530  31.396  1.00 10.87           C
ATOM    851  O   ASN C 100       9.439  24.903  32.257  1.00 11.64           O
ATOM    852  CB  ASN C 100       9.324  27.064  29.517  1.00 12.22           C
ATOM    853  CG  ASN C 100       8.283  27.825  30.309  1.00 14.26           C
ATOM    854  OD1 ASN C 100       8.318  27.857  31.536  1.00 14.27           O
ATOM    855  ND2 ASN C 100       7.356  28.463  29.603  1.00 15.37           N
ATOM    856  N   GLN C 101      11.208  26.131  31.658  1.00 12.13           N
ATOM    857  CA  GLN C 101      11.769  26.017  32.999  1.00 11.62           C
ATOM    858  C   GLN C 101      10.780  26.483  34.065  1.00 10.86           C
ATOM    859  O   GLN C 101      10.582  25.814  35.079  1.00  9.88           O
ATOM    860  CB  GLN C 101      13.061  26.812  33.141  1.00 13.55           C
ATOM    861  CG  GLN C 101      13.736  26.548  34.476  1.00 12.99           C
ATOM    862  CD  GLN C 101      14.949  27.414  34.696  1.00 15.27           C
ATOM    863  OE1 GLN C 101      15.703  27.687  33.763  1.00 17.16           O
ATOM    864  NE2 GLN C 101      15.156  27.842  35.936  1.00 14.30           N
ATOM    865  N   ASN C 102      10.150  27.626  33.823  1.00  9.56           N
ATOM    866  CA  ASN C 102       9.218  28.201  34.784  1.00  8.94           C
ATOM    867  C   ASN C 102       7.975  27.333  34.995  1.00  9.71           C
ATOM    868  O   ASN C 102       7.547  27.137  36.133  1.00 10.85           O
ATOM    869  CB  ASN C 102       8.803  29.606  34.345  1.00 11.09           C
ATOM    870  CG  ASN C 102       9.911  30.622  34.525  1.00 13.10           C
ATOM    871  OD1 ASN C 102       9.822  31.751  34.040  1.00 17.82           O
ATOM    872  ND2 ASN C 102      10.959  30.234  35.242  1.00 14.83           N
ATOM    873  N   THR C 103       7.387  26.822  33.917  1.00  9.56           N
ATOM    874  CA  THR C 103       6.171  26.026  34.067  1.00  9.16           C
ATOM    875  C   THR C 103       6.475  24.608  34.540  1.00  9.54           C
ATOM    876  O   THR C 103       5.614  23.953  35.122  1.00  9.47           O
ATOM    877  CB  THR C 103       5.332  26.021  32.787  1.00 11.89           C
ATOM    878  OG1 THR C 103       6.099  25.508  31.702  1.00 12.96           O
ATOM    879  CG2 THR C 103       4.895  27.442  32.459  1.00 13.33           C
ATOM    880  N   TYR C 104       7.694  24.134  34.301  1.00  7.55           N
ATOM    881  CA  TYR C 104       8.088  22.823  34.799  1.00  7.97           C
ATOM    882  C   TYR C 104       8.179  22.849  36.325  1.00  9.27           C
ATOM    883  O   TYR C 104       7.583  22.015  37.014  1.00  8.14           O
ATOM    884  CB  TYR C 104       9.428  22.402  34.191  1.00  7.69           C
ATOM    885  CG  TYR C 104      10.046  21.178  34.836  1.00  7.66           C
ATOM    886  CD1 TYR C 104      11.093  21.306  35.744  1.00 10.80           C
ATOM    887  CD2 TYR C 104       9.598  19.895  34.520  1.00  8.66           C
ATOM    888  CE1 TYR C 104      11.691  20.188  36.322  1.00 10.74           C
ATOM    889  CE2 TYR C 104      10.188  18.759  35.096  1.00 10.81           C
ATOM    890  CZ  TYR C 104      11.238  18.919  35.997  1.00 11.12           C
ATOM    891  OH  TYR C 104      11.837  17.824  36.585  1.00 11.20           O
ATOM    892  N   PHE C 105       8.904  23.826  36.860  1.00  8.46           N
ATOM    893  CA  PHE C 105       8.996  23.949  38.306  1.00  9.48           C
ATOM    894  C   PHE C 105       7.655  24.378  38.902  1.00 10.18           C
ATOM    895  O   PHE C 105       7.286  23.937  39.988  1.00  9.67           O
ATOM    896  CB  PHE C 105      10.118  24.910  38.705  1.00  7.82           C
ATOM    897  CG  PHE C 105      11.483  24.292  38.619  1.00  8.64           C
ATOM    898  CD1 PHE C 105      12.224  24.347  37.439  1.00  8.39           C
ATOM    899  CD2 PHE C 105      12.001  23.595  39.703  1.00  8.55           C
ATOM    900  CE1 PHE C 105      13.458  23.716  37.338  1.00  8.46           C
ATOM    901  CE2 PHE C 105      13.237  22.954  39.618  1.00  9.57           C
ATOM    902  CZ  PHE C 105      13.968  23.014  38.432  1.00  9.20           C
ATOM    903  N   GLY C 106       6.919  25.212  38.173  1.00  9.95           N
ATOM    904  CA  GLY C 106       5.614  25.644  38.651  1.00  9.84           C
ATOM    905  C   GLY C 106       4.674  24.458  38.762  1.00  9.43           C
ATOM    906  O   GLY C 106       3.872  24.368  39.696  1.00  9.02           O
ATOM    907  N   LEU C 107       4.761  23.548  37.796  1.00  9.30           N
ATOM    908  CA  LEU C 107       3.928  22.347  37.814  1.00  9.20           C
ATOM    909  C   LEU C 107       4.274  21.475  39.013  1.00  9.41           C
ATOM    910  O   LEU C 107       3.387  20.975  39.704  1.00 10.43           O
ATOM    911  CB  LEU C 107       4.105  21.532  36.533  1.00 10.61           C
ATOM    912  CG  LEU C 107       3.326  20.206  36.509  1.00  9.35           C
ATOM    913  CD1 LEU C 107       1.834  20.488  36.649  1.00 11.72           C
ATOM    914  CD2 LEU C 107       3.601  19.452  35.219  1.00 13.68           C
ATOM    915  N   ALA C 108       5.569  21.291  39.256  1.00  9.95           N
ATOM    916  CA  ALA C 108       6.013  20.499  40.393  1.00  8.87           C
ATOM    917  C   ALA C 108       5.410  21.039  41.688  1.00 10.52           C
ATOM    918  O   ALA C 108       4.915  20.281  42.517  1.00  9.37           O
ATOM    919  CB  ALA C 108       7.540  20.504  40.475  1.00  9.93           C
ATOM    920  N   LEU C 109       5.432  22.359  41.845  1.00 10.63           N
ATOM    921  CA  LEU C 109       4.876  22.989  43.032  1.00 10.31           C
ATOM    922  C   LEU C 109       3.365  22.780  43.107  1.00 11.26           C
ATOM    923  O   LEU C 109       2.821  22.498  44.175  1.00 11.53           O
ATOM    924  CB  LEU C 109       5.207  24.489  43.040  1.00 10.13           C
ATOM    925  CG  LEU C 109       6.682  24.832  43.290  1.00 11.51           C
ATOM    926  CD1 LEU C 109       6.934  26.315  43.061  1.00 11.80           C
ATOM    927  CD2 LEU C 109       7.046  24.445  44.714  1.00 12.63           C
ATOM    928  N   ARG C 110       2.695  22.908  41.965  1.00 10.37           N
ATOM    929  CA  ARG C 110       1.245  22.723  41.907  1.00 11.93           C
ATOM    930  C   ARG C 110       0.854  21.298  42.290  1.00 12.25           C
ATOM    931  O   ARG C 110      -0.066  21.089  43.082  1.00 13.53           O
ATOM    932  CB  ARG C 110       0.725  23.031  40.498  1.00 14.34           C
ATOM    933  CG  ARG C 110      -0.785  22.886  40.338  1.00 18.37           C
ATOM    934  CD  ARG C 110      -1.246  23.355  38.964  1.00 22.15           C
ATOM    935  NE  ARG C 110      -1.090  22.339  37.923  1.00 26.57           N
[truncated: 3,187,366 more chars]
