# Supplementary material for: Growing Glycans in Rosetta: Accurate de novo glycan modeling, density fitting, and rational sequon design
Source: PLoS Comput Biol. 2024 Jun 24;20(6):e1011895. doi: 10.1371/journal.pcbi.1011895 (PMC11288642; doi:10.1371/journal.pcbi.1011895)
Supplement: S1 Data — Please see README for a full description of each component. Briefly, these include the following scripts: create_substituted_JD.py—Used to create substituted job description file for rosetta_scripts_jd3; create_symmetry_mates.py—This was used to create symmetry mates with a 12 A radius; density_build_example.xml—An an example of a main job definition file before being substituted for each glycan; density_build_example_substituted.xml—Substituted version; glycan_bm_plots.py—Tools used for plotting all benchmark experiments from Rosetta JSON files.; glycan_conformer_table.txt—The resultant glycan conformer table used in Rosetta and benchmarked against; glycan_tree_relax.xml—Main script used for de novo benchmarking.; glycan_tree_relax_dens.xml—Main script used for density building.; glycan_tree_relax_with_solvation.xml—Script used for running the GTM with explicit waters; glycan_water_mediated_hbonds.xml—Script for calculating water mediated hydrogen bonds; pdb_roots_density_sym.txt—Benchmark glycan list used for create_substituted_JD.py; refine_with_map_dih2.xml—Script used for refining input structures into the rosetta energy function using density. (ZIP) [file pcbi.1011895.s027.zip › supplemental_data/symmetrized_structures/3uue_symm.pdb]

ATOM      1  N   GLY A  26      10.044  19.272  20.453  1.00 28.07           N
ATOM      2  CA  GLY A  26       9.178  19.237  21.681  1.00 25.63           C
ATOM      3  C   GLY A  26       7.766  18.864  21.272  1.00 22.97           C
ATOM      4  O   GLY A  26       7.530  18.504  20.105  1.00 23.51           O
ATOM      5  N   ARG A  27       6.811  18.972  22.206  1.00 22.96           N
ATOM      6  CA  ARG A  27       5.412  18.640  21.903  1.00 17.95           C
ATOM      7  C   ARG A  27       4.978  19.431  20.667  1.00 14.64           C
ATOM      8  O   ARG A  27       5.244  20.637  20.527  1.00 15.51           O
ATOM      9  CB  ARG A  27       4.545  18.954  23.129  1.00 20.78           C
ATOM     10  CG  ARG A  27       3.075  18.877  22.956  1.00 23.50           C
ATOM     11  CD  ARG A  27       2.355  19.245  24.256  1.00 25.74           C
ATOM     12  NE  ARG A  27       2.746  18.408  25.384  1.00 29.51           N
ATOM     13  CZ  ARG A  27       2.348  18.623  26.639  1.00 34.28           C
ATOM     14  NH1 ARG A  27       1.563  19.656  26.931  1.00 36.48           N
ATOM     15  NH2 ARG A  27       2.731  17.803  27.611  1.00 36.59           N
ATOM     16  N   GLY A  28       4.358  18.746  19.709  1.00 11.41           N
ATOM     17  CA  GLY A  28       3.818  19.398  18.506  1.00 10.55           C
ATOM     18  C   GLY A  28       4.798  19.776  17.408  1.00 10.04           C
ATOM     19  O   GLY A  28       4.440  20.453  16.446  1.00 11.42           O
ATOM     20  N   GLY A  29       6.037  19.321  17.569  1.00 10.81           N
ATOM     21  CA  GLY A  29       7.059  19.703  16.561  1.00 10.29           C
ATOM     22  C   GLY A  29       7.015  18.913  15.263  1.00  9.70           C
ATOM     23  O   GLY A  29       6.151  18.054  15.048  1.00  9.98           O
ATOM     24  N   SER A  30       7.961  19.218  14.372  1.00  8.79           N
ATOM     25  CA  SER A  30       8.066  18.545  13.087  1.00  8.66           C
ATOM     26  C   SER A  30       9.524  18.216  12.887  1.00  8.38           C
ATOM     27  O   SER A  30      10.365  19.147  12.810  1.00  9.77           O
ATOM     28  CB  SER A  30       7.561  19.424  11.951  1.00  9.05           C
ATOM     29  OG  SER A  30       6.188  19.806  12.200  1.00 10.11           O
ATOM     30  N   SER A  31       9.864  16.922  12.849  1.00  7.42           N
ATOM     31  CA  SER A  31      11.269  16.564  12.693  1.00  7.77           C
ATOM     32  C   SER A  31      11.837  16.986  11.330  1.00  7.53           C
ATOM     33  O   SER A  31      11.141  16.950  10.324  1.00  7.69           O
ATOM     34  CB  SER A  31      11.407  15.067  12.826  1.00  8.79           C
ATOM     35  OG  SER A  31      12.812  14.725  12.620  1.00 10.61           O
ATOM     36  N   THR A  32      13.089  17.439  11.353  1.00  8.03           N
ATOM     37  CA  THR A  32      13.816  17.753  10.115  1.00  8.57           C
ATOM     38  C   THR A  32      14.891  16.782   9.754  1.00  9.36           C
ATOM     39  O   THR A  32      15.604  17.004   8.749  1.00  9.12           O
ATOM     40  CB  THR A  32      14.455  19.150  10.150  1.00  9.44           C
ATOM     41  OG1 THR A  32      15.488  19.139  11.122  1.00 10.01           O
ATOM     42  CG2 THR A  32      13.385  20.262  10.467  1.00  9.65           C
ATOM     43  N  AASP A  33      15.026  15.712  10.530  0.50  9.21           N
ATOM     44  N  BASP A  33      15.060  15.720  10.553  0.50  9.03           N
ATOM     45  CA AASP A  33      16.102  14.781  10.254  0.50  9.52           C
ATOM     46  CA BASP A  33      16.161  14.781  10.292  0.50  9.26           C
ATOM     47  C  AASP A  33      15.921  14.049   8.928  0.50  9.27           C
ATOM     48  C  BASP A  33      15.956  13.994   9.001  0.50  9.09           C
ATOM     49  O  AASP A  33      14.802  13.813   8.477  0.50  8.43           O
ATOM     50  O  BASP A  33      14.851  13.619   8.667  0.50  8.35           O
ATOM     51  CB AASP A  33      16.246  13.848  11.448  0.50 10.64           C
ATOM     52  CB BASP A  33      16.347  13.822  11.473  0.50  9.95           C
ATOM     53  CG AASP A  33      16.823  14.564  12.652  0.50 12.34           C
ATOM     54  CG BASP A  33      16.802  14.528  12.745  0.50 11.25           C
ATOM     55  OD1AASP A  33      18.036  14.728  12.679  0.50 12.91           O
ATOM     56  OD1BASP A  33      16.748  15.773  12.797  0.50 10.61           O
ATOM     57  OD2AASP A  33      16.081  14.990  13.563  0.50 12.91           O
ATOM     58  OD2BASP A  33      17.179  13.831  13.714  0.50 12.07           O
ATOM     59  N   GLN A  34      17.038  13.749   8.248  1.00  8.65           N
ATOM     60  CA  GLN A  34      16.950  12.988   7.010  1.00  8.48           C
ATOM     61  C   GLN A  34      16.496  11.543   7.310  1.00  7.75           C
ATOM     62  O   GLN A  34      16.753  10.988   8.385  1.00  7.62           O
ATOM     63  CB  GLN A  34      18.330  12.936   6.332  1.00  8.51           C
ATOM     64  CG  GLN A  34      18.814  14.324   5.796  1.00  9.45           C
ATOM     65  CD  GLN A  34      17.898  14.972   4.773  1.00  9.18           C
ATOM     66  OE1 GLN A  34      17.451  16.150   4.955  1.00 12.37           O
ATOM     67  NE2 GLN A  34      17.518  14.215   3.757  1.00  9.58           N
ATOM     68  N   PRO A  35      15.849  10.936   6.303  1.00  7.63           N
ATOM     69  CA  PRO A  35      15.516   9.518   6.399  1.00  8.05           C
ATOM     70  C   PRO A  35      16.752   8.635   6.391  1.00  8.32           C
ATOM     71  O   PRO A  35      17.873   9.077   5.970  1.00  9.59           O
ATOM     72  CB  PRO A  35      14.646   9.269   5.177  1.00  8.22           C
ATOM     73  CG  PRO A  35      15.148  10.296   4.162  1.00  8.28           C
ATOM     74  CD  PRO A  35      15.442  11.534   5.014  1.00  7.75           C
ATOM     75  N   VAL A  36      16.553   7.437   6.935  1.00  7.65           N
ATOM     76  CA  VAL A  36      17.604   6.423   7.024  1.00  7.84           C
ATOM     77  C   VAL A  36      17.055   5.127   6.458  1.00  8.14           C
ATOM     78  O   VAL A  36      15.869   4.997   6.160  1.00  7.56           O
ATOM     79  CB  VAL A  36      18.056   6.199   8.495  1.00  7.67           C
ATOM     80  CG1 VAL A  36      18.650   7.491   9.118  1.00  8.25           C
ATOM     81  CG2 VAL A  36      16.955   5.639   9.441  1.00  7.64           C
ATOM     82  N   ALA A  37      17.934   4.137   6.275  1.00  8.59           N
ATOM     83  CA  ALA A  37      17.484   2.848   5.707  1.00  8.19           C
ATOM     84  C   ALA A  37      16.444   2.227   6.619  1.00  7.98           C
ATOM     85  O   ALA A  37      16.400   2.457   7.799  1.00  8.22           O
ATOM     86  CB  ALA A  37      18.664   1.861   5.573  1.00  7.99           C
ATOM     87  N   ASN A  38      15.576   1.449   5.990  1.00  7.84           N
ATOM     88  CA  ASN A  38      14.496   0.820   6.791  1.00  7.59           C
ATOM     89  C   ASN A  38      15.127  -0.223   7.750  1.00  7.48           C
ATOM     90  O   ASN A  38      15.739  -1.190   7.270  1.00  8.06           O
ATOM     91  CB  ASN A  38      13.615   0.068   5.830  1.00  6.95           C
ATOM     92  CG  ASN A  38      12.574  -0.789   6.548  1.00  6.65           C
ATOM     93  OD1 ASN A  38      12.250  -0.614   7.739  1.00  7.10           O
ATOM     94  ND2 ASN A  38      11.998  -1.709   5.765  1.00  7.93           N
ATOM     95  N   PRO A  39      15.005  -0.045   9.077  1.00  7.32           N
ATOM     96  CA  PRO A  39      15.574  -1.031  10.048  1.00  7.23           C
ATOM     97  C   PRO A  39      14.598  -2.082  10.541  1.00  7.18           C
ATOM     98  O   PRO A  39      14.988  -2.913  11.389  1.00  7.46           O
ATOM     99  CB  PRO A  39      15.996  -0.138  11.209  1.00  7.27           C
ATOM    100  CG  PRO A  39      14.833   0.861  11.238  1.00  7.56           C
ATOM    101  CD  PRO A  39      14.378   1.091   9.812  1.00  7.32           C
ATOM    102  N   TYR A  40      13.350  -2.028  10.043  1.00  7.00           N
ATOM    103  CA  TYR A  40      12.356  -2.935  10.584  1.00  7.27           C
ATOM    104  C   TYR A  40      12.434  -4.320   9.933  1.00  6.88           C
ATOM    105  O   TYR A  40      12.950  -4.501   8.835  1.00  9.16           O
ATOM    106  CB  TYR A  40      10.942  -2.380  10.390  1.00  6.55           C
ATOM    107  CG  TYR A  40      10.648  -1.068  11.060  1.00  6.35           C
ATOM    108  CD1 TYR A  40      11.446  -0.552  12.092  1.00  6.57           C
ATOM    109  CD2 TYR A  40       9.506  -0.356  10.694  1.00  6.40           C
ATOM    110  CE1 TYR A  40      11.127   0.645  12.712  1.00  6.07           C
ATOM    111  CE2 TYR A  40       9.163   0.845  11.318  1.00  6.27           C
ATOM    112  CZ  TYR A  40       9.986   1.350  12.316  1.00  6.44           C
ATOM    113  OH  TYR A  40       9.686   2.528  12.924  1.00  6.94           O
ATOM    114  N   ASN A  41      11.891  -5.291  10.636  1.00  7.06           N
ATOM    115  CA  ASN A  41      11.915  -6.693  10.169  1.00  7.56           C
ATOM    116  C   ASN A  41      10.881  -6.924   9.062  1.00  7.51           C
ATOM    117  O   ASN A  41       9.673  -6.917   9.352  1.00  6.94           O
ATOM    118  CB  ASN A  41      11.769  -7.646  11.374  1.00  7.65           C
ATOM    119  CG  ASN A  41      11.877  -9.091  10.985  1.00  9.05           C
ATOM    120  OD1 ASN A  41      11.408  -9.491   9.928  1.00  9.66           O
ATOM    121  ND2 ASN A  41      12.527  -9.870  11.825  1.00 10.94           N
ATOM    122  N   THR A  42      11.309  -7.037   7.816  1.00  7.65           N
ATOM    123  CA  THR A  42      10.350  -7.054   6.726  1.00  7.73           C
ATOM    124  C   THR A  42       9.580  -8.365   6.643  1.00  8.19           C
ATOM    125  O   THR A  42       8.473  -8.340   6.131  1.00  6.90           O
ATOM    126  CB  THR A  42      11.001  -6.782   5.356  1.00  9.05           C
ATOM    127  OG1 THR A  42      12.023  -7.748   5.123  1.00 10.61           O
ATOM    128  CG2 THR A  42      11.645  -5.325   5.275  1.00 10.67           C
ATOM    129  N   LYS A  43      10.139  -9.438   7.225  1.00  8.03           N
ATOM    130  CA  LYS A  43       9.392 -10.688   7.364  1.00  8.87           C
ATOM    131  C   LYS A  43       8.250 -10.495   8.328  1.00  7.48           C
ATOM    132  O   LYS A  43       7.123 -10.973   8.058  1.00  7.04           O
ATOM    133  CB  LYS A  43      10.299 -11.842   7.851  1.00 10.78           C
ATOM    134  CG  LYS A  43      11.351 -12.289   6.850  1.00 14.78           C
ATOM    135  CD  LYS A  43      10.825 -12.351   5.426  1.00 19.69           C
ATOM    136  CE  LYS A  43       9.883 -13.528   5.152  1.00 23.64           C
ATOM    137  NZ  LYS A  43      10.527 -14.800   4.656  1.00 28.90           N
ATOM    138  N   GLU A  44       8.521  -9.874   9.463  1.00  7.12           N
ATOM    139  CA  GLU A  44       7.464  -9.566  10.444  1.00  6.56           C
ATOM    140  C   GLU A  44       6.417  -8.654   9.821  1.00  5.81           C
ATOM    141  O   GLU A  44       5.204  -8.869  10.001  1.00  5.59           O
ATOM    142  CB  GLU A  44       7.983  -8.955  11.745  1.00  7.53           C
ATOM    143  CG  GLU A  44       8.675 -10.012  12.580  1.00  8.13           C
ATOM    144  CD  GLU A  44       9.148  -9.529  13.924  1.00  8.69           C
ATOM    145  OE1 GLU A  44       8.784  -8.404  14.380  1.00  7.76           O
ATOM    146  OE2 GLU A  44       9.957 -10.277  14.551  1.00  9.57           O
ATOM    147  N   ILE A  45       6.850  -7.634   9.079  1.00  5.44           N
ATOM    148  CA  ILE A  45       5.855  -6.762   8.450  1.00  5.28           C
ATOM    149  C   ILE A  45       4.984  -7.490   7.467  1.00  5.00           C
ATOM    150  O   ILE A  45       3.757  -7.304   7.443  1.00  5.31           O
ATOM    151  CB  ILE A  45       6.517  -5.558   7.761  1.00  5.34           C
ATOM    152  CG1 ILE A  45       7.325  -4.687   8.744  1.00  5.94           C
ATOM    153  CG2 ILE A  45       5.456  -4.702   7.021  1.00  5.62           C
ATOM    154  CD1 ILE A  45       8.243  -3.661   8.082  1.00  6.32           C
ATOM    155  N   SER A  46       5.618  -8.317   6.647  1.00  4.93           N
ATOM    156  CA  SER A  46       4.896  -9.073   5.628  1.00  5.16           C
ATOM    157  C   SER A  46       3.841 -10.008   6.261  1.00  5.14           C
ATOM    158  O   SER A  46       2.719 -10.131   5.732  1.00  5.49           O
ATOM    159  CB  SER A  46       5.918  -9.877   4.830  1.00  5.98           C
ATOM    160  OG  SER A  46       5.257 -10.600   3.792  1.00  6.86           O
ATOM    161  N   LEU A  47       4.243 -10.690   7.338  1.00  4.79           N
ATOM    162  CA  LEU A  47       3.320 -11.548   8.102  1.00  4.82           C
ATOM    163  C   LEU A  47       2.193 -10.700   8.687  1.00  4.71           C
ATOM    164  O   LEU A  47       1.014 -11.037   8.574  1.00  4.55           O
ATOM    165  CB  LEU A  47       4.108 -12.266   9.233  1.00  5.60           C
ATOM    166  CG  LEU A  47       3.205 -12.964  10.237  1.00  6.09           C
ATOM    167  CD1 LEU A  47       2.357 -14.090   9.661  1.00  6.19           C
ATOM    168  CD2 LEU A  47       4.119 -13.528  11.345  1.00  6.93           C
ATOM    169  N   ALA A  48       2.536  -9.612   9.349  1.00  4.44           N
ATOM    170  CA  ALA A  48       1.524  -8.782   9.991  1.00  4.36           C
ATOM    171  C   ALA A  48       0.491  -8.302   8.947  1.00  4.37           C
ATOM    172  O   ALA A  48      -0.729  -8.225   9.225  1.00  4.10           O
ATOM    173  CB  ALA A  48       2.166  -7.593  10.754  1.00  4.41           C
ATOM    174  N   ALA A  49       0.975  -7.945   7.748  1.00  4.50           N
ATOM    175  CA  ALA A  49       0.051  -7.504   6.669  1.00  4.53           C
ATOM    176  C   ALA A  49      -0.961  -8.599   6.327  1.00  4.69           C
ATOM    177  O   ALA A  49      -2.130  -8.329   6.093  1.00  4.42           O
ATOM    178  CB  ALA A  49       0.870  -7.143   5.407  1.00  4.59           C
ATOM    179  N   GLY A  50      -0.504  -9.847   6.321  1.00  4.94           N
ATOM    180  CA  GLY A  50      -1.457 -11.004   6.071  1.00  4.64           C
ATOM    181  C   GLY A  50      -2.401 -11.217   7.254  1.00  4.68           C
ATOM    182  O   GLY A  50      -3.600 -11.458   7.035  1.00  5.08           O
ATOM    183  N   LEU A  51      -1.903 -11.075   8.486  1.00  4.50           N
ATOM    184  CA  LEU A  51      -2.752 -11.253   9.637  1.00  4.62           C
ATOM    185  C   LEU A  51      -3.885 -10.235   9.678  1.00  4.49           C
ATOM    186  O   LEU A  51      -5.030 -10.557  10.056  1.00  4.49           O
ATOM    187  CB  LEU A  51      -1.944 -11.207  10.909  1.00  5.12           C
ATOM    188  CG  LEU A  51      -0.879 -12.290  11.085  1.00  5.04           C
ATOM    189  CD1 LEU A  51      -0.142 -12.122  12.407  1.00  5.99           C
ATOM    190  CD2 LEU A  51      -1.451 -13.689  11.021  1.00  5.72           C
ATOM    191  N   VAL A  52      -3.598  -9.003   9.204  1.00  4.35           N
ATOM    192  CA  VAL A  52      -4.669  -8.012   9.163  1.00  4.68           C
ATOM    193  C   VAL A  52      -5.516  -8.106   7.887  1.00  4.55           C
ATOM    194  O   VAL A  52      -6.717  -7.857   7.911  1.00  4.26           O
ATOM    195  CB  VAL A  52      -4.193  -6.571   9.474  1.00  4.99           C
ATOM    196  CG1 VAL A  52      -3.292  -6.019   8.376  1.00  5.26           C
ATOM    197  CG2 VAL A  52      -5.375  -5.659   9.790  1.00  5.06           C
ATOM    198  N   GLN A  53      -4.917  -8.456   6.740  1.00  4.32           N
ATOM    199  CA  GLN A  53      -5.747  -8.667   5.562  1.00  4.46           C
ATOM    200  C   GLN A  53      -6.862  -9.711   5.878  1.00  4.22           C
ATOM    201  O   GLN A  53      -7.983  -9.565   5.453  1.00  4.57           O
ATOM    202  CB  GLN A  53      -4.891  -9.103   4.342  1.00  4.66           C
ATOM    203  CG  GLN A  53      -5.806  -9.635   3.155  1.00  5.06           C
ATOM    204  CD  GLN A  53      -6.806  -8.576   2.707  1.00  5.23           C
ATOM    205  OE1 GLN A  53      -6.581  -7.372   2.872  1.00  4.81           O
ATOM    206  NE2 GLN A  53      -7.917  -9.034   2.095  1.00  5.40           N
ATOM    207  N   GLN A  54      -6.505 -10.747   6.645  1.00  4.47           N
ATOM    208  CA  GLN A  54      -7.471 -11.812   6.917  1.00  4.42           C
ATOM    209  C   GLN A  54      -8.677 -11.291   7.703  1.00  4.62           C
ATOM    210  O   GLN A  54      -9.768 -11.899   7.645  1.00  4.61           O
ATOM    211  CB  GLN A  54      -6.754 -12.920   7.699  1.00  4.58           C
ATOM    212  CG  GLN A  54      -7.659 -14.105   8.027  1.00  4.90           C
ATOM    213  CD  GLN A  54      -8.202 -14.800   6.760  1.00  5.43           C
ATOM    214  OE1 GLN A  54      -7.496 -14.903   5.743  1.00  6.20           O
ATOM    215  NE2 GLN A  54      -9.463 -15.272   6.832  1.00  6.11           N
ATOM    216  N   THR A  55      -8.525 -10.156   8.408  1.00  4.24           N
ATOM    217  CA  THR A  55      -9.680  -9.574   9.104  1.00  4.58           C
ATOM    218  C   THR A  55     -10.719  -8.986   8.161  1.00  4.59           C
ATOM    219  O   THR A  55     -11.789  -8.648   8.632  1.00  5.01           O
ATOM    220  CB  THR A  55      -9.314  -8.502  10.123  1.00  4.46           C
ATOM    221  OG1 THR A  55      -8.831  -7.309   9.491  1.00  4.25           O
ATOM    222  CG2 THR A  55      -8.309  -9.032  11.141  1.00  4.73           C
ATOM    223  N   TYR A  56     -10.403  -8.801   6.875  1.00  4.91           N
ATOM    224  CA  TYR A  56     -11.411  -8.424   5.888  1.00  5.50           C
ATOM    225  C   TYR A  56     -12.165  -9.630   5.307  1.00  6.35           C
ATOM    226  O   TYR A  56     -13.020  -9.432   4.393  1.00  7.51           O
ATOM    227  CB  TYR A  56     -10.711  -7.637   4.768  1.00  5.30           C
ATOM    228  CG  TYR A  56     -10.209  -6.287   5.224  1.00  5.08           C
ATOM    229  CD1 TYR A  56     -11.060  -5.193   5.225  1.00  5.24           C
ATOM    230  CD2 TYR A  56      -8.861  -6.102   5.612  1.00  5.19           C
ATOM    231  CE1 TYR A  56     -10.643  -3.942   5.683  1.00  5.25           C
ATOM    232  CE2 TYR A  56      -8.410  -4.838   6.042  1.00  5.07           C
ATOM    233  CZ  TYR A  56      -9.305  -3.784   6.071  1.00  4.82           C
ATOM    234  OH  TYR A  56      -8.903  -2.529   6.499  1.00  4.94           O
ATOM    235  N   CYS A  57     -11.928 -10.823   5.872  1.00  6.67           N
ATOM    236  CA  CYS A  57     -12.428 -12.067   5.295  1.00  6.74           C
ATOM    237  C   CYS A  57     -13.185 -12.859   6.366  1.00  6.74           C
ATOM    238  O   CYS A  57     -12.895 -12.743   7.589  1.00  6.56           O
ATOM    239  CB  CYS A  57     -11.243 -12.927   4.875  1.00  6.88           C
ATOM    240  SG  CYS A  57     -10.094 -12.159   3.742  1.00  7.50           S
ATOM    241  N   ASP A  58     -14.156 -13.675   5.928  1.00  8.09           N
ATOM    242  CA  ASP A  58     -14.763 -14.643   6.836  1.00  9.89           C
ATOM    243  C   ASP A  58     -13.605 -15.436   7.485  1.00  9.01           C
ATOM    244  O   ASP A  58     -12.791 -16.030   6.798  1.00  9.01           O
ATOM    245  CB  ASP A  58     -15.665 -15.573   5.985  1.00 12.78           C
ATOM    246  CG  ASP A  58     -16.330 -16.674   6.790  1.00 14.96           C
ATOM    247  OD1 ASP A  58     -17.434 -17.108   6.373  1.00 20.80           O
ATOM    248  OD2 ASP A  58     -15.806 -17.128   7.824  1.00 14.36           O
ATOM    249  N   SER A  59     -13.569 -15.434   8.829  1.00  8.32           N
ATOM    250  CA  SER A  59     -12.466 -16.070   9.553  1.00  9.08           C
ATOM    251  C   SER A  59     -12.966 -17.195  10.468  1.00 10.45           C
ATOM    252  O   SER A  59     -12.391 -17.447  11.542  1.00 13.13           O
ATOM    253  CB  SER A  59     -11.681 -15.008  10.326  1.00  8.27           C
ATOM    254  OG  SER A  59     -11.002 -14.147   9.353  1.00  7.47           O
ATOM    255  N   THR A  60     -14.040 -17.857  10.040  1.00 10.66           N
ATOM    256  CA  THR A  60     -14.685 -18.867  10.898  1.00 11.88           C
ATOM    257  C   THR A  60     -14.184 -20.279  10.675  1.00 14.34           C
ATOM    258  O   THR A  60     -14.594 -21.165  11.449  1.00 14.55           O
ATOM    259  CB  THR A  60     -16.225 -18.854  10.797  1.00 12.77           C
ATOM    260  OG1 THR A  60     -16.597 -19.115   9.450  1.00 13.04           O
ATOM    261  CG2 THR A  60     -16.785 -17.453  11.312  1.00 13.40           C
ATOM    262  N   GLU A  61     -13.308 -20.489   9.697  1.00 14.47           N
ATOM    263  CA  GLU A  61     -12.731 -21.823   9.434  1.00 17.92           C
ATOM    264  C   GLU A  61     -11.966 -22.351  10.660  1.00 17.85           C
ATOM    265  O   GLU A  61     -11.122 -21.648  11.210  1.00 18.29           O
ATOM    266  CB  GLU A  61     -11.727 -21.806   8.244  1.00 19.40           C
ATOM    267  CG  GLU A  61     -11.093 -23.190   7.954  1.00 24.30           C
ATOM    268  CD  GLU A  61      -9.898 -23.147   6.996  1.00 26.47           C
ATOM    269  OE1 GLU A  61      -8.849 -23.845   7.228  1.00 28.40           O
ATOM    270  OE2 GLU A  61     -10.010 -22.374   6.039  1.00 26.15           O
ATOM    271  N   ASN A  62     -12.275 -23.622  10.970  1.00 21.09           N
ATOM    272  CA  ASN A  62     -11.419 -24.610  11.696  1.00 21.81           C
ATOM    273  C   ASN A  62      -9.956 -24.610  11.291  1.00 18.09           C
ATOM    274  O   ASN A  62      -9.654 -24.831  10.114  1.00 22.14           O
ATOM    275  CB  ASN A  62     -11.920 -26.039  11.410  1.00 23.79           C
ATOM    276  CG  ASN A  62     -13.027 -26.496  12.342  1.00 27.49           C
ATOM    277  OD1 ASN A  62     -13.298 -27.713  12.429  1.00 32.14           O
ATOM    278  ND2 ASN A  62     -13.666 -25.561  13.043  1.00 23.88           N
ATOM    279  N   GLY A  63      -9.108 -24.233  12.240  1.00 18.32           N
ATOM    280  CA  GLY A  63      -7.649 -24.412  12.141  1.00 18.01           C
ATOM    281  C   GLY A  63      -6.994 -23.520  11.109  1.00 16.01           C
ATOM    282  O   GLY A  63      -5.987 -23.895  10.520  1.00 17.97           O
ATOM    283  N   LEU A  64      -7.554 -22.349  10.827  1.00 12.99           N
ATOM    284  CA  LEU A  64      -6.909 -21.535   9.774  1.00 11.65           C
ATOM    285  C   LEU A  64      -5.502 -21.094  10.116  1.00 11.16           C
ATOM    286  O   LEU A  64      -5.252 -20.671  11.246  1.00 10.04           O
ATOM    287  CB  LEU A  64      -7.733 -20.283   9.532  1.00 13.31           C
ATOM    288  CG  LEU A  64      -7.261 -19.347   8.395  1.00 14.80           C
ATOM    289  CD1 LEU A  64      -7.320 -19.993   7.012  1.00 17.93           C
ATOM    290  CD2 LEU A  64      -8.114 -18.090   8.451  1.00 17.70           C
ATOM    291  N   LYS A  65      -4.617 -21.144   9.138  1.00 10.14           N
ATOM    292  CA  LYS A  65      -3.222 -20.757   9.285  1.00 11.14           C
ATOM    293  C   LYS A  65      -2.931 -19.644   8.290  1.00  9.67           C
ATOM    294  O   LYS A  65      -3.305 -19.719   7.131  1.00 10.80           O
ATOM    295  CB  LYS A  65      -2.295 -21.942   8.991  1.00 13.37           C
ATOM    296  CG  LYS A  65      -2.495 -23.149   9.906  1.00 18.03           C
ATOM    297  CD  LYS A  65      -1.388 -23.230  10.947  1.00 24.40           C
ATOM    298  CE  LYS A  65      -1.507 -24.557  11.715  1.00 26.10           C
ATOM    299  NZ  LYS A  65      -1.158 -25.789  10.946  1.00 27.25           N
ATOM    300  N   ILE A  66      -2.242 -18.601   8.772  1.00  8.37           N
ATOM    301  CA  ILE A  66      -1.795 -17.483   7.928  1.00  8.39           C
ATOM    302  C   ILE A  66      -0.331 -17.290   8.240  1.00  8.26           C
ATOM    303  O   ILE A  66       0.037 -17.003   9.388  1.00  8.58           O
ATOM    304  CB  ILE A  66      -2.575 -16.188   8.255  1.00  8.26           C
ATOM    305  CG1 ILE A  66      -4.067 -16.281   7.994  1.00  9.13           C
ATOM    306  CG2 ILE A  66      -1.981 -15.003   7.481  1.00  8.40           C
ATOM    307  CD1 ILE A  66      -4.442 -16.647   6.556  1.00  9.74           C
ATOM    308  N   GLY A  67       0.543 -17.482   7.236  1.00  8.52           N
ATOM    309  CA  GLY A  67       1.965 -17.446   7.520  1.00  8.95           C
ATOM    310  C   GLY A  67       2.338 -18.460   8.642  1.00  9.50           C
ATOM    311  O   GLY A  67       1.874 -19.619   8.656  1.00 12.08           O
ATOM    312  N   ASP A  68       3.142 -17.992   9.597  1.00  8.88           N
ATOM    313  CA  ASP A  68       3.548 -18.826  10.740  1.00  9.55           C
ATOM    314  C   ASP A  68       2.522 -18.953  11.844  1.00  9.55           C
ATOM    315  O   ASP A  68       2.789 -19.584  12.885  1.00  9.34           O
ATOM    316  CB  ASP A  68       4.927 -18.376  11.296  1.00  8.96           C
ATOM    317  CG  ASP A  68       4.832 -17.124  12.220  1.00  9.42           C
ATOM    318  OD1 ASP A  68       3.719 -16.600  12.479  1.00  8.46           O
ATOM    319  OD2 ASP A  68       5.883 -16.665  12.708  1.00 10.20           O
ATOM    320  N   SER A  69       1.331 -18.384  11.628  1.00  9.39           N
ATOM    321  CA  SER A  69       0.343 -18.142  12.689  1.00  9.56           C
ATOM    322  C   SER A  69      -0.894 -19.029  12.593  1.00  9.89           C
ATOM    323  O   SER A  69      -1.334 -19.357  11.489  1.00 11.78           O
ATOM    324  CB  SER A  69      -0.117 -16.682  12.656  1.00  9.00           C
ATOM    325  OG  SER A  69       1.038 -15.874  12.884  1.00  8.45           O
ATOM    326  N   GLU A  70      -1.418 -19.475  13.726  1.00  8.47           N
ATOM    327  CA  GLU A  70      -2.694 -20.180  13.786  1.00  8.66           C
ATOM    328  C   GLU A  70      -3.768 -19.234  14.344  1.00  7.80           C
ATOM    329  O   GLU A  70      -3.593 -18.598  15.401  1.00  7.24           O
ATOM    330  CB  GLU A  70      -2.582 -21.400  14.735  1.00 11.09           C
ATOM    331  CG  GLU A  70      -1.728 -22.547  14.217  1.00 16.86           C
ATOM    332  CD  GLU A  70      -1.690 -23.769  15.170  1.00 19.85           C
ATOM    333  OE1 GLU A  70      -2.448 -23.769  16.145  1.00 20.09           O
ATOM    334  OE2 GLU A  70      -0.876 -24.696  14.888  1.00 22.75           O
ATOM    335  N   LEU A  71      -4.899 -19.165  13.661  1.00  7.29           N
ATOM    336  CA  LEU A  71      -6.030 -18.396  14.177  1.00  7.81           C
ATOM    337  C   LEU A  71      -6.654 -19.097  15.357  1.00  8.11           C
ATOM    338  O   LEU A  71      -6.978 -20.293  15.257  1.00  9.49           O
ATOM    339  CB  LEU A  71      -7.036 -18.221  13.031  1.00  9.16           C
ATOM    340  CG  LEU A  71      -8.319 -17.497  13.412  1.00  9.83           C
ATOM    341  CD1 LEU A  71      -8.034 -15.996  13.600  1.00  9.74           C
ATOM    342  CD2 LEU A  71      -9.377 -17.667  12.328  1.00 11.67           C
ATOM    343  N   LEU A  72      -6.788 -18.377  16.471  1.00  8.09           N
ATOM    344  CA  LEU A  72      -7.387 -18.929  17.697  1.00  7.68           C
ATOM    345  C   LEU A  72      -8.807 -18.489  17.918  1.00  8.33           C
ATOM    346  O   LEU A  72      -9.559 -19.165  18.622  1.00  8.65           O
ATOM    347  CB  LEU A  72      -6.585 -18.512  18.963  1.00  8.04           C
ATOM    348  CG  LEU A  72      -5.059 -18.686  18.818  1.00  8.74           C
ATOM    349  CD1 LEU A  72      -4.371 -18.170  20.096  1.00  9.77           C
ATOM    350  CD2 LEU A  72      -4.670 -20.137  18.561  1.00  9.13           C
ATOM    351  N   TYR A  73      -9.195 -17.341  17.374  1.00  8.01           N
ATOM    352  CA  TYR A  73     -10.404 -16.639  17.807  1.00  8.19           C
ATOM    353  C   TYR A  73     -10.725 -15.554  16.792  1.00  7.93           C
ATOM    354  O   TYR A  73      -9.829 -14.856  16.273  1.00  8.20           O
ATOM    355  CB  TYR A  73     -10.138 -15.998  19.197  1.00  9.69           C
ATOM    356  CG  TYR A  73     -11.092 -14.849  19.647  1.00 12.77           C
ATOM    357  CD1 TYR A  73     -12.084 -15.060  20.556  1.00 13.63           C
ATOM    358  CD2 TYR A  73     -10.916 -13.548  19.146  1.00 14.15           C
ATOM    359  CE1 TYR A  73     -12.928 -14.016  20.967  1.00 14.39           C
ATOM    360  CE2 TYR A  73     -11.716 -12.483  19.540  1.00 15.74           C
ATOM    361  CZ  TYR A  73     -12.731 -12.716  20.472  1.00 16.41           C
ATOM    362  OH  TYR A  73     -13.530 -11.601  20.831  1.00 19.70           O
ATOM    363  N   THR A  74     -11.987 -15.357  16.548  1.00  7.62           N
ATOM    364  CA  THR A  74     -12.475 -14.244  15.718  1.00  7.87           C
ATOM    365  C   THR A  74     -13.766 -13.703  16.314  1.00  9.01           C
ATOM    366  O   THR A  74     -14.540 -14.481  16.935  1.00 10.07           O
ATOM    367  CB  THR A  74     -12.629 -14.652  14.251  1.00  8.24           C
ATOM    368  OG1 THR A  74     -12.947 -13.517  13.446  1.00  7.83           O
ATOM    369  CG2 THR A  74     -13.806 -15.666  14.083  1.00  8.21           C
ATOM    370  N   MET A  75     -14.012 -12.407  16.161  1.00  9.48           N
ATOM    371  CA  MET A  75     -15.279 -11.809  16.529  1.00 10.97           C
ATOM    372  C   MET A  75     -15.597 -10.633  15.612  1.00 10.18           C
ATOM    373  O   MET A  75     -14.691  -9.878  15.236  1.00  9.03           O
ATOM    374  CB  MET A  75     -15.316 -11.344  18.005  1.00 15.09           C
ATOM    375  CG  MET A  75     -14.204 -10.388  18.384  1.00 19.42           C
ATOM    376  SD  MET A  75     -14.393  -9.454  19.933  1.00 29.90           S
ATOM    377  CE  MET A  75     -13.623  -7.913  19.528  1.00 23.78           C
ATOM    378  N   GLY A  76     -16.885 -10.450  15.306  1.00 10.17           N
ATOM    379  CA  GLY A  76     -17.300  -9.320  14.503  1.00 11.39           C
ATOM    380  C   GLY A  76     -17.135  -9.582  13.052  1.00 11.62           C
ATOM    381  O   GLY A  76     -16.450 -10.513  12.621  1.00 12.54           O
ATOM    382  N   GLU A  77     -17.854  -8.809  12.236  1.00 12.03           N
ATOM    383  CA  GLU A  77     -17.909  -9.057  10.788  1.00 12.21           C
ATOM    384  C   GLU A  77     -17.673  -7.852   9.902  1.00 11.36           C
ATOM    385  O   GLU A  77     -17.715  -8.002   8.661  1.00 11.73           O
ATOM    386  CB  GLU A  77     -19.240  -9.724  10.388  1.00 15.03           C
ATOM    387  CG  GLU A  77     -19.485 -11.049  11.112  1.00 18.24           C
ATOM    388  CD  GLU A  77     -20.621 -11.866  10.519  1.00 24.81           C
ATOM    389  OE1 GLU A  77     -21.684 -11.309  10.151  1.00 27.74           O
ATOM    390  OE2 GLU A  77     -20.445 -13.103  10.417  1.00 28.87           O
ATOM    391  N   GLY A  78     -17.377  -6.696  10.488  1.00 11.25           N
ATOM    392  CA  GLY A  78     -17.068  -5.514   9.691  1.00 11.74           C
ATOM    393  C   GLY A  78     -18.316  -4.815   9.144  1.00 13.64           C
ATOM    394  O   GLY A  78     -18.253  -3.970   8.229  1.00 16.35           O
ATOM    395  N   TYR A  79     -19.471  -5.093   9.742  1.00 13.26           N
ATOM    396  CA ATYR A  79     -20.687  -4.315   9.421  0.50 13.01           C
ATOM    397  CA BTYR A  79     -20.611  -4.281   9.354  0.50 12.80           C
ATOM    398  C   TYR A  79     -21.005  -3.324  10.501  1.00 12.67           C
ATOM    399  O   TYR A  79     -21.144  -2.131  10.239  1.00 14.52           O
ATOM    400  CB ATYR A  79     -21.888  -5.247   9.226  0.50 13.21           C
ATOM    401  CB BTYR A  79     -21.742  -5.142   8.717  0.50 12.94           C
ATOM    402  CG ATYR A  79     -21.668  -6.116   8.055  0.50 14.04           C
ATOM    403  CG BTYR A  79     -22.518  -6.009   9.664  0.50 13.74           C
ATOM    404  CD1ATYR A  79     -21.616  -5.576   6.785  0.50 14.80           C
ATOM    405  CD1BTYR A  79     -23.571  -5.470  10.413  0.50 13.67           C
ATOM    406  CD2ATYR A  79     -21.422  -7.475   8.210  0.50 14.57           C
ATOM    407  CD2BTYR A  79     -22.241  -7.372   9.789  0.50 13.42           C
ATOM    408  CE1ATYR A  79     -21.370  -6.368   5.685  0.50 14.87           C
ATOM    409  CE1BTYR A  79     -24.302  -6.233  11.291  0.50 13.83           C
ATOM    410  CE2ATYR A  79     -21.176  -8.272   7.114  0.50 15.40           C
ATOM    411  CE2BTYR A  79     -22.958  -8.159  10.661  0.50 13.88           C
ATOM    412  CZ ATYR A  79     -21.171  -7.718   5.864  0.50 15.65           C
ATOM    413  CZ BTYR A  79     -23.986  -7.587  11.402  0.50 13.68           C
ATOM    414  OH ATYR A  79     -20.917  -8.517   4.797  0.50 17.62           O
ATOM    415  OH BTYR A  79     -24.711  -8.365  12.258  0.50 15.22           O
ATOM    416  N   ALA A  80     -21.162  -3.800  11.735  1.00 12.08           N
ATOM    417  CA  ALA A  80     -21.418  -2.999  12.938  1.00 12.33           C
ATOM    418  C   ALA A  80     -20.138  -2.660  13.734  1.00 13.31           C
ATOM    419  O   ALA A  80     -20.023  -1.641  14.403  1.00 13.79           O
ATOM    420  CB  ALA A  80     -22.436  -3.675  13.845  1.00 15.19           C
ATOM    421  N   ARG A  81     -19.176  -3.582  13.707  1.00 12.30           N
ATOM    422  CA  ARG A  81     -17.928  -3.391  14.463  1.00 11.71           C
ATOM    423  C   ARG A  81     -16.856  -3.995  13.546  1.00  9.13           C
ATOM    424  O   ARG A  81     -17.127  -4.902  12.763  1.00  8.87           O
ATOM    425  CB  ARG A  81     -17.962  -4.224  15.738  1.00 13.51           C
ATOM    426  CG  ARG A  81     -18.889  -3.669  16.847  1.00 20.76           C
ATOM    427  CD  ARG A  81     -18.779  -4.453  18.149  1.00 26.11           C
ATOM    428  NE  ARG A  81     -18.180  -5.758  17.864  1.00 33.05           N
ATOM    429  CZ  ARG A  81     -17.985  -6.737  18.737  1.00 37.11           C
ATOM    430  NH1 ARG A  81     -18.365  -6.594  20.013  1.00 36.31           N
ATOM    431  NH2 ARG A  81     -17.399  -7.859  18.309  1.00 33.40           N
ATOM    432  N   GLN A  82     -15.610  -3.553  13.700  1.00  7.26           N
ATOM    433  CA  GLN A  82     -14.493  -4.174  12.968  1.00  6.04           C
ATOM    434  C   GLN A  82     -14.279  -5.637  13.402  1.00  5.83           C
ATOM    435  O   GLN A  82     -14.366  -5.961  14.598  1.00  6.26           O
ATOM    436  CB  GLN A  82     -13.198  -3.391  13.274  1.00  5.69           C
ATOM    437  CG  GLN A  82     -13.203  -1.940  12.834  1.00  5.42           C
ATOM    438  CD  GLN A  82     -13.330  -1.679  11.339  1.00  4.77           C
ATOM    439  OE1 GLN A  82     -13.264  -2.597  10.464  1.00  4.24           O
ATOM    440  NE2 GLN A  82     -13.391  -0.387  10.980  1.00  5.40           N
ATOM    441  N   ARG A  83     -14.023  -6.507  12.428  1.00  5.31           N
ATOM    442  CA  ARG A  83     -13.637  -7.859  12.804  1.00  5.40           C
ATOM    443  C   ARG A  83     -12.299  -7.829  13.482  1.00  5.38           C
ATOM    444  O   ARG A  83     -11.394  -7.109  13.040  1.00  5.75           O
ATOM    445  CB  ARG A  83     -13.568  -8.718  11.572  1.00  5.39           C
ATOM    446  CG  ARG A  83     -13.097 -10.157  11.803  1.00  5.46           C
ATOM    447  CD  ARG A  83     -13.086 -11.008  10.533  1.00  5.83           C
ATOM    448  NE  ARG A  83     -14.416 -11.323   9.971  1.00  6.65           N
ATOM    449  CZ  ARG A  83     -14.991 -10.752   8.919  1.00  7.42           C
ATOM    450  NH1 ARG A  83     -14.461  -9.748   8.218  1.00  7.98           N
ATOM    451  NH2 ARG A  83     -16.143 -11.284   8.462  1.00  8.10           N
ATOM    452  N   VAL A  84     -12.184  -8.651  14.542  1.00  4.86           N
ATOM    453  CA  VAL A  84     -10.926  -8.837  15.269  1.00  5.19           C
ATOM    454  C   VAL A  84     -10.546 -10.275  15.233  1.00  5.24           C
ATOM    455  O   VAL A  84     -11.400 -11.154  15.578  1.00  5.48           O
ATOM    456  CB  VAL A  84     -11.030  -8.394  16.749  1.00  5.86           C
ATOM    457  CG1 VAL A  84      -9.737  -8.753  17.485  1.00  6.38           C
ATOM    458  CG2 VAL A  84     -11.320  -6.913  16.812  1.00  6.48           C
ATOM    459  N   ASN A  85      -9.305 -10.549  14.790  1.00  4.98           N
ATOM    460  CA  ASN A  85      -8.781 -11.937  14.762  1.00  5.14           C
ATOM    461  C   ASN A  85      -7.623 -12.001  15.739  1.00  5.26           C
ATOM    462  O   ASN A  85      -6.795 -11.093  15.850  1.00  5.32           O
ATOM    463  CB  ASN A  85      -8.261 -12.310  13.370  1.00  5.25           C
ATOM    464  CG  ASN A  85      -9.359 -12.603  12.372  1.00  5.54           C
ATOM    465  OD1 ASN A  85     -10.538 -12.577  12.688  1.00  6.38           O
ATOM    466  ND2 ASN A  85      -8.950 -12.844  11.122  1.00  5.79           N
ATOM    467  N   ILE A  86      -7.563 -13.080  16.501  1.00  5.18           N
ATOM    468  CA  ILE A  86      -6.447 -13.328  17.438  1.00  6.00           C
ATOM    469  C   ILE A  86      -5.793 -14.614  17.055  1.00  5.75           C
ATOM    470  O   ILE A  86      -6.450 -15.620  16.836  1.00  5.87           O
ATOM    471  CB  ILE A  86      -6.909 -13.306  18.902  1.00  6.91           C
ATOM    472  CG1 ILE A  86      -7.505 -11.899  19.232  1.00  7.51           C
ATOM    473  CG2 ILE A  86      -5.752 -13.715  19.841  1.00  7.46           C
ATOM    474  CD1 ILE A  86      -8.051 -11.765  20.636  1.00  9.40           C
ATOM    475  N   TYR A  87      -4.480 -14.540  16.890  1.00  5.17           N
ATOM    476  CA  TYR A  87      -3.651 -15.665  16.438  1.00  5.36           C
ATOM    477  C   TYR A  87      -2.579 -15.997  17.470  1.00  5.55           C
ATOM    478  O   TYR A  87      -2.202 -15.150  18.290  1.00  5.28           O
ATOM    479  CB  TYR A  87      -2.910 -15.266  15.138  1.00  5.64           C
ATOM    480  CG  TYR A  87      -3.735 -14.680  14.045  1.00  5.22           C
ATOM    481  CD1 TYR A  87      -4.149 -15.468  12.973  1.00  5.11           C
ATOM    482  CD2 TYR A  87      -4.032 -13.300  14.016  1.00  5.31           C
ATOM    483  CE1 TYR A  87      -4.913 -14.911  11.899  1.00  5.11           C
ATOM    484  CE2 TYR A  87      -4.739 -12.722  12.945  1.00  5.18           C
ATOM    485  CZ  TYR A  87      -5.181 -13.535  11.907  1.00  4.95           C
ATOM    486  OH  TYR A  87      -5.889 -12.989  10.888  1.00  4.93           O
ATOM    487  N   HIS A  88      -1.986 -17.200  17.371  1.00  5.74           N
ATOM    488  CA  HIS A  88      -0.696 -17.409  18.004  1.00  6.46           C
ATOM    489  C   HIS A  88       0.342 -17.592  16.944  1.00  6.73           C
ATOM    490  O   HIS A  88       0.152 -18.352  15.982  1.00  6.73           O
ATOM    491  CB  HIS A  88      -0.639 -18.624  18.948  1.00  7.77           C
ATOM    492  CG  HIS A  88       0.697 -18.666  19.670  1.00  8.61           C
ATOM    493  ND1 HIS A  88       1.752 -19.380  19.202  1.00 10.32           N
ATOM    494  CD2 HIS A  88       1.177 -17.880  20.721  1.00  9.00           C
ATOM    495  CE1 HIS A  88       2.851 -19.103  19.943  1.00 10.19           C
ATOM    496  NE2 HIS A  88       2.515 -18.203  20.886  1.00  9.47           N
ATOM    497  N   SER A  89       1.467 -16.904  17.138  1.00  6.37           N
ATOM    498  CA  SER A  89       2.569 -16.929  16.203  1.00  6.98           C
ATOM    499  C   SER A  89       3.884 -17.131  16.942  1.00  7.61           C
ATOM    500  O   SER A  89       4.100 -16.563  18.006  1.00  8.12           O
ATOM    501  CB  SER A  89       2.634 -15.546  15.525  1.00  7.01           C
ATOM    502  OG  SER A  89       3.889 -15.344  14.845  1.00  7.36           O
ATOM    503  N   PRO A  90       4.766 -17.973  16.377  1.00  8.02           N
ATOM    504  CA  PRO A  90       6.071 -18.094  17.070  1.00  8.73           C
ATOM    505  C   PRO A  90       6.887 -16.817  17.015  1.00  8.35           C
ATOM    506  O   PRO A  90       7.695 -16.590  17.903  1.00  9.05           O
ATOM    507  CB  PRO A  90       6.791 -19.247  16.316  1.00  8.93           C
ATOM    508  CG  PRO A  90       6.017 -19.421  15.049  1.00 11.59           C
ATOM    509  CD  PRO A  90       4.604 -18.944  15.270  1.00  8.79           C
ATOM    510  N   SER A  91       6.675 -15.981  15.972  1.00  7.87           N
ATOM    511  CA  SER A  91       7.465 -14.767  15.855  1.00  7.61           C
ATOM    512  C   SER A  91       6.785 -13.559  16.541  1.00  7.32           C
ATOM    513  O   SER A  91       7.474 -12.692  17.092  1.00  6.85           O
ATOM    514  CB  SER A  91       7.786 -14.413  14.400  1.00  8.27           C
ATOM    515  OG  SER A  91       6.606 -14.216  13.635  1.00  8.81           O
ATOM    516  N   LEU A  92       5.443 -13.532  16.562  1.00  6.68           N
ATOM    517  CA  LEU A  92       4.748 -12.327  17.092  1.00  6.71           C
ATOM    518  C   LEU A  92       3.966 -12.613  18.376  1.00  6.36           C
ATOM    519  O   LEU A  92       3.381 -11.698  18.940  1.00  7.12           O
ATOM    520  CB  LEU A  92       3.782 -11.734  16.006  1.00  6.96           C
ATOM    521  CG  LEU A  92       4.559 -11.266  14.735  1.00  7.18           C
ATOM    522  CD1 LEU A  92       3.539 -10.726  13.719  1.00  8.15           C
ATOM    523  CD2 LEU A  92       5.539 -10.165  15.050  1.00  8.23           C
ATOM    524  N   GLY A  93       3.941 -13.867  18.865  1.00  6.03           N
ATOM    525  CA  GLY A  93       3.187 -14.103  20.109  1.00  6.05           C
ATOM    526  C   GLY A  93       1.694 -14.190  19.883  1.00  5.44           C
ATOM    527  O   GLY A  93       1.238 -14.695  18.849  1.00  6.02           O
ATOM    528  N   ILE A  94       0.946 -13.641  20.811  1.00  5.55           N
ATOM    529  CA  ILE A  94      -0.495 -13.535  20.648  1.00  5.42           C
ATOM    530  C   ILE A  94      -0.692 -12.256  19.849  1.00  5.26           C
ATOM    531  O   ILE A  94      -0.444 -11.140  20.333  1.00  5.19           O
ATOM    532  CB  ILE A  94      -1.205 -13.431  22.018  1.00  5.77           C
ATOM    533  CG1 ILE A  94      -1.102 -14.775  22.840  1.00  6.26           C
ATOM    534  CG2 ILE A  94      -2.697 -13.099  21.833  1.00  5.95           C
ATOM    535  CD1 ILE A  94      -1.694 -15.971  22.132  1.00  7.63           C
ATOM    536  N   ALA A  95      -1.111 -12.441  18.594  1.00  5.30           N
ATOM    537  CA  ALA A  95      -1.272 -11.308  17.656  1.00  5.39           C
ATOM    538  C   ALA A  95      -2.744 -10.982  17.535  1.00  5.59           C
ATOM    539  O   ALA A  95      -3.574 -11.860  17.243  1.00  5.75           O
ATOM    540  CB  ALA A  95      -0.641 -11.696  16.334  1.00  5.97           C
ATOM    541  N   VAL A  96      -3.102  -9.726  17.812  1.00  5.33           N
ATOM    542  CA  VAL A  96      -4.492  -9.209  17.726  1.00  5.55           C
ATOM    543  C   VAL A  96      -4.506  -8.320  16.509  1.00  5.21           C
ATOM    544  O   VAL A  96      -3.734  -7.366  16.450  1.00  5.52           O
ATOM    545  CB  VAL A  96      -4.807  -8.319  18.962  1.00  6.58           C
ATOM    546  CG1 VAL A  96      -6.240  -7.783  18.883  1.00  7.21           C
ATOM    547  CG2 VAL A  96      -4.521  -9.035  20.308  1.00  8.22           C
ATOM    548  N   ALA A  97      -5.360  -8.615  15.519  1.00  4.72           N
ATOM    549  CA  ALA A  97      -5.431  -7.846  14.287  1.00  4.60           C
ATOM    550  C   ALA A  97      -6.845  -7.254  14.200  1.00  4.44           C
ATOM    551  O   ALA A  97      -7.851  -7.946  14.441  1.00  4.63           O
ATOM    552  CB  ALA A  97      -5.145  -8.690  13.055  1.00  5.04           C
ATOM    553  N   ILE A  98      -6.920  -5.964  13.862  1.00  4.10           N
ATOM    554  CA  ILE A  98      -8.188  -5.245  13.817  1.00  4.10           C
ATOM    555  C   ILE A  98      -8.424  -4.751  12.400  1.00  3.96           C
ATOM    556  O   ILE A  98      -7.627  -3.976  11.811  1.00  4.12           O
ATOM    557  CB  ILE A  98      -8.126  -4.009  14.777  1.00  3.90           C
ATOM    558  CG1 ILE A  98      -7.737  -4.478  16.216  1.00  4.25           C
ATOM    559  CG2 ILE A  98      -9.504  -3.315  14.775  1.00  4.24           C
ATOM    560  CD1 ILE A  98      -7.652  -3.303  17.221  1.00  4.68           C
ATOM    561  N   GLU A  99      -9.577  -5.152  11.840  1.00  4.38           N
ATOM    562  CA  GLU A  99     -10.041  -4.704  10.489  1.00  4.42           C
ATOM    563  C   GLU A  99     -10.181  -3.172  10.448  1.00  4.18           C
ATOM    564  O   GLU A  99     -10.400  -2.539  11.500  1.00  3.76           O
ATOM    565  CB  GLU A  99     -11.411  -5.381  10.208  1.00  5.18           C
ATOM    566  CG  GLU A  99     -11.810  -5.345   8.751  1.00  5.43           C
ATOM    567  CD  GLU A  99     -13.212  -5.885   8.524  1.00  5.81           C
ATOM    568  OE1 GLU A  99     -13.946  -6.161   9.479  1.00  5.91           O
ATOM    569  OE2 GLU A  99     -13.565  -6.052   7.308  1.00  6.82           O
ATOM    570  N   GLY A 100     -10.178  -2.617   9.238  1.00  4.54           N
ATOM    571  CA  GLY A 100     -10.360  -1.182   9.035  1.00  5.28           C
ATOM    572  C   GLY A 100     -11.317  -0.851   7.946  1.00  6.18           C
ATOM    573  O   GLY A 100     -11.040   0.142   7.222  1.00  6.35           O
ATOM    574  N   THR A 101     -12.424  -1.562   7.874  1.00  7.37           N
ATOM    575  CA  THR A 101     -13.351  -1.196   6.805  1.00  8.98           C
ATOM    576  C   THR A 101     -14.040   0.164   7.138  1.00  9.41           C
ATOM    577  O   THR A 101     -13.942   0.659   8.239  1.00  8.30           O
ATOM    578  CB  THR A 101     -14.314  -2.356   6.522  1.00 11.85           C
ATOM    579  OG1 THR A 101     -14.901  -2.103   5.233  1.00 13.27           O
ATOM    580  CG2 THR A 101     -15.283  -2.424   7.561  1.00 11.46           C
ATOM    581  N   ASN A 102     -14.741   0.733   6.152  1.00 11.08           N
ATOM    582  CA  ASN A 102     -15.192   2.124   6.258  1.00 11.89           C
ATOM    583  C   ASN A 102     -16.502   2.248   7.035  1.00 12.10           C
ATOM    584  O   ASN A 102     -17.544   2.636   6.485  1.00 13.61           O
ATOM    585  CB  ASN A 102     -15.287   2.730   4.859  1.00 15.73           C
ATOM    586  CG  ASN A 102     -13.950   2.773   4.165  1.00 20.96           C
ATOM    587  OD1 ASN A 102     -12.960   3.310   4.714  1.00 20.88           O
ATOM    588  ND2 ASN A 102     -13.862   2.108   2.984  1.00 24.48           N
ATOM    589  N   LEU A 103     -16.460   1.918   8.306  1.00 11.19           N
ATOM    590  CA  LEU A 103     -17.656   2.090   9.148  1.00 12.29           C
ATOM    591  C   LEU A 103     -18.069   3.568   9.153  1.00 10.90           C
ATOM    592  O   LEU A 103     -19.255   3.863   9.311  1.00 10.79           O
ATOM    593  CB  LEU A 103     -17.413   1.531  10.532  1.00 16.53           C
ATOM    594  CG  LEU A 103     -17.109   0.017  10.436  1.00 19.64           C
ATOM    595  CD1 LEU A 103     -17.058  -0.505  11.820  1.00 20.10           C
ATOM    596  CD2 LEU A 103     -18.066  -0.831   9.585  1.00 20.57           C
ATOM    597  N   PHE A 104     -17.105   4.508   9.065  1.00  9.17           N
ATOM    598  CA  PHE A 104     -17.410   5.888   8.614  1.00  9.30           C
ATOM    599  C   PHE A 104     -16.336   6.264   7.628  1.00  9.21           C
ATOM    600  O   PHE A 104     -15.343   5.546   7.490  1.00  8.96           O
ATOM    601  CB  PHE A 104     -17.436   6.880   9.785  1.00  9.32           C
ATOM    602  CG  PHE A 104     -16.188   6.885  10.620  1.00 10.23           C
ATOM    603  CD1 PHE A 104     -15.213   7.845  10.404  1.00 10.18           C
ATOM    604  CD2 PHE A 104     -16.024   5.958  11.646  1.00 10.83           C
ATOM    605  CE1 PHE A 104     -14.070   7.852  11.190  1.00 10.69           C
ATOM    606  CE2 PHE A 104     -14.902   5.981  12.478  1.00 11.39           C
ATOM    607  CZ  PHE A 104     -13.910   6.919  12.196  1.00 10.07           C
ATOM    608  N   SER A 105     -16.539   7.345   6.889  1.00  9.36           N
ATOM    609  CA ASER A 105     -15.594   7.710   5.845  0.50 10.41           C
ATOM    610  CA BSER A 105     -15.568   7.688   5.849  0.50 10.35           C
ATOM    611  C   SER A 105     -14.591   8.706   6.349  1.00 10.29           C
ATOM    612  O   SER A 105     -14.973   9.726   6.939  1.00 10.15           O
ATOM    613  CB ASER A 105     -16.354   8.283   4.663  0.50 11.85           C
ATOM    614  CB BSER A 105     -16.237   8.215   4.585  0.50 11.83           C
ATOM    615  OG ASER A 105     -16.912   7.213   3.936  0.50 13.56           O
ATOM    616  OG BSER A 105     -15.242   8.682   3.683  0.50 12.79           O
ATOM    617  N   LEU A 106     -13.309   8.456   6.088  1.00 10.26           N
ATOM    618  CA  LEU A 106     -12.306   9.419   6.481  1.00 10.65           C
ATOM    619  C   LEU A 106     -12.161  10.621   5.543  1.00 12.43           C
ATOM    620  O   LEU A 106     -11.530  11.592   5.905  1.00 14.79           O
ATOM    621  CB  LEU A 106     -10.950   8.706   6.631  1.00 12.55           C
ATOM    622  CG  LEU A 106     -10.928   7.653   7.736  1.00 12.83           C
ATOM    623  CD1 LEU A 106      -9.525   7.056   7.714  1.00 14.11           C
ATOM    624  CD2 LEU A 106     -11.158   8.340   9.088  1.00 14.36           C
ATOM    625  N   ASN A 107     -12.824  10.569   4.384  1.00 12.48           N
ATOM    626  CA  ASN A 107     -12.786  11.733   3.471  1.00 14.79           C
ATOM    627  C   ASN A 107     -14.006  12.663   3.580  1.00 15.78           C
ATOM    628  O   ASN A 107     -14.222  13.528   2.754  1.00 19.35           O
ATOM    629  CB  ASN A 107     -12.552  11.215   2.048  1.00 16.71           C
ATOM    630  CG  ASN A 107     -13.643  10.311   1.572  1.00 21.19           C
ATOM    631  OD1 ASN A 107     -14.655  10.115   2.251  1.00 26.71           O
ATOM    632  ND2 ASN A 107     -13.470   9.749   0.362  1.00 26.13           N
ATOM    633  N   SER A 108     -14.741  12.508   4.638  1.00 14.08           N
ATOM    634  CA ASER A 108     -15.949  13.261   4.922  0.50 12.74           C
ATOM    635  CA BSER A 108     -15.958  13.302   4.845  0.50 13.17           C
ATOM    636  C   SER A 108     -15.726  14.610   5.600  1.00 12.83           C
ATOM    637  O   SER A 108     -14.632  14.899   6.072  1.00 15.58           O
ATOM    638  CB ASER A 108     -16.785  12.398   5.842  0.50 12.17           C
ATOM    639  CB BSER A 108     -17.047  12.457   5.532  0.50 13.59           C
ATOM    640  OG ASER A 108     -18.054  12.965   5.972  0.50 12.01           O
ATOM    641  OG BSER A 108     -16.684  12.111   6.837  0.50 13.63           O
ATOM    642  N   ASP A 109     -16.779  15.392   5.758  1.00 10.18           N
ATOM    643  CA  ASP A 109     -16.742  16.715   6.389  1.00 10.19           C
ATOM    644  C   ASP A 109     -16.113  16.646   7.772  1.00  9.65           C
ATOM    645  O   ASP A 109     -16.641  16.010   8.699  1.00  9.84           O
ATOM    646  CB  ASP A 109     -18.178  17.237   6.504  1.00 10.23           C
ATOM    647  CG  ASP A 109     -18.283  18.671   7.051  1.00 11.67           C
ATOM    648  OD1 ASP A 109     -17.327  19.226   7.606  1.00 10.96           O
ATOM    649  OD2 ASP A 109     -19.409  19.237   6.911  1.00 12.58           O
ATOM    650  N   LEU A 110     -14.956  17.281   7.885  1.00 10.45           N
ATOM    651  CA  LEU A 110     -14.225  17.247   9.160  1.00 10.80           C
ATOM    652  C   LEU A 110     -14.925  17.923  10.322  1.00 11.38           C
ATOM    653  O   LEU A 110     -14.501  17.753  11.493  1.00 12.51           O
ATOM    654  CB  LEU A 110     -12.862  17.921   8.972  1.00 11.02           C
ATOM    655  CG  LEU A 110     -11.903  17.172   8.059  1.00 11.57           C
ATOM    656  CD1 LEU A 110     -10.693  18.056   7.703  1.00 11.50           C
ATOM    657  CD2 LEU A 110     -11.454  15.900   8.725  1.00 12.70           C
ATOM    658  N   HIS A 111     -15.986  18.709  10.093  1.00 10.80           N
ATOM    659  CA  HIS A 111     -16.730  19.274  11.214  1.00 11.19           C
ATOM    660  C   HIS A 111     -17.595  18.292  11.931  1.00 10.02           C
ATOM    661  O   HIS A 111     -18.145  18.615  13.014  1.00 10.55           O
ATOM    662  CB  HIS A 111     -17.616  20.427  10.740  1.00 13.70           C
ATOM    663  CG  HIS A 111     -16.859  21.538  10.087  1.00 15.14           C
ATOM    664  ND1 HIS A 111     -16.634  21.604   8.719  1.00 16.82           N
ATOM    665  CD2 HIS A 111     -16.259  22.645  10.641  1.00 15.86           C
ATOM    666  CE1 HIS A 111     -15.904  22.719   8.466  1.00 18.53           C
ATOM    667  NE2 HIS A 111     -15.678  23.345   9.642  1.00 16.90           N
ATOM    668  N   ASP A 112     -17.816  17.120  11.294  1.00 10.29           N
ATOM    669  CA  ASP A 112     -18.714  16.153  11.934  1.00  9.93           C
ATOM    670  C   ASP A 112     -18.130  15.580  13.208  1.00  8.73           C
ATOM    671  O   ASP A 112     -16.875  15.458  13.371  1.00  7.18           O
ATOM    672  CB  ASP A 112     -19.095  14.975  11.004  1.00 11.12           C
ATOM    673  CG  ASP A 112     -20.053  15.370   9.850  1.00 11.82           C
ATOM    674  OD1 ASP A 112     -20.563  16.501   9.784  1.00 12.15           O
ATOM    675  OD2 ASP A 112     -20.210  14.515   8.965  1.00 13.95           O
ATOM    676  N   ALA A 113     -19.011  15.168  14.103  1.00  8.64           N
ATOM    677  CA  ALA A 113     -18.665  14.632  15.398  1.00  8.67           C
ATOM    678  C   ALA A 113     -17.665  13.471  15.418  1.00  8.12           C
ATOM    679  O   ALA A 113     -16.898  13.325  16.406  1.00  8.24           O
ATOM    680  CB  ALA A 113     -19.925  14.275  16.167  1.00  9.37           C
ATOM    681  N   LYS A 114     -17.622  12.663  14.345  1.00  7.97           N
ATOM    682  CA  LYS A 114     -16.664  11.537  14.324  1.00  8.02           C
ATOM    683  C   LYS A 114     -15.238  12.058  14.464  1.00  7.25           C
ATOM    684  O   LYS A 114     -14.382  11.337  15.000  1.00  6.69           O
ATOM    685  CB  LYS A 114     -16.779  10.765  13.024  1.00  9.70           C
ATOM    686  CG  LYS A 114     -17.982   9.817  12.888  1.00 12.59           C
ATOM    687  CD  LYS A 114     -17.984   8.646  13.850  1.00 14.40           C
ATOM    688  CE  LYS A 114     -19.144   7.735  13.460  1.00 17.22           C
ATOM    689  NZ  LYS A 114     -19.339   6.726  14.534  1.00 21.27           N
ATOM    690  N   PHE A 115     -14.945  13.285  14.012  1.00  6.53           N
ATOM    691  CA  PHE A 115     -13.595  13.793  14.047  1.00  5.87           C
ATOM    692  C   PHE A 115     -13.258  14.623  15.270  1.00  5.44           C
ATOM    693  O   PHE A 115     -12.139  15.099  15.383  1.00  5.59           O
ATOM    694  CB  PHE A 115     -13.360  14.681  12.810  1.00  6.23           C
ATOM    695  CG  PHE A 115     -13.504  13.921  11.512  1.00  6.79           C
ATOM    696  CD1 PHE A 115     -12.507  13.076  11.089  1.00  7.39           C
ATOM    697  CD2 PHE A 115     -14.656  14.062  10.726  1.00  7.64           C
ATOM    698  CE1 PHE A 115     -12.615  12.362   9.878  1.00  7.95           C
ATOM    699  CE2 PHE A 115     -14.799  13.325   9.547  1.00  8.59           C
ATOM    700  CZ  PHE A 115     -13.756  12.473   9.112  1.00  8.73           C
ATOM    701  N   TRP A 116     -14.218  14.841  16.172  1.00  5.73           N
ATOM    702  CA  TRP A 116     -13.916  15.688  17.334  1.00  6.02           C
ATOM    703  C   TRP A 116     -12.961  15.054  18.310  1.00  5.92           C
ATOM    704  O   TRP A 116     -12.953  13.784  18.498  1.00  6.05           O
ATOM    705  CB  TRP A 116     -15.208  15.946  18.098  1.00  7.00           C
ATOM    706  CG  TRP A 116     -16.209  16.777  17.340  1.00  7.73           C
ATOM    707  CD1 TRP A 116     -16.134  17.278  16.047  1.00  7.51           C
ATOM    708  CD2 TRP A 116     -17.551  17.148  17.840  1.00  8.86           C
ATOM    709  NE1 TRP A 116     -17.327  17.938  15.708  1.00  8.68           N
ATOM    710  CE2 TRP A 116     -18.198  17.883  16.733  1.00  9.17           C
ATOM    711  CE3 TRP A 116     -18.242  16.935  19.036  1.00  9.77           C
ATOM    712  CZ2 TRP A 116     -19.488  18.421  16.858  1.00 10.26           C
ATOM    713  CZ3 TRP A 116     -19.559  17.478  19.148  1.00 11.40           C
ATOM    714  CH2 TRP A 116     -20.141  18.217  18.062  1.00 10.95           C
ATOM    715  N   GLN A 117     -12.162  15.911  18.931  1.00  6.17           N
ATOM    716  CA  GLN A 117     -11.273  15.436  19.997  1.00  5.99           C
ATOM    717  C   GLN A 117     -12.008  15.312  21.310  1.00  6.57           C
ATOM    718  O   GLN A 117     -12.892  16.121  21.588  1.00  7.98           O
ATOM    719  CB  GLN A 117     -10.087  16.382  20.177  1.00  6.20           C
ATOM    720  CG  GLN A 117      -9.135  16.305  18.967  1.00  6.56           C
ATOM    721  CD  GLN A 117      -7.790  16.920  19.262  1.00  7.10           C
ATOM    722  OE1 GLN A 117      -7.699  17.805  20.124  1.00  8.55           O
ATOM    723  NE2 GLN A 117      -6.746  16.489  18.571  1.00  7.37           N
ATOM    724  N   GLU A 118     -11.642  14.320  22.123  1.00  5.57           N
ATOM    725  CA  GLU A 118     -12.330  14.116  23.402  1.00  5.60           C
ATOM    726  C   GLU A 118     -11.339  13.495  24.375  1.00  5.52           C
ATOM    727  O   GLU A 118     -10.252  12.982  23.998  1.00  5.43           O
ATOM    728  CB  GLU A 118     -13.559  13.190  23.244  1.00  5.56           C
ATOM    729  CG  GLU A 118     -13.190  11.784  22.762  1.00  5.73           C
ATOM    730  CD  GLU A 118     -14.372  10.921  22.398  1.00  6.40           C
ATOM    731  OE1 GLU A 118     -15.479  11.459  22.181  1.00  7.26           O
ATOM    732  OE2 GLU A 118     -14.179   9.709  22.251  1.00  6.41           O
ATOM    733  N   ASP A 119     -11.722  13.504  25.654  1.00  5.57           N
ATOM    734  CA  ASP A 119     -10.851  12.886  26.698  1.00  5.89           C
ATOM    735  C   ASP A 119     -10.794  11.358  26.488  1.00  5.78           C
ATOM    736  O   ASP A 119     -11.718  10.720  25.871  1.00  6.15           O
ATOM    737  CB  ASP A 119     -11.442  13.125  28.084  1.00  7.08           C
ATOM    738  CG  ASP A 119     -11.283  14.526  28.570  1.00  8.29           C
ATOM    739  OD1 ASP A 119     -10.470  15.278  28.073  1.00 10.27           O
ATOM    740  OD2 ASP A 119     -11.991  14.781  29.606  1.00 12.72           O
ATOM    741  N   PRO A 120      -9.748  10.738  27.007  1.00  5.61           N
ATOM    742  CA  PRO A 120      -9.753   9.244  27.049  1.00  5.66           C
ATOM    743  C   PRO A 120     -10.970   8.685  27.808  1.00  5.85           C
ATOM    744  O   PRO A 120     -11.444   9.299  28.782  1.00  6.28           O
ATOM    745  CB  PRO A 120      -8.442   8.912  27.847  1.00  6.12           C
ATOM    746  CG  PRO A 120      -7.578  10.118  27.648  1.00  5.93           C
ATOM    747  CD  PRO A 120      -8.551  11.308  27.676  1.00  5.73           C
ATOM    748  N   ASN A 121     -11.456   7.558  27.293  1.00  5.97           N
ATOM    749  CA  ASN A 121     -12.498   6.822  27.970  1.00  5.77           C
ATOM    750  C   ASN A 121     -12.101   6.503  29.409  1.00  5.73           C
ATOM    751  O   ASN A 121     -10.912   6.311  29.745  1.00  5.86           O
ATOM    752  CB  ASN A 121     -12.722   5.503  27.191  1.00  6.05           C
ATOM    753  CG  ASN A 121     -13.899   4.696  27.731  1.00  6.65           C
ATOM    754  OD1 ASN A 121     -13.711   3.799  28.549  1.00  7.34           O
ATOM    755  ND2 ASN A 121     -15.086   5.016  27.280  1.00  7.77           N
ATOM    756  N   GLU A 122     -13.154   6.372  30.221  1.00  5.61           N
ATOM    757  CA  GLU A 122     -12.952   6.062  31.644  1.00  5.91           C
ATOM    758  C   GLU A 122     -12.104   4.842  31.891  1.00  5.95           C
ATOM    759  O   GLU A 122     -11.407   4.757  32.924  1.00  5.63           O
ATOM    760  CB  GLU A 122     -14.322   5.899  32.366  1.00  6.61           C
ATOM    761  CG  GLU A 122     -15.106   4.718  31.824  1.00  8.52           C
ATOM    762  CD  GLU A 122     -16.569   4.714  32.245  1.00  9.43           C
ATOM    763  OE1 GLU A 122     -17.257   3.758  31.830  1.00 11.68           O
ATOM    764  OE2 GLU A 122     -17.006   5.638  32.991  1.00 10.77           O
ATOM    765  N   ARG A 123     -12.171   3.833  31.011  1.00  5.82           N
ATOM    766  CA  ARG A 123     -11.415   2.582  31.236  1.00  5.87           C
ATOM    767  C   ARG A 123      -9.915   2.775  31.392  1.00  6.05           C
ATOM    768  O   ARG A 123      -9.221   1.992  32.047  1.00  6.45           O
ATOM    769  CB  ARG A 123     -11.717   1.583  30.093  1.00  6.25           C
ATOM    770  CG  ARG A 123     -11.031   0.220  30.246  1.00  6.00           C
ATOM    771  CD  ARG A 123     -11.746  -0.769  31.199  1.00  5.91           C
ATOM    772  NE  ARG A 123     -13.083  -1.106  30.778  1.00  6.07           N
ATOM    773  CZ  ARG A 123     -14.224  -0.655  31.325  1.00  6.18           C
ATOM    774  NH1 ARG A 123     -14.195   0.171  32.385  1.00  6.49           N
ATOM    775  NH2 ARG A 123     -15.385  -1.042  30.801  1.00  6.87           N
ATOM    776  N   TYR A 124      -9.389   3.822  30.734  1.00  5.44           N
ATOM    777  CA  TYR A 124      -7.942   4.022  30.757  1.00  5.74           C
ATOM    778  C   TYR A 124      -7.510   5.478  30.993  1.00  5.27           C
ATOM    779  O   TYR A 124      -6.310   5.718  31.009  1.00  5.88           O
ATOM    780  CB  TYR A 124      -7.258   3.445  29.501  1.00  5.89           C
ATOM    781  CG  TYR A 124      -7.992   3.742  28.214  1.00  5.86           C
ATOM    782  CD1 TYR A 124      -8.001   5.050  27.672  1.00  5.97           C
ATOM    783  CD2 TYR A 124      -8.676   2.730  27.548  1.00  6.12           C
ATOM    784  CE1 TYR A 124      -8.696   5.353  26.517  1.00  5.36           C
ATOM    785  CE2 TYR A 124      -9.370   3.017  26.354  1.00  5.89           C
ATOM    786  CZ  TYR A 124      -9.387   4.292  25.869  1.00  5.88           C
ATOM    787  OH  TYR A 124     -10.113   4.575  24.753  1.00  5.78           O
ATOM    788  N   ILE A 125      -8.461   6.436  31.168  1.00  5.72           N
ATOM    789  CA  ILE A 125      -8.062   7.812  31.387  1.00  5.83           C
ATOM    790  C   ILE A 125      -7.004   8.009  32.504  1.00  5.75           C
ATOM    791  O   ILE A 125      -6.160   8.876  32.428  1.00  6.41           O
ATOM    792  CB  ILE A 125      -9.306   8.728  31.617  1.00  5.90           C
ATOM    793  CG1 ILE A 125      -8.909  10.231  31.580  1.00  6.21           C
ATOM    794  CG2 ILE A 125     -10.007   8.391  32.945  1.00  6.33           C
ATOM    795  CD1 ILE A 125     -10.101  11.153  31.567  1.00  7.04           C
ATOM    796  N   GLN A 126      -7.092   7.202  33.556  1.00  5.72           N
ATOM    797  CA  GLN A 126      -6.187   7.340  34.676  1.00  5.60           C
ATOM    798  C   GLN A 126      -4.726   7.031  34.410  1.00  5.62           C
ATOM    799  O   GLN A 126      -3.816   7.376  35.188  1.00  6.76           O
ATOM    800  CB  GLN A 126      -6.741   6.510  35.850  1.00  5.81           C
ATOM    801  CG  GLN A 126      -8.069   7.025  36.414  1.00  5.55           C
ATOM    802  CD  GLN A 126      -8.629   6.080  37.473  1.00  5.19           C
ATOM    803  OE1 GLN A 126      -7.956   5.808  38.457  1.00  5.23           O
ATOM    804  NE2 GLN A 126      -9.867   5.606  37.273  1.00  5.66           N
ATOM    805  N   TYR A 127      -4.509   6.366  33.263  1.00  5.77           N
ATOM    806  CA  TYR A 127      -3.146   6.032  32.803  1.00  5.96           C
ATOM    807  C   TYR A 127      -2.510   7.150  31.949  1.00  5.99           C
ATOM    808  O   TYR A 127      -1.316   7.072  31.677  1.00  8.08           O
ATOM    809  CB  TYR A 127      -3.172   4.742  32.000  1.00  6.45           C
ATOM    810  CG  TYR A 127      -3.450   3.510  32.841  1.00  6.62           C
ATOM    811  CD1 TYR A 127      -2.402   2.731  33.316  1.00  6.97           C
ATOM    812  CD2 TYR A 127      -4.742   3.146  33.135  1.00  6.72           C
ATOM    813  CE1 TYR A 127      -2.650   1.585  34.080  1.00  7.61           C
ATOM    814  CE2 TYR A 127      -4.989   1.997  33.907  1.00  7.69           C
ATOM    815  CZ  TYR A 127      -3.926   1.253  34.366  1.00  7.40           C
ATOM    816  OH  TYR A 127      -4.179   0.090  35.124  1.00  9.75           O
ATOM    817  N   TYR A 128      -3.281   8.089  31.461  1.00  5.64           N
ATOM    818  CA  TYR A 128      -2.754   9.063  30.505  1.00  6.16           C
ATOM    819  C   TYR A 128      -2.420  10.393  31.158  1.00  6.42           C
ATOM    820  O   TYR A 128      -3.068  10.816  32.129  1.00  6.93           O
ATOM    821  CB  TYR A 128      -3.784   9.276  29.398  1.00  5.62           C
ATOM    822  CG  TYR A 128      -3.792   8.164  28.366  1.00  5.95           C
ATOM    823  CD1 TYR A 128      -2.979   8.274  27.239  1.00  5.55           C
ATOM    824  CD2 TYR A 128      -4.603   7.029  28.508  1.00  6.01           C
ATOM    825  CE1 TYR A 128      -2.947   7.278  26.272  1.00  5.83           C
ATOM    826  CE2 TYR A 128      -4.590   6.028  27.573  1.00  6.50           C
ATOM    827  CZ  TYR A 128      -3.774   6.160  26.462  1.00  6.07           C
ATOM    828  OH  TYR A 128      -3.716   5.163  25.501  1.00  6.81           O
ATOM    829  N   PRO A 129      -1.478  11.139  30.581  1.00  6.45           N
ATOM    830  CA  PRO A 129      -1.245  12.520  31.043  1.00  6.52           C
ATOM    831  C   PRO A 129      -2.527  13.344  30.939  1.00  6.68           C
ATOM    832  O   PRO A 129      -3.337  13.170  30.059  1.00  7.48           O
ATOM    833  CB  PRO A 129      -0.206  13.042  30.060  1.00  6.82           C
ATOM    834  CG  PRO A 129       0.467  11.825  29.498  1.00  6.80           C
ATOM    835  CD  PRO A 129      -0.602  10.747  29.472  1.00  6.34           C
ATOM    836  N   LYS A 130      -2.730  14.248  31.883  1.00  8.12           N
ATOM    837  CA  LYS A 130      -3.844  15.204  31.781  1.00  8.69           C
ATOM    838  C   LYS A 130      -3.688  16.030  30.488  1.00  8.02           C
ATOM    839  O   LYS A 130      -2.552  16.339  30.088  1.00  9.19           O
ATOM    840  CB  LYS A 130      -3.884  16.103  33.045  1.00 10.51           C
ATOM    841  CG  LYS A 130      -4.321  15.360  34.292  1.00 14.28           C
ATOM    842  CD  LYS A 130      -4.398  16.264  35.522  1.00 17.29           C
ATOM    843  CE  LYS A 130      -4.615  15.362  36.744  1.00 20.56           C
ATOM    844  NZ  LYS A 130      -5.073  16.088  37.969  1.00 23.79           N
ATOM    845  N   GLY A 131      -4.824  16.280  29.837  1.00  8.37           N
ATOM    846  CA  GLY A 131      -4.813  17.033  28.556  1.00  7.82           C
ATOM    847  C   GLY A 131      -4.651  16.130  27.335  1.00  7.33           C
ATOM    848  O   GLY A 131      -4.656  16.613  26.221  1.00  8.74           O
ATOM    849  N   THR A 132      -4.559  14.817  27.529  1.00  6.46           N
ATOM    850  CA  THR A 132      -4.608  13.876  26.361  1.00  5.90           C
ATOM    851  C   THR A 132      -5.969  13.919  25.694  1.00  5.84           C
ATOM    852  O   THR A 132      -7.016  13.984  26.361  1.00  6.39           O
ATOM    853  CB  THR A 132      -4.370  12.469  26.891  1.00  5.47           C
ATOM    854  OG1 THR A 132      -3.037  12.361  27.433  1.00  5.80           O
ATOM    855  CG2 THR A 132      -4.436  11.422  25.704  1.00  5.65           C
ATOM    856  N   LYS A 133      -5.940  13.985  24.362  1.00  5.71           N
ATOM    857  CA  LYS A 133      -7.196  13.925  23.552  1.00  5.34           C
ATOM    858  C   LYS A 133      -7.042  12.917  22.448  1.00  4.98           C
ATOM    859  O   LYS A 133      -5.955  12.748  21.873  1.00  5.14           O
ATOM    860  CB  LYS A 133      -7.625  15.301  22.948  1.00  6.51           C
ATOM    861  CG  LYS A 133      -7.756  16.481  23.938  1.00  7.59           C
ATOM    862  CD  LYS A 133      -9.004  16.331  24.794  1.00  8.64           C
ATOM    863  CE  LYS A 133      -9.024  17.573  25.704  1.00  9.88           C
ATOM    864  NZ  LYS A 133     -10.314  17.635  26.386  1.00 13.70           N
ATOM    865  N   LEU A 134      -8.181  12.322  22.136  1.00  4.68           N
ATOM    866  CA  LEU A 134      -8.280  11.270  21.103  1.00  4.69           C
ATOM    867  C   LEU A 134      -9.474  11.531  20.214  1.00  4.68           C
ATOM    868  O   LEU A 134     -10.486  12.136  20.616  1.00  5.01           O
ATOM    869  CB  LEU A 134      -8.480   9.928  21.804  1.00  4.94           C
ATOM    870  CG  LEU A 134      -7.282   9.422  22.613  1.00  5.07           C
ATOM    871  CD1 LEU A 134      -7.749   8.266  23.495  1.00  5.86           C
ATOM    872  CD2 LEU A 134      -6.125   8.969  21.699  1.00  5.05           C
ATOM    873  N   MET A 135      -9.397  11.071  18.957  1.00  4.26           N
ATOM    874  CA  MET A 135     -10.509  11.239  18.017  1.00  4.63           C
ATOM    875  C   MET A 135     -11.689  10.350  18.348  1.00  4.41           C
ATOM    876  O   MET A 135     -11.543   9.122  18.478  1.00  4.35           O
ATOM    877  CB  MET A 135     -10.046  10.923  16.579  1.00  4.57           C
ATOM    878  CG  MET A 135     -11.182  11.298  15.602  1.00  5.39           C
ATOM    879  SD  MET A 135     -10.577  11.194  13.884  1.00  5.86           S
ATOM    880  CE  MET A 135     -11.737  10.005  13.121  1.00  5.75           C
ATOM    881  N   HIS A 136     -12.892  10.984  18.439  1.00  4.67           N
ATOM    882  CA  HIS A 136     -14.074  10.263  18.852  1.00  5.23           C
ATOM    883  C   HIS A 136     -14.330   9.036  18.020  1.00  4.87           C
ATOM    884  O   HIS A 136     -14.585   7.971  18.580  1.00  4.89           O
ATOM    885  CB  HIS A 136     -15.287  11.204  18.750  1.00  5.96           C
ATOM    886  CG  HIS A 136     -16.581  10.507  19.087  1.00  6.57           C
ATOM    887  ND1 HIS A 136     -16.928  10.225  20.359  1.00  7.12           N
ATOM    888  CD2 HIS A 136     -17.551   9.924  18.265  1.00  7.64           C
ATOM    889  CE1 HIS A 136     -18.104   9.557  20.363  1.00  8.43           C
ATOM    890  NE2 HIS A 136     -18.484   9.364  19.117  1.00  9.08           N
ATOM    891  N   GLY A 137     -14.317   9.145  16.692  1.00  5.22           N
ATOM    892  CA  GLY A 137     -14.730   7.950  15.888  1.00  4.73           C
ATOM    893  C   GLY A 137     -13.878   6.717  16.152  1.00  4.70           C
ATOM    894  O   GLY A 137     -14.386   5.569  16.172  1.00  5.20           O
ATOM    895  N   PHE A 138     -12.583   6.936  16.362  1.00  4.61           N
ATOM    896  CA  PHE A 138     -11.689   5.819  16.557  1.00  4.61           C
ATOM    897  C   PHE A 138     -11.780   5.322  17.976  1.00  4.66           C
ATOM    898  O   PHE A 138     -11.777   4.100  18.200  1.00  4.87           O
ATOM    899  CB  PHE A 138     -10.236   6.235  16.301  1.00  4.78           C
ATOM    900  CG  PHE A 138      -9.955   6.598  14.851  1.00  4.81           C
ATOM    901  CD1 PHE A 138     -10.505   5.835  13.784  1.00  5.24           C
ATOM    902  CD2 PHE A 138      -9.129   7.715  14.558  1.00  5.08           C
ATOM    903  CE1 PHE A 138     -10.210   6.191  12.465  1.00  4.96           C
ATOM    904  CE2 PHE A 138      -8.847   8.082  13.228  1.00  4.95           C
ATOM    905  CZ  PHE A 138      -9.394   7.308  12.193  1.00  5.00           C
ATOM    906  N   GLN A 139     -11.892   6.242  18.939  1.00  4.75           N
ATOM    907  CA  GLN A 139     -11.995   5.824  20.344  1.00  5.15           C
ATOM    908  C   GLN A 139     -13.287   5.061  20.592  1.00  5.69           C
ATOM    909  O   GLN A 139     -13.236   3.993  21.219  1.00  5.49           O
ATOM    910  CB  GLN A 139     -11.862   7.035  21.288  1.00  5.02           C
ATOM    911  CG  GLN A 139     -12.071   6.567  22.738  1.00  5.36           C
ATOM    912  CD  GLN A 139     -11.600   7.546  23.770  1.00  5.20           C
ATOM    913  OE1 GLN A 139     -11.967   8.746  23.779  1.00  7.24           O
ATOM    914  NE2 GLN A 139     -10.691   7.094  24.582  1.00  4.08           N
ATOM    915  N   GLN A 140     -14.422   5.570  20.121  1.00  6.32           N
ATOM    916  CA  GLN A 140     -15.674   4.851  20.333  1.00  7.25           C
ATOM    917  C   GLN A 140     -15.616   3.463  19.716  1.00  6.46           C
ATOM    918  O   GLN A 140     -16.072   2.490  20.369  1.00  6.59           O
ATOM    919  CB  GLN A 140     -16.795   5.672  19.767  1.00  9.12           C
ATOM    920  CG  GLN A 140     -18.149   5.017  20.051  1.00 13.04           C
ATOM    921  CD  GLN A 140     -19.311   5.860  19.612  1.00 19.74           C
ATOM    922  OE1 GLN A 140     -19.769   6.755  20.340  1.00 26.57           O
ATOM    923  NE2 GLN A 140     -19.843   5.542  18.449  1.00 22.93           N
ATOM    924  N   ALA A 141     -15.055   3.327  18.524  1.00  5.73           N
ATOM    925  CA  ALA A 141     -15.019   1.990  17.913  1.00  5.36           C
ATOM    926  C   ALA A 141     -14.120   1.058  18.720  1.00  5.54           C
ATOM    927  O   ALA A 141     -14.469  -0.132  18.864  1.00  6.38           O
ATOM    928  CB  ALA A 141     -14.528   2.084  16.490  1.00  5.41           C
ATOM    929  N   TYR A 142     -12.982   1.535  19.233  1.00  5.53           N
ATOM    930  CA  TYR A 142     -12.188   0.714  20.130  1.00  5.46           C
ATOM    931  C   TYR A 142     -12.916   0.369  21.428  1.00  5.50           C
ATOM    932  O   TYR A 142     -12.834  -0.779  21.875  1.00  5.87           O
ATOM    933  CB  TYR A 142     -10.832   1.399  20.403  1.00  4.95           C
ATOM    934  CG  TYR A 142     -10.033   0.574  21.386  1.00  5.00           C
ATOM    935  CD1 TYR A 142      -9.640  -0.726  21.051  1.00  5.18           C
ATOM    936  CD2 TYR A 142      -9.706   1.058  22.655  1.00  4.98           C
ATOM    937  CE1 TYR A 142      -8.921  -1.531  21.964  1.00  4.91           C
ATOM    938  CE2 TYR A 142      -8.912   0.316  23.549  1.00  5.09           C
ATOM    939  CZ  TYR A 142      -8.569  -0.998  23.211  1.00  4.87           C
ATOM    940  OH  TYR A 142      -7.890  -1.797  24.103  1.00  4.90           O
ATOM    941  N   ASN A 143     -13.628   1.333  22.013  1.00  6.18           N
ATOM    942  CA  ASN A 143     -14.306   1.076  23.285  1.00  6.98           C
ATOM    943  C   ASN A 143     -15.399  -0.009  23.151  1.00  7.92           C
ATOM    944  O   ASN A 143     -15.613  -0.758  24.130  1.00  8.48           O
ATOM    945  CB  ASN A 143     -14.924   2.376  23.843  1.00  6.80           C
ATOM    946  CG  ASN A 143     -13.896   3.418  24.201  1.00  7.55           C
ATOM    947  OD1 ASN A 143     -12.705   3.135  24.548  1.00  8.63           O
ATOM    948  ND2 ASN A 143     -14.343   4.654  24.140  1.00  7.07           N
ATOM    949  N   ASP A 144     -15.973  -0.164  21.971  1.00  8.36           N
ATOM    950  CA  ASP A 144     -16.961  -1.238  21.682  1.00 10.44           C
ATOM    951  C   ASP A 144     -16.320  -2.596  21.793  1.00 10.73           C
ATOM    952  O   ASP A 144     -17.050  -3.573  22.071  1.00 12.36           O
ATOM    953  CB  ASP A 144     -17.536  -1.126  20.246  1.00 12.54           C
ATOM    954  CG  ASP A 144     -18.539   0.016  20.072  1.00 16.67           C
ATOM    955  OD1 ASP A 144     -18.976   0.564  21.082  1.00 17.98           O
ATOM    956  OD2 ASP A 144     -18.818   0.393  18.881  1.00 17.48           O
ATOM    957  N   LEU A 145     -14.997  -2.686  21.570  1.00  8.44           N
ATOM    958  CA  LEU A 145     -14.264  -3.957  21.431  1.00  8.42           C
ATOM    959  C   LEU A 145     -13.338  -4.234  22.610  1.00  7.27           C
ATOM    960  O   LEU A 145     -12.952  -5.391  22.836  1.00  7.35           O
ATOM    961  CB  LEU A 145     -13.408  -3.969  20.180  1.00  9.72           C
ATOM    962  CG  LEU A 145     -14.169  -3.632  18.888  1.00 11.66           C
ATOM    963  CD1 LEU A 145     -13.194  -3.628  17.724  1.00 12.99           C
ATOM    964  CD2 LEU A 145     -15.247  -4.676  18.658  1.00 15.26           C
ATOM    965  N   MET A 146     -12.971  -3.213  23.388  1.00  6.81           N
ATOM    966  CA  MET A 146     -11.779  -3.327  24.252  1.00  6.63           C
ATOM    967  C   MET A 146     -11.866  -4.390  25.325  1.00  6.61           C
ATOM    968  O   MET A 146     -10.860  -5.051  25.553  1.00  5.78           O
ATOM    969  CB  MET A 146     -11.440  -1.954  24.857  1.00  7.15           C
ATOM    970  CG  MET A 146     -12.441  -1.468  25.866  1.00  7.00           C
ATOM    971  SD  MET A 146     -12.029   0.248  26.334  1.00  7.60           S
ATOM    972  CE  MET A 146     -13.543   0.628  27.208  1.00  7.55           C
ATOM    973  N   ASP A 147     -13.008  -4.543  25.953  1.00  6.30           N
ATOM    974  CA  ASP A 147     -13.045  -5.487  27.076  1.00  6.50           C
ATOM    975  C   ASP A 147     -13.078  -6.917  26.511  1.00  6.92           C
ATOM    976  O   ASP A 147     -12.457  -7.783  27.109  1.00  6.73           O
ATOM    977  CB  ASP A 147     -14.256  -5.216  27.946  1.00  7.18           C
ATOM    978  CG  ASP A 147     -14.155  -3.923  28.756  1.00  7.75           C
ATOM    979  OD1 ASP A 147     -13.114  -3.269  28.840  1.00  7.63           O
ATOM    980  OD2 ASP A 147     -15.225  -3.601  29.343  1.00 11.06           O
ATOM    981  N   ASP A 148     -13.739  -7.121  25.356  1.00  7.36           N
ATOM    982  CA  ASP A 148     -13.685  -8.445  24.759  1.00  7.30           C
ATOM    983  C   ASP A 148     -12.277  -8.769  24.277  1.00  6.94           C
ATOM    984  O   ASP A 148     -11.806  -9.938  24.363  1.00  6.92           O
ATOM    985  CB  ASP A 148     -14.664  -8.574  23.598  1.00  8.66           C
ATOM    986  CG  ASP A 148     -16.107  -8.705  24.062  1.00  9.94           C
ATOM    987  OD1 ASP A 148     -16.355  -8.955  25.250  1.00 11.87           O
ATOM    988  OD2 ASP A 148     -16.964  -8.549  23.139  1.00 14.19           O
ATOM    989  N   ILE A 149     -11.584  -7.752  23.713  1.00  6.48           N
ATOM    990  CA  ILE A 149     -10.176  -7.979  23.325  1.00  5.97           C
ATOM    991  C   ILE A 149      -9.308  -8.349  24.531  1.00  5.96           C
ATOM    992  O   ILE A 149      -8.574  -9.337  24.448  1.00  5.80           O
ATOM    993  CB  ILE A 149      -9.600  -6.745  22.578  1.00  6.04           C
ATOM    994  CG1 ILE A 149     -10.333  -6.607  21.205  1.00  6.19           C
ATOM    995  CG2 ILE A 149      -8.065  -6.860  22.461  1.00  6.24           C
ATOM    996  CD1 ILE A 149      -9.907  -5.301  20.494  1.00  6.41           C
ATOM    997  N   PHE A 150      -9.411  -7.611  25.620  1.00  5.31           N
ATOM    998  CA  PHE A 150      -8.576  -7.885  26.795  1.00  5.85           C
ATOM    999  C   PHE A 150      -8.913  -9.268  27.349  1.00  5.90           C
ATOM   1000  O   PHE A 150      -7.994 -10.041  27.669  1.00  6.42           O
ATOM   1001  CB  PHE A 150      -8.802  -6.798  27.878  1.00  5.70           C
ATOM   1002  CG  PHE A 150      -7.758  -5.718  27.872  1.00  6.13           C
ATOM   1003  CD1 PHE A 150      -7.012  -5.451  29.050  1.00  6.02           C
ATOM   1004  CD2 PHE A 150      -7.521  -4.930  26.732  1.00  6.16           C
ATOM   1005  CE1 PHE A 150      -6.035  -4.461  29.068  1.00  6.76           C
ATOM   1006  CE2 PHE A 150      -6.515  -3.968  26.755  1.00  6.40           C
ATOM   1007  CZ  PHE A 150      -5.788  -3.741  27.927  1.00  6.28           C
ATOM   1008  N   THR A 151     -10.193  -9.635  27.401  1.00  6.24           N
ATOM   1009  CA  THR A 151     -10.523 -10.995  27.897  1.00  6.63           C
ATOM   1010  C   THR A 151      -9.932 -12.099  26.991  1.00  6.65           C
ATOM   1011  O   THR A 151      -9.305 -13.074  27.489  1.00  7.42           O
ATOM   1012  CB  THR A 151     -12.045 -11.126  28.002  1.00  6.75           C
ATOM   1013  OG1 THR A 151     -12.527 -10.199  28.989  1.00  8.53           O
ATOM   1014  CG2 THR A 151     -12.501 -12.501  28.491  1.00  7.45           C
ATOM   1015  N   ALA A 152     -10.067 -11.917  25.689  1.00  5.72           N
ATOM   1016  CA  ALA A 152      -9.550 -12.944  24.774  1.00  5.65           C
ATOM   1017  C   ALA A 152      -8.041 -12.982  24.770  1.00  5.98           C
ATOM   1018  O   ALA A 152      -7.443 -14.054  24.816  1.00  6.46           O
ATOM   1019  CB  ALA A 152     -10.109 -12.710  23.368  1.00  5.79           C
ATOM   1020  N   VAL A 153      -7.352 -11.848  24.811  1.00  6.28           N
ATOM   1021  CA  VAL A 153      -5.890 -11.884  24.863  1.00  6.53           C
ATOM   1022  C   VAL A 153      -5.416 -12.551  26.156  1.00  6.93           C
ATOM   1023  O   VAL A 153      -4.501 -13.361  26.104  1.00  7.53           O
ATOM   1024  CB  VAL A 153      -5.323 -10.456  24.689  1.00  6.51           C
ATOM   1025  CG1 VAL A 153      -3.828 -10.418  25.011  1.00  6.83           C
ATOM   1026  CG2 VAL A 153      -5.572  -9.903  23.301  1.00  7.14           C
ATOM   1027  N   LYS A 154      -5.972 -12.176  27.309  1.00  7.48           N
ATOM   1028  CA  LYS A 154      -5.544 -12.843  28.580  1.00  7.62           C
ATOM   1029  C   LYS A 154      -5.790 -14.371  28.475  1.00  7.79           C
ATOM   1030  O   LYS A 154      -4.918 -15.149  28.857  1.00  7.77           O
ATOM   1031  CB  LYS A 154      -6.253 -12.246  29.785  1.00  9.38           C
ATOM   1032  CG  LYS A 154      -5.743 -10.833  30.076  1.00 11.08           C
ATOM   1033  CD  LYS A 154      -6.597 -10.274  31.198  1.00 13.60           C
ATOM   1034  CE  LYS A 154      -6.141  -8.863  31.536  1.00 18.04           C
ATOM   1035  NZ  LYS A 154      -7.131  -8.192  32.443  1.00 23.83           N
ATOM   1036  N   LYS A 155      -6.924 -14.779  27.907  1.00  7.53           N
ATOM   1037  CA ALYS A 155      -7.264 -16.210  27.750  0.50  7.23           C
ATOM   1038  CA BLYS A 155      -7.230 -16.210  27.790  0.50  7.14           C
ATOM   1039  C   LYS A 155      -6.189 -16.928  26.976  1.00  7.16           C
ATOM   1040  O   LYS A 155      -5.679 -17.984  27.410  1.00  7.45           O
ATOM   1041  CB ALYS A 155      -8.618 -16.351  27.051  0.50  7.37           C
ATOM   1042  CB BLYS A 155      -8.610 -16.407  27.198  0.50  7.12           C
ATOM   1043  CG ALYS A 155      -9.060 -17.783  26.727  0.50  7.74           C
ATOM   1044  CG BLYS A 155      -8.983 -17.858  26.907  0.50  7.30           C
ATOM   1045  CD ALYS A 155     -10.419 -17.821  26.038  0.50  7.71           C
ATOM   1046  CD BLYS A 155     -10.333 -17.888  26.217  0.50  7.11           C
ATOM   1047  CE ALYS A 155     -10.814 -19.268  25.683  0.50  8.05           C
ATOM   1048  CE BLYS A 155     -10.630 -19.279  25.640  0.50  7.25           C
ATOM   1049  NZ ALYS A 155     -11.295 -20.093  26.844  0.50  7.84           N
ATOM   1050  NZ BLYS A 155     -12.096 -19.362  25.355  0.50  6.76           N
ATOM   1051  N   TYR A 156      -5.834 -16.362  25.806  1.00  6.70           N
ATOM   1052  CA  TYR A 156      -4.900 -17.060  24.912  1.00  7.53           C
ATOM   1053  C   TYR A 156      -3.454 -16.943  25.306  1.00  7.32           C
ATOM   1054  O   TYR A 156      -2.674 -17.879  25.081  1.00  7.31           O
ATOM   1055  CB  TYR A 156      -5.158 -16.739  23.416  1.00  8.52           C
ATOM   1056  CG  TYR A 156      -6.538 -17.163  23.039  1.00  8.98           C
ATOM   1057  CD1 TYR A 156      -6.902 -18.521  23.021  1.00  9.02           C
ATOM   1058  CD2 TYR A 156      -7.528 -16.225  22.744  1.00  8.97           C
ATOM   1059  CE1 TYR A 156      -8.209 -18.914  22.738  1.00  9.81           C
ATOM   1060  CE2 TYR A 156      -8.838 -16.609  22.425  1.00  9.64           C
ATOM   1061  CZ  TYR A 156      -9.172 -17.954  22.449  1.00  9.97           C
ATOM   1062  OH  TYR A 156     -10.478 -18.343  22.148  1.00 12.02           O
ATOM   1063  N   LYS A 157      -3.074 -15.841  25.968  1.00  7.45           N
ATOM   1064  CA  LYS A 157      -1.732 -15.749  26.563  1.00  7.89           C
ATOM   1065  C   LYS A 157      -1.593 -16.938  27.546  1.00  8.08           C
ATOM   1066  O   LYS A 157      -0.545 -17.607  27.552  1.00  8.60           O
ATOM   1067  CB  LYS A 157      -1.571 -14.462  27.374  1.00  7.83           C
ATOM   1068  CG  LYS A 157      -1.287 -13.230  26.507  1.00  7.94           C
ATOM   1069  CD  LYS A 157      -1.142 -11.998  27.382  1.00  9.02           C
ATOM   1070  CE  LYS A 157       0.230 -11.985  28.056  1.00 10.96           C
ATOM   1071  NZ  LYS A 157       0.255 -10.842  29.025  1.00 12.20           N
ATOM   1072  N   LYS A 158      -2.627 -17.173  28.360  1.00  8.66           N
ATOM   1073  CA  LYS A 158      -2.498 -18.248  29.366  1.00  9.17           C
ATOM   1074  C   LYS A 158      -2.463 -19.627  28.684  1.00  8.64           C
ATOM   1075  O   LYS A 158      -1.642 -20.481  29.038  1.00  9.10           O
ATOM   1076  CB  LYS A 158      -3.639 -18.144  30.366  1.00 10.53           C
ATOM   1077  CG  LYS A 158      -3.497 -19.203  31.462  1.00 13.65           C
ATOM   1078  CD  LYS A 158      -4.551 -19.018  32.534  1.00 17.01           C
ATOM   1079  CE  LYS A 158      -4.341 -20.080  33.623  1.00 21.11           C
ATOM   1080  NZ  LYS A 158      -3.107 -19.869  34.463  1.00 26.01           N
ATOM   1081  N   GLU A 159      -3.323 -19.851  27.702  1.00  8.22           N
ATOM   1082  CA  GLU A 159      -3.348 -21.149  27.017  1.00  9.11           C
ATOM   1083  C   GLU A 159      -2.026 -21.420  26.375  1.00  8.85           C
ATOM   1084  O   GLU A 159      -1.561 -22.562  26.355  1.00  9.17           O
ATOM   1085  CB  GLU A 159      -4.432 -21.216  25.952  1.00  9.18           C
ATOM   1086  CG  GLU A 159      -5.851 -21.324  26.465  1.00  9.69           C
ATOM   1087  CD  GLU A 159      -6.879 -21.666  25.362  1.00  9.89           C
ATOM   1088  OE1 GLU A 159      -8.111 -21.596  25.638  1.00 12.16           O
ATOM   1089  OE2 GLU A 159      -6.464 -22.092  24.263  1.00 12.37           O
ATOM   1090  N   LYS A 160      -1.364 -20.386  25.852  1.00  8.07           N
ATOM   1091  CA  LYS A 160      -0.165 -20.630  25.035  1.00  8.37           C
ATOM   1092  C   LYS A 160       1.155 -20.363  25.778  1.00  8.22           C
ATOM   1093  O   LYS A 160       2.250 -20.433  25.183  1.00  8.50           O
ATOM   1094  CB  LYS A 160      -0.189 -19.776  23.738  1.00  9.44           C
ATOM   1095  CG  LYS A 160      -1.378 -20.028  22.820  1.00 10.36           C
ATOM   1096  CD  LYS A 160      -1.457 -21.454  22.314  1.00 13.05           C
ATOM   1097  CE  LYS A 160      -2.676 -21.520  21.422  1.00 15.24           C
ATOM   1098  NZ  LYS A 160      -2.923 -22.952  21.092  1.00 19.04           N
ATOM   1099  N   ASN A 161       1.044 -20.112  27.080  1.00  9.48           N
ATOM   1100  CA  ASN A 161       2.205 -19.735  27.904  1.00 10.52           C
ATOM   1101  C   ASN A 161       3.000 -18.614  27.224  1.00  9.69           C
ATOM   1102  O   ASN A 161       4.236 -18.643  27.117  1.00 11.35           O
ATOM   1103  CB  ASN A 161       3.174 -20.949  28.081  1.00 12.20           C
ATOM   1104  CG  ASN A 161       2.545 -22.113  28.853  1.00 14.82           C
ATOM   1105  OD1 ASN A 161       2.490 -23.284  28.387  1.00 16.75           O
ATOM   1106  ND2 ASN A 161       2.054 -21.803  30.036  1.00 14.27           N
ATOM   1107  N   GLU A 162       2.267 -17.610  26.732  1.00  9.08           N
ATOM   1108  CA  GLU A 162       2.856 -16.656  25.795  1.00  8.80           C
ATOM   1109  C   GLU A 162       2.848 -15.263  26.432  1.00  8.46           C
ATOM   1110  O   GLU A 162       1.786 -14.730  26.782  1.00  9.63           O
ATOM   1111  CB  GLU A 162       2.048 -16.601  24.503  1.00  7.63           C
ATOM   1112  CG  GLU A 162       2.552 -15.581  23.508  1.00  7.58           C
ATOM   1113  CD  GLU A 162       4.031 -15.756  23.138  1.00  7.15           C
ATOM   1114  OE1 GLU A 162       4.887 -14.973  23.633  1.00  7.41           O
ATOM   1115  OE2 GLU A 162       4.330 -16.739  22.382  1.00  8.24           O
ATOM   1116  N   LYS A 163       4.044 -14.697  26.606  1.00  8.14           N
ATOM   1117  CA  LYS A 163       4.178 -13.361  27.215  1.00  8.36           C
ATOM   1118  C   LYS A 163       4.001 -12.209  26.210  1.00  7.42           C
ATOM   1119  O   LYS A 163       3.626 -11.104  26.620  1.00  7.71           O
ATOM   1120  CB  LYS A 163       5.552 -13.205  27.871  1.00 10.73           C
ATOM   1121  CG  LYS A 163       5.686 -14.070  29.120  1.00 14.54           C
ATOM   1122  CD  LYS A 163       7.117 -14.093  29.627  1.00 18.00           C
ATOM   1123  CE  LYS A 163       7.171 -14.923  30.907  1.00 20.87           C
ATOM   1124  NZ  LYS A 163       8.359 -14.588  31.756  1.00 27.07           N
ATOM   1125  N   ARG A 164       4.263 -12.496  24.944  1.00  6.75           N
ATOM   1126  CA  ARG A 164       4.334 -11.431  23.915  1.00  6.49           C
ATOM   1127  C   ARG A 164       2.958 -11.219  23.274  1.00  6.07           C
ATOM   1128  O   ARG A 164       2.283 -12.174  22.880  1.00  6.42           O
ATOM   1129  CB  ARG A 164       5.281 -11.833  22.805  1.00  6.87           C
ATOM   1130  CG  ARG A 164       6.720 -12.003  23.284  1.00  7.44           C
ATOM   1131  CD  ARG A 164       7.546 -12.751  22.208  1.00  7.86           C
ATOM   1132  NE  ARG A 164       6.985 -14.065  21.929  1.00  7.62           N
ATOM   1133  CZ  ARG A 164       7.245 -14.793  20.828  1.00  8.05           C
ATOM   1134  NH1 ARG A 164       8.155 -14.372  19.925  1.00  9.49           N
ATOM   1135  NH2 ARG A 164       6.549 -15.946  20.642  1.00  8.37           N
ATOM   1136  N   VAL A 165       2.563  -9.946  23.189  1.00  5.83           N
ATOM   1137  CA  VAL A 165       1.298  -9.517  22.550  1.00  5.42           C
ATOM   1138  C   VAL A 165       1.642  -8.511  21.417  1.00  5.41           C
ATOM   1139  O   VAL A 165       2.311  -7.510  21.676  1.00  5.52           O
ATOM   1140  CB  VAL A 165       0.319  -8.843  23.536  1.00  5.27           C
ATOM   1141  CG1 VAL A 165      -0.938  -8.410  22.746  1.00  5.66           C
ATOM   1142  CG2 VAL A 165      -0.042  -9.810  24.731  1.00  5.77           C
ATOM   1143  N   THR A 166       1.208  -8.804  20.198  1.00  5.07           N
ATOM   1144  CA  THR A 166       1.452  -7.889  19.100  1.00  4.70           C
ATOM   1145  C   THR A 166       0.105  -7.398  18.633  1.00  4.81           C
ATOM   1146  O   THR A 166      -0.815  -8.220  18.425  1.00  5.39           O
ATOM   1147  CB  THR A 166       2.204  -8.633  17.964  1.00  5.08           C
ATOM   1148  OG1 THR A 166       3.514  -8.984  18.436  1.00  5.53           O
ATOM   1149  CG2 THR A 166       2.368  -7.758  16.657  1.00  4.90           C
ATOM   1150  N   VAL A 167      -0.019  -6.097  18.413  1.00  4.10           N
ATOM   1151  CA  VAL A 167      -1.302  -5.513  17.918  1.00  4.09           C
ATOM   1152  C   VAL A 167      -1.088  -5.007  16.501  1.00  3.96           C
ATOM   1153  O   VAL A 167      -0.107  -4.342  16.224  1.00  4.34           O
ATOM   1154  CB  VAL A 167      -1.739  -4.360  18.819  1.00  4.25           C
ATOM   1155  CG1 VAL A 167      -3.008  -3.687  18.229  1.00  4.79           C
ATOM   1156  CG2 VAL A 167      -1.985  -4.882  20.246  1.00  4.50           C
ATOM   1157  N   ILE A 168      -2.004  -5.353  15.631  1.00  4.18           N
ATOM   1158  CA  ILE A 168      -1.871  -5.058  14.211  1.00  3.95           C
ATOM   1159  C   ILE A 168      -3.158  -4.414  13.736  1.00  3.84           C
ATOM   1160  O   ILE A 168      -4.257  -4.819  14.133  1.00  4.22           O
ATOM   1161  CB  ILE A 168      -1.608  -6.345  13.364  1.00  4.14           C
ATOM   1162  CG1 ILE A 168      -0.436  -7.150  13.930  1.00  4.83           C
ATOM   1163  CG2 ILE A 168      -1.341  -6.000  11.891  1.00  4.35           C
ATOM   1164  CD1 ILE A 168      -0.358  -8.573  13.416  1.00  4.79           C
ATOM   1165  N   GLY A 169      -3.059  -3.404  12.875  1.00  3.57           N
ATOM   1166  CA  GLY A 169      -4.288  -2.833  12.285  1.00  3.60           C
ATOM   1167  C   GLY A 169      -3.982  -2.188  10.963  1.00  3.55           C
ATOM   1168  O   GLY A 169      -2.809  -1.839  10.679  1.00  3.67           O
ATOM   1169  N   HIS A 170      -5.048  -1.980  10.141  1.00  3.70           N
ATOM   1170  CA  HIS A 170      -4.907  -1.291   8.842  1.00  3.75           C
ATOM   1171  C   HIS A 170      -6.037  -0.303   8.747  1.00  3.89           C
ATOM   1172  O   HIS A 170      -7.179  -0.558   9.173  1.00  4.05           O
ATOM   1173  CB  HIS A 170      -5.004  -2.366   7.741  1.00  4.02           C
ATOM   1174  CG  HIS A 170      -5.178  -1.791   6.350  1.00  3.90           C
ATOM   1175  ND1 HIS A 170      -6.386  -1.772   5.729  1.00  3.91           N
ATOM   1176  CD2 HIS A 170      -4.248  -1.236   5.455  1.00  4.19           C
ATOM   1177  CE1 HIS A 170      -6.244  -1.214   4.514  1.00  4.00           C
ATOM   1178  NE2 HIS A 170      -4.917  -0.904   4.336  1.00  4.00           N
ATOM   1179  N   SER A 171      -5.746   0.863   8.170  1.00  3.93           N
ATOM   1180  CA  SER A 171      -6.772   1.918   7.888  1.00  3.86           C
ATOM   1181  C   SER A 171      -7.459   2.348   9.217  1.00  3.91           C
ATOM   1182  O   SER A 171      -6.779   2.669  10.190  1.00  3.63           O
ATOM   1183  CB  SER A 171      -7.747   1.391   6.854  1.00  4.23           C
ATOM   1184  OG  SER A 171      -8.409   2.515   6.272  1.00  4.28           O
ATOM   1185  N   LEU A 172      -8.802   2.344   9.276  1.00  4.32           N
ATOM   1186  CA  LEU A 172      -9.450   2.762  10.542  1.00  4.55           C
ATOM   1187  C   LEU A 172      -8.976   1.842  11.674  1.00  4.13           C
ATOM   1188  O   LEU A 172      -8.799   2.308  12.852  1.00  4.53           O
ATOM   1189  CB  LEU A 172     -11.004   2.682  10.417  1.00  5.45           C
ATOM   1190  CG  LEU A 172     -11.678   3.818   9.612  1.00  6.72           C
ATOM   1191  CD1 LEU A 172     -11.540   3.600   8.099  1.00  8.10           C
ATOM   1192  CD2 LEU A 172     -13.170   3.674   9.956  1.00  7.29           C
ATOM   1193  N   GLY A 173      -8.715   0.576  11.372  1.00  3.73           N
ATOM   1194  CA  GLY A 173      -8.213  -0.376  12.364  1.00  3.67           C
ATOM   1195  C   GLY A 173      -6.777  -0.103  12.797  1.00  3.63           C
ATOM   1196  O   GLY A 173      -6.373  -0.623  13.865  1.00  3.43           O
ATOM   1197  N   ALA A 174      -6.008   0.638  11.986  1.00  3.67           N
ATOM   1198  CA  ALA A 174      -4.686   1.045  12.439  1.00  3.67           C
ATOM   1199  C   ALA A 174      -4.792   2.093  13.525  1.00  3.60           C
ATOM   1200  O   ALA A 174      -4.032   2.023  14.504  1.00  3.80           O
ATOM   1201  CB  ALA A 174      -3.847   1.536  11.263  1.00  3.72           C
ATOM   1202  N   ALA A 175      -5.728   3.054  13.403  1.00  3.32           N
ATOM   1203  CA  ALA A 175      -5.858   4.026  14.523  1.00  3.40           C
ATOM   1204  C   ALA A 175      -6.459   3.340  15.738  1.00  3.66           C
ATOM   1205  O   ALA A 175      -5.959   3.547  16.875  1.00  3.48           O
ATOM   1206  CB  ALA A 175      -6.713   5.206  14.042  1.00  3.86           C
ATOM   1207  N   MET A 176      -7.459   2.477  15.553  1.00  3.70           N
ATOM   1208  CA  MET A 176      -7.943   1.650  16.680  1.00  4.13           C
ATOM   1209  C   MET A 176      -6.810   0.805  17.242  1.00  4.04           C
ATOM   1210  O   MET A 176      -6.715   0.669  18.491  1.00  4.46           O
ATOM   1211  CB  MET A 176      -9.111   0.776  16.221  1.00  4.53           C
ATOM   1212  CG  MET A 176     -10.320   1.622  15.786  1.00  4.88           C
ATOM   1213  SD  MET A 176     -11.478   0.584  14.841  1.00  5.66           S
ATOM   1214  CE  MET A 176     -12.049  -0.518  16.110  1.00  6.29           C
ATOM   1215  N   GLY A 177      -5.951   0.238  16.371  1.00  3.94           N
ATOM   1216  CA  GLY A 177      -4.825  -0.610  16.801  1.00  4.19           C
ATOM   1217  C   GLY A 177      -3.804   0.168  17.625  1.00  4.21           C
ATOM   1218  O   GLY A 177      -3.279  -0.397  18.572  1.00  4.52           O
ATOM   1219  N   LEU A 178      -3.530   1.427  17.286  1.00  4.38           N
ATOM   1220  CA  LEU A 178      -2.632   2.235  18.067  1.00  4.26           C
ATOM   1221  C   LEU A 178      -3.205   2.429  19.452  1.00  4.64           C
ATOM   1222  O   LEU A 178      -2.465   2.298  20.451  1.00  4.88           O
ATOM   1223  CB  LEU A 178      -2.401   3.587  17.374  1.00  4.24           C
ATOM   1224  CG  LEU A 178      -1.435   4.539  18.168  1.00  4.19           C
ATOM   1225  CD1 LEU A 178      -0.133   3.888  18.672  1.00  4.54           C
ATOM   1226  CD2 LEU A 178      -1.173   5.771  17.330  1.00  4.55           C
ATOM   1227  N   LEU A 179      -4.507   2.710  19.540  1.00  4.38           N
ATOM   1228  CA  LEU A 179      -5.128   2.912  20.871  1.00  4.84           C
ATOM   1229  C   LEU A 179      -5.066   1.593  21.646  1.00  4.64           C
ATOM   1230  O   LEU A 179      -4.738   1.621  22.849  1.00  4.63           O
ATOM   1231  CB  LEU A 179      -6.593   3.348  20.679  1.00  5.10           C
ATOM   1232  CG  LEU A 179      -7.295   3.765  21.974  1.00  5.21           C
ATOM   1233  CD1 LEU A 179      -6.435   4.724  22.794  1.00  6.03           C
ATOM   1234  CD2 LEU A 179      -8.632   4.386  21.559  1.00  5.56           C
ATOM   1235  N   CYS A 180      -5.322   0.451  20.987  1.00  4.31           N
ATOM   1236  CA  CYS A 180      -5.281  -0.853  21.652  1.00  4.39           C
ATOM   1237  C   CYS A 180      -3.850  -1.207  22.115  1.00  4.38           C
ATOM   1238  O   CYS A 180      -3.649  -1.715  23.238  1.00  4.57           O
ATOM   1239  CB  CYS A 180      -5.822  -1.880  20.639  1.00  4.38           C
ATOM   1240  SG  CYS A 180      -5.784  -3.586  21.326  1.00  5.05           S
ATOM   1241  N   ALA A 181      -2.854  -0.948  21.250  1.00  4.39           N
ATOM   1242  CA  ALA A 181      -1.449  -1.194  21.606  1.00  4.32           C
ATOM   1243  C   ALA A 181      -1.022  -0.387  22.857  1.00  4.30           C
ATOM   1244  O   ALA A 181      -0.420  -0.959  23.771  1.00  4.92           O
ATOM   1245  CB  ALA A 181      -0.595  -0.791  20.425  1.00  4.31           C
ATOM   1246  N   MET A 182      -1.450   0.882  22.925  1.00  4.42           N
ATOM   1247  CA  MET A 182      -1.213   1.663  24.153  1.00  4.74           C
ATOM   1248  C   MET A 182      -1.956   1.065  25.342  1.00  4.54           C
ATOM   1249  O   MET A 182      -1.382   0.972  26.440  1.00  4.63           O
ATOM   1250  CB  MET A 182      -1.645   3.113  23.953  1.00  4.45           C
ATOM   1251  CG  MET A 182      -0.687   3.924  23.056  1.00  4.76           C
ATOM   1252  SD  MET A 182       0.919   4.200  23.917  1.00  5.35           S
ATOM   1253  CE  MET A 182       0.461   5.499  25.047  1.00  5.65           C
ATOM   1254  N   ASP A 183      -3.211   0.644  25.140  1.00  4.70           N
ATOM   1255  CA  ASP A 183      -4.004   0.104  26.234  1.00  5.07           C
ATOM   1256  C   ASP A 183      -3.351  -1.151  26.791  1.00  5.09           C
ATOM   1257  O   ASP A 183      -3.271  -1.344  28.035  1.00  5.78           O
ATOM   1258  CB  ASP A 183      -5.410  -0.212  25.680  1.00  5.28           C
ATOM   1259  CG  ASP A 183      -6.486  -0.206  26.739  1.00  6.15           C
ATOM   1260  OD1 ASP A 183      -6.291   0.542  27.767  1.00  7.51           O
ATOM   1261  OD2 ASP A 183      -7.543  -0.839  26.469  1.00  5.87           O
ATOM   1262  N   ILE A 184      -2.861  -2.010  25.899  1.00  5.57           N
ATOM   1263  CA  ILE A 184      -2.166  -3.228  26.354  1.00  5.85           C
ATOM   1264  C   ILE A 184      -0.885  -2.848  27.092  1.00  5.37           C
ATOM   1265  O   ILE A 184      -0.611  -3.405  28.171  1.00  5.35           O
ATOM   1266  CB  ILE A 184      -1.883  -4.163  25.142  1.00  6.48           C
ATOM   1267  CG1 ILE A 184      -3.248  -4.781  24.789  1.00  8.69           C
ATOM   1268  CG2 ILE A 184      -0.849  -5.240  25.495  1.00  6.55           C
ATOM   1269  CD1 ILE A 184      -3.302  -5.510  23.500  1.00 11.37           C
ATOM   1270  N   GLU A 185      -0.099  -1.922  26.563  1.00  5.26           N
ATOM   1271  CA  GLU A 185       1.135  -1.554  27.283  1.00  5.58           C
ATOM   1272  C   GLU A 185       0.807  -0.994  28.681  1.00  5.78           C
ATOM   1273  O   GLU A 185       1.541  -1.276  29.634  1.00  6.28           O
ATOM   1274  CB  GLU A 185       1.914  -0.478  26.501  1.00  5.99           C
ATOM   1275  CG  GLU A 185       3.191  -0.004  27.212  1.00  6.74           C
ATOM   1276  CD  GLU A 185       4.187  -1.104  27.462  1.00  7.09           C
ATOM   1277  OE1 GLU A 185       4.219  -2.154  26.816  1.00  7.01           O
ATOM   1278  OE2 GLU A 185       5.013  -0.922  28.433  1.00  9.25           O
ATOM   1279  N   LEU A 186      -0.252  -0.182  28.766  1.00  5.79           N
ATOM   1280  CA  LEU A 186      -0.526   0.501  30.045  1.00  5.76           C
ATOM   1281  C   LEU A 186      -1.199  -0.390  31.049  1.00  6.67           C
ATOM   1282  O   LEU A 186      -0.881  -0.294  32.256  1.00  6.41           O
ATOM   1283  CB  LEU A 186      -1.445   1.685  29.760  1.00  5.71           C
ATOM   1284  CG  LEU A 186      -0.748   2.812  28.945  1.00  5.84           C
ATOM   1285  CD1 LEU A 186      -1.810   3.781  28.423  1.00  6.27           C
ATOM   1286  CD2 LEU A 186       0.320   3.551  29.771  1.00  6.89           C
ATOM   1287  N   ARG A 187      -2.100  -1.252  30.604  1.00  6.54           N
ATOM   1288  CA  ARG A 187      -3.044  -1.886  31.554  1.00  7.47           C
ATOM   1289  C   ARG A 187      -2.930  -3.389  31.636  1.00  7.71           C
ATOM   1290  O   ARG A 187      -3.375  -3.979  32.641  1.00 10.45           O
ATOM   1291  CB  ARG A 187      -4.489  -1.592  31.122  1.00  8.56           C
ATOM   1292  CG  ARG A 187      -4.882  -0.146  31.144  1.00  9.21           C
ATOM   1293  CD  ARG A 187      -6.428  -0.048  31.304  1.00  9.47           C
ATOM   1294  NE  ARG A 187      -7.124  -0.636  30.127  1.00  8.89           N
ATOM   1295  CZ  ARG A 187      -7.988  -1.635  30.106  1.00  8.92           C
ATOM   1296  NH1 ARG A 187      -8.421  -2.227  31.233  1.00 11.71           N
ATOM   1297  NH2 ARG A 187      -8.571  -2.004  28.944  1.00  9.20           N
ATOM   1298  N   MET A 188      -2.307  -4.059  30.670  1.00  7.23           N
ATOM   1299  CA  MET A 188      -2.263  -5.536  30.678  1.00  8.36           C
ATOM   1300  C   MET A 188      -0.964  -5.998  31.296  1.00  8.66           C
ATOM   1301  O   MET A 188       0.091  -5.532  30.965  1.00  8.10           O
ATOM   1302  CB  MET A 188      -2.396  -6.081  29.275  1.00  9.13           C
ATOM   1303  CG  MET A 188      -2.569  -7.588  29.337  1.00 10.53           C
ATOM   1304  SD  MET A 188      -2.953  -8.294  27.748  1.00 11.43           S
ATOM   1305  CE  MET A 188      -4.688  -7.808  27.609  1.00  9.23           C
ATOM   1306  N   ASP A 189      -1.047  -6.975  32.196  1.00 10.21           N
ATOM   1307  CA  ASP A 189       0.192  -7.491  32.774  1.00 10.10           C
ATOM   1308  C   ASP A 189       1.152  -7.945  31.651  1.00  9.38           C
ATOM   1309  O   ASP A 189       0.731  -8.676  30.726  1.00  9.76           O
ATOM   1310  CB  ASP A 189      -0.134  -8.673  33.713  1.00 12.80           C
ATOM   1311  CG  ASP A 189       1.120  -9.262  34.326  1.00 15.62           C
ATOM   1312  OD1 ASP A 189       1.777  -8.544  35.086  1.00 19.50           O
ATOM   1313  OD2 ASP A 189       1.509 -10.401  33.947  1.00 20.77           O
ATOM   1314  N   GLY A 190       2.406  -7.477  31.701  1.00  9.16           N
ATOM   1315  CA  GLY A 190       3.399  -7.894  30.719  1.00  9.06           C
ATOM   1316  C   GLY A 190       3.472  -6.935  29.557  1.00  8.60           C
ATOM   1317  O   GLY A 190       4.446  -6.984  28.802  1.00  9.90           O
ATOM   1318  N   GLY A 191       2.490  -6.054  29.431  1.00  7.78           N
ATOM   1319  CA  GLY A 191       2.528  -5.036  28.368  1.00  6.58           C
ATOM   1320  C   GLY A 191       2.512  -5.547  26.943  1.00  5.89           C
ATOM   1321  O   GLY A 191       2.102  -6.645  26.628  1.00  6.31           O
ATOM   1322  N   LEU A 192       2.967  -4.652  26.085  1.00  5.42           N
ATOM   1323  CA  LEU A 192       3.007  -4.907  24.619  1.00  5.17           C
ATOM   1324  C   LEU A 192       4.367  -5.403  24.138  1.00  5.22           C
ATOM   1325  O   LEU A 192       5.397  -5.003  24.665  1.00  5.64           O
ATOM   1326  CB  LEU A 192       2.725  -3.538  23.949  1.00  5.37           C
ATOM   1327  CG  LEU A 192       2.645  -3.543  22.414  1.00  5.03           C
ATOM   1328  CD1 LEU A 192       1.311  -4.138  21.957  1.00  5.41           C
ATOM   1329  CD2 LEU A 192       2.737  -2.109  21.919  1.00  5.19           C
ATOM   1330  N   TYR A 193       4.364  -6.293  23.151  1.00  5.02           N
ATOM   1331  CA  TYR A 193       5.596  -6.714  22.486  1.00  5.04           C
ATOM   1332  C   TYR A 193       5.899  -5.762  21.337  1.00  4.99           C
ATOM   1333  O   TYR A 193       6.949  -5.078  21.352  1.00  5.25           O
ATOM   1334  CB  TYR A 193       5.488  -8.190  22.042  1.00  5.20           C
ATOM   1335  CG  TYR A 193       6.679  -8.733  21.314  1.00  5.72           C
ATOM   1336  CD1 TYR A 193       7.961  -8.721  21.939  1.00  5.97           C
ATOM   1337  CD2 TYR A 193       6.561  -9.264  20.044  1.00  5.86           C
ATOM   1338  CE1 TYR A 193       9.074  -9.213  21.278  1.00  6.65           C
ATOM   1339  CE2 TYR A 193       7.706  -9.752  19.352  1.00  6.34           C
ATOM   1340  CZ  TYR A 193       8.941  -9.718  20.018  1.00  6.72           C
ATOM   1341  OH  TYR A 193      10.065 -10.208  19.358  1.00  7.91           O
ATOM   1342  N   LYS A 194       5.011  -5.733  20.340  1.00  4.55           N
ATOM   1343  CA  LYS A 194       5.218  -4.890  19.145  1.00  4.56           C
ATOM   1344  C   LYS A 194       3.855  -4.472  18.640  1.00  4.17           C
ATOM   1345  O   LYS A 194       2.850  -5.100  18.914  1.00  4.66           O
ATOM   1346  CB  LYS A 194       5.933  -5.634  17.983  1.00  4.89           C
ATOM   1347  CG  LYS A 194       7.393  -5.923  18.305  1.00  5.48           C
ATOM   1348  CD  LYS A 194       8.143  -6.535  17.133  1.00  6.00           C
ATOM   1349  CE  LYS A 194       9.471  -7.044  17.640  1.00  6.11           C
ATOM   1350  NZ  LYS A 194      10.367  -7.440  16.499  1.00  7.63           N
ATOM   1351  N   THR A 195       3.836  -3.384  17.902  1.00  3.75           N
ATOM   1352  CA  THR A 195       2.629  -3.078  17.066  1.00  3.62           C
ATOM   1353  C   THR A 195       3.041  -2.784  15.659  1.00  3.57           C
ATOM   1354  O   THR A 195       4.058  -2.119  15.420  1.00  3.91           O
ATOM   1355  CB  THR A 195       1.782  -1.951  17.704  1.00  3.64           C
ATOM   1356  OG1 THR A 195       0.595  -1.732  16.928  1.00  4.01           O
ATOM   1357  CG2 THR A 195       2.533  -0.598  17.825  1.00  3.71           C
ATOM   1358  N   TYR A 196       2.253  -3.278  14.707  1.00  3.41           N
ATOM   1359  CA  TYR A 196       2.455  -3.022  13.264  1.00  3.66           C
ATOM   1360  C   TYR A 196       1.164  -2.390  12.740  1.00  3.58           C
ATOM   1361  O   TYR A 196       0.108  -3.033  12.782  1.00  3.66           O
ATOM   1362  CB  TYR A 196       2.774  -4.324  12.478  1.00  3.93           C
ATOM   1363  CG  TYR A 196       4.180  -4.819  12.740  1.00  4.18           C
ATOM   1364  CD1 TYR A 196       5.264  -4.206  12.122  1.00  4.75           C
ATOM   1365  CD2 TYR A 196       4.407  -5.882  13.624  1.00  4.45           C
ATOM   1366  CE1 TYR A 196       6.551  -4.645  12.370  1.00  4.91           C
ATOM   1367  CE2 TYR A 196       5.720  -6.322  13.883  1.00  4.69           C
ATOM   1368  CZ  TYR A 196       6.777  -5.692  13.234  1.00  4.88           C
ATOM   1369  OH  TYR A 196       8.124  -6.062  13.410  1.00  5.14           O
ATOM   1370  N   LEU A 197       1.300  -1.198  12.173  1.00  3.69           N
ATOM   1371  CA  LEU A 197       0.137  -0.382  11.807  1.00  3.82           C
ATOM   1372  C   LEU A 197       0.290   0.043  10.367  1.00  3.82           C
ATOM   1373  O   LEU A 197       1.362   0.601  10.013  1.00  4.39           O
ATOM   1374  CB  LEU A 197      -0.029   0.819  12.770  1.00  4.30           C
ATOM   1375  CG  LEU A 197      -0.101   0.375  14.245  1.00  4.24           C
ATOM   1376  CD1 LEU A 197       0.092   1.580  15.161  1.00  5.00           C
ATOM   1377  CD2 LEU A 197      -1.454  -0.317  14.557  1.00  4.16           C
ATOM   1378  N   PHE A 198      -0.718  -0.205   9.535  1.00  3.72           N
ATOM   1379  CA  PHE A 198      -0.602   0.047   8.093  1.00  3.59           C
ATOM   1380  C   PHE A 198      -1.572   1.135   7.688  1.00  3.61           C
ATOM   1381  O   PHE A 198      -2.784   1.053   7.973  1.00  3.68           O
ATOM   1382  CB  PHE A 198      -0.962  -1.249   7.352  1.00  3.77           C
ATOM   1383  CG  PHE A 198      -0.027  -2.384   7.631  1.00  3.71           C
ATOM   1384  CD1 PHE A 198       1.157  -2.525   6.902  1.00  3.97           C
ATOM   1385  CD2 PHE A 198      -0.290  -3.303   8.668  1.00  3.84           C
ATOM   1386  CE1 PHE A 198       2.017  -3.617   7.141  1.00  4.02           C
ATOM   1387  CE2 PHE A 198       0.581  -4.397   8.920  1.00  3.86           C
ATOM   1388  CZ  PHE A 198       1.774  -4.547   8.152  1.00  3.95           C
ATOM   1389  N   GLY A 199      -1.065   2.153   6.974  1.00  3.51           N
ATOM   1390  CA  GLY A 199      -1.986   3.211   6.515  1.00  3.32           C
ATOM   1391  C   GLY A 199      -2.704   3.930   7.663  1.00  3.37           C
ATOM   1392  O   GLY A 199      -3.919   4.097   7.651  1.00  3.98           O
ATOM   1393  N   LEU A 200      -1.912   4.251   8.700  1.00  3.32           N
ATOM   1394  CA  LEU A 200      -2.371   4.777  10.017  1.00  3.27           C
ATOM   1395  C   LEU A 200      -2.881   6.226   9.920  1.00  3.36           C
ATOM   1396  O   LEU A 200      -2.070   7.167   9.631  1.00  3.49           O
ATOM   1397  CB  LEU A 200      -1.164   4.688  10.990  1.00  3.48           C
ATOM   1398  CG  LEU A 200      -1.355   5.364  12.360  1.00  3.65           C
ATOM   1399  CD1 LEU A 200      -2.465   4.671  13.154  1.00  4.18           C
ATOM   1400  CD2 LEU A 200      -0.020   5.279  13.113  1.00  3.91           C
ATOM   1401  N   PRO A 201      -4.162   6.475  10.211  1.00  3.42           N
ATOM   1402  CA  PRO A 201      -4.625   7.839  10.389  1.00  3.46           C
ATOM   1403  C   PRO A 201      -4.034   8.463  11.630  1.00  3.48           C
ATOM   1404  O   PRO A 201      -3.547   7.750  12.545  1.00  3.78           O
ATOM   1405  CB  PRO A 201      -6.155   7.685  10.594  1.00  3.30           C
ATOM   1406  CG  PRO A 201      -6.493   6.299  10.114  1.00  3.37           C
ATOM   1407  CD  PRO A 201      -5.239   5.484  10.443  1.00  3.27           C
ATOM   1408  N   ARG A 202      -4.049   9.795  11.717  1.00  3.62           N
ATOM   1409  CA  ARG A 202      -3.817  10.447  13.025  1.00  3.81           C
ATOM   1410  C   ARG A 202      -4.932  10.049  14.016  1.00  3.95           C
ATOM   1411  O   ARG A 202      -6.066   9.733  13.642  1.00  4.04           O
ATOM   1412  CB  ARG A 202      -3.676  11.956  12.921  1.00  3.69           C
ATOM   1413  CG  ARG A 202      -2.494  12.343  12.043  1.00  3.53           C
ATOM   1414  CD  ARG A 202      -2.182  13.858  12.271  1.00  3.49           C
ATOM   1415  NE  ARG A 202      -1.053  14.261  11.417  1.00  3.81           N
ATOM   1416  CZ  ARG A 202      -1.182  14.673  10.145  1.00  3.48           C
ATOM   1417  NH1 ARG A 202      -2.380  14.738   9.532  1.00  4.13           N
ATOM   1418  NH2 ARG A 202      -0.022  14.927   9.472  1.00  3.97           N
ATOM   1419  N   LEU A 203      -4.560  10.012  15.282  1.00  4.03           N
ATOM   1420  CA  LEU A 203      -5.474   9.492  16.335  1.00  4.07           C
ATOM   1421  C   LEU A 203      -5.624  10.492  17.491  1.00  4.32           C
ATOM   1422  O   LEU A 203      -6.739  10.686  18.010  1.00  4.30           O
ATOM   1423  CB  LEU A 203      -4.912   8.144  16.875  1.00  4.28           C
ATOM   1424  CG  LEU A 203      -5.604   7.600  18.127  1.00  4.15           C
ATOM   1425  CD1 LEU A 203      -7.092   7.354  17.950  1.00  4.69           C
ATOM   1426  CD2 LEU A 203      -4.909   6.348  18.588  1.00  4.43           C
ATOM   1427  N   GLY A 204      -4.506  11.017  17.972  1.00  4.26           N
ATOM   1428  CA  GLY A 204      -4.503  11.895  19.154  1.00  4.33           C
ATOM   1429  C   GLY A 204      -3.784  13.219  18.993  1.00  4.21           C
ATOM   1430  O   GLY A 204      -3.281  13.552  17.902  1.00  4.37           O
ATOM   1431  N   ASN A 205      -3.782  13.984  20.088  1.00  4.22           N
ATOM   1432  CA  ASN A 205      -3.166  15.322  20.035  1.00  4.59           C
ATOM   1433  C   ASN A 205      -1.683  15.236  20.340  1.00  4.60           C
ATOM   1434  O   ASN A 205      -1.169  14.128  20.543  1.00  4.61           O
ATOM   1435  CB  ASN A 205      -3.914  16.291  21.012  1.00  4.74           C
ATOM   1436  CG  ASN A 205      -3.817  15.899  22.483  1.00  4.90           C
ATOM   1437  OD1 ASN A 205      -3.325  14.845  22.884  1.00  4.73           O
ATOM   1438  ND2 ASN A 205      -4.346  16.786  23.320  1.00  5.46           N
ATOM   1439  N   PRO A 206      -0.956  16.366  20.407  1.00  4.79           N
ATOM   1440  CA  PRO A 206       0.504  16.251  20.651  1.00  4.89           C
ATOM   1441  C   PRO A 206       0.826  15.611  21.991  1.00  4.95           C
ATOM   1442  O   PRO A 206       1.809  14.855  22.080  1.00  4.84           O
ATOM   1443  CB  PRO A 206       0.971  17.705  20.554  1.00  4.84           C
ATOM   1444  CG  PRO A 206      -0.005  18.346  19.578  1.00  5.04           C
ATOM   1445  CD  PRO A 206      -1.348  17.716  19.919  1.00  5.14           C
ATOM   1446  N   THR A 207       0.033  15.853  23.056  1.00  5.00           N
ATOM   1447  CA  THR A 207       0.249  15.149  24.344  1.00  5.11           C
ATOM   1448  C   THR A 207       0.171  13.643  24.137  1.00  4.74           C
ATOM   1449  O   THR A 207       1.047  12.877  24.610  1.00  4.75           O
ATOM   1450  CB  THR A 207      -0.814  15.623  25.321  1.00  5.59           C
ATOM   1451  OG1 THR A 207      -0.533  17.030  25.621  1.00  6.21           O
ATOM   1452  CG2 THR A 207      -0.761  14.868  26.625  1.00  6.18           C
ATOM   1453  N   PHE A 208      -0.882  13.197  23.440  1.00  4.27           N
ATOM   1454  CA  PHE A 208      -0.959  11.766  23.123  1.00  4.34           C
ATOM   1455  C   PHE A 208       0.230  11.221  22.328  1.00  4.16           C
ATOM   1456  O   PHE A 208       0.825  10.181  22.697  1.00  3.83           O
ATOM   1457  CB  PHE A 208      -2.272  11.467  22.384  1.00  4.11           C
ATOM   1458  CG  PHE A 208      -2.387  10.007  21.968  1.00  4.16           C
ATOM   1459  CD1 PHE A 208      -2.741   9.029  22.905  1.00  4.32           C
ATOM   1460  CD2 PHE A 208      -2.119   9.625  20.646  1.00  4.15           C
ATOM   1461  CE1 PHE A 208      -2.828   7.677  22.524  1.00  4.16           C
ATOM   1462  CE2 PHE A 208      -2.268   8.295  20.271  1.00  3.98           C
ATOM   1463  CZ  PHE A 208      -2.598   7.313  21.211  1.00  4.34           C
ATOM   1464  N   ALA A 209       0.572  11.911  21.238  1.00  4.22           N
ATOM   1465  CA  ALA A 209       1.672  11.433  20.355  1.00  4.49           C
ATOM   1466  C   ALA A 209       2.988  11.276  21.148  1.00  4.52           C
ATOM   1467  O   ALA A 209       3.709  10.299  20.993  1.00  4.39           O
ATOM   1468  CB  ALA A 209       1.901  12.422  19.201  1.00  5.02           C
ATOM   1469  N   SER A 210       3.311  12.265  21.989  1.00  4.76           N
ATOM   1470  CA  SER A 210       4.571  12.158  22.757  1.00  4.89           C
ATOM   1471  C   SER A 210       4.458  11.088  23.826  1.00  4.77           C
ATOM   1472  O   SER A 210       5.479  10.448  24.161  1.00  5.14           O
ATOM   1473  CB  SER A 210       4.920  13.509  23.385  1.00  5.34           C
ATOM   1474  OG  SER A 210       5.258  14.389  22.315  1.00  6.18           O
ATOM   1475  N   PHE A 211       3.260  10.835  24.358  1.00  4.49           N
ATOM   1476  CA  PHE A 211       3.104   9.743  25.305  1.00  4.69           C
ATOM   1477  C   PHE A 211       3.261   8.385  24.635  1.00  4.81           C
ATOM   1478  O   PHE A 211       3.803   7.463  25.230  1.00  5.10           O
ATOM   1479  CB  PHE A 211       1.745   9.892  26.015  1.00  4.86           C
ATOM   1480  CG  PHE A 211       1.609   9.018  27.259  1.00  5.02           C
ATOM   1481  CD1 PHE A 211       2.478   9.131  28.364  1.00  5.55           C
ATOM   1482  CD2 PHE A 211       0.536   8.109  27.337  1.00  5.46           C
ATOM   1483  CE1 PHE A 211       2.264   8.348  29.509  1.00  5.64           C
ATOM   1484  CE2 PHE A 211       0.323   7.338  28.504  1.00  5.32           C
ATOM   1485  CZ  PHE A 211       1.166   7.479  29.587  1.00  5.77           C
ATOM   1486  N   VAL A 212       2.772   8.236  23.386  1.00  4.41           N
ATOM   1487  CA  VAL A 212       3.061   7.009  22.630  1.00  4.45           C
ATOM   1488  C   VAL A 212       4.553   6.785  22.545  1.00  4.80           C
ATOM   1489  O   VAL A 212       5.035   5.644  22.819  1.00  4.48           O
ATOM   1490  CB  VAL A 212       2.445   7.113  21.202  1.00  4.29           C
ATOM   1491  CG1 VAL A 212       2.934   5.921  20.391  1.00  4.37           C
ATOM   1492  CG2 VAL A 212       0.901   7.091  21.300  1.00  4.69           C
ATOM   1493  N   ASP A 213       5.302   7.850  22.195  1.00  4.88           N
ATOM   1494  CA  ASP A 213       6.762   7.657  22.149  1.00  5.29           C
ATOM   1495  C   ASP A 213       7.312   7.188  23.485  1.00  5.55           C
ATOM   1496  O   ASP A 213       8.152   6.294  23.503  1.00  6.20           O
ATOM   1497  CB  ASP A 213       7.436   8.996  21.772  1.00  5.07           C
ATOM   1498  CG  ASP A 213       7.094   9.463  20.369  1.00  5.11           C
ATOM   1499  OD1 ASP A 213       6.518   8.714  19.586  1.00  5.64           O
ATOM   1500  OD2 ASP A 213       7.503  10.595  20.042  1.00  5.49           O
ATOM   1501  N   GLN A 214       6.848   7.784  24.574  1.00  6.04           N
ATOM   1502  CA  GLN A 214       7.392   7.445  25.896  1.00  6.88           C
ATOM   1503  C   GLN A 214       7.080   6.013  26.238  1.00  6.60           C
ATOM   1504  O   GLN A 214       7.925   5.319  26.829  1.00  7.85           O
ATOM   1505  CB  GLN A 214       6.762   8.404  26.922  1.00  9.06           C
ATOM   1506  CG  GLN A 214       7.153   8.155  28.363  1.00 11.72           C
ATOM   1507  CD  GLN A 214       6.299   8.978  29.326  1.00 15.27           C
ATOM   1508  OE1 GLN A 214       5.760  10.060  28.984  1.00 17.49           O
ATOM   1509  NE2 GLN A 214       6.123   8.443  30.535  1.00 17.32           N
ATOM   1510  N   LYS A 215       5.869   5.544  25.915  1.00  6.14           N
ATOM   1511  CA  LYS A 215       5.450   4.235  26.449  1.00  6.66           C
ATOM   1512  C   LYS A 215       5.731   3.072  25.501  1.00  6.04           C
ATOM   1513  O   LYS A 215       6.000   1.948  25.969  1.00  7.13           O
ATOM   1514  CB  LYS A 215       3.952   4.273  26.747  1.00  7.33           C
ATOM   1515  CG  LYS A 215       3.580   5.248  27.892  1.00  9.01           C
ATOM   1516  CD  LYS A 215       4.316   5.020  29.201  1.00 11.60           C
ATOM   1517  CE  LYS A 215       4.119   3.665  29.792  1.00 14.94           C
ATOM   1518  NZ  LYS A 215       4.486   3.847  31.269  1.00 19.39           N
ATOM   1519  N   ILE A 216       5.618   3.287  24.194  1.00  5.67           N
ATOM   1520  CA  ILE A 216       5.799   2.191  23.223  1.00  5.26           C
ATOM   1521  C   ILE A 216       6.683   2.576  22.029  1.00  5.03           C
ATOM   1522  O   ILE A 216       6.676   1.842  21.007  1.00  4.72           O
ATOM   1523  CB  ILE A 216       4.444   1.610  22.687  1.00  5.00           C
ATOM   1524  CG1 ILE A 216       3.689   2.660  21.825  1.00  5.38           C
ATOM   1525  CG2 ILE A 216       3.576   1.057  23.809  1.00  5.28           C
ATOM   1526  CD1 ILE A 216       2.536   1.988  21.083  1.00  5.58           C
ATOM   1527  N   GLY A 217       7.487   3.666  22.148  1.00  5.25           N
ATOM   1528  CA  GLY A 217       8.217   4.105  20.979  1.00  5.68           C
ATOM   1529  C   GLY A 217       9.070   3.052  20.322  1.00  6.43           C
ATOM   1530  O   GLY A 217       9.049   2.960  19.100  1.00  6.44           O
ATOM   1531  N   ASP A 218       9.794   2.233  21.081  1.00  6.95           N
ATOM   1532  CA  ASP A 218      10.626   1.205  20.418  1.00  7.99           C
ATOM   1533  C   ASP A 218       9.882  -0.040  19.983  1.00  7.47           C
ATOM   1534  O   ASP A 218      10.462  -0.992  19.393  1.00  8.14           O
ATOM   1535  CB  ASP A 218      11.880   0.846  21.251  1.00 10.41           C
ATOM   1536  CG  ASP A 218      11.592   0.185  22.517  1.00 14.87           C
ATOM   1537  OD1 ASP A 218      12.591  -0.019  23.278  1.00 22.11           O
ATOM   1538  OD2 ASP A 218      10.451  -0.203  22.825  1.00 17.59           O
ATOM   1539  N   LYS A 219       8.556  -0.047  20.231  1.00  6.31           N
ATOM   1540  CA  LYS A 219       7.708  -1.176  19.822  1.00  6.13           C
ATOM   1541  C   LYS A 219       6.811  -0.765  18.669  1.00  5.20           C
ATOM   1542  O   LYS A 219       6.113  -1.607  18.071  1.00  5.52           O
ATOM   1543  CB  LYS A 219       6.803  -1.528  21.038  1.00  6.47           C
ATOM   1544  CG  LYS A 219       7.560  -1.900  22.286  1.00  7.62           C
ATOM   1545  CD  LYS A 219       6.641  -2.174  23.464  1.00  9.68           C
ATOM   1546  CE  LYS A 219       7.548  -2.876  24.485  1.00 14.05           C
ATOM   1547  NZ  LYS A 219       6.955  -2.887  25.807  1.00 18.47           N
ATOM   1548  N   PHE A 220       6.851   0.521  18.318  1.00  5.17           N
ATOM   1549  CA  PHE A 220       5.881   1.122  17.360  1.00  4.87           C
ATOM   1550  C   PHE A 220       6.381   0.999  15.925  1.00  4.84           C
ATOM   1551  O   PHE A 220       7.537   1.349  15.627  1.00  5.68           O
ATOM   1552  CB  PHE A 220       5.704   2.625  17.756  1.00  4.40           C
ATOM   1553  CG  PHE A 220       4.852   3.444  16.837  1.00  4.21           C
ATOM   1554  CD1 PHE A 220       3.462   3.393  16.902  1.00  4.11           C
ATOM   1555  CD2 PHE A 220       5.467   4.351  15.960  1.00  3.96           C
ATOM   1556  CE1 PHE A 220       2.728   4.171  16.036  1.00  4.15           C
ATOM   1557  CE2 PHE A 220       4.712   5.183  15.110  1.00  3.98           C
ATOM   1558  CZ  PHE A 220       3.331   5.071  15.150  1.00  4.06           C
ATOM   1559  N   HIS A 221       5.529   0.515  15.005  1.00  4.73           N
ATOM   1560  CA  HIS A 221       5.895   0.439  13.566  1.00  4.45           C
ATOM   1561  C   HIS A 221       4.722   0.886  12.742  1.00  4.34           C
ATOM   1562  O   HIS A 221       3.689   0.211  12.681  1.00  5.91           O
ATOM   1563  CB  HIS A 221       6.277  -0.977  13.186  1.00  4.55           C
ATOM   1564  CG  HIS A 221       7.305  -1.588  14.084  1.00  4.62           C
ATOM   1565  ND1 HIS A 221       6.977  -2.147  15.308  1.00  4.90           N
ATOM   1566  CD2 HIS A 221       8.687  -1.721  13.947  1.00  4.97           C
ATOM   1567  CE1 HIS A 221       8.118  -2.603  15.891  1.00  4.91           C
ATOM   1568  NE2 HIS A 221       9.153  -2.311  15.075  1.00  5.47           N
ATOM   1569  N   SER A 222       4.872   2.039  12.112  1.00  3.90           N
ATOM   1570  CA  SER A 222       3.882   2.620  11.180  1.00  3.87           C
ATOM   1571  C   SER A 222       4.434   2.537   9.793  1.00  3.73           C
ATOM   1572  O   SER A 222       5.527   3.041   9.519  1.00  3.99           O
ATOM   1573  CB  SER A 222       3.658   4.074  11.587  1.00  3.91           C
ATOM   1574  OG  SER A 222       2.794   4.703  10.640  1.00  4.56           O
ATOM   1575  N   ILE A 223       3.708   1.819   8.944  1.00  3.83           N
ATOM   1576  CA  ILE A 223       4.102   1.555   7.575  1.00  4.26           C
ATOM   1577  C   ILE A 223       3.159   2.293   6.624  1.00  4.23           C
ATOM   1578  O   ILE A 223       1.941   2.090   6.691  1.00  4.23           O
ATOM   1579  CB  ILE A 223       4.017   0.026   7.295  1.00  4.68           C
ATOM   1580  CG1 ILE A 223       4.660  -0.832   8.434  1.00  4.92           C
ATOM   1581  CG2 ILE A 223       4.671  -0.245   5.945  1.00  5.47           C
ATOM   1582  CD1 ILE A 223       6.074  -0.466   8.771  1.00  5.06           C
ATOM   1583  N   ILE A 224       3.701   3.155   5.762  1.00  3.96           N
ATOM   1584  CA  ILE A 224       2.892   3.941   4.825  1.00  4.34           C
ATOM   1585  C   ILE A 224       3.340   3.569   3.419  1.00  4.50           C
ATOM   1586  O   ILE A 224       4.540   3.612   3.142  1.00  4.61           O
ATOM   1587  CB  ILE A 224       3.112   5.444   5.055  1.00  4.51           C
ATOM   1588  CG1 ILE A 224       2.673   5.826   6.509  1.00  5.04           C
ATOM   1589  CG2 ILE A 224       2.304   6.229   3.995  1.00  4.76           C
ATOM   1590  CD1 ILE A 224       2.898   7.284   6.895  1.00  5.52           C
ATOM   1591  N   ASN A 225       2.419   3.222   2.574  1.00  4.46           N
ATOM   1592  CA  ASN A 225       2.719   2.808   1.201  1.00  4.24           C
ATOM   1593  C   ASN A 225       2.457   3.935   0.222  1.00  4.19           C
ATOM   1594  O   ASN A 225       1.328   4.427   0.065  1.00  4.29           O
ATOM   1595  CB  ASN A 225       1.848   1.617   0.827  1.00  4.25           C
ATOM   1596  CG  ASN A 225       2.294   0.992  -0.470  1.00  4.51           C
ATOM   1597  OD1 ASN A 225       3.474   0.881  -0.762  1.00  5.31           O
ATOM   1598  ND2 ASN A 225       1.311   0.537  -1.249  1.00  4.64           N
ATOM   1599  N   GLY A 226       3.520   4.326  -0.507  1.00  4.00           N
ATOM   1600  CA  GLY A 226       3.367   5.148  -1.738  1.00  4.18           C
ATOM   1601  C   GLY A 226       2.651   6.481  -1.523  1.00  3.99           C
ATOM   1602  O   GLY A 226       3.053   7.345  -0.666  1.00  4.60           O
ATOM   1603  N   ARG A 227       1.570   6.629  -2.277  1.00  4.60           N
ATOM   1604  CA  ARG A 227       0.820   7.858  -2.309  1.00  4.91           C
ATOM   1605  C   ARG A 227      -0.430   7.873  -1.432  1.00  4.64           C
ATOM   1606  O   ARG A 227      -1.244   8.779  -1.532  1.00  4.47           O
ATOM   1607  CB  ARG A 227       0.421   8.207  -3.779  1.00  5.24           C
ATOM   1608  CG  ARG A 227       1.664   8.696  -4.589  1.00  5.73           C
ATOM   1609  CD  ARG A 227       1.302   8.881  -6.056  1.00  6.34           C
ATOM   1610  NE  ARG A 227       0.265   9.952  -6.200  1.00  6.56           N
ATOM   1611  CZ  ARG A 227      -0.563  10.040  -7.245  1.00  7.26           C
ATOM   1612  NH1 ARG A 227      -0.581   9.095  -8.199  1.00  8.28           N
ATOM   1613  NH2 ARG A 227      -1.442  11.065  -7.319  1.00  7.90           N
ATOM   1614  N   ASP A 228      -0.540   6.909  -0.504  1.00  4.70           N
ATOM   1615  CA  ASP A 228      -1.664   6.837   0.437  1.00  4.40           C
ATOM   1616  C   ASP A 228      -1.911   8.193   1.139  1.00  4.34           C
ATOM   1617  O   ASP A 228      -0.986   8.779   1.734  1.00  4.48           O
ATOM   1618  CB  ASP A 228      -1.309   5.807   1.490  1.00  4.24           C
ATOM   1619  CG  ASP A 228      -2.476   5.448   2.381  1.00  4.34           C
ATOM   1620  OD1 ASP A 228      -3.594   6.002   2.234  1.00  4.23           O
ATOM   1621  OD2 ASP A 228      -2.285   4.563   3.277  1.00  4.41           O
ATOM   1622  N   TRP A 229      -3.152   8.670   1.030  1.00  4.48           N
ATOM   1623  CA  TRP A 229      -3.570   9.897   1.740  1.00  4.57           C
ATOM   1624  C   TRP A 229      -4.000   9.664   3.166  1.00  5.00           C
ATOM   1625  O   TRP A 229      -4.108  10.633   3.924  1.00  5.09           O
ATOM   1626  CB  TRP A 229      -4.716  10.574   0.945  1.00  5.36           C
ATOM   1627  CG  TRP A 229      -5.956   9.777   0.904  1.00  5.87           C
ATOM   1628  CD1 TRP A 229      -6.303   8.798  -0.040  1.00  6.11           C
ATOM   1629  CD2 TRP A 229      -7.114   9.801   1.869  1.00  6.52           C
ATOM   1630  NE1 TRP A 229      -7.557   8.272   0.231  1.00  6.88           N
ATOM   1631  CE2 TRP A 229      -8.088   8.843   1.349  1.00  6.83           C
ATOM   1632  CE3 TRP A 229      -7.418  10.546   2.989  1.00  7.04           C
ATOM   1633  CZ2 TRP A 229      -9.324   8.600   1.985  1.00  7.76           C
ATOM   1634  CZ3 TRP A 229      -8.653  10.335   3.607  1.00  7.50           C
ATOM   1635  CH2 TRP A 229      -9.586   9.374   3.116  1.00  7.77           C
ATOM   1636  N   VAL A 230      -4.315   8.438   3.535  1.00  4.63           N
ATOM   1637  CA  VAL A 230      -4.970   8.268   4.881  1.00  4.66           C
ATOM   1638  C   VAL A 230      -4.101   8.737   6.071  1.00  4.60           C
ATOM   1639  O   VAL A 230      -4.645   9.319   7.006  1.00  4.16           O
ATOM   1640  CB  VAL A 230      -5.449   6.823   5.035  1.00  4.92           C
ATOM   1641  CG1 VAL A 230      -5.930   6.569   6.489  1.00  5.02           C
ATOM   1642  CG2 VAL A 230      -6.585   6.569   4.025  1.00  5.27           C
ATOM   1643  N   PRO A 231      -2.776   8.612   6.034  1.00  4.38           N
ATOM   1644  CA  PRO A 231      -1.977   9.166   7.134  1.00  4.45           C
ATOM   1645  C   PRO A 231      -1.948  10.683   7.251  1.00  4.55           C
ATOM   1646  O   PRO A 231      -1.294  11.227   8.176  1.00  4.52           O
ATOM   1647  CB  PRO A 231      -0.534   8.618   6.861  1.00  4.87           C
ATOM   1648  CG  PRO A 231      -0.836   7.327   6.136  1.00  4.63           C
ATOM   1649  CD  PRO A 231      -1.981   7.665   5.221  1.00  4.66           C
ATOM   1650  N   THR A 232      -2.554  11.391   6.302  1.00  4.65           N
ATOM   1651  CA  THR A 232      -2.691  12.861   6.418  1.00  4.68           C
ATOM   1652  C   THR A 232      -3.998  13.327   7.094  1.00  4.87           C
ATOM   1653  O   THR A 232      -4.228  14.542   7.224  1.00  5.11           O
ATOM   1654  CB  THR A 232      -2.618  13.541   4.998  1.00  4.89           C
ATOM   1655  OG1 THR A 232      -3.813  13.282   4.263  1.00  5.16           O
ATOM   1656  CG2 THR A 232      -1.347  13.062   4.219  1.00  5.41           C
ATOM   1657  N   VAL A 233      -4.855  12.377   7.508  1.00  4.56           N
ATOM   1658  CA AVAL A 233      -6.126  12.763   8.114  0.50  4.80           C
ATOM   1659  CA BVAL A 233      -6.158  12.708   8.054  0.50  4.85           C
ATOM   1660  C   VAL A 233      -6.308  12.027   9.421  1.00  4.78           C
ATOM   1661  O   VAL A 233      -5.771  10.972   9.616  1.00  5.13           O
ATOM   1662  CB AVAL A 233      -7.355  12.447   7.216  0.50  4.98           C
ATOM   1663  CB BVAL A 233      -7.260  12.227   7.070  0.50  4.99           C
ATOM   1664  CG1AVAL A 233      -7.351  13.322   5.950  0.50  5.25           C
ATOM   1665  CG1BVAL A 233      -8.640  12.587   7.626  0.50  5.26           C
ATOM   1666  CG2AVAL A 233      -7.491  10.953   6.959  0.50  5.00           C
ATOM   1667  CG2BVAL A 233      -7.035  12.892   5.696  0.50  5.46           C
ATOM   1668  N   PRO A 234      -7.032  12.651  10.371  1.00  4.62           N
ATOM   1669  CA  PRO A 234      -7.439  14.070  10.356  1.00  4.57           C
ATOM   1670  C   PRO A 234      -6.200  14.966  10.343  1.00  4.53           C
ATOM   1671  O   PRO A 234      -5.102  14.531  10.697  1.00  4.52           O
ATOM   1672  CB  PRO A 234      -8.203  14.213  11.691  1.00  4.63           C
ATOM   1673  CG  PRO A 234      -7.596  13.145  12.599  1.00  4.49           C
ATOM   1674  CD  PRO A 234      -7.418  11.970  11.635  1.00  4.42           C
ATOM   1675  N   PRO A 235      -6.388  16.197   9.897  1.00  4.62           N
ATOM   1676  CA  PRO A 235      -5.247  17.101   9.687  1.00  4.62           C
ATOM   1677  C   PRO A 235      -4.667  17.685  10.992  1.00  4.80           C
ATOM   1678  O   PRO A 235      -5.357  17.748  12.048  1.00  5.09           O
ATOM   1679  CB  PRO A 235      -5.901  18.253   8.857  1.00  4.94           C
ATOM   1680  CG  PRO A 235      -7.302  18.270   9.375  1.00  5.16           C
ATOM   1681  CD  PRO A 235      -7.678  16.781   9.505  1.00  4.72           C
ATOM   1682  N   ARG A 236      -3.407  18.105  10.914  1.00  4.91           N
ATOM   1683  CA  ARG A 236      -2.740  18.747  12.062  1.00  5.27           C
ATOM   1684  C   ARG A 236      -3.480  20.022  12.545  1.00  5.71           C
ATOM   1685  O   ARG A 236      -3.443  20.309  13.730  1.00  6.57           O
ATOM   1686  CB  ARG A 236      -1.314  19.124  11.672  1.00  5.90           C
ATOM   1687  CG  ARG A 236      -0.523  17.873  11.247  1.00  6.35           C
ATOM   1688  CD  ARG A 236       0.959  18.257  11.022  1.00  6.51           C
ATOM   1689  NE  ARG A 236       1.652  18.414  12.270  1.00  6.86           N
ATOM   1690  CZ  ARG A 236       2.938  18.775  12.325  1.00  6.63           C
ATOM   1691  NH1 ARG A 236       3.583  18.999  11.163  1.00  7.77           N
ATOM   1692  NH2 ARG A 236       3.567  18.905  13.505  1.00  7.42           N
ATOM   1693  N   ALA A 237      -4.104  20.739  11.617  1.00  5.53           N
ATOM   1694  CA  ALA A 237      -4.848  21.966  11.981  1.00  5.86           C
ATOM   1695  C   ALA A 237      -6.061  21.665  12.895  1.00  5.65           C
ATOM   1696  O   ALA A 237      -6.634  22.611  13.497  1.00  6.50           O
ATOM   1697  CB  ALA A 237      -5.310  22.667  10.738  1.00  6.47           C
ATOM   1698  N   LEU A 238      -6.478  20.398  13.035  1.00  5.86           N
ATOM   1699  CA  LEU A 238      -7.474  20.023  14.039  1.00  5.95           C
ATOM   1700  C   LEU A 238      -6.854  19.544  15.376  1.00  5.66           C
ATOM   1701  O   LEU A 238      -7.558  18.997  16.231  1.00  6.65           O
ATOM   1702  CB  LEU A 238      -8.469  19.061  13.428  1.00  6.28           C
ATOM   1703  CG  LEU A 238      -9.439  19.710  12.411  1.00  7.39           C
ATOM   1704  CD1 LEU A 238     -10.384  18.700  11.739  1.00  8.90           C
ATOM   1705  CD2 LEU A 238     -10.271  20.842  12.992  1.00  8.59           C
ATOM   1706  N   GLY A 239      -5.553  19.773  15.534  1.00  5.13           N
ATOM   1707  CA  GLY A 239      -4.869  19.439  16.763  1.00  5.18           C
ATOM   1708  C   GLY A 239      -4.325  18.022  16.854  1.00  4.66           C
ATOM   1709  O   GLY A 239      -4.076  17.545  17.965  1.00  5.10           O
ATOM   1710  N   TYR A 240      -4.197  17.321  15.697  1.00  4.41           N
ATOM   1711  CA  TYR A 240      -3.757  15.929  15.699  1.00  4.35           C
ATOM   1712  C   TYR A 240      -2.298  15.838  15.297  1.00  4.38           C
ATOM   1713  O   TYR A 240      -1.801  16.583  14.464  1.00  4.84           O
ATOM   1714  CB  TYR A 240      -4.635  15.151  14.725  1.00  4.54           C
ATOM   1715  CG  TYR A 240      -6.034  14.940  15.213  1.00  4.44           C
ATOM   1716  CD1 TYR A 240      -6.280  13.931  16.116  1.00  4.43           C
ATOM   1717  CD2 TYR A 240      -7.097  15.750  14.810  1.00  4.59           C
ATOM   1718  CE1 TYR A 240      -7.558  13.691  16.592  1.00  4.32           C
ATOM   1719  CE2 TYR A 240      -8.409  15.495  15.277  1.00  4.35           C
ATOM   1720  CZ  TYR A 240      -8.620  14.490  16.186  1.00  4.57           C
ATOM   1721  OH  TYR A 240      -9.890  14.179  16.630  1.00  4.83           O
ATOM   1722  N   GLN A 241      -1.602  14.857  15.878  1.00  4.26           N
ATOM   1723  CA  GLN A 241      -0.146  14.679  15.701  1.00  4.44           C
ATOM   1724  C   GLN A 241       0.158  13.187  15.710  1.00  4.20           C
ATOM   1725  O   GLN A 241      -0.345  12.464  16.590  1.00  4.22           O
ATOM   1726  CB  GLN A 241       0.552  15.366  16.903  1.00  4.54           C
ATOM   1727  CG  GLN A 241       2.098  15.272  16.899  1.00  4.66           C
ATOM   1728  CD  GLN A 241       2.782  16.464  16.239  1.00  5.11           C
ATOM   1729  OE1 GLN A 241       2.155  17.278  15.568  1.00  6.30           O
ATOM   1730  NE2 GLN A 241       4.105  16.476  16.359  1.00  5.35           N
ATOM   1731  N   HIS A 242       0.962  12.712  14.766  1.00  3.96           N
ATOM   1732  CA  HIS A 242       1.458  11.328  14.824  1.00  3.96           C
ATOM   1733  C   HIS A 242       2.561  11.154  15.857  1.00  4.12           C
ATOM   1734  O   HIS A 242       3.340  12.093  16.104  1.00  4.23           O
ATOM   1735  CB  HIS A 242       2.058  10.918  13.468  1.00  3.98           C
ATOM   1736  CG  HIS A 242       1.044  10.560  12.409  1.00  3.87           C
ATOM   1737  ND1 HIS A 242       0.237   9.463  12.502  1.00  3.95           N
ATOM   1738  CD2 HIS A 242       0.814  11.119  11.181  1.00  3.98           C
ATOM   1739  CE1 HIS A 242      -0.508   9.348  11.390  1.00  4.03           C
ATOM   1740  NE2 HIS A 242      -0.149  10.331  10.547  1.00  4.17           N
ATOM   1741  N   PRO A 243       2.706   9.936  16.398  1.00  3.87           N
ATOM   1742  CA  PRO A 243       3.960   9.582  17.145  1.00  4.10           C
ATOM   1743  C   PRO A 243       5.201   9.625  16.255  1.00  4.21           C
ATOM   1744  O   PRO A 243       5.100   9.768  15.019  1.00  4.44           O
ATOM   1745  CB  PRO A 243       3.702   8.120  17.581  1.00  4.09           C
ATOM   1746  CG  PRO A 243       2.181   7.900  17.408  1.00  4.08           C
ATOM   1747  CD  PRO A 243       1.804   8.755  16.212  1.00  3.97           C
ATOM   1748  N   SER A 244       6.349   9.429  16.899  1.00  4.32           N
ATOM   1749  CA  SER A 244       7.569   9.426  16.100  1.00  4.51           C
ATOM   1750  C   SER A 244       7.734   8.183  15.216  1.00  4.55           C
ATOM   1751  O   SER A 244       7.494   7.002  15.665  1.00  4.59           O
ATOM   1752  CB  SER A 244       8.786   9.440  17.054  1.00  4.90           C
ATOM   1753  OG  SER A 244       8.896  10.673  17.756  1.00  5.43           O
ATOM   1754  N   ASP A 245       8.260   8.452  14.026  1.00  4.29           N
ATOM   1755  CA  ASP A 245       8.823   7.450  13.059  1.00  4.68           C
ATOM   1756  C   ASP A 245       7.760   6.845  12.201  1.00  4.63           C
ATOM   1757  O   ASP A 245       6.687   6.414  12.677  1.00  4.53           O
ATOM   1758  CB  ASP A 245       9.615   6.309  13.728  1.00  5.06           C
ATOM   1759  CG  ASP A 245      10.841   6.757  14.491  1.00  5.72           C
ATOM   1760  OD1 ASP A 245      11.156   7.946  14.614  1.00  5.86           O
ATOM   1761  OD2 ASP A 245      11.494   5.850  15.033  1.00  8.19           O
ATOM   1762  N   TYR A 246       8.079   6.697  10.922  1.00  4.41           N
ATOM   1763  CA  TYR A 246       7.368   5.737  10.074  1.00  4.38           C
ATOM   1764  C   TYR A 246       8.270   5.252   8.990  1.00  4.36           C
ATOM   1765  O   TYR A 246       9.237   5.910   8.680  1.00  4.27           O
ATOM   1766  CB  TYR A 246       6.067   6.338   9.505  1.00  4.55           C
ATOM   1767  CG  TYR A 246       6.188   7.579   8.646  1.00  4.64           C
ATOM   1768  CD1 TYR A 246       6.702   7.529   7.318  1.00  4.89           C
ATOM   1769  CD2 TYR A 246       5.706   8.807   9.109  1.00  5.07           C
ATOM   1770  CE1 TYR A 246       6.743   8.706   6.538  1.00  5.15           C
ATOM   1771  CE2 TYR A 246       5.761   9.981   8.309  1.00  5.36           C
ATOM   1772  CZ  TYR A 246       6.284   9.894   7.068  1.00  5.12           C
ATOM   1773  OH  TYR A 246       6.260  11.081   6.329  1.00  5.80           O
ATOM   1774  N   VAL A 247       7.949   4.100   8.472  1.00  4.23           N
ATOM   1775  CA  VAL A 247       8.627   3.588   7.257  1.00  4.59           C
ATOM   1776  C   VAL A 247       7.723   3.819   6.043  1.00  4.66           C
ATOM   1777  O   VAL A 247       6.551   3.384   6.046  1.00  4.72           O
ATOM   1778  CB  VAL A 247       9.064   2.126   7.438  1.00  5.01           C
ATOM   1779  CG1 VAL A 247       9.377   1.427   6.072  1.00  5.41           C
ATOM   1780  CG2 VAL A 247      10.308   2.118   8.332  1.00  5.57           C
ATOM   1781  N   TRP A 248       8.246   4.555   5.060  1.00  4.47           N
ATOM   1782  CA  TRP A 248       7.528   4.882   3.833  1.00  4.68           C
ATOM   1783  C   TRP A 248       8.055   4.039   2.698  1.00  4.72           C
ATOM   1784  O   TRP A 248       9.277   4.121   2.353  1.00  5.13           O
ATOM   1785  CB  TRP A 248       7.715   6.375   3.588  1.00  4.84           C
ATOM   1786  CG  TRP A 248       7.020   6.947   2.392  1.00  4.96           C
ATOM   1787  CD1 TRP A 248       5.962   6.406   1.712  1.00  4.96           C
ATOM   1788  CD2 TRP A 248       7.329   8.220   1.723  1.00  5.08           C
ATOM   1789  NE1 TRP A 248       5.572   7.227   0.655  1.00  5.42           N
ATOM   1790  CE2 TRP A 248       6.392   8.333   0.611  1.00  5.20           C
ATOM   1791  CE3 TRP A 248       8.256   9.249   1.945  1.00  5.03           C
ATOM   1792  CZ2 TRP A 248       6.406   9.424  -0.255  1.00  5.38           C
ATOM   1793  CZ3 TRP A 248       8.241  10.357   1.088  1.00  5.56           C
ATOM   1794  CH2 TRP A 248       7.333  10.427   0.007  1.00  5.61           C
ATOM   1795  N   ILE A 249       7.188   3.189   2.190  1.00  4.42           N
ATOM   1796  CA  ILE A 249       7.488   2.356   1.021  1.00  4.63           C
ATOM   1797  C   ILE A 249       7.329   3.263  -0.191  1.00  4.78           C
ATOM   1798  O   ILE A 249       6.264   3.792  -0.442  1.00  4.86           O
ATOM   1799  CB  ILE A 249       6.501   1.205   0.906  1.00  4.65           C
ATOM   1800  CG1 ILE A 249       6.570   0.293   2.146  1.00  5.08           C
ATOM   1801  CG2 ILE A 249       6.807   0.366  -0.380  1.00  4.76           C
ATOM   1802  CD1 ILE A 249       5.429  -0.715   2.185  1.00  5.85           C
ATOM   1803  N   TYR A 250       8.425   3.514  -0.913  1.00  4.94           N
ATOM   1804  CA  TYR A 250       8.337   4.443  -2.058  1.00  5.79           C
ATOM   1805  C   TYR A 250       9.394   4.060  -3.117  1.00  5.92           C
ATOM   1806  O   TYR A 250      10.595   3.966  -2.795  1.00  6.46           O
ATOM   1807  CB  TYR A 250       8.575   5.914  -1.614  1.00  6.54           C
ATOM   1808  CG  TYR A 250       8.251   6.841  -2.776  1.00  7.57           C
ATOM   1809  CD1 TYR A 250       6.952   7.259  -2.970  1.00  7.81           C
ATOM   1810  CD2 TYR A 250       9.232   7.171  -3.730  1.00  9.04           C
ATOM   1811  CE1 TYR A 250       6.590   8.081  -4.035  1.00  9.29           C
ATOM   1812  CE2 TYR A 250       8.872   8.002  -4.792  1.00  9.88           C
ATOM   1813  CZ  TYR A 250       7.561   8.410  -4.923  1.00  9.31           C
ATOM   1814  OH  TYR A 250       7.208   9.209  -6.012  1.00 11.64           O
ATOM   1815  N   PRO A 251       8.964   3.814  -4.364  1.00  5.98           N
ATOM   1816  CA  PRO A 251       7.587   3.919  -4.847  1.00  5.93           C
ATOM   1817  C   PRO A 251       6.619   2.952  -4.175  1.00  5.33           C
ATOM   1818  O   PRO A 251       7.012   1.886  -3.659  1.00  5.15           O
ATOM   1819  CB  PRO A 251       7.737   3.481  -6.335  1.00  6.08           C
ATOM   1820  CG  PRO A 251       9.100   4.025  -6.678  1.00  6.15           C
ATOM   1821  CD  PRO A 251       9.958   3.671  -5.486  1.00  5.99           C
ATOM   1822  N   GLY A 252       5.329   3.322  -4.166  1.00  5.25           N
ATOM   1823  CA  GLY A 252       4.273   2.428  -3.660  1.00  5.21           C
ATOM   1824  C   GLY A 252       4.341   1.060  -4.260  1.00  5.14           C
ATOM   1825  O   GLY A 252       4.552   0.932  -5.457  1.00  5.63           O
ATOM   1826  N   ASN A 253       4.111   0.030  -3.453  1.00  5.10           N
ATOM   1827  CA  ASN A 253       4.138  -1.389  -3.863  1.00  5.55           C
ATOM   1828  C   ASN A 253       5.509  -1.959  -4.154  1.00  5.69           C
ATOM   1829  O   ASN A 253       5.594  -3.167  -4.485  1.00  6.57           O
ATOM   1830  CB  ASN A 253       3.180  -1.739  -5.045  1.00  5.35           C
ATOM   1831  CG  ASN A 253       1.754  -1.407  -4.739  1.00  5.00           C
ATOM   1832  OD1 ASN A 253       1.359  -1.161  -3.600  1.00  5.11           O
ATOM   1833  ND2 ASN A 253       0.935  -1.395  -5.803  1.00  4.99           N
ATOM   1834  N   SER A 254       6.539  -1.132  -4.016  1.00  6.54           N
ATOM   1835  CA  SER A 254       7.908  -1.625  -4.292  1.00  6.69           C
ATOM   1836  C   SER A 254       8.547  -2.196  -3.042  1.00  6.99           C
ATOM   1837  O   SER A 254       7.987  -2.123  -1.939  1.00  6.61           O
ATOM   1838  CB  SER A 254       8.819  -0.491  -4.865  1.00  6.35           C
ATOM   1839  OG  SER A 254       9.329   0.367  -3.809  1.00  6.48           O
ATOM   1840  N   THR A 255       9.781  -2.693  -3.202  1.00  8.18           N
ATOM   1841  CA  THR A 255      10.535  -3.150  -2.057  1.00  9.57           C
ATOM   1842  C   THR A 255      11.462  -2.081  -1.509  1.00  9.57           C
ATOM   1843  O   THR A 255      12.270  -2.391  -0.628  1.00 11.65           O
ATOM   1844  CB  THR A 255      11.378  -4.413  -2.422  1.00 11.28           C
ATOM   1845  OG1 THR A 255      12.181  -4.118  -3.567  1.00 13.29           O
ATOM   1846  CG2 THR A 255      10.395  -5.666  -2.707  1.00 12.69           C
ATOM   1847  N   SER A 256      11.391  -0.844  -2.012  1.00  7.81           N
ATOM   1848  CA  SER A 256      12.260   0.234  -1.536  1.00  7.65           C
ATOM   1849  C   SER A 256      11.526   0.988  -0.435  1.00  7.39           C
ATOM   1850  O   SER A 256      10.389   1.436  -0.645  1.00  7.57           O
ATOM   1851  CB  SER A 256      12.523   1.226  -2.685  1.00  8.49           C
ATOM   1852  OG  SER A 256      13.297   0.517  -3.661  1.00 10.99           O
ATOM   1853  N   ALA A 257      12.153   1.127   0.721  1.00  6.94           N
ATOM   1854  CA  ALA A 257      11.536   1.842   1.848  1.00  6.68           C
ATOM   1855  C   ALA A 257      12.581   2.507   2.703  1.00  7.05           C
ATOM   1856  O   ALA A 257      13.697   2.018   2.802  1.00  7.89           O
ATOM   1857  CB  ALA A 257      10.737   0.825   2.656  1.00  7.28           C
ATOM   1858  N   LYS A 258      12.220   3.593   3.380  1.00  6.32           N
ATOM   1859  CA  LYS A 258      13.125   4.338   4.287  1.00  6.97           C
ATOM   1860  C   LYS A 258      12.350   4.663   5.562  1.00  6.51           C
ATOM   1861  O   LYS A 258      11.134   4.843   5.535  1.00  6.62           O
ATOM   1862  CB  LYS A 258      13.635   5.650   3.683  1.00  8.49           C
ATOM   1863  CG  LYS A 258      14.496   5.409   2.430  1.00 11.08           C
ATOM   1864  CD  LYS A 258      14.984   6.770   1.951  1.00 14.93           C
ATOM   1865  CE  LYS A 258      15.141   6.850   0.437  1.00 20.30           C
ATOM   1866  NZ  LYS A 258      16.295   7.753   0.236  1.00 24.04           N
ATOM   1867  N   LEU A 259      13.066   4.832   6.669  1.00  6.06           N
ATOM   1868  CA  LEU A 259      12.452   5.340   7.891  1.00  5.80           C
ATOM   1869  C   LEU A 259      12.598   6.845   7.962  1.00  5.89           C
ATOM   1870  O   LEU A 259      13.712   7.366   7.853  1.00  5.87           O
ATOM   1871  CB  LEU A 259      13.117   4.643   9.094  1.00  6.37           C
ATOM   1872  CG  LEU A 259      12.526   4.988  10.479  1.00  7.28           C
ATOM   1873  CD1 LEU A 259      12.555   3.785  11.472  1.00  8.19           C
ATOM   1874  CD2 LEU A 259      13.148   6.190  11.131  1.00  8.08           C
ATOM   1875  N   TYR A 260      11.503   7.549   8.221  1.00  5.77           N
ATOM   1876  CA  TYR A 260      11.494   8.996   8.402  1.00  5.92           C
ATOM   1877  C   TYR A 260      11.364   9.252   9.892  1.00  5.64           C
ATOM   1878  O   TYR A 260      10.296   9.016  10.468  1.00  5.55           O
ATOM   1879  CB  TYR A 260      10.346   9.598   7.587  1.00  6.51           C
ATOM   1880  CG  TYR A 260      10.698   9.650   6.118  1.00  7.22           C
ATOM   1881  CD1 TYR A 260      11.201  10.841   5.599  1.00  9.08           C
ATOM   1882  CD2 TYR A 260      10.657   8.488   5.310  1.00  8.31           C
ATOM   1883  CE1 TYR A 260      11.591  10.934   4.285  1.00  9.98           C
ATOM   1884  CE2 TYR A 260      11.100   8.578   3.969  1.00  8.57           C
ATOM   1885  CZ  TYR A 260      11.556   9.810   3.500  1.00 10.09           C
ATOM   1886  OH  TYR A 260      11.968   9.973   2.153  1.00 13.67           O
ATOM   1887  N   PRO A 261      12.454   9.672  10.572  1.00  5.76           N
ATOM   1888  CA  PRO A 261      12.478   9.702  12.041  1.00  5.79           C
ATOM   1889  C   PRO A 261      11.710  10.900  12.658  1.00  5.20           C
ATOM   1890  O   PRO A 261      11.562  11.980  12.040  1.00  5.87           O
ATOM   1891  CB  PRO A 261      13.987   9.843  12.362  1.00  6.37           C
ATOM   1892  CG  PRO A 261      14.538  10.539  11.141  1.00  7.68           C
ATOM   1893  CD  PRO A 261      13.758  10.037   9.952  1.00  6.26           C
ATOM   1894  N   GLY A 262      11.248  10.678  13.872  1.00  5.29           N
ATOM   1895  CA  GLY A 262      10.646  11.753  14.659  1.00  5.04           C
ATOM   1896  C   GLY A 262       9.186  11.944  14.293  1.00  4.76           C
ATOM   1897  O   GLY A 262       8.638  11.221  13.446  1.00  4.59           O
ATOM   1898  N   GLN A 263       8.576  12.925  14.947  1.00  4.87           N
ATOM   1899  CA  GLN A 263       7.159  13.181  14.681  1.00  4.93           C
ATOM   1900  C   GLN A 263       7.029  14.052  13.448  1.00  4.85           C
ATOM   1901  O   GLN A 263       7.687  15.081  13.336  1.00  4.59           O
ATOM   1902  CB  GLN A 263       6.491  13.869  15.869  1.00  4.90           C
ATOM   1903  CG  GLN A 263       6.462  12.971  17.120  1.00  5.27           C
ATOM   1904  CD  GLN A 263       5.876  13.641  18.332  1.00  5.71           C
ATOM   1905  OE1 GLN A 263       5.368  14.751  18.235  1.00  6.07           O
ATOM   1906  NE2 GLN A 263       5.867  12.961  19.455  1.00  5.68           N
ATOM   1907  N   GLU A 264       6.119  13.704  12.540  1.00  4.69           N
ATOM   1908  CA  GLU A 264       5.707  14.613  11.439  1.00  4.92           C
ATOM   1909  C   GLU A 264       6.943  15.072  10.648  1.00  5.29           C
ATOM   1910  O   GLU A 264       7.088  16.262  10.386  1.00  6.17           O
ATOM   1911  CB  GLU A 264       4.872  15.824  11.988  1.00  4.71           C
ATOM   1912  CG  GLU A 264       3.626  15.362  12.802  1.00  5.19           C
ATOM   1913  CD  GLU A 264       2.508  14.808  11.931  1.00  5.39           C
ATOM   1914  OE1 GLU A 264       2.579  14.859  10.678  1.00  5.81           O
ATOM   1915  OE2 GLU A 264       1.503  14.345  12.535  1.00  5.14           O
ATOM   1916  N   ASN A 265       7.768  14.139  10.207  1.00  5.67           N
ATOM   1917  CA  ASN A 265       8.991  14.504   9.495  1.00  5.78           C
ATOM   1918  C   ASN A 265       8.661  15.291   8.240  1.00  6.29           C
ATOM   1919  O   ASN A 265       7.875  14.845   7.392  1.00  6.76           O
ATOM   1920  CB  ASN A 265       9.734  13.228   9.148  1.00  6.20           C
ATOM   1921  CG  ASN A 265      11.151  13.490   8.669  1.00  6.50           C
ATOM   1922  OD1 ASN A 265      11.318  13.995   7.547  1.00  7.00           O
ATOM   1923  ND2 ASN A 265      12.141  13.119   9.451  1.00  6.29           N
ATOM   1924  N   VAL A 266       9.347  16.421   8.102  1.00  6.49           N
ATOM   1925  CA  VAL A 266       9.053  17.373   6.984  1.00  7.33           C
ATOM   1926  C   VAL A 266       9.513  16.833   5.646  1.00  7.85           C
ATOM   1927  O   VAL A 266       9.077  17.369   4.627  1.00  8.72           O
ATOM   1928  CB  VAL A 266       9.678  18.796   7.224  1.00  7.27           C
ATOM   1929  CG1 VAL A 266       9.130  19.358   8.538  1.00  7.74           C
ATOM   1930  CG2 VAL A 266      11.218  18.734   7.203  1.00  8.22           C
ATOM   1931  N   HIS A 267      10.367  15.808   5.649  1.00  7.82           N
ATOM   1932  CA  HIS A 267      10.883  15.250   4.385  1.00  8.42           C
ATOM   1933  C   HIS A 267      10.013  14.142   3.857  1.00  8.70           C
ATOM   1934  O   HIS A 267      10.308  13.586   2.798  1.00  8.25           O
ATOM   1935  CB  HIS A 267      12.308  14.780   4.586  1.00  9.07           C
ATOM   1936  CG  HIS A 267      13.201  15.889   5.104  1.00  9.42           C
ATOM   1937  ND1 HIS A 267      13.413  17.061   4.379  1.00 10.47           N
ATOM   1938  CD2 HIS A 267      13.863  16.034   6.301  1.00  9.16           C
ATOM   1939  CE1 HIS A 267      14.223  17.859   5.077  1.00 10.19           C
ATOM   1940  NE2 HIS A 267      14.501  17.262   6.259  1.00  9.62           N
ATOM   1941  N   GLY A 268       8.970  13.776   4.612  1.00  8.10           N
ATOM   1942  CA  GLY A 268       8.193  12.534   4.303  1.00  7.79           C
ATOM   1943  C   GLY A 268       7.070  12.747   3.295  1.00  8.09           C
ATOM   1944  O   GLY A 268       7.250  13.443   2.294  1.00  8.01           O
ATOM   1945  N   ILE A 269       5.901  12.121   3.550  1.00  7.00           N
ATOM   1946  CA  ILE A 269       4.938  11.831   2.502  1.00  7.32           C
ATOM   1947  C   ILE A 269       4.379  13.060   1.748  1.00  8.02           C
ATOM   1948  O   ILE A 269       4.089  12.907   0.579  1.00  8.85           O
ATOM   1949  CB  ILE A 269       3.821  10.882   3.031  1.00  6.74           C
ATOM   1950  CG1 ILE A 269       2.979  11.561   4.156  1.00  6.90           C
ATOM   1951  CG2 ILE A 269       4.440   9.553   3.477  1.00  6.80           C
ATOM   1952  CD1 ILE A 269       1.742  10.744   4.435  1.00  7.15           C
ATOM   1953  N   LEU A 270       4.328  14.219   2.387  1.00  8.78           N
ATOM   1954  CA  LEU A 270       3.756  15.363   1.655  1.00 10.09           C
ATOM   1955  C   LEU A 270       4.681  15.852   0.586  1.00 11.26           C
ATOM   1956  O   LEU A 270       4.194  16.579  -0.312  1.00 12.33           O
ATOM   1957  CB  LEU A 270       3.312  16.503   2.559  1.00 11.14           C
ATOM   1958  CG  LEU A 270       2.010  16.162   3.330  1.00 13.50           C
ATOM   1959  CD1 LEU A 270       1.727  17.301   4.297  1.00 15.64           C
ATOM   1960  CD2 LEU A 270       0.791  15.889   2.423  1.00 16.57           C
ATOM   1961  N   THR A 271       5.929  15.377   0.574  1.00  9.90           N
ATOM   1962  CA  THR A 271       6.840  15.774  -0.533  1.00 10.25           C
ATOM   1963  C   THR A 271       6.493  15.129  -1.870  1.00 10.10           C
ATOM   1964  O   THR A 271       7.062  15.536  -2.890  1.00 11.34           O
ATOM   1965  CB  THR A 271       8.330  15.517  -0.209  1.00 10.13           C
ATOM   1966  OG1 THR A 271       8.540  14.113  -0.036  1.00  9.98           O
ATOM   1967  CG2 THR A 271       8.795  16.294   1.085  1.00 10.78           C
ATOM   1968  N   VAL A 272       5.602  14.132  -1.898  1.00  8.85           N
ATOM   1969  CA  VAL A 272       5.067  13.568  -3.139  1.00  9.31           C
ATOM   1970  C   VAL A 272       3.556  13.681  -3.089  1.00  9.18           C
ATOM   1971  O   VAL A 272       2.908  13.152  -2.152  1.00  9.57           O
ATOM   1972  CB  VAL A 272       5.484  12.071  -3.308  1.00  9.28           C
ATOM   1973  CG1 VAL A 272       4.795  11.440  -4.496  1.00 10.55           C
ATOM   1974  CG2 VAL A 272       7.035  11.964  -3.415  1.00  9.68           C
ATOM   1975  N   ALA A 273       2.946  14.271  -4.113  1.00  8.80           N
ATOM   1976  CA  ALA A 273       1.510  14.504  -4.034  1.00  9.15           C
ATOM   1977  C   ALA A 273       0.775  13.200  -3.780  1.00  8.19           C
ATOM   1978  O   ALA A 273       1.042  12.176  -4.411  1.00  7.99           O
ATOM   1979  CB  ALA A 273       1.026  15.150  -5.313  1.00  9.37           C
ATOM   1980  N   ARG A 274      -0.163  13.282  -2.874  1.00  8.05           N
ATOM   1981  CA  ARG A 274      -1.029  12.163  -2.563  1.00  7.41           C
ATOM   1982  C   ARG A 274      -1.924  11.786  -3.718  1.00  7.68           C
ATOM   1983  O   ARG A 274      -2.128  12.568  -4.661  1.00  8.25           O
ATOM   1984  CB  ARG A 274      -1.878  12.478  -1.317  1.00  7.59           C
ATOM   1985  CG  ARG A 274      -1.054  12.852  -0.070  1.00  7.18           C
ATOM   1986  CD  ARG A 274      -0.146  11.775   0.508  1.00  6.95           C
ATOM   1987  NE  ARG A 274       1.104  11.635  -0.245  1.00  7.35           N
ATOM   1988  CZ  ARG A 274       1.861  10.530  -0.214  1.00  6.72           C
ATOM   1989  NH1 ARG A 274       1.508   9.457   0.547  1.00  6.49           N
ATOM   1990  NH2 ARG A 274       2.964  10.492  -0.954  1.00  7.02           N
ATOM   1991  N   GLU A 275      -2.492  10.613  -3.617  1.00  6.81           N
ATOM   1992  CA  GLU A 275      -3.624  10.212  -4.464  1.00  7.62           C
ATOM   1993  C   GLU A 275      -4.901  10.255  -3.621  1.00  9.30           C
ATOM   1994  O   GLU A 275      -4.830  10.072  -2.419  1.00 11.62           O
ATOM   1995  CB  GLU A 275      -3.420   8.818  -5.104  1.00  6.99           C
ATOM   1996  CG  GLU A 275      -3.474   7.683  -4.074  1.00  6.34           C
ATOM   1997  CD  GLU A 275      -2.952   6.416  -4.659  1.00  6.75           C
ATOM   1998  OE1 GLU A 275      -2.692   6.337  -5.892  1.00  6.76           O
ATOM   1999  OE2 GLU A 275      -2.783   5.444  -3.895  1.00  5.97           O
ATOM   2000  N   PHE A 276      -6.052  10.425  -4.236  1.00 11.26           N
ATOM   2001  CA  PHE A 276      -7.290  10.483  -3.413  1.00 12.52           C
ATOM   2002  C   PHE A 276      -8.184   9.330  -3.831  1.00 12.34           C
ATOM   2003  O   PHE A 276      -9.313   9.470  -4.342  1.00 16.18           O
ATOM   2004  CB  PHE A 276      -7.962  11.886  -3.369  1.00 14.93           C
ATOM   2005  CG  PHE A 276      -7.001  12.983  -3.031  1.00 16.85           C
ATOM   2006  CD1 PHE A 276      -6.494  13.090  -1.731  1.00 17.01           C
ATOM   2007  CD2 PHE A 276      -6.551  13.858  -4.014  1.00 19.77           C
ATOM   2008  CE1 PHE A 276      -5.565  14.082  -1.407  1.00 17.66           C
ATOM   2009  CE2 PHE A 276      -5.621  14.861  -3.709  1.00 20.65           C
ATOM   2010  CZ  PHE A 276      -5.133  14.963  -2.401  1.00 19.70           C
ATOM   2011  N   ASN A 277      -7.577   8.167  -3.779  1.00  9.75           N
ATOM   2012  CA  ASN A 277      -8.278   6.887  -3.863  1.00  8.57           C
ATOM   2013  C   ASN A 277      -7.494   5.952  -2.883  1.00  7.43           C
ATOM   2014  O   ASN A 277      -6.547   6.419  -2.222  1.00  7.25           O
ATOM   2015  CB  ASN A 277      -8.261   6.342  -5.294  1.00  8.59           C
ATOM   2016  CG  ASN A 277      -6.856   6.199  -5.839  1.00  8.92           C
ATOM   2017  OD1 ASN A 277      -5.949   5.573  -5.251  1.00  7.26           O
ATOM   2018  ND2 ASN A 277      -6.639   6.892  -6.981  1.00 10.33           N
ATOM   2019  N   PHE A 278      -7.881   4.668  -2.829  1.00  6.94           N
ATOM   2020  CA  PHE A 278      -7.309   3.730  -1.860  1.00  7.27           C
ATOM   2021  C   PHE A 278      -6.305   2.806  -2.514  1.00  6.10           C
ATOM   2022  O   PHE A 278      -5.974   1.788  -1.933  1.00  5.87           O
ATOM   2023  CB  PHE A 278      -8.427   2.913  -1.208  1.00  9.18           C
ATOM   2024  CG  PHE A 278      -9.206   3.649  -0.147  1.00 11.59           C
ATOM   2025  CD1 PHE A 278      -8.589   4.441   0.829  1.00 11.44           C
ATOM   2026  CD2 PHE A 278     -10.626   3.596  -0.190  1.00 15.61           C
ATOM   2027  CE1 PHE A 278      -9.317   5.064   1.855  1.00 12.92           C
ATOM   2028  CE2 PHE A 278     -11.382   4.248   0.798  1.00 16.40           C
ATOM   2029  CZ  PHE A 278     -10.730   4.983   1.813  1.00 17.28           C
ATOM   2030  N   ASP A 279      -5.790   3.166  -3.703  1.00  5.53           N
ATOM   2031  CA  ASP A 279      -4.934   2.200  -4.423  1.00  5.37           C
ATOM   2032  C   ASP A 279      -3.703   1.792  -3.637  1.00  4.93           C
ATOM   2033  O   ASP A 279      -3.521   0.620  -3.355  1.00  4.99           O
ATOM   2034  CB  ASP A 279      -4.503   2.816  -5.756  1.00  5.68           C
ATOM   2035  CG  ASP A 279      -5.656   3.039  -6.745  1.00  6.25           C
ATOM   2036  OD1 ASP A 279      -6.802   2.698  -6.451  1.00  6.66           O
ATOM   2037  OD2 ASP A 279      -5.340   3.497  -7.900  1.00  6.85           O
ATOM   2038  N   ASP A 280      -2.817   2.722  -3.281  1.00  4.96           N
ATOM   2039  CA  ASP A 280      -1.642   2.343  -2.505  1.00  4.71           C
ATOM   2040  C   ASP A 280      -2.037   1.954  -1.073  1.00  4.38           C
ATOM   2041  O   ASP A 280      -1.370   1.122  -0.443  1.00  4.30           O
ATOM   2042  CB  ASP A 280      -0.571   3.466  -2.521  1.00  4.47           C
ATOM   2043  CG  ASP A 280       0.099   3.599  -3.880  1.00  5.04           C
ATOM   2044  OD1 ASP A 280      -0.185   2.809  -4.812  1.00  5.20           O
ATOM   2045  OD2 ASP A 280       0.981   4.467  -3.952  1.00  5.13           O
ATOM   2046  N   HIS A 281      -3.105   2.624  -0.562  1.00  4.39           N
ATOM   2047  CA  HIS A 281      -3.553   2.238   0.770  1.00  4.46           C
ATOM   2048  C   HIS A 281      -3.856   0.738   0.890  1.00  4.45           C
ATOM   2049  O   HIS A 281      -3.558   0.131   1.956  1.00  4.61           O
ATOM   2050  CB  HIS A 281      -4.793   3.067   1.056  1.00  4.39           C
ATOM   2051  CG  HIS A 281      -5.309   2.968   2.500  1.00  4.12           C
ATOM   2052  ND1 HIS A 281      -4.597   3.408   3.563  1.00  4.21           N
ATOM   2053  CD2 HIS A 281      -6.560   2.607   2.980  1.00  4.11           C
ATOM   2054  CE1 HIS A 281      -5.334   3.309   4.697  1.00  4.14           C
ATOM   2055  NE2 HIS A 281      -6.539   2.817   4.336  1.00  4.09           N
ATOM   2056  N   GLN A 282      -4.370   0.165  -0.209  1.00  4.83           N
ATOM   2057  CA  GLN A 282      -4.741  -1.230  -0.288  1.00  4.87           C
ATOM   2058  C   GLN A 282      -3.766  -1.965  -1.192  1.00  4.98           C
ATOM   2059  O   GLN A 282      -4.146  -2.889  -1.949  1.00  5.51           O
ATOM   2060  CB  GLN A 282      -6.174  -1.340  -0.850  1.00  5.37           C
ATOM   2061  CG  GLN A 282      -7.182  -0.804   0.151  1.00  6.23           C
ATOM   2062  CD  GLN A 282      -8.611  -0.699  -0.386  1.00  6.77           C
ATOM   2063  OE1 GLN A 282      -8.907  -0.846  -1.615  1.00  9.25           O
ATOM   2064  NE2 GLN A 282      -9.527  -0.455   0.541  1.00  6.67           N
ATOM   2065  N   GLY A 283      -2.500  -1.583  -1.016  1.00  4.91           N
ATOM   2066  CA  GLY A 283      -1.434  -2.053  -1.905  1.00  5.27           C
ATOM   2067  C   GLY A 283      -0.645  -3.220  -1.363  1.00  5.72           C
ATOM   2068  O   GLY A 283      -1.130  -4.046  -0.555  1.00  5.75           O
ATOM   2069  N   ILE A 284       0.593  -3.312  -1.821  1.00  5.64           N
ATOM   2070  CA  ILE A 284       1.504  -4.417  -1.486  1.00  6.04           C
ATOM   2071  C   ILE A 284       2.519  -3.921  -0.491  1.00  5.64           C
ATOM   2072  O   ILE A 284       3.203  -2.959  -0.775  1.00  5.85           O
ATOM   2073  CB  ILE A 284       2.244  -4.897  -2.762  1.00  6.50           C
ATOM   2074  CG1 ILE A 284       1.269  -5.242  -3.881  1.00  7.90           C
ATOM   2075  CG2 ILE A 284       3.127  -6.127  -2.410  1.00  6.82           C
ATOM   2076  CD1 ILE A 284       0.216  -6.265  -3.584  1.00  8.61           C
ATOM   2077  N   TYR A 285       2.572  -4.592   0.668  1.00  5.82           N
ATOM   2078  CA  TYR A 285       3.472  -4.236   1.786  1.00  5.57           C
ATOM   2079  C   TYR A 285       4.444  -5.381   1.969  1.00  6.08           C
ATOM   2080  O   TYR A 285       4.072  -6.423   2.512  1.00  6.28           O
ATOM   2081  CB  TYR A 285       2.637  -3.989   3.035  1.00  5.39           C
ATOM   2082  CG  TYR A 285       1.671  -2.834   2.970  1.00  4.95           C
ATOM   2083  CD1 TYR A 285       1.960  -1.651   3.592  1.00  4.71           C
ATOM   2084  CD2 TYR A 285       0.416  -2.948   2.349  1.00  4.92           C
ATOM   2085  CE1 TYR A 285       1.015  -0.610   3.627  1.00  4.69           C
ATOM   2086  CE2 TYR A 285      -0.537  -1.913   2.395  1.00  4.86           C
ATOM   2087  CZ  TYR A 285      -0.230  -0.740   3.036  1.00  4.95           C
ATOM   2088  OH  TYR A 285      -1.127   0.304   3.116  1.00  5.28           O
ATOM   2089  N   PHE A 286       5.681  -5.230   1.488  1.00  6.41           N
ATOM   2090  CA  PHE A 286       6.718  -6.262   1.646  1.00  7.68           C
ATOM   2091  C   PHE A 286       6.165  -7.639   1.228  1.00  7.50           C
ATOM   2092  O   PHE A 286       6.218  -8.630   1.983  1.00  8.16           O
ATOM   2093  CB  PHE A 286       7.295  -6.226   3.065  1.00  9.36           C
ATOM   2094  CG  PHE A 286       7.923  -4.898   3.408  1.00 10.19           C
ATOM   2095  CD1 PHE A 286       9.113  -4.519   2.803  1.00 13.04           C
ATOM   2096  CD2 PHE A 286       7.275  -3.998   4.214  1.00  9.94           C
ATOM   2097  CE1 PHE A 286       9.642  -3.232   3.057  1.00 12.23           C
ATOM   2098  CE2 PHE A 286       7.811  -2.735   4.467  1.00 10.33           C
ATOM   2099  CZ  PHE A 286       9.009  -2.383   3.920  1.00 10.30           C
ATOM   2100  N   HIS A 287       5.610  -7.664   0.013  1.00  7.30           N
ATOM   2101  CA  HIS A 287       5.155  -8.868  -0.668  1.00  7.98           C
ATOM   2102  C   HIS A 287       3.832  -9.405  -0.248  1.00  7.24           C
ATOM   2103  O   HIS A 287       3.401 -10.422  -0.766  1.00  8.25           O
ATOM   2104  CB  HIS A 287       6.233  -9.989  -0.692  1.00  9.10           C
ATOM   2105  CG  HIS A 287       7.551  -9.557  -1.354  1.00 10.16           C
ATOM   2106  ND1 HIS A 287       7.660  -9.295  -2.679  1.00 12.42           N
ATOM   2107  CD2 HIS A 287       8.776  -9.254  -0.801  1.00 11.63           C
ATOM   2108  CE1 HIS A 287       8.937  -8.894  -2.950  1.00 12.45           C
ATOM   2109  NE2 HIS A 287       9.612  -8.876  -1.823  1.00 11.62           N
ATOM   2110  N   THR A 288       3.128  -8.717   0.631  1.00  6.42           N
ATOM   2111  CA  THR A 288       1.770  -9.134   1.007  1.00  5.72           C
ATOM   2112  C   THR A 288       0.771  -8.025   0.662  1.00  5.33           C
ATOM   2113  O   THR A 288       0.958  -6.859   1.017  1.00  5.13           O
ATOM   2114  CB  THR A 288       1.703  -9.435   2.509  1.00  5.82           C
ATOM   2115  OG1 THR A 288       2.636 -10.487   2.747  1.00  6.46           O
ATOM   2116  CG2 THR A 288       0.271  -9.864   2.905  1.00  5.61           C
ATOM   2117  N   GLN A 289      -0.254  -8.389  -0.074  1.00  5.04           N
ATOM   2118  CA  GLN A 289      -1.322  -7.434  -0.398  1.00  5.38           C
ATOM   2119  C   GLN A 289      -2.285  -7.296   0.778  1.00  5.35           C
ATOM   2120  O   GLN A 289      -2.767  -8.314   1.321  1.00  5.59           O
ATOM   2121  CB  GLN A 289      -2.105  -7.927  -1.613  1.00  5.50           C
ATOM   2122  CG  GLN A 289      -3.067  -6.858  -2.154  1.00  6.14           C
ATOM   2123  CD  GLN A 289      -4.019  -7.407  -3.199  1.00  6.78           C
ATOM   2124  OE1 GLN A 289      -4.086  -6.812  -4.306  1.00 10.32           O
ATOM   2125  NE2 GLN A 289      -4.754  -8.430  -2.917  1.00  6.38           N
ATOM   2126  N   ILE A 290      -2.595  -6.044   1.110  1.00  5.14           N
ATOM   2127  CA  ILE A 290      -3.738  -5.733   2.025  1.00  5.15           C
ATOM   2128  C   ILE A 290      -4.810  -5.062   1.174  1.00  5.53           C
ATOM   2129  O   ILE A 290      -5.004  -3.836   1.183  1.00  5.93           O
ATOM   2130  CB  ILE A 290      -3.358  -4.833   3.256  1.00  4.92           C
ATOM   2131  CG1 ILE A 290      -2.054  -5.298   3.957  1.00  4.60           C
ATOM   2132  CG2 ILE A 290      -4.587  -4.741   4.205  1.00  4.91           C
ATOM   2133  CD1 ILE A 290      -1.663  -4.330   5.118  1.00  4.68           C
ATOM   2134  N   GLY A 291      -5.454  -5.893   0.360  1.00  5.80           N
ATOM   2135  CA  GLY A 291      -6.494  -5.452  -0.577  1.00  6.65           C
ATOM   2136  C   GLY A 291      -7.792  -5.083   0.066  1.00  7.12           C
ATOM   2137  O   GLY A 291      -8.654  -4.476  -0.616  1.00  7.81           O
ATOM   2138  N   ALA A 292      -7.952  -5.416   1.361  1.00  7.55           N
ATOM   2139  CA  ALA A 292      -9.181  -5.162   2.111  1.00  8.48           C
ATOM   2140  C   ALA A 292     -10.364  -5.986   1.545  1.00  9.73           C
ATOM   2141  O   ALA A 292     -10.130  -7.101   1.151  1.00  9.86           O
ATOM   2142  CB  ALA A 292      -9.446  -3.666   2.264  1.00  8.68           C
ATOM   2143  N   VAL A 293     -11.603  -5.461   1.520  1.00 13.45           N
ATOM   2144  CA  VAL A 293     -12.748  -6.296   1.187  1.00 17.16           C
ATOM   2145  C   VAL A 293     -12.614  -6.922  -0.208  1.00 19.38           C
ATOM   2146  O   VAL A 293     -13.000  -8.105  -0.369  1.00 21.55           O
ATOM   2147  CB  VAL A 293     -14.073  -5.507   1.363  1.00 20.24           C
ATOM   2148  CG1 VAL A 293     -15.249  -6.226   0.725  1.00 21.36           C
ATOM   2149  CG2 VAL A 293     -14.291  -5.221   2.852  1.00 19.80           C
ATOM   2150  N   MET A 294     -12.035  -6.126  -1.126  1.00 19.59           N
ATOM   2151  CA  MET A 294     -11.655  -6.409  -2.556  1.00 24.25           C
ATOM   2152  C   MET A 294     -10.553  -7.439  -2.715  1.00 22.64           C
ATOM   2153  O   MET A 294     -10.387  -7.985  -3.813  1.00 23.93           O
ATOM   2154  CB  MET A 294     -11.077  -5.110  -3.245  1.00 26.19           C
ATOM   2155  CG  MET A 294     -12.038  -3.960  -3.674  1.00 27.32           C
ATOM   2156  SD  MET A 294     -11.334  -2.400  -4.398  1.00 28.46           S
ATOM   2157  CE  MET A 294     -10.431  -3.126  -5.789  1.00 20.58           C
ATOM   2158  N   GLY A 295      -9.773  -7.659  -1.650  1.00 16.34           N
ATOM   2159  CA  GLY A 295      -8.502  -8.378  -1.675  1.00 14.05           C
ATOM   2160  C   GLY A 295      -8.590  -9.893  -1.631  1.00 11.82           C
ATOM   2161  O   GLY A 295      -9.574 -10.509  -2.071  1.00 13.34           O
ATOM   2162  N   GLU A 296      -7.570 -10.489  -1.057  1.00  9.27           N
ATOM   2163  CA  GLU A 296      -7.395 -11.932  -1.028  1.00  8.91           C
ATOM   2164  C   GLU A 296      -7.984 -12.510   0.268  1.00  8.50           C
ATOM   2165  O   GLU A 296      -7.679 -12.041   1.375  1.00  8.56           O
ATOM   2166  CB  GLU A 296      -5.893 -12.258  -1.091  1.00  8.55           C
ATOM   2167  CG  GLU A 296      -5.341 -11.965  -2.507  1.00  8.13           C
ATOM   2168  CD  GLU A 296      -3.854 -11.748  -2.533  1.00  9.39           C
ATOM   2169  OE1 GLU A 296      -3.172 -11.562  -1.490  1.00  8.87           O
ATOM   2170  OE2 GLU A 296      -3.360 -11.799  -3.698  1.00 10.23           O
ATOM   2171  N   CYS A 297      -8.796 -13.549   0.107  1.00  8.90           N
ATOM   2172  CA  CYS A 297      -9.441 -14.269   1.226  1.00  8.46           C
ATOM   2173  C   CYS A 297      -9.358 -15.764   0.881  1.00  9.44           C
ATOM   2174  O   CYS A 297     -10.003 -16.221  -0.080  1.00 11.16           O
ATOM   2175  CB  CYS A 297     -10.922 -13.862   1.412  1.00  8.12           C
ATOM   2176  SG  CYS A 297     -11.124 -12.181   1.965  1.00  8.14           S
ATOM   2177  N   PRO A 298      -8.539 -16.522   1.623  1.00  9.36           N
ATOM   2178  CA  PRO A 298      -7.741 -16.101   2.782  1.00  9.37           C
ATOM   2179  C   PRO A 298      -6.592 -15.195   2.376  1.00  8.73           C
ATOM   2180  O   PRO A 298      -6.173 -15.139   1.196  1.00  8.36           O
ATOM   2181  CB  PRO A 298      -7.208 -17.428   3.363  1.00 10.83           C
ATOM   2182  CG  PRO A 298      -7.147 -18.380   2.171  1.00 10.17           C
ATOM   2183  CD  PRO A 298      -8.323 -17.959   1.275  1.00  9.85           C
ATOM   2184  N   ALA A 299      -6.061 -14.475   3.359  1.00  7.45           N
ATOM   2185  CA  ALA A 299      -4.830 -13.654   3.080  1.00  7.75           C
ATOM   2186  C   ALA A 299      -3.672 -14.539   2.624  1.00  7.71           C
ATOM   2187  O   ALA A 299      -3.587 -15.736   2.989  1.00  8.63           O
ATOM   2188  CB  ALA A 299      -4.389 -12.889   4.320  1.00  7.75           C
ATOM   2189  N   GLN A 300      -2.784 -13.960   1.840  1.00  8.21           N
ATOM   2190  CA  GLN A 300      -1.633 -14.702   1.296  1.00  8.34           C
ATOM   2191  C   GLN A 300      -0.319 -14.028   1.631  1.00  7.98           C
ATOM   2192  O   GLN A 300       0.168 -13.143   0.892  1.00  9.30           O
ATOM   2193  CB  GLN A 300      -1.747 -14.857  -0.232  1.00  8.87           C
ATOM   2194  CG  GLN A 300      -2.943 -15.691  -0.688  1.00 10.41           C
ATOM   2195  CD  GLN A 300      -3.021 -15.773  -2.218  1.00 12.30           C
ATOM   2196  OE1 GLN A 300      -2.011 -15.857  -2.893  1.00 15.78           O
ATOM   2197  NE2 GLN A 300      -4.215 -15.695  -2.745  1.00 12.51           N
ATOM   2198  N   VAL A 301       0.309 -14.419   2.726  1.00  8.54           N
ATOM   2199  CA  VAL A 301       1.607 -13.808   3.108  1.00  8.37           C
ATOM   2200  C   VAL A 301       2.634 -14.092   2.029  1.00  9.44           C
ATOM   2201  O   VAL A 301       2.859 -15.249   1.635  1.00 10.59           O
ATOM   2202  CB  VAL A 301       2.071 -14.350   4.456  1.00  8.11           C
ATOM   2203  CG1 VAL A 301       3.521 -13.931   4.778  1.00  8.46           C
ATOM   2204  CG2 VAL A 301       1.092 -13.865   5.504  1.00  8.65           C
ATOM   2205  N   GLY A 302       3.249 -13.032   1.558  1.00  9.22           N
ATOM   2206  CA  GLY A 302       4.442 -13.176   0.710  1.00  9.77           C
ATOM   2207  C   GLY A 302       4.134 -13.456  -0.752  1.00 10.87           C
ATOM   2208  O   GLY A 302       5.065 -13.727  -1.544  1.00 13.27           O
ATOM   2209  N   ALA A 303       2.872 -13.470  -1.143  1.00 11.40           N
ATOM   2210  CA  ALA A 303       2.484 -13.872  -2.505  1.00 11.55           C
ATOM   2211  C   ALA A 303       2.773 -12.911  -3.652  1.00 13.59           C
ATOM   2212  O   ALA A 303       2.541 -13.275  -4.846  1.00 16.76           O
ATOM   2213  CB  ALA A 303       1.021 -14.248  -2.527  1.00 11.13           C
ATOM   2214  N   HIS A 304       3.191 -11.688  -3.344  1.00 12.02           N
ATOM   2215  CA  HIS A 304       3.475 -10.710  -4.391  1.00 12.61           C
ATOM   2216  C   HIS A 304       4.897 -10.225  -4.165  1.00 14.30           C
ATOM   2217  O   HIS A 304       5.156  -9.055  -4.192  1.00 18.99           O
ATOM   2218  CB  HIS A 304       2.496  -9.533  -4.284  1.00 11.97           C
ATOM   2219  CG  HIS A 304       1.051  -9.886  -4.519  1.00 12.34           C
ATOM   2220  ND1 HIS A 304       0.390  -9.547  -5.660  1.00 14.47           N
ATOM   2221  CD2 HIS A 304       0.100 -10.513  -3.688  1.00 11.11           C
ATOM   2222  CE1 HIS A 304      -0.891  -9.968  -5.596  1.00 13.48           C
ATOM   2223  NE2 HIS A 304      -1.077 -10.565  -4.384  1.00 11.74           N
ATOM   2224  OXT HIS A 304       5.823 -10.982  -3.956  1.00 19.31           O
HETATM 2226  C1  NAG A 501      -0.473  -1.096  -5.691  1.00  4.99           C
HETATM 2227  C2  NAG A 501      -0.909  -0.292  -6.923  1.00  5.05           C
HETATM 2228  C3  NAG A 501      -2.402  -0.011  -6.851  1.00  5.54           C
HETATM 2229  C4  NAG A 501      -3.177  -1.279  -6.684  1.00  5.60           C
HETATM 2230  C5  NAG A 501      -2.651  -2.065  -5.474  1.00  5.45           C
HETATM 2231  C6  NAG A 501      -3.329  -3.410  -5.331  1.00  5.78           C
HETATM 2232  C7  NAG A 501       0.528   1.320  -8.126  1.00  6.16           C
HETATM 2233  C8  NAG A 501       1.323   2.607  -8.021  1.00  6.54           C
HETATM 2234  N2  NAG A 501      -0.141   0.935  -7.012  1.00  5.74           N
HETATM 2235  O3  NAG A 501      -2.801   0.622  -8.087  1.00  5.77           O
HETATM 2236  O4  NAG A 501      -4.565  -0.987  -6.370  1.00  6.10           O
HETATM 2237  O5  NAG A 501      -1.252  -2.292  -5.612  1.00  5.10           O
HETATM 2238  O6  NAG A 501      -2.938  -4.098  -4.140  1.00  6.05           O
HETATM 2239  O7  NAG A 501       0.437   0.721  -9.205  1.00  6.31           O
HETATM 2240  C1  NAG A 502      -5.510  -1.174  -7.423  1.00  6.90           C
HETATM 2241  C2  NAG A 502      -6.934  -1.267  -6.831  1.00  7.53           C
HETATM 2242  C3  NAG A 502      -7.941  -1.393  -7.985  1.00  9.17           C
HETATM 2243  C4  NAG A 502      -7.717  -0.264  -9.002  1.00  9.50           C
HETATM 2244  C5  NAG A 502      -6.233  -0.231  -9.436  1.00  7.94           C
HETATM 2245  C6  NAG A 502      -5.955   0.963 -10.354  1.00  7.30           C
HETATM 2246  C7  NAG A 502      -7.223  -2.269  -4.594  1.00  7.42           C
HETATM 2247  C8  NAG A 502      -7.196  -3.565  -3.835  1.00  8.46           C
HETATM 2248  N2  NAG A 502      -6.996  -2.390  -5.900  1.00  7.83           N
HETATM 2249  O3  NAG A 502      -9.212  -1.198  -7.424  1.00 11.38           O
HETATM 2250  O4  NAG A 502      -8.526  -0.328 -10.181  1.00 12.29           O
HETATM 2251  O5  NAG A 502      -5.385  -0.065  -8.283  1.00  6.87           O
HETATM 2252  O6  NAG A 502      -4.574   0.981 -10.718  1.00  6.83           O
HETATM 2253  O7  NAG A 502      -7.475  -1.186  -4.076  1.00  7.23           O
HETATM 2254  C1  BMA A 503      -9.191  -1.501 -10.458  1.00 16.96           C
HETATM 2255  C2  BMA A 503     -10.076  -1.247 -11.707  1.00 18.49           C
HETATM 2256  C3  BMA A 503     -10.808  -2.538 -11.999  1.00 21.73           C
HETATM 2257  C4  BMA A 503      -9.851  -3.747 -12.031  1.00 20.19           C
HETATM 2258  C5  BMA A 503      -8.929  -3.809 -10.777  1.00 19.12           C
HETATM 2259  C6  BMA A 503      -7.807  -4.846 -10.705  1.00 19.40           C
HETATM 2260  O2  BMA A 503      -9.204  -0.876 -12.789  1.00 19.81           O
HETATM 2261  O3  BMA A 503     -11.497  -2.424 -13.267  1.00 26.25           O
HETATM 2262  O4  BMA A 503     -10.649  -4.940 -12.066  1.00 22.57           O
HETATM 2263  O5  BMA A 503      -8.242  -2.549 -10.683  1.00 20.02           O
HETATM 2264  O6  BMA A 503      -7.301  -4.857 -12.073  1.00 19.73           O
HETATM 2265  C1  MAN A 504      -6.122  -5.668 -12.160  1.00 20.46           C
HETATM 2266  C2  MAN A 504      -5.535  -5.391 -13.561  1.00 19.65           C
HETATM 2267  C3  MAN A 504      -6.352  -6.132 -14.642  1.00 20.53           C
HETATM 2268  C4  MAN A 504      -6.631  -7.598 -14.277  1.00 21.21           C
HETATM 2269  C5  MAN A 504      -7.274  -7.645 -12.895  1.00 22.70           C
HETATM 2270  C6  MAN A 504      -7.626  -9.074 -12.491  1.00 24.41           C
HETATM 2271  O2  MAN A 504      -4.227  -5.871 -13.562  1.00 20.35           O
HETATM 2272  O3  MAN A 504      -5.619  -6.090 -15.870  1.00 19.16           O
HETATM 2273  O4  MAN A 504      -7.461  -8.204 -15.252  1.00 23.11           O
HETATM 2274  O5  MAN A 504      -6.358  -7.064 -11.948  1.00 20.69           O
HETATM 2275  O6  MAN A 504      -6.451  -9.859 -12.498  1.00 28.00           O
HETATM 2276  C1  MAN A 505      -6.362  -5.408 -16.890  1.00 18.68           C
HETATM 2277  C2  MAN A 505      -5.695  -5.762 -18.209  1.00 18.16           C
HETATM 2278  C3  MAN A 505      -4.282  -5.139 -18.132  1.00 16.84           C
HETATM 2279  C4  MAN A 505      -4.356  -3.613 -17.897  1.00 17.15           C
HETATM 2280  C5  MAN A 505      -5.071  -3.370 -16.566  1.00 16.48           C
HETATM 2281  C6  MAN A 505      -5.159  -1.882 -16.246  1.00 17.33           C
HETATM 2282  O2  MAN A 505      -6.494  -5.282 -19.281  1.00 20.87           O
HETATM 2283  O3  MAN A 505      -3.499  -5.498 -19.224  1.00 12.64           O
HETATM 2284  O4  MAN A 505      -3.054  -3.064 -17.777  1.00 10.44           O
HETATM 2285  O5  MAN A 505      -6.353  -3.988 -16.652  1.00 18.47           O
HETATM 2286  O6  MAN A 505      -5.874  -1.704 -15.044  1.00 20.60           O
HETATM 2287  C1  MAN A 506      16.775  19.462  10.557  1.00 12.10           C
HETATM 2288  C2  MAN A 506      17.779  18.859  11.555  1.00 12.92           C
HETATM 2289  C3  MAN A 506      17.768  19.678  12.847  1.00 15.72           C
HETATM 2290  C4  MAN A 506      17.975  21.148  12.513  1.00 18.09           C
HETATM 2291  C5  MAN A 506      16.914  21.633  11.534  1.00 16.97           C
HETATM 2292  C6  MAN A 506      17.046  23.118  11.134  1.00 19.59           C
HETATM 2293  O2  MAN A 506      19.088  18.876  10.972  1.00 12.86           O
HETATM 2294  O3  MAN A 506      18.785  19.141  13.681  1.00 18.29           O
HETATM 2295  O4  MAN A 506      17.852  21.935  13.691  1.00 21.13           O
HETATM 2296  O5  MAN A 506      17.007  20.854  10.368  1.00 14.89           O
HETATM 2297  O6  MAN A 506      16.179  23.351  10.032  1.00 24.69           O
HETATM 2298 CL    CL A 507     -20.289  -6.690  12.631  1.00 16.00          CL
HETATM 2299  C1  GOL A 508      10.423  10.381  -2.451  1.00 19.49           C
HETATM 2300  O1  GOL A 508      10.897  11.643  -2.996  1.00 20.23           O
HETATM 2301  C2  GOL A 508      11.301  10.006  -1.264  1.00 19.11           C
HETATM 2302  O2  GOL A 508      12.701   9.858  -1.611  1.00 21.40           O
HETATM 2303  C3  GOL A 508      10.770   8.648  -0.845  1.00 17.29           C
HETATM 2304  O3  GOL A 508      11.410   8.298   0.335  1.00 16.76           O
HETATM 2305  C1  GOL A 509       9.959  15.942  16.490  1.00 20.76           C
HETATM 2306  O1  GOL A 509      10.106  14.507  16.596  1.00 16.45           O
HETATM 2307  C2  GOL A 509       9.979  16.501  17.920  1.00 23.53           C
HETATM 2308  O2  GOL A 509       9.913  17.944  17.893  1.00 25.95           O
HETATM 2309  C3  GOL A 509       8.790  15.940  18.712  1.00 27.12           C
HETATM 2310  O3  GOL A 509       9.040  16.106  20.118  1.00 32.95           O
HETATM 2311  C1  GOL A 510      20.875  12.361   8.503  1.00 23.04           C
HETATM 2312  O1  GOL A 510      21.715  13.482   8.398  1.00 26.15           O
HETATM 2313  C2  GOL A 510      21.378  11.284   9.435  1.00 22.53           C
HETATM 2314  O2  GOL A 510      20.347  10.311   9.557  1.00 26.46           O
HETATM 2315  C3  GOL A 510      22.520  10.505   8.830  1.00 23.33           C
HETATM 2316  O3  GOL A 510      22.015   9.730   7.715  1.00 21.64           O
HETATM 2317  C1  GOL A 511     -13.214  19.347  17.877  1.00 24.74           C
HETATM 2318  O1  GOL A 511     -12.169  18.672  18.626  1.00 16.18           O
HETATM 2319  C2  GOL A 511     -14.013  20.313  18.718  1.00 29.24           C
HETATM 2320  O2  GOL A 511     -14.499  19.599  19.854  1.00 32.89           O
HETATM 2321  C3  GOL A 511     -15.203  20.797  17.886  1.00 29.71           C
HETATM 2322  O3  GOL A 511     -16.408  20.425  18.565  1.00 36.80           O
HETATM 2323  O   HOH A 601      -1.383   8.350  14.606  1.00  4.48           O
HETATM 2324  O   HOH A 602      -1.900  10.185  16.671  1.00  4.78           O
HETATM 2325  O   HOH A 603      -0.171   2.933   3.691  1.00  4.27           O
HETATM 2326  O   HOH A 604      -4.021   5.253  -1.469  1.00  5.08           O
HETATM 2327  O   HOH A 605       7.124   3.570  12.794  1.00  5.51           O
HETATM 2328  O   HOH A 606      -0.640 -11.141  -0.751  1.00  8.16           O
HETATM 2329  O   HOH A 607      -3.294 -11.132   1.197  1.00  7.49           O
HETATM 2330  O   HOH A 608      11.293   3.254  14.887  1.00  6.62           O
HETATM 2331  O   HOH A 609      -2.768   3.346  -8.541  1.00  5.65           O
HETATM 2332  O   HOH A 610      -5.275  -8.779  -0.259  1.00  8.09           O
HETATM 2333  O   HOH A 611      -8.649   4.778  33.956  1.00  6.41           O
HETATM 2334  O   HOH A 612       7.807  11.112  10.848  1.00  5.83           O
HETATM 2335  O   HOH A 613       9.971   1.734  16.841  1.00  6.62           O
HETATM 2336  O   HOH A 614       5.924  -3.259  -0.547  1.00  5.54           O
HETATM 2337  O   HOH A 615       0.930   3.859   8.716  1.00  6.47           O
HETATM 2338  O   HOH A 616      10.533  -4.639  13.098  1.00  7.92           O
HETATM 2339  O   HOH A 617       2.018  -1.935  -8.392  1.00  9.44           O
HETATM 2340  O   HOH A 618      -1.071   4.600  -6.826  1.00  7.12           O
HETATM 2341  O   HOH A 619      14.965  -3.842   7.200  1.00  8.98           O
HETATM 2342  O   HOH A 620       3.788  15.960  20.049  1.00  6.95           O
HETATM 2343  O   HOH A 621       7.620 -13.044  11.122  1.00 11.87           O
HETATM 2344  O   HOH A 622       5.652  13.378   7.408  1.00  7.40           O
HETATM 2345  O   HOH A 623       6.729  -5.675  -1.719  1.00  8.99           O
HETATM 2346  O   HOH A 624      -2.270 -25.077  26.585  1.00  7.26           O
HETATM 2347  O   HOH A 625     -11.887   6.328  35.178  1.00  6.33           O
HETATM 2348  O   HOH A 626     -15.557 -13.014  12.976  1.00 10.65           O
HETATM 2349  O   HOH A 627       5.080  11.098  11.594  1.00  9.00           O
HETATM 2350  O   HOH A 628       2.571   7.260  11.352  1.00  7.87           O
HETATM 2351  O   HOH A 629       4.685   8.432  12.748  1.00  8.22           O
HETATM 2352  O   HOH A 630      11.009   6.006   1.273  1.00  8.85           O
HETATM 2353  O   HOH A 631      -8.383   1.459  -4.553  1.00 11.16           O
HETATM 2354  O   HOH A 632       3.769  -8.532  25.514  1.00  6.50           O
HETATM 2355  O   HOH A 633      -7.013 -19.433  29.373  1.00 10.29           O
HETATM 2356  O   HOH A 634      20.700   4.834   5.914  1.00  9.38           O
HETATM 2357  O   HOH A 635       9.837 -11.349  16.962  1.00 10.68           O
HETATM 2358  O   HOH A 636      -6.694 -16.186  -1.271  1.00 13.89           O
HETATM 2359  O   HOH A 637       3.649   0.197  -9.327  1.00 10.14           O
HETATM 2360  O   HOH A 638      -7.832   2.743  35.619  1.00  9.27           O
HETATM 2361  O   HOH A 639      18.491   2.261   9.685  1.00  9.20           O
HETATM 2362  O   HOH A 640       1.237 -25.469  29.707  1.00 13.62           O
HETATM 2363  O   HOH A 641     -11.707  17.742  15.033  1.00  9.94           O
HETATM 2364  O   HOH A 642      16.263  19.513   6.698  1.00 12.16           O
HETATM 2365  O   HOH A 643       1.319  -3.075  31.587  1.00 13.20           O
HETATM 2366  O   HOH A 644      -6.694  -0.599  35.855  1.00 13.15           O
HETATM 2367  O   HOH A 645     -21.602  17.628   7.486  1.00 13.04           O
HETATM 2368  O   HOH A 646       7.213   6.252  18.415  1.00  7.44           O
HETATM 2369  O   HOH A 647      -5.752  18.895  21.886  1.00 10.37           O
HETATM 2370  O   HOH A 648     -15.879  -7.103   6.768  1.00 12.62           O
HETATM 2371  O   HOH A 649       3.606  12.584   9.455  1.00 10.24           O
HETATM 2372  O   HOH A 650       0.460  -8.442  27.979  1.00 12.52           O
HETATM 2373  O   HOH A 651      12.255   4.405  -0.603  1.00 11.67           O
HETATM 2374  O   HOH A 652      10.524 -12.841  20.486  1.00 16.59           O
HETATM 2375  O   HOH A 653      -1.474  18.395  23.330  1.00  7.95           O
HETATM 2376  O   HOH A 654      -2.230  18.206   8.152  1.00 10.28           O
HETATM 2377  O   HOH A 655      14.053  -2.370  13.995  1.00 12.96           O
HETATM 2378  O   HOH A 656      -5.637   3.096  26.207  1.00 11.71           O
HETATM 2379  O   HOH A 657      10.011  -3.461  18.364  1.00 12.27           O
HETATM 2380  O   HOH A 658      -3.352  20.820   8.795  1.00 10.87           O
HETATM 2381  O   HOH A 659     -12.669 -17.019  23.553  1.00 15.40           O
HETATM 2382  O   HOH A 660      -8.803   0.323   3.081  1.00 10.71           O
HETATM 2383  O   HOH A 661     -14.021  15.037  26.449  1.00 14.31           O
HETATM 2384  O   HOH A 662       2.918  13.577  26.659  1.00 11.79           O
HETATM 2385  O   HOH A 663      -9.674 -14.044  30.160  1.00 12.38           O
HETATM 2386  O   HOH A 664       6.539 -16.124  26.129  1.00 14.06           O
HETATM 2387  O   HOH A 665     -15.565  16.363  22.064  1.00 16.64           O
HETATM 2388  O   HOH A 666      14.408  -0.736   1.348  1.00 14.11           O
HETATM 2389  O   HOH A 667       5.651  17.840   8.603  1.00 13.17           O
HETATM 2390  O   HOH A 668       8.865  12.164  21.760  1.00 13.98           O
HETATM 2391  O   HOH A 669     -10.540   4.085  -4.025  1.00 16.15           O
HETATM 2392  O   HOH A 670     -10.116   7.303  -1.131  1.00 13.99           O
HETATM 2393  O   HOH A 671      -0.594  15.631   6.636  1.00  9.41           O
HETATM 2394  O   HOH A 672       8.313 -17.680  12.335  1.00 19.51           O
HETATM 2395  O   HOH A 673     -15.764   7.366  29.586  1.00 13.06           O
HETATM 2396  O   HOH A 674      -3.046 -14.246  30.746  1.00 12.34           O
HETATM 2397  O   HOH A 675      -1.915 -11.676  30.843  1.00 15.01           O
HETATM 2398  O   HOH A 676      11.178 -12.574  13.835  1.00 13.22           O
HETATM 2399  O   HOH A 677     -16.943   4.944  15.289  1.00 14.14           O
HETATM 2400  O   HOH A 678       5.018 -15.983   8.137  1.00 17.88           O
HETATM 2401  O   HOH A 679      -8.778 -21.497  19.868  1.00 11.77           O
HETATM 2402  O   HOH A 680      -3.950   7.179  -8.201  1.00 10.60           O
HETATM 2403  O   HOH A 681     -11.762 -15.837  29.796  1.00 18.00           O
HETATM 2404  O   HOH A 682      14.441  17.474  13.858  1.00 14.23           O
HETATM 2405  O   HOH A 683       1.624  12.045   7.587  1.00 10.85           O
HETATM 2406  O   HOH A 684      12.602  -9.184  17.201  1.00 22.04           O
HETATM 2407  O   HOH A 685      -0.796  15.906  -1.742  1.00 13.74           O
HETATM 2408  O   HOH A 686     -17.921  13.356  19.061  1.00 13.09           O
HETATM 2409  O   HOH A 687     -15.607 -14.076  10.307  1.00 11.52           O
HETATM 2410  O   HOH A 688      -3.566  -7.874  33.195  1.00 16.00           O
HETATM 2411  O   HOH A 689      -7.771  15.187  28.623  1.00 16.02           O
HETATM 2412  O   HOH A 690      -1.145 -16.341   4.224  1.00 14.54           O
HETATM 2413  O   HOH A 691      13.274  -2.492   3.307  1.00 13.16           O
HETATM 2414  O   HOH A 692       4.554  15.430  -6.188  1.00 15.31           O
HETATM 2415  O   HOH A 693      12.137  -8.296  -1.244  1.00 18.59           O
HETATM 2416  O   HOH A 694      -0.008  18.570  14.679  1.00 14.36           O
HETATM 2417  O   HOH A 695     -21.804   0.533  14.163  1.00 14.01           O
HETATM 2418  O   HOH A 696     -15.111   7.484  25.602  1.00 14.57           O
HETATM 2419  O   HOH A 697      10.993 -14.748  15.559  1.00 17.36           O
HETATM 2420  O   HOH A 698       6.797 -13.377   6.619  1.00 15.75           O
HETATM 2421  O   HOH A 699       3.265  16.282   8.504  1.00 18.61           O
HETATM 2422  O   HOH A 700       4.570  14.826   5.166  1.00 13.48           O
HETATM 2423  O   HOH A 701     -12.742 -18.742   7.333  1.00 17.22           O
HETATM 2424  O   HOH A 702       1.236   1.006  33.348  1.00 16.69           O
HETATM 2425  O   HOH A 703       2.118  14.601   6.480  1.00 12.95           O
HETATM 2426  O   HOH A 704      12.330  17.278   1.938  1.00 18.50           O
HETATM 2427  O   HOH A 705     -20.249  12.264  12.704  1.00 15.56           O
HETATM 2428  O   HOH A 706      -7.656 -15.427  31.381  1.00 16.92           O
HETATM 2429  O   HOH A 707     -10.916 -16.409   4.307  1.00 18.12           O
HETATM 2430  O   HOH A 708      -1.940   9.474 -10.676  1.00 15.59           O
HETATM 2431  O   HOH A 709     -13.936  18.955   5.718  1.00 17.16           O
HETATM 2432  O   HOH A 710      10.477  21.788  12.012  1.00 19.05           O
HETATM 2433  O   HOH A 711       1.664  17.271  -1.081  1.00 19.47           O
HETATM 2434  O   HOH A 712      -5.186 -23.008   6.900  1.00 19.13           O
HETATM 2435  O   HOH A 713      14.482  -7.142   7.517  1.00 20.05           O
HETATM 2436  O   HOH A 714     -13.598  10.209  30.184  1.00 16.55           O
HETATM 2437  O   HOH A 715     -10.587   1.817   4.952  1.00 15.26           O
HETATM 2438  O   HOH A 716       5.080  11.989  27.091  1.00 15.43           O
HETATM 2439  O   HOH A 717     -21.136  11.341  10.175  1.00 18.09           O
HETATM 2440  O   HOH A 718      -8.674   3.715  -8.362  1.00 18.60           O
HETATM 2441  O   HOH A 719     -24.458  -0.045  14.835  1.00 14.85           O
HETATM 2442  O   HOH A 720       0.645   5.583  32.994  1.00 15.76           O
HETATM 2443  O   HOH A 721     -18.701  15.273   3.372  1.00 18.14           O
HETATM 2444  O   HOH A 722      10.260  -3.525  -6.091  1.00 20.12           O
HETATM 2445  O   HOH A 723      13.954  13.077  14.575  1.00 17.76           O
HETATM 2446  O   HOH A 724     -15.828   7.657  22.779  1.00 18.62           O
HETATM 2447  O   HOH A 725     -10.706  -4.323  29.607  1.00 19.63           O
HETATM 2448  O   HOH A 726     -15.928   2.166  29.501  1.00 17.30           O
HETATM 2449  O   HOH A 727      12.605  -4.442   1.219  1.00 18.71           O
HETATM 2450  O   HOH A 728     -20.469  21.301   8.664  1.00 14.89           O
HETATM 2451  O   HOH A 729       5.621  20.612   8.622  1.00 19.73           O
HETATM 2452  O   HOH A 730      -4.367 -19.847   4.573  1.00 20.63           O
HETATM 2453  O   HOH A 731       8.003  11.666  24.538  1.00 16.46           O
HETATM 2454  O   HOH A 732     -13.428 -15.846  27.494  1.00 16.45           O
HETATM 2455  O   HOH A 733      -3.431 -18.406   2.456  1.00 19.65           O
HETATM 2456  O   HOH A 734     -16.989   5.144  23.882  1.00 19.07           O
HETATM 2457  O   HOH A 735      15.481  21.924   7.879  1.00 23.57           O
HETATM 2458  O   HOH A 736     -19.849   4.987  12.105  1.00 23.14           O
HETATM 2459  O   HOH A 737     -14.776 -13.678   3.146  1.00 21.83           O
HETATM 2460  O   HOH A 738     -13.832 -18.524  27.512  1.00 23.28           O
HETATM 2461  O   HOH A 739       5.920  -9.228  28.866  1.00 22.88           O
HETATM 2462  O   HOH A 740      -8.992 -21.225  28.091  1.00 18.80           O
HETATM 2463  O   HOH A 741       0.298 -20.070  30.865  1.00 18.51           O
HETATM 2464  O   HOH A 742      -6.328 -21.833  21.351  1.00 17.03           O
HETATM 2465  O   HOH A 743       6.166  -5.228  27.467  1.00 15.02           O
HETATM 2466  O   HOH A 744     -12.992 -22.028  24.918  1.00 23.01           O
HETATM 2467  O   HOH A 745      16.183   0.626   3.355  1.00 17.48           O
HETATM 2468  O   HOH A 746      11.864  -5.376  15.405  1.00 21.36           O
HETATM 2469  O   HOH A 747     -13.592 -17.698  17.582  1.00 23.21           O
HETATM 2470  O   HOH A 748      12.116   0.036  16.980  1.00 18.68           O
HETATM 2471  O   HOH A 749     -11.949 -19.719  13.028  1.00 22.30           O
HETATM 2472  O   HOH A 750     -14.423  10.424  26.332  1.00 18.96           O
HETATM 2473  O   HOH A 751      12.707 -11.823  17.693  1.00 25.06           O
HETATM 2474  O   HOH A 752      -5.117 -23.917  19.801  1.00 19.87           O
HETATM 2475  O   HOH A 753      -8.838 -14.775  -2.708  1.00 20.89           O
HETATM 2476  O   HOH A 754       0.104 -17.577  -2.017  1.00 20.81           O
HETATM 2477  O   HOH A 755      -5.755  11.476  31.803  1.00 19.89           O
HETATM 2478  O   HOH A 756       0.983 -21.647  10.279  1.00 26.13           O
HETATM 2479  O   HOH A 757       2.268  12.168  -7.161  1.00 20.53           O
HETATM 2480  O   HOH A 758     -18.774 -12.635  15.783  1.00 23.77           O
HETATM 2481  O   HOH A 759      -0.450  -4.527  -7.148  1.00 15.69           O
HETATM 2482  O   HOH A 760       6.720 -13.004   3.655  1.00 19.36           O
HETATM 2483  O   HOH A 761     -12.411   6.244   4.665  1.00 21.74           O
HETATM 2484  O   HOH A 762       6.283 -15.744   3.039  1.00 25.92           O
HETATM 2485  O   HOH A 763     -11.871  -7.118  29.932  1.00 16.24           O
HETATM 2486  O   HOH A 764       6.457 -17.846  23.902  1.00 20.51           O
HETATM 2487  O   HOH A 765       6.417  -3.008  29.001  1.00 20.20           O
HETATM 2488  O   HOH A 766      11.591  10.714  18.413  1.00 20.26           O
HETATM 2489  O   HOH A 767       3.153 -11.062  29.535  1.00 19.59           O
HETATM 2490  O   HOH A 768      10.344 -13.532  11.419  1.00 21.15           O
HETATM 2491  O   HOH A 769      -2.576  14.966  -5.829  1.00 18.02           O
HETATM 2492  O   HOH A 770      -5.670  19.277  25.794  1.00 18.88           O
HETATM 2493  O   HOH A 771     -16.654   2.705  13.489  1.00 20.16           O
HETATM 2494  O   HOH A 772       8.722 -14.416  25.537  1.00 26.38           O
HETATM 2495  O   HOH A 773      -1.104  15.276  -8.199  1.00 20.82           O
HETATM 2496  O   HOH A 774      18.061  16.748  14.726  1.00 19.97           O
HETATM 2497  O   HOH A 775     -21.707   5.256  14.880  1.00 22.68           O
HETATM 2498  O   HOH A 776     -16.575  13.855  21.221  1.00 18.96           O
HETATM 2499  O   HOH A 777      13.181   4.689  -4.025  1.00 24.15           O
HETATM 2500  O   HOH A 778       4.523  10.370  -7.691  1.00 21.01           O
HETATM 2501  O   HOH A 779     -12.186  18.018  24.006  1.00 24.42           O
HETATM 2502  O   HOH A 780      10.824  -8.990   2.740  1.00 26.22           O
HETATM 2503  O   HOH A 781      -2.571  16.235   0.166  1.00 19.52           O
HETATM 2504  O   HOH A 782       2.950 -15.991  -5.556  1.00 27.78           O
HETATM 2505  O   HOH A 783     -12.323 -19.574  19.140  1.00 24.78           O
HETATM 2506  O   HOH A 784      -9.569  -7.332  31.549  1.00 26.77           O
HETATM 2507  O   HOH A 785       0.883  19.378   0.589  1.00 25.64           O
HETATM 2508  O   HOH A 786     -13.100  21.309   6.690  1.00 25.27           O
HETATM 2509  O   HOH A 787       6.995  -5.525  -4.518  1.00 20.83           O
HETATM 2510  O   HOH A 788      -5.936  11.248  -6.908  1.00 22.79           O
HETATM 2511  O   HOH A 789       1.737  -8.549  -7.749  1.00 27.08           O
HETATM 2512  O   HOH A 790       0.105 -18.694   4.732  1.00 23.32           O
HETATM 2513  O   HOH A 791     -17.930  -0.143  16.126  1.00 18.55           O
HETATM 2514  O   HOH A 792      -2.223  -6.542  -7.077  1.00 24.76           O
HETATM 2515  O   HOH A 793       7.104 -14.778   9.126  1.00 22.97           O
HETATM 2516  O   HOH A 794     -14.638 -19.896   5.817  1.00 25.12           O
HETATM 2517  O   HOH A 795       2.137  21.854  16.128  1.00 23.74           O
HETATM 2518  O   HOH A 796      11.787  -2.265  15.532  1.00  9.76           O
HETATM 2519  O   HOH A 797     -12.409 -14.822  25.240  1.00 11.49           O
HETATM 2520  O   HOH A 798      -8.324 -18.102  31.445  1.00 16.33           O
HETATM 2521  O   HOH A 799     -17.526 -14.645  14.064  1.00 20.79           O
HETATM 2522  O   HOH A 800      -0.338  -3.073  -9.594  1.00 22.79           O
HETATM 2523  O   HOH A 801     -12.062  21.562   9.192  1.00 18.60           O
HETATM 2524  O   HOH A 802      16.771  16.414  17.109  1.00 26.39           O
HETATM 2525  O   HOH A 803     -13.559  20.909  11.520  1.00 15.13           O
HETATM 2526  O   HOH A 804     -13.564 -12.232  24.668  1.00 13.37           O
HETATM 2527  O   HOH A 805       6.628  -8.609  25.369  1.00 15.04           O
HETATM 2528  O   HOH A 806      18.043   2.598  12.328  1.00 16.51           O
HETATM 2529  O   HOH A 807      14.755   3.685  -1.055  1.00 19.21           O
HETATM 2530  O   HOH A 808     -25.813   2.326  14.768  1.00 18.96           O
HETATM 2531  O   HOH A 809       0.636  13.369  -9.241  1.00 20.91           O
HETATM 2532  O   HOH A 810     -16.682 -14.360  18.640  1.00 22.83           O
HETATM 2533  O   HOH A 811     -11.995  14.227   5.779  1.00 22.43           O
HETATM 2534  O   HOH A 812       1.552 -21.348  14.456  1.00 21.02           O
HETATM 2535  O   HOH A 813       8.411  -6.522  25.404  1.00 22.85           O
HETATM 2536  O   HOH A 814     -20.062  10.424  15.879  1.00 21.56           O
HETATM 2537  O   HOH A 815     -15.458  -1.395  15.936  1.00 11.94           O
HETATM 2538  O   HOH A 816     -15.007  -7.408  16.822  1.00 14.53           O
HETATM 2539  O   HOH A 817     -13.925   1.819  12.919  1.00 18.17           O
HETATM 2540  O   HOH A 818       9.809   6.447  19.142  1.00 16.37           O
HETATM 2541  O   HOH A 819      -0.050  20.571  22.646  1.00 19.25           O
HETATM 2542  O   HOH A 820      -4.340  -3.217 -10.083  1.00 16.78           O
HETATM 2543  O   HOH A 821     -16.526  -1.184  17.536  1.00 19.29           O
HETATM 2544  O   HOH A 822       1.759  21.217  20.816  1.00 18.92           O
HETATM 2545  O   HOH A 823      -6.702  -4.923  -7.221  1.00 21.28           O
HETATM 2546  O   HOH A 824      12.867   8.827  16.478  1.00 21.92           O
HETATM 2547  O   HOH A 825      -0.391  14.677  33.736  1.00 18.21           O
HETATM 2548  O   HOH A 826     -18.874  -9.537  26.009  1.00 19.43           O
HETATM 2549  O   HOH A 827      -5.697  -5.933  32.487  1.00 22.70           O
HETATM 2550  O   HOH A 828      -5.177  21.741   6.842  1.00 23.41           O
HETATM 2551  O   HOH A 829      -3.326 -10.580  32.992  1.00 22.74           O
HETATM 2552  O   HOH A 830      -5.731  -2.060 -12.299  1.00 21.12           O
HETATM 2553  O   HOH A 831       1.477 -21.226  17.124  1.00 22.64           O
HETATM 2554  O   HOH A 832       0.404  18.597   7.592  1.00 22.93           O
HETATM 2555  O   HOH A 833     -19.005  11.280   3.803  1.00 22.23           O
HETATM 2556  O   HOH A 834      15.169  -4.155   4.435  1.00 21.32           O
HETATM 2557  O   HOH A 835      -4.544  -5.271  -8.391  1.00 23.95           O
HETATM 2558  O   HOH A 836      12.184   0.414  -6.107  1.00 23.39           O
HETATM 2559  O   HOH A 837     -13.583  12.961  30.550  1.00 26.08           O
HETATM 2560  O   HOH A 838      -4.071  14.340   1.591  1.00 21.78           O
HETATM 2561  O   HOH A 839       7.257   5.668  31.355  1.00 23.70           O
HETATM 2562  O   HOH A 840      -1.253  22.466   9.513  1.00 24.66           O
HETATM 2563  O   HOH A 841      10.564  -3.235  23.350  1.00 25.81           O
HETATM 2564  O   HOH A 842     -15.346 -12.169  22.583  1.00 25.48           O
HETATM 2565  O   HOH A 843      -3.624  17.082   6.207  1.00 22.71           O
HETATM 2566  O   HOH A 844     -17.034   8.468  31.916  1.00 24.00           O
HETATM 2567  O   HOH A 845      12.843  -8.640  14.529  1.00 25.57           O
HETATM 2568  O   HOH A 846     -18.281  21.170  14.455  1.00 25.99           O
HETATM 2569  O   HOH A 847      -7.416 -13.862  -5.135  1.00 27.88           O
HETATM 2570  O   HOH A 848      10.491   3.161  23.753  1.00 25.55           O
HETATM 2571  O   HOH A 849      -1.665  19.919  15.873  1.00 25.86           O
HETATM 2572  O   HOH A 850      16.334  17.587   2.490  1.00 24.51           O
HETATM 2573  O   HOH A 851      11.018  -1.335  -7.763  1.00 23.23           O
HETATM 2574  O   HOH A 852      14.918  14.293   2.360  1.00 25.81           O
HETATM 2575  O   HOH A 853      12.446  -2.849  -9.252  1.00 25.32           O
HETATM 2576  O   HOH A 854      -1.937  -4.083 -11.179  1.00 21.53           O
HETATM 2577  O   HOH A 855     -21.972   9.216  12.337  1.00 23.76           O
HETATM 2578  O   HOH A 856       3.428  20.062   1.595  1.00 28.04           O
HETATM 2579  O   HOH A 857      -8.031  16.737   6.041  1.00 25.85           O
HETATM 2580  O   HOH A 858     -18.116   2.523  15.907  1.00 24.72           O
HETATM 2581  O   HOH A 859      -5.486  16.267   5.496  1.00 25.34           O
HETATM 2582  O   HOH A 860      -1.629  17.107   4.513  1.00 25.02           O
HETATM 2583  O   HOH A 861      -7.202  16.122  31.450  1.00 26.54           O
HETATM 2584  O   HOH A 862     -11.206  -3.705  -1.138  1.00 20.90           O
HETATM 2585  O   HOH A 863       1.319 -15.285  29.737  1.00 25.48           O
HETATM 2586  O   HOH A 864      -3.831 -19.493  -0.016  1.00 26.41           O
HETATM 2587  O   HOH A 865       9.268  -5.275  22.872  1.00 23.02           O
HETATM 2588  O   HOH A 866       8.604  11.176  -6.792  1.00 26.47           O
HETATM 2589  O   HOH A 867       5.635  21.735  14.141  1.00 22.95           O
HETATM 2590  O   HOH A 868      10.566   6.327  27.638  1.00 25.53           O
HETATM 2591  O   HOH A 869       4.673 -21.804  12.759  1.00 25.68           O
HETATM 2592  O   HOH A 870       3.337  -5.832  33.847  1.00 25.36           O
HETATM 2593  O   HOH A 871       9.117   1.114  23.856  1.00 29.62           O
HETATM 2594  O   HOH A 872     -10.990 -20.253   5.881  1.00 26.89           O
HETATM 2595  O   HOH A 873       7.781 -13.378  -0.898  1.00 27.63           O
HETATM 2596  O   HOH A 874       8.976  -2.459  -8.334  1.00 26.90           O
HETATM 2597  O   HOH A 875      11.259  -6.916   1.218  1.00 29.84           O
HETATM 2598  O   HOH A 876      -5.811 -18.725  -1.667  1.00 28.40           O
HETATM 2599  O   HOH A 877      -6.262  12.004  34.903  1.00 28.41           O
HETATM 2600  O   HOH A 878      17.516   9.357   1.314  1.00 29.11           O
HETATM 2601  O   HOH A 879       5.955  19.143   1.475  1.00 27.04           O
HETATM 2602  O   HOH A 880      10.587  13.275  -1.134  1.00 28.57           O
HETATM 2603  O   HOH A 881     -10.149 -11.893  31.880  1.00 26.81           O
HETATM 2604  O   HOH A 882     -17.824 -13.654   8.932  1.00 25.35           O
ATOM      1  N   GLY B  26     -10.044  63.644 -20.453  1.00 28.07           N
ATOM      2  CA  GLY B  26      -9.178  63.609 -21.681  1.00 25.63           C
ATOM      3  C   GLY B  26      -7.766  63.236 -21.272  1.00 22.97           C
ATOM      4  O   GLY B  26      -7.530  62.876 -20.105  1.00 23.51           O
ATOM      5  N   ARG B  27      -6.811  63.344 -22.206  1.00 22.96           N
ATOM      6  CA  ARG B  27      -5.412  63.012 -21.903  1.00 17.95           C
ATOM      7  C   ARG B  27      -4.978  63.803 -20.667  1.00 14.64           C
ATOM      8  O   ARG B  27      -5.244  65.009 -20.527  1.00 15.51           O
ATOM      9  CB  ARG B  27      -4.545  63.326 -23.129  1.00 20.78           C
ATOM     10  CG  ARG B  27      -3.075  63.249 -22.956  1.00 23.50           C
ATOM     11  CD  ARG B  27      -2.355  63.617 -24.256  1.00 25.74           C
ATOM     12  NE  ARG B  27      -2.746  62.780 -25.384  1.00 29.51           N
ATOM     13  CZ  ARG B  27      -2.348  62.995 -26.639  1.00 34.28           C
ATOM     14  NH1 ARG B  27      -1.563  64.028 -26.931  1.00 36.48           N
ATOM     15  NH2 ARG B  27      -2.731  62.175 -27.611  1.00 36.59           N
ATOM     16  N   GLY B  28      -4.358  63.118 -19.709  1.00 11.41           N
ATOM     17  CA  GLY B  28      -3.818  63.770 -18.506  1.00 10.55           C
ATOM     18  C   GLY B  28      -4.798  64.148 -17.408  1.00 10.04           C
ATOM     19  O   GLY B  28      -4.440  64.825 -16.446  1.00 11.42           O
ATOM     20  N   GLY B  29      -6.037  63.693 -17.569  1.00 10.81           N
ATOM     21  CA  GLY B  29      -7.059  64.075 -16.561  1.00 10.29           C
ATOM     22  C   GLY B  29      -7.015  63.285 -15.263  1.00  9.70           C
ATOM     23  O   GLY B  29      -6.151  62.426 -15.048  1.00  9.98           O
ATOM     24  N   SER B  30      -7.961  63.590 -14.372  1.00  8.79           N
ATOM     25  CA  SER B  30      -8.066  62.917 -13.087  1.00  8.66           C
ATOM     26  C   SER B  30      -9.524  62.588 -12.887  1.00  8.38           C
ATOM     27  O   SER B  30     -10.365  63.519 -12.810  1.00  9.77           O
ATOM     28  CB  SER B  30      -7.561  63.796 -11.951  1.00  9.05           C
ATOM     29  OG  SER B  30      -6.188  64.178 -12.200  1.00 10.11           O
ATOM     30  N   SER B  31      -9.864  61.294 -12.849  1.00  7.42           N
ATOM     31  CA  SER B  31     -11.269  60.936 -12.693  1.00  7.77           C
ATOM     32  C   SER B  31     -11.837  61.358 -11.330  1.00  7.53           C
ATOM     33  O   SER B  31     -11.141  61.322 -10.324  1.00  7.69           O
ATOM     34  CB  SER B  31     -11.407  59.439 -12.826  1.00  8.79           C
ATOM     35  OG  SER B  31     -12.812  59.097 -12.620  1.00 10.61           O
ATOM     36  N   THR B  32     -13.089  61.811 -11.353  1.00  8.03           N
ATOM     37  CA  THR B  32     -13.816  62.125 -10.115  1.00  8.57           C
ATOM     38  C   THR B  32     -14.891  61.154  -9.754  1.00  9.36           C
ATOM     39  O   THR B  32     -15.604  61.376  -8.749  1.00  9.12           O
ATOM     40  CB  THR B  32     -14.455  63.522 -10.150  1.00  9.44           C
ATOM     41  OG1 THR B  32     -15.488  63.511 -11.122  1.00 10.01           O
ATOM     42  CG2 THR B  32     -13.385  64.634 -10.467  1.00  9.65           C
ATOM     43  N  AASP B  33     -15.026  60.084 -10.530  0.50  9.21           N
ATOM     44  N  BASP B  33     -15.060  60.092 -10.553  0.50  9.03           N
ATOM     45  CA AASP B  33     -16.102  59.153 -10.254  0.50  9.52           C
ATOM     46  CA BASP B  33     -16.161  59.153 -10.292  0.50  9.26           C
ATOM     47  C  AASP B  33     -15.921  58.421  -8.928  0.50  9.27           C
ATOM     48  C  BASP B  33     -15.956  58.366  -9.001  0.50  9.09           C
ATOM     49  O  AASP B  33     -14.802  58.185  -8.477  0.50  8.43           O
ATOM     50  O  BASP B  33     -14.851  57.991  -8.667  0.50  8.35           O
ATOM     51  CB AASP B  33     -16.246  58.220 -11.448  0.50 10.64           C
ATOM     52  CB BASP B  33     -16.347  58.194 -11.473  0.50  9.95           C
ATOM     53  CG AASP B  33     -16.823  58.936 -12.652  0.50 12.34           C
ATOM     54  CG BASP B  33     -16.802  58.900 -12.745  0.50 11.25           C
ATOM     55  OD1AASP B  33     -18.036  59.100 -12.679  0.50 12.91           O
ATOM     56  OD1BASP B  33     -16.748  60.145 -12.797  0.50 10.61           O
ATOM     57  OD2AASP B  33     -16.081  59.362 -13.563  0.50 12.91           O
ATOM     58  OD2BASP B  33     -17.179  58.203 -13.714  0.50 12.07           O
ATOM     59  N   GLN B  34     -17.038  58.121  -8.248  1.00  8.65           N
ATOM     60  CA  GLN B  34     -16.950  57.360  -7.010  1.00  8.48           C
ATOM     61  C   GLN B  34     -16.496  55.915  -7.310  1.00  7.75           C
ATOM     62  O   GLN B  34     -16.753  55.360  -8.385  1.00  7.62           O
ATOM     63  CB  GLN B  34     -18.330  57.308  -6.332  1.00  8.51           C
ATOM     64  CG  GLN B  34     -18.814  58.696  -5.796  1.00  9.45           C
ATOM     65  CD  GLN B  34     -17.898  59.344  -4.773  1.00  9.18           C
ATOM     66  OE1 GLN B  34     -17.451  60.522  -4.955  1.00 12.37           O
ATOM     67  NE2 GLN B  34     -17.518  58.587  -3.757  1.00  9.58           N
ATOM     68  N   PRO B  35     -15.849  55.308  -6.303  1.00  7.63           N
ATOM     69  CA  PRO B  35     -15.516  53.890  -6.399  1.00  8.05           C
ATOM     70  C   PRO B  35     -16.752  53.007  -6.391  1.00  8.32           C
ATOM     71  O   PRO B  35     -17.873  53.449  -5.970  1.00  9.59           O
ATOM     72  CB  PRO B  35     -14.646  53.641  -5.177  1.00  8.22           C
ATOM     73  CG  PRO B  35     -15.148  54.668  -4.162  1.00  8.28           C
ATOM     74  CD  PRO B  35     -15.442  55.906  -5.014  1.00  7.75           C
ATOM     75  N   VAL B  36     -16.553  51.809  -6.935  1.00  7.65           N
ATOM     76  CA  VAL B  36     -17.604  50.795  -7.024  1.00  7.84           C
ATOM     77  C   VAL B  36     -17.055  49.499  -6.458  1.00  8.14           C
ATOM     78  O   VAL B  36     -15.869  49.369  -6.160  1.00  7.56           O
ATOM     79  CB  VAL B  36     -18.056  50.571  -8.495  1.00  7.67           C
ATOM     80  CG1 VAL B  36     -18.650  51.863  -9.118  1.00  8.25           C
ATOM     81  CG2 VAL B  36     -16.955  50.011  -9.441  1.00  7.64           C
ATOM     82  N   ALA B  37     -17.934  48.509  -6.275  1.00  8.59           N
ATOM     83  CA  ALA B  37     -17.484  47.220  -5.707  1.00  8.19           C
ATOM     84  C   ALA B  37     -16.444  46.599  -6.619  1.00  7.98           C
ATOM     85  O   ALA B  37     -16.400  46.829  -7.799  1.00  8.22           O
ATOM     86  CB  ALA B  37     -18.664  46.233  -5.573  1.00  7.99           C
ATOM     87  N   ASN B  38     -15.576  45.821  -5.990  1.00  7.84           N
ATOM     88  CA  ASN B  38     -14.496  45.192  -6.791  1.00  7.59           C
ATOM     89  C   ASN B  38     -15.127  44.149  -7.750  1.00  7.48           C
ATOM     90  O   ASN B  38     -15.739  43.182  -7.270  1.00  8.06           O
ATOM     91  CB  ASN B  38     -13.615  44.440  -5.830  1.00  6.95           C
ATOM     92  CG  ASN B  38     -12.574  43.583  -6.548  1.00  6.65           C
ATOM     93  OD1 ASN B  38     -12.250  43.758  -7.739  1.00  7.10           O
ATOM     94  ND2 ASN B  38     -11.998  42.663  -5.765  1.00  7.93           N
ATOM     95  N   PRO B  39     -15.005  44.327  -9.077  1.00  7.32           N
ATOM     96  CA  PRO B  39     -15.574  43.341 -10.048  1.00  7.23           C
ATOM     97  C   PRO B  39     -14.598  42.290 -10.541  1.00  7.18           C
ATOM     98  O   PRO B  39     -14.988  41.459 -11.389  1.00  7.46           O
ATOM     99  CB  PRO B  39     -15.996  44.234 -11.209  1.00  7.27           C
ATOM    100  CG  PRO B  39     -14.833  45.233 -11.238  1.00  7.56           C
ATOM    101  CD  PRO B  39     -14.378  45.463  -9.812  1.00  7.32           C
ATOM    102  N   TYR B  40     -13.350  42.344 -10.043  1.00  7.00           N
ATOM    103  CA  TYR B  40     -12.356  41.437 -10.584  1.00  7.27           C
ATOM    104  C   TYR B  40     -12.434  40.052  -9.933  1.00  6.88           C
ATOM    105  O   TYR B  40     -12.950  39.871  -8.835  1.00  9.16           O
ATOM    106  CB  TYR B  40     -10.942  41.992 -10.390  1.00  6.55           C
ATOM    107  CG  TYR B  40     -10.648  43.304 -11.060  1.00  6.35           C
ATOM    108  CD1 TYR B  40     -11.446  43.820 -12.092  1.00  6.57           C
ATOM    109  CD2 TYR B  40      -9.506  44.016 -10.694  1.00  6.40           C
ATOM    110  CE1 TYR B  40     -11.127  45.017 -12.712  1.00  6.07           C
ATOM    111  CE2 TYR B  40      -9.163  45.217 -11.318  1.00  6.27           C
ATOM    112  CZ  TYR B  40      -9.986  45.722 -12.316  1.00  6.44           C
ATOM    113  OH  TYR B  40      -9.686  46.900 -12.924  1.00  6.94           O
ATOM    114  N   ASN B  41     -11.891  39.081 -10.636  1.00  7.06           N
ATOM    115  CA  ASN B  41     -11.915  37.679 -10.169  1.00  7.56           C
ATOM    116  C   ASN B  41     -10.881  37.448  -9.062  1.00  7.51           C
ATOM    117  O   ASN B  41      -9.673  37.455  -9.352  1.00  6.94           O
ATOM    118  CB  ASN B  41     -11.769  36.726 -11.374  1.00  7.65           C
ATOM    119  CG  ASN B  41     -11.877  35.281 -10.985  1.00  9.05           C
ATOM    120  OD1 ASN B  41     -11.408  34.881  -9.928  1.00  9.66           O
ATOM    121  ND2 ASN B  41     -12.527  34.502 -11.825  1.00 10.94           N
ATOM    122  N   THR B  42     -11.309  37.335  -7.816  1.00  7.65           N
ATOM    123  CA  THR B  42     -10.350  37.318  -6.726  1.00  7.73           C
ATOM    124  C   THR B  42      -9.580  36.007  -6.643  1.00  8.19           C
ATOM    125  O   THR B  42      -8.473  36.032  -6.131  1.00  6.90           O
ATOM    126  CB  THR B  42     -11.001  37.590  -5.356  1.00  9.05           C
ATOM    127  OG1 THR B  42     -12.023  36.624  -5.123  1.00 10.61           O
ATOM    128  CG2 THR B  42     -11.645  39.047  -5.275  1.00 10.67           C
ATOM    129  N   LYS B  43     -10.139  34.934  -7.225  1.00  8.03           N
ATOM    130  CA  LYS B  43      -9.392  33.684  -7.364  1.00  8.87           C
ATOM    131  C   LYS B  43      -8.250  33.877  -8.328  1.00  7.48           C
ATOM    132  O   LYS B  43      -7.123  33.399  -8.058  1.00  7.04           O
ATOM    133  CB  LYS B  43     -10.299  32.530  -7.851  1.00 10.78           C
ATOM    134  CG  LYS B  43     -11.351  32.083  -6.850  1.00 14.78           C
ATOM    135  CD  LYS B  43     -10.825  32.021  -5.426  1.00 19.69           C
ATOM    136  CE  LYS B  43      -9.883  30.844  -5.152  1.00 23.64           C
ATOM    137  NZ  LYS B  43     -10.527  29.572  -4.656  1.00 28.90           N
ATOM    138  N   GLU B  44      -8.521  34.498  -9.463  1.00  7.12           N
ATOM    139  CA  GLU B  44      -7.464  34.806 -10.444  1.00  6.56           C
ATOM    140  C   GLU B  44      -6.417  35.718  -9.821  1.00  5.81           C
ATOM    141  O   GLU B  44      -5.204  35.503 -10.001  1.00  5.59           O
ATOM    142  CB  GLU B  44      -7.983  35.417 -11.745  1.00  7.53           C
ATOM    143  CG  GLU B  44      -8.675  34.360 -12.580  1.00  8.13           C
ATOM    144  CD  GLU B  44      -9.148  34.843 -13.924  1.00  8.69           C
ATOM    145  OE1 GLU B  44      -8.784  35.968 -14.380  1.00  7.76           O
ATOM    146  OE2 GLU B  44      -9.957  34.095 -14.551  1.00  9.57           O
ATOM    147  N   ILE B  45      -6.850  36.738  -9.079  1.00  5.44           N
ATOM    148  CA  ILE B  45      -5.855  37.610  -8.450  1.00  5.28           C
ATOM    149  C   ILE B  45      -4.984  36.882  -7.467  1.00  5.00           C
ATOM    150  O   ILE B  45      -3.757  37.068  -7.443  1.00  5.31           O
ATOM    151  CB  ILE B  45      -6.517  38.814  -7.761  1.00  5.34           C
ATOM    152  CG1 ILE B  45      -7.325  39.685  -8.744  1.00  5.94           C
ATOM    153  CG2 ILE B  45      -5.456  39.670  -7.021  1.00  5.62           C
ATOM    154  CD1 ILE B  45      -8.243  40.711  -8.082  1.00  6.32           C
ATOM    155  N   SER B  46      -5.618  36.055  -6.647  1.00  4.93           N
ATOM    156  CA  SER B  46      -4.896  35.299  -5.628  1.00  5.16           C
ATOM    157  C   SER B  46      -3.841  34.364  -6.261  1.00  5.14           C
ATOM    158  O   SER B  46      -2.719  34.241  -5.732  1.00  5.49           O
ATOM    159  CB  SER B  46      -5.918  34.495  -4.830  1.00  5.98           C
ATOM    160  OG  SER B  46      -5.257  33.772  -3.792  1.00  6.86           O
ATOM    161  N   LEU B  47      -4.243  33.682  -7.338  1.00  4.79           N
ATOM    162  CA  LEU B  47      -3.320  32.824  -8.102  1.00  4.82           C
ATOM    163  C   LEU B  47      -2.193  33.672  -8.687  1.00  4.71           C
ATOM    164  O   LEU B  47      -1.014  33.335  -8.574  1.00  4.55           O
ATOM    165  CB  LEU B  47      -4.108  32.106  -9.233  1.00  5.60           C
ATOM    166  CG  LEU B  47      -3.205  31.408 -10.237  1.00  6.09           C
ATOM    167  CD1 LEU B  47      -2.357  30.282  -9.661  1.00  6.19           C
ATOM    168  CD2 LEU B  47      -4.119  30.844 -11.345  1.00  6.93           C
ATOM    169  N   ALA B  48      -2.536  34.760  -9.349  1.00  4.44           N
ATOM    170  CA  ALA B  48      -1.524  35.590  -9.991  1.00  4.36           C
ATOM    171  C   ALA B  48      -0.491  36.070  -8.947  1.00  4.37           C
ATOM    172  O   ALA B  48       0.729  36.147  -9.225  1.00  4.10           O
ATOM    173  CB  ALA B  48      -2.166  36.779 -10.754  1.00  4.41           C
ATOM    174  N   ALA B  49      -0.975  36.427  -7.748  1.00  4.50           N
ATOM    175  CA  ALA B  49      -0.051  36.868  -6.669  1.00  4.53           C
ATOM    176  C   ALA B  49       0.961  35.773  -6.327  1.00  4.69           C
ATOM    177  O   ALA B  49       2.130  36.043  -6.093  1.00  4.42           O
ATOM    178  CB  ALA B  49      -0.870  37.229  -5.407  1.00  4.59           C
ATOM    179  N   GLY B  50       0.504  34.525  -6.321  1.00  4.94           N
ATOM    180  CA  GLY B  50       1.457  33.368  -6.071  1.00  4.64           C
ATOM    181  C   GLY B  50       2.401  33.155  -7.254  1.00  4.68           C
ATOM    182  O   GLY B  50       3.600  32.914  -7.035  1.00  5.08           O
ATOM    183  N   LEU B  51       1.903  33.297  -8.486  1.00  4.50           N
ATOM    184  CA  LEU B  51       2.752  33.119  -9.637  1.00  4.62           C
ATOM    185  C   LEU B  51       3.885  34.137  -9.678  1.00  4.49           C
ATOM    186  O   LEU B  51       5.030  33.815 -10.056  1.00  4.49           O
ATOM    187  CB  LEU B  51       1.944  33.165 -10.909  1.00  5.12           C
ATOM    188  CG  LEU B  51       0.879  32.082 -11.085  1.00  5.04           C
ATOM    189  CD1 LEU B  51       0.142  32.250 -12.407  1.00  5.99           C
ATOM    190  CD2 LEU B  51       1.451  30.683 -11.021  1.00  5.72           C
ATOM    191  N   VAL B  52       3.598  35.369  -9.204  1.00  4.35           N
ATOM    192  CA  VAL B  52       4.669  36.360  -9.163  1.00  4.68           C
ATOM    193  C   VAL B  52       5.516  36.266  -7.887  1.00  4.55           C
ATOM    194  O   VAL B  52       6.717  36.515  -7.911  1.00  4.26           O
ATOM    195  CB  VAL B  52       4.193  37.801  -9.474  1.00  4.99           C
ATOM    196  CG1 VAL B  52       3.292  38.353  -8.376  1.00  5.26           C
ATOM    197  CG2 VAL B  52       5.375  38.713  -9.790  1.00  5.06           C
ATOM    198  N   GLN B  53       4.917  35.916  -6.740  1.00  4.32           N
ATOM    199  CA  GLN B  53       5.747  35.705  -5.562  1.00  4.46           C
ATOM    200  C   GLN B  53       6.862  34.661  -5.878  1.00  4.22           C
ATOM    201  O   GLN B  53       7.983  34.807  -5.453  1.00  4.57           O
ATOM    202  CB  GLN B  53       4.891  35.269  -4.342  1.00  4.66           C
ATOM    203  CG  GLN B  53       5.806  34.737  -3.155  1.00  5.06           C
ATOM    204  CD  GLN B  53       6.806  35.796  -2.707  1.00  5.23           C
ATOM    205  OE1 GLN B  53       6.581  37.000  -2.872  1.00  4.81           O
ATOM    206  NE2 GLN B  53       7.917  35.338  -2.095  1.00  5.40           N
ATOM    207  N   GLN B  54       6.505  33.625  -6.645  1.00  4.47           N
ATOM    208  CA  GLN B  54       7.471  32.560  -6.917  1.00  4.42           C
ATOM    209  C   GLN B  54       8.677  33.081  -7.703  1.00  4.62           C
ATOM    210  O   GLN B  54       9.768  32.473  -7.645  1.00  4.61           O
ATOM    211  CB  GLN B  54       6.754  31.452  -7.699  1.00  4.58           C
ATOM    212  CG  GLN B  54       7.659  30.267  -8.027  1.00  4.90           C
ATOM    213  CD  GLN B  54       8.202  29.572  -6.760  1.00  5.43           C
ATOM    214  OE1 GLN B  54       7.496  29.469  -5.743  1.00  6.20           O
ATOM    215  NE2 GLN B  54       9.463  29.100  -6.832  1.00  6.11           N
ATOM    216  N   THR B  55       8.525  34.216  -8.408  1.00  4.24           N
ATOM    217  CA  THR B  55       9.680  34.798  -9.104  1.00  4.58           C
ATOM    218  C   THR B  55      10.719  35.386  -8.161  1.00  4.59           C
ATOM    219  O   THR B  55      11.789  35.724  -8.632  1.00  5.01           O
ATOM    220  CB  THR B  55       9.314  35.870 -10.123  1.00  4.46           C
ATOM    221  OG1 THR B  55       8.831  37.063  -9.491  1.00  4.25           O
ATOM    222  CG2 THR B  55       8.309  35.340 -11.141  1.00  4.73           C
ATOM    223  N   TYR B  56      10.403  35.571  -6.875  1.00  4.91           N
ATOM    224  CA  TYR B  56      11.411  35.948  -5.888  1.00  5.50           C
ATOM    225  C   TYR B  56      12.165  34.742  -5.307  1.00  6.35           C
ATOM    226  O   TYR B  56      13.020  34.940  -4.393  1.00  7.51           O
ATOM    227  CB  TYR B  56      10.711  36.735  -4.768  1.00  5.30           C
ATOM    228  CG  TYR B  56      10.209  38.085  -5.224  1.00  5.08           C
ATOM    229  CD1 TYR B  56      11.060  39.179  -5.225  1.00  5.24           C
ATOM    230  CD2 TYR B  56       8.861  38.270  -5.612  1.00  5.19           C
ATOM    231  CE1 TYR B  56      10.643  40.430  -5.683  1.00  5.25           C
ATOM    232  CE2 TYR B  56       8.410  39.534  -6.042  1.00  5.07           C
ATOM    233  CZ  TYR B  56       9.305  40.588  -6.071  1.00  4.82           C
ATOM    234  OH  TYR B  56       8.903  41.843  -6.499  1.00  4.94           O
ATOM    235  N   CYS B  57      11.928  33.549  -5.872  1.00  6.67           N
ATOM    236  CA  CYS B  57      12.428  32.305  -5.295  1.00  6.74           C
ATOM    237  C   CYS B  57      13.185  31.513  -6.366  1.00  6.74           C
ATOM    238  O   CYS B  57      12.895  31.629  -7.589  1.00  6.56           O
ATOM    239  CB  CYS B  57      11.243  31.445  -4.875  1.00  6.88           C
ATOM    240  SG  CYS B  57      10.094  32.213  -3.742  1.00  7.50           S
ATOM    241  N   ASP B  58      14.156  30.697  -5.928  1.00  8.09           N
ATOM    242  CA  ASP B  58      14.763  29.729  -6.836  1.00  9.89           C
ATOM    243  C   ASP B  58      13.605  28.936  -7.485  1.00  9.01           C
ATOM    244  O   ASP B  58      12.791  28.342  -6.798  1.00  9.01           O
ATOM    245  CB  ASP B  58      15.665  28.799  -5.985  1.00 12.78           C
ATOM    246  CG  ASP B  58      16.330  27.698  -6.790  1.00 14.96           C
ATOM    247  OD1 ASP B  58      17.434  27.264  -6.373  1.00 20.80           O
ATOM    248  OD2 ASP B  58      15.806  27.244  -7.824  1.00 14.36           O
ATOM    249  N   SER B  59      13.569  28.938  -8.829  1.00  8.32           N
ATOM    250  CA  SER B  59      12.466  28.302  -9.553  1.00  9.08           C
ATOM    251  C   SER B  59      12.966  27.177 -10.468  1.00 10.45           C
ATOM    252  O   SER B  59      12.391  26.925 -11.542  1.00 13.13           O
ATOM    253  CB  SER B  59      11.681  29.364 -10.326  1.00  8.27           C
ATOM    254  OG  SER B  59      11.002  30.225  -9.353  1.00  7.47           O
ATOM    255  N   THR B  60      14.040  26.515 -10.040  1.00 10.66           N
ATOM    256  CA  THR B  60      14.685  25.505 -10.898  1.00 11.88           C
ATOM    257  C   THR B  60      14.184  24.093 -10.675  1.00 14.34           C
ATOM    258  O   THR B  60      14.594  23.207 -11.449  1.00 14.55           O
ATOM    259  CB  THR B  60      16.225  25.518 -10.797  1.00 12.77           C
ATOM    260  OG1 THR B  60      16.597  25.257  -9.450  1.00 13.04           O
ATOM    261  CG2 THR B  60      16.785  26.919 -11.312  1.00 13.40           C
ATOM    262  N   GLU B  61      13.308  23.883  -9.697  1.00 14.47           N
ATOM    263  CA  GLU B  61      12.731  22.549  -9.434  1.00 17.92           C
ATOM    264  C   GLU B  61      11.966  22.021 -10.660  1.00 17.85           C
ATOM    265  O   GLU B  61      11.122  22.724 -11.210  1.00 18.29           O
ATOM    266  CB  GLU B  61      11.727  22.566  -8.244  1.00 19.40           C
ATOM    267  CG  GLU B  61      11.093  21.182  -7.954  1.00 24.30           C
ATOM    268  CD  GLU B  61       9.898  21.225  -6.996  1.00 26.47           C
ATOM    269  OE1 GLU B  61       8.849  20.527  -7.228  1.00 28.40           O
ATOM    270  OE2 GLU B  61      10.010  21.998  -6.039  1.00 26.15           O
ATOM    271  N   ASN B  62      12.275  20.750 -10.970  1.00 21.09           N
ATOM    272  CA  ASN B  62      11.419  19.762 -11.696  1.00 21.81           C
ATOM    273  C   ASN B  62       9.956  19.762 -11.291  1.00 18.09           C
ATOM    274  O   ASN B  62       9.654  19.541 -10.114  1.00 22.14           O
ATOM    275  CB  ASN B  62      11.920  18.333 -11.410  1.00 23.79           C
ATOM    276  CG  ASN B  62      13.027  17.876 -12.342  1.00 27.49           C
ATOM    277  OD1 ASN B  62      13.298  16.659 -12.429  1.00 32.14           O
ATOM    278  ND2 ASN B  62      13.666  18.811 -13.043  1.00 23.88           N
ATOM    279  N   GLY B  63       9.108  20.139 -12.240  1.00 18.32           N
ATOM    280  CA  GLY B  63       7.649  19.960 -12.141  1.00 18.01           C
ATOM    281  C   GLY B  63       6.994  20.852 -11.109  1.00 16.01           C
ATOM    282  O   GLY B  63       5.987  20.477 -10.520  1.00 17.97           O
ATOM    283  N   LEU B  64       7.554  22.023 -10.827  1.00 12.99           N
ATOM    284  CA  LEU B  64       6.909  22.837  -9.774  1.00 11.65           C
ATOM    285  C   LEU B  64       5.502  23.278 -10.116  1.00 11.16           C
ATOM    286  O   LEU B  64       5.252  23.701 -11.246  1.00 10.04           O
ATOM    287  CB  LEU B  64       7.733  24.089  -9.532  1.00 13.31           C
ATOM    288  CG  LEU B  64       7.261  25.025  -8.395  1.00 14.80           C
ATOM    289  CD1 LEU B  64       7.320  24.379  -7.012  1.00 17.93           C
ATOM    290  CD2 LEU B  64       8.114  26.282  -8.451  1.00 17.70           C
ATOM    291  N   LYS B  65       4.617  23.228  -9.138  1.00 10.14           N
ATOM    292  CA  LYS B  65       3.222  23.615  -9.285  1.00 11.14           C
ATOM    293  C   LYS B  65       2.931  24.728  -8.290  1.00  9.67           C
ATOM    294  O   LYS B  65       3.305  24.653  -7.131  1.00 10.80           O
ATOM    295  CB  LYS B  65       2.295  22.430  -8.991  1.00 13.37           C
ATOM    296  CG  LYS B  65       2.495  21.223  -9.906  1.00 18.03           C
ATOM    297  CD  LYS B  65       1.388  21.142 -10.947  1.00 24.40           C
ATOM    298  CE  LYS B  65       1.507  19.815 -11.715  1.00 26.10           C
ATOM    299  NZ  LYS B  65       1.158  18.583 -10.946  1.00 27.25           N
ATOM    300  N   ILE B  66       2.242  25.771  -8.772  1.00  8.37           N
ATOM    301  CA  ILE B  66       1.795  26.889  -7.928  1.00  8.39           C
ATOM    302  C   ILE B  66       0.331  27.082  -8.240  1.00  8.26           C
ATOM    303  O   ILE B  66      -0.037  27.369  -9.388  1.00  8.58           O
ATOM    304  CB  ILE B  66       2.575  28.184  -8.255  1.00  8.26           C
ATOM    305  CG1 ILE B  66       4.067  28.091  -7.994  1.00  9.13           C
ATOM    306  CG2 ILE B  66       1.981  29.369  -7.481  1.00  8.40           C
ATOM    307  CD1 ILE B  66       4.442  27.725  -6.556  1.00  9.74           C
ATOM    308  N   GLY B  67      -0.543  26.890  -7.236  1.00  8.52           N
ATOM    309  CA  GLY B  67      -1.965  26.926  -7.520  1.00  8.95           C
ATOM    310  C   GLY B  67      -2.338  25.912  -8.642  1.00  9.50           C
ATOM    311  O   GLY B  67      -1.874  24.753  -8.656  1.00 12.08           O
ATOM    312  N   ASP B  68      -3.142  26.380  -9.597  1.00  8.88           N
ATOM    313  CA  ASP B  68      -3.548  25.546 -10.740  1.00  9.55           C
ATOM    314  C   ASP B  68      -2.522  25.419 -11.844  1.00  9.55           C
ATOM    315  O   ASP B  68      -2.789  24.788 -12.885  1.00  9.34           O
ATOM    316  CB  ASP B  68      -4.927  25.996 -11.296  1.00  8.96           C
ATOM    317  CG  ASP B  68      -4.832  27.248 -12.220  1.00  9.42           C
ATOM    318  OD1 ASP B  68      -3.719  27.772 -12.479  1.00  8.46           O
ATOM    319  OD2 ASP B  68      -5.883  27.707 -12.708  1.00 10.20           O
ATOM    320  N   SER B  69      -1.331  25.988 -11.628  1.00  9.39           N
ATOM    321  CA  SER B  69      -0.343  26.230 -12.689  1.00  9.56           C
ATOM    322  C   SER B  69       0.894  25.343 -12.593  1.00  9.89           C
ATOM    323  O   SER B  69       1.334  25.015 -11.489  1.00 11.78           O
ATOM    324  CB  SER B  69       0.117  27.690 -12.656  1.00  9.00           C
ATOM    325  OG  SER B  69      -1.038  28.498 -12.884  1.00  8.45           O
ATOM    326  N   GLU B  70       1.418  24.897 -13.726  1.00  8.47           N
ATOM    327  CA  GLU B  70       2.694  24.192 -13.786  1.00  8.66           C
ATOM    328  C   GLU B  70       3.768  25.138 -14.344  1.00  7.80           C
ATOM    329  O   GLU B  70       3.593  25.774 -15.401  1.00  7.24           O
ATOM    330  CB  GLU B  70       2.582  22.972 -14.735  1.00 11.09           C
ATOM    331  CG  GLU B  70       1.728  21.825 -14.217  1.00 16.86           C
ATOM    332  CD  GLU B  70       1.690  20.603 -15.170  1.00 19.85           C
ATOM    333  OE1 GLU B  70       2.448  20.603 -16.145  1.00 20.09           O
ATOM    334  OE2 GLU B  70       0.876  19.676 -14.888  1.00 22.75           O
ATOM    335  N   LEU B  71       4.899  25.207 -13.661  1.00  7.29           N
ATOM    336  CA  LEU B  71       6.030  25.976 -14.177  1.00  7.81           C
ATOM    337  C   LEU B  71       6.654  25.275 -15.357  1.00  8.11           C
ATOM    338  O   LEU B  71       6.978  24.079 -15.257  1.00  9.49           O
ATOM    339  CB  LEU B  71       7.036  26.151 -13.031  1.00  9.16           C
ATOM    340  CG  LEU B  71       8.319  26.875 -13.412  1.00  9.83           C
ATOM    341  CD1 LEU B  71       8.034  28.376 -13.600  1.00  9.74           C
ATOM    342  CD2 LEU B  71       9.377  26.705 -12.328  1.00 11.67           C
ATOM    343  N   LEU B  72       6.788  25.995 -16.471  1.00  8.09           N
ATOM    344  CA  LEU B  72       7.387  25.443 -17.697  1.00  7.68           C
ATOM    345  C   LEU B  72       8.807  25.883 -17.918  1.00  8.33           C
ATOM    346  O   LEU B  72       9.559  25.207 -18.622  1.00  8.65           O
ATOM    347  CB  LEU B  72       6.585  25.860 -18.963  1.00  8.04           C
ATOM    348  CG  LEU B  72       5.059  25.686 -18.818  1.00  8.74           C
ATOM    349  CD1 LEU B  72       4.371  26.202 -20.096  1.00  9.77           C
ATOM    350  CD2 LEU B  72       4.670  24.235 -18.561  1.00  9.13           C
ATOM    351  N   TYR B  73       9.195  27.031 -17.374  1.00  8.01           N
ATOM    352  CA  TYR B  73      10.404  27.733 -17.807  1.00  8.19           C
ATOM    353  C   TYR B  73      10.725  28.818 -16.792  1.00  7.93           C
ATOM    354  O   TYR B  73       9.829  29.516 -16.273  1.00  8.20           O
ATOM    355  CB  TYR B  73      10.138  28.374 -19.197  1.00  9.69           C
ATOM    356  CG  TYR B  73      11.092  29.523 -19.647  1.00 12.77           C
ATOM    357  CD1 TYR B  73      12.084  29.312 -20.556  1.00 13.63           C
ATOM    358  CD2 TYR B  73      10.916  30.824 -19.146  1.00 14.15           C
ATOM    359  CE1 TYR B  73      12.928  30.356 -20.967  1.00 14.39           C
ATOM    360  CE2 TYR B  73      11.716  31.889 -19.540  1.00 15.74           C
ATOM    361  CZ  TYR B  73      12.731  31.656 -20.472  1.00 16.41           C
ATOM    362  OH  TYR B  73      13.530  32.771 -20.831  1.00 19.70           O
ATOM    363  N   THR B  74      11.987  29.015 -16.548  1.00  7.62           N
ATOM    364  CA  THR B  74      12.475  30.128 -15.718  1.00  7.87           C
ATOM    365  C   THR B  74      13.766  30.669 -16.314  1.00  9.01           C
ATOM    366  O   THR B  74      14.540  29.891 -16.935  1.00 10.07           O
ATOM    367  CB  THR B  74      12.629  29.720 -14.251  1.00  8.24           C
ATOM    368  OG1 THR B  74      12.947  30.855 -13.446  1.00  7.83           O
ATOM    369  CG2 THR B  74      13.806  28.706 -14.083  1.00  8.21           C
ATOM    370  N   MET B  75      14.012  31.965 -16.161  1.00  9.48           N
ATOM    371  CA  MET B  75      15.279  32.563 -16.529  1.00 10.97           C
ATOM    372  C   MET B  75      15.597  33.739 -15.612  1.00 10.18           C
ATOM    373  O   MET B  75      14.691  34.494 -15.236  1.00  9.03           O
ATOM    374  CB  MET B  75      15.316  33.028 -18.005  1.00 15.09           C
ATOM    375  CG  MET B  75      14.204  33.984 -18.384  1.00 19.42           C
ATOM    376  SD  MET B  75      14.393  34.918 -19.933  1.00 29.90           S
ATOM    377  CE  MET B  75      13.623  36.459 -19.528  1.00 23.78           C
ATOM    378  N   GLY B  76      16.885  33.922 -15.306  1.00 10.17           N
ATOM    379  CA  GLY B  76      17.300  35.052 -14.503  1.00 11.39           C
ATOM    380  C   GLY B  76      17.135  34.790 -13.052  1.00 11.62           C
ATOM    381  O   GLY B  76      16.450  33.859 -12.621  1.00 12.54           O
ATOM    382  N   GLU B  77      17.854  35.563 -12.236  1.00 12.03           N
ATOM    383  CA  GLU B  77      17.909  35.315 -10.788  1.00 12.21           C
ATOM    384  C   GLU B  77      17.673  36.520  -9.902  1.00 11.36           C
ATOM    385  O   GLU B  77      17.715  36.370  -8.661  1.00 11.73           O
ATOM    386  CB  GLU B  77      19.240  34.648 -10.388  1.00 15.03           C
ATOM    387  CG  GLU B  77      19.485  33.323 -11.112  1.00 18.24           C
ATOM    388  CD  GLU B  77      20.621  32.506 -10.519  1.00 24.81           C
ATOM    389  OE1 GLU B  77      21.684  33.063 -10.151  1.00 27.74           O
ATOM    390  OE2 GLU B  77      20.445  31.269 -10.417  1.00 28.87           O
ATOM    391  N   GLY B  78      17.377  37.676 -10.488  1.00 11.25           N
ATOM    392  CA  GLY B  78      17.068  38.858  -9.691  1.00 11.74           C
ATOM    393  C   GLY B  78      18.316  39.557  -9.144  1.00 13.64           C
ATOM    394  O   GLY B  78      18.253  40.402  -8.229  1.00 16.35           O
ATOM    395  N   TYR B  79      19.471  39.279  -9.742  1.00 13.26           N
ATOM    396  CA ATYR B  79      20.687  40.057  -9.421  0.50 13.01           C
ATOM    397  CA BTYR B  79      20.611  40.091  -9.354  0.50 12.80           C
ATOM    398  C   TYR B  79      21.005  41.048 -10.501  1.00 12.67           C
ATOM    399  O   TYR B  79      21.144  42.241 -10.239  1.00 14.52           O
ATOM    400  CB ATYR B  79      21.888  39.125  -9.226  0.50 13.21           C
ATOM    401  CB BTYR B  79      21.742  39.230  -8.717  0.50 12.94           C
ATOM    402  CG ATYR B  79      21.668  38.256  -8.055  0.50 14.04           C
ATOM    403  CG BTYR B  79      22.518  38.363  -9.664  0.50 13.74           C
ATOM    404  CD1ATYR B  79      21.616  38.796  -6.785  0.50 14.80           C
ATOM    405  CD1BTYR B  79      23.571  38.902 -10.413  0.50 13.67           C
ATOM    406  CD2ATYR B  79      21.422  36.897  -8.210  0.50 14.57           C
ATOM    407  CD2BTYR B  79      22.241  37.000  -9.789  0.50 13.42           C
ATOM    408  CE1ATYR B  79      21.370  38.004  -5.685  0.50 14.87           C
ATOM    409  CE1BTYR B  79      24.302  38.139 -11.291  0.50 13.83           C
ATOM    410  CE2ATYR B  79      21.176  36.100  -7.114  0.50 15.40           C
ATOM    411  CE2BTYR B  79      22.958  36.213 -10.661  0.50 13.88           C
ATOM    412  CZ ATYR B  79      21.171  36.654  -5.864  0.50 15.65           C
ATOM    413  CZ BTYR B  79      23.986  36.785 -11.402  0.50 13.68           C
ATOM    414  OH ATYR B  79      20.917  35.855  -4.797  0.50 17.62           O
ATOM    415  OH BTYR B  79      24.711  36.007 -12.258  0.50 15.22           O
ATOM    416  N   ALA B  80      21.162  40.572 -11.735  1.00 12.08           N
ATOM    417  CA  ALA B  80      21.418  41.373 -12.938  1.00 12.33           C
ATOM    418  C   ALA B  80      20.138  41.712 -13.734  1.00 13.31           C
ATOM    419  O   ALA B  80      20.023  42.731 -14.403  1.00 13.79           O
ATOM    420  CB  ALA B  80      22.436  40.697 -13.845  1.00 15.19           C
ATOM    421  N   ARG B  81      19.176  40.790 -13.707  1.00 12.30           N
ATOM    422  CA  ARG B  81      17.928  40.981 -14.463  1.00 11.71           C
ATOM    423  C   ARG B  81      16.856  40.377 -13.546  1.00  9.13           C
ATOM    424  O   ARG B  81      17.127  39.470 -12.763  1.00  8.87           O
ATOM    425  CB  ARG B  81      17.962  40.148 -15.738  1.00 13.51           C
ATOM    426  CG  ARG B  81      18.889  40.703 -16.847  1.00 20.76           C
ATOM    427  CD  ARG B  81      18.779  39.919 -18.149  1.00 26.11           C
ATOM    428  NE  ARG B  81      18.180  38.614 -17.864  1.00 33.05           N
ATOM    429  CZ  ARG B  81      17.985  37.635 -18.737  1.00 37.11           C
ATOM    430  NH1 ARG B  81      18.365  37.778 -20.013  1.00 36.31           N
ATOM    431  NH2 ARG B  81      17.399  36.513 -18.309  1.00 33.40           N
ATOM    432  N   GLN B  82      15.610  40.819 -13.700  1.00  7.26           N
ATOM    433  CA  GLN B  82      14.493  40.198 -12.968  1.00  6.04           C
ATOM    434  C   GLN B  82      14.279  38.735 -13.402  1.00  5.83           C
ATOM    435  O   GLN B  82      14.366  38.411 -14.598  1.00  6.26           O
ATOM    436  CB  GLN B  82      13.198  40.981 -13.274  1.00  5.69           C
ATOM    437  CG  GLN B  82      13.203  42.432 -12.834  1.00  5.42           C
ATOM    438  CD  GLN B  82      13.330  42.693 -11.339  1.00  4.77           C
ATOM    439  OE1 GLN B  82      13.264  41.775 -10.464  1.00  4.24           O
ATOM    440  NE2 GLN B  82      13.391  43.985 -10.980  1.00  5.40           N
ATOM    441  N   ARG B  83      14.023  37.865 -12.428  1.00  5.31           N
ATOM    442  CA  ARG B  83      13.637  36.513 -12.804  1.00  5.40           C
ATOM    443  C   ARG B  83      12.299  36.543 -13.482  1.00  5.38           C
ATOM    444  O   ARG B  83      11.394  37.263 -13.040  1.00  5.75           O
ATOM    445  CB  ARG B  83      13.568  35.654 -11.572  1.00  5.39           C
ATOM    446  CG  ARG B  83      13.097  34.215 -11.803  1.00  5.46           C
ATOM    447  CD  ARG B  83      13.086  33.364 -10.533  1.00  5.83           C
ATOM    448  NE  ARG B  83      14.416  33.049  -9.971  1.00  6.65           N
ATOM    449  CZ  ARG B  83      14.991  33.620  -8.919  1.00  7.42           C
ATOM    450  NH1 ARG B  83      14.461  34.624  -8.218  1.00  7.98           N
ATOM    451  NH2 ARG B  83      16.143  33.088  -8.462  1.00  8.10           N
ATOM    452  N   VAL B  84      12.184  35.721 -14.542  1.00  4.86           N
ATOM    453  CA  VAL B  84      10.926  35.535 -15.269  1.00  5.19           C
ATOM    454  C   VAL B  84      10.546  34.097 -15.233  1.00  5.24           C
ATOM    455  O   VAL B  84      11.400  33.218 -15.578  1.00  5.48           O
ATOM    456  CB  VAL B  84      11.030  35.978 -16.749  1.00  5.86           C
ATOM    457  CG1 VAL B  84       9.737  35.619 -17.485  1.00  6.38           C
ATOM    458  CG2 VAL B  84      11.320  37.459 -16.812  1.00  6.48           C
ATOM    459  N   ASN B  85       9.305  33.823 -14.790  1.00  4.98           N
ATOM    460  CA  ASN B  85       8.781  32.435 -14.762  1.00  5.14           C
ATOM    461  C   ASN B  85       7.623  32.371 -15.739  1.00  5.26           C
ATOM    462  O   ASN B  85       6.795  33.279 -15.850  1.00  5.32           O
ATOM    463  CB  ASN B  85       8.261  32.062 -13.370  1.00  5.25           C
ATOM    464  CG  ASN B  85       9.359  31.769 -12.372  1.00  5.54           C
ATOM    465  OD1 ASN B  85      10.538  31.795 -12.688  1.00  6.38           O
ATOM    466  ND2 ASN B  85       8.950  31.528 -11.122  1.00  5.79           N
ATOM    467  N   ILE B  86       7.563  31.292 -16.501  1.00  5.18           N
ATOM    468  CA  ILE B  86       6.447  31.044 -17.438  1.00  6.00           C
ATOM    469  C   ILE B  86       5.793  29.758 -17.055  1.00  5.75           C
ATOM    470  O   ILE B  86       6.450  28.752 -16.836  1.00  5.87           O
ATOM    471  CB  ILE B  86       6.909  31.066 -18.902  1.00  6.91           C
ATOM    472  CG1 ILE B  86       7.505  32.473 -19.232  1.00  7.51           C
ATOM    473  CG2 ILE B  86       5.752  30.657 -19.841  1.00  7.46           C
ATOM    474  CD1 ILE B  86       8.051  32.607 -20.636  1.00  9.40           C
ATOM    475  N   TYR B  87       4.480  29.832 -16.890  1.00  5.17           N
ATOM    476  CA  TYR B  87       3.651  28.707 -16.438  1.00  5.36           C
ATOM    477  C   TYR B  87       2.579  28.375 -17.470  1.00  5.55           C
ATOM    478  O   TYR B  87       2.202  29.222 -18.290  1.00  5.28           O
ATOM    479  CB  TYR B  87       2.910  29.106 -15.138  1.00  5.64           C
ATOM    480  CG  TYR B  87       3.735  29.692 -14.045  1.00  5.22           C
ATOM    481  CD1 TYR B  87       4.149  28.904 -12.973  1.00  5.11           C
ATOM    482  CD2 TYR B  87       4.032  31.072 -14.016  1.00  5.31           C
ATOM    483  CE1 TYR B  87       4.913  29.461 -11.899  1.00  5.11           C
ATOM    484  CE2 TYR B  87       4.739  31.650 -12.945  1.00  5.18           C
ATOM    485  CZ  TYR B  87       5.181  30.837 -11.907  1.00  4.95           C
ATOM    486  OH  TYR B  87       5.889  31.383 -10.888  1.00  4.93           O
ATOM    487  N   HIS B  88       1.986  27.172 -17.371  1.00  5.74           N
ATOM    488  CA  HIS B  88       0.696  26.963 -18.004  1.00  6.46           C
ATOM    489  C   HIS B  88      -0.342  26.780 -16.944  1.00  6.73           C
ATOM    490  O   HIS B  88      -0.152  26.020 -15.982  1.00  6.73           O
ATOM    491  CB  HIS B  88       0.639  25.748 -18.948  1.00  7.77           C
ATOM    492  CG  HIS B  88      -0.697  25.706 -19.670  1.00  8.61           C
ATOM    493  ND1 HIS B  88      -1.752  24.992 -19.202  1.00 10.32           N
ATOM    494  CD2 HIS B  88      -1.177  26.492 -20.721  1.00  9.00           C
ATOM    495  CE1 HIS B  88      -2.851  25.269 -19.943  1.00 10.19           C
ATOM    496  NE2 HIS B  88      -2.515  26.169 -20.886  1.00  9.47           N
ATOM    497  N   SER B  89      -1.467  27.468 -17.138  1.00  6.37           N
ATOM    498  CA  SER B  89      -2.569  27.443 -16.203  1.00  6.98           C
ATOM    499  C   SER B  89      -3.884  27.241 -16.942  1.00  7.61           C
ATOM    500  O   SER B  89      -4.100  27.809 -18.006  1.00  8.12           O
ATOM    501  CB  SER B  89      -2.634  28.826 -15.525  1.00  7.01           C
ATOM    502  OG  SER B  89      -3.889  29.028 -14.845  1.00  7.36           O
ATOM    503  N   PRO B  90      -4.766  26.399 -16.377  1.00  8.02           N
ATOM    504  CA  PRO B  90      -6.071  26.278 -17.070  1.00  8.73           C
ATOM    505  C   PRO B  90      -6.887  27.555 -17.015  1.00  8.35           C
ATOM    506  O   PRO B  90      -7.695  27.782 -17.903  1.00  9.05           O
ATOM    507  CB  PRO B  90      -6.791  25.125 -16.316  1.00  8.93           C
ATOM    508  CG  PRO B  90      -6.017  24.951 -15.049  1.00 11.59           C
ATOM    509  CD  PRO B  90      -4.604  25.428 -15.270  1.00  8.79           C
ATOM    510  N   SER B  91      -6.675  28.391 -15.972  1.00  7.87           N
ATOM    511  CA  SER B  91      -7.465  29.605 -15.855  1.00  7.61           C
ATOM    512  C   SER B  91      -6.785  30.813 -16.541  1.00  7.32           C
ATOM    513  O   SER B  91      -7.474  31.680 -17.092  1.00  6.85           O
ATOM    514  CB  SER B  91      -7.786  29.959 -14.400  1.00  8.27           C
ATOM    515  OG  SER B  91      -6.606  30.156 -13.635  1.00  8.81           O
ATOM    516  N   LEU B  92      -5.443  30.840 -16.562  1.00  6.68           N
ATOM    517  CA  LEU B  92      -4.748  32.045 -17.092  1.00  6.71           C
ATOM    518  C   LEU B  92      -3.966  31.759 -18.376  1.00  6.36           C
ATOM    519  O   LEU B  92      -3.381  32.674 -18.940  1.00  7.12           O
ATOM    520  CB  LEU B  92      -3.782  32.638 -16.006  1.00  6.96           C
ATOM    521  CG  LEU B  92      -4.559  33.106 -14.735  1.00  7.18           C
ATOM    522  CD1 LEU B  92      -3.539  33.646 -13.719  1.00  8.15           C
ATOM    523  CD2 LEU B  92      -5.539  34.207 -15.050  1.00  8.23           C
ATOM    524  N   GLY B  93      -3.941  30.505 -18.865  1.00  6.03           N
ATOM    525  CA  GLY B  93      -3.187  30.269 -20.109  1.00  6.05           C
ATOM    526  C   GLY B  93      -1.694  30.182 -19.883  1.00  5.44           C
ATOM    527  O   GLY B  93      -1.238  29.677 -18.849  1.00  6.02           O
ATOM    528  N   ILE B  94      -0.946  30.731 -20.811  1.00  5.55           N
ATOM    529  CA  ILE B  94       0.495  30.837 -20.648  1.00  5.42           C
ATOM    530  C   ILE B  94       0.692  32.116 -19.849  1.00  5.26           C
ATOM    531  O   ILE B  94       0.444  33.232 -20.333  1.00  5.19           O
ATOM    532  CB  ILE B  94       1.205  30.941 -22.018  1.00  5.77           C
ATOM    533  CG1 ILE B  94       1.102  29.597 -22.840  1.00  6.26           C
ATOM    534  CG2 ILE B  94       2.697  31.273 -21.833  1.00  5.95           C
ATOM    535  CD1 ILE B  94       1.694  28.401 -22.132  1.00  7.63           C
ATOM    536  N   ALA B  95       1.111  31.931 -18.594  1.00  5.30           N
ATOM    537  CA  ALA B  95       1.272  33.064 -17.656  1.00  5.39           C
ATOM    538  C   ALA B  95       2.744  33.390 -17.535  1.00  5.59           C
ATOM    539  O   ALA B  95       3.574  32.512 -17.243  1.00  5.75           O
ATOM    540  CB  ALA B  95       0.641  32.676 -16.334  1.00  5.97           C
ATOM    541  N   VAL B  96       3.102  34.646 -17.812  1.00  5.33           N
ATOM    542  CA  VAL B  96       4.492  35.163 -17.726  1.00  5.55           C
ATOM    543  C   VAL B  96       4.506  36.052 -16.509  1.00  5.21           C
ATOM    544  O   VAL B  96       3.734  37.006 -16.450  1.00  5.52           O
ATOM    545  CB  VAL B  96       4.807  36.053 -18.962  1.00  6.58           C
ATOM    546  CG1 VAL B  96       6.240  36.589 -18.883  1.00  7.21           C
ATOM    547  CG2 VAL B  96       4.521  35.337 -20.308  1.00  8.22           C
ATOM    548  N   ALA B  97       5.360  35.757 -15.519  1.00  4.72           N
ATOM    549  CA  ALA B  97       5.431  36.526 -14.287  1.00  4.60           C
ATOM    550  C   ALA B  97       6.845  37.118 -14.200  1.00  4.44           C
ATOM    551  O   ALA B  97       7.851  36.426 -14.441  1.00  4.63           O
ATOM    552  CB  ALA B  97       5.145  35.682 -13.055  1.00  5.04           C
ATOM    553  N   ILE B  98       6.920  38.408 -13.862  1.00  4.10           N
ATOM    554  CA  ILE B  98       8.188  39.127 -13.817  1.00  4.10           C
ATOM    555  C   ILE B  98       8.424  39.621 -12.400  1.00  3.96           C
ATOM    556  O   ILE B  98       7.627  40.396 -11.811  1.00  4.12           O
ATOM    557  CB  ILE B  98       8.126  40.363 -14.777  1.00  3.90           C
ATOM    558  CG1 ILE B  98       7.737  39.894 -16.216  1.00  4.25           C
ATOM    559  CG2 ILE B  98       9.504  41.057 -14.775  1.00  4.24           C
ATOM    560  CD1 ILE B  98       7.652  41.069 -17.221  1.00  4.68           C
ATOM    561  N   GLU B  99       9.577  39.220 -11.840  1.00  4.38           N
ATOM    562  CA  GLU B  99      10.041  39.668 -10.489  1.00  4.42           C
ATOM    563  C   GLU B  99      10.181  41.200 -10.448  1.00  4.18           C
ATOM    564  O   GLU B  99      10.400  41.833 -11.500  1.00  3.76           O
ATOM    565  CB  GLU B  99      11.411  38.991 -10.208  1.00  5.18           C
ATOM    566  CG  GLU B  99      11.810  39.027  -8.751  1.00  5.43           C
ATOM    567  CD  GLU B  99      13.212  38.487  -8.524  1.00  5.81           C
ATOM    568  OE1 GLU B  99      13.946  38.211  -9.479  1.00  5.91           O
ATOM    569  OE2 GLU B  99      13.565  38.320  -7.308  1.00  6.82           O
ATOM    570  N   GLY B 100      10.178  41.755  -9.238  1.00  4.54           N
ATOM    571  CA  GLY B 100      10.360  43.190  -9.035  1.00  5.28           C
ATOM    572  C   GLY B 100      11.317  43.521  -7.946  1.00  6.18           C
ATOM    573  O   GLY B 100      11.040  44.514  -7.222  1.00  6.35           O
ATOM    574  N   THR B 101      12.424  42.810  -7.874  1.00  7.37           N
ATOM    575  CA  THR B 101      13.351  43.176  -6.805  1.00  8.98           C
ATOM    576  C   THR B 101      14.040  44.536  -7.138  1.00  9.41           C
ATOM    577  O   THR B 101      13.942  45.031  -8.239  1.00  8.30           O
ATOM    578  CB  THR B 101      14.314  42.016  -6.522  1.00 11.85           C
ATOM    579  OG1 THR B 101      14.901  42.269  -5.233  1.00 13.27           O
ATOM    580  CG2 THR B 101      15.283  41.948  -7.561  1.00 11.46           C
ATOM    581  N   ASN B 102      14.741  45.105  -6.152  1.00 11.08           N
ATOM    582  CA  ASN B 102      15.192  46.496  -6.258  1.00 11.89           C
ATOM    583  C   ASN B 102      16.502  46.620  -7.035  1.00 12.10           C
ATOM    584  O   ASN B 102      17.544  47.008  -6.485  1.00 13.61           O
ATOM    585  CB  ASN B 102      15.287  47.102  -4.859  1.00 15.73           C
ATOM    586  CG  ASN B 102      13.950  47.145  -4.165  1.00 20.96           C
ATOM    587  OD1 ASN B 102      12.960  47.682  -4.714  1.00 20.88           O
ATOM    588  ND2 ASN B 102      13.862  46.480  -2.984  1.00 24.48           N
ATOM    589  N   LEU B 103      16.460  46.290  -8.306  1.00 11.19           N
ATOM    590  CA  LEU B 103      17.656  46.462  -9.148  1.00 12.29           C
ATOM    591  C   LEU B 103      18.069  47.940  -9.153  1.00 10.90           C
ATOM    592  O   LEU B 103      19.255  48.235  -9.311  1.00 10.79           O
ATOM    593  CB  LEU B 103      17.413  45.903 -10.532  1.00 16.53           C
ATOM    594  CG  LEU B 103      17.109  44.389 -10.436  1.00 19.64           C
ATOM    595  CD1 LEU B 103      17.058  43.867 -11.820  1.00 20.10           C
ATOM    596  CD2 LEU B 103      18.066  43.541  -9.585  1.00 20.57           C
ATOM    597  N   PHE B 104      17.105  48.880  -9.065  1.00  9.17           N
ATOM    598  CA  PHE B 104      17.410  50.260  -8.614  1.00  9.30           C
ATOM    599  C   PHE B 104      16.336  50.636  -7.628  1.00  9.21           C
ATOM    600  O   PHE B 104      15.343  49.918  -7.490  1.00  8.96           O
ATOM    601  CB  PHE B 104      17.436  51.252  -9.785  1.00  9.32           C
ATOM    602  CG  PHE B 104      16.188  51.257 -10.620  1.00 10.23           C
ATOM    603  CD1 PHE B 104      15.213  52.217 -10.404  1.00 10.18           C
ATOM    604  CD2 PHE B 104      16.024  50.330 -11.646  1.00 10.83           C
ATOM    605  CE1 PHE B 104      14.070  52.224 -11.190  1.00 10.69           C
ATOM    606  CE2 PHE B 104      14.902  50.353 -12.478  1.00 11.39           C
ATOM    607  CZ  PHE B 104      13.910  51.291 -12.196  1.00 10.07           C
ATOM    608  N   SER B 105      16.539  51.717  -6.889  1.00  9.36           N
ATOM    609  CA ASER B 105      15.594  52.082  -5.845  0.50 10.41           C
ATOM    610  CA BSER B 105      15.568  52.060  -5.849  0.50 10.35           C
ATOM    611  C   SER B 105      14.591  53.078  -6.349  1.00 10.29           C
ATOM    612  O   SER B 105      14.973  54.098  -6.939  1.00 10.15           O
ATOM    613  CB ASER B 105      16.354  52.655  -4.663  0.50 11.85           C
ATOM    614  CB BSER B 105      16.237  52.587  -4.585  0.50 11.83           C
ATOM    615  OG ASER B 105      16.912  51.585  -3.936  0.50 13.56           O
ATOM    616  OG BSER B 105      15.242  53.054  -3.683  0.50 12.79           O
ATOM    617  N   LEU B 106      13.309  52.828  -6.088  1.00 10.26           N
ATOM    618  CA  LEU B 106      12.306  53.791  -6.481  1.00 10.65           C
ATOM    619  C   LEU B 106      12.161  54.993  -5.543  1.00 12.43           C
ATOM    620  O   LEU B 106      11.530  55.964  -5.905  1.00 14.79           O
ATOM    621  CB  LEU B 106      10.950  53.078  -6.631  1.00 12.55           C
ATOM    622  CG  LEU B 106      10.928  52.025  -7.736  1.00 12.83           C
ATOM    623  CD1 LEU B 106       9.525  51.428  -7.714  1.00 14.11           C
ATOM    624  CD2 LEU B 106      11.158  52.712  -9.088  1.00 14.36           C
ATOM    625  N   ASN B 107      12.824  54.941  -4.384  1.00 12.48           N
ATOM    626  CA  ASN B 107      12.786  56.105  -3.471  1.00 14.79           C
ATOM    627  C   ASN B 107      14.006  57.035  -3.580  1.00 15.78           C
ATOM    628  O   ASN B 107      14.222  57.900  -2.754  1.00 19.35           O
ATOM    629  CB  ASN B 107      12.552  55.587  -2.048  1.00 16.71           C
ATOM    630  CG  ASN B 107      13.643  54.683  -1.572  1.00 21.19           C
ATOM    631  OD1 ASN B 107      14.655  54.487  -2.251  1.00 26.71           O
ATOM    632  ND2 ASN B 107      13.470  54.121  -0.362  1.00 26.13           N
ATOM    633  N   SER B 108      14.741  56.880  -4.638  1.00 14.08           N
ATOM    634  CA ASER B 108      15.949  57.633  -4.922  0.50 12.74           C
ATOM    635  CA BSER B 108      15.958  57.674  -4.845  0.50 13.17           C
ATOM    636  C   SER B 108      15.726  58.982  -5.600  1.00 12.83           C
ATOM    637  O   SER B 108      14.632  59.271  -6.072  1.00 15.58           O
ATOM    638  CB ASER B 108      16.785  56.770  -5.842  0.50 12.17           C
ATOM    639  CB BSER B 108      17.047  56.829  -5.532  0.50 13.59           C
ATOM    640  OG ASER B 108      18.054  57.337  -5.972  0.50 12.01           O
ATOM    641  OG BSER B 108      16.684  56.483  -6.837  0.50 13.63           O
ATOM    642  N   ASP B 109      16.779  59.764  -5.758  1.00 10.18           N
ATOM    643  CA  ASP B 109      16.742  61.087  -6.389  1.00 10.19           C
ATOM    644  C   ASP B 109      16.113  61.018  -7.772  1.00  9.65           C
ATOM    645  O   ASP B 109      16.641  60.382  -8.699  1.00  9.84           O
ATOM    646  CB  ASP B 109      18.178  61.609  -6.504  1.00 10.23           C
ATOM    647  CG  ASP B 109      18.283  63.043  -7.051  1.00 11.67           C
ATOM    648  OD1 ASP B 109      17.327  63.598  -7.606  1.00 10.96           O
ATOM    649  OD2 ASP B 109      19.409  63.609  -6.911  1.00 12.58           O
ATOM    650  N   LEU B 110      14.956  61.653  -7.885  1.00 10.45           N
ATOM    651  CA  LEU B 110      14.225  61.619  -9.160  1.00 10.80           C
ATOM    652  C   LEU B 110      14.925  62.295 -10.322  1.00 11.38           C
ATOM    653  O   LEU B 110      14.501  62.125 -11.493  1.00 12.51           O
ATOM    654  CB  LEU B 110      12.862  62.293  -8.972  1.00 11.02           C
ATOM    655  CG  LEU B 110      11.903  61.544  -8.059  1.00 11.57           C
ATOM    656  CD1 LEU B 110      10.693  62.428  -7.703  1.00 11.50           C
ATOM    657  CD2 LEU B 110      11.454  60.272  -8.725  1.00 12.70           C
ATOM    658  N   HIS B 111      15.986  63.081 -10.093  1.00 10.80           N
ATOM    659  CA  HIS B 111      16.730  63.646 -11.214  1.00 11.19           C
ATOM    660  C   HIS B 111      17.595  62.664 -11.931  1.00 10.02           C
ATOM    661  O   HIS B 111      18.145  62.987 -13.014  1.00 10.55           O
ATOM    662  CB  HIS B 111      17.616  64.799 -10.740  1.00 13.70           C
ATOM    663  CG  HIS B 111      16.859  65.910 -10.087  1.00 15.14           C
ATOM    664  ND1 HIS B 111      16.634  65.976  -8.719  1.00 16.82           N
ATOM    665  CD2 HIS B 111      16.259  67.017 -10.641  1.00 15.86           C
ATOM    666  CE1 HIS B 111      15.904  67.091  -8.466  1.00 18.53           C
ATOM    667  NE2 HIS B 111      15.678  67.717  -9.642  1.00 16.90           N
ATOM    668  N   ASP B 112      17.816  61.492 -11.294  1.00 10.29           N
ATOM    669  CA  ASP B 112      18.714  60.525 -11.934  1.00  9.93           C
ATOM    670  C   ASP B 112      18.130  59.952 -13.208  1.00  8.73           C
ATOM    671  O   ASP B 112      16.875  59.830 -13.371  1.00  7.18           O
ATOM    672  CB  ASP B 112      19.095  59.347 -11.004  1.00 11.12           C
ATOM    673  CG  ASP B 112      20.053  59.742  -9.850  1.00 11.82           C
ATOM    674  OD1 ASP B 112      20.563  60.873  -9.784  1.00 12.15           O
ATOM    675  OD2 ASP B 112      20.210  58.887  -8.965  1.00 13.95           O
ATOM    676  N   ALA B 113      19.011  59.540 -14.103  1.00  8.64           N
ATOM    677  CA  ALA B 113      18.665  59.004 -15.398  1.00  8.67           C
ATOM    678  C   ALA B 113      17.665  57.843 -15.418  1.00  8.12           C
ATOM    679  O   ALA B 113      16.898  57.697 -16.406  1.00  8.24           O
ATOM    680  CB  ALA B 113      19.925  58.647 -16.167  1.00  9.37           C
ATOM    681  N   LYS B 114      17.622  57.035 -14.345  1.00  7.97           N
ATOM    682  CA  LYS B 114      16.664  55.909 -14.324  1.00  8.02           C
ATOM    683  C   LYS B 114      15.238  56.430 -14.464  1.00  7.25           C
ATOM    684  O   LYS B 114      14.382  55.709 -15.000  1.00  6.69           O
ATOM    685  CB  LYS B 114      16.779  55.137 -13.024  1.00  9.70           C
ATOM    686  CG  LYS B 114      17.982  54.189 -12.888  1.00 12.59           C
ATOM    687  CD  LYS B 114      17.984  53.018 -13.850  1.00 14.40           C
ATOM    688  CE  LYS B 114      19.144  52.107 -13.460  1.00 17.22           C
ATOM    689  NZ  LYS B 114      19.339  51.098 -14.534  1.00 21.27           N
ATOM    690  N   PHE B 115      14.945  57.657 -14.012  1.00  6.53           N
ATOM    691  CA  PHE B 115      13.595  58.165 -14.047  1.00  5.87           C
ATOM    692  C   PHE B 115      13.258  58.995 -15.270  1.00  5.44           C
ATOM    693  O   PHE B 115      12.139  59.471 -15.383  1.00  5.59           O
ATOM    694  CB  PHE B 115      13.360  59.053 -12.810  1.00  6.23           C
ATOM    695  CG  PHE B 115      13.504  58.293 -11.512  1.00  6.79           C
ATOM    696  CD1 PHE B 115      12.507  57.448 -11.089  1.00  7.39           C
ATOM    697  CD2 PHE B 115      14.656  58.434 -10.726  1.00  7.64           C
ATOM    698  CE1 PHE B 115      12.615  56.734  -9.878  1.00  7.95           C
ATOM    699  CE2 PHE B 115      14.799  57.697  -9.547  1.00  8.59           C
ATOM    700  CZ  PHE B 115      13.756  56.845  -9.112  1.00  8.73           C
ATOM    701  N   TRP B 116      14.218  59.213 -16.172  1.00  5.73           N
ATOM    702  CA  TRP B 116      13.916  60.060 -17.334  1.00  6.02           C
ATOM    703  C   TRP B 116      12.961  59.426 -18.310  1.00  5.92           C
ATOM    704  O   TRP B 116      12.953  58.156 -18.498  1.00  6.05           O
ATOM    705  CB  TRP B 116      15.208  60.318 -18.098  1.00  7.00           C
ATOM    706  CG  TRP B 116      16.209  61.149 -17.340  1.00  7.73           C
ATOM    707  CD1 TRP B 116      16.134  61.650 -16.047  1.00  7.51           C
ATOM    708  CD2 TRP B 116      17.551  61.520 -17.840  1.00  8.86           C
ATOM    709  NE1 TRP B 116      17.327  62.310 -15.708  1.00  8.68           N
ATOM    710  CE2 TRP B 116      18.198  62.255 -16.733  1.00  9.17           C
ATOM    711  CE3 TRP B 116      18.242  61.307 -19.036  1.00  9.77           C
ATOM    712  CZ2 TRP B 116      19.488  62.793 -16.858  1.00 10.26           C
ATOM    713  CZ3 TRP B 116      19.559  61.850 -19.148  1.00 11.40           C
ATOM    714  CH2 TRP B 116      20.141  62.589 -18.062  1.00 10.95           C
ATOM    715  N   GLN B 117      12.162  60.283 -18.931  1.00  6.17           N
ATOM    716  CA  GLN B 117      11.273  59.808 -19.997  1.00  5.99           C
ATOM    717  C   GLN B 117      12.008  59.684 -21.310  1.00  6.57           C
ATOM    718  O   GLN B 117      12.892  60.493 -21.588  1.00  7.98           O
ATOM    719  CB  GLN B 117      10.087  60.754 -20.177  1.00  6.20           C
ATOM    720  CG  GLN B 117       9.135  60.677 -18.967  1.00  6.56           C
ATOM    721  CD  GLN B 117       7.790  61.292 -19.262  1.00  7.10           C
ATOM    722  OE1 GLN B 117       7.699  62.177 -20.124  1.00  8.55           O
ATOM    723  NE2 GLN B 117       6.746  60.861 -18.571  1.00  7.37           N
ATOM    724  N   GLU B 118      11.642  58.692 -22.123  1.00  5.57           N
ATOM    725  CA  GLU B 118      12.330  58.488 -23.402  1.00  5.60           C
ATOM    726  C   GLU B 118      11.339  57.867 -24.375  1.00  5.52           C
ATOM    727  O   GLU B 118      10.252  57.354 -23.998  1.00  5.43           O
ATOM    728  CB  GLU B 118      13.559  57.562 -23.244  1.00  5.56           C
ATOM    729  CG  GLU B 118      13.190  56.156 -22.762  1.00  5.73           C
ATOM    730  CD  GLU B 118      14.372  55.293 -22.398  1.00  6.40           C
ATOM    731  OE1 GLU B 118      15.479  55.831 -22.181  1.00  7.26           O
ATOM    732  OE2 GLU B 118      14.179  54.081 -22.251  1.00  6.41           O
ATOM    733  N   ASP B 119      11.722  57.876 -25.654  1.00  5.57           N
ATOM    734  CA  ASP B 119      10.851  57.258 -26.698  1.00  5.89           C
ATOM    735  C   ASP B 119      10.794  55.730 -26.488  1.00  5.78           C
ATOM    736  O   ASP B 119      11.718  55.092 -25.871  1.00  6.15           O
ATOM    737  CB  ASP B 119      11.442  57.497 -28.084  1.00  7.08           C
ATOM    738  CG  ASP B 119      11.283  58.898 -28.570  1.00  8.29           C
ATOM    739  OD1 ASP B 119      10.470  59.650 -28.073  1.00 10.27           O
ATOM    740  OD2 ASP B 119      11.991  59.153 -29.606  1.00 12.72           O
ATOM    741  N   PRO B 120       9.748  55.110 -27.007  1.00  5.61           N
ATOM    742  CA  PRO B 120       9.753  53.616 -27.049  1.00  5.66           C
ATOM    743  C   PRO B 120      10.970  53.057 -27.808  1.00  5.85           C
ATOM    744  O   PRO B 120      11.444  53.671 -28.782  1.00  6.28           O
ATOM    745  CB  PRO B 120       8.442  53.284 -27.847  1.00  6.12           C
ATOM    746  CG  PRO B 120       7.578  54.490 -27.648  1.00  5.93           C
ATOM    747  CD  PRO B 120       8.551  55.680 -27.676  1.00  5.73           C
ATOM    748  N   ASN B 121      11.456  51.930 -27.293  1.00  5.97           N
ATOM    749  CA  ASN B 121      12.498  51.194 -27.970  1.00  5.77           C
ATOM    750  C   ASN B 121      12.101  50.875 -29.409  1.00  5.73           C
ATOM    751  O   ASN B 121      10.912  50.683 -29.745  1.00  5.86           O
ATOM    752  CB  ASN B 121      12.722  49.875 -27.191  1.00  6.05           C
ATOM    753  CG  ASN B 121      13.899  49.068 -27.731  1.00  6.65           C
ATOM    754  OD1 ASN B 121      13.711  48.171 -28.549  1.00  7.34           O
ATOM    755  ND2 ASN B 121      15.086  49.388 -27.280  1.00  7.77           N
ATOM    756  N   GLU B 122      13.154  50.744 -30.221  1.00  5.61           N
ATOM    757  CA  GLU B 122      12.952  50.434 -31.644  1.00  5.91           C
ATOM    758  C   GLU B 122      12.104  49.214 -31.891  1.00  5.95           C
ATOM    759  O   GLU B 122      11.407  49.129 -32.924  1.00  5.63           O
ATOM    760  CB  GLU B 122      14.322  50.271 -32.366  1.00  6.61           C
ATOM    761  CG  GLU B 122      15.106  49.090 -31.824  1.00  8.52           C
ATOM    762  CD  GLU B 122      16.569  49.086 -32.245  1.00  9.43           C
ATOM    763  OE1 GLU B 122      17.257  48.130 -31.830  1.00 11.68           O
ATOM    764  OE2 GLU B 122      17.006  50.010 -32.991  1.00 10.77           O
ATOM    765  N   ARG B 123      12.171  48.205 -31.011  1.00  5.82           N
ATOM    766  CA  ARG B 123      11.415  46.954 -31.236  1.00  5.87           C
ATOM    767  C   ARG B 123       9.915  47.147 -31.392  1.00  6.05           C
ATOM    768  O   ARG B 123       9.221  46.364 -32.047  1.00  6.45           O
ATOM    769  CB  ARG B 123      11.717  45.955 -30.093  1.00  6.25           C
ATOM    770  CG  ARG B 123      11.031  44.592 -30.246  1.00  6.00           C
ATOM    771  CD  ARG B 123      11.746  43.603 -31.199  1.00  5.91           C
ATOM    772  NE  ARG B 123      13.083  43.266 -30.778  1.00  6.07           N
ATOM    773  CZ  ARG B 123      14.224  43.717 -31.325  1.00  6.18           C
ATOM    774  NH1 ARG B 123      14.195  44.543 -32.385  1.00  6.49           N
ATOM    775  NH2 ARG B 123      15.385  43.330 -30.801  1.00  6.87           N
ATOM    776  N   TYR B 124       9.389  48.194 -30.734  1.00  5.44           N
ATOM    777  CA  TYR B 124       7.942  48.394 -30.757  1.00  5.74           C
ATOM    778  C   TYR B 124       7.510  49.850 -30.993  1.00  5.27           C
ATOM    779  O   TYR B 124       6.310  50.090 -31.009  1.00  5.88           O
ATOM    780  CB  TYR B 124       7.258  47.817 -29.501  1.00  5.89           C
ATOM    781  CG  TYR B 124       7.992  48.114 -28.214  1.00  5.86           C
ATOM    782  CD1 TYR B 124       8.001  49.422 -27.672  1.00  5.97           C
ATOM    783  CD2 TYR B 124       8.676  47.102 -27.548  1.00  6.12           C
ATOM    784  CE1 TYR B 124       8.696  49.725 -26.517  1.00  5.36           C
ATOM    785  CE2 TYR B 124       9.370  47.389 -26.354  1.00  5.89           C
ATOM    786  CZ  TYR B 124       9.387  48.664 -25.869  1.00  5.88           C
ATOM    787  OH  TYR B 124      10.113  48.947 -24.753  1.00  5.78           O
ATOM    788  N   ILE B 125       8.461  50.808 -31.168  1.00  5.72           N
ATOM    789  CA  ILE B 125       8.062  52.184 -31.387  1.00  5.83           C
ATOM    790  C   ILE B 125       7.004  52.381 -32.504  1.00  5.75           C
ATOM    791  O   ILE B 125       6.160  53.248 -32.428  1.00  6.41           O
ATOM    792  CB  ILE B 125       9.306  53.100 -31.617  1.00  5.90           C
ATOM    793  CG1 ILE B 125       8.909  54.603 -31.580  1.00  6.21           C
ATOM    794  CG2 ILE B 125      10.007  52.763 -32.945  1.00  6.33           C
ATOM    795  CD1 ILE B 125      10.101  55.525 -31.567  1.00  7.04           C
ATOM    796  N   GLN B 126       7.092  51.574 -33.556  1.00  5.72           N
ATOM    797  CA  GLN B 126       6.187  51.712 -34.676  1.00  5.60           C
ATOM    798  C   GLN B 126       4.726  51.403 -34.410  1.00  5.62           C
ATOM    799  O   GLN B 126       3.816  51.748 -35.188  1.00  6.76           O
ATOM    800  CB  GLN B 126       6.741  50.882 -35.850  1.00  5.81           C
ATOM    801  CG  GLN B 126       8.069  51.397 -36.414  1.00  5.55           C
ATOM    802  CD  GLN B 126       8.629  50.452 -37.473  1.00  5.19           C
ATOM    803  OE1 GLN B 126       7.956  50.180 -38.457  1.00  5.23           O
ATOM    804  NE2 GLN B 126       9.867  49.978 -37.273  1.00  5.66           N
ATOM    805  N   TYR B 127       4.509  50.738 -33.263  1.00  5.77           N
ATOM    806  CA  TYR B 127       3.146  50.404 -32.803  1.00  5.96           C
ATOM    807  C   TYR B 127       2.510  51.522 -31.949  1.00  5.99           C
ATOM    808  O   TYR B 127       1.316  51.444 -31.677  1.00  8.08           O
ATOM    809  CB  TYR B 127       3.172  49.114 -32.000  1.00  6.45           C
ATOM    810  CG  TYR B 127       3.450  47.882 -32.841  1.00  6.62           C
ATOM    811  CD1 TYR B 127       2.402  47.103 -33.316  1.00  6.97           C
ATOM    812  CD2 TYR B 127       4.742  47.518 -33.135  1.00  6.72           C
ATOM    813  CE1 TYR B 127       2.650  45.957 -34.080  1.00  7.61           C
ATOM    814  CE2 TYR B 127       4.989  46.369 -33.907  1.00  7.69           C
ATOM    815  CZ  TYR B 127       3.926  45.625 -34.366  1.00  7.40           C
ATOM    816  OH  TYR B 127       4.179  44.462 -35.124  1.00  9.75           O
ATOM    817  N   TYR B 128       3.281  52.461 -31.461  1.00  5.64           N
ATOM    818  CA  TYR B 128       2.754  53.435 -30.505  1.00  6.16           C
ATOM    819  C   TYR B 128       2.420  54.765 -31.158  1.00  6.42           C
ATOM    820  O   TYR B 128       3.068  55.188 -32.129  1.00  6.93           O
ATOM    821  CB  TYR B 128       3.784  53.648 -29.398  1.00  5.62           C
ATOM    822  CG  TYR B 128       3.792  52.536 -28.366  1.00  5.95           C
ATOM    823  CD1 TYR B 128       2.979  52.646 -27.239  1.00  5.55           C
ATOM    824  CD2 TYR B 128       4.603  51.401 -28.508  1.00  6.01           C
ATOM    825  CE1 TYR B 128       2.947  51.650 -26.272  1.00  5.83           C
ATOM    826  CE2 TYR B 128       4.590  50.400 -27.573  1.00  6.50           C
ATOM    827  CZ  TYR B 128       3.774  50.532 -26.462  1.00  6.07           C
ATOM    828  OH  TYR B 128       3.716  49.535 -25.501  1.00  6.81           O
ATOM    829  N   PRO B 129       1.478  55.511 -30.581  1.00  6.45           N
ATOM    830  CA  PRO B 129       1.245  56.892 -31.043  1.00  6.52           C
ATOM    831  C   PRO B 129       2.527  57.716 -30.939  1.00  6.68           C
ATOM    832  O   PRO B 129       3.337  57.542 -30.059  1.00  7.48           O
ATOM    833  CB  PRO B 129       0.206  57.414 -30.060  1.00  6.82           C
ATOM    834  CG  PRO B 129      -0.467  56.197 -29.498  1.00  6.80           C
ATOM    835  CD  PRO B 129       0.602  55.119 -29.472  1.00  6.34           C
ATOM    836  N   LYS B 130       2.730  58.620 -31.883  1.00  8.12           N
ATOM    837  CA  LYS B 130       3.844  59.576 -31.781  1.00  8.69           C
ATOM    838  C   LYS B 130       3.688  60.402 -30.488  1.00  8.02           C
ATOM    839  O   LYS B 130       2.552  60.711 -30.088  1.00  9.19           O
ATOM    840  CB  LYS B 130       3.884  60.475 -33.045  1.00 10.51           C
ATOM    841  CG  LYS B 130       4.321  59.732 -34.292  1.00 14.28           C
ATOM    842  CD  LYS B 130       4.398  60.636 -35.522  1.00 17.29           C
ATOM    843  CE  LYS B 130       4.615  59.734 -36.744  1.00 20.56           C
ATOM    844  NZ  LYS B 130       5.073  60.460 -37.969  1.00 23.79           N
ATOM    845  N   GLY B 131       4.824  60.652 -29.837  1.00  8.37           N
ATOM    846  CA  GLY B 131       4.813  61.405 -28.556  1.00  7.82           C
ATOM    847  C   GLY B 131       4.651  60.502 -27.335  1.00  7.33           C
ATOM    848  O   GLY B 131       4.656  60.985 -26.221  1.00  8.74           O
ATOM    849  N   THR B 132       4.559  59.189 -27.529  1.00  6.46           N
ATOM    850  CA  THR B 132       4.608  58.248 -26.361  1.00  5.90           C
ATOM    851  C   THR B 132       5.969  58.291 -25.694  1.00  5.84           C
ATOM    852  O   THR B 132       7.016  58.356 -26.361  1.00  6.39           O
ATOM    853  CB  THR B 132       4.370  56.841 -26.891  1.00  5.47           C
ATOM    854  OG1 THR B 132       3.037  56.733 -27.433  1.00  5.80           O
ATOM    855  CG2 THR B 132       4.436  55.794 -25.704  1.00  5.65           C
ATOM    856  N   LYS B 133       5.940  58.357 -24.362  1.00  5.71           N
ATOM    857  CA  LYS B 133       7.196  58.297 -23.552  1.00  5.34           C
ATOM    858  C   LYS B 133       7.042  57.289 -22.448  1.00  4.98           C
ATOM    859  O   LYS B 133       5.955  57.120 -21.873  1.00  5.14           O
ATOM    860  CB  LYS B 133       7.625  59.673 -22.948  1.00  6.51           C
ATOM    861  CG  LYS B 133       7.756  60.853 -23.938  1.00  7.59           C
ATOM    862  CD  LYS B 133       9.004  60.703 -24.794  1.00  8.64           C
ATOM    863  CE  LYS B 133       9.024  61.945 -25.704  1.00  9.88           C
ATOM    864  NZ  LYS B 133      10.314  62.007 -26.386  1.00 13.70           N
ATOM    865  N   LEU B 134       8.181  56.694 -22.136  1.00  4.68           N
ATOM    866  CA  LEU B 134       8.280  55.642 -21.103  1.00  4.69           C
ATOM    867  C   LEU B 134       9.474  55.903 -20.214  1.00  4.68           C
ATOM    868  O   LEU B 134      10.486  56.508 -20.616  1.00  5.01           O
ATOM    869  CB  LEU B 134       8.480  54.300 -21.804  1.00  4.94           C
ATOM    870  CG  LEU B 134       7.282  53.794 -22.613  1.00  5.07           C
ATOM    871  CD1 LEU B 134       7.749  52.638 -23.495  1.00  5.86           C
ATOM    872  CD2 LEU B 134       6.125  53.341 -21.699  1.00  5.05           C
ATOM    873  N   MET B 135       9.397  55.443 -18.957  1.00  4.26           N
ATOM    874  CA  MET B 135      10.509  55.611 -18.017  1.00  4.63           C
ATOM    875  C   MET B 135      11.689  54.722 -18.348  1.00  4.41           C
ATOM    876  O   MET B 135      11.543  53.494 -18.478  1.00  4.35           O
ATOM    877  CB  MET B 135      10.046  55.295 -16.579  1.00  4.57           C
ATOM    878  CG  MET B 135      11.182  55.670 -15.602  1.00  5.39           C
ATOM    879  SD  MET B 135      10.577  55.566 -13.884  1.00  5.86           S
ATOM    880  CE  MET B 135      11.737  54.377 -13.121  1.00  5.75           C
ATOM    881  N   HIS B 136      12.892  55.356 -18.439  1.00  4.67           N
ATOM    882  CA  HIS B 136      14.074  54.635 -18.852  1.00  5.23           C
ATOM    883  C   HIS B 136      14.330  53.408 -18.020  1.00  4.87           C
ATOM    884  O   HIS B 136      14.585  52.343 -18.580  1.00  4.89           O
ATOM    885  CB  HIS B 136      15.287  55.576 -18.750  1.00  5.96           C
ATOM    886  CG  HIS B 136      16.581  54.879 -19.087  1.00  6.57           C
ATOM    887  ND1 HIS B 136      16.928  54.597 -20.359  1.00  7.12           N
ATOM    888  CD2 HIS B 136      17.551  54.296 -18.265  1.00  7.64           C
ATOM    889  CE1 HIS B 136      18.104  53.929 -20.363  1.00  8.43           C
ATOM    890  NE2 HIS B 136      18.484  53.736 -19.117  1.00  9.08           N
ATOM    891  N   GLY B 137      14.317  53.517 -16.692  1.00  5.22           N
ATOM    892  CA  GLY B 137      14.730  52.322 -15.888  1.00  4.73           C
ATOM    893  C   GLY B 137      13.878  51.089 -16.152  1.00  4.70           C
ATOM    894  O   GLY B 137      14.386  49.941 -16.172  1.00  5.20           O
ATOM    895  N   PHE B 138      12.583  51.308 -16.362  1.00  4.61           N
ATOM    896  CA  PHE B 138      11.689  50.191 -16.557  1.00  4.61           C
ATOM    897  C   PHE B 138      11.780  49.694 -17.976  1.00  4.66           C
ATOM    898  O   PHE B 138      11.777  48.472 -18.200  1.00  4.87           O
ATOM    899  CB  PHE B 138      10.236  50.607 -16.301  1.00  4.78           C
ATOM    900  CG  PHE B 138       9.955  50.970 -14.851  1.00  4.81           C
ATOM    901  CD1 PHE B 138      10.505  50.207 -13.784  1.00  5.24           C
ATOM    902  CD2 PHE B 138       9.129  52.087 -14.558  1.00  5.08           C
ATOM    903  CE1 PHE B 138      10.210  50.563 -12.465  1.00  4.96           C
ATOM    904  CE2 PHE B 138       8.847  52.454 -13.228  1.00  4.95           C
ATOM    905  CZ  PHE B 138       9.394  51.680 -12.193  1.00  5.00           C
ATOM    906  N   GLN B 139      11.892  50.614 -18.939  1.00  4.75           N
ATOM    907  CA  GLN B 139      11.995  50.196 -20.344  1.00  5.15           C
ATOM    908  C   GLN B 139      13.287  49.433 -20.592  1.00  5.69           C
ATOM    909  O   GLN B 139      13.236  48.365 -21.219  1.00  5.49           O
ATOM    910  CB  GLN B 139      11.862  51.407 -21.288  1.00  5.02           C
ATOM    911  CG  GLN B 139      12.071  50.939 -22.738  1.00  5.36           C
ATOM    912  CD  GLN B 139      11.600  51.918 -23.770  1.00  5.20           C
ATOM    913  OE1 GLN B 139      11.967  53.118 -23.779  1.00  7.24           O
ATOM    914  NE2 GLN B 139      10.691  51.466 -24.582  1.00  4.08           N
ATOM    915  N   GLN B 140      14.422  49.942 -20.121  1.00  6.32           N
ATOM    916  CA  GLN B 140      15.674  49.223 -20.333  1.00  7.25           C
ATOM    917  C   GLN B 140      15.616  47.835 -19.716  1.00  6.46           C
ATOM    918  O   GLN B 140      16.072  46.862 -20.369  1.00  6.59           O
ATOM    919  CB  GLN B 140      16.795  50.044 -19.767  1.00  9.12           C
ATOM    920  CG  GLN B 140      18.149  49.389 -20.051  1.00 13.04           C
ATOM    921  CD  GLN B 140      19.311  50.232 -19.612  1.00 19.74           C
ATOM    922  OE1 GLN B 140      19.769  51.127 -20.340  1.00 26.57           O
ATOM    923  NE2 GLN B 140      19.843  49.914 -18.449  1.00 22.93           N
ATOM    924  N   ALA B 141      15.055  47.699 -18.524  1.00  5.73           N
ATOM    925  CA  ALA B 141      15.019  46.362 -17.913  1.00  5.36           C
ATOM    926  C   ALA B 141      14.120  45.430 -18.720  1.00  5.54           C
ATOM    927  O   ALA B 141      14.469  44.240 -18.864  1.00  6.38           O
ATOM    928  CB  ALA B 141      14.528  46.456 -16.490  1.00  5.41           C
ATOM    929  N   TYR B 142      12.982  45.907 -19.233  1.00  5.53           N
ATOM    930  CA  TYR B 142      12.188  45.086 -20.130  1.00  5.46           C
ATOM    931  C   TYR B 142      12.916  44.741 -21.428  1.00  5.50           C
ATOM    932  O   TYR B 142      12.834  43.593 -21.875  1.00  5.87           O
ATOM    933  CB  TYR B 142      10.832  45.771 -20.403  1.00  4.95           C
ATOM    934  CG  TYR B 142      10.033  44.946 -21.386  1.00  5.00           C
ATOM    935  CD1 TYR B 142       9.640  43.646 -21.051  1.00  5.18           C
ATOM    936  CD2 TYR B 142       9.706  45.430 -22.655  1.00  4.98           C
ATOM    937  CE1 TYR B 142       8.921  42.841 -21.964  1.00  4.91           C
ATOM    938  CE2 TYR B 142       8.912  44.688 -23.549  1.00  5.09           C
ATOM    939  CZ  TYR B 142       8.569  43.374 -23.211  1.00  4.87           C
ATOM    940  OH  TYR B 142       7.890  42.575 -24.103  1.00  4.90           O
ATOM    941  N   ASN B 143      13.628  45.705 -22.013  1.00  6.18           N
ATOM    942  CA  ASN B 143      14.306  45.448 -23.285  1.00  6.98           C
ATOM    943  C   ASN B 143      15.399  44.363 -23.151  1.00  7.92           C
ATOM    944  O   ASN B 143      15.613  43.614 -24.130  1.00  8.48           O
ATOM    945  CB  ASN B 143      14.924  46.748 -23.843  1.00  6.80           C
ATOM    946  CG  ASN B 143      13.896  47.790 -24.201  1.00  7.55           C
ATOM    947  OD1 ASN B 143      12.705  47.507 -24.548  1.00  8.63           O
ATOM    948  ND2 ASN B 143      14.343  49.026 -24.140  1.00  7.07           N
ATOM    949  N   ASP B 144      15.973  44.208 -21.971  1.00  8.36           N
ATOM    950  CA  ASP B 144      16.961  43.134 -21.682  1.00 10.44           C
ATOM    951  C   ASP B 144      16.320  41.776 -21.793  1.00 10.73           C
ATOM    952  O   ASP B 144      17.050  40.799 -22.071  1.00 12.36           O
ATOM    953  CB  ASP B 144      17.536  43.246 -20.246  1.00 12.54           C
ATOM    954  CG  ASP B 144      18.539  44.388 -20.072  1.00 16.67           C
ATOM    955  OD1 ASP B 144      18.976  44.936 -21.082  1.00 17.98           O
ATOM    956  OD2 ASP B 144      18.818  44.765 -18.881  1.00 17.48           O
ATOM    957  N   LEU B 145      14.997  41.686 -21.570  1.00  8.44           N
ATOM    958  CA  LEU B 145      14.264  40.415 -21.431  1.00  8.42           C
ATOM    959  C   LEU B 145      13.338  40.138 -22.610  1.00  7.27           C
ATOM    960  O   LEU B 145      12.952  38.981 -22.836  1.00  7.35           O
ATOM    961  CB  LEU B 145      13.408  40.403 -20.180  1.00  9.72           C
ATOM    962  CG  LEU B 145      14.169  40.740 -18.888  1.00 11.66           C
ATOM    963  CD1 LEU B 145      13.194  40.744 -17.724  1.00 12.99           C
ATOM    964  CD2 LEU B 145      15.247  39.696 -18.658  1.00 15.26           C
ATOM    965  N   MET B 146      12.971  41.159 -23.388  1.00  6.81           N
ATOM    966  CA  MET B 146      11.779  41.045 -24.252  1.00  6.63           C
ATOM    967  C   MET B 146      11.866  39.982 -25.325  1.00  6.61           C
ATOM    968  O   MET B 146      10.860  39.321 -25.553  1.00  5.78           O
ATOM    969  CB  MET B 146      11.440  42.418 -24.857  1.00  7.15           C
ATOM    970  CG  MET B 146      12.441  42.904 -25.866  1.00  7.00           C
ATOM    971  SD  MET B 146      12.029  44.620 -26.334  1.00  7.60           S
ATOM    972  CE  MET B 146      13.543  45.000 -27.208  1.00  7.55           C
ATOM    973  N   ASP B 147      13.008  39.829 -25.953  1.00  6.30           N
ATOM    974  CA  ASP B 147      13.045  38.885 -27.076  1.00  6.50           C
ATOM    975  C   ASP B 147      13.078  37.455 -26.511  1.00  6.92           C
ATOM    976  O   ASP B 147      12.457  36.589 -27.109  1.00  6.73           O
ATOM    977  CB  ASP B 147      14.256  39.156 -27.946  1.00  7.18           C
ATOM    978  CG  ASP B 147      14.155  40.449 -28.756  1.00  7.75           C
ATOM    979  OD1 ASP B 147      13.114  41.103 -28.840  1.00  7.63           O
ATOM    980  OD2 ASP B 147      15.225  40.771 -29.343  1.00 11.06           O
ATOM    981  N   ASP B 148      13.739  37.251 -25.356  1.00  7.36           N
ATOM    982  CA  ASP B 148      13.685  35.927 -24.759  1.00  7.30           C
ATOM    983  C   ASP B 148      12.277  35.603 -24.277  1.00  6.94           C
ATOM    984  O   ASP B 148      11.806  34.434 -24.363  1.00  6.92           O
ATOM    985  CB  ASP B 148      14.664  35.798 -23.598  1.00  8.66           C
ATOM    986  CG  ASP B 148      16.107  35.667 -24.062  1.00  9.94           C
ATOM    987  OD1 ASP B 148      16.355  35.417 -25.250  1.00 11.87           O
ATOM    988  OD2 ASP B 148      16.964  35.823 -23.139  1.00 14.19           O
ATOM    989  N   ILE B 149      11.584  36.620 -23.713  1.00  6.48           N
ATOM    990  CA  ILE B 149      10.176  36.393 -23.325  1.00  5.97           C
ATOM    991  C   ILE B 149       9.308  36.023 -24.531  1.00  5.96           C
ATOM    992  O   ILE B 149       8.574  35.035 -24.448  1.00  5.80           O
ATOM    993  CB  ILE B 149       9.600  37.627 -22.578  1.00  6.04           C
ATOM    994  CG1 ILE B 149      10.333  37.765 -21.205  1.00  6.19           C
ATOM    995  CG2 ILE B 149       8.065  37.512 -22.461  1.00  6.24           C
ATOM    996  CD1 ILE B 149       9.907  39.071 -20.494  1.00  6.41           C
ATOM    997  N   PHE B 150       9.411  36.761 -25.620  1.00  5.31           N
ATOM    998  CA  PHE B 150       8.576  36.487 -26.795  1.00  5.85           C
ATOM    999  C   PHE B 150       8.913  35.104 -27.349  1.00  5.90           C
ATOM   1000  O   PHE B 150       7.994  34.331 -27.669  1.00  6.42           O
ATOM   1001  CB  PHE B 150       8.802  37.574 -27.878  1.00  5.70           C
ATOM   1002  CG  PHE B 150       7.758  38.654 -27.872  1.00  6.13           C
ATOM   1003  CD1 PHE B 150       7.012  38.921 -29.050  1.00  6.02           C
ATOM   1004  CD2 PHE B 150       7.521  39.442 -26.732  1.00  6.16           C
ATOM   1005  CE1 PHE B 150       6.035  39.911 -29.068  1.00  6.76           C
ATOM   1006  CE2 PHE B 150       6.515  40.404 -26.755  1.00  6.40           C
ATOM   1007  CZ  PHE B 150       5.788  40.631 -27.927  1.00  6.28           C
ATOM   1008  N   THR B 151      10.193  34.737 -27.401  1.00  6.24           N
ATOM   1009  CA  THR B 151      10.523  33.377 -27.897  1.00  6.63           C
ATOM   1010  C   THR B 151       9.932  32.273 -26.991  1.00  6.65           C
ATOM   1011  O   THR B 151       9.305  31.298 -27.489  1.00  7.42           O
ATOM   1012  CB  THR B 151      12.045  33.246 -28.002  1.00  6.75           C
ATOM   1013  OG1 THR B 151      12.527  34.173 -28.989  1.00  8.53           O
ATOM   1014  CG2 THR B 151      12.501  31.871 -28.491  1.00  7.45           C
ATOM   1015  N   ALA B 152      10.067  32.455 -25.689  1.00  5.72           N
ATOM   1016  CA  ALA B 152       9.550  31.428 -24.774  1.00  5.65           C
ATOM   1017  C   ALA B 152       8.041  31.390 -24.770  1.00  5.98           C
ATOM   1018  O   ALA B 152       7.443  30.318 -24.816  1.00  6.46           O
ATOM   1019  CB  ALA B 152      10.109  31.662 -23.368  1.00  5.79           C
ATOM   1020  N   VAL B 153       7.352  32.524 -24.811  1.00  6.28           N
ATOM   1021  CA  VAL B 153       5.890  32.488 -24.863  1.00  6.53           C
ATOM   1022  C   VAL B 153       5.416  31.821 -26.156  1.00  6.93           C
ATOM   1023  O   VAL B 153       4.501  31.011 -26.104  1.00  7.53           O
ATOM   1024  CB  VAL B 153       5.323  33.916 -24.689  1.00  6.51           C
ATOM   1025  CG1 VAL B 153       3.828  33.954 -25.011  1.00  6.83           C
ATOM   1026  CG2 VAL B 153       5.572  34.469 -23.301  1.00  7.14           C
ATOM   1027  N   LYS B 154       5.972  32.196 -27.309  1.00  7.48           N
ATOM   1028  CA  LYS B 154       5.544  31.529 -28.580  1.00  7.62           C
ATOM   1029  C   LYS B 154       5.790  30.001 -28.475  1.00  7.79           C
ATOM   1030  O   LYS B 154       4.918  29.223 -28.857  1.00  7.77           O
ATOM   1031  CB  LYS B 154       6.253  32.126 -29.785  1.00  9.38           C
ATOM   1032  CG  LYS B 154       5.743  33.539 -30.076  1.00 11.08           C
ATOM   1033  CD  LYS B 154       6.597  34.098 -31.198  1.00 13.60           C
ATOM   1034  CE  LYS B 154       6.141  35.509 -31.536  1.00 18.04           C
ATOM   1035  NZ  LYS B 154       7.131  36.180 -32.443  1.00 23.83           N
ATOM   1036  N   LYS B 155       6.924  29.593 -27.907  1.00  7.53           N
ATOM   1037  CA ALYS B 155       7.264  28.162 -27.750  0.50  7.23           C
ATOM   1038  CA BLYS B 155       7.230  28.162 -27.790  0.50  7.14           C
ATOM   1039  C   LYS B 155       6.189  27.444 -26.976  1.00  7.16           C
ATOM   1040  O   LYS B 155       5.679  26.388 -27.410  1.00  7.45           O
ATOM   1041  CB ALYS B 155       8.618  28.021 -27.051  0.50  7.37           C
ATOM   1042  CB BLYS B 155       8.610  27.965 -27.198  0.50  7.12           C
ATOM   1043  CG ALYS B 155       9.060  26.589 -26.727  0.50  7.74           C
ATOM   1044  CG BLYS B 155       8.983  26.514 -26.907  0.50  7.30           C
ATOM   1045  CD ALYS B 155      10.419  26.551 -26.038  0.50  7.71           C
ATOM   1046  CD BLYS B 155      10.333  26.484 -26.217  0.50  7.11           C
ATOM   1047  CE ALYS B 155      10.814  25.104 -25.683  0.50  8.05           C
ATOM   1048  CE BLYS B 155      10.630  25.093 -25.640  0.50  7.25           C
ATOM   1049  NZ ALYS B 155      11.295  24.279 -26.844  0.50  7.84           N
ATOM   1050  NZ BLYS B 155      12.096  25.010 -25.355  0.50  6.76           N
ATOM   1051  N   TYR B 156       5.834  28.010 -25.806  1.00  6.70           N
ATOM   1052  CA  TYR B 156       4.900  27.312 -24.912  1.00  7.53           C
ATOM   1053  C   TYR B 156       3.454  27.429 -25.306  1.00  7.32           C
ATOM   1054  O   TYR B 156       2.674  26.493 -25.081  1.00  7.31           O
ATOM   1055  CB  TYR B 156       5.158  27.633 -23.416  1.00  8.52           C
ATOM   1056  CG  TYR B 156       6.538  27.209 -23.039  1.00  8.98           C
ATOM   1057  CD1 TYR B 156       6.902  25.851 -23.021  1.00  9.02           C
ATOM   1058  CD2 TYR B 156       7.528  28.147 -22.744  1.00  8.97           C
ATOM   1059  CE1 TYR B 156       8.209  25.458 -22.738  1.00  9.81           C
ATOM   1060  CE2 TYR B 156       8.838  27.763 -22.425  1.00  9.64           C
ATOM   1061  CZ  TYR B 156       9.172  26.418 -22.449  1.00  9.97           C
ATOM   1062  OH  TYR B 156      10.478  26.029 -22.148  1.00 12.02           O
ATOM   1063  N   LYS B 157       3.074  28.531 -25.968  1.00  7.45           N
ATOM   1064  CA  LYS B 157       1.732  28.623 -26.563  1.00  7.89           C
ATOM   1065  C   LYS B 157       1.593  27.434 -27.546  1.00  8.08           C
ATOM   1066  O   LYS B 157       0.545  26.765 -27.552  1.00  8.60           O
ATOM   1067  CB  LYS B 157       1.571  29.910 -27.374  1.00  7.83           C
ATOM   1068  CG  LYS B 157       1.287  31.142 -26.507  1.00  7.94           C
ATOM   1069  CD  LYS B 157       1.142  32.374 -27.382  1.00  9.02           C
ATOM   1070  CE  LYS B 157      -0.230  32.387 -28.056  1.00 10.96           C
ATOM   1071  NZ  LYS B 157      -0.255  33.530 -29.025  1.00 12.20           N
ATOM   1072  N   LYS B 158       2.627  27.199 -28.360  1.00  8.66           N
ATOM   1073  CA  LYS B 158       2.498  26.124 -29.366  1.00  9.17           C
ATOM   1074  C   LYS B 158       2.463  24.745 -28.684  1.00  8.64           C
ATOM   1075  O   LYS B 158       1.642  23.891 -29.038  1.00  9.10           O
ATOM   1076  CB  LYS B 158       3.639  26.228 -30.366  1.00 10.53           C
ATOM   1077  CG  LYS B 158       3.497  25.169 -31.462  1.00 13.65           C
ATOM   1078  CD  LYS B 158       4.551  25.354 -32.534  1.00 17.01           C
ATOM   1079  CE  LYS B 158       4.341  24.292 -33.623  1.00 21.11           C
ATOM   1080  NZ  LYS B 158       3.107  24.503 -34.463  1.00 26.01           N
ATOM   1081  N   GLU B 159       3.323  24.521 -27.702  1.00  8.22           N
ATOM   1082  CA  GLU B 159       3.348  23.223 -27.017  1.00  9.11           C
ATOM   1083  C   GLU B 159       2.026  22.952 -26.375  1.00  8.85           C
ATOM   1084  O   GLU B 159       1.561  21.810 -26.355  1.00  9.17           O
ATOM   1085  CB  GLU B 159       4.432  23.156 -25.952  1.00  9.18           C
ATOM   1086  CG  GLU B 159       5.851  23.048 -26.465  1.00  9.69           C
ATOM   1087  CD  GLU B 159       6.879  22.706 -25.362  1.00  9.89           C
ATOM   1088  OE1 GLU B 159       8.111  22.776 -25.638  1.00 12.16           O
ATOM   1089  OE2 GLU B 159       6.464  22.280 -24.263  1.00 12.37           O
ATOM   1090  N   LYS B 160       1.364  23.986 -25.852  1.00  8.07           N
ATOM   1091  CA  LYS B 160       0.165  23.742 -25.035  1.00  8.37           C
ATOM   1092  C   LYS B 160      -1.155  24.009 -25.778  1.00  8.22           C
ATOM   1093  O   LYS B 160      -2.250  23.939 -25.183  1.00  8.50           O
ATOM   1094  CB  LYS B 160       0.189  24.596 -23.738  1.00  9.44           C
ATOM   1095  CG  LYS B 160       1.378  24.344 -22.820  1.00 10.36           C
ATOM   1096  CD  LYS B 160       1.457  22.918 -22.314  1.00 13.05           C
ATOM   1097  CE  LYS B 160       2.676  22.852 -21.422  1.00 15.24           C
ATOM   1098  NZ  LYS B 160       2.923  21.420 -21.092  1.00 19.04           N
ATOM   1099  N   ASN B 161      -1.044  24.260 -27.080  1.00  9.48           N
ATOM   1100  CA  ASN B 161      -2.205  24.637 -27.904  1.00 10.52           C
ATOM   1101  C   ASN B 161      -3.000  25.758 -27.224  1.00  9.69           C
ATOM   1102  O   ASN B 161      -4.236  25.729 -27.117  1.00 11.35           O
ATOM   1103  CB  ASN B 161      -3.174  23.423 -28.081  1.00 12.20           C
ATOM   1104  CG  ASN B 161      -2.545  22.259 -28.853  1.00 14.82           C
ATOM   1105  OD1 ASN B 161      -2.490  21.088 -28.387  1.00 16.75           O
ATOM   1106  ND2 ASN B 161      -2.054  22.569 -30.036  1.00 14.27           N
ATOM   1107  N   GLU B 162      -2.267  26.762 -26.732  1.00  9.08           N
ATOM   1108  CA  GLU B 162      -2.856  27.716 -25.795  1.00  8.80           C
ATOM   1109  C   GLU B 162      -2.848  29.109 -26.432  1.00  8.46           C
ATOM   1110  O   GLU B 162      -1.786  29.642 -26.782  1.00  9.63           O
ATOM   1111  CB  GLU B 162      -2.048  27.771 -24.503  1.00  7.63           C
ATOM   1112  CG  GLU B 162      -2.552  28.791 -23.508  1.00  7.58           C
ATOM   1113  CD  GLU B 162      -4.031  28.616 -23.138  1.00  7.15           C
ATOM   1114  OE1 GLU B 162      -4.887  29.399 -23.633  1.00  7.41           O
ATOM   1115  OE2 GLU B 162      -4.330  27.633 -22.382  1.00  8.24           O
ATOM   1116  N   LYS B 163      -4.044  29.675 -26.606  1.00  8.14           N
ATOM   1117  CA  LYS B 163      -4.178  31.011 -27.215  1.00  8.36           C
ATOM   1118  C   LYS B 163      -4.001  32.163 -26.210  1.00  7.42           C
ATOM   1119  O   LYS B 163      -3.626  33.268 -26.620  1.00  7.71           O
ATOM   1120  CB  LYS B 163      -5.552  31.167 -27.871  1.00 10.73           C
ATOM   1121  CG  LYS B 163      -5.686  30.302 -29.120  1.00 14.54           C
ATOM   1122  CD  LYS B 163      -7.117  30.279 -29.627  1.00 18.00           C
ATOM   1123  CE  LYS B 163      -7.171  29.449 -30.907  1.00 20.87           C
ATOM   1124  NZ  LYS B 163      -8.359  29.784 -31.756  1.00 27.07           N
ATOM   1125  N   ARG B 164      -4.263  31.876 -24.944  1.00  6.75           N
ATOM   1126  CA  ARG B 164      -4.334  32.941 -23.915  1.00  6.49           C
ATOM   1127  C   ARG B 164      -2.958  33.153 -23.274  1.00  6.07           C
ATOM   1128  O   ARG B 164      -2.283  32.198 -22.880  1.00  6.42           O
ATOM   1129  CB  ARG B 164      -5.281  32.539 -22.805  1.00  6.87           C
ATOM   1130  CG  ARG B 164      -6.720  32.369 -23.284  1.00  7.44           C
ATOM   1131  CD  ARG B 164      -7.546  31.621 -22.208  1.00  7.86           C
ATOM   1132  NE  ARG B 164      -6.985  30.307 -21.929  1.00  7.62           N
ATOM   1133  CZ  ARG B 164      -7.245  29.579 -20.828  1.00  8.05           C
ATOM   1134  NH1 ARG B 164      -8.155  30.000 -19.925  1.00  9.49           N
ATOM   1135  NH2 ARG B 164      -6.549  28.426 -20.642  1.00  8.37           N
ATOM   1136  N   VAL B 165      -2.563  34.426 -23.189  1.00  5.83           N
ATOM   1137  CA  VAL B 165      -1.298  34.855 -22.550  1.00  5.42           C
ATOM   1138  C   VAL B 165      -1.642  35.861 -21.417  1.00  5.41           C
ATOM   1139  O   VAL B 165      -2.311  36.862 -21.676  1.00  5.52           O
ATOM   1140  CB  VAL B 165      -0.319  35.529 -23.536  1.00  5.27           C
ATOM   1141  CG1 VAL B 165       0.938  35.962 -22.746  1.00  5.66           C
ATOM   1142  CG2 VAL B 165       0.042  34.562 -24.731  1.00  5.77           C
ATOM   1143  N   THR B 166      -1.208  35.568 -20.198  1.00  5.07           N
ATOM   1144  CA  THR B 166      -1.452  36.483 -19.100  1.00  4.70           C
ATOM   1145  C   THR B 166      -0.105  36.974 -18.633  1.00  4.81           C
ATOM   1146  O   THR B 166       0.815  36.152 -18.425  1.00  5.39           O
ATOM   1147  CB  THR B 166      -2.204  35.739 -17.964  1.00  5.08           C
ATOM   1148  OG1 THR B 166      -3.514  35.388 -18.436  1.00  5.53           O
ATOM   1149  CG2 THR B 166      -2.368  36.614 -16.657  1.00  4.90           C
ATOM   1150  N   VAL B 167       0.019  38.275 -18.413  1.00  4.10           N
ATOM   1151  CA  VAL B 167       1.302  38.859 -17.918  1.00  4.09           C
ATOM   1152  C   VAL B 167       1.088  39.365 -16.501  1.00  3.96           C
ATOM   1153  O   VAL B 167       0.107  40.030 -16.224  1.00  4.34           O
ATOM   1154  CB  VAL B 167       1.739  40.012 -18.819  1.00  4.25           C
ATOM   1155  CG1 VAL B 167       3.008  40.685 -18.229  1.00  4.79           C
ATOM   1156  CG2 VAL B 167       1.985  39.490 -20.246  1.00  4.50           C
ATOM   1157  N   ILE B 168       2.004  39.019 -15.631  1.00  4.18           N
ATOM   1158  CA  ILE B 168       1.871  39.314 -14.211  1.00  3.95           C
ATOM   1159  C   ILE B 168       3.158  39.958 -13.736  1.00  3.84           C
ATOM   1160  O   ILE B 168       4.257  39.553 -14.133  1.00  4.22           O
ATOM   1161  CB  ILE B 168       1.608  38.027 -13.364  1.00  4.14           C
ATOM   1162  CG1 ILE B 168       0.436  37.222 -13.930  1.00  4.83           C
ATOM   1163  CG2 ILE B 168       1.341  38.372 -11.891  1.00  4.35           C
ATOM   1164  CD1 ILE B 168       0.358  35.799 -13.416  1.00  4.79           C
ATOM   1165  N   GLY B 169       3.059  40.968 -12.875  1.00  3.57           N
ATOM   1166  CA  GLY B 169       4.288  41.539 -12.285  1.00  3.60           C
ATOM   1167  C   GLY B 169       3.982  42.184 -10.963  1.00  3.55           C
ATOM   1168  O   GLY B 169       2.809  42.533 -10.679  1.00  3.67           O
ATOM   1169  N   HIS B 170       5.048  42.392 -10.141  1.00  3.70           N
ATOM   1170  CA  HIS B 170       4.907  43.081  -8.842  1.00  3.75           C
ATOM   1171  C   HIS B 170       6.037  44.069  -8.747  1.00  3.89           C
ATOM   1172  O   HIS B 170       7.179  43.814  -9.173  1.00  4.05           O
ATOM   1173  CB  HIS B 170       5.004  42.006  -7.741  1.00  4.02           C
ATOM   1174  CG  HIS B 170       5.178  42.581  -6.350  1.00  3.90           C
ATOM   1175  ND1 HIS B 170       6.386  42.600  -5.729  1.00  3.91           N
ATOM   1176  CD2 HIS B 170       4.248  43.136  -5.455  1.00  4.19           C
ATOM   1177  CE1 HIS B 170       6.244  43.158  -4.514  1.00  4.00           C
ATOM   1178  NE2 HIS B 170       4.917  43.468  -4.336  1.00  4.00           N
ATOM   1179  N   SER B 171       5.746  45.235  -8.170  1.00  3.93           N
ATOM   1180  CA  SER B 171       6.772  46.290  -7.888  1.00  3.86           C
ATOM   1181  C   SER B 171       7.459  46.720  -9.217  1.00  3.91           C
ATOM   1182  O   SER B 171       6.779  47.041 -10.190  1.00  3.63           O
ATOM   1183  CB  SER B 171       7.747  45.763  -6.854  1.00  4.23           C
ATOM   1184  OG  SER B 171       8.409  46.887  -6.272  1.00  4.28           O
ATOM   1185  N   LEU B 172       8.802  46.716  -9.276  1.00  4.32           N
ATOM   1186  CA  LEU B 172       9.450  47.134 -10.542  1.00  4.55           C
ATOM   1187  C   LEU B 172       8.976  46.214 -11.674  1.00  4.13           C
ATOM   1188  O   LEU B 172       8.799  46.680 -12.852  1.00  4.53           O
ATOM   1189  CB  LEU B 172      11.004  47.054 -10.417  1.00  5.45           C
ATOM   1190  CG  LEU B 172      11.678  48.190  -9.612  1.00  6.72           C
ATOM   1191  CD1 LEU B 172      11.540  47.972  -8.099  1.00  8.10           C
ATOM   1192  CD2 LEU B 172      13.170  48.046  -9.956  1.00  7.29           C
ATOM   1193  N   GLY B 173       8.715  44.948 -11.372  1.00  3.73           N
ATOM   1194  CA  GLY B 173       8.213  43.996 -12.364  1.00  3.67           C
ATOM   1195  C   GLY B 173       6.777  44.269 -12.797  1.00  3.63           C
ATOM   1196  O   GLY B 173       6.373  43.749 -13.865  1.00  3.43           O
ATOM   1197  N   ALA B 174       6.008  45.010 -11.986  1.00  3.67           N
ATOM   1198  CA  ALA B 174       4.686  45.417 -12.439  1.00  3.67           C
ATOM   1199  C   ALA B 174       4.792  46.465 -13.525  1.00  3.60           C
ATOM   1200  O   ALA B 174       4.032  46.395 -14.504  1.00  3.80           O
ATOM   1201  CB  ALA B 174       3.847  45.908 -11.263  1.00  3.72           C
ATOM   1202  N   ALA B 175       5.728  47.426 -13.403  1.00  3.32           N
ATOM   1203  CA  ALA B 175       5.858  48.398 -14.523  1.00  3.40           C
ATOM   1204  C   ALA B 175       6.459  47.712 -15.738  1.00  3.66           C
ATOM   1205  O   ALA B 175       5.959  47.919 -16.875  1.00  3.48           O
ATOM   1206  CB  ALA B 175       6.713  49.578 -14.042  1.00  3.86           C
ATOM   1207  N   MET B 176       7.459  46.849 -15.553  1.00  3.70           N
ATOM   1208  CA  MET B 176       7.943  46.022 -16.680  1.00  4.13           C
ATOM   1209  C   MET B 176       6.810  45.177 -17.242  1.00  4.04           C
ATOM   1210  O   MET B 176       6.715  45.041 -18.491  1.00  4.46           O
ATOM   1211  CB  MET B 176       9.111  45.148 -16.221  1.00  4.53           C
ATOM   1212  CG  MET B 176      10.320  45.994 -15.786  1.00  4.88           C
ATOM   1213  SD  MET B 176      11.478  44.956 -14.841  1.00  5.66           S
ATOM   1214  CE  MET B 176      12.049  43.854 -16.110  1.00  6.29           C
ATOM   1215  N   GLY B 177       5.951  44.610 -16.371  1.00  3.94           N
ATOM   1216  CA  GLY B 177       4.825  43.762 -16.801  1.00  4.19           C
ATOM   1217  C   GLY B 177       3.804  44.540 -17.625  1.00  4.21           C
ATOM   1218  O   GLY B 177       3.279  43.975 -18.572  1.00  4.52           O
ATOM   1219  N   LEU B 178       3.530  45.799 -17.286  1.00  4.38           N
ATOM   1220  CA  LEU B 178       2.632  46.607 -18.067  1.00  4.26           C
ATOM   1221  C   LEU B 178       3.205  46.801 -19.452  1.00  4.64           C
ATOM   1222  O   LEU B 178       2.465  46.670 -20.451  1.00  4.88           O
ATOM   1223  CB  LEU B 178       2.401  47.959 -17.374  1.00  4.24           C
ATOM   1224  CG  LEU B 178       1.435  48.911 -18.168  1.00  4.19           C
ATOM   1225  CD1 LEU B 178       0.133  48.260 -18.672  1.00  4.54           C
ATOM   1226  CD2 LEU B 178       1.173  50.143 -17.330  1.00  4.55           C
ATOM   1227  N   LEU B 179       4.507  47.082 -19.540  1.00  4.38           N
ATOM   1228  CA  LEU B 179       5.128  47.284 -20.871  1.00  4.84           C
ATOM   1229  C   LEU B 179       5.066  45.965 -21.646  1.00  4.64           C
ATOM   1230  O   LEU B 179       4.738  45.993 -22.849  1.00  4.63           O
ATOM   1231  CB  LEU B 179       6.593  47.720 -20.679  1.00  5.10           C
ATOM   1232  CG  LEU B 179       7.295  48.137 -21.974  1.00  5.21           C
ATOM   1233  CD1 LEU B 179       6.435  49.096 -22.794  1.00  6.03           C
ATOM   1234  CD2 LEU B 179       8.632  48.758 -21.559  1.00  5.56           C
ATOM   1235  N   CYS B 180       5.322  44.823 -20.987  1.00  4.31           N
ATOM   1236  CA  CYS B 180       5.281  43.519 -21.652  1.00  4.39           C
ATOM   1237  C   CYS B 180       3.850  43.165 -22.115  1.00  4.38           C
ATOM   1238  O   CYS B 180       3.649  42.657 -23.238  1.00  4.57           O
ATOM   1239  CB  CYS B 180       5.822  42.492 -20.639  1.00  4.38           C
ATOM   1240  SG  CYS B 180       5.784  40.786 -21.326  1.00  5.05           S
ATOM   1241  N   ALA B 181       2.854  43.424 -21.250  1.00  4.39           N
ATOM   1242  CA  ALA B 181       1.449  43.178 -21.606  1.00  4.32           C
ATOM   1243  C   ALA B 181       1.022  43.985 -22.857  1.00  4.30           C
ATOM   1244  O   ALA B 181       0.420  43.413 -23.771  1.00  4.92           O
ATOM   1245  CB  ALA B 181       0.595  43.581 -20.425  1.00  4.31           C
ATOM   1246  N   MET B 182       1.450  45.254 -22.925  1.00  4.42           N
ATOM   1247  CA  MET B 182       1.213  46.035 -24.153  1.00  4.74           C
ATOM   1248  C   MET B 182       1.956  45.437 -25.342  1.00  4.54           C
ATOM   1249  O   MET B 182       1.382  45.344 -26.440  1.00  4.63           O
ATOM   1250  CB  MET B 182       1.645  47.485 -23.953  1.00  4.45           C
ATOM   1251  CG  MET B 182       0.687  48.296 -23.056  1.00  4.76           C
ATOM   1252  SD  MET B 182      -0.919  48.572 -23.917  1.00  5.35           S
ATOM   1253  CE  MET B 182      -0.461  49.871 -25.047  1.00  5.65           C
ATOM   1254  N   ASP B 183       3.211  45.016 -25.140  1.00  4.70           N
ATOM   1255  CA  ASP B 183       4.004  44.476 -26.234  1.00  5.07           C
ATOM   1256  C   ASP B 183       3.351  43.221 -26.791  1.00  5.09           C
ATOM   1257  O   ASP B 183       3.271  43.028 -28.035  1.00  5.78           O
ATOM   1258  CB  ASP B 183       5.410  44.160 -25.680  1.00  5.28           C
ATOM   1259  CG  ASP B 183       6.486  44.166 -26.739  1.00  6.15           C
ATOM   1260  OD1 ASP B 183       6.291  44.914 -27.767  1.00  7.51           O
ATOM   1261  OD2 ASP B 183       7.543  43.533 -26.469  1.00  5.87           O
ATOM   1262  N   ILE B 184       2.861  42.362 -25.899  1.00  5.57           N
ATOM   1263  CA  ILE B 184       2.166  41.144 -26.354  1.00  5.85           C
ATOM   1264  C   ILE B 184       0.885  41.524 -27.092  1.00  5.37           C
ATOM   1265  O   ILE B 184       0.611  40.967 -28.171  1.00  5.35           O
ATOM   1266  CB  ILE B 184       1.883  40.209 -25.142  1.00  6.48           C
ATOM   1267  CG1 ILE B 184       3.248  39.591 -24.789  1.00  8.69           C
ATOM   1268  CG2 ILE B 184       0.849  39.132 -25.495  1.00  6.55           C
ATOM   1269  CD1 ILE B 184       3.302  38.862 -23.500  1.00 11.37           C
ATOM   1270  N   GLU B 185       0.099  42.450 -26.563  1.00  5.26           N
ATOM   1271  CA  GLU B 185      -1.135  42.818 -27.283  1.00  5.58           C
ATOM   1272  C   GLU B 185      -0.807  43.378 -28.681  1.00  5.78           C
ATOM   1273  O   GLU B 185      -1.541  43.096 -29.634  1.00  6.28           O
ATOM   1274  CB  GLU B 185      -1.914  43.894 -26.501  1.00  5.99           C
ATOM   1275  CG  GLU B 185      -3.191  44.368 -27.212  1.00  6.74           C
ATOM   1276  CD  GLU B 185      -4.187  43.268 -27.462  1.00  7.09           C
ATOM   1277  OE1 GLU B 185      -4.219  42.218 -26.816  1.00  7.01           O
ATOM   1278  OE2 GLU B 185      -5.013  43.450 -28.433  1.00  9.25           O
ATOM   1279  N   LEU B 186       0.252  44.190 -28.766  1.00  5.79           N
ATOM   1280  CA  LEU B 186       0.526  44.873 -30.045  1.00  5.76           C
ATOM   1281  C   LEU B 186       1.199  43.982 -31.049  1.00  6.67           C
ATOM   1282  O   LEU B 186       0.881  44.078 -32.256  1.00  6.41           O
ATOM   1283  CB  LEU B 186       1.445  46.057 -29.760  1.00  5.71           C
ATOM   1284  CG  LEU B 186       0.748  47.184 -28.945  1.00  5.84           C
ATOM   1285  CD1 LEU B 186       1.810  48.153 -28.423  1.00  6.27           C
ATOM   1286  CD2 LEU B 186      -0.320  47.923 -29.771  1.00  6.89           C
ATOM   1287  N   ARG B 187       2.100  43.120 -30.604  1.00  6.54           N
ATOM   1288  CA  ARG B 187       3.044  42.486 -31.554  1.00  7.47           C
ATOM   1289  C   ARG B 187       2.930  40.983 -31.636  1.00  7.71           C
ATOM   1290  O   ARG B 187       3.375  40.393 -32.641  1.00 10.45           O
ATOM   1291  CB  ARG B 187       4.489  42.780 -31.122  1.00  8.56           C
ATOM   1292  CG  ARG B 187       4.882  44.226 -31.144  1.00  9.21           C
ATOM   1293  CD  ARG B 187       6.428  44.324 -31.304  1.00  9.47           C
ATOM   1294  NE  ARG B 187       7.124  43.736 -30.127  1.00  8.89           N
ATOM   1295  CZ  ARG B 187       7.988  42.737 -30.106  1.00  8.92           C
ATOM   1296  NH1 ARG B 187       8.421  42.145 -31.233  1.00 11.71           N
ATOM   1297  NH2 ARG B 187       8.571  42.368 -28.944  1.00  9.20           N
ATOM   1298  N   MET B 188       2.307  40.313 -30.670  1.00  7.23           N
ATOM   1299  CA  MET B 188       2.263  38.836 -30.678  1.00  8.36           C
ATOM   1300  C   MET B 188       0.964  38.374 -31.296  1.00  8.66           C
ATOM   1301  O   MET B 188      -0.091  38.840 -30.965  1.00  8.10           O
ATOM   1302  CB  MET B 188       2.396  38.291 -29.275  1.00  9.13           C
ATOM   1303  CG  MET B 188       2.569  36.784 -29.337  1.00 10.53           C
ATOM   1304  SD  MET B 188       2.953  36.078 -27.748  1.00 11.43           S
ATOM   1305  CE  MET B 188       4.688  36.564 -27.609  1.00  9.23           C
ATOM   1306  N   ASP B 189       1.047  37.397 -32.196  1.00 10.21           N
ATOM   1307  CA  ASP B 189      -0.192  36.881 -32.774  1.00 10.10           C
ATOM   1308  C   ASP B 189      -1.152  36.427 -31.651  1.00  9.38           C
ATOM   1309  O   ASP B 189      -0.731  35.696 -30.726  1.00  9.76           O
ATOM   1310  CB  ASP B 189       0.134  35.699 -33.713  1.00 12.80           C
ATOM   1311  CG  ASP B 189      -1.120  35.110 -34.326  1.00 15.62           C
ATOM   1312  OD1 ASP B 189      -1.777  35.828 -35.086  1.00 19.50           O
ATOM   1313  OD2 ASP B 189      -1.509  33.971 -33.947  1.00 20.77           O
ATOM   1314  N   GLY B 190      -2.406  36.895 -31.701  1.00  9.16           N
ATOM   1315  CA  GLY B 190      -3.399  36.478 -30.719  1.00  9.06           C
ATOM   1316  C   GLY B 190      -3.472  37.437 -29.557  1.00  8.60           C
ATOM   1317  O   GLY B 190      -4.446  37.388 -28.802  1.00  9.90           O
ATOM   1318  N   GLY B 191      -2.490  38.318 -29.431  1.00  7.78           N
ATOM   1319  CA  GLY B 191      -2.528  39.336 -28.368  1.00  6.58           C
ATOM   1320  C   GLY B 191      -2.512  38.825 -26.943  1.00  5.89           C
ATOM   1321  O   GLY B 191      -2.102  37.727 -26.628  1.00  6.31           O
ATOM   1322  N   LEU B 192      -2.967  39.720 -26.085  1.00  5.42           N
ATOM   1323  CA  LEU B 192      -3.007  39.465 -24.619  1.00  5.17           C
ATOM   1324  C   LEU B 192      -4.367  38.969 -24.138  1.00  5.22           C
ATOM   1325  O   LEU B 192      -5.397  39.369 -24.665  1.00  5.64           O
ATOM   1326  CB  LEU B 192      -2.725  40.834 -23.949  1.00  5.37           C
ATOM   1327  CG  LEU B 192      -2.645  40.829 -22.414  1.00  5.03           C
ATOM   1328  CD1 LEU B 192      -1.311  40.234 -21.957  1.00  5.41           C
ATOM   1329  CD2 LEU B 192      -2.737  42.263 -21.919  1.00  5.19           C
ATOM   1330  N   TYR B 193      -4.364  38.079 -23.151  1.00  5.02           N
ATOM   1331  CA  TYR B 193      -5.596  37.658 -22.486  1.00  5.04           C
ATOM   1332  C   TYR B 193      -5.899  38.610 -21.337  1.00  4.99           C
ATOM   1333  O   TYR B 193      -6.949  39.294 -21.352  1.00  5.25           O
ATOM   1334  CB  TYR B 193      -5.488  36.182 -22.042  1.00  5.20           C
ATOM   1335  CG  TYR B 193      -6.679  35.639 -21.314  1.00  5.72           C
ATOM   1336  CD1 TYR B 193      -7.961  35.651 -21.939  1.00  5.97           C
ATOM   1337  CD2 TYR B 193      -6.561  35.108 -20.044  1.00  5.86           C
ATOM   1338  CE1 TYR B 193      -9.074  35.159 -21.278  1.00  6.65           C
ATOM   1339  CE2 TYR B 193      -7.706  34.620 -19.352  1.00  6.34           C
ATOM   1340  CZ  TYR B 193      -8.941  34.654 -20.018  1.00  6.72           C
ATOM   1341  OH  TYR B 193     -10.065  34.164 -19.358  1.00  7.91           O
ATOM   1342  N   LYS B 194      -5.011  38.639 -20.340  1.00  4.55           N
ATOM   1343  CA  LYS B 194      -5.218  39.482 -19.145  1.00  4.56           C
ATOM   1344  C   LYS B 194      -3.855  39.900 -18.640  1.00  4.17           C
ATOM   1345  O   LYS B 194      -2.850  39.272 -18.914  1.00  4.66           O
ATOM   1346  CB  LYS B 194      -5.933  38.738 -17.983  1.00  4.89           C
ATOM   1347  CG  LYS B 194      -7.393  38.449 -18.305  1.00  5.48           C
ATOM   1348  CD  LYS B 194      -8.143  37.837 -17.133  1.00  6.00           C
ATOM   1349  CE  LYS B 194      -9.471  37.328 -17.640  1.00  6.11           C
ATOM   1350  NZ  LYS B 194     -10.367  36.932 -16.499  1.00  7.63           N
ATOM   1351  N   THR B 195      -3.836  40.988 -17.902  1.00  3.75           N
ATOM   1352  CA  THR B 195      -2.629  41.294 -17.066  1.00  3.62           C
ATOM   1353  C   THR B 195      -3.041  41.588 -15.659  1.00  3.57           C
ATOM   1354  O   THR B 195      -4.058  42.253 -15.420  1.00  3.91           O
ATOM   1355  CB  THR B 195      -1.782  42.421 -17.704  1.00  3.64           C
ATOM   1356  OG1 THR B 195      -0.595  42.640 -16.928  1.00  4.01           O
ATOM   1357  CG2 THR B 195      -2.533  43.774 -17.825  1.00  3.71           C
ATOM   1358  N   TYR B 196      -2.253  41.094 -14.707  1.00  3.41           N
ATOM   1359  CA  TYR B 196      -2.455  41.350 -13.264  1.00  3.66           C
ATOM   1360  C   TYR B 196      -1.164  41.982 -12.740  1.00  3.58           C
ATOM   1361  O   TYR B 196      -0.108  41.339 -12.782  1.00  3.66           O
ATOM   1362  CB  TYR B 196      -2.774  40.048 -12.478  1.00  3.93           C
ATOM   1363  CG  TYR B 196      -4.180  39.553 -12.740  1.00  4.18           C
ATOM   1364  CD1 TYR B 196      -5.264  40.166 -12.122  1.00  4.75           C
ATOM   1365  CD2 TYR B 196      -4.407  38.490 -13.624  1.00  4.45           C
ATOM   1366  CE1 TYR B 196      -6.551  39.727 -12.370  1.00  4.91           C
ATOM   1367  CE2 TYR B 196      -5.720  38.050 -13.883  1.00  4.69           C
ATOM   1368  CZ  TYR B 196      -6.777  38.680 -13.234  1.00  4.88           C
ATOM   1369  OH  TYR B 196      -8.124  38.310 -13.410  1.00  5.14           O
ATOM   1370  N   LEU B 197      -1.300  43.174 -12.173  1.00  3.69           N
ATOM   1371  CA  LEU B 197      -0.137  43.990 -11.807  1.00  3.82           C
ATOM   1372  C   LEU B 197      -0.290  44.415 -10.367  1.00  3.82           C
ATOM   1373  O   LEU B 197      -1.362  44.973 -10.013  1.00  4.39           O
ATOM   1374  CB  LEU B 197       0.029  45.191 -12.770  1.00  4.30           C
ATOM   1375  CG  LEU B 197       0.101  44.747 -14.245  1.00  4.24           C
ATOM   1376  CD1 LEU B 197      -0.092  45.952 -15.161  1.00  5.00           C
ATOM   1377  CD2 LEU B 197       1.454  44.055 -14.557  1.00  4.16           C
ATOM   1378  N   PHE B 198       0.718  44.167  -9.535  1.00  3.72           N
ATOM   1379  CA  PHE B 198       0.602  44.419  -8.093  1.00  3.59           C
ATOM   1380  C   PHE B 198       1.572  45.507  -7.688  1.00  3.61           C
ATOM   1381  O   PHE B 198       2.784  45.425  -7.973  1.00  3.68           O
ATOM   1382  CB  PHE B 198       0.962  43.123  -7.352  1.00  3.77           C
ATOM   1383  CG  PHE B 198       0.027  41.988  -7.631  1.00  3.71           C
ATOM   1384  CD1 PHE B 198      -1.157  41.847  -6.902  1.00  3.97           C
ATOM   1385  CD2 PHE B 198       0.290  41.069  -8.668  1.00  3.84           C
ATOM   1386  CE1 PHE B 198      -2.017  40.755  -7.141  1.00  4.02           C
ATOM   1387  CE2 PHE B 198      -0.581  39.975  -8.920  1.00  3.86           C
ATOM   1388  CZ  PHE B 198      -1.774  39.825  -8.152  1.00  3.95           C
ATOM   1389  N   GLY B 199       1.065  46.525  -6.974  1.00  3.51           N
ATOM   1390  CA  GLY B 199       1.986  47.583  -6.515  1.00  3.32           C
ATOM   1391  C   GLY B 199       2.704  48.302  -7.663  1.00  3.37           C
ATOM   1392  O   GLY B 199       3.919  48.469  -7.651  1.00  3.98           O
ATOM   1393  N   LEU B 200       1.912  48.623  -8.700  1.00  3.32           N
ATOM   1394  CA  LEU B 200       2.371  49.149 -10.017  1.00  3.27           C
ATOM   1395  C   LEU B 200       2.881  50.598  -9.920  1.00  3.36           C
ATOM   1396  O   LEU B 200       2.070  51.539  -9.631  1.00  3.49           O
ATOM   1397  CB  LEU B 200       1.164  49.060 -10.990  1.00  3.48           C
ATOM   1398  CG  LEU B 200       1.355  49.736 -12.360  1.00  3.65           C
ATOM   1399  CD1 LEU B 200       2.465  49.043 -13.154  1.00  4.18           C
ATOM   1400  CD2 LEU B 200       0.020  49.651 -13.113  1.00  3.91           C
ATOM   1401  N   PRO B 201       4.162  50.847 -10.211  1.00  3.42           N
ATOM   1402  CA  PRO B 201       4.625  52.211 -10.389  1.00  3.46           C
ATOM   1403  C   PRO B 201       4.034  52.835 -11.630  1.00  3.48           C
ATOM   1404  O   PRO B 201       3.547  52.122 -12.545  1.00  3.78           O
ATOM   1405  CB  PRO B 201       6.155  52.057 -10.594  1.00  3.30           C
ATOM   1406  CG  PRO B 201       6.493  50.671 -10.114  1.00  3.37           C
ATOM   1407  CD  PRO B 201       5.239  49.856 -10.443  1.00  3.27           C
ATOM   1408  N   ARG B 202       4.049  54.167 -11.717  1.00  3.62           N
ATOM   1409  CA  ARG B 202       3.817  54.819 -13.025  1.00  3.81           C
ATOM   1410  C   ARG B 202       4.932  54.421 -14.016  1.00  3.95           C
ATOM   1411  O   ARG B 202       6.066  54.105 -13.642  1.00  4.04           O
ATOM   1412  CB  ARG B 202       3.676  56.328 -12.921  1.00  3.69           C
ATOM   1413  CG  ARG B 202       2.494  56.715 -12.043  1.00  3.53           C
ATOM   1414  CD  ARG B 202       2.182  58.230 -12.271  1.00  3.49           C
ATOM   1415  NE  ARG B 202       1.053  58.633 -11.417  1.00  3.81           N
ATOM   1416  CZ  ARG B 202       1.182  59.045 -10.145  1.00  3.48           C
ATOM   1417  NH1 ARG B 202       2.380  59.110  -9.532  1.00  4.13           N
ATOM   1418  NH2 ARG B 202       0.022  59.299  -9.472  1.00  3.97           N
ATOM   1419  N   LEU B 203       4.560  54.384 -15.282  1.00  4.03           N
ATOM   1420  CA  LEU B 203       5.474  53.864 -16.335  1.00  4.07           C
ATOM   1421  C   LEU B 203       5.624  54.864 -17.491  1.00  4.32           C
ATOM   1422  O   LEU B 203       6.739  55.058 -18.010  1.00  4.30           O
ATOM   1423  CB  LEU B 203       4.912  52.516 -16.875  1.00  4.28           C
ATOM   1424  CG  LEU B 203       5.604  51.972 -18.127  1.00  4.15           C
ATOM   1425  CD1 LEU B 203       7.092  51.726 -17.950  1.00  4.69           C
ATOM   1426  CD2 LEU B 203       4.909  50.720 -18.588  1.00  4.43           C
ATOM   1427  N   GLY B 204       4.506  55.389 -17.972  1.00  4.26           N
ATOM   1428  CA  GLY B 204       4.503  56.267 -19.154  1.00  4.33           C
ATOM   1429  C   GLY B 204       3.784  57.591 -18.993  1.00  4.21           C
ATOM   1430  O   GLY B 204       3.281  57.924 -17.902  1.00  4.37           O
ATOM   1431  N   ASN B 205       3.782  58.356 -20.088  1.00  4.22           N
ATOM   1432  CA  ASN B 205       3.166  59.694 -20.035  1.00  4.59           C
ATOM   1433  C   ASN B 205       1.683  59.608 -20.340  1.00  4.60           C
ATOM   1434  O   ASN B 205       1.169  58.500 -20.543  1.00  4.61           O
ATOM   1435  CB  ASN B 205       3.914  60.663 -21.012  1.00  4.74           C
ATOM   1436  CG  ASN B 205       3.817  60.271 -22.483  1.00  4.90           C
ATOM   1437  OD1 ASN B 205       3.325  59.217 -22.884  1.00  4.73           O
ATOM   1438  ND2 ASN B 205       4.346  61.158 -23.320  1.00  5.46           N
ATOM   1439  N   PRO B 206       0.956  60.738 -20.407  1.00  4.79           N
ATOM   1440  CA  PRO B 206      -0.504  60.623 -20.651  1.00  4.89           C
ATOM   1441  C   PRO B 206      -0.826  59.983 -21.991  1.00  4.95           C
ATOM   1442  O   PRO B 206      -1.809  59.227 -22.080  1.00  4.84           O
ATOM   1443  CB  PRO B 206      -0.971  62.077 -20.554  1.00  4.84           C
ATOM   1444  CG  PRO B 206       0.005  62.718 -19.578  1.00  5.04           C
ATOM   1445  CD  PRO B 206       1.348  62.088 -19.919  1.00  5.14           C
ATOM   1446  N   THR B 207      -0.033  60.225 -23.056  1.00  5.00           N
ATOM   1447  CA  THR B 207      -0.249  59.521 -24.344  1.00  5.11           C
ATOM   1448  C   THR B 207      -0.171  58.015 -24.137  1.00  4.74           C
ATOM   1449  O   THR B 207      -1.047  57.249 -24.610  1.00  4.75           O
ATOM   1450  CB  THR B 207       0.814  59.995 -25.321  1.00  5.59           C
ATOM   1451  OG1 THR B 207       0.533  61.402 -25.621  1.00  6.21           O
ATOM   1452  CG2 THR B 207       0.761  59.240 -26.625  1.00  6.18           C
ATOM   1453  N   PHE B 208       0.882  57.569 -23.440  1.00  4.27           N
ATOM   1454  CA  PHE B 208       0.959  56.138 -23.123  1.00  4.34           C
ATOM   1455  C   PHE B 208      -0.230  55.593 -22.328  1.00  4.16           C
ATOM   1456  O   PHE B 208      -0.825  54.553 -22.697  1.00  3.83           O
ATOM   1457  CB  PHE B 208       2.272  55.839 -22.384  1.00  4.11           C
ATOM   1458  CG  PHE B 208       2.387  54.379 -21.968  1.00  4.16           C
ATOM   1459  CD1 PHE B 208       2.741  53.401 -22.905  1.00  4.32           C
ATOM   1460  CD2 PHE B 208       2.119  53.997 -20.646  1.00  4.15           C
ATOM   1461  CE1 PHE B 208       2.828  52.049 -22.524  1.00  4.16           C
ATOM   1462  CE2 PHE B 208       2.268  52.667 -20.271  1.00  3.98           C
ATOM   1463  CZ  PHE B 208       2.598  51.685 -21.211  1.00  4.34           C
ATOM   1464  N   ALA B 209      -0.572  56.283 -21.238  1.00  4.22           N
ATOM   1465  CA  ALA B 209      -1.672  55.805 -20.355  1.00  4.49           C
ATOM   1466  C   ALA B 209      -2.988  55.648 -21.148  1.00  4.52           C
ATOM   1467  O   ALA B 209      -3.709  54.671 -20.993  1.00  4.39           O
ATOM   1468  CB  ALA B 209      -1.901  56.794 -19.201  1.00  5.02           C
ATOM   1469  N   SER B 210      -3.311  56.637 -21.989  1.00  4.76           N
ATOM   1470  CA  SER B 210      -4.571  56.530 -22.757  1.00  4.89           C
ATOM   1471  C   SER B 210      -4.458  55.460 -23.826  1.00  4.77           C
ATOM   1472  O   SER B 210      -5.479  54.820 -24.161  1.00  5.14           O
ATOM   1473  CB  SER B 210      -4.920  57.881 -23.385  1.00  5.34           C
ATOM   1474  OG  SER B 210      -5.258  58.761 -22.315  1.00  6.18           O
ATOM   1475  N   PHE B 211      -3.260  55.207 -24.358  1.00  4.49           N
ATOM   1476  CA  PHE B 211      -3.104  54.115 -25.305  1.00  4.69           C
ATOM   1477  C   PHE B 211      -3.261  52.757 -24.635  1.00  4.81           C
ATOM   1478  O   PHE B 211      -3.803  51.835 -25.230  1.00  5.10           O
ATOM   1479  CB  PHE B 211      -1.745  54.264 -26.015  1.00  4.86           C
ATOM   1480  CG  PHE B 211      -1.609  53.390 -27.259  1.00  5.02           C
ATOM   1481  CD1 PHE B 211      -2.478  53.503 -28.364  1.00  5.55           C
ATOM   1482  CD2 PHE B 211      -0.536  52.481 -27.337  1.00  5.46           C
ATOM   1483  CE1 PHE B 211      -2.264  52.720 -29.509  1.00  5.64           C
ATOM   1484  CE2 PHE B 211      -0.323  51.710 -28.504  1.00  5.32           C
ATOM   1485  CZ  PHE B 211      -1.166  51.851 -29.587  1.00  5.77           C
ATOM   1486  N   VAL B 212      -2.772  52.608 -23.386  1.00  4.41           N
ATOM   1487  CA  VAL B 212      -3.061  51.381 -22.630  1.00  4.45           C
ATOM   1488  C   VAL B 212      -4.553  51.157 -22.545  1.00  4.80           C
ATOM   1489  O   VAL B 212      -5.035  50.016 -22.819  1.00  4.48           O
ATOM   1490  CB  VAL B 212      -2.445  51.485 -21.202  1.00  4.29           C
ATOM   1491  CG1 VAL B 212      -2.934  50.293 -20.391  1.00  4.37           C
ATOM   1492  CG2 VAL B 212      -0.901  51.463 -21.300  1.00  4.69           C
ATOM   1493  N   ASP B 213      -5.302  52.222 -22.195  1.00  4.88           N
ATOM   1494  CA  ASP B 213      -6.762  52.029 -22.149  1.00  5.29           C
ATOM   1495  C   ASP B 213      -7.312  51.560 -23.485  1.00  5.55           C
ATOM   1496  O   ASP B 213      -8.152  50.666 -23.503  1.00  6.20           O
ATOM   1497  CB  ASP B 213      -7.436  53.368 -21.772  1.00  5.07           C
ATOM   1498  CG  ASP B 213      -7.094  53.835 -20.369  1.00  5.11           C
ATOM   1499  OD1 ASP B 213      -6.518  53.086 -19.586  1.00  5.64           O
ATOM   1500  OD2 ASP B 213      -7.503  54.967 -20.042  1.00  5.49           O
ATOM   1501  N   GLN B 214      -6.848  52.156 -24.574  1.00  6.04           N
ATOM   1502  CA  GLN B 214      -7.392  51.817 -25.896  1.00  6.88           C
ATOM   1503  C   GLN B 214      -7.080  50.385 -26.238  1.00  6.60           C
ATOM   1504  O   GLN B 214      -7.925  49.691 -26.829  1.00  7.85           O
ATOM   1505  CB  GLN B 214      -6.762  52.776 -26.922  1.00  9.06           C
ATOM   1506  CG  GLN B 214      -7.153  52.527 -28.363  1.00 11.72           C
ATOM   1507  CD  GLN B 214      -6.299  53.350 -29.326  1.00 15.27           C
ATOM   1508  OE1 GLN B 214      -5.760  54.432 -28.984  1.00 17.49           O
ATOM   1509  NE2 GLN B 214      -6.123  52.815 -30.535  1.00 17.32           N
ATOM   1510  N   LYS B 215      -5.869  49.916 -25.915  1.00  6.14           N
ATOM   1511  CA  LYS B 215      -5.450  48.607 -26.449  1.00  6.66           C
ATOM   1512  C   LYS B 215      -5.731  47.444 -25.501  1.00  6.04           C
ATOM   1513  O   LYS B 215      -6.000  46.320 -25.969  1.00  7.13           O
ATOM   1514  CB  LYS B 215      -3.952  48.645 -26.747  1.00  7.33           C
ATOM   1515  CG  LYS B 215      -3.580  49.620 -27.892  1.00  9.01           C
ATOM   1516  CD  LYS B 215      -4.316  49.392 -29.201  1.00 11.60           C
ATOM   1517  CE  LYS B 215      -4.119  48.037 -29.792  1.00 14.94           C
ATOM   1518  NZ  LYS B 215      -4.486  48.219 -31.269  1.00 19.39           N
ATOM   1519  N   ILE B 216      -5.618  47.659 -24.194  1.00  5.67           N
ATOM   1520  CA  ILE B 216      -5.799  46.563 -23.223  1.00  5.26           C
ATOM   1521  C   ILE B 216      -6.683  46.948 -22.029  1.00  5.03           C
ATOM   1522  O   ILE B 216      -6.676  46.214 -21.007  1.00  4.72           O
ATOM   1523  CB  ILE B 216      -4.444  45.982 -22.687  1.00  5.00           C
ATOM   1524  CG1 ILE B 216      -3.689  47.032 -21.825  1.00  5.38           C
ATOM   1525  CG2 ILE B 216      -3.576  45.429 -23.809  1.00  5.28           C
ATOM   1526  CD1 ILE B 216      -2.536  46.360 -21.083  1.00  5.58           C
ATOM   1527  N   GLY B 217      -7.487  48.038 -22.148  1.00  5.25           N
ATOM   1528  CA  GLY B 217      -8.217  48.477 -20.979  1.00  5.68           C
ATOM   1529  C   GLY B 217      -9.070  47.424 -20.322  1.00  6.43           C
ATOM   1530  O   GLY B 217      -9.049  47.332 -19.100  1.00  6.44           O
ATOM   1531  N   ASP B 218      -9.794  46.605 -21.081  1.00  6.95           N
ATOM   1532  CA  ASP B 218     -10.626  45.577 -20.418  1.00  7.99           C
ATOM   1533  C   ASP B 218      -9.882  44.332 -19.983  1.00  7.47           C
ATOM   1534  O   ASP B 218     -10.462  43.380 -19.393  1.00  8.14           O
ATOM   1535  CB  ASP B 218     -11.880  45.218 -21.251  1.00 10.41           C
ATOM   1536  CG  ASP B 218     -11.592  44.557 -22.517  1.00 14.87           C
ATOM   1537  OD1 ASP B 218     -12.591  44.353 -23.278  1.00 22.11           O
ATOM   1538  OD2 ASP B 218     -10.451  44.169 -22.825  1.00 17.59           O
ATOM   1539  N   LYS B 219      -8.556  44.325 -20.231  1.00  6.31           N
ATOM   1540  CA  LYS B 219      -7.708  43.196 -19.822  1.00  6.13           C
ATOM   1541  C   LYS B 219      -6.811  43.607 -18.669  1.00  5.20           C
ATOM   1542  O   LYS B 219      -6.113  42.765 -18.071  1.00  5.52           O
ATOM   1543  CB  LYS B 219      -6.803  42.844 -21.038  1.00  6.47           C
ATOM   1544  CG  LYS B 219      -7.560  42.472 -22.286  1.00  7.62           C
ATOM   1545  CD  LYS B 219      -6.641  42.198 -23.464  1.00  9.68           C
ATOM   1546  CE  LYS B 219      -7.548  41.496 -24.485  1.00 14.05           C
ATOM   1547  NZ  LYS B 219      -6.955  41.485 -25.807  1.00 18.47           N
ATOM   1548  N   PHE B 220      -6.851  44.893 -18.318  1.00  5.17           N
ATOM   1549  CA  PHE B 220      -5.881  45.494 -17.360  1.00  4.87           C
ATOM   1550  C   PHE B 220      -6.381  45.371 -15.925  1.00  4.84           C
ATOM   1551  O   PHE B 220      -7.537  45.721 -15.627  1.00  5.68           O
ATOM   1552  CB  PHE B 220      -5.704  46.997 -17.756  1.00  4.40           C
ATOM   1553  CG  PHE B 220      -4.852  47.816 -16.837  1.00  4.21           C
ATOM   1554  CD1 PHE B 220      -3.462  47.765 -16.902  1.00  4.11           C
ATOM   1555  CD2 PHE B 220      -5.467  48.723 -15.960  1.00  3.96           C
ATOM   1556  CE1 PHE B 220      -2.728  48.543 -16.036  1.00  4.15           C
ATOM   1557  CE2 PHE B 220      -4.712  49.555 -15.110  1.00  3.98           C
ATOM   1558  CZ  PHE B 220      -3.331  49.443 -15.150  1.00  4.06           C
ATOM   1559  N   HIS B 221      -5.529  44.887 -15.005  1.00  4.73           N
ATOM   1560  CA  HIS B 221      -5.895  44.811 -13.566  1.00  4.45           C
ATOM   1561  C   HIS B 221      -4.722  45.258 -12.742  1.00  4.34           C
ATOM   1562  O   HIS B 221      -3.689  44.583 -12.681  1.00  5.91           O
ATOM   1563  CB  HIS B 221      -6.277  43.395 -13.186  1.00  4.55           C
ATOM   1564  CG  HIS B 221      -7.305  42.784 -14.084  1.00  4.62           C
ATOM   1565  ND1 HIS B 221      -6.977  42.225 -15.308  1.00  4.90           N
ATOM   1566  CD2 HIS B 221      -8.687  42.651 -13.947  1.00  4.97           C
ATOM   1567  CE1 HIS B 221      -8.118  41.769 -15.891  1.00  4.91           C
ATOM   1568  NE2 HIS B 221      -9.153  42.061 -15.075  1.00  5.47           N
ATOM   1569  N   SER B 222      -4.872  46.411 -12.112  1.00  3.90           N
ATOM   1570  CA  SER B 222      -3.882  46.992 -11.180  1.00  3.87           C
ATOM   1571  C   SER B 222      -4.434  46.909  -9.793  1.00  3.73           C
ATOM   1572  O   SER B 222      -5.527  47.413  -9.519  1.00  3.99           O
ATOM   1573  CB  SER B 222      -3.658  48.446 -11.587  1.00  3.91           C
ATOM   1574  OG  SER B 222      -2.794  49.075 -10.640  1.00  4.56           O
ATOM   1575  N   ILE B 223      -3.708  46.191  -8.944  1.00  3.83           N
ATOM   1576  CA  ILE B 223      -4.102  45.927  -7.575  1.00  4.26           C
ATOM   1577  C   ILE B 223      -3.159  46.665  -6.624  1.00  4.23           C
ATOM   1578  O   ILE B 223      -1.941  46.462  -6.691  1.00  4.23           O
ATOM   1579  CB  ILE B 223      -4.017  44.398  -7.295  1.00  4.68           C
ATOM   1580  CG1 ILE B 223      -4.660  43.540  -8.434  1.00  4.92           C
ATOM   1581  CG2 ILE B 223      -4.671  44.127  -5.945  1.00  5.47           C
ATOM   1582  CD1 ILE B 223      -6.074  43.906  -8.771  1.00  5.06           C
ATOM   1583  N   ILE B 224      -3.701  47.527  -5.762  1.00  3.96           N
ATOM   1584  CA  ILE B 224      -2.892  48.313  -4.825  1.00  4.34           C
ATOM   1585  C   ILE B 224      -3.340  47.941  -3.419  1.00  4.50           C
ATOM   1586  O   ILE B 224      -4.540  47.984  -3.142  1.00  4.61           O
ATOM   1587  CB  ILE B 224      -3.112  49.816  -5.055  1.00  4.51           C
ATOM   1588  CG1 ILE B 224      -2.673  50.198  -6.509  1.00  5.04           C
ATOM   1589  CG2 ILE B 224      -2.304  50.601  -3.995  1.00  4.76           C
ATOM   1590  CD1 ILE B 224      -2.898  51.656  -6.895  1.00  5.52           C
ATOM   1591  N   ASN B 225      -2.419  47.594  -2.574  1.00  4.46           N
ATOM   1592  CA  ASN B 225      -2.719  47.180  -1.201  1.00  4.24           C
ATOM   1593  C   ASN B 225      -2.457  48.307  -0.222  1.00  4.19           C
ATOM   1594  O   ASN B 225      -1.328  48.799  -0.065  1.00  4.29           O
ATOM   1595  CB  ASN B 225      -1.848  45.989  -0.827  1.00  4.25           C
ATOM   1596  CG  ASN B 225      -2.294  45.364   0.470  1.00  4.51           C
ATOM   1597  OD1 ASN B 225      -3.474  45.253   0.762  1.00  5.31           O
ATOM   1598  ND2 ASN B 225      -1.311  44.909   1.249  1.00  4.64           N
ATOM   1599  N   GLY B 226      -3.520  48.698   0.507  1.00  4.00           N
ATOM   1600  CA  GLY B 226      -3.367  49.520   1.738  1.00  4.18           C
ATOM   1601  C   GLY B 226      -2.651  50.853   1.523  1.00  3.99           C
ATOM   1602  O   GLY B 226      -3.053  51.717   0.666  1.00  4.60           O
ATOM   1603  N   ARG B 227      -1.570  51.001   2.277  1.00  4.60           N
ATOM   1604  CA  ARG B 227      -0.820  52.230   2.309  1.00  4.91           C
ATOM   1605  C   ARG B 227       0.430  52.245   1.432  1.00  4.64           C
ATOM   1606  O   ARG B 227       1.244  53.151   1.532  1.00  4.47           O
ATOM   1607  CB  ARG B 227      -0.421  52.579   3.779  1.00  5.24           C
ATOM   1608  CG  ARG B 227      -1.664  53.068   4.589  1.00  5.73           C
ATOM   1609  CD  ARG B 227      -1.302  53.253   6.056  1.00  6.34           C
ATOM   1610  NE  ARG B 227      -0.265  54.324   6.200  1.00  6.56           N
ATOM   1611  CZ  ARG B 227       0.563  54.412   7.245  1.00  7.26           C
ATOM   1612  NH1 ARG B 227       0.581  53.467   8.199  1.00  8.28           N
ATOM   1613  NH2 ARG B 227       1.442  55.437   7.319  1.00  7.90           N
ATOM   1614  N   ASP B 228       0.540  51.281   0.504  1.00  4.70           N
ATOM   1615  CA  ASP B 228       1.664  51.209  -0.437  1.00  4.40           C
ATOM   1616  C   ASP B 228       1.911  52.565  -1.139  1.00  4.34           C
ATOM   1617  O   ASP B 228       0.986  53.151  -1.734  1.00  4.48           O
ATOM   1618  CB  ASP B 228       1.309  50.179  -1.490  1.00  4.24           C
ATOM   1619  CG  ASP B 228       2.476  49.820  -2.381  1.00  4.34           C
ATOM   1620  OD1 ASP B 228       3.594  50.374  -2.234  1.00  4.23           O
ATOM   1621  OD2 ASP B 228       2.285  48.935  -3.277  1.00  4.41           O
ATOM   1622  N   TRP B 229       3.152  53.042  -1.030  1.00  4.48           N
ATOM   1623  CA  TRP B 229       3.570  54.269  -1.740  1.00  4.57           C
ATOM   1624  C   TRP B 229       4.000  54.036  -3.166  1.00  5.00           C
ATOM   1625  O   TRP B 229       4.108  55.005  -3.924  1.00  5.09           O
ATOM   1626  CB  TRP B 229       4.716  54.946  -0.945  1.00  5.36           C
ATOM   1627  CG  TRP B 229       5.956  54.149  -0.904  1.00  5.87           C
ATOM   1628  CD1 TRP B 229       6.303  53.170   0.040  1.00  6.11           C
ATOM   1629  CD2 TRP B 229       7.114  54.173  -1.869  1.00  6.52           C
ATOM   1630  NE1 TRP B 229       7.557  52.644  -0.231  1.00  6.88           N
ATOM   1631  CE2 TRP B 229       8.088  53.215  -1.349  1.00  6.83           C
ATOM   1632  CE3 TRP B 229       7.418  54.918  -2.989  1.00  7.04           C
ATOM   1633  CZ2 TRP B 229       9.324  52.972  -1.985  1.00  7.76           C
ATOM   1634  CZ3 TRP B 229       8.653  54.707  -3.607  1.00  7.50           C
ATOM   1635  CH2 TRP B 229       9.586  53.746  -3.116  1.00  7.77           C
ATOM   1636  N   VAL B 230       4.315  52.810  -3.535  1.00  4.63           N
ATOM   1637  CA  VAL B 230       4.970  52.640  -4.881  1.00  4.66           C
ATOM   1638  C   VAL B 230       4.101  53.109  -6.071  1.00  4.60           C
ATOM   1639  O   VAL B 230       4.645  53.691  -7.006  1.00  4.16           O
ATOM   1640  CB  VAL B 230       5.449  51.195  -5.035  1.00  4.92           C
ATOM   1641  CG1 VAL B 230       5.930  50.941  -6.489  1.00  5.02           C
ATOM   1642  CG2 VAL B 230       6.585  50.941  -4.025  1.00  5.27           C
ATOM   1643  N   PRO B 231       2.776  52.984  -6.034  1.00  4.38           N
ATOM   1644  CA  PRO B 231       1.977  53.538  -7.134  1.00  4.45           C
ATOM   1645  C   PRO B 231       1.948  55.055  -7.251  1.00  4.55           C
ATOM   1646  O   PRO B 231       1.294  55.599  -8.176  1.00  4.52           O
ATOM   1647  CB  PRO B 231       0.534  52.990  -6.861  1.00  4.87           C
ATOM   1648  CG  PRO B 231       0.836  51.699  -6.136  1.00  4.63           C
ATOM   1649  CD  PRO B 231       1.981  52.037  -5.221  1.00  4.66           C
ATOM   1650  N   THR B 232       2.554  55.763  -6.302  1.00  4.65           N
ATOM   1651  CA  THR B 232       2.691  57.233  -6.418  1.00  4.68           C
ATOM   1652  C   THR B 232       3.998  57.699  -7.094  1.00  4.87           C
ATOM   1653  O   THR B 232       4.228  58.914  -7.224  1.00  5.11           O
ATOM   1654  CB  THR B 232       2.618  57.913  -4.998  1.00  4.89           C
ATOM   1655  OG1 THR B 232       3.813  57.654  -4.263  1.00  5.16           O
ATOM   1656  CG2 THR B 232       1.347  57.434  -4.219  1.00  5.41           C
ATOM   1657  N   VAL B 233       4.855  56.749  -7.508  1.00  4.56           N
ATOM   1658  CA AVAL B 233       6.126  57.135  -8.114  0.50  4.80           C
ATOM   1659  CA BVAL B 233       6.158  57.080  -8.054  0.50  4.85           C
ATOM   1660  C   VAL B 233       6.308  56.399  -9.421  1.00  4.78           C
ATOM   1661  O   VAL B 233       5.771  55.344  -9.616  1.00  5.13           O
ATOM   1662  CB AVAL B 233       7.355  56.819  -7.216  0.50  4.98           C
ATOM   1663  CB BVAL B 233       7.260  56.599  -7.070  0.50  4.99           C
ATOM   1664  CG1AVAL B 233       7.351  57.694  -5.950  0.50  5.25           C
ATOM   1665  CG1BVAL B 233       8.640  56.959  -7.626  0.50  5.26           C
ATOM   1666  CG2AVAL B 233       7.491  55.325  -6.959  0.50  5.00           C
ATOM   1667  CG2BVAL B 233       7.035  57.264  -5.696  0.50  5.46           C
ATOM   1668  N   PRO B 234       7.032  57.023 -10.371  1.00  4.62           N
ATOM   1669  CA  PRO B 234       7.439  58.442 -10.356  1.00  4.57           C
ATOM   1670  C   PRO B 234       6.200  59.338 -10.343  1.00  4.53           C
ATOM   1671  O   PRO B 234       5.102  58.903 -10.697  1.00  4.52           O
ATOM   1672  CB  PRO B 234       8.203  58.585 -11.691  1.00  4.63           C
ATOM   1673  CG  PRO B 234       7.596  57.517 -12.599  1.00  4.49           C
ATOM   1674  CD  PRO B 234       7.418  56.342 -11.635  1.00  4.42           C
ATOM   1675  N   PRO B 235       6.388  60.569  -9.897  1.00  4.62           N
ATOM   1676  CA  PRO B 235       5.247  61.473  -9.687  1.00  4.62           C
ATOM   1677  C   PRO B 235       4.667  62.057 -10.992  1.00  4.80           C
ATOM   1678  O   PRO B 235       5.357  62.120 -12.048  1.00  5.09           O
ATOM   1679  CB  PRO B 235       5.901  62.625  -8.857  1.00  4.94           C
ATOM   1680  CG  PRO B 235       7.302  62.642  -9.375  1.00  5.16           C
ATOM   1681  CD  PRO B 235       7.678  61.153  -9.505  1.00  4.72           C
ATOM   1682  N   ARG B 236       3.407  62.477 -10.914  1.00  4.91           N
ATOM   1683  CA  ARG B 236       2.740  63.119 -12.062  1.00  5.27           C
ATOM   1684  C   ARG B 236       3.480  64.394 -12.545  1.00  5.71           C
ATOM   1685  O   ARG B 236       3.443  64.681 -13.730  1.00  6.57           O
ATOM   1686  CB  ARG B 236       1.314  63.496 -11.672  1.00  5.90           C
ATOM   1687  CG  ARG B 236       0.523  62.245 -11.247  1.00  6.35           C
ATOM   1688  CD  ARG B 236      -0.959  62.629 -11.022  1.00  6.51           C
ATOM   1689  NE  ARG B 236      -1.652  62.786 -12.270  1.00  6.86           N
ATOM   1690  CZ  ARG B 236      -2.938  63.147 -12.325  1.00  6.63           C
ATOM   1691  NH1 ARG B 236      -3.583  63.371 -11.163  1.00  7.77           N
ATOM   1692  NH2 ARG B 236      -3.567  63.277 -13.505  1.00  7.42           N
ATOM   1693  N   ALA B 237       4.104  65.111 -11.617  1.00  5.53           N
ATOM   1694  CA  ALA B 237       4.848  66.338 -11.981  1.00  5.86           C
ATOM   1695  C   ALA B 237       6.061  66.037 -12.895  1.00  5.65           C
ATOM   1696  O   ALA B 237       6.634  66.983 -13.497  1.00  6.50           O
ATOM   1697  CB  ALA B 237       5.310  67.039 -10.738  1.00  6.47           C
ATOM   1698  N   LEU B 238       6.478  64.770 -13.035  1.00  5.86           N
ATOM   1699  CA  LEU B 238       7.474  64.395 -14.039  1.00  5.95           C
ATOM   1700  C   LEU B 238       6.854  63.916 -15.376  1.00  5.66           C
ATOM   1701  O   LEU B 238       7.558  63.369 -16.231  1.00  6.65           O
ATOM   1702  CB  LEU B 238       8.469  63.433 -13.428  1.00  6.28           C
ATOM   1703  CG  LEU B 238       9.439  64.082 -12.411  1.00  7.39           C
ATOM   1704  CD1 LEU B 238      10.384  63.072 -11.739  1.00  8.90           C
ATOM   1705  CD2 LEU B 238      10.271  65.214 -12.992  1.00  8.59           C
ATOM   1706  N   GLY B 239       5.553  64.145 -15.534  1.00  5.13           N
ATOM   1707  CA  GLY B 239       4.869  63.811 -16.763  1.00  5.18           C
ATOM   1708  C   GLY B 239       4.325  62.394 -16.854  1.00  4.66           C
ATOM   1709  O   GLY B 239       4.076  61.917 -17.965  1.00  5.10           O
ATOM   1710  N   TYR B 240       4.197  61.693 -15.697  1.00  4.41           N
ATOM   1711  CA  TYR B 240       3.757  60.301 -15.699  1.00  4.35           C
ATOM   1712  C   TYR B 240       2.298  60.210 -15.297  1.00  4.38           C
ATOM   1713  O   TYR B 240       1.801  60.955 -14.464  1.00  4.84           O
ATOM   1714  CB  TYR B 240       4.635  59.523 -14.725  1.00  4.54           C
ATOM   1715  CG  TYR B 240       6.034  59.312 -15.213  1.00  4.44           C
ATOM   1716  CD1 TYR B 240       6.280  58.303 -16.116  1.00  4.43           C
ATOM   1717  CD2 TYR B 240       7.097  60.122 -14.810  1.00  4.59           C
ATOM   1718  CE1 TYR B 240       7.558  58.063 -16.592  1.00  4.32           C
ATOM   1719  CE2 TYR B 240       8.409  59.867 -15.277  1.00  4.35           C
ATOM   1720  CZ  TYR B 240       8.620  58.862 -16.186  1.00  4.57           C
ATOM   1721  OH  TYR B 240       9.890  58.551 -16.630  1.00  4.83           O
ATOM   1722  N   GLN B 241       1.602  59.229 -15.878  1.00  4.26           N
ATOM   1723  CA  GLN B 241       0.146  59.051 -15.701  1.00  4.44           C
ATOM   1724  C   GLN B 241      -0.158  57.559 -15.710  1.00  4.20           C
ATOM   1725  O   GLN B 241       0.345  56.836 -16.590  1.00  4.22           O
ATOM   1726  CB  GLN B 241      -0.552  59.738 -16.903  1.00  4.54           C
ATOM   1727  CG  GLN B 241      -2.098  59.644 -16.899  1.00  4.66           C
ATOM   1728  CD  GLN B 241      -2.782  60.836 -16.239  1.00  5.11           C
ATOM   1729  OE1 GLN B 241      -2.155  61.650 -15.568  1.00  6.30           O
ATOM   1730  NE2 GLN B 241      -4.105  60.848 -16.359  1.00  5.35           N
ATOM   1731  N   HIS B 242      -0.962  57.084 -14.766  1.00  3.96           N
ATOM   1732  CA  HIS B 242      -1.458  55.700 -14.824  1.00  3.96           C
ATOM   1733  C   HIS B 242      -2.561  55.526 -15.857  1.00  4.12           C
ATOM   1734  O   HIS B 242      -3.340  56.465 -16.104  1.00  4.23           O
ATOM   1735  CB  HIS B 242      -2.058  55.290 -13.468  1.00  3.98           C
ATOM   1736  CG  HIS B 242      -1.044  54.932 -12.409  1.00  3.87           C
ATOM   1737  ND1 HIS B 242      -0.237  53.835 -12.502  1.00  3.95           N
ATOM   1738  CD2 HIS B 242      -0.814  55.491 -11.181  1.00  3.98           C
ATOM   1739  CE1 HIS B 242       0.508  53.720 -11.390  1.00  4.03           C
ATOM   1740  NE2 HIS B 242       0.149  54.703 -10.547  1.00  4.17           N
ATOM   1741  N   PRO B 243      -2.706  54.308 -16.398  1.00  3.87           N
ATOM   1742  CA  PRO B 243      -3.960  53.954 -17.145  1.00  4.10           C
ATOM   1743  C   PRO B 243      -5.201  53.997 -16.255  1.00  4.21           C
ATOM   1744  O   PRO B 243      -5.100  54.140 -15.019  1.00  4.44           O
ATOM   1745  CB  PRO B 243      -3.702  52.492 -17.581  1.00  4.09           C
ATOM   1746  CG  PRO B 243      -2.181  52.272 -17.408  1.00  4.08           C
ATOM   1747  CD  PRO B 243      -1.804  53.127 -16.212  1.00  3.97           C
ATOM   1748  N   SER B 244      -6.349  53.801 -16.899  1.00  4.32           N
ATOM   1749  CA  SER B 244      -7.569  53.798 -16.100  1.00  4.51           C
ATOM   1750  C   SER B 244      -7.734  52.555 -15.216  1.00  4.55           C
ATOM   1751  O   SER B 244      -7.494  51.374 -15.665  1.00  4.59           O
ATOM   1752  CB  SER B 244      -8.786  53.812 -17.054  1.00  4.90           C
ATOM   1753  OG  SER B 244      -8.896  55.045 -17.756  1.00  5.43           O
ATOM   1754  N   ASP B 245      -8.260  52.824 -14.026  1.00  4.29           N
ATOM   1755  CA  ASP B 245      -8.823  51.822 -13.059  1.00  4.68           C
ATOM   1756  C   ASP B 245      -7.760  51.217 -12.201  1.00  4.63           C
ATOM   1757  O   ASP B 245      -6.687  50.786 -12.677  1.00  4.53           O
ATOM   1758  CB  ASP B 245      -9.615  50.681 -13.728  1.00  5.06           C
ATOM   1759  CG  ASP B 245     -10.841  51.129 -14.491  1.00  5.72           C
ATOM   1760  OD1 ASP B 245     -11.156  52.318 -14.614  1.00  5.86           O
ATOM   1761  OD2 ASP B 245     -11.494  50.222 -15.033  1.00  8.19           O
ATOM   1762  N   TYR B 246      -8.079  51.069 -10.922  1.00  4.41           N
ATOM   1763  CA  TYR B 246      -7.368  50.109 -10.074  1.00  4.38           C
ATOM   1764  C   TYR B 246      -8.270  49.624  -8.990  1.00  4.36           C
ATOM   1765  O   TYR B 246      -9.237  50.282  -8.680  1.00  4.27           O
ATOM   1766  CB  TYR B 246      -6.067  50.710  -9.505  1.00  4.55           C
ATOM   1767  CG  TYR B 246      -6.188  51.951  -8.646  1.00  4.64           C
ATOM   1768  CD1 TYR B 246      -6.702  51.901  -7.318  1.00  4.89           C
ATOM   1769  CD2 TYR B 246      -5.706  53.179  -9.109  1.00  5.07           C
ATOM   1770  CE1 TYR B 246      -6.743  53.078  -6.538  1.00  5.15           C
ATOM   1771  CE2 TYR B 246      -5.761  54.353  -8.309  1.00  5.36           C
ATOM   1772  CZ  TYR B 246      -6.284  54.266  -7.068  1.00  5.12           C
ATOM   1773  OH  TYR B 246      -6.260  55.453  -6.329  1.00  5.80           O
ATOM   1774  N   VAL B 247      -7.949  48.472  -8.472  1.00  4.23           N
ATOM   1775  CA  VAL B 247      -8.627  47.960  -7.257  1.00  4.59           C
ATOM   1776  C   VAL B 247      -7.723  48.191  -6.043  1.00  4.66           C
ATOM   1777  O   VAL B 247      -6.551  47.756  -6.046  1.00  4.72           O
ATOM   1778  CB  VAL B 247      -9.064  46.498  -7.438  1.00  5.01           C
ATOM   1779  CG1 VAL B 247      -9.377  45.799  -6.072  1.00  5.41           C
ATOM   1780  CG2 VAL B 247     -10.308  46.490  -8.332  1.00  5.57           C
ATOM   1781  N   TRP B 248      -8.246  48.927  -5.060  1.00  4.47           N
ATOM   1782  CA  TRP B 248      -7.528  49.254  -3.833  1.00  4.68           C
ATOM   1783  C   TRP B 248      -8.055  48.411  -2.698  1.00  4.72           C
ATOM   1784  O   TRP B 248      -9.277  48.493  -2.353  1.00  5.13           O
ATOM   1785  CB  TRP B 248      -7.715  50.747  -3.588  1.00  4.84           C
ATOM   1786  CG  TRP B 248      -7.020  51.319  -2.392  1.00  4.96           C
ATOM   1787  CD1 TRP B 248      -5.962  50.778  -1.712  1.00  4.96           C
ATOM   1788  CD2 TRP B 248      -7.329  52.592  -1.723  1.00  5.08           C
ATOM   1789  NE1 TRP B 248      -5.572  51.599  -0.655  1.00  5.42           N
ATOM   1790  CE2 TRP B 248      -6.392  52.705  -0.611  1.00  5.20           C
ATOM   1791  CE3 TRP B 248      -8.256  53.621  -1.945  1.00  5.03           C
ATOM   1792  CZ2 TRP B 248      -6.406  53.796   0.255  1.00  5.38           C
ATOM   1793  CZ3 TRP B 248      -8.241  54.729  -1.088  1.00  5.56           C
ATOM   1794  CH2 TRP B 248      -7.333  54.799  -0.007  1.00  5.61           C
ATOM   1795  N   ILE B 249      -7.188  47.561  -2.190  1.00  4.42           N
ATOM   1796  CA  ILE B 249      -7.488  46.728  -1.021  1.00  4.63           C
ATOM   1797  C   ILE B 249      -7.329  47.635   0.191  1.00  4.78           C
ATOM   1798  O   ILE B 249      -6.264  48.164   0.442  1.00  4.86           O
ATOM   1799  CB  ILE B 249      -6.501  45.577  -0.906  1.00  4.65           C
ATOM   1800  CG1 ILE B 249      -6.570  44.665  -2.146  1.00  5.08           C
ATOM   1801  CG2 ILE B 249      -6.807  44.738   0.380  1.00  4.76           C
ATOM   1802  CD1 ILE B 249      -5.429  43.657  -2.185  1.00  5.85           C
ATOM   1803  N   TYR B 250      -8.425  47.886   0.913  1.00  4.94           N
ATOM   1804  CA  TYR B 250      -8.337  48.815   2.058  1.00  5.79           C
ATOM   1805  C   TYR B 250      -9.394  48.432   3.117  1.00  5.92           C
ATOM   1806  O   TYR B 250     -10.595  48.338   2.795  1.00  6.46           O
ATOM   1807  CB  TYR B 250      -8.575  50.286   1.614  1.00  6.54           C
ATOM   1808  CG  TYR B 250      -8.251  51.213   2.776  1.00  7.57           C
ATOM   1809  CD1 TYR B 250      -6.952  51.631   2.970  1.00  7.81           C
ATOM   1810  CD2 TYR B 250      -9.232  51.543   3.730  1.00  9.04           C
ATOM   1811  CE1 TYR B 250      -6.590  52.453   4.035  1.00  9.29           C
ATOM   1812  CE2 TYR B 250      -8.872  52.374   4.792  1.00  9.88           C
ATOM   1813  CZ  TYR B 250      -7.561  52.782   4.923  1.00  9.31           C
ATOM   1814  OH  TYR B 250      -7.208  53.581   6.012  1.00 11.64           O
ATOM   1815  N   PRO B 251      -8.964  48.186   4.364  1.00  5.98           N
ATOM   1816  CA  PRO B 251      -7.587  48.291   4.847  1.00  5.93           C
ATOM   1817  C   PRO B 251      -6.619  47.324   4.175  1.00  5.33           C
ATOM   1818  O   PRO B 251      -7.012  46.258   3.659  1.00  5.15           O
ATOM   1819  CB  PRO B 251      -7.737  47.853   6.335  1.00  6.08           C
ATOM   1820  CG  PRO B 251      -9.100  48.397   6.678  1.00  6.15           C
ATOM   1821  CD  PRO B 251      -9.958  48.043   5.486  1.00  5.99           C
ATOM   1822  N   GLY B 252      -5.329  47.694   4.166  1.00  5.25           N
ATOM   1823  CA  GLY B 252      -4.273  46.800   3.660  1.00  5.21           C
ATOM   1824  C   GLY B 252      -4.341  45.432   4.260  1.00  5.14           C
ATOM   1825  O   GLY B 252      -4.552  45.304   5.457  1.00  5.63           O
ATOM   1826  N   ASN B 253      -4.111  44.402   3.453  1.00  5.10           N
ATOM   1827  CA  ASN B 253      -4.138  42.983   3.863  1.00  5.55           C
ATOM   1828  C   ASN B 253      -5.509  42.413   4.154  1.00  5.69           C
ATOM   1829  O   ASN B 253      -5.594  41.205   4.485  1.00  6.57           O
ATOM   1830  CB  ASN B 253      -3.180  42.633   5.045  1.00  5.35           C
ATOM   1831  CG  ASN B 253      -1.754  42.965   4.739  1.00  5.00           C
ATOM   1832  OD1 ASN B 253      -1.359  43.211   3.600  1.00  5.11           O
ATOM   1833  ND2 ASN B 253      -0.935  42.977   5.803  1.00  4.99           N
ATOM   1834  N   SER B 254      -6.539  43.240   4.016  1.00  6.54           N
ATOM   1835  CA  SER B 254      -7.908  42.747   4.292  1.00  6.69           C
ATOM   1836  C   SER B 254      -8.547  42.176   3.042  1.00  6.99           C
ATOM   1837  O   SER B 254      -7.987  42.249   1.939  1.00  6.61           O
ATOM   1838  CB  SER B 254      -8.819  43.881   4.865  1.00  6.35           C
ATOM   1839  OG  SER B 254      -9.329  44.739   3.809  1.00  6.48           O
ATOM   1840  N   THR B 255      -9.781  41.679   3.202  1.00  8.18           N
ATOM   1841  CA  THR B 255     -10.535  41.222   2.057  1.00  9.57           C
ATOM   1842  C   THR B 255     -11.462  42.291   1.509  1.00  9.57           C
ATOM   1843  O   THR B 255     -12.270  41.981   0.628  1.00 11.65           O
ATOM   1844  CB  THR B 255     -11.378  39.959   2.422  1.00 11.28           C
ATOM   1845  OG1 THR B 255     -12.181  40.254   3.567  1.00 13.29           O
ATOM   1846  CG2 THR B 255     -10.395  38.706   2.707  1.00 12.69           C
ATOM   1847  N   SER B 256     -11.391  43.528   2.012  1.00  7.81           N
ATOM   1848  CA  SER B 256     -12.260  44.606   1.536  1.00  7.65           C
ATOM   1849  C   SER B 256     -11.526  45.360   0.435  1.00  7.39           C
ATOM   1850  O   SER B 256     -10.389  45.808   0.645  1.00  7.57           O
ATOM   1851  CB  SER B 256     -12.523  45.598   2.685  1.00  8.49           C
ATOM   1852  OG  SER B 256     -13.297  44.889   3.661  1.00 10.99           O
ATOM   1853  N   ALA B 257     -12.153  45.499  -0.721  1.00  6.94           N
ATOM   1854  CA  ALA B 257     -11.536  46.214  -1.848  1.00  6.68           C
ATOM   1855  C   ALA B 257     -12.581  46.879  -2.703  1.00  7.05           C
ATOM   1856  O   ALA B 257     -13.697  46.390  -2.802  1.00  7.89           O
ATOM   1857  CB  ALA B 257     -10.737  45.197  -2.656  1.00  7.28           C
ATOM   1858  N   LYS B 258     -12.220  47.965  -3.380  1.00  6.32           N
ATOM   1859  CA  LYS B 258     -13.125  48.710  -4.287  1.00  6.97           C
ATOM   1860  C   LYS B 258     -12.350  49.035  -5.562  1.00  6.51           C
ATOM   1861  O   LYS B 258     -11.134  49.215  -5.535  1.00  6.62           O
ATOM   1862  CB  LYS B 258     -13.635  50.022  -3.683  1.00  8.49           C
ATOM   1863  CG  LYS B 258     -14.496  49.781  -2.430  1.00 11.08           C
ATOM   1864  CD  LYS B 258     -14.984  51.142  -1.951  1.00 14.93           C
ATOM   1865  CE  LYS B 258     -15.141  51.222  -0.437  1.00 20.30           C
ATOM   1866  NZ  LYS B 258     -16.295  52.125  -0.236  1.00 24.04           N
ATOM   1867  N   LEU B 259     -13.066  49.204  -6.669  1.00  6.06           N
ATOM   1868  CA  LEU B 259     -12.452  49.712  -7.891  1.00  5.80           C
ATOM   1869  C   LEU B 259     -12.598  51.217  -7.962  1.00  5.89           C
ATOM   1870  O   LEU B 259     -13.712  51.738  -7.853  1.00  5.87           O
ATOM   1871  CB  LEU B 259     -13.117  49.015  -9.094  1.00  6.37           C
ATOM   1872  CG  LEU B 259     -12.526  49.360 -10.479  1.00  7.28           C
ATOM   1873  CD1 LEU B 259     -12.555  48.157 -11.472  1.00  8.19           C
ATOM   1874  CD2 LEU B 259     -13.148  50.562 -11.131  1.00  8.08           C
ATOM   1875  N   TYR B 260     -11.503  51.921  -8.221  1.00  5.77           N
ATOM   1876  CA  TYR B 260     -11.494  53.368  -8.402  1.00  5.92           C
ATOM   1877  C   TYR B 260     -11.364  53.624  -9.892  1.00  5.64           C
ATOM   1878  O   TYR B 260     -10.296  53.388 -10.468  1.00  5.55           O
ATOM   1879  CB  TYR B 260     -10.346  53.970  -7.587  1.00  6.51           C
ATOM   1880  CG  TYR B 260     -10.698  54.022  -6.118  1.00  7.22           C
ATOM   1881  CD1 TYR B 260     -11.201  55.213  -5.599  1.00  9.08           C
ATOM   1882  CD2 TYR B 260     -10.657  52.860  -5.310  1.00  8.31           C
ATOM   1883  CE1 TYR B 260     -11.591  55.306  -4.285  1.00  9.98           C
ATOM   1884  CE2 TYR B 260     -11.100  52.950  -3.969  1.00  8.57           C
ATOM   1885  CZ  TYR B 260     -11.556  54.182  -3.500  1.00 10.09           C
ATOM   1886  OH  TYR B 260     -11.968  54.345  -2.153  1.00 13.67           O
ATOM   1887  N   PRO B 261     -12.454  54.044 -10.572  1.00  5.76           N
ATOM   1888  CA  PRO B 261     -12.478  54.074 -12.041  1.00  5.79           C
ATOM   1889  C   PRO B 261     -11.710  55.272 -12.658  1.00  5.20           C
ATOM   1890  O   PRO B 261     -11.562  56.352 -12.040  1.00  5.87           O
ATOM   1891  CB  PRO B 261     -13.987  54.215 -12.362  1.00  6.37           C
ATOM   1892  CG  PRO B 261     -14.538  54.911 -11.141  1.00  7.68           C
ATOM   1893  CD  PRO B 261     -13.758  54.409  -9.952  1.00  6.26           C
ATOM   1894  N   GLY B 262     -11.248  55.050 -13.872  1.00  5.29           N
ATOM   1895  CA  GLY B 262     -10.646  56.125 -14.659  1.00  5.04           C
ATOM   1896  C   GLY B 262      -9.186  56.316 -14.293  1.00  4.76           C
ATOM   1897  O   GLY B 262      -8.638  55.593 -13.446  1.00  4.59           O
ATOM   1898  N   GLN B 263      -8.576  57.297 -14.947  1.00  4.87           N
ATOM   1899  CA  GLN B 263      -7.159  57.553 -14.681  1.00  4.93           C
ATOM   1900  C   GLN B 263      -7.029  58.424 -13.448  1.00  4.85           C
ATOM   1901  O   GLN B 263      -7.687  59.453 -13.336  1.00  4.59           O
ATOM   1902  CB  GLN B 263      -6.491  58.241 -15.869  1.00  4.90           C
ATOM   1903  CG  GLN B 263      -6.462  57.343 -17.120  1.00  5.27           C
ATOM   1904  CD  GLN B 263      -5.876  58.013 -18.332  1.00  5.71           C
ATOM   1905  OE1 GLN B 263      -5.368  59.123 -18.235  1.00  6.07           O
ATOM   1906  NE2 GLN B 263      -5.867  57.333 -19.455  1.00  5.68           N
ATOM   1907  N   GLU B 264      -6.119  58.076 -12.540  1.00  4.69           N
ATOM   1908  CA  GLU B 264      -5.707  58.985 -11.439  1.00  4.92           C
ATOM   1909  C   GLU B 264      -6.943  59.444 -10.648  1.00  5.29           C
ATOM   1910  O   GLU B 264      -7.088  60.634 -10.386  1.00  6.17           O
ATOM   1911  CB  GLU B 264      -4.872  60.196 -11.988  1.00  4.71           C
ATOM   1912  CG  GLU B 264      -3.626  59.734 -12.802  1.00  5.19           C
ATOM   1913  CD  GLU B 264      -2.508  59.180 -11.931  1.00  5.39           C
ATOM   1914  OE1 GLU B 264      -2.579  59.231 -10.678  1.00  5.81           O
ATOM   1915  OE2 GLU B 264      -1.503  58.717 -12.535  1.00  5.14           O
ATOM   1916  N   ASN B 265      -7.768  58.511 -10.207  1.00  5.67           N
ATOM   1917  CA  ASN B 265      -8.991  58.876  -9.495  1.00  5.78           C
ATOM   1918  C   ASN B 265      -8.661  59.663  -8.240  1.00  6.29           C
ATOM   1919  O   ASN B 265      -7.875  59.217  -7.392  1.00  6.76           O
ATOM   1920  CB  ASN B 265      -9.734  57.600  -9.148  1.00  6.20           C
ATOM   1921  CG  ASN B 265     -11.151  57.862  -8.669  1.00  6.50           C
ATOM   1922  OD1 ASN B 265     -11.318  58.367  -7.547  1.00  7.00           O
ATOM   1923  ND2 ASN B 265     -12.141  57.491  -9.451  1.00  6.29           N
ATOM   1924  N   VAL B 266      -9.347  60.793  -8.102  1.00  6.49           N
ATOM   1925  CA  VAL B 266      -9.053  61.745  -6.984  1.00  7.33           C
ATOM   1926  C   VAL B 266      -9.513  61.205  -5.646  1.00  7.85           C
ATOM   1927  O   VAL B 266      -9.077  61.741  -4.627  1.00  8.72           O
ATOM   1928  CB  VAL B 266      -9.678  63.168  -7.224  1.00  7.27           C
ATOM   1929  CG1 VAL B 266      -9.130  63.730  -8.538  1.00  7.74           C
ATOM   1930  CG2 VAL B 266     -11.218  63.106  -7.203  1.00  8.22           C
ATOM   1931  N   HIS B 267     -10.367  60.180  -5.649  1.00  7.82           N
ATOM   1932  CA  HIS B 267     -10.883  59.622  -4.385  1.00  8.42           C
ATOM   1933  C   HIS B 267     -10.013  58.514  -3.857  1.00  8.70           C
ATOM   1934  O   HIS B 267     -10.308  57.958  -2.798  1.00  8.25           O
ATOM   1935  CB  HIS B 267     -12.308  59.152  -4.586  1.00  9.07           C
ATOM   1936  CG  HIS B 267     -13.201  60.261  -5.104  1.00  9.42           C
ATOM   1937  ND1 HIS B 267     -13.413  61.433  -4.379  1.00 10.47           N
ATOM   1938  CD2 HIS B 267     -13.863  60.406  -6.301  1.00  9.16           C
ATOM   1939  CE1 HIS B 267     -14.223  62.231  -5.077  1.00 10.19           C
ATOM   1940  NE2 HIS B 267     -14.501  61.634  -6.259  1.00  9.62           N
ATOM   1941  N   GLY B 268      -8.970  58.148  -4.612  1.00  8.10           N
ATOM   1942  CA  GLY B 268      -8.193  56.906  -4.303  1.00  7.79           C
ATOM   1943  C   GLY B 268      -7.070  57.119  -3.295  1.00  8.09           C
ATOM   1944  O   GLY B 268      -7.250  57.815  -2.294  1.00  8.01           O
ATOM   1945  N   ILE B 269      -5.901  56.493  -3.550  1.00  7.00           N
ATOM   1946  CA  ILE B 269      -4.938  56.203  -2.502  1.00  7.32           C
ATOM   1947  C   ILE B 269      -4.379  57.432  -1.748  1.00  8.02           C
ATOM   1948  O   ILE B 269      -4.089  57.279  -0.579  1.00  8.85           O
ATOM   1949  CB  ILE B 269      -3.821  55.254  -3.031  1.00  6.74           C
ATOM   1950  CG1 ILE B 269      -2.979  55.933  -4.156  1.00  6.90           C
ATOM   1951  CG2 ILE B 269      -4.440  53.925  -3.477  1.00  6.80           C
ATOM   1952  CD1 ILE B 269      -1.742  55.116  -4.435  1.00  7.15           C
ATOM   1953  N   LEU B 270      -4.328  58.591  -2.387  1.00  8.78           N
ATOM   1954  CA  LEU B 270      -3.756  59.735  -1.655  1.00 10.09           C
ATOM   1955  C   LEU B 270      -4.681  60.224  -0.586  1.00 11.26           C
ATOM   1956  O   LEU B 270      -4.194  60.951   0.312  1.00 12.33           O
ATOM   1957  CB  LEU B 270      -3.312  60.875  -2.559  1.00 11.14           C
ATOM   1958  CG  LEU B 270      -2.010  60.534  -3.330  1.00 13.50           C
ATOM   1959  CD1 LEU B 270      -1.727  61.673  -4.297  1.00 15.64           C
ATOM   1960  CD2 LEU B 270      -0.791  60.261  -2.423  1.00 16.57           C
ATOM   1961  N   THR B 271      -5.929  59.749  -0.574  1.00  9.90           N
ATOM   1962  CA  THR B 271      -6.840  60.146   0.533  1.00 10.25           C
ATOM   1963  C   THR B 271      -6.493  59.501   1.870  1.00 10.10           C
ATOM   1964  O   THR B 271      -7.062  59.908   2.890  1.00 11.34           O
ATOM   1965  CB  THR B 271      -8.330  59.889   0.209  1.00 10.13           C
ATOM   1966  OG1 THR B 271      -8.540  58.485   0.036  1.00  9.98           O
ATOM   1967  CG2 THR B 271      -8.795  60.666  -1.085  1.00 10.78           C
ATOM   1968  N   VAL B 272      -5.602  58.504   1.898  1.00  8.85           N
ATOM   1969  CA  VAL B 272      -5.067  57.940   3.139  1.00  9.31           C
ATOM   1970  C   VAL B 272      -3.556  58.053   3.089  1.00  9.18           C
ATOM   1971  O   VAL B 272      -2.908  57.524   2.152  1.00  9.57           O
ATOM   1972  CB  VAL B 272      -5.484  56.443   3.308  1.00  9.28           C
ATOM   1973  CG1 VAL B 272      -4.795  55.812   4.496  1.00 10.55           C
ATOM   1974  CG2 VAL B 272      -7.035  56.336   3.415  1.00  9.68           C
ATOM   1975  N   ALA B 273      -2.946  58.643   4.113  1.00  8.80           N
ATOM   1976  CA  ALA B 273      -1.510  58.876   4.034  1.00  9.15           C
ATOM   1977  C   ALA B 273      -0.775  57.572   3.780  1.00  8.19           C
ATOM   1978  O   ALA B 273      -1.042  56.548   4.411  1.00  7.99           O
ATOM   1979  CB  ALA B 273      -1.026  59.522   5.313  1.00  9.37           C
ATOM   1980  N   ARG B 274       0.163  57.654   2.874  1.00  8.05           N
ATOM   1981  CA  ARG B 274       1.029  56.535   2.563  1.00  7.41           C
ATOM   1982  C   ARG B 274       1.924  56.158   3.718  1.00  7.68           C
ATOM   1983  O   ARG B 274       2.128  56.940   4.661  1.00  8.25           O
ATOM   1984  CB  ARG B 274       1.878  56.850   1.317  1.00  7.59           C
ATOM   1985  CG  ARG B 274       1.054  57.224   0.070  1.00  7.18           C
ATOM   1986  CD  ARG B 274       0.146  56.147  -0.508  1.00  6.95           C
ATOM   1987  NE  ARG B 274      -1.104  56.007   0.245  1.00  7.35           N
ATOM   1988  CZ  ARG B 274      -1.861  54.902   0.214  1.00  6.72           C
ATOM   1989  NH1 ARG B 274      -1.508  53.829  -0.547  1.00  6.49           N
ATOM   1990  NH2 ARG B 274      -2.964  54.864   0.954  1.00  7.02           N
ATOM   1991  N   GLU B 275       2.492  54.985   3.617  1.00  6.81           N
ATOM   1992  CA  GLU B 275       3.624  54.584   4.464  1.00  7.62           C
ATOM   1993  C   GLU B 275       4.901  54.627   3.621  1.00  9.30           C
ATOM   1994  O   GLU B 275       4.830  54.444   2.419  1.00 11.62           O
ATOM   1995  CB  GLU B 275       3.420  53.190   5.104  1.00  6.99           C
ATOM   1996  CG  GLU B 275       3.474  52.055   4.074  1.00  6.34           C
ATOM   1997  CD  GLU B 275       2.952  50.788   4.659  1.00  6.75           C
ATOM   1998  OE1 GLU B 275       2.692  50.709   5.892  1.00  6.76           O
ATOM   1999  OE2 GLU B 275       2.783  49.816   3.895  1.00  5.97           O
ATOM   2000  N   PHE B 276       6.052  54.797   4.236  1.00 11.26           N
ATOM   2001  CA  PHE B 276       7.290  54.855   3.413  1.00 12.52           C
ATOM   2002  C   PHE B 276       8.184  53.702   3.831  1.00 12.34           C
ATOM   2003  O   PHE B 276       9.313  53.842   4.342  1.00 16.18           O
ATOM   2004  CB  PHE B 276       7.962  56.258   3.369  1.00 14.93           C
ATOM   2005  CG  PHE B 276       7.001  57.355   3.031  1.00 16.85           C
ATOM   2006  CD1 PHE B 276       6.494  57.462   1.731  1.00 17.01           C
ATOM   2007  CD2 PHE B 276       6.551  58.230   4.014  1.00 19.77           C
ATOM   2008  CE1 PHE B 276       5.565  58.454   1.407  1.00 17.66           C
ATOM   2009  CE2 PHE B 276       5.621  59.233   3.709  1.00 20.65           C
ATOM   2010  CZ  PHE B 276       5.133  59.335   2.401  1.00 19.70           C
ATOM   2011  N   ASN B 277       7.577  52.539   3.779  1.00  9.75           N
ATOM   2012  CA  ASN B 277       8.278  51.259   3.863  1.00  8.57           C
ATOM   2013  C   ASN B 277       7.494  50.324   2.883  1.00  7.43           C
ATOM   2014  O   ASN B 277       6.547  50.791   2.222  1.00  7.25           O
ATOM   2015  CB  ASN B 277       8.261  50.714   5.294  1.00  8.59           C
ATOM   2016  CG  ASN B 277       6.856  50.571   5.839  1.00  8.92           C
ATOM   2017  OD1 ASN B 277       5.949  49.945   5.251  1.00  7.26           O
ATOM   2018  ND2 ASN B 277       6.639  51.264   6.981  1.00 10.33           N
ATOM   2019  N   PHE B 278       7.881  49.040   2.829  1.00  6.94           N
ATOM   2020  CA  PHE B 278       7.309  48.102   1.860  1.00  7.27           C
ATOM   2021  C   PHE B 278       6.305  47.178   2.514  1.00  6.10           C
ATOM   2022  O   PHE B 278       5.974  46.160   1.933  1.00  5.87           O
ATOM   2023  CB  PHE B 278       8.427  47.285   1.208  1.00  9.18           C
ATOM   2024  CG  PHE B 278       9.206  48.021   0.147  1.00 11.59           C
ATOM   2025  CD1 PHE B 278       8.589  48.813  -0.829  1.00 11.44           C
ATOM   2026  CD2 PHE B 278      10.626  47.968   0.190  1.00 15.61           C
ATOM   2027  CE1 PHE B 278       9.317  49.436  -1.855  1.00 12.92           C
ATOM   2028  CE2 PHE B 278      11.382  48.620  -0.798  1.00 16.40           C
ATOM   2029  CZ  PHE B 278      10.730  49.355  -1.813  1.00 17.28           C
ATOM   2030  N   ASP B 279       5.790  47.538   3.703  1.00  5.53           N
ATOM   2031  CA  ASP B 279       4.934  46.572   4.423  1.00  5.37           C
ATOM   2032  C   ASP B 279       3.703  46.164   3.637  1.00  4.93           C
ATOM   2033  O   ASP B 279       3.521  44.992   3.355  1.00  4.99           O
ATOM   2034  CB  ASP B 279       4.503  47.188   5.756  1.00  5.68           C
ATOM   2035  CG  ASP B 279       5.656  47.411   6.745  1.00  6.25           C
ATOM   2036  OD1 ASP B 279       6.802  47.070   6.451  1.00  6.66           O
ATOM   2037  OD2 ASP B 279       5.340  47.869   7.900  1.00  6.85           O
ATOM   2038  N   ASP B 280       2.817  47.094   3.281  1.00  4.96           N
ATOM   2039  CA  ASP B 280       1.642  46.715   2.505  1.00  4.71           C
ATOM   2040  C   ASP B 280       2.037  46.326   1.073  1.00  4.38           C
ATOM   2041  O   ASP B 280       1.370  45.494   0.443  1.00  4.30           O
ATOM   2042  CB  ASP B 280       0.571  47.838   2.521  1.00  4.47           C
ATOM   2043  CG  ASP B 280      -0.099  47.971   3.880  1.00  5.04           C
ATOM   2044  OD1 ASP B 280       0.185  47.181   4.812  1.00  5.20           O
ATOM   2045  OD2 ASP B 280      -0.981  48.839   3.952  1.00  5.13           O
ATOM   2046  N   HIS B 281       3.105  46.996   0.562  1.00  4.39           N
ATOM   2047  CA  HIS B 281       3.553  46.610  -0.770  1.00  4.46           C
ATOM   2048  C   HIS B 281       3.856  45.110  -0.890  1.00  4.45           C
ATOM   2049  O   HIS B 281       3.558  44.503  -1.956  1.00  4.61           O
ATOM   2050  CB  HIS B 281       4.793  47.439  -1.056  1.00  4.39           C
ATOM   2051  CG  HIS B 281       5.309  47.340  -2.500  1.00  4.12           C
ATOM   2052  ND1 HIS B 281       4.597  47.780  -3.563  1.00  4.21           N
ATOM   2053  CD2 HIS B 281       6.560  46.979  -2.980  1.00  4.11           C
ATOM   2054  CE1 HIS B 281       5.334  47.681  -4.697  1.00  4.14           C
ATOM   2055  NE2 HIS B 281       6.539  47.189  -4.336  1.00  4.09           N
ATOM   2056  N   GLN B 282       4.370  44.537   0.209  1.00  4.83           N
ATOM   2057  CA  GLN B 282       4.741  43.142   0.288  1.00  4.87           C
ATOM   2058  C   GLN B 282       3.766  42.407   1.192  1.00  4.98           C
ATOM   2059  O   GLN B 282       4.146  41.483   1.949  1.00  5.51           O
ATOM   2060  CB  GLN B 282       6.174  43.032   0.850  1.00  5.37           C
ATOM   2061  CG  GLN B 282       7.182  43.568  -0.151  1.00  6.23           C
ATOM   2062  CD  GLN B 282       8.611  43.673   0.386  1.00  6.77           C
ATOM   2063  OE1 GLN B 282       8.907  43.526   1.615  1.00  9.25           O
ATOM   2064  NE2 GLN B 282       9.527  43.917  -0.541  1.00  6.67           N
ATOM   2065  N   GLY B 283       2.500  42.789   1.016  1.00  4.91           N
ATOM   2066  CA  GLY B 283       1.434  42.319   1.905  1.00  5.27           C
ATOM   2067  C   GLY B 283       0.645  41.152   1.363  1.00  5.72           C
ATOM   2068  O   GLY B 283       1.130  40.326   0.555  1.00  5.75           O
ATOM   2069  N   ILE B 284      -0.593  41.060   1.821  1.00  5.64           N
ATOM   2070  CA  ILE B 284      -1.504  39.955   1.486  1.00  6.04           C
ATOM   2071  C   ILE B 284      -2.519  40.451   0.491  1.00  5.64           C
ATOM   2072  O   ILE B 284      -3.203  41.413   0.775  1.00  5.85           O
ATOM   2073  CB  ILE B 284      -2.244  39.475   2.762  1.00  6.50           C
ATOM   2074  CG1 ILE B 284      -1.269  39.130   3.881  1.00  7.90           C
ATOM   2075  CG2 ILE B 284      -3.127  38.245   2.410  1.00  6.82           C
ATOM   2076  CD1 ILE B 284      -0.216  38.107   3.584  1.00  8.61           C
ATOM   2077  N   TYR B 285      -2.572  39.780  -0.668  1.00  5.82           N
ATOM   2078  CA  TYR B 285      -3.472  40.136  -1.786  1.00  5.57           C
ATOM   2079  C   TYR B 285      -4.444  38.991  -1.969  1.00  6.08           C
ATOM   2080  O   TYR B 285      -4.072  37.949  -2.512  1.00  6.28           O
ATOM   2081  CB  TYR B 285      -2.637  40.383  -3.035  1.00  5.39           C
ATOM   2082  CG  TYR B 285      -1.671  41.538  -2.970  1.00  4.95           C
ATOM   2083  CD1 TYR B 285      -1.960  42.721  -3.592  1.00  4.71           C
ATOM   2084  CD2 TYR B 285      -0.416  41.424  -2.349  1.00  4.92           C
ATOM   2085  CE1 TYR B 285      -1.015  43.762  -3.627  1.00  4.69           C
ATOM   2086  CE2 TYR B 285       0.537  42.459  -2.395  1.00  4.86           C
ATOM   2087  CZ  TYR B 285       0.230  43.632  -3.036  1.00  4.95           C
ATOM   2088  OH  TYR B 285       1.127  44.676  -3.116  1.00  5.28           O
ATOM   2089  N   PHE B 286      -5.681  39.142  -1.488  1.00  6.41           N
ATOM   2090  CA  PHE B 286      -6.718  38.110  -1.646  1.00  7.68           C
ATOM   2091  C   PHE B 286      -6.165  36.733  -1.228  1.00  7.50           C
ATOM   2092  O   PHE B 286      -6.218  35.742  -1.983  1.00  8.16           O
ATOM   2093  CB  PHE B 286      -7.295  38.146  -3.065  1.00  9.36           C
ATOM   2094  CG  PHE B 286      -7.923  39.474  -3.408  1.00 10.19           C
ATOM   2095  CD1 PHE B 286      -9.113  39.853  -2.803  1.00 13.04           C
ATOM   2096  CD2 PHE B 286      -7.275  40.374  -4.214  1.00  9.94           C
ATOM   2097  CE1 PHE B 286      -9.642  41.140  -3.057  1.00 12.23           C
ATOM   2098  CE2 PHE B 286      -7.811  41.637  -4.467  1.00 10.33           C
ATOM   2099  CZ  PHE B 286      -9.009  41.989  -3.920  1.00 10.30           C
ATOM   2100  N   HIS B 287      -5.610  36.708  -0.013  1.00  7.30           N
ATOM   2101  CA  HIS B 287      -5.155  35.504   0.668  1.00  7.98           C
ATOM   2102  C   HIS B 287      -3.832  34.967   0.248  1.00  7.24           C
ATOM   2103  O   HIS B 287      -3.401  33.950   0.766  1.00  8.25           O
ATOM   2104  CB  HIS B 287      -6.233  34.383   0.692  1.00  9.10           C
ATOM   2105  CG  HIS B 287      -7.551  34.815   1.354  1.00 10.16           C
ATOM   2106  ND1 HIS B 287      -7.660  35.077   2.679  1.00 12.42           N
ATOM   2107  CD2 HIS B 287      -8.776  35.118   0.801  1.00 11.63           C
ATOM   2108  CE1 HIS B 287      -8.937  35.478   2.950  1.00 12.45           C
ATOM   2109  NE2 HIS B 287      -9.612  35.496   1.823  1.00 11.62           N
ATOM   2110  N   THR B 288      -3.128  35.655  -0.631  1.00  6.42           N
ATOM   2111  CA  THR B 288      -1.770  35.238  -1.007  1.00  5.72           C
ATOM   2112  C   THR B 288      -0.771  36.347  -0.662  1.00  5.33           C
ATOM   2113  O   THR B 288      -0.958  37.513  -1.017  1.00  5.13           O
ATOM   2114  CB  THR B 288      -1.703  34.937  -2.509  1.00  5.82           C
ATOM   2115  OG1 THR B 288      -2.636  33.885  -2.747  1.00  6.46           O
ATOM   2116  CG2 THR B 288      -0.271  34.508  -2.905  1.00  5.61           C
ATOM   2117  N   GLN B 289       0.254  35.983   0.074  1.00  5.04           N
ATOM   2118  CA  GLN B 289       1.322  36.938   0.398  1.00  5.38           C
ATOM   2119  C   GLN B 289       2.285  37.076  -0.778  1.00  5.35           C
ATOM   2120  O   GLN B 289       2.767  36.058  -1.321  1.00  5.59           O
ATOM   2121  CB  GLN B 289       2.105  36.445   1.613  1.00  5.50           C
ATOM   2122  CG  GLN B 289       3.067  37.514   2.154  1.00  6.14           C
ATOM   2123  CD  GLN B 289       4.019  36.965   3.199  1.00  6.78           C
ATOM   2124  OE1 GLN B 289       4.086  37.560   4.306  1.00 10.32           O
ATOM   2125  NE2 GLN B 289       4.754  35.942   2.917  1.00  6.38           N
ATOM   2126  N   ILE B 290       2.595  38.328  -1.110  1.00  5.14           N
ATOM   2127  CA  ILE B 290       3.738  38.639  -2.025  1.00  5.15           C
ATOM   2128  C   ILE B 290       4.810  39.310  -1.174  1.00  5.53           C
ATOM   2129  O   ILE B 290       5.004  40.536  -1.183  1.00  5.93           O
ATOM   2130  CB  ILE B 290       3.358  39.539  -3.256  1.00  4.92           C
ATOM   2131  CG1 ILE B 290       2.054  39.074  -3.957  1.00  4.60           C
ATOM   2132  CG2 ILE B 290       4.587  39.631  -4.205  1.00  4.91           C
ATOM   2133  CD1 ILE B 290       1.663  40.042  -5.118  1.00  4.68           C
ATOM   2134  N   GLY B 291       5.454  38.479  -0.360  1.00  5.80           N
ATOM   2135  CA  GLY B 291       6.494  38.920   0.577  1.00  6.65           C
ATOM   2136  C   GLY B 291       7.792  39.289  -0.066  1.00  7.12           C
ATOM   2137  O   GLY B 291       8.654  39.896   0.616  1.00  7.81           O
ATOM   2138  N   ALA B 292       7.952  38.956  -1.361  1.00  7.55           N
ATOM   2139  CA  ALA B 292       9.181  39.210  -2.111  1.00  8.48           C
ATOM   2140  C   ALA B 292      10.364  38.386  -1.545  1.00  9.73           C
ATOM   2141  O   ALA B 292      10.130  37.271  -1.151  1.00  9.86           O
ATOM   2142  CB  ALA B 292       9.446  40.706  -2.264  1.00  8.68           C
ATOM   2143  N   VAL B 293      11.603  38.911  -1.520  1.00 13.45           N
ATOM   2144  CA  VAL B 293      12.748  38.076  -1.187  1.00 17.16           C
ATOM   2145  C   VAL B 293      12.614  37.450   0.208  1.00 19.38           C
ATOM   2146  O   VAL B 293      13.000  36.267   0.369  1.00 21.55           O
ATOM   2147  CB  VAL B 293      14.073  38.865  -1.363  1.00 20.24           C
ATOM   2148  CG1 VAL B 293      15.249  38.146  -0.725  1.00 21.36           C
ATOM   2149  CG2 VAL B 293      14.291  39.151  -2.852  1.00 19.80           C
ATOM   2150  N   MET B 294      12.035  38.246   1.126  1.00 19.59           N
ATOM   2151  CA  MET B 294      11.655  37.963   2.556  1.00 24.25           C
ATOM   2152  C   MET B 294      10.553  36.933   2.715  1.00 22.64           C
ATOM   2153  O   MET B 294      10.387  36.387   3.813  1.00 23.93           O
ATOM   2154  CB  MET B 294      11.077  39.262   3.245  1.00 26.19           C
ATOM   2155  CG  MET B 294      12.038  40.412   3.674  1.00 27.32           C
ATOM   2156  SD  MET B 294      11.334  41.972   4.398  1.00 28.46           S
ATOM   2157  CE  MET B 294      10.431  41.246   5.789  1.00 20.58           C
ATOM   2158  N   GLY B 295       9.773  36.713   1.650  1.00 16.34           N
ATOM   2159  CA  GLY B 295       8.502  35.994   1.675  1.00 14.05           C
ATOM   2160  C   GLY B 295       8.590  34.479   1.631  1.00 11.82           C
ATOM   2161  O   GLY B 295       9.574  33.863   2.071  1.00 13.34           O
ATOM   2162  N   GLU B 296       7.570  33.883   1.057  1.00  9.27           N
ATOM   2163  CA  GLU B 296       7.395  32.440   1.028  1.00  8.91           C
ATOM   2164  C   GLU B 296       7.984  31.862  -0.268  1.00  8.50           C
ATOM   2165  O   GLU B 296       7.679  32.331  -1.375  1.00  8.56           O
ATOM   2166  CB  GLU B 296       5.893  32.114   1.091  1.00  8.55           C
ATOM   2167  CG  GLU B 296       5.341  32.407   2.507  1.00  8.13           C
ATOM   2168  CD  GLU B 296       3.854  32.624   2.533  1.00  9.39           C
ATOM   2169  OE1 GLU B 296       3.172  32.810   1.490  1.00  8.87           O
ATOM   2170  OE2 GLU B 296       3.360  32.573   3.698  1.00 10.23           O
ATOM   2171  N   CYS B 297       8.796  30.823  -0.107  1.00  8.90           N
ATOM   2172  CA  CYS B 297       9.441  30.103  -1.226  1.00  8.46           C
ATOM   2173  C   CYS B 297       9.358  28.608  -0.881  1.00  9.44           C
ATOM   2174  O   CYS B 297      10.003  28.151   0.080  1.00 11.16           O
ATOM   2175  CB  CYS B 297      10.922  30.510  -1.412  1.00  8.12           C
ATOM   2176  SG  CYS B 297      11.124  32.191  -1.965  1.00  8.14           S
ATOM   2177  N   PRO B 298       8.539  27.850  -1.623  1.00  9.36           N
ATOM   2178  CA  PRO B 298       7.741  28.271  -2.782  1.00  9.37           C
ATOM   2179  C   PRO B 298       6.592  29.177  -2.376  1.00  8.73           C
ATOM   2180  O   PRO B 298       6.173  29.233  -1.196  1.00  8.36           O
ATOM   2181  CB  PRO B 298       7.208  26.944  -3.363  1.00 10.83           C
ATOM   2182  CG  PRO B 298       7.147  25.992  -2.171  1.00 10.17           C
ATOM   2183  CD  PRO B 298       8.323  26.413  -1.275  1.00  9.85           C
ATOM   2184  N   ALA B 299       6.061  29.897  -3.359  1.00  7.45           N
ATOM   2185  CA  ALA B 299       4.830  30.718  -3.080  1.00  7.75           C
ATOM   2186  C   ALA B 299       3.672  29.833  -2.624  1.00  7.71           C
ATOM   2187  O   ALA B 299       3.587  28.636  -2.989  1.00  8.63           O
ATOM   2188  CB  ALA B 299       4.389  31.483  -4.320  1.00  7.75           C
ATOM   2189  N   GLN B 300       2.784  30.412  -1.840  1.00  8.21           N
ATOM   2190  CA  GLN B 300       1.633  29.670  -1.296  1.00  8.34           C
ATOM   2191  C   GLN B 300       0.319  30.344  -1.631  1.00  7.98           C
ATOM   2192  O   GLN B 300      -0.168  31.229  -0.892  1.00  9.30           O
ATOM   2193  CB  GLN B 300       1.747  29.515   0.232  1.00  8.87           C
ATOM   2194  CG  GLN B 300       2.943  28.681   0.688  1.00 10.41           C
ATOM   2195  CD  GLN B 300       3.021  28.599   2.218  1.00 12.30           C
ATOM   2196  OE1 GLN B 300       2.011  28.515   2.893  1.00 15.78           O
ATOM   2197  NE2 GLN B 300       4.215  28.677   2.745  1.00 12.51           N
ATOM   2198  N   VAL B 301      -0.309  29.953  -2.726  1.00  8.54           N
ATOM   2199  CA  VAL B 301      -1.607  30.564  -3.108  1.00  8.37           C
ATOM   2200  C   VAL B 301      -2.634  30.280  -2.029  1.00  9.44           C
ATOM   2201  O   VAL B 301      -2.859  29.123  -1.635  1.00 10.59           O
ATOM   2202  CB  VAL B 301      -2.071  30.022  -4.456  1.00  8.11           C
ATOM   2203  CG1 VAL B 301      -3.521  30.441  -4.778  1.00  8.46           C
ATOM   2204  CG2 VAL B 301      -1.092  30.507  -5.504  1.00  8.65           C
ATOM   2205  N   GLY B 302      -3.249  31.340  -1.558  1.00  9.22           N
ATOM   2206  CA  GLY B 302      -4.442  31.196  -0.710  1.00  9.77           C
ATOM   2207  C   GLY B 302      -4.134  30.916   0.752  1.00 10.87           C
ATOM   2208  O   GLY B 302      -5.065  30.645   1.544  1.00 13.27           O
ATOM   2209  N   ALA B 303      -2.872  30.902   1.143  1.00 11.40           N
ATOM   2210  CA  ALA B 303      -2.484  30.500   2.505  1.00 11.55           C
ATOM   2211  C   ALA B 303      -2.773  31.461   3.652  1.00 13.59           C
ATOM   2212  O   ALA B 303      -2.541  31.097   4.846  1.00 16.76           O
ATOM   2213  CB  ALA B 303      -1.021  30.124   2.527  1.00 11.13           C
ATOM   2214  N   HIS B 304      -3.191  32.684   3.344  1.00 12.02           N
ATOM   2215  CA  HIS B 304      -3.475  33.662   4.391  1.00 12.61           C
ATOM   2216  C   HIS B 304      -4.897  34.147   4.165  1.00 14.30           C
ATOM   2217  O   HIS B 304      -5.156  35.317   4.192  1.00 18.99           O
ATOM   2218  CB  HIS B 304      -2.496  34.839   4.284  1.00 11.97           C
ATOM   2219  CG  HIS B 304      -1.051  34.486   4.519  1.00 12.34           C
ATOM   2220  ND1 HIS B 304      -0.390  34.825   5.660  1.00 14.47           N
ATOM   2221  CD2 HIS B 304      -0.100  33.859   3.688  1.00 11.11           C
ATOM   2222  CE1 HIS B 304       0.891  34.404   5.596  1.00 13.48           C
ATOM   2223  NE2 HIS B 304       1.077  33.807   4.384  1.00 11.74           N
ATOM   2224  OXT HIS B 304      -5.823  33.390   3.956  1.00 19.31           O
HETATM 2226  C1  NAG B 501       0.473  43.276   5.691  1.00  4.99           C
HETATM 2227  C2  NAG B 501       0.909  44.080   6.923  1.00  5.05           C
HETATM 2228  C3  NAG B 501       2.402  44.361   6.851  1.00  5.54           C
HETATM 2229  C4  NAG B 501       3.177  43.093   6.684  1.00  5.60           C
HETATM 2230  C5  NAG B 501       2.651  42.307   5.474  1.00  5.45           C
HETATM 2231  C6  NAG B 501       3.329  40.962   5.331  1.00  5.78           C
HETATM 2232  C7  NAG B 501      -0.528  45.692   8.126  1.00  6.16           C
HETATM 2233  C8  NAG B 501      -1.323  46.979   8.021  1.00  6.54           C
HETATM 2234  N2  NAG B 501       0.141  45.307   7.012  1.00  5.74           N
HETATM 2235  O3  NAG B 501       2.801  44.994   8.087  1.00  5.77           O
HETATM 2236  O4  NAG B 501       4.565  43.385   6.370  1.00  6.10           O
HETATM 2237  O5  NAG B 501       1.252  42.080   5.612  1.00  5.10           O
HETATM 2238  O6  NAG B 501       2.938  40.274   4.140  1.00  6.05           O
HETATM 2239  O7  NAG B 501      -0.437  45.093   9.205  1.00  6.31           O
HETATM 2240  C1  NAG B 502       5.510  43.198   7.423  1.00  6.90           C
HETATM 2241  C2  NAG B 502       6.934  43.105   6.831  1.00  7.53           C
HETATM 2242  C3  NAG B 502       7.941  42.979   7.985  1.00  9.17           C
HETATM 2243  C4  NAG B 502       7.717  44.108   9.002  1.00  9.50           C
HETATM 2244  C5  NAG B 502       6.233  44.141   9.436  1.00  7.94           C
HETATM 2245  C6  NAG B 502       5.955  45.335  10.354  1.00  7.30           C
HETATM 2246  C7  NAG B 502       7.223  42.103   4.594  1.00  7.42           C
HETATM 2247  C8  NAG B 502       7.196  40.807   3.835  1.00  8.46           C
HETATM 2248  N2  NAG B 502       6.996  41.982   5.900  1.00  7.83           N
HETATM 2249  O3  NAG B 502       9.212  43.174   7.424  1.00 11.38           O
HETATM 2250  O4  NAG B 502       8.526  44.044  10.181  1.00 12.29           O
HETATM 2251  O5  NAG B 502       5.385  44.307   8.283  1.00  6.87           O
HETATM 2252  O6  NAG B 502       4.574  45.353  10.718  1.00  6.83           O
HETATM 2253  O7  NAG B 502       7.475  43.186   4.076  1.00  7.23           O
HETATM 2254  C1  BMA B 503       9.191  42.871  10.458  1.00 16.96           C
HETATM 2255  C2  BMA B 503      10.076  43.125  11.707  1.00 18.49           C
HETATM 2256  C3  BMA B 503      10.808  41.834  11.999  1.00 21.73           C
HETATM 2257  C4  BMA B 503       9.851  40.625  12.031  1.00 20.19           C
HETATM 2258  C5  BMA B 503       8.929  40.563  10.777  1.00 19.12           C
HETATM 2259  C6  BMA B 503       7.807  39.526  10.705  1.00 19.40           C
HETATM 2260  O2  BMA B 503       9.204  43.496  12.789  1.00 19.81           O
HETATM 2261  O3  BMA B 503      11.497  41.948  13.267  1.00 26.25           O
HETATM 2262  O4  BMA B 503      10.649  39.432  12.066  1.00 22.57           O
HETATM 2263  O5  BMA B 503       8.242  41.823  10.683  1.00 20.02           O
HETATM 2264  O6  BMA B 503       7.301  39.515  12.073  1.00 19.73           O
HETATM 2265  C1  MAN B 504       6.122  38.704  12.160  1.00 20.46           C
HETATM 2266  C2  MAN B 504       5.535  38.981  13.561  1.00 19.65           C
HETATM 2267  C3  MAN B 504       6.352  38.240  14.642  1.00 20.53           C
HETATM 2268  C4  MAN B 504       6.631  36.774  14.277  1.00 21.21           C
HETATM 2269  C5  MAN B 504       7.274  36.727  12.895  1.00 22.70           C
HETATM 2270  C6  MAN B 504       7.626  35.298  12.491  1.00 24.41           C
HETATM 2271  O2  MAN B 504       4.227  38.501  13.562  1.00 20.35           O
HETATM 2272  O3  MAN B 504       5.619  38.282  15.870  1.00 19.16           O
HETATM 2273  O4  MAN B 504       7.461  36.168  15.252  1.00 23.11           O
HETATM 2274  O5  MAN B 504       6.358  37.308  11.948  1.00 20.69           O
HETATM 2275  O6  MAN B 504       6.451  34.513  12.498  1.00 28.00           O
HETATM 2276  C1  MAN B 505       6.362  38.964  16.890  1.00 18.68           C
HETATM 2277  C2  MAN B 505       5.695  38.610  18.209  1.00 18.16           C
HETATM 2278  C3  MAN B 505       4.282  39.233  18.132  1.00 16.84           C
HETATM 2279  C4  MAN B 505       4.356  40.759  17.897  1.00 17.15           C
HETATM 2280  C5  MAN B 505       5.071  41.002  16.566  1.00 16.48           C
HETATM 2281  C6  MAN B 505       5.159  42.490  16.246  1.00 17.33           C
HETATM 2282  O2  MAN B 505       6.494  39.090  19.281  1.00 20.87           O
HETATM 2283  O3  MAN B 505       3.499  38.874  19.224  1.00 12.64           O
HETATM 2284  O4  MAN B 505       3.054  41.308  17.777  1.00 10.44           O
HETATM 2285  O5  MAN B 505       6.353  40.384  16.652  1.00 18.47           O
HETATM 2286  O6  MAN B 505       5.874  42.668  15.044  1.00 20.60           O
HETATM 2287  C1  MAN B 506     -16.775  63.834 -10.557  1.00 12.10           C
HETATM 2288  C2  MAN B 506     -17.779  63.231 -11.555  1.00 12.92           C
HETATM 2289  C3  MAN B 506     -17.768  64.050 -12.847  1.00 15.72           C
HETATM 2290  C4  MAN B 506     -17.975  65.520 -12.513  1.00 18.09           C
HETATM 2291  C5  MAN B 506     -16.914  66.005 -11.534  1.00 16.97           C
HETATM 2292  C6  MAN B 506     -17.046  67.490 -11.134  1.00 19.59           C
HETATM 2293  O2  MAN B 506     -19.088  63.248 -10.972  1.00 12.86           O
HETATM 2294  O3  MAN B 506     -18.785  63.513 -13.681  1.00 18.29           O
HETATM 2295  O4  MAN B 506     -17.852  66.307 -13.691  1.00 21.13           O
HETATM 2296  O5  MAN B 506     -17.007  65.226 -10.368  1.00 14.89           O
HETATM 2297  O6  MAN B 506     -16.179  67.723 -10.032  1.00 24.69           O
HETATM 2298 CL    CL B 507      20.289  37.682 -12.631  1.00 16.00          CL
HETATM 2299  C1  GOL B 508     -10.423  54.753   2.451  1.00 19.49           C
HETATM 2300  O1  GOL B 508     -10.897  56.015   2.996  1.00 20.23           O
HETATM 2301  C2  GOL B 508     -11.301  54.378   1.264  1.00 19.11           C
HETATM 2302  O2  GOL B 508     -12.701  54.230   1.611  1.00 21.40           O
HETATM 2303  C3  GOL B 508     -10.770  53.020   0.845  1.00 17.29           C
HETATM 2304  O3  GOL B 508     -11.410  52.670  -0.335  1.00 16.76           O
HETATM 2305  C1  GOL B 509      -9.959  60.314 -16.490  1.00 20.76           C
HETATM 2306  O1  GOL B 509     -10.106  58.879 -16.596  1.00 16.45           O
HETATM 2307  C2  GOL B 509      -9.979  60.873 -17.920  1.00 23.53           C
HETATM 2308  O2  GOL B 509      -9.913  62.316 -17.893  1.00 25.95           O
HETATM 2309  C3  GOL B 509      -8.790  60.312 -18.712  1.00 27.12           C
HETATM 2310  O3  GOL B 509      -9.040  60.478 -20.118  1.00 32.95           O
HETATM 2311  C1  GOL B 510     -20.875  56.733  -8.503  1.00 23.04           C
HETATM 2312  O1  GOL B 510     -21.715  57.854  -8.398  1.00 26.15           O
HETATM 2313  C2  GOL B 510     -21.378  55.656  -9.435  1.00 22.53           C
HETATM 2314  O2  GOL B 510     -20.347  54.683  -9.557  1.00 26.46           O
HETATM 2315  C3  GOL B 510     -22.520  54.877  -8.830  1.00 23.33           C
HETATM 2316  O3  GOL B 510     -22.015  54.102  -7.715  1.00 21.64           O
HETATM 2317  C1  GOL B 511      13.214  63.719 -17.877  1.00 24.74           C
HETATM 2318  O1  GOL B 511      12.169  63.044 -18.626  1.00 16.18           O
HETATM 2319  C2  GOL B 511      14.013  64.685 -18.718  1.00 29.24           C
HETATM 2320  O2  GOL B 511      14.499  63.971 -19.854  1.00 32.89           O
HETATM 2321  C3  GOL B 511      15.203  65.169 -17.886  1.00 29.71           C
HETATM 2322  O3  GOL B 511      16.408  64.797 -18.565  1.00 36.80           O
HETATM 2323  O   HOH B 601       1.383  52.722 -14.606  1.00  4.48           O
HETATM 2324  O   HOH B 602       1.900  54.557 -16.671  1.00  4.78           O
HETATM 2325  O   HOH B 603       0.171  47.305  -3.691  1.00  4.27           O
HETATM 2326  O   HOH B 604       4.021  49.625   1.469  1.00  5.08           O
HETATM 2327  O   HOH B 605      -7.124  47.942 -12.794  1.00  5.51           O
HETATM 2328  O   HOH B 606       0.640  33.231   0.751  1.00  8.16           O
HETATM 2329  O   HOH B 607       3.294  33.240  -1.197  1.00  7.49           O
HETATM 2330  O   HOH B 608     -11.293  47.626 -14.887  1.00  6.62           O
HETATM 2331  O   HOH B 609       2.768  47.718   8.541  1.00  5.65           O
HETATM 2332  O   HOH B 610       5.275  35.593   0.259  1.00  8.09           O
HETATM 2333  O   HOH B 611       8.649  49.150 -33.956  1.00  6.41           O
HETATM 2334  O   HOH B 612      -7.807  55.484 -10.848  1.00  5.83           O
HETATM 2335  O   HOH B 613      -9.971  46.106 -16.841  1.00  6.62           O
HETATM 2336  O   HOH B 614      -5.924  41.113   0.547  1.00  5.54           O
HETATM 2337  O   HOH B 615      -0.930  48.231  -8.716  1.00  6.47           O
HETATM 2338  O   HOH B 616     -10.533  39.733 -13.098  1.00  7.92           O
HETATM 2339  O   HOH B 617      -2.018  42.437   8.392  1.00  9.44           O
HETATM 2340  O   HOH B 618       1.071  48.972   6.826  1.00  7.12           O
HETATM 2341  O   HOH B 619     -14.965  40.530  -7.200  1.00  8.98           O
HETATM 2342  O   HOH B 620      -3.788  60.332 -20.049  1.00  6.95           O
HETATM 2343  O   HOH B 621      -7.620  31.328 -11.122  1.00 11.87           O
HETATM 2344  O   HOH B 622      -5.652  57.750  -7.408  1.00  7.40           O
HETATM 2345  O   HOH B 623      -6.729  38.697   1.719  1.00  8.99           O
HETATM 2346  O   HOH B 624       2.270  19.295 -26.585  1.00  7.26           O
HETATM 2347  O   HOH B 625      11.887  50.700 -35.178  1.00  6.33           O
HETATM 2348  O   HOH B 626      15.557  31.358 -12.976  1.00 10.65           O
HETATM 2349  O   HOH B 627      -5.080  55.470 -11.594  1.00  9.00           O
HETATM 2350  O   HOH B 628      -2.571  51.632 -11.352  1.00  7.87           O
HETATM 2351  O   HOH B 629      -4.685  52.804 -12.748  1.00  8.22           O
HETATM 2352  O   HOH B 630     -11.009  50.378  -1.273  1.00  8.85           O
HETATM 2353  O   HOH B 631       8.383  45.831   4.553  1.00 11.16           O
HETATM 2354  O   HOH B 632      -3.769  35.840 -25.514  1.00  6.50           O
HETATM 2355  O   HOH B 633       7.013  24.939 -29.373  1.00 10.29           O
HETATM 2356  O   HOH B 634     -20.700  49.206  -5.914  1.00  9.38           O
HETATM 2357  O   HOH B 635      -9.837  33.023 -16.962  1.00 10.68           O
HETATM 2358  O   HOH B 636       6.694  28.186   1.271  1.00 13.89           O
HETATM 2359  O   HOH B 637      -3.649  44.569   9.327  1.00 10.14           O
HETATM 2360  O   HOH B 638       7.832  47.115 -35.619  1.00  9.27           O
HETATM 2361  O   HOH B 639     -18.491  46.633  -9.685  1.00  9.20           O
HETATM 2362  O   HOH B 640      -1.237  18.903 -29.707  1.00 13.62           O
HETATM 2363  O   HOH B 641      11.707  62.114 -15.033  1.00  9.94           O
HETATM 2364  O   HOH B 642     -16.263  63.885  -6.698  1.00 12.16           O
HETATM 2365  O   HOH B 643      -1.319  41.297 -31.587  1.00 13.20           O
HETATM 2366  O   HOH B 644       6.694  43.773 -35.855  1.00 13.15           O
HETATM 2367  O   HOH B 645      21.602  62.000  -7.486  1.00 13.04           O
HETATM 2368  O   HOH B 646      -7.213  50.624 -18.415  1.00  7.44           O
HETATM 2369  O   HOH B 647       5.752  63.267 -21.886  1.00 10.37           O
HETATM 2370  O   HOH B 648      15.879  37.269  -6.768  1.00 12.62           O
HETATM 2371  O   HOH B 649      -3.606  56.956  -9.455  1.00 10.24           O
HETATM 2372  O   HOH B 650      -0.460  35.930 -27.979  1.00 12.52           O
HETATM 2373  O   HOH B 651     -12.255  48.777   0.603  1.00 11.67           O
HETATM 2374  O   HOH B 652     -10.524  31.531 -20.486  1.00 16.59           O
HETATM 2375  O   HOH B 653       1.474  62.767 -23.330  1.00  7.95           O
HETATM 2376  O   HOH B 654       2.230  62.578  -8.152  1.00 10.28           O
HETATM 2377  O   HOH B 655     -14.053  42.002 -13.995  1.00 12.96           O
HETATM 2378  O   HOH B 656       5.637  47.468 -26.207  1.00 11.71           O
HETATM 2379  O   HOH B 657     -10.011  40.911 -18.364  1.00 12.27           O
HETATM 2380  O   HOH B 658       3.352  65.192  -8.795  1.00 10.87           O
HETATM 2381  O   HOH B 659      12.669  27.353 -23.553  1.00 15.40           O
HETATM 2382  O   HOH B 660       8.803  44.695  -3.081  1.00 10.71           O
HETATM 2383  O   HOH B 661      14.021  59.409 -26.449  1.00 14.31           O
HETATM 2384  O   HOH B 662      -2.918  57.949 -26.659  1.00 11.79           O
HETATM 2385  O   HOH B 663       9.674  30.328 -30.160  1.00 12.38           O
HETATM 2386  O   HOH B 664      -6.539  28.248 -26.129  1.00 14.06           O
HETATM 2387  O   HOH B 665      15.565  60.735 -22.064  1.00 16.64           O
HETATM 2388  O   HOH B 666     -14.408  43.636  -1.348  1.00 14.11           O
HETATM 2389  O   HOH B 667      -5.651  62.212  -8.603  1.00 13.17           O
HETATM 2390  O   HOH B 668      -8.865  56.536 -21.760  1.00 13.98           O
HETATM 2391  O   HOH B 669      10.540  48.457   4.025  1.00 16.15           O
HETATM 2392  O   HOH B 670      10.116  51.675   1.131  1.00 13.99           O
HETATM 2393  O   HOH B 671       0.594  60.003  -6.636  1.00  9.41           O
HETATM 2394  O   HOH B 672      -8.313  26.692 -12.335  1.00 19.51           O
HETATM 2395  O   HOH B 673      15.764  51.738 -29.586  1.00 13.06           O
HETATM 2396  O   HOH B 674       3.046  30.126 -30.746  1.00 12.34           O
HETATM 2397  O   HOH B 675       1.915  32.696 -30.843  1.00 15.01           O
HETATM 2398  O   HOH B 676     -11.178  31.798 -13.835  1.00 13.22           O
HETATM 2399  O   HOH B 677      16.943  49.316 -15.289  1.00 14.14           O
HETATM 2400  O   HOH B 678      -5.018  28.389  -8.137  1.00 17.88           O
HETATM 2401  O   HOH B 679       8.778  22.875 -19.868  1.00 11.77           O
HETATM 2402  O   HOH B 680       3.950  51.551   8.201  1.00 10.60           O
HETATM 2403  O   HOH B 681      11.762  28.535 -29.796  1.00 18.00           O
HETATM 2404  O   HOH B 682     -14.441  61.846 -13.858  1.00 14.23           O
HETATM 2405  O   HOH B 683      -1.624  56.417  -7.587  1.00 10.85           O
HETATM 2406  O   HOH B 684     -12.602  35.188 -17.201  1.00 22.04           O
HETATM 2407  O   HOH B 685       0.796  60.278   1.742  1.00 13.74           O
HETATM 2408  O   HOH B 686      17.921  57.728 -19.061  1.00 13.09           O
HETATM 2409  O   HOH B 687      15.607  30.296 -10.307  1.00 11.52           O
HETATM 2410  O   HOH B 688       3.566  36.498 -33.195  1.00 16.00           O
HETATM 2411  O   HOH B 689       7.771  59.559 -28.623  1.00 16.02           O
HETATM 2412  O   HOH B 690       1.145  28.031  -4.224  1.00 14.54           O
HETATM 2413  O   HOH B 691     -13.274  41.880  -3.307  1.00 13.16           O
HETATM 2414  O   HOH B 692      -4.554  59.802   6.188  1.00 15.31           O
HETATM 2415  O   HOH B 693     -12.137  36.076   1.244  1.00 18.59           O
HETATM 2416  O   HOH B 694       0.008  62.942 -14.679  1.00 14.36           O
HETATM 2417  O   HOH B 695      21.804  44.905 -14.163  1.00 14.01           O
HETATM 2418  O   HOH B 696      15.111  51.856 -25.602  1.00 14.57           O
HETATM 2419  O   HOH B 697     -10.993  29.624 -15.559  1.00 17.36           O
HETATM 2420  O   HOH B 698      -6.797  30.995  -6.619  1.00 15.75           O
HETATM 2421  O   HOH B 699      -3.265  60.654  -8.504  1.00 18.61           O
HETATM 2422  O   HOH B 700      -4.570  59.198  -5.166  1.00 13.48           O
HETATM 2423  O   HOH B 701      12.742  25.630  -7.333  1.00 17.22           O
HETATM 2424  O   HOH B 702      -1.236  45.378 -33.348  1.00 16.69           O
HETATM 2425  O   HOH B 703      -2.118  58.973  -6.480  1.00 12.95           O
HETATM 2426  O   HOH B 704     -12.330  61.650  -1.938  1.00 18.50           O
HETATM 2427  O   HOH B 705      20.249  56.636 -12.704  1.00 15.56           O
HETATM 2428  O   HOH B 706       7.656  28.945 -31.381  1.00 16.92           O
HETATM 2429  O   HOH B 707      10.916  27.963  -4.307  1.00 18.12           O
HETATM 2430  O   HOH B 708       1.940  53.846  10.676  1.00 15.59           O
HETATM 2431  O   HOH B 709      13.936  63.327  -5.718  1.00 17.16           O
HETATM 2432  O   HOH B 710     -10.477  66.160 -12.012  1.00 19.05           O
HETATM 2433  O   HOH B 711      -1.664  61.643   1.081  1.00 19.47           O
HETATM 2434  O   HOH B 712       5.186  21.364  -6.900  1.00 19.13           O
HETATM 2435  O   HOH B 713     -14.482  37.230  -7.517  1.00 20.05           O
HETATM 2436  O   HOH B 714      13.598  54.581 -30.184  1.00 16.55           O
HETATM 2437  O   HOH B 715      10.587  46.189  -4.952  1.00 15.26           O
HETATM 2438  O   HOH B 716      -5.080  56.361 -27.091  1.00 15.43           O
HETATM 2439  O   HOH B 717      21.136  55.713 -10.175  1.00 18.09           O
HETATM 2440  O   HOH B 718       8.674  48.087   8.362  1.00 18.60           O
HETATM 2441  O   HOH B 719      24.458  44.327 -14.835  1.00 14.85           O
HETATM 2442  O   HOH B 720      -0.645  49.955 -32.994  1.00 15.76           O
HETATM 2443  O   HOH B 721      18.701  59.645  -3.372  1.00 18.14           O
HETATM 2444  O   HOH B 722     -10.260  40.847   6.091  1.00 20.12           O
HETATM 2445  O   HOH B 723     -13.954  57.449 -14.575  1.00 17.76           O
HETATM 2446  O   HOH B 724      15.828  52.029 -22.779  1.00 18.62           O
HETATM 2447  O   HOH B 725      10.706  40.049 -29.607  1.00 19.63           O
HETATM 2448  O   HOH B 726      15.928  46.538 -29.501  1.00 17.30           O
HETATM 2449  O   HOH B 727     -12.605  39.930  -1.219  1.00 18.71           O
HETATM 2450  O   HOH B 728      20.469  65.673  -8.664  1.00 14.89           O
HETATM 2451  O   HOH B 729      -5.621  64.984  -8.622  1.00 19.73           O
HETATM 2452  O   HOH B 730       4.367  24.525  -4.573  1.00 20.63           O
HETATM 2453  O   HOH B 731      -8.003  56.038 -24.538  1.00 16.46           O
HETATM 2454  O   HOH B 732      13.428  28.526 -27.494  1.00 16.45           O
HETATM 2455  O   HOH B 733       3.431  25.966  -2.456  1.00 19.65           O
HETATM 2456  O   HOH B 734      16.989  49.516 -23.882  1.00 19.07           O
HETATM 2457  O   HOH B 735     -15.481  66.296  -7.879  1.00 23.57           O
HETATM 2458  O   HOH B 736      19.849  49.359 -12.105  1.00 23.14           O
HETATM 2459  O   HOH B 737      14.776  30.694  -3.146  1.00 21.83           O
HETATM 2460  O   HOH B 738      13.832  25.848 -27.512  1.00 23.28           O
HETATM 2461  O   HOH B 739      -5.920  35.144 -28.866  1.00 22.88           O
[truncated: 1,450,757 more chars]
