# Supplementary material for: Growing Glycans in Rosetta: Accurate de novo glycan modeling, density fitting, and rational sequon design
Source: PLoS Comput Biol. 2024 Jun 24;20(6):e1011895. doi: 10.1371/journal.pcbi.1011895 (PMC11288642; doi:10.1371/journal.pcbi.1011895)
Supplement: S1 Data — Please see README for a full description of each component. Briefly, these include the following scripts: create_substituted_JD.py—Used to create substituted job description file for rosetta_scripts_jd3; create_symmetry_mates.py—This was used to create symmetry mates with a 12 A radius; density_build_example.xml—An an example of a main job definition file before being substituted for each glycan; density_build_example_substituted.xml—Substituted version; glycan_bm_plots.py—Tools used for plotting all benchmark experiments from Rosetta JSON files.; glycan_conformer_table.txt—The resultant glycan conformer table used in Rosetta and benchmarked against; glycan_tree_relax.xml—Main script used for de novo benchmarking.; glycan_tree_relax_dens.xml—Main script used for density building.; glycan_tree_relax_with_solvation.xml—Script used for running the GTM with explicit waters; glycan_water_mediated_hbonds.xml—Script for calculating water mediated hydrogen bonds; pdb_roots_density_sym.txt—Benchmark glycan list used for create_substituted_JD.py; refine_with_map_dih2.xml—Script used for refining input structures into the rosetta energy function using density. (ZIP) [file pcbi.1011895.s027.zip › supplemental_data/symmetrized_structures/3gml_symm.pdb]

ATOM      1  N   ASN A   7      -9.353 -34.271   8.682  1.00 36.17           N
ATOM      2  CA  ASN A   7      -8.417 -33.122   8.958  1.00 35.50           C
ATOM      3  C   ASN A   7      -9.159 -31.831   8.596  1.00 34.36           C
ATOM      4  O   ASN A   7     -10.060 -31.865   7.729  1.00 35.38           O
ATOM      5  CB  ASN A   7      -7.101 -33.219   8.164  1.00 37.23           C
ATOM      6  CG  ASN A   7      -6.304 -34.534   8.439  1.00 40.06           C
ATOM      7  OD1 ASN A   7      -6.735 -35.419   9.206  1.00 43.50           O
ATOM      8  ND2 ASN A   7      -5.158 -34.672   7.772  1.00 43.22           N
ATOM      9  N   TYR A   8      -8.869 -30.748   9.312  1.00 31.41           N
ATOM     10  CA  TYR A   8      -9.401 -29.403   8.987  1.00 28.57           C
ATOM     11  C   TYR A   8      -8.286 -28.411   9.150  1.00 27.04           C
ATOM     12  O   TYR A   8      -7.615 -28.394  10.185  1.00 26.80           O
ATOM     13  CB  TYR A   8     -10.491 -28.948   9.936  1.00 28.41           C
ATOM     14  CG  TYR A   8     -11.794 -29.558   9.645  1.00 30.65           C
ATOM     15  CD1 TYR A   8     -12.200 -30.683  10.331  1.00 33.04           C
ATOM     16  CD2 TYR A   8     -12.640 -29.011   8.686  1.00 35.33           C
ATOM     17  CE1 TYR A   8     -13.416 -31.262  10.069  1.00 36.55           C
ATOM     18  CE2 TYR A   8     -13.865 -29.594   8.413  1.00 37.10           C
ATOM     19  CZ  TYR A   8     -14.235 -30.708   9.110  1.00 36.95           C
ATOM     20  OH  TYR A   8     -15.428 -31.293   8.852  1.00 42.78           O
ATOM     21  N   THR A   9      -8.119 -27.557   8.156  1.00 25.21           N
ATOM     22  CA  THR A   9      -7.083 -26.544   8.242  1.00 24.16           C
ATOM     23  C   THR A   9      -7.764 -25.228   8.475  1.00 22.44           C
ATOM     24  O   THR A   9      -8.627 -24.800   7.661  1.00 19.40           O
ATOM     25  CB  THR A   9      -6.260 -26.486   6.988  1.00 25.03           C
ATOM     26  OG1 THR A   9      -5.595 -27.736   6.848  1.00 28.79           O
ATOM     27  CG2 THR A   9      -5.172 -25.439   7.129  1.00 25.14           C
ATOM     28  N   PHE A  10      -7.354 -24.561   9.550  1.00 18.41           N
ATOM     29  CA  PHE A  10      -7.798 -23.183   9.821  1.00 19.14           C
ATOM     30  C   PHE A  10      -6.768 -22.203   9.317  1.00 18.45           C
ATOM     31  O   PHE A  10      -5.611 -22.324   9.737  1.00 18.08           O
ATOM     32  CB  PHE A  10      -7.859 -23.045  11.361  1.00 19.72           C
ATOM     33  CG  PHE A  10      -8.343 -21.725  11.825  1.00 17.22           C
ATOM     34  CD1 PHE A  10      -9.698 -21.359  11.674  1.00 15.62           C
ATOM     35  CD2 PHE A  10      -7.475 -20.890  12.550  1.00 20.51           C
ATOM     36  CE1 PHE A  10     -10.132 -20.150  12.105  1.00 18.93           C
ATOM     37  CE2 PHE A  10      -7.909 -19.686  13.001  1.00 22.33           C
ATOM     38  CZ  PHE A  10      -9.227 -19.297  12.814  1.00 22.72           C
ATOM     39  N  AARG A  11      -7.105 -21.289   8.406  0.50 17.15           N
ATOM     40  N  BARG A  11      -7.209 -21.297   8.416  0.50 18.22           N
ATOM     41  CA AARG A  11      -6.082 -20.379   7.895  0.50 16.08           C
ATOM     42  CA BARG A  11      -6.407 -20.299   7.691  0.50 18.11           C
ATOM     43  C  AARG A  11      -6.611 -18.965   7.896  0.50 16.36           C
ATOM     44  C  BARG A  11      -6.785 -18.895   8.110  0.50 18.16           C
ATOM     45  O  AARG A  11      -7.730 -18.699   7.338  0.50 12.31           O
ATOM     46  O  BARG A  11      -7.949 -18.520   8.005  0.50 16.69           O
ATOM     47  CB AARG A  11      -5.658 -20.739   6.456  0.50 14.37           C
ATOM     48  CB BARG A  11      -6.695 -20.371   6.156  0.50 17.24           C
ATOM     49  CG AARG A  11      -5.497 -22.146   6.071  0.50 18.67           C
ATOM     50  CG BARG A  11      -6.107 -21.541   5.417  0.50 23.03           C
ATOM     51  CD AARG A  11      -5.686 -22.294   4.504  0.50 23.18           C
ATOM     52  CD BARG A  11      -6.431 -21.522   3.873  0.50 24.24           C
ATOM     53  NE AARG A  11      -4.946 -23.421   3.949  0.50 24.91           N
ATOM     54  NE BARG A  11      -7.768 -22.037   3.517  0.50 29.74           N
ATOM     55  CZ AARG A  11      -5.445 -24.627   3.673  0.50 27.62           C
ATOM     56  CZ BARG A  11      -8.395 -21.776   2.355  0.50 28.02           C
ATOM     57  NH1AARG A  11      -6.705 -24.925   3.900  0.50 24.39           N
ATOM     58  NH1BARG A  11      -7.812 -21.005   1.456  0.50 29.91           N
ATOM     59  NH2AARG A  11      -4.645 -25.571   3.178  0.50 30.96           N
ATOM     60  NH2BARG A  11      -9.606 -22.260   2.088  0.50 22.84           N
ATOM     61  N   CYS A  12      -5.817 -18.094   8.542  1.00 15.53           N
ATOM     62  CA  CYS A  12      -6.054 -16.667   8.651  1.00 16.14           C
ATOM     63  C   CYS A  12      -5.214 -16.048   7.576  1.00 16.50           C
ATOM     64  O   CYS A  12      -3.984 -16.225   7.631  1.00 18.38           O
ATOM     65  CB  CYS A  12      -5.532 -16.152   9.985  1.00 17.18           C
ATOM     66  SG  CYS A  12      -6.531 -16.828  11.367  1.00 22.30           S
ATOM     67  N   LEU A  13      -5.822 -15.381   6.605  1.00 14.48           N
ATOM     68  CA  LEU A  13      -5.096 -14.872   5.446  1.00 14.79           C
ATOM     69  C   LEU A  13      -5.158 -13.372   5.456  1.00 15.89           C
ATOM     70  O   LEU A  13      -6.268 -12.728   5.305  1.00 16.65           O
ATOM     71  CB  LEU A  13      -5.748 -15.352   4.141  1.00 13.01           C
ATOM     72  CG  LEU A  13      -5.881 -16.876   4.060  1.00 14.10           C
ATOM     73  CD1 LEU A  13      -6.510 -17.187   2.649  1.00 16.91           C
ATOM     74  CD2 LEU A  13      -4.541 -17.667   4.311  1.00 18.42           C
ATOM     75  N   GLN A  14      -3.988 -12.781   5.567  1.00 14.40           N
ATOM     76  CA  GLN A  14      -3.883 -11.321   5.627  1.00 14.53           C
ATOM     77  C   GLN A  14      -3.292 -10.792   4.346  1.00 17.35           C
ATOM     78  O   GLN A  14      -2.306 -11.368   3.846  1.00 16.37           O
ATOM     79  CB  GLN A  14      -2.959 -10.935   6.790  1.00 15.20           C
ATOM     80  CG  GLN A  14      -2.707  -9.391   6.849  1.00 14.34           C
ATOM     81  CD  GLN A  14      -1.565  -9.081   7.838  1.00 18.92           C
ATOM     82  OE1 GLN A  14      -1.328  -9.844   8.779  1.00 22.61           O
ATOM     83  NE2 GLN A  14      -0.779  -8.057   7.526  1.00 16.83           N
ATOM     84  N   MET A  15      -3.902  -9.769   3.729  1.00 15.09           N
ATOM     85  CA  MET A  15      -3.316  -9.235   2.521  1.00 17.23           C
ATOM     86  C   MET A  15      -3.136  -7.707   2.706  1.00 17.45           C
ATOM     87  O   MET A  15      -4.110  -6.941   2.965  1.00 17.23           O
ATOM     88  CB  MET A  15      -4.122  -9.753   1.258  1.00 20.66           C
ATOM     89  CG  MET A  15      -5.502  -9.481   1.134  1.00 26.30           C
ATOM     90  SD  MET A  15      -6.404 -11.024   0.515  1.00 26.05           S
ATOM     91  CE  MET A  15      -7.135 -11.503   2.097  1.00 24.75           C
ATOM     92  N   SER A  16      -1.876  -7.240   2.638  1.00 14.91           N
ATOM     93  CA  SER A  16      -1.632  -5.826   2.920  1.00 15.86           C
ATOM     94  C   SER A  16      -0.978  -5.215   1.697  1.00 15.85           C
ATOM     95  O   SER A  16       0.048  -5.743   1.183  1.00 17.56           O
ATOM     96  CB  SER A  16      -0.674  -5.668   4.159  1.00 16.25           C
ATOM     97  OG  SER A  16      -1.304  -6.210   5.267  1.00 19.09           O
ATOM     98  N   SER A  17      -1.484  -4.076   1.245  1.00 17.10           N
ATOM     99  CA  SER A  17      -0.963  -3.380   0.087  1.00 17.73           C
ATOM    100  C   SER A  17      -0.455  -1.994   0.512  1.00 18.25           C
ATOM    101  O   SER A  17      -1.111  -1.271   1.246  1.00 19.87           O
ATOM    102  CB  SER A  17      -2.051  -3.202  -1.001  1.00 18.79           C
ATOM    103  OG  SER A  17      -2.582  -4.480  -1.326  1.00 24.97           O
ATOM    104  N   PHE A  18       0.757  -1.681   0.133  1.00 17.80           N
ATOM    105  CA  PHE A  18       1.331  -0.333   0.412  1.00 19.86           C
ATOM    106  C   PHE A  18       1.637   0.369  -0.910  1.00 22.98           C
ATOM    107  O   PHE A  18       2.587   0.015  -1.607  1.00 23.50           O
ATOM    108  CB  PHE A  18       2.620  -0.468   1.269  1.00 19.14           C
ATOM    109  CG  PHE A  18       2.396  -1.116   2.639  1.00 21.94           C
ATOM    110  CD1 PHE A  18       2.244  -2.494   2.737  1.00 18.16           C
ATOM    111  CD2 PHE A  18       2.318  -0.340   3.820  1.00 17.54           C
ATOM    112  CE1 PHE A  18       2.037  -3.138   3.979  1.00 20.10           C
ATOM    113  CE2 PHE A  18       2.085  -0.955   5.049  1.00 19.58           C
ATOM    114  CZ  PHE A  18       1.960  -2.383   5.118  1.00 18.67           C
ATOM    115  N   ALA A  19       0.845   1.390  -1.254  1.00 26.06           N
ATOM    116  CA  ALA A  19       0.935   2.022  -2.587  1.00 28.55           C
ATOM    117  C   ALA A  19       2.020   3.054  -2.613  1.00 30.07           C
ATOM    118  O   ALA A  19       2.696   3.204  -3.623  1.00 32.45           O
ATOM    119  CB  ALA A  19      -0.400   2.677  -2.991  1.00 27.86           C
ATOM    120  N   ASN A  20       2.179   3.774  -1.493  1.00 31.62           N
ATOM    121  CA  ASN A  20       3.166   4.811  -1.319  1.00 32.47           C
ATOM    122  C   ASN A  20       3.141   5.224   0.162  1.00 32.57           C
ATOM    123  O   ASN A  20       2.355   4.663   0.944  1.00 33.05           O
ATOM    124  CB  ASN A  20       2.808   6.012  -2.187  1.00 33.59           C
ATOM    125  CG  ASN A  20       1.359   6.428  -2.011  1.00 37.66           C
ATOM    126  OD1 ASN A  20       0.866   6.577  -0.883  1.00 33.34           O
ATOM    127  ND2 ASN A  20       0.672   6.618  -3.123  1.00 44.15           N
ATOM    128  N   ARG A  21       3.989   6.172   0.568  1.00 32.35           N
ATOM    129  CA  ARG A  21       4.059   6.578   1.981  1.00 31.96           C
ATOM    130  C   ARG A  21       2.711   6.940   2.622  1.00 30.61           C
ATOM    131  O   ARG A  21       2.584   6.900   3.846  1.00 30.26           O
ATOM    132  CB  ARG A  21       5.007   7.771   2.174  1.00 33.40           C
ATOM    133  CG  ARG A  21       6.441   7.400   2.390  1.00 37.84           C
ATOM    134  CD  ARG A  21       7.274   8.632   2.839  1.00 46.25           C
ATOM    135  NE  ARG A  21       8.638   8.240   3.225  1.00 49.43           N
ATOM    136  CZ  ARG A  21       9.696   9.053   3.206  1.00 51.77           C
ATOM    137  NH1 ARG A  21       9.565  10.315   2.822  1.00 53.92           N
ATOM    138  NH2 ARG A  21      10.896   8.607   3.564  1.00 52.36           N
ATOM    139  N   SER A  22       1.739   7.347   1.818  1.00 28.57           N
ATOM    140  CA  SER A  22       0.480   7.838   2.352  1.00 29.31           C
ATOM    141  C   SER A  22      -0.722   6.911   2.210  1.00 29.38           C
ATOM    142  O   SER A  22      -1.831   7.314   2.561  1.00 30.86           O
ATOM    143  CB  SER A  22       0.099   9.155   1.646  1.00 29.41           C
ATOM    144  OG  SER A  22       1.067  10.170   1.881  1.00 29.12           O
ATOM    145  N   TRP A  23      -0.563   5.716   1.638  1.00 27.64           N
ATOM    146  CA  TRP A  23      -1.725   4.887   1.300  1.00 25.86           C
ATOM    147  C   TRP A  23      -1.391   3.430   1.527  1.00 24.69           C
ATOM    148  O   TRP A  23      -0.451   2.891   0.930  1.00 22.90           O
ATOM    149  CB  TRP A  23      -2.116   5.015  -0.185  1.00 26.59           C
ATOM    150  CG  TRP A  23      -3.441   4.354  -0.589  1.00 26.56           C
ATOM    151  CD1 TRP A  23      -4.646   4.999  -0.740  1.00 29.70           C
ATOM    152  CD2 TRP A  23      -3.695   2.959  -0.926  1.00 29.42           C
ATOM    153  NE1 TRP A  23      -5.619   4.100  -1.107  1.00 29.37           N
ATOM    154  CE2 TRP A  23      -5.074   2.848  -1.224  1.00 28.44           C
ATOM    155  CE3 TRP A  23      -2.908   1.798  -0.957  1.00 28.81           C
ATOM    156  CZ2 TRP A  23      -5.668   1.650  -1.573  1.00 26.69           C
ATOM    157  CZ3 TRP A  23      -3.510   0.587  -1.314  1.00 26.99           C
ATOM    158  CH2 TRP A  23      -4.878   0.529  -1.634  1.00 30.69           C
ATOM    159  N   SER A  24      -2.179   2.768   2.343  1.00 23.46           N
ATOM    160  CA  SER A  24      -1.970   1.315   2.477  1.00 22.19           C
ATOM    161  C   SER A  24      -3.262   0.777   2.963  1.00 21.04           C
ATOM    162  O   SER A  24      -4.130   1.565   3.430  1.00 22.09           O
ATOM    163  CB  SER A  24      -0.887   1.013   3.499  1.00 23.60           C
ATOM    164  OG  SER A  24      -1.417   1.182   4.797  1.00 25.83           O
ATOM    165  N   ARG A  25      -3.442  -0.527   2.860  1.00 19.85           N
ATOM    166  CA  ARG A  25      -4.612  -1.075   3.430  1.00 18.33           C
ATOM    167  C   ARG A  25      -4.316  -2.539   3.755  1.00 18.21           C
ATOM    168  O   ARG A  25      -3.512  -3.198   3.073  1.00 18.75           O
ATOM    169  CB  ARG A  25      -5.829  -0.928   2.504  1.00 20.52           C
ATOM    170  CG  ARG A  25      -5.888  -1.776   1.292  1.00 23.59           C
ATOM    171  CD  ARG A  25      -7.267  -1.484   0.539  1.00 25.21           C
ATOM    172  NE  ARG A  25      -8.406  -2.190   1.191  1.00 27.64           N
ATOM    173  CZ  ARG A  25      -9.553  -1.610   1.539  1.00 28.06           C
ATOM    174  NH1 ARG A  25      -9.763  -0.336   1.236  1.00 32.34           N
ATOM    175  NH2 ARG A  25     -10.494  -2.278   2.177  1.00 23.58           N
ATOM    176  N   THR A  26      -4.979  -3.023   4.778  1.00 17.33           N
ATOM    177  CA  THR A  26      -4.831  -4.411   5.191  1.00 16.75           C
ATOM    178  C   THR A  26      -6.203  -5.029   5.296  1.00 16.00           C
ATOM    179  O   THR A  26      -7.086  -4.431   5.912  1.00 19.29           O
ATOM    180  CB  THR A  26      -4.101  -4.514   6.560  1.00 16.14           C
ATOM    181  OG1 THR A  26      -2.744  -4.062   6.380  1.00 18.45           O
ATOM    182  CG2 THR A  26      -4.128  -5.978   7.112  1.00 16.98           C
ATOM    183  N   ASP A  27      -6.415  -6.187   4.671  1.00 16.14           N
ATOM    184  CA  ASP A  27      -7.708  -6.885   4.705  1.00 16.32           C
ATOM    185  C   ASP A  27      -7.405  -8.332   4.998  1.00 17.61           C
ATOM    186  O   ASP A  27      -6.390  -8.907   4.477  1.00 19.80           O
ATOM    187  CB  ASP A  27      -8.430  -6.800   3.361  1.00 15.74           C
ATOM    188  CG  ASP A  27      -8.701  -5.321   2.957  1.00 19.07           C
ATOM    189  OD1 ASP A  27      -7.968  -4.795   2.101  1.00 24.62           O
ATOM    190  OD2 ASP A  27      -9.599  -4.700   3.538  1.00 21.95           O
ATOM    191  N  ASER A  28      -8.250  -8.957   5.794  0.50 17.69           N
ATOM    192  N  BSER A  28      -8.245  -8.952   5.807  0.50 17.16           N
ATOM    193  CA ASER A  28      -8.077 -10.403   6.082  0.50 17.16           C
ATOM    194  CA BSER A  28      -8.092 -10.409   6.082  0.50 15.94           C
ATOM    195  C  ASER A  28      -9.328 -11.217   5.888  0.50 16.76           C
ATOM    196  C  BSER A  28      -9.337 -11.217   5.877  0.50 16.17           C
ATOM    197  O  ASER A  28     -10.462 -10.682   5.983  0.50 17.36           O
ATOM    198  O  BSER A  28     -10.472 -10.681   5.960  0.50 16.77           O
ATOM    199  CB ASER A  28      -7.543 -10.634   7.492  0.50 18.20           C
ATOM    200  CB BSER A  28      -7.558 -10.682   7.485  0.50 16.86           C
ATOM    201  OG ASER A  28      -8.327  -9.918   8.425  0.50 20.22           O
ATOM    202  OG BSER A  28      -6.322 -10.033   7.657  0.50 14.44           O
ATOM    203  N   VAL A  29      -9.132 -12.504   5.637  1.00 16.64           N
ATOM    204  CA  VAL A  29     -10.225 -13.472   5.601  1.00 14.78           C
ATOM    205  C   VAL A  29      -9.792 -14.685   6.336  1.00 17.68           C
ATOM    206  O   VAL A  29      -8.558 -14.966   6.446  1.00 18.43           O
ATOM    207  CB  VAL A  29     -10.641 -13.905   4.141  1.00 17.02           C
ATOM    208  CG1 VAL A  29     -11.239 -12.710   3.409  1.00 16.49           C
ATOM    209  CG2 VAL A  29      -9.417 -14.478   3.337  1.00 17.05           C
ATOM    210  N   VAL A  30     -10.759 -15.426   6.872  1.00 14.39           N
ATOM    211  CA  VAL A  30     -10.412 -16.569   7.712  1.00 13.98           C
ATOM    212  C   VAL A  30     -11.272 -17.722   7.227  1.00 17.67           C
ATOM    213  O   VAL A  30     -12.487 -17.506   7.039  1.00 16.45           O
ATOM    214  CB  VAL A  30     -10.706 -16.255   9.223  1.00 15.41           C
ATOM    215  CG1 VAL A  30     -10.332 -17.411  10.023  1.00 14.51           C
ATOM    216  CG2 VAL A  30      -9.944 -14.982   9.664  1.00 13.97           C
ATOM    217  N   TRP A  31     -10.674 -18.907   7.066  1.00 14.15           N
ATOM    218  CA  TRP A  31     -11.348 -20.081   6.529  1.00 16.73           C
ATOM    219  C   TRP A  31     -11.186 -21.202   7.539  1.00 16.66           C
ATOM    220  O   TRP A  31     -10.095 -21.385   8.097  1.00 18.48           O
ATOM    221  CB  TRP A  31     -10.592 -20.543   5.268  1.00 14.98           C
ATOM    222  CG  TRP A  31     -10.732 -19.548   4.163  1.00 15.87           C
ATOM    223  CD1 TRP A  31      -9.860 -18.526   3.874  1.00 17.62           C
ATOM    224  CD2 TRP A  31     -11.807 -19.436   3.195  1.00 16.90           C
ATOM    225  NE1 TRP A  31     -10.325 -17.805   2.773  1.00 19.42           N
ATOM    226  CE2 TRP A  31     -11.515 -18.323   2.361  1.00 18.88           C
ATOM    227  CE3 TRP A  31     -12.994 -20.160   2.962  1.00 17.16           C
ATOM    228  CZ2 TRP A  31     -12.341 -17.932   1.293  1.00 18.35           C
ATOM    229  CZ3 TRP A  31     -13.819 -19.785   1.884  1.00 17.27           C
ATOM    230  CH2 TRP A  31     -13.514 -18.635   1.095  1.00 19.12           C
ATOM    231  N   LEU A  32     -12.223 -22.008   7.730  1.00 17.06           N
ATOM    232  CA  LEU A  32     -12.019 -23.278   8.392  1.00 16.31           C
ATOM    233  C   LEU A  32     -12.333 -24.323   7.308  1.00 16.68           C
ATOM    234  O   LEU A  32     -13.477 -24.410   6.819  1.00 14.20           O
ATOM    235  CB  LEU A  32     -12.931 -23.428   9.653  1.00 15.89           C
ATOM    236  CG  LEU A  32     -12.908 -24.787  10.330  1.00 20.40           C
ATOM    237  CD1 LEU A  32     -11.494 -25.137  10.825  1.00 20.09           C
ATOM    238  CD2 LEU A  32     -13.923 -24.771  11.495  1.00 18.24           C
ATOM    239  N   GLY A  33     -11.298 -25.042   6.866  1.00 17.28           N
ATOM    240  CA  GLY A  33     -11.419 -25.876   5.641  1.00 17.82           C
ATOM    241  C   GLY A  33     -11.837 -24.978   4.483  1.00 16.96           C
ATOM    242  O   GLY A  33     -11.187 -23.940   4.184  1.00 17.36           O
ATOM    243  N   ASP A  34     -12.921 -25.341   3.802  1.00 15.62           N
ATOM    244  CA  ASP A  34     -13.351 -24.499   2.673  1.00 16.58           C
ATOM    245  C   ASP A  34     -14.518 -23.562   3.014  1.00 16.01           C
ATOM    246  O   ASP A  34     -15.209 -23.116   2.108  1.00 16.20           O
ATOM    247  CB  ASP A  34     -13.736 -25.416   1.442  1.00 14.46           C
ATOM    248  CG  ASP A  34     -14.794 -26.480   1.803  1.00 18.76           C
ATOM    249  OD1 ASP A  34     -15.433 -26.354   2.906  1.00 18.87           O
ATOM    250  OD2 ASP A  34     -15.065 -27.353   0.975  1.00 15.61           O
ATOM    251  N   LEU A  35     -14.779 -23.308   4.305  1.00 15.15           N
ATOM    252  CA  LEU A  35     -15.895 -22.419   4.683  1.00 15.49           C
ATOM    253  C   LEU A  35     -15.339 -21.149   5.356  1.00 14.24           C
ATOM    254  O   LEU A  35     -14.538 -21.268   6.292  1.00 16.43           O
ATOM    255  CB  LEU A  35     -16.824 -23.140   5.682  1.00 16.42           C
ATOM    256  CG  LEU A  35     -17.594 -24.404   5.271  1.00 15.35           C
ATOM    257  CD1 LEU A  35     -18.470 -24.826   6.487  1.00 17.30           C
ATOM    258  CD2 LEU A  35     -18.372 -24.121   3.971  1.00 17.43           C
ATOM    259  N   GLN A  36     -15.725 -19.970   4.865  1.00 15.82           N
ATOM    260  CA  GLN A  36     -15.248 -18.715   5.456  1.00 15.57           C
ATOM    261  C   GLN A  36     -15.933 -18.445   6.779  1.00 17.97           C
ATOM    262  O   GLN A  36     -17.147 -18.573   6.903  1.00 15.33           O
ATOM    263  CB  GLN A  36     -15.490 -17.550   4.513  1.00 16.51           C
ATOM    264  CG  GLN A  36     -14.925 -16.249   5.031  1.00 16.72           C
ATOM    265  CD  GLN A  36     -15.142 -15.122   4.042  1.00 18.27           C
ATOM    266  OE1 GLN A  36     -15.757 -15.320   2.984  1.00 20.43           O
ATOM    267  NE2 GLN A  36     -14.604 -13.960   4.341  1.00 14.11           N
ATOM    268  N   THR A  37     -15.118 -18.089   7.765  1.00 16.51           N
ATOM    269  CA  THR A  37     -15.644 -17.821   9.160  1.00 16.76           C
ATOM    270  C   THR A  37     -15.557 -16.341   9.586  1.00 16.17           C
ATOM    271  O   THR A  37     -16.379 -15.878  10.383  1.00 15.92           O
ATOM    272  CB  THR A  37     -14.917 -18.670  10.172  1.00 17.05           C
ATOM    273  OG1 THR A  37     -13.504 -18.436  10.072  1.00 15.68           O
ATOM    274  CG2 THR A  37     -15.160 -20.123   9.932  1.00 19.33           C
ATOM    275  N   HIS A  38     -14.645 -15.576   9.017  1.00 14.02           N
ATOM    276  CA  HIS A  38     -14.472 -14.125   9.345  1.00 14.50           C
ATOM    277  C   HIS A  38     -14.005 -13.356   8.167  1.00 15.84           C
ATOM    278  O   HIS A  38     -13.392 -13.947   7.242  1.00 16.97           O
ATOM    279  CB  HIS A  38     -13.392 -13.927  10.481  1.00 15.17           C
ATOM    280  CG  HIS A  38     -13.614 -14.798  11.699  1.00 16.64           C
ATOM    281  ND1 HIS A  38     -13.392 -16.160  11.722  1.00 15.68           N
ATOM    282  CD2 HIS A  38     -14.107 -14.493  12.919  1.00 17.04           C
ATOM    283  CE1 HIS A  38     -13.691 -16.648  12.915  1.00 15.28           C
ATOM    284  NE2 HIS A  38     -14.152 -15.660  13.653  1.00 17.62           N
ATOM    285  N   ARG A  39     -14.233 -12.052   8.206  1.00 15.46           N
ATOM    286  CA  ARG A  39     -13.554 -11.095   7.344  1.00 17.41           C
ATOM    287  C   ARG A  39     -13.149  -9.912   8.207  1.00 18.03           C
ATOM    288  O   ARG A  39     -13.812  -9.559   9.178  1.00 16.20           O
ATOM    289  CB  ARG A  39     -14.438 -10.577   6.170  1.00 14.88           C
ATOM    290  CG  ARG A  39     -15.803  -9.835   6.560  1.00 18.97           C
ATOM    291  CD  ARG A  39     -16.495  -9.214   5.273  1.00 18.02           C
ATOM    292  NE  ARG A  39     -16.907 -10.339   4.429  1.00 19.35           N
ATOM    293  CZ  ARG A  39     -18.029 -11.003   4.578  1.00 20.32           C
ATOM    294  NH1 ARG A  39     -18.919 -10.618   5.540  1.00 19.08           N
ATOM    295  NH2 ARG A  39     -18.254 -12.067   3.813  1.00 20.41           N
ATOM    296  N   TRP A  40     -12.054  -9.290   7.832  1.00 17.28           N
ATOM    297  CA  TRP A  40     -11.704  -8.051   8.479  1.00 15.47           C
ATOM    298  C   TRP A  40     -11.222  -7.085   7.436  1.00 16.57           C
ATOM    299  O   TRP A  40     -10.075  -7.131   7.007  1.00 15.70           O
ATOM    300  CB  TRP A  40     -10.681  -8.312   9.586  1.00 15.36           C
ATOM    301  CG  TRP A  40     -10.487  -7.108  10.470  1.00 16.79           C
ATOM    302  CD1 TRP A  40     -11.351  -6.050  10.617  1.00 15.92           C
ATOM    303  CD2 TRP A  40      -9.388  -6.874  11.379  1.00 15.57           C
ATOM    304  NE1 TRP A  40     -10.827  -5.162  11.554  1.00 20.45           N
ATOM    305  CE2 TRP A  40      -9.625  -5.649  12.017  1.00 19.35           C
ATOM    306  CE3 TRP A  40      -8.181  -7.571  11.652  1.00 17.32           C
ATOM    307  CZ2 TRP A  40      -8.737  -5.100  12.951  1.00 18.93           C
ATOM    308  CZ3 TRP A  40      -7.311  -7.003  12.619  1.00 18.34           C
ATOM    309  CH2 TRP A  40      -7.598  -5.794  13.220  1.00 18.39           C
ATOM    310  N   SER A  41     -12.152  -6.224   7.016  1.00 14.68           N
ATOM    311  CA  SER A  41     -11.859  -5.179   6.045  1.00 16.16           C
ATOM    312  C   SER A  41     -10.984  -4.096   6.652  1.00 15.25           C
ATOM    313  O   SER A  41     -11.091  -3.766   7.829  1.00 17.07           O
ATOM    314  CB  SER A  41     -13.212  -4.478   5.596  1.00 17.14           C
ATOM    315  OG  SER A  41     -12.837  -3.385   4.765  1.00 22.11           O
ATOM    316  N   ASN A  42     -10.113  -3.490   5.848  1.00 16.61           N
ATOM    317  CA  ASN A  42      -9.424  -2.312   6.303  1.00 16.91           C
ATOM    318  C   ASN A  42     -10.409  -1.246   6.771  1.00 18.80           C
ATOM    319  O   ASN A  42     -10.071  -0.520   7.668  1.00 18.42           O
ATOM    320  CB  ASN A  42      -8.594  -1.719   5.178  1.00 18.34           C
ATOM    321  CG  ASN A  42      -7.591  -0.730   5.688  1.00 20.80           C
ATOM    322  OD1 ASN A  42      -6.496  -1.101   6.103  1.00 18.91           O
ATOM    323  ND2 ASN A  42      -7.970   0.575   5.684  1.00 18.43           N
ATOM    324  N   ASP A  43     -11.591  -1.189   6.162  1.00 18.10           N
ATOM    325  CA  ASP A  43     -12.592  -0.091   6.419  1.00 19.23           C
ATOM    326  C   ASP A  43     -13.246  -0.268   7.778  1.00 18.11           C
ATOM    327  O   ASP A  43     -14.016   0.586   8.244  1.00 19.61           O
ATOM    328  CB  ASP A  43     -13.714  -0.173   5.380  1.00 21.37           C
ATOM    329  CG  ASP A  43     -13.276   0.293   3.998  1.00 26.09           C
ATOM    330  OD1 ASP A  43     -14.008  -0.023   3.045  1.00 37.01           O
ATOM    331  OD2 ASP A  43     -12.242   0.999   3.865  1.00 29.41           O
ATOM    332  N   SER A  44     -12.998  -1.401   8.400  1.00 17.53           N
ATOM    333  CA  SER A  44     -13.692  -1.757   9.625  1.00 17.54           C
ATOM    334  C   SER A  44     -12.808  -1.740  10.848  1.00 17.65           C
ATOM    335  O   SER A  44     -11.725  -2.282  10.862  1.00 16.60           O
ATOM    336  CB  SER A  44     -14.299  -3.139   9.516  1.00 19.72           C
ATOM    337  OG  SER A  44     -14.952  -3.438  10.741  1.00 21.70           O
ATOM    338  N   ALA A  45     -13.325  -1.190  11.921  1.00 17.68           N
ATOM    339  CA  ALA A  45     -12.582  -1.196  13.175  1.00 19.72           C
ATOM    340  C   ALA A  45     -12.535  -2.591  13.785  1.00 18.73           C
ATOM    341  O   ALA A  45     -11.615  -2.917  14.525  1.00 19.88           O
ATOM    342  CB  ALA A  45     -13.216  -0.243  14.161  1.00 18.12           C
ATOM    343  N   THR A  46     -13.544  -3.394  13.523  1.00 19.76           N
ATOM    344  CA  THR A  46     -13.614  -4.707  14.164  1.00 21.00           C
ATOM    345  C   THR A  46     -13.792  -5.871  13.151  1.00 21.45           C
ATOM    346  O   THR A  46     -14.268  -5.684  12.013  1.00 20.48           O
ATOM    347  CB  THR A  46     -14.815  -4.814  15.098  1.00 22.09           C
ATOM    348  OG1 THR A  46     -16.015  -4.634  14.346  1.00 24.45           O
ATOM    349  CG2 THR A  46     -14.766  -3.742  16.241  1.00 23.82           C
ATOM    350  N   ILE A  47     -13.499  -7.068  13.642  1.00 20.85           N
ATOM    351  CA  ILE A  47     -13.467  -8.237  12.839  1.00 20.80           C
ATOM    352  C   ILE A  47     -14.887  -8.684  12.692  1.00 20.33           C
ATOM    353  O   ILE A  47     -15.634  -8.721  13.683  1.00 19.54           O
ATOM    354  CB  ILE A  47     -12.654  -9.339  13.560  1.00 21.85           C
ATOM    355  CG1 ILE A  47     -11.183  -8.955  13.724  1.00 21.42           C
ATOM    356  CG2 ILE A  47     -12.790 -10.698  12.872  1.00 22.50           C
ATOM    357  CD1 ILE A  47     -10.554  -9.851  14.837  1.00 22.28           C
ATOM    358  N   SER A  48     -15.290  -9.014  11.470  1.00 17.96           N
ATOM    359  CA  SER A  48     -16.687  -9.305  11.138  1.00 18.40           C
ATOM    360  C   SER A  48     -16.887 -10.822  11.131  1.00 18.70           C
ATOM    361  O   SER A  48     -16.033 -11.582  10.643  1.00 18.31           O
ATOM    362  CB  SER A  48     -17.004  -8.703   9.788  1.00 20.30           C
ATOM    363  OG  SER A  48     -16.838  -7.289   9.900  1.00 25.39           O
ATOM    364  N   PHE A  49     -18.012 -11.281  11.666  1.00 17.76           N
ATOM    365  CA  PHE A  49     -18.385 -12.712  11.606  1.00 17.95           C
ATOM    366  C   PHE A  49     -19.110 -13.062  10.334  1.00 17.39           C
ATOM    367  O   PHE A  49     -20.033 -12.311   9.901  1.00 19.88           O
ATOM    368  CB  PHE A  49     -19.349 -13.073  12.767  1.00 17.62           C
ATOM    369  CG  PHE A  49     -18.763 -12.872  14.119  1.00 17.05           C
ATOM    370  CD1 PHE A  49     -17.389 -12.922  14.352  1.00 17.02           C
ATOM    371  CD2 PHE A  49     -19.606 -12.683  15.205  1.00 19.22           C
ATOM    372  CE1 PHE A  49     -16.880 -12.742  15.679  1.00 17.42           C
ATOM    373  CE2 PHE A  49     -19.089 -12.486  16.460  1.00 17.66           C
ATOM    374  CZ  PHE A  49     -17.731 -12.513  16.700  1.00 14.86           C
ATOM    375  N   THR A  50     -18.715 -14.174   9.696  1.00 16.50           N
ATOM    376  CA  THR A  50     -19.457 -14.679   8.522  1.00 15.80           C
ATOM    377  C   THR A  50     -20.279 -15.925   8.775  1.00 17.11           C
ATOM    378  O   THR A  50     -20.978 -16.346   7.870  1.00 18.82           O
ATOM    379  CB  THR A  50     -18.549 -14.889   7.292  1.00 17.31           C
ATOM    380  OG1 THR A  50     -17.599 -15.923   7.559  1.00 15.29           O
ATOM    381  CG2 THR A  50     -17.752 -13.540   7.069  1.00 16.42           C
ATOM    382  N   LYS A  51     -20.304 -16.423  10.019  1.00 16.66           N
ATOM    383  CA  LYS A  51     -21.173 -17.521  10.445  1.00 16.89           C
ATOM    384  C   LYS A  51     -21.753 -17.151  11.815  1.00 15.48           C
ATOM    385  O   LYS A  51     -21.179 -16.311  12.522  1.00 15.26           O
ATOM    386  CB  LYS A  51     -20.326 -18.820  10.560  1.00 14.68           C
ATOM    387  CG  LYS A  51     -19.721 -19.295   9.143  1.00 15.70           C
ATOM    388  CD  LYS A  51     -20.812 -19.995   8.285  1.00 14.99           C
ATOM    389  CE  LYS A  51     -20.084 -20.501   7.009  1.00 16.81           C
ATOM    390  NZ  LYS A  51     -19.770 -19.341   6.061  1.00 17.15           N
ATOM    391  N   PRO A  52     -22.885 -17.776  12.199  1.00 15.59           N
ATOM    392  CA  PRO A  52     -23.490 -17.607  13.539  1.00 15.28           C
ATOM    393  C   PRO A  52     -22.583 -18.212  14.593  1.00 14.36           C
ATOM    394  O   PRO A  52     -22.675 -17.814  15.730  1.00 16.07           O
ATOM    395  CB  PRO A  52     -24.800 -18.419  13.494  1.00 16.47           C
ATOM    396  CG  PRO A  52     -24.771 -19.178  12.213  1.00 16.28           C
ATOM    397  CD  PRO A  52     -23.624 -18.693  11.324  1.00 16.75           C
ATOM    398  N   TRP A  53     -21.663 -19.083  14.186  1.00 15.56           N
ATOM    399  CA  TRP A  53     -20.718 -19.747  15.125  1.00 14.76           C
ATOM    400  C   TRP A  53     -19.264 -19.219  15.016  1.00 15.84           C
ATOM    401  O   TRP A  53     -18.352 -19.822  15.591  1.00 15.94           O
ATOM    402  CB  TRP A  53     -20.755 -21.260  14.892  1.00 16.16           C
ATOM    403  CG  TRP A  53     -20.720 -21.679  13.431  1.00 15.65           C
ATOM    404  CD1 TRP A  53     -21.799 -21.969  12.613  1.00 17.43           C
ATOM    405  CD2 TRP A  53     -19.526 -21.972  12.637  1.00 15.54           C
ATOM    406  NE1 TRP A  53     -21.341 -22.363  11.341  1.00 17.54           N
ATOM    407  CE2 TRP A  53     -19.954 -22.364  11.360  1.00 16.06           C
ATOM    408  CE3 TRP A  53     -18.152 -21.932  12.900  1.00 19.37           C
ATOM    409  CZ2 TRP A  53     -19.056 -22.714  10.352  1.00 16.30           C
ATOM    410  CZ3 TRP A  53     -17.270 -22.290  11.891  1.00 20.87           C
ATOM    411  CH2 TRP A  53     -17.740 -22.682  10.636  1.00 18.11           C
ATOM    412  N   SER A  54     -19.062 -18.049  14.390  1.00 15.74           N
ATOM    413  CA  SER A  54     -17.721 -17.487  14.225  1.00 15.55           C
ATOM    414  C   SER A  54     -16.976 -17.122  15.504  1.00 15.82           C
ATOM    415  O   SER A  54     -15.757 -17.010  15.473  1.00 17.08           O
ATOM    416  CB  SER A  54     -17.735 -16.289  13.302  1.00 18.23           C
ATOM    417  OG  SER A  54     -18.128 -16.694  12.003  1.00 16.62           O
ATOM    418  N   GLN A  55     -17.689 -16.960  16.626  1.00 15.38           N
ATOM    419  CA  GLN A  55     -16.993 -16.699  17.863  1.00 16.29           C
ATOM    420  C   GLN A  55     -16.550 -18.010  18.537  1.00 16.66           C
ATOM    421  O   GLN A  55     -15.964 -17.964  19.611  1.00 19.45           O
ATOM    422  CB  GLN A  55     -17.914 -15.900  18.810  1.00 15.10           C
ATOM    423  CG  GLN A  55     -17.199 -15.139  19.961  1.00 15.49           C
ATOM    424  CD  GLN A  55     -18.155 -14.160  20.621  1.00 22.72           C
ATOM    425  OE1 GLN A  55     -18.869 -13.410  19.936  1.00 18.80           O
ATOM    426  NE2 GLN A  55     -18.205 -14.184  21.945  1.00 22.70           N
ATOM    427  N   GLY A  56     -16.877 -19.164  17.972  1.00 17.48           N
ATOM    428  CA  GLY A  56     -16.434 -20.435  18.538  1.00 17.01           C
ATOM    429  C   GLY A  56     -17.088 -20.526  19.944  1.00 20.69           C
ATOM    430  O   GLY A  56     -18.256 -20.147  20.135  1.00 20.70           O
ATOM    431  N   LYS A  57     -16.294 -20.957  20.910  1.00 21.47           N
ATOM    432  CA  LYS A  57     -16.754 -21.070  22.312  1.00 22.38           C
ATOM    433  C   LYS A  57     -16.208 -19.961  23.238  1.00 22.92           C
ATOM    434  O   LYS A  57     -16.321 -20.061  24.472  1.00 23.17           O
ATOM    435  CB  LYS A  57     -16.372 -22.456  22.841  1.00 22.66           C
ATOM    436  CG  LYS A  57     -17.243 -23.564  22.229  1.00 25.22           C
ATOM    437  CD  LYS A  57     -16.742 -24.950  22.609  1.00 28.01           C
ATOM    438  CE  LYS A  57     -17.516 -25.510  23.819  1.00 31.06           C
ATOM    439  NZ  LYS A  57     -16.634 -26.507  24.425  1.00 35.83           N
ATOM    440  N   LEU A  58     -15.646 -18.913  22.664  1.00 22.69           N
ATOM    441  CA  LEU A  58     -15.152 -17.785  23.445  1.00 23.24           C
ATOM    442  C   LEU A  58     -16.309 -16.896  23.911  1.00 23.63           C
ATOM    443  O   LEU A  58     -17.309 -16.675  23.147  1.00 23.27           O
ATOM    444  CB  LEU A  58     -14.191 -16.954  22.588  1.00 22.07           C
ATOM    445  CG  LEU A  58     -12.939 -17.649  22.015  1.00 22.41           C
ATOM    446  CD1 LEU A  58     -11.985 -16.603  21.527  1.00 24.07           C
ATOM    447  CD2 LEU A  58     -12.226 -18.439  23.031  1.00 27.26           C
ATOM    448  N   SER A  59     -16.189 -16.409  25.164  1.00 24.90           N
ATOM    449  CA  SER A  59     -17.130 -15.422  25.744  1.00 25.02           C
ATOM    450  C   SER A  59     -16.935 -14.056  25.075  1.00 26.31           C
ATOM    451  O   SER A  59     -15.889 -13.795  24.431  1.00 25.38           O
ATOM    452  CB  SER A  59     -16.826 -15.232  27.229  1.00 25.12           C
ATOM    453  OG  SER A  59     -15.493 -14.762  27.376  1.00 22.93           O
ATOM    454  N   ASN A  60     -17.945 -13.195  25.176  1.00 26.53           N
ATOM    455  CA  ASN A  60     -17.800 -11.849  24.595  1.00 26.60           C
ATOM    456  C   ASN A  60     -16.522 -11.158  25.099  1.00 25.67           C
ATOM    457  O   ASN A  60     -15.768 -10.483  24.348  1.00 24.08           O
ATOM    458  CB  ASN A  60     -19.004 -10.971  24.928  1.00 27.06           C
ATOM    459  CG  ASN A  60     -20.258 -11.369  24.183  1.00 27.37           C
ATOM    460  OD1 ASN A  60     -20.283 -12.339  23.415  1.00 25.06           O
ATOM    461  ND2 ASN A  60     -21.333 -10.628  24.431  1.00 26.68           N
ATOM    462  N   GLN A  61     -16.249 -11.320  26.384  1.00 25.54           N
ATOM    463  CA  GLN A  61     -14.992 -10.764  26.914  1.00 25.30           C
ATOM    464  C   GLN A  61     -13.728 -11.448  26.331  1.00 24.49           C
ATOM    465  O   GLN A  61     -12.710 -10.798  26.042  1.00 23.21           O
ATOM    466  CB  GLN A  61     -14.989 -10.733  28.470  1.00 25.00           C
ATOM    467  CG  GLN A  61     -13.623 -10.319  29.074  1.00 29.89           C
ATOM    468  CD  GLN A  61     -13.575 -10.389  30.609  1.00 34.68           C
ATOM    469  OE1 GLN A  61     -14.451 -10.971  31.250  1.00 37.40           O
ATOM    470  NE2 GLN A  61     -12.543  -9.791  31.202  1.00 36.14           N
ATOM    471  N   GLN A  62     -13.753 -12.755  26.139  1.00 24.16           N
ATOM    472  CA  GLN A  62     -12.504 -13.375  25.678  1.00 24.87           C
ATOM    473  C   GLN A  62     -12.341 -12.947  24.185  1.00 22.19           C
ATOM    474  O   GLN A  62     -11.274 -12.653  23.726  1.00 22.56           O
ATOM    475  CB  GLN A  62     -12.575 -14.910  25.743  1.00 25.95           C
ATOM    476  CG  GLN A  62     -12.867 -15.577  27.092  1.00 31.02           C
ATOM    477  CD  GLN A  62     -13.122 -17.073  26.867  1.00 37.15           C
ATOM    478  OE1 GLN A  62     -14.258 -17.551  26.981  1.00 34.01           O
ATOM    479  NE2 GLN A  62     -12.070 -17.796  26.427  1.00 38.26           N
ATOM    480  N   TRP A  63     -13.449 -12.853  23.482  1.00 21.44           N
ATOM    481  CA  TRP A  63     -13.391 -12.461  22.078  1.00 20.89           C
ATOM    482  C   TRP A  63     -12.872 -11.033  21.996  1.00 20.07           C
ATOM    483  O   TRP A  63     -12.071 -10.730  21.161  1.00 18.47           O
ATOM    484  CB  TRP A  63     -14.762 -12.595  21.407  1.00 20.78           C
ATOM    485  CG  TRP A  63     -14.704 -12.126  19.979  1.00 19.28           C
ATOM    486  CD1 TRP A  63     -15.185 -10.936  19.476  1.00 20.33           C
ATOM    487  CD2 TRP A  63     -14.034 -12.788  18.880  1.00 20.11           C
ATOM    488  NE1 TRP A  63     -14.847 -10.825  18.136  1.00 18.40           N
ATOM    489  CE2 TRP A  63     -14.173 -11.965  17.749  1.00 20.99           C
ATOM    490  CE3 TRP A  63     -13.372 -14.018  18.748  1.00 17.91           C
ATOM    491  CZ2 TRP A  63     -13.654 -12.327  16.487  1.00 19.97           C
ATOM    492  CZ3 TRP A  63     -12.822 -14.370  17.474  1.00 19.69           C
ATOM    493  CH2 TRP A  63     -13.003 -13.543  16.388  1.00 18.73           C
ATOM    494  N   GLU A  64     -13.354 -10.145  22.868  1.00 20.32           N
ATOM    495  CA  GLU A  64     -12.943  -8.735  22.835  1.00 21.74           C
ATOM    496  C   GLU A  64     -11.448  -8.625  23.013  1.00 21.35           C
ATOM    497  O   GLU A  64     -10.830  -7.749  22.423  1.00 21.67           O
ATOM    498  CB  GLU A  64     -13.636  -7.909  23.952  1.00 20.85           C
ATOM    499  CG  GLU A  64     -15.020  -7.428  23.592  1.00 30.24           C
ATOM    500  CD  GLU A  64     -15.071  -6.698  22.252  1.00 36.65           C
ATOM    501  OE1 GLU A  64     -14.290  -5.734  22.051  1.00 40.86           O
ATOM    502  OE2 GLU A  64     -15.901  -7.077  21.409  1.00 37.63           O
ATOM    503  N   LYS A  65     -10.871  -9.478  23.867  1.00 21.33           N
ATOM    504  CA  LYS A  65      -9.425  -9.399  24.154  1.00 21.12           C
ATOM    505  C   LYS A  65      -8.638  -9.861  22.976  1.00 20.84           C
ATOM    506  O   LYS A  65      -7.608  -9.289  22.680  1.00 20.45           O
ATOM    507  CB  LYS A  65      -9.008 -10.272  25.337  1.00 21.41           C
ATOM    508  CG  LYS A  65      -9.257  -9.640  26.685  1.00 25.75           C
ATOM    509  CD  LYS A  65      -9.291 -10.745  27.722  1.00 27.42           C
ATOM    510  CE  LYS A  65      -9.934 -10.314  28.972  1.00 32.25           C
ATOM    511  NZ  LYS A  65      -9.346 -11.218  29.982  1.00 34.83           N
ATOM    512  N   LEU A  66      -9.096 -10.943  22.351  1.00 20.89           N
ATOM    513  CA  LEU A  66      -8.381 -11.479  21.178  1.00 21.19           C
ATOM    514  C   LEU A  66      -8.532 -10.445  20.065  1.00 20.66           C
ATOM    515  O   LEU A  66      -7.586 -10.141  19.366  1.00 20.79           O
ATOM    516  CB  LEU A  66      -9.002 -12.832  20.830  1.00 22.63           C
ATOM    517  CG  LEU A  66      -8.482 -13.746  19.747  1.00 25.64           C
ATOM    518  CD1 LEU A  66      -7.030 -14.164  20.169  1.00 28.76           C
ATOM    519  CD2 LEU A  66      -9.433 -14.943  19.707  1.00 29.05           C
ATOM    520  N   GLN A  67      -9.716  -9.849  19.894  1.00 19.80           N
ATOM    521  CA  GLN A  67      -9.825  -8.787  18.878  1.00 19.76           C
ATOM    522  C   GLN A  67      -8.953  -7.565  19.181  1.00 20.39           C
ATOM    523  O   GLN A  67      -8.373  -6.937  18.294  1.00 19.19           O
ATOM    524  CB  GLN A  67     -11.289  -8.333  18.739  1.00 20.55           C
ATOM    525  CG  GLN A  67     -11.489  -7.102  17.865  1.00 21.82           C
ATOM    526  CD  GLN A  67     -12.984  -6.854  17.617  1.00 25.45           C
ATOM    527  OE1 GLN A  67     -13.568  -7.164  16.541  1.00 24.71           O
ATOM    528  NE2 GLN A  67     -13.624  -6.352  18.646  1.00 21.47           N
ATOM    529  N   HIS A  68      -8.903  -7.172  20.456  1.00 20.59           N
ATOM    530  CA  HIS A  68      -8.014  -6.078  20.856  1.00 20.52           C
ATOM    531  C   HIS A  68      -6.567  -6.322  20.467  1.00 20.47           C
ATOM    532  O   HIS A  68      -5.864  -5.442  19.965  1.00 18.67           O
ATOM    533  CB  HIS A  68      -8.092  -5.859  22.389  1.00 21.01           C
ATOM    534  CG  HIS A  68      -7.078  -4.869  22.905  1.00 25.34           C
ATOM    535  ND1 HIS A  68      -7.216  -3.503  22.739  1.00 29.13           N
ATOM    536  CD2 HIS A  68      -5.896  -5.049  23.557  1.00 28.48           C
ATOM    537  CE1 HIS A  68      -6.178  -2.882  23.278  1.00 27.64           C
ATOM    538  NE2 HIS A  68      -5.359  -3.796  23.778  1.00 29.90           N
ATOM    539  N   MET A  69      -6.106  -7.519  20.738  1.00 19.74           N
ATOM    540  CA  MET A  69      -4.743  -7.838  20.333  1.00 21.50           C
ATOM    541  C   MET A  69      -4.495  -7.670  18.816  1.00 20.20           C
ATOM    542  O   MET A  69      -3.454  -7.173  18.394  1.00 20.86           O
ATOM    543  CB  MET A  69      -4.425  -9.252  20.768  1.00 22.31           C
ATOM    544  CG  MET A  69      -2.994  -9.626  20.420  1.00 28.88           C
ATOM    545  SD  MET A  69      -3.015 -11.401  20.351  1.00 43.80           S
ATOM    546  CE  MET A  69      -3.705 -11.650  21.991  1.00 36.39           C
ATOM    547  N   PHE A  70      -5.454  -8.094  17.990  1.00 19.63           N
ATOM    548  CA  PHE A  70      -5.295  -7.969  16.535  1.00 18.88           C
ATOM    549  C   PHE A  70      -5.466  -6.538  16.124  1.00 18.36           C
ATOM    550  O   PHE A  70      -4.854  -6.093  15.155  1.00 17.83           O
ATOM    551  CB  PHE A  70      -6.304  -8.881  15.821  1.00 18.52           C
ATOM    552  CG  PHE A  70      -5.869 -10.305  15.810  1.00 20.72           C
ATOM    553  CD1 PHE A  70      -4.667 -10.656  15.187  1.00 21.29           C
ATOM    554  CD2 PHE A  70      -6.611 -11.289  16.420  1.00 22.30           C
ATOM    555  CE1 PHE A  70      -4.227 -11.975  15.162  1.00 25.36           C
ATOM    556  CE2 PHE A  70      -6.191 -12.648  16.376  1.00 23.53           C
ATOM    557  CZ  PHE A  70      -4.959 -12.982  15.732  1.00 22.94           C
ATOM    558  N   GLN A  71      -6.297  -5.783  16.863  1.00 18.10           N
ATOM    559  CA  GLN A  71      -6.416  -4.391  16.542  1.00 18.31           C
ATOM    560  C   GLN A  71      -5.079  -3.686  16.766  1.00 18.46           C
ATOM    561  O   GLN A  71      -4.650  -2.880  15.927  1.00 20.35           O
ATOM    562  CB  GLN A  71      -7.519  -3.700  17.388  1.00 18.62           C
ATOM    563  CG  GLN A  71      -8.917  -3.968  16.827  1.00 17.59           C
ATOM    564  CD  GLN A  71      -9.949  -3.510  17.803  1.00 20.32           C
ATOM    565  OE1 GLN A  71      -9.676  -3.440  19.003  1.00 20.72           O
ATOM    566  NE2 GLN A  71     -11.138  -3.182  17.308  1.00 21.83           N
ATOM    567  N   VAL A  72      -4.441  -3.966  17.884  1.00 18.29           N
ATOM    568  CA  VAL A  72      -3.094  -3.412  18.126  1.00 18.52           C
ATOM    569  C   VAL A  72      -2.068  -3.888  17.063  1.00 17.77           C
ATOM    570  O   VAL A  72      -1.257  -3.113  16.510  1.00 18.02           O
ATOM    571  CB  VAL A  72      -2.552  -3.701  19.530  1.00 18.76           C
ATOM    572  CG1 VAL A  72      -1.105  -3.112  19.640  1.00 18.38           C
ATOM    573  CG2 VAL A  72      -3.394  -2.994  20.578  1.00 17.99           C
ATOM    574  N   TYR A  73      -2.171  -5.159  16.733  1.00 17.78           N
ATOM    575  CA  TYR A  73      -1.280  -5.725  15.674  1.00 18.52           C
ATOM    576  C   TYR A  73      -1.467  -5.022  14.322  1.00 17.88           C
ATOM    577  O   TYR A  73      -0.508  -4.624  13.691  1.00 15.04           O
ATOM    578  CB  TYR A  73      -1.523  -7.228  15.539  1.00 17.70           C
ATOM    579  CG  TYR A  73      -0.995  -7.784  14.207  1.00 17.39           C
ATOM    580  CD1 TYR A  73       0.348  -8.073  14.038  1.00 17.25           C
ATOM    581  CD2 TYR A  73      -1.852  -7.984  13.134  1.00 19.42           C
ATOM    582  CE1 TYR A  73       0.823  -8.476  12.865  1.00 16.48           C
ATOM    583  CE2 TYR A  73      -1.366  -8.467  11.938  1.00 20.00           C
ATOM    584  CZ  TYR A  73      -0.032  -8.691  11.820  1.00 19.26           C
ATOM    585  OH  TYR A  73       0.480  -9.173  10.620  1.00 19.56           O
ATOM    586  N   ARG A  74      -2.725  -4.821  13.882  1.00 17.74           N
ATOM    587  CA  ARG A  74      -2.910  -4.239  12.553  1.00 17.50           C
ATOM    588  C   ARG A  74      -2.258  -2.874  12.477  1.00 16.52           C
ATOM    589  O   ARG A  74      -1.568  -2.606  11.510  1.00 14.72           O
ATOM    590  CB  ARG A  74      -4.385  -4.174  12.133  1.00 17.67           C
ATOM    591  CG  ARG A  74      -4.590  -3.537  10.813  1.00 18.32           C
ATOM    592  CD  ARG A  74      -6.057  -3.723  10.312  1.00 22.44           C
ATOM    593  NE  ARG A  74      -6.921  -2.811  11.040  1.00 25.84           N
ATOM    594  CZ  ARG A  74      -8.220  -2.604  10.758  1.00 25.00           C
ATOM    595  NH1 ARG A  74      -8.803  -3.283   9.780  1.00 23.49           N
ATOM    596  NH2 ARG A  74      -8.927  -1.722  11.461  1.00 22.53           N
ATOM    597  N   VAL A  75      -2.470  -1.998  13.495  1.00 16.43           N
ATOM    598  CA  VAL A  75      -1.834  -0.695  13.485  1.00 15.73           C
ATOM    599  C   VAL A  75      -0.281  -0.823  13.577  1.00 16.55           C
ATOM    600  O   VAL A  75       0.440  -0.106  12.869  1.00 16.59           O
ATOM    601  CB  VAL A  75      -2.350   0.168  14.706  1.00 16.17           C
ATOM    602  CG1 VAL A  75      -1.542   1.453  14.862  1.00 18.91           C
ATOM    603  CG2 VAL A  75      -3.861   0.527  14.520  1.00 16.54           C
ATOM    604  N   SER A  76       0.193  -1.720  14.440  1.00 17.67           N
ATOM    605  CA  SER A  76       1.637  -1.901  14.733  1.00 17.84           C
ATOM    606  C   SER A  76       2.355  -2.399  13.472  1.00 18.08           C
ATOM    607  O   SER A  76       3.360  -1.807  13.039  1.00 17.36           O
ATOM    608  CB  SER A  76       1.825  -2.903  15.894  1.00 18.05           C
ATOM    609  OG  SER A  76       1.375  -2.302  17.159  1.00 20.32           O
ATOM    610  N   PHE A  77       1.736  -3.405  12.844  1.00 18.20           N
ATOM    611  CA  PHE A  77       2.221  -3.970  11.574  1.00 17.50           C
ATOM    612  C   PHE A  77       2.348  -2.882  10.507  1.00 17.72           C
ATOM    613  O   PHE A  77       3.351  -2.773   9.792  1.00 16.60           O
ATOM    614  CB  PHE A  77       1.263  -5.071  11.057  1.00 17.33           C
ATOM    615  CG  PHE A  77       1.628  -5.567   9.687  1.00 21.55           C
ATOM    616  CD1 PHE A  77       0.978  -5.075   8.527  1.00 21.21           C
ATOM    617  CD2 PHE A  77       2.669  -6.526   9.543  1.00 21.95           C
ATOM    618  CE1 PHE A  77       1.375  -5.498   7.239  1.00 17.80           C
ATOM    619  CE2 PHE A  77       3.035  -7.002   8.273  1.00 18.63           C
ATOM    620  CZ  PHE A  77       2.462  -6.459   7.147  1.00 19.26           C
ATOM    621  N   THR A  78       1.274  -2.102  10.327  1.00 16.01           N
ATOM    622  CA  THR A  78       1.329  -1.071   9.337  1.00 16.43           C
ATOM    623  C   THR A  78       2.454   0.002   9.615  1.00 16.83           C
ATOM    624  O   THR A  78       3.201   0.381   8.725  1.00 15.47           O
ATOM    625  CB  THR A  78      -0.037  -0.355   9.261  1.00 17.31           C
ATOM    626  OG1 THR A  78      -1.053  -1.331   8.939  1.00 19.30           O
ATOM    627  CG2 THR A  78       0.018   0.698   8.194  1.00 19.76           C
ATOM    628  N   ARG A  79       2.611   0.414  10.864  1.00 17.31           N
ATOM    629  CA  ARG A  79       3.654   1.431  11.185  1.00 19.15           C
ATOM    630  C   ARG A  79       5.052   0.831  10.944  1.00 18.44           C
ATOM    631  O   ARG A  79       5.926   1.488  10.353  1.00 18.16           O
ATOM    632  CB  ARG A  79       3.425   1.949  12.623  1.00 17.94           C
ATOM    633  CG  ARG A  79       4.524   2.891  13.255  1.00 25.58           C
ATOM    634  CD  ARG A  79       4.260   2.959  14.796  1.00 33.15           C
ATOM    635  NE  ARG A  79       4.121   1.591  15.281  1.00 40.16           N
ATOM    636  CZ  ARG A  79       5.138   0.794  15.612  1.00 43.89           C
ATOM    637  NH1 ARG A  79       6.392   1.268  15.615  1.00 47.20           N
ATOM    638  NH2 ARG A  79       4.907  -0.470  15.973  1.00 40.33           N
ATOM    639  N   ASP A  80       5.207  -0.431  11.351  1.00 18.97           N
ATOM    640  CA  ASP A  80       6.475  -1.195  11.224  1.00 19.37           C
ATOM    641  C   ASP A  80       6.922  -1.249   9.761  1.00 18.64           C
ATOM    642  O   ASP A  80       8.056  -0.909   9.431  1.00 17.93           O
ATOM    643  CB  ASP A  80       6.288  -2.601  11.733  1.00 21.81           C
ATOM    644  CG  ASP A  80       6.347  -2.704  13.263  1.00 25.76           C
ATOM    645  OD1 ASP A  80       6.567  -1.728  13.982  1.00 29.54           O
ATOM    646  OD2 ASP A  80       6.142  -3.828  13.753  1.00 36.59           O
ATOM    647  N   ILE A  81       6.011  -1.614   8.864  1.00 17.73           N
ATOM    648  CA  ILE A  81       6.374  -1.692   7.442  1.00 17.63           C
ATOM    649  C   ILE A  81       6.651  -0.306   6.886  1.00 17.36           C
ATOM    650  O   ILE A  81       7.647  -0.114   6.166  1.00 18.26           O
ATOM    651  CB  ILE A  81       5.278  -2.392   6.602  1.00 17.11           C
ATOM    652  CG1 ILE A  81       5.025  -3.799   7.122  1.00 20.25           C
ATOM    653  CG2 ILE A  81       5.621  -2.264   5.103  1.00 16.62           C
ATOM    654  CD1 ILE A  81       6.244  -4.705   7.051  1.00 15.49           C
ATOM    655  N   GLN A  82       5.818   0.677   7.235  1.00 17.99           N
ATOM    656  CA  GLN A  82       6.046   2.044   6.731  1.00 18.20           C
ATOM    657  C   GLN A  82       7.413   2.585   7.264  1.00 17.70           C
ATOM    658  O   GLN A  82       8.125   3.278   6.543  1.00 19.44           O
ATOM    659  CB  GLN A  82       4.897   3.001   7.097  1.00 19.66           C
ATOM    660  CG  GLN A  82       3.639   2.733   6.270  1.00 22.52           C
ATOM    661  CD  GLN A  82       2.420   3.470   6.761  1.00 34.09           C
ATOM    662  OE1 GLN A  82       2.297   3.825   7.959  1.00 36.76           O
ATOM    663  NE2 GLN A  82       1.473   3.693   5.842  1.00 35.28           N
ATOM    664  N   GLU A  83       7.785   2.219   8.496  1.00 16.77           N
ATOM    665  CA  GLU A  83       9.106   2.651   9.047  1.00 17.51           C
ATOM    666  C   GLU A  83      10.282   1.952   8.356  1.00 17.10           C
ATOM    667  O   GLU A  83      11.311   2.548   8.047  1.00 17.34           O
ATOM    668  CB  GLU A  83       9.131   2.304  10.533  1.00 19.99           C
ATOM    669  CG  GLU A  83       8.269   3.312  11.366  1.00 23.85           C
ATOM    670  CD  GLU A  83       8.620   4.783  11.107  1.00 37.12           C
ATOM    671  OE1 GLU A  83       9.826   5.167  11.231  1.00 40.48           O
ATOM    672  OE2 GLU A  83       7.683   5.578  10.787  1.00 40.31           O
ATOM    673  N   LEU A  84      10.086   0.664   8.084  1.00 16.63           N
ATOM    674  CA  LEU A  84      11.107  -0.085   7.401  1.00 17.33           C
ATOM    675  C   LEU A  84      11.341   0.482   6.021  1.00 17.39           C
ATOM    676  O   LEU A  84      12.448   0.642   5.604  1.00 17.84           O
ATOM    677  CB  LEU A  84      10.667  -1.542   7.294  1.00 17.14           C
ATOM    678  CG  LEU A  84      11.675  -2.467   6.644  1.00 19.78           C
ATOM    679  CD1 LEU A  84      12.968  -2.398   7.412  1.00 23.02           C
ATOM    680  CD2 LEU A  84      11.043  -3.929   6.646  1.00 22.77           C
ATOM    681  N   VAL A  85      10.297   0.745   5.269  1.00 18.34           N
ATOM    682  CA  VAL A  85      10.504   1.335   3.925  1.00 18.81           C
ATOM    683  C   VAL A  85      11.230   2.676   3.988  1.00 19.48           C
ATOM    684  O   VAL A  85      12.127   2.937   3.198  1.00 19.26           O
ATOM    685  CB  VAL A  85       9.193   1.491   3.196  1.00 19.57           C
ATOM    686  CG1 VAL A  85       9.415   2.139   1.808  1.00 20.26           C
ATOM    687  CG2 VAL A  85       8.545   0.085   3.060  1.00 19.41           C
ATOM    688  N   LYS A  86      10.885   3.504   4.961  1.00 19.34           N
ATOM    689  CA  LYS A  86      11.574   4.783   5.122  1.00 19.99           C
ATOM    690  C   LYS A  86      13.051   4.554   5.376  1.00 19.36           C
ATOM    691  O   LYS A  86      13.905   5.225   4.835  1.00 19.57           O
ATOM    692  CB  LYS A  86      11.019   5.556   6.326  1.00 20.25           C
ATOM    693  CG  LYS A  86       9.686   6.275   6.095  1.00 26.80           C
ATOM    694  CD  LYS A  86       9.241   6.943   7.445  1.00 30.67           C
ATOM    695  CE  LYS A  86       7.737   7.216   7.526  1.00 36.11           C
ATOM    696  NZ  LYS A  86       7.464   8.632   7.085  1.00 37.40           N
ATOM    697  N   MET A  87      13.351   3.592   6.240  1.00 20.66           N
ATOM    698  CA  MET A  87      14.718   3.394   6.654  1.00 21.02           C
ATOM    699  C   MET A  87      15.510   2.842   5.466  1.00 22.37           C
ATOM    700  O   MET A  87      16.671   3.127   5.337  1.00 22.29           O
ATOM    701  CB  MET A  87      14.772   2.437   7.852  1.00 20.76           C
ATOM    702  CG  MET A  87      16.173   2.018   8.253  1.00 23.42           C
ATOM    703  SD  MET A  87      16.002   1.063   9.809  1.00 33.38           S
ATOM    704  CE  MET A  87      17.656   0.450  10.080  1.00 29.56           C
ATOM    705  N   MET A  88      14.881   2.013   4.619  1.00 25.71           N
ATOM    706  CA  MET A  88      15.599   1.374   3.494  1.00 27.98           C
ATOM    707  C   MET A  88      15.687   2.278   2.251  1.00 30.74           C
ATOM    708  O   MET A  88      16.483   2.040   1.331  1.00 29.85           O
ATOM    709  CB  MET A  88      14.904   0.056   3.127  1.00 29.41           C
ATOM    710  CG  MET A  88      15.049  -0.977   4.186  1.00 31.89           C
ATOM    711  SD  MET A  88      16.777  -1.535   4.151  1.00 44.79           S
ATOM    712  CE  MET A  88      16.829  -2.056   2.427  1.00 41.72           C
ATOM    713  N   SER A  89      14.875   3.341   2.260  1.00 32.47           N
ATOM    714  CA  SER A  89      14.753   4.269   1.117  1.00 35.31           C
ATOM    715  C   SER A  89      16.100   4.716   0.538  1.00 36.62           C
ATOM    716  O   SER A  89      17.011   5.078   1.299  1.00 36.45           O
ATOM    717  CB  SER A  89      13.899   5.476   1.522  1.00 35.16           C
ATOM    718  OG  SER A  89      13.755   6.397   0.446  1.00 38.13           O
ATOM    719  N   PRO A  90      16.242   4.701  -0.819  1.00 38.07           N
ATOM    720  CA  PRO A  90      15.200   4.358  -1.794  1.00 38.91           C
ATOM    721  C   PRO A  90      15.456   2.983  -2.367  1.00 39.86           C
ATOM    722  O   PRO A  90      15.071   2.723  -3.510  1.00 40.38           O
ATOM    723  CB  PRO A  90      15.465   5.367  -2.918  1.00 38.58           C
ATOM    724  CG  PRO A  90      17.030   5.406  -2.951  1.00 38.84           C
ATOM    725  CD  PRO A  90      17.501   5.044  -1.515  1.00 38.29           C
ATOM    726  N   LYS A  91      16.106   2.109  -1.607  1.00 40.46           N
ATOM    727  CA  LYS A  91      16.461   0.808  -2.133  1.00 41.83           C
ATOM    728  C   LYS A  91      15.230  -0.091  -2.319  1.00 42.14           C
ATOM    729  O   LYS A  91      15.214  -0.958  -3.192  1.00 42.39           O
ATOM    730  CB  LYS A  91      17.496   0.130  -1.243  1.00 42.68           C
ATOM    731  CG  LYS A  91      18.829   0.836  -1.140  1.00 44.70           C
ATOM    732  CD  LYS A  91      19.801   0.013  -0.269  1.00 49.90           C
ATOM    733  CE  LYS A  91      21.227   0.579  -0.292  1.00 51.43           C
ATOM    734  NZ  LYS A  91      22.194  -0.362   0.388  1.00 53.80           N
ATOM    735  N   GLU A  92      14.184   0.116  -1.531  1.00 42.53           N
ATOM    736  CA  GLU A  92      12.972  -0.690  -1.709  1.00 43.74           C
ATOM    737  C   GLU A  92      11.736   0.153  -2.054  1.00 43.59           C
ATOM    738  O   GLU A  92      10.992   0.603  -1.195  1.00 44.83           O
ATOM    739  CB  GLU A  92      12.741  -1.601  -0.502  1.00 44.31           C
ATOM    740  CG  GLU A  92      13.813  -2.694  -0.377  1.00 46.15           C
ATOM    741  CD  GLU A  92      13.789  -3.686  -1.553  1.00 46.37           C
ATOM    742  OE1 GLU A  92      12.693  -4.094  -1.996  1.00 47.48           O
ATOM    743  OE2 GLU A  92      14.874  -4.054  -2.030  1.00 47.76           O
ATOM    744  N   ASP A  93      11.523   0.386  -3.334  1.00 43.21           N
ATOM    745  CA  ASP A  93      10.500   1.340  -3.710  1.00 42.93           C
ATOM    746  C   ASP A  93       9.111   0.722  -3.429  1.00 41.13           C
ATOM    747  O   ASP A  93       8.976  -0.497  -3.237  1.00 40.88           O
ATOM    748  CB  ASP A  93      10.676   1.824  -5.188  1.00 44.30           C
ATOM    749  CG  ASP A  93      11.773   2.952  -5.368  1.00 48.19           C
ATOM    750  OD1 ASP A  93      12.490   3.333  -4.396  1.00 51.19           O
ATOM    751  OD2 ASP A  93      11.913   3.483  -6.511  1.00 52.61           O
ATOM    752  N   TYR A  94       8.094   1.581  -3.349  1.00 38.85           N
ATOM    753  CA  TYR A  94       6.698   1.161  -3.277  1.00 35.70           C
ATOM    754  C   TYR A  94       6.422   0.855  -4.768  1.00 34.06           C
ATOM    755  O   TYR A  94       7.214   1.268  -5.639  1.00 34.70           O
ATOM    756  CB  TYR A  94       5.831   2.323  -2.714  1.00 35.33           C
ATOM    757  CG  TYR A  94       5.739   2.472  -1.167  1.00 35.03           C
ATOM    758  CD1 TYR A  94       6.144   3.659  -0.501  1.00 38.47           C
ATOM    759  CD2 TYR A  94       5.249   1.447  -0.376  1.00 37.41           C
ATOM    760  CE1 TYR A  94       6.038   3.804   0.935  1.00 35.40           C
ATOM    761  CE2 TYR A  94       5.132   1.567   1.046  1.00 39.22           C
ATOM    762  CZ  TYR A  94       5.523   2.752   1.710  1.00 41.38           C
ATOM    763  OH  TYR A  94       5.374   2.815   3.134  1.00 37.61           O
ATOM    764  N   PRO A  95       5.356   0.104  -5.104  1.00 30.73           N
ATOM    765  CA  PRO A  95       4.329  -0.527  -4.249  1.00 27.88           C
ATOM    766  C   PRO A  95       4.800  -1.833  -3.593  1.00 25.96           C
ATOM    767  O   PRO A  95       5.732  -2.516  -4.083  1.00 26.28           O
ATOM    768  CB  PRO A  95       3.153  -0.770  -5.217  1.00 27.08           C
ATOM    769  CG  PRO A  95       3.770  -0.788  -6.615  1.00 28.61           C
ATOM    770  CD  PRO A  95       4.998   0.072  -6.543  1.00 30.23           C
ATOM    771  N   ILE A  96       4.220  -2.171  -2.453  1.00 21.95           N
ATOM    772  CA  ILE A  96       4.661  -3.331  -1.775  1.00 19.70           C
ATOM    773  C   ILE A  96       3.392  -4.137  -1.439  1.00 18.99           C
ATOM    774  O   ILE A  96       2.363  -3.554  -1.077  1.00 18.55           O
ATOM    775  CB  ILE A  96       5.421  -2.964  -0.495  1.00 19.68           C
ATOM    776  CG1 ILE A  96       6.864  -2.497  -0.824  1.00 22.87           C
ATOM    777  CG2 ILE A  96       5.403  -4.120   0.545  1.00 21.21           C
ATOM    778  CD1 ILE A  96       7.583  -1.950   0.422  1.00 22.14           C
ATOM    779  N  AGLU A  97       3.471  -5.459  -1.604  0.50 17.21           N
ATOM    780  N  BGLU A  97       3.441  -5.452  -1.622  0.50 17.82           N
ATOM    781  CA AGLU A  97       2.359  -6.365  -1.274  0.50 16.29           C
ATOM    782  CA BGLU A  97       2.327  -6.303  -1.198  0.50 17.34           C
ATOM    783  C  AGLU A  97       2.907  -7.369  -0.260  0.50 16.13           C
ATOM    784  C  BGLU A  97       2.926  -7.305  -0.237  0.50 16.77           C
ATOM    785  O  AGLU A  97       3.945  -8.013  -0.513  0.50 17.01           O
ATOM    786  O  BGLU A  97       4.011  -7.870  -0.499  0.50 17.27           O
ATOM    787  CB AGLU A  97       1.846  -7.134  -2.547  0.50 16.06           C
ATOM    788  CB BGLU A  97       1.658  -7.048  -2.395  0.50 18.03           C
ATOM    789  CG AGLU A  97       1.356  -6.268  -3.726  0.50 14.10           C
ATOM    790  CG BGLU A  97       0.610  -8.079  -1.959  0.50 19.16           C
ATOM    791  CD AGLU A  97       0.056  -5.492  -3.449  0.50 17.11           C
ATOM    792  CD BGLU A  97      -0.682  -7.473  -1.399  0.50 18.61           C
ATOM    793  OE1AGLU A  97      -0.607  -5.805  -2.453  0.50 15.95           O
ATOM    794  OE1BGLU A  97      -1.014  -6.319  -1.703  0.50 17.62           O
ATOM    795  OE2AGLU A  97      -0.273  -4.548  -4.201  0.50 13.55           O
ATOM    796  OE2BGLU A  97      -1.399  -8.161  -0.667  0.50 14.46           O
ATOM    797  N   ILE A  98       2.271  -7.475   0.905  1.00 15.76           N
ATOM    798  CA  ILE A  98       2.688  -8.454   1.905  1.00 16.41           C
ATOM    799  C   ILE A  98       1.497  -9.303   2.219  1.00 17.42           C
ATOM    800  O   ILE A  98       0.385  -8.771   2.357  1.00 18.16           O
ATOM    801  CB  ILE A  98       3.217  -7.799   3.165  1.00 17.66           C
ATOM    802  CG1 ILE A  98       4.435  -6.929   2.823  1.00 19.90           C
ATOM    803  CG2 ILE A  98       3.507  -8.882   4.214  1.00 18.38           C
ATOM    804  CD1 ILE A  98       4.899  -6.040   4.106  1.00 21.66           C
ATOM    805  N   GLN A  99       1.688 -10.600   2.238  1.00 14.27           N
ATOM    806  CA  GLN A  99       0.627 -11.572   2.579  1.00 15.15           C
ATOM    807  C   GLN A  99       1.053 -12.386   3.769  1.00 15.48           C
ATOM    808  O   GLN A  99       2.254 -12.762   3.909  1.00 16.36           O
ATOM    809  CB  GLN A  99       0.368 -12.473   1.374  1.00 12.51           C
ATOM    810  CG  GLN A  99      -0.236 -11.684   0.165  1.00 16.32           C
ATOM    811  CD  GLN A  99      -0.069 -12.527  -1.095  1.00 18.71           C
ATOM    812  OE1 GLN A  99       0.945 -12.387  -1.774  1.00 18.30           O
ATOM    813  NE2 GLN A  99      -0.951 -13.495  -1.324  1.00 15.19           N
ATOM    814  N   LEU A 100       0.149 -12.650   4.687  1.00 13.63           N
ATOM    815  CA  LEU A 100       0.488 -13.582   5.734  1.00 14.71           C
ATOM    816  C   LEU A 100      -0.543 -14.698   5.798  1.00 15.57           C
ATOM    817  O   LEU A 100      -1.743 -14.412   5.596  1.00 15.78           O
ATOM    818  CB  LEU A 100       0.587 -12.783   7.017  1.00 16.37           C
ATOM    819  CG  LEU A 100       0.766 -13.457   8.339  1.00 19.44           C
ATOM    820  CD1 LEU A 100       1.432 -12.486   9.418  1.00 17.10           C
ATOM    821  CD2 LEU A 100      -0.635 -14.016   8.864  1.00 21.15           C
ATOM    822  N   SER A 101      -0.125 -15.951   5.999  1.00 13.26           N
ATOM    823  CA  SER A 101      -1.030 -17.096   6.151  1.00 16.57           C
ATOM    824  C   SER A 101      -0.652 -17.748   7.452  1.00 17.49           C
ATOM    825  O   SER A 101       0.473 -18.212   7.620  1.00 14.96           O
ATOM    826  CB  SER A 101      -0.800 -18.051   4.989  1.00 17.31           C
ATOM    827  OG  SER A 101      -1.446 -19.319   5.238  1.00 19.83           O
ATOM    828  N   ALA A 102      -1.576 -17.795   8.412  1.00 16.11           N
ATOM    829  CA  ALA A 102      -1.249 -18.261   9.766  1.00 14.97           C
ATOM    830  C   ALA A 102      -2.438 -19.166  10.210  1.00 18.22           C
ATOM    831  O   ALA A 102      -3.600 -18.910   9.867  1.00 18.12           O
ATOM    832  CB  ALA A 102      -1.061 -17.043  10.733  1.00 17.37           C
ATOM    833  N   GLY A 103      -2.176 -20.195  10.973  1.00 16.62           N
ATOM    834  CA  GLY A 103      -3.263 -21.034  11.409  1.00 17.64           C
ATOM    835  C   GLY A 103      -2.784 -22.374  11.909  1.00 17.88           C
ATOM    836  O   GLY A 103      -1.628 -22.522  12.381  1.00 16.08           O
ATOM    837  N   CYS A 104      -3.658 -23.393  11.845  1.00 19.11           N
ATOM    838  CA  CYS A 104      -3.247 -24.667  12.368  1.00 22.34           C
ATOM    839  C   CYS A 104      -4.063 -25.724  11.653  1.00 24.78           C
ATOM    840  O   CYS A 104      -5.186 -25.451  11.174  1.00 21.99           O
ATOM    841  CB  CYS A 104      -3.412 -24.721  13.897  1.00 23.87           C
ATOM    842  SG  CYS A 104      -5.044 -24.098  14.575  1.00 29.19           S
ATOM    843  N   GLU A 105      -3.424 -26.858  11.457  1.00 25.42           N
ATOM    844  CA  GLU A 105      -4.077 -28.040  10.941  1.00 29.83           C
ATOM    845  C   GLU A 105      -4.426 -28.990  12.084  1.00 31.06           C
ATOM    846  O   GLU A 105      -3.580 -29.346  12.889  1.00 29.95           O
ATOM    847  CB  GLU A 105      -3.199 -28.731   9.897  1.00 29.77           C
ATOM    848  CG  GLU A 105      -4.040 -29.628   8.968  1.00 35.01           C
ATOM    849  CD  GLU A 105      -3.232 -30.446   7.979  1.00 40.18           C
ATOM    850  OE1 GLU A 105      -2.003 -30.379   8.031  1.00 44.24           O
ATOM    851  OE2 GLU A 105      -3.832 -31.194   7.162  1.00 44.48           O
ATOM    852  N   MET A 106      -5.701 -29.367  12.166  1.00 33.46           N
ATOM    853  CA  MET A 106      -6.209 -30.295  13.195  1.00 37.14           C
ATOM    854  C   MET A 106      -6.370 -31.714  12.647  1.00 38.64           C
ATOM    855  O   MET A 106      -7.071 -31.902  11.648  1.00 36.95           O
ATOM    856  CB  MET A 106      -7.601 -29.846  13.665  1.00 36.96           C
ATOM    857  CG  MET A 106      -7.763 -28.356  13.860  1.00 39.87           C
ATOM    858  SD  MET A 106      -6.716 -27.758  15.213  1.00 42.95           S
ATOM    859  CE  MET A 106      -7.560 -28.372  16.685  1.00 43.12           C
ATOM    860  N   TYR A 107      -5.734 -32.686  13.307  1.00 41.77           N
ATOM    861  CA  TYR A 107      -5.931 -34.124  13.035  1.00 44.45           C
ATOM    862  C   TYR A 107      -6.467 -34.862  14.253  1.00 45.99           C
ATOM    863  O   TYR A 107      -6.467 -34.334  15.381  1.00 46.28           O
ATOM    864  CB  TYR A 107      -4.625 -34.852  12.672  1.00 44.58           C
ATOM    865  CG  TYR A 107      -3.581 -33.988  12.041  1.00 45.44           C
ATOM    866  CD1 TYR A 107      -3.535 -33.804  10.651  1.00 46.01           C
ATOM    867  CD2 TYR A 107      -2.635 -33.343  12.834  1.00 46.33           C
ATOM    868  CE1 TYR A 107      -2.568 -32.987  10.082  1.00 47.92           C
ATOM    869  CE2 TYR A 107      -1.675 -32.532  12.277  1.00 46.29           C
ATOM    870  CZ  TYR A 107      -1.648 -32.355  10.913  1.00 46.66           C
ATOM    871  OH  TYR A 107      -0.686 -31.544  10.396  1.00 47.52           O
ATOM    872  N   PRO A 108      -6.887 -36.118  14.024  1.00 47.56           N
ATOM    873  CA  PRO A 108      -7.214 -37.143  15.028  1.00 47.75           C
ATOM    874  C   PRO A 108      -6.445 -36.959  16.349  1.00 48.04           C
ATOM    875  O   PRO A 108      -5.253 -36.608  16.344  1.00 48.43           O
ATOM    876  CB  PRO A 108      -6.771 -38.435  14.334  1.00 48.03           C
ATOM    877  CG  PRO A 108      -6.991 -38.150  12.817  1.00 48.14           C
ATOM    878  CD  PRO A 108      -7.049 -36.630  12.645  1.00 47.71           C
ATOM    879  N   GLY A 109      -7.110 -37.250  17.467  1.00 47.97           N
ATOM    880  CA  GLY A 109      -6.579 -36.928  18.790  1.00 47.81           C
ATOM    881  C   GLY A 109      -7.083 -35.526  19.060  1.00 47.86           C
ATOM    882  O   GLY A 109      -8.173 -35.162  18.613  1.00 48.50           O
ATOM    883  N   ASN A 110      -6.318 -34.727  19.788  1.00 47.06           N
ATOM    884  CA  ASN A 110      -6.552 -33.282  19.723  1.00 45.87           C
ATOM    885  C   ASN A 110      -5.380 -32.616  19.002  1.00 44.00           C
ATOM    886  O   ASN A 110      -5.399 -31.383  18.742  1.00 43.92           O
ATOM    887  CB  ASN A 110      -6.836 -32.666  21.100  1.00 46.74           C
ATOM    888  CG  ASN A 110      -8.261 -32.976  21.607  1.00 49.43           C
ATOM    889  OD1 ASN A 110      -9.264 -32.763  20.894  1.00 51.66           O
ATOM    890  ND2 ASN A 110      -8.352 -33.481  22.848  1.00 51.60           N
ATOM    891  N   ALA A 111      -4.398 -33.466  18.659  1.00 40.44           N
ATOM    892  CA  ALA A 111      -3.181 -33.126  17.881  1.00 37.73           C
ATOM    893  C   ALA A 111      -3.351 -32.071  16.762  1.00 35.38           C
ATOM    894  O   ALA A 111      -4.360 -32.056  16.034  1.00 34.49           O
ATOM    895  CB  ALA A 111      -2.584 -34.395  17.276  1.00 37.87           C
ATOM    896  N   SER A 112      -2.348 -31.217  16.614  1.00 32.58           N
ATOM    897  CA  SER A 112      -2.371 -30.192  15.569  1.00 30.56           C
ATOM    898  C   SER A 112      -0.968 -29.686  15.307  1.00 29.34           C
ATOM    899  O   SER A 112      -0.067 -29.873  16.152  1.00 27.41           O
ATOM    900  CB  SER A 112      -3.238 -28.996  15.974  1.00 31.17           C
ATOM    901  OG  SER A 112      -2.703 -28.337  17.111  1.00 31.26           O
ATOM    902  N   GLU A 113      -0.789 -29.068  14.122  1.00 26.90           N
ATOM    903  CA  GLU A 113       0.431 -28.384  13.774  1.00 27.10           C
ATOM    904  C   GLU A 113       0.076 -26.953  13.317  1.00 24.47           C
ATOM    905  O   GLU A 113      -0.899 -26.758  12.621  1.00 24.22           O
ATOM    906  CB  GLU A 113       1.219 -29.135  12.700  1.00 28.43           C
ATOM    907  CG  GLU A 113       1.982 -28.171  11.761  1.00 36.08           C
ATOM    908  CD  GLU A 113       3.377 -28.642  11.338  1.00 43.47           C
ATOM    909  OE1 GLU A 113       3.679 -29.839  11.523  1.00 49.06           O
ATOM    910  OE2 GLU A 113       4.164 -27.790  10.820  1.00 47.04           O
ATOM    911  N   SER A 114       0.874 -25.958  13.705  1.00 20.81           N
ATOM    912  CA  SER A 114       0.541 -24.586  13.377  1.00 19.40           C
ATOM    913  C   SER A 114       1.564 -24.025  12.420  1.00 19.02           C
ATOM    914  O   SER A 114       2.656 -24.601  12.267  1.00 19.22           O
ATOM    915  CB  SER A 114       0.475 -23.709  14.626  1.00 19.58           C
ATOM    916  OG  SER A 114      -0.587 -24.208  15.471  0.50 14.48           O
ATOM    917  N   PHE A 115       1.241 -22.887  11.814  1.00 16.97           N
ATOM    918  CA  PHE A 115       2.145 -22.313  10.850  1.00 17.81           C
ATOM    919  C   PHE A 115       1.904 -20.827  10.770  1.00 15.96           C
ATOM    920  O   PHE A 115       0.815 -20.305  11.114  1.00 15.99           O
ATOM    921  CB  PHE A 115       1.885 -22.935   9.448  1.00 17.76           C
ATOM    922  CG  PHE A 115       0.456 -22.820   9.020  1.00 17.80           C
ATOM    923  CD1 PHE A 115      -0.445 -23.823   9.302  1.00 20.48           C
ATOM    924  CD2 PHE A 115       0.007 -21.661   8.355  1.00 15.57           C
ATOM    925  CE1 PHE A 115      -1.789 -23.686   8.946  1.00 21.50           C
ATOM    926  CE2 PHE A 115      -1.410 -21.553   7.986  1.00 18.01           C
ATOM    927  CZ  PHE A 115      -2.234 -22.587   8.268  1.00 20.69           C
ATOM    928  N   LEU A 116       2.949 -20.101  10.356  1.00 15.59           N
ATOM    929  CA  LEU A 116       2.827 -18.699  10.064  1.00 14.29           C
ATOM    930  C   LEU A 116       3.852 -18.419   9.000  1.00 16.86           C
ATOM    931  O   LEU A 116       5.048 -18.381   9.270  1.00 15.28           O
ATOM    932  CB  LEU A 116       3.095 -17.792  11.323  1.00 14.84           C
ATOM    933  CG  LEU A 116       2.709 -16.298  11.300  1.00 16.96           C
ATOM    934  CD1 LEU A 116       2.832 -15.733  12.766  1.00 17.84           C
ATOM    935  CD2 LEU A 116       3.602 -15.485  10.350  1.00 17.15           C
ATOM    936  N   HIS A 117       3.348 -18.206   7.788  1.00 14.10           N
ATOM    937  CA  HIS A 117       4.200 -17.860   6.627  1.00 15.53           C
ATOM    938  C   HIS A 117       3.869 -16.475   6.079  1.00 17.02           C
ATOM    939  O   HIS A 117       2.699 -15.950   6.179  1.00 17.00           O
ATOM    940  CB  HIS A 117       3.956 -18.887   5.512  1.00 13.77           C
ATOM    941  CG  HIS A 117       4.400 -20.260   5.855  1.00 18.78           C
ATOM    942  ND1 HIS A 117       4.530 -21.253   4.900  1.00 25.01           N
ATOM    943  CD2 HIS A 117       4.896 -20.777   6.999  1.00 16.38           C
ATOM    944  CE1 HIS A 117       4.966 -22.362   5.475  1.00 25.11           C
ATOM    945  NE2 HIS A 117       5.166 -22.111   6.756  1.00 19.96           N
ATOM    946  N   VAL A 118       4.922 -15.775   5.585  1.00 14.41           N
ATOM    947  CA  VAL A 118       4.784 -14.419   5.116  1.00 14.71           C
ATOM    948  C   VAL A 118       5.407 -14.310   3.695  1.00 15.41           C
ATOM    949  O   VAL A 118       6.533 -14.819   3.480  1.00 15.15           O
ATOM    950  CB  VAL A 118       5.570 -13.435   5.993  1.00 15.95           C
ATOM    951  CG1 VAL A 118       5.513 -12.014   5.456  1.00 16.89           C
ATOM    952  CG2 VAL A 118       5.012 -13.431   7.429  1.00 17.43           C
ATOM    953  N   ALA A 119       4.685 -13.669   2.770  1.00 13.57           N
ATOM    954  CA  ALA A 119       5.202 -13.479   1.396  1.00 12.77           C
ATOM    955  C   ALA A 119       5.324 -12.017   1.160  1.00 15.03           C
ATOM    956  O   ALA A 119       4.580 -11.256   1.715  1.00 16.60           O
ATOM    957  CB  ALA A 119       4.218 -14.144   0.369  1.00 13.81           C
ATOM    958  N   PHE A 120       6.280 -11.626   0.330  1.00 14.88           N
ATOM    959  CA  PHE A 120       6.561 -10.249  -0.030  1.00 14.39           C
ATOM    960  C   PHE A 120       6.608 -10.233  -1.564  1.00 15.64           C
ATOM    961  O   PHE A 120       7.367 -10.965  -2.191  1.00 15.29           O
ATOM    962  CB  PHE A 120       7.943  -9.873   0.530  1.00 17.54           C
ATOM    963  CG  PHE A 120       8.457  -8.606   0.027  1.00 16.69           C
ATOM    964  CD1 PHE A 120       7.825  -7.387   0.345  1.00 19.49           C
ATOM    965  CD2 PHE A 120       9.623  -8.582  -0.728  1.00 21.16           C
ATOM    966  CE1 PHE A 120       8.373  -6.120  -0.162  1.00 18.77           C
ATOM    967  CE2 PHE A 120      10.134  -7.392  -1.178  1.00 20.05           C
ATOM    968  CZ  PHE A 120       9.507  -6.166  -0.906  1.00 23.88           C
ATOM    969  N   GLN A 121       5.869  -9.339  -2.168  1.00 15.21           N
ATOM    970  CA  GLN A 121       5.726  -9.273  -3.632  1.00 17.75           C
ATOM    971  C   GLN A 121       5.361 -10.638  -4.203  1.00 18.78           C
ATOM    972  O   GLN A 121       5.865 -11.033  -5.278  1.00 18.40           O
ATOM    973  CB  GLN A 121       7.027  -8.729  -4.288  1.00 17.66           C
ATOM    974  CG  GLN A 121       7.596  -7.437  -3.617  1.00 21.88           C
ATOM    975  CD  GLN A 121       6.637  -6.236  -3.732  1.00 22.98           C
ATOM    976  OE1 GLN A 121       5.446  -6.330  -3.402  1.00 23.33           O
ATOM    977  NE2 GLN A 121       7.152  -5.092  -4.207  1.00 23.71           N
ATOM    978  N   GLY A 122       4.471 -11.358  -3.534  1.00 18.01           N
ATOM    979  CA  GLY A 122       4.014 -12.640  -4.083  1.00 18.05           C
ATOM    980  C   GLY A 122       4.918 -13.863  -3.856  1.00 17.51           C
ATOM    981  O   GLY A 122       4.625 -14.986  -4.378  1.00 17.74           O
ATOM    982  N   LYS A 123       5.992 -13.670  -3.090  1.00 15.77           N
ATOM    983  CA  LYS A 123       6.933 -14.789  -2.894  1.00 15.15           C
ATOM    984  C   LYS A 123       7.183 -15.006  -1.385  1.00 13.67           C
ATOM    985  O   LYS A 123       7.400 -14.079  -0.642  1.00 13.97           O
ATOM    986  CB  LYS A 123       8.231 -14.504  -3.621  1.00 17.01           C
ATOM    987  CG  LYS A 123       9.270 -15.617  -3.503  1.00 23.73           C
ATOM    988  CD  LYS A 123       9.988 -15.845  -4.848  1.00 30.51           C
ATOM    989  CE  LYS A 123      11.014 -17.008  -4.685  1.00 27.03           C
ATOM    990  NZ  LYS A 123      11.186 -17.923  -5.895  1.00 35.09           N
ATOM    991  N   TYR A 124       7.062 -16.267  -0.959  1.00 14.81           N
ATOM    992  CA  TYR A 124       7.355 -16.674   0.436  1.00 13.15           C
ATOM    993  C   TYR A 124       8.753 -16.252   0.879  1.00 13.26           C
ATOM    994  O   TYR A 124       9.759 -16.625   0.234  1.00 12.87           O
ATOM    995  CB  TYR A 124       7.227 -18.163   0.507  1.00 13.63           C
ATOM    996  CG  TYR A 124       7.472 -18.858   1.807  1.00 14.39           C
ATOM    997  CD1 TYR A 124       7.088 -18.295   3.072  1.00 14.00           C
ATOM    998  CD2 TYR A 124       8.053 -20.145   1.797  1.00 14.24           C
ATOM    999  CE1 TYR A 124       7.307 -19.018   4.246  1.00 15.81           C
ATOM   1000  CE2 TYR A 124       8.318 -20.849   2.982  1.00 16.41           C
ATOM   1001  CZ  TYR A 124       7.902 -20.269   4.208  1.00 19.06           C
ATOM   1002  OH  TYR A 124       8.085 -20.989   5.384  1.00 15.60           O
ATOM   1003  N   VAL A 125       8.820 -15.460   1.954  1.00 13.58           N
ATOM   1004  CA  VAL A 125      10.159 -14.996   2.423  1.00 13.55           C
ATOM   1005  C   VAL A 125      10.484 -15.292   3.917  1.00 14.10           C
ATOM   1006  O   VAL A 125      11.668 -15.314   4.313  1.00 14.35           O
ATOM   1007  CB  VAL A 125      10.375 -13.487   2.189  1.00 12.27           C
ATOM   1008  CG1 VAL A 125      10.635 -13.168   0.655  1.00 16.80           C
ATOM   1009  CG2 VAL A 125       9.204 -12.616   2.731  1.00 15.47           C
ATOM   1010  N   VAL A 126       9.431 -15.354   4.749  1.00 14.08           N
ATOM   1011  CA  VAL A 126       9.647 -15.404   6.198  1.00 12.87           C
ATOM   1012  C   VAL A 126       8.691 -16.374   6.808  1.00 15.28           C
ATOM   1013  O   VAL A 126       7.510 -16.467   6.370  1.00 15.05           O
ATOM   1014  CB  VAL A 126       9.411 -13.957   6.861  1.00 14.82           C
ATOM   1015  CG1 VAL A 126       9.297 -14.008   8.361  1.00 16.83           C
ATOM   1016  CG2 VAL A 126      10.570 -13.006   6.479  1.00 14.81           C
ATOM   1017  N   ARG A 127       9.104 -17.092   7.849  1.00 14.78           N
ATOM   1018  CA  ARG A 127       8.137 -17.833   8.657  1.00 14.84           C
ATOM   1019  C   ARG A 127       8.442 -17.626  10.131  1.00 17.57           C
ATOM   1020  O   ARG A 127       9.555 -17.127  10.476  1.00 16.39           O
ATOM   1021  CB  ARG A 127       8.182 -19.330   8.361  1.00 15.31           C
ATOM   1022  CG  ARG A 127       9.514 -20.005   8.760  1.00 18.02           C
ATOM   1023  CD  ARG A 127       9.408 -21.436   8.424  1.00 22.40           C
ATOM   1024  NE  ARG A 127      10.615 -22.119   8.769  1.00 24.28           N
ATOM   1025  CZ  ARG A 127      10.684 -23.445   8.869  1.00 28.41           C
ATOM   1026  NH1 ARG A 127       9.598 -24.195   8.696  1.00 28.37           N
ATOM   1027  NH2 ARG A 127      11.815 -24.001   9.172  1.00 29.67           N
ATOM   1028  N   PHE A 128       7.448 -17.959  10.994  1.00 15.09           N
ATOM   1029  CA  PHE A 128       7.753 -18.064  12.427  1.00 13.88           C
ATOM   1030  C   PHE A 128       7.911 -19.543  12.681  1.00 13.53           C
ATOM   1031  O   PHE A 128       7.040 -20.291  12.277  1.00 17.85           O
ATOM   1032  CB  PHE A 128       6.598 -17.555  13.281  1.00 14.73           C
ATOM   1033  CG  PHE A 128       7.019 -17.420  14.753  1.00 13.65           C
ATOM   1034  CD1 PHE A 128       7.656 -16.253  15.207  1.00 14.78           C
ATOM   1035  CD2 PHE A 128       6.842 -18.479  15.627  1.00 16.16           C
ATOM   1036  CE1 PHE A 128       8.094 -16.175  16.529  1.00 16.75           C
ATOM   1037  CE2 PHE A 128       7.239 -18.396  16.941  1.00 19.09           C
ATOM   1038  CZ  PHE A 128       7.842 -17.229  17.413  1.00 16.37           C
ATOM   1039  N   TRP A 129       8.960 -19.998  13.359  1.00 15.09           N
ATOM   1040  CA  TRP A 129       9.093 -21.416  13.604  1.00 16.93           C
ATOM   1041  C   TRP A 129       9.744 -21.622  14.975  1.00 17.20           C
ATOM   1042  O   TRP A 129      10.822 -21.094  15.199  1.00 18.99           O
ATOM   1043  CB  TRP A 129       9.954 -22.105  12.476  1.00 17.67           C
ATOM   1044  CG  TRP A 129       9.956 -23.678  12.516  1.00 21.93           C
ATOM   1045  CD1 TRP A 129      11.039 -24.487  12.722  1.00 26.63           C
ATOM   1046  CD2 TRP A 129       8.837 -24.565  12.297  1.00 28.26           C
ATOM   1047  NE1 TRP A 129      10.654 -25.807  12.664  1.00 27.48           N
ATOM   1048  CE2 TRP A 129       9.325 -25.888  12.393  1.00 29.13           C
ATOM   1049  CE3 TRP A 129       7.487 -24.367  11.991  1.00 32.93           C
ATOM   1050  CZ2 TRP A 129       8.505 -27.021  12.247  1.00 31.31           C
ATOM   1051  CZ3 TRP A 129       6.658 -25.512  11.833  1.00 34.17           C
ATOM   1052  CH2 TRP A 129       7.184 -26.818  11.973  1.00 34.96           C
ATOM   1053  N   GLY A 130       9.092 -22.403  15.855  1.00 19.81           N
ATOM   1054  CA  GLY A 130       9.703 -22.697  17.174  1.00 19.48           C
ATOM   1055  C   GLY A 130       9.547 -21.461  18.054  1.00 19.89           C
ATOM   1056  O   GLY A 130       8.439 -21.178  18.541  1.00 19.50           O
ATOM   1057  N   THR A 131      10.643 -20.724  18.224  1.00 18.60           N
ATOM   1058  CA  THR A 131      10.542 -19.503  19.027  1.00 19.54           C
ATOM   1059  C   THR A 131      11.003 -18.275  18.271  1.00 19.83           C
ATOM   1060  O   THR A 131      11.177 -17.178  18.853  1.00 21.25           O
ATOM   1061  CB  THR A 131      11.375 -19.601  20.344  1.00 18.80           C
ATOM   1062  OG1 THR A 131      12.762 -19.712  20.019  1.00 18.06           O
ATOM   1063  CG2 THR A 131      10.938 -20.764  21.123  1.00 17.97           C
ATOM   1064  N   SER A 132      11.223 -18.408  16.972  1.00 20.55           N
ATOM   1065  CA  SER A 132      11.707 -17.160  16.321  1.00 18.20           C
ATOM   1066  C   SER A 132      11.207 -17.011  14.895  1.00 18.04           C
ATOM   1067  O   SER A 132      10.804 -18.004  14.247  1.00 18.27           O
ATOM   1068  CB  SER A 132      13.241 -17.093  16.314  1.00 21.75           C
ATOM   1069  OG  SER A 132      13.676 -18.202  15.566  1.00 24.93           O
ATOM   1070  N   TRP A 133      11.350 -15.786  14.406  1.00 15.50           N
ATOM   1071  CA  TRP A 133      11.118 -15.482  12.975  1.00 16.94           C
ATOM   1072  C   TRP A 133      12.375 -15.834  12.174  1.00 16.06           C
ATOM   1073  O   TRP A 133      13.483 -15.731  12.681  1.00 17.51           O
ATOM   1074  CB  TRP A 133      10.886 -14.003  12.804  1.00 16.59           C
ATOM   1075  CG  TRP A 133       9.692 -13.501  13.598  1.00 15.14           C
ATOM   1076  CD1 TRP A 133       9.709 -12.983  14.866  1.00 18.25           C
ATOM   1077  CD2 TRP A 133       8.349 -13.438  13.142  1.00 13.05           C
ATOM   1078  NE1 TRP A 133       8.423 -12.602  15.212  1.00 16.18           N
ATOM   1079  CE2 TRP A 133       7.590 -12.873  14.180  1.00 16.91           C
ATOM   1080  CE3 TRP A 133       7.710 -13.800  11.953  1.00 16.70           C
ATOM   1081  CZ2 TRP A 133       6.183 -12.604  14.051  1.00 19.64           C
ATOM   1082  CZ3 TRP A 133       6.306 -13.554  11.834  1.00 18.11           C
ATOM   1083  CH2 TRP A 133       5.597 -12.988  12.869  1.00 18.35           C
ATOM   1084  N  AGLN A 134      12.199 -16.235  10.925  0.50 15.47           N
ATOM   1085  N  BGLN A 134      12.174 -16.341  10.945  0.50 15.95           N
ATOM   1086  CA AGLN A 134      13.377 -16.577  10.142  0.50 15.20           C
ATOM   1087  CA BGLN A 134      13.265 -16.961  10.145  0.50 16.42           C
ATOM   1088  C  AGLN A 134      13.065 -16.164   8.736  0.50 14.81           C
ATOM   1089  C  BGLN A 134      13.097 -16.568   8.669  0.50 15.80           C
ATOM   1090  O  AGLN A 134      11.909 -16.057   8.299  0.50 12.87           O
ATOM   1091  O  BGLN A 134      12.003 -16.814   8.136  0.50 13.91           O
ATOM   1092  CB AGLN A 134      13.623 -18.089  10.202  0.50 15.81           C
ATOM   1093  CB BGLN A 134      13.136 -18.494  10.240  0.50 16.46           C
ATOM   1094  CG AGLN A 134      13.307 -18.590  11.635  0.50 16.09           C
ATOM   1095  CG BGLN A 134      12.474 -19.129   9.063  0.50 19.83           C
ATOM   1096  CD AGLN A 134      13.374 -20.044  11.928  0.50 19.31           C
ATOM   1097  CD BGLN A 134      13.042 -20.528   8.721  0.50 22.93           C
ATOM   1098  OE1AGLN A 134      13.468 -20.931  11.045  0.50 18.49           O
ATOM   1099  OE1BGLN A 134      13.213 -21.369   9.603  0.50 24.13           O
ATOM   1100  NE2AGLN A 134      13.303 -20.335  13.254  0.50 16.86           N
ATOM   1101  NE2BGLN A 134      13.326 -20.767   7.427  0.50 24.80           N
ATOM   1102  N   THR A 135      14.139 -15.989   8.002  1.00 14.50           N
ATOM   1103  CA  THR A 135      14.010 -15.708   6.590  1.00 14.59           C
ATOM   1104  C   THR A 135      14.139 -17.062   5.966  1.00 15.57           C
ATOM   1105  O   THR A 135      14.938 -17.912   6.447  1.00 21.47           O
ATOM   1106  CB  THR A 135      15.095 -14.712   6.050  1.00 13.83           C
ATOM   1107  OG1 THR A 135      16.354 -15.113   6.520  1.00 17.41           O
ATOM   1108  CG2 THR A 135      14.847 -13.290   6.548  1.00 17.86           C
ATOM   1109  N   VAL A 136      13.457 -17.314   4.866  1.00 13.87           N
ATOM   1110  CA  VAL A 136      13.590 -18.627   4.265  1.00 13.67           C
ATOM   1111  C   VAL A 136      14.740 -18.581   3.233  1.00 13.92           C
ATOM   1112  O   VAL A 136      15.088 -17.532   2.741  1.00 15.97           O
ATOM   1113  CB  VAL A 136      12.294 -19.152   3.655  1.00 16.40           C
ATOM   1114  CG1 VAL A 136      11.088 -18.988   4.684  1.00 16.84           C
ATOM   1115  CG2 VAL A 136      11.937 -18.466   2.384  1.00 17.99           C
ATOM   1116  N   PRO A 137      15.350 -19.730   2.968  1.00 13.10           N
ATOM   1117  CA  PRO A 137      16.483 -19.621   2.040  1.00 13.32           C
ATOM   1118  C   PRO A 137      16.047 -19.085   0.639  1.00 14.32           C
ATOM   1119  O   PRO A 137      14.979 -19.423   0.138  1.00 14.43           O
ATOM   1120  CB  PRO A 137      17.028 -21.030   1.981  1.00 14.21           C
ATOM   1121  CG  PRO A 137      16.419 -21.773   3.212  1.00 14.56           C
ATOM   1122  CD  PRO A 137      15.094 -21.088   3.456  1.00 13.44           C
ATOM   1123  N   GLY A 138      16.811 -18.168   0.079  1.00 12.36           N
ATOM   1124  CA  GLY A 138      16.375 -17.587  -1.202  1.00 14.49           C
ATOM   1125  C   GLY A 138      15.800 -16.197  -0.982  1.00 14.63           C
ATOM   1126  O   GLY A 138      15.735 -15.426  -1.908  1.00 15.81           O
ATOM   1127  N   ALA A 139      15.403 -15.880   0.241  1.00 12.38           N
ATOM   1128  CA  ALA A 139      14.816 -14.563   0.507  1.00 14.43           C
ATOM   1129  C   ALA A 139      15.876 -13.497   0.365  1.00 14.14           C
ATOM   1130  O   ALA A 139      17.074 -13.765   0.581  1.00 15.22           O
ATOM   1131  CB  ALA A 139      14.297 -14.538   1.922  1.00 13.77           C
ATOM   1132  N   PRO A 140      15.472 -12.251   0.037  1.00 15.48           N
ATOM   1133  CA  PRO A 140      16.484 -11.189  -0.178  1.00 15.93           C
ATOM   1134  C   PRO A 140      17.237 -10.864   1.115  1.00 15.80           C
ATOM   1135  O   PRO A 140      16.679 -10.910   2.206  1.00 14.42           O
ATOM   1136  CB  PRO A 140      15.643  -9.964  -0.508  1.00 16.85           C
ATOM   1137  CG  PRO A 140      14.343 -10.411  -0.875  1.00 18.00           C
ATOM   1138  CD  PRO A 140      14.121 -11.823  -0.351  1.00 16.66           C
ATOM   1139  N   SER A 141      18.515 -10.566   0.995  1.00 14.96           N
ATOM   1140  CA  SER A 141      19.322 -10.497   2.193  1.00 13.58           C
ATOM   1141  C   SER A 141      18.984  -9.232   3.030  1.00 13.32           C
ATOM   1142  O   SER A 141      19.335  -9.216   4.179  1.00 13.92           O
ATOM   1143  CB  SER A 141      20.799 -10.565   1.862  1.00 16.70           C
ATOM   1144  OG  SER A 141      21.111  -9.505   1.067  1.00 15.67           O
ATOM   1145  N   TRP A 142      18.348  -8.203   2.445  1.00 13.46           N
ATOM   1146  CA  TRP A 142      17.996  -7.017   3.222  1.00 14.15           C
ATOM   1147  C   TRP A 142      16.957  -7.329   4.275  1.00 14.63           C
ATOM   1148  O   TRP A 142      16.824  -6.538   5.187  1.00 15.71           O
ATOM   1149  CB  TRP A 142      17.565  -5.774   2.374  1.00 13.86           C
ATOM   1150  CG  TRP A 142      16.317  -6.009   1.639  1.00 20.19           C
ATOM   1151  CD1 TRP A 142      16.149  -6.573   0.389  1.00 22.28           C
ATOM   1152  CD2 TRP A 142      15.020  -5.690   2.118  1.00 25.35           C
ATOM   1153  NE1 TRP A 142      14.791  -6.587   0.067  1.00 22.24           N
ATOM   1154  CE2 TRP A 142      14.090  -6.080   1.128  1.00 27.83           C
ATOM   1155  CE3 TRP A 142      14.556  -5.076   3.295  1.00 29.49           C
ATOM   1156  CZ2 TRP A 142      12.725  -5.887   1.285  1.00 33.78           C
ATOM   1157  CZ3 TRP A 142      13.189  -4.867   3.444  1.00 35.13           C
ATOM   1158  CH2 TRP A 142      12.298  -5.267   2.440  1.00 35.50           C
ATOM   1159  N   LEU A 143      16.295  -8.494   4.198  1.00 13.24           N
ATOM   1160  CA  LEU A 143      15.330  -8.860   5.251  1.00 14.80           C
ATOM   1161  C   LEU A 143      16.011  -9.389   6.525  1.00 14.55           C
ATOM   1162  O   LEU A 143      15.372  -9.523   7.583  1.00 14.88           O
ATOM   1163  CB  LEU A 143      14.349  -9.940   4.766  1.00 14.80           C
ATOM   1164  CG  LEU A 143      13.367  -9.403   3.730  1.00 19.10           C
ATOM   1165  CD1 LEU A 143      12.666 -10.577   2.986  1.00 22.77           C
ATOM   1166  CD2 LEU A 143      12.322  -8.405   4.439  1.00 25.33           C
ATOM   1167  N   ASP A 144      17.278  -9.741   6.458  1.00 13.47           N
ATOM   1168  CA  ASP A 144      17.872 -10.402   7.614  1.00 15.59           C
ATOM   1169  C   ASP A 144      17.905  -9.510   8.833  1.00 16.27           C
ATOM   1170  O   ASP A 144      17.555  -9.964   9.925  1.00 16.55           O
ATOM   1171  CB  ASP A 144      19.315 -10.832   7.320  1.00 14.46           C
ATOM   1172  CG  ASP A 144      19.387 -11.999   6.326  1.00 17.77           C
ATOM   1173  OD1 ASP A 144      18.364 -12.639   6.106  1.00 19.84           O
ATOM   1174  OD2 ASP A 144      20.469 -12.293   5.759  1.00 18.17           O
ATOM   1175  N   LEU A 145      18.352  -8.254   8.677  1.00 15.60           N
ATOM   1176  CA  LEU A 145      18.474  -7.291   9.790  1.00 17.60           C
ATOM   1177  C   LEU A 145      17.096  -6.935  10.448  1.00 16.87           C
ATOM   1178  O   LEU A 145      16.998  -7.005  11.664  1.00 16.01           O
ATOM   1179  CB  LEU A 145      19.131  -5.982   9.326  1.00 16.66           C
ATOM   1180  CG  LEU A 145      19.497  -4.982  10.454  1.00 19.91           C
ATOM   1181  CD1 LEU A 145      20.281  -5.601  11.600  1.00 21.27           C
ATOM   1182  CD2 LEU A 145      20.291  -3.774   9.801  1.00 26.11           C
ATOM   1183  N   PRO A 146      16.075  -6.547   9.673  1.00 16.90           N
ATOM   1184  CA  PRO A 146      14.728  -6.366  10.301  1.00 15.94           C
ATOM   1185  C   PRO A 146      14.207  -7.605  11.011  1.00 18.82           C
ATOM   1186  O   PRO A 146      13.533  -7.522  12.052  1.00 17.07           O
ATOM   1187  CB  PRO A 146      13.797  -6.084   9.129  1.00 18.69           C
ATOM   1188  CG  PRO A 146      14.633  -6.000   7.942  1.00 16.26           C
ATOM   1189  CD  PRO A 146      16.078  -6.215   8.234  1.00 16.82           C
ATOM   1190  N   ILE A 147      14.499  -8.776  10.475  1.00 15.84           N
ATOM   1191  CA  ILE A 147      14.012 -10.014  11.175  1.00 14.93           C
ATOM   1192  C   ILE A 147      14.815 -10.208  12.503  1.00 14.67           C
ATOM   1193  O   ILE A 147      14.284 -10.637  13.545  1.00 14.80           O
ATOM   1194  CB  ILE A 147      14.114 -11.224  10.252  1.00 14.67           C
ATOM   1195  CG1 ILE A 147      13.042 -11.189   9.152  1.00 16.16           C
ATOM   1196  CG2 ILE A 147      14.144 -12.547  10.979  1.00 17.50           C
ATOM   1197  CD1 ILE A 147      11.534 -11.043   9.580  1.00 20.49           C
ATOM   1198  N   LYS A 148      16.101  -9.931  12.460  1.00 12.42           N
ATOM   1199  CA  LYS A 148      16.914 -10.008  13.674  1.00 13.99           C
ATOM   1200  C   LYS A 148      16.329  -9.078  14.744  1.00 15.74           C
ATOM   1201  O   LYS A 148      16.162  -9.474  15.927  1.00 15.18           O
ATOM   1202  CB  LYS A 148      18.413  -9.685  13.333  1.00 14.92           C
ATOM   1203  CG  LYS A 148      19.437  -9.857  14.435  1.00 19.31           C
ATOM   1204  CD  LYS A 148      19.473  -8.708  15.314  1.00 22.85           C
ATOM   1205  CE  LYS A 148      20.917  -8.568  15.931  1.00 29.69           C
ATOM   1206  NZ  LYS A 148      20.959  -7.378  16.804  1.00 26.85           N
ATOM   1207  N   VAL A 149      16.006  -7.844  14.339  1.00 15.38           N
ATOM   1208  CA  VAL A 149      15.474  -6.870  15.271  1.00 17.91           C
ATOM   1209  C   VAL A 149      14.092  -7.324  15.766  1.00 16.47           C
ATOM   1210  O   VAL A 149      13.788  -7.217  16.996  1.00 16.25           O
ATOM   1211  CB  VAL A 149      15.380  -5.484  14.606  1.00 19.12           C
ATOM   1212  CG1 VAL A 149      14.580  -4.499  15.457  1.00 23.57           C
ATOM   1213  CG2 VAL A 149      16.809  -4.966  14.287  1.00 19.32           C
ATOM   1214  N   LEU A 150      13.265  -7.866  14.875  1.00 15.78           N
ATOM   1215  CA  LEU A 150      11.987  -8.381  15.320  1.00 16.81           C
ATOM   1216  C   LEU A 150      12.201  -9.522  16.337  1.00 16.78           C
ATOM   1217  O   LEU A 150      11.450  -9.658  17.359  1.00 14.26           O
ATOM   1218  CB  LEU A 150      11.116  -8.756  14.075  1.00 18.03           C
ATOM   1219  CG  LEU A 150       9.823  -9.473  14.379  1.00 20.71           C
ATOM   1220  CD1 LEU A 150       8.928  -8.425  14.978  1.00 22.86           C
ATOM   1221  CD2 LEU A 150       9.277 -10.044  12.996  1.00 20.27           C
ATOM   1222  N   ASN A 151      13.199 -10.384  16.102  1.00 14.55           N
ATOM   1223  CA  ASN A 151      13.490 -11.424  17.098  1.00 15.17           C
ATOM   1224  C   ASN A 151      13.891 -10.974  18.496  1.00 15.07           C
ATOM   1225  O   ASN A 151      13.849 -11.784  19.442  1.00 16.93           O
ATOM   1226  CB  ASN A 151      14.516 -12.411  16.533  1.00 16.42           C
ATOM   1227  CG  ASN A 151      13.871 -13.423  15.648  1.00 20.14           C
ATOM   1228  OD1 ASN A 151      12.727 -13.811  15.910  1.00 18.87           O
ATOM   1229  ND2 ASN A 151      14.608 -13.919  14.608  1.00 15.37           N
ATOM   1230  N   ALA A 152      14.316  -9.726  18.652  1.00 14.01           N
ATOM   1231  CA  ALA A 152      14.738  -9.199  19.942  1.00 15.77           C
ATOM   1232  C   ALA A 152      13.500  -8.792  20.746  1.00 16.10           C
ATOM   1233  O   ALA A 152      13.619  -8.585  21.941  1.00 16.46           O
ATOM   1234  CB  ALA A 152      15.690  -7.954  19.714  1.00 15.61           C
ATOM   1235  N   ASP A 153      12.336  -8.713  20.089  1.00 15.01           N
ATOM   1236  CA  ASP A 153      11.112  -8.296  20.734  1.00 14.54           C
ATOM   1237  C   ASP A 153      10.499  -9.537  21.402  1.00 12.49           C
ATOM   1238  O   ASP A 153       9.758 -10.310  20.774  1.00 12.94           O
ATOM   1239  CB  ASP A 153      10.179  -7.637  19.723  1.00 14.13           C
ATOM   1240  CG  ASP A 153       8.836  -7.221  20.337  1.00 18.59           C
ATOM   1241  OD1 ASP A 153       8.593  -7.562  21.500  1.00 18.60           O
ATOM   1242  OD2 ASP A 153       7.987  -6.685  19.609  1.00 17.84           O
ATOM   1243  N   GLN A 154      10.889  -9.749  22.675  1.00 12.99           N
ATOM   1244  CA  GLN A 154      10.530 -11.006  23.328  1.00 14.13           C
ATOM   1245  C   GLN A 154       9.031 -11.077  23.516  1.00 14.62           C
ATOM   1246  O   GLN A 154       8.456 -12.177  23.559  1.00 14.72           O
ATOM   1247  CB  GLN A 154      11.141 -11.063  24.736  1.00 12.35           C
ATOM   1248  CG  GLN A 154      12.627 -11.396  24.800  1.00 16.98           C
ATOM   1249  CD  GLN A 154      13.117 -11.305  26.251  1.00 19.30           C
ATOM   1250  OE1 GLN A 154      13.569 -10.245  26.720  1.00 20.90           O
ATOM   1251  NE2 GLN A 154      12.974 -12.393  26.974  1.00 22.72           N
ATOM   1252  N   GLY A 155       8.417  -9.931  23.792  1.00 14.23           N
ATOM   1253  CA  GLY A 155       6.955  -9.891  24.035  1.00 15.12           C
ATOM   1254  C   GLY A 155       6.176 -10.392  22.805  1.00 15.42           C
ATOM   1255  O   GLY A 155       5.223 -11.151  22.887  1.00 14.63           O
ATOM   1256  N   THR A 156       6.606  -9.939  21.630  1.00 12.76           N
ATOM   1257  CA  THR A 156       5.943 -10.337  20.425  1.00 13.32           C
ATOM   1258  C   THR A 156       6.208 -11.803  20.213  1.00 11.60           C
ATOM   1259  O   THR A 156       5.297 -12.515  19.801  1.00 13.34           O
ATOM   1260  CB  THR A 156       6.399  -9.497  19.225  1.00 13.22           C
ATOM   1261  OG1 THR A 156       5.812  -8.180  19.316  1.00 16.23           O
ATOM   1262  CG2 THR A 156       5.975 -10.164  17.953  1.00 14.47           C
ATOM   1263  N   SER A 157       7.433 -12.281  20.469  1.00 12.45           N
ATOM   1264  CA  SER A 157       7.740 -13.693  20.241  1.00 13.36           C
ATOM   1265  C   SER A 157       6.847 -14.575  21.181  1.00 13.50           C
ATOM   1266  O   SER A 157       6.324 -15.644  20.846  1.00 12.10           O
ATOM   1267  CB  SER A 157       9.262 -13.958  20.496  1.00 14.98           C
ATOM   1268  OG  SER A 157       9.560 -15.356  20.340  1.00 19.51           O
ATOM   1269  N   ALA A 158       6.698 -14.115  22.406  1.00 12.37           N
ATOM   1270  CA  ALA A 158       5.872 -14.891  23.366  1.00 13.77           C
ATOM   1271  C   ALA A 158       4.412 -14.942  22.965  1.00 14.44           C
ATOM   1272  O   ALA A 158       3.702 -15.990  23.142  1.00 14.32           O
ATOM   1273  CB  ALA A 158       6.046 -14.273  24.753  1.00 12.48           C
ATOM   1274  N   THR A 159       3.909 -13.791  22.522  1.00 14.09           N
ATOM   1275  CA  THR A 159       2.550 -13.722  22.019  1.00 15.44           C
ATOM   1276  C   THR A 159       2.350 -14.644  20.823  1.00 13.24           C
ATOM   1277  O   THR A 159       1.344 -15.343  20.733  1.00 13.11           O
ATOM   1278  CB  THR A 159       2.201 -12.281  21.613  1.00 14.35           C
ATOM   1279  OG1 THR A 159       2.318 -11.468  22.755  1.00 17.09           O
ATOM   1280  CG2 THR A 159       0.745 -12.153  21.122  1.00 16.79           C
ATOM   1281  N   VAL A 160       3.279 -14.602  19.874  1.00 14.56           N
ATOM   1282  CA  VAL A 160       3.122 -15.459  18.678  1.00 14.46           C
ATOM   1283  C   VAL A 160       3.193 -16.927  19.001  1.00 13.98           C
ATOM   1284  O   VAL A 160       2.327 -17.684  18.529  1.00 15.19           O
ATOM   1285  CB  VAL A 160       4.133 -15.062  17.591  1.00 15.08           C
ATOM   1286  CG1 VAL A 160       4.115 -16.100  16.408  1.00 19.93           C
ATOM   1287  CG2 VAL A 160       3.796 -13.676  17.058  1.00 14.86           C
ATOM   1288  N   GLN A 161       4.159 -17.341  19.862  1.00 13.27           N
ATOM   1289  CA  GLN A 161       4.244 -18.708  20.348  1.00 13.99           C
ATOM   1290  C   GLN A 161       2.907 -19.151  21.028  1.00 16.23           C
ATOM   1291  O   GLN A 161       2.394 -20.227  20.735  1.00 16.67           O
ATOM   1292  CB  GLN A 161       5.350 -18.849  21.394  1.00 13.29           C
ATOM   1293  CG  GLN A 161       6.751 -18.661  20.744  1.00 17.23           C
ATOM   1294  CD  GLN A 161       7.824 -18.808  21.808  1.00 17.27           C
ATOM   1295  OE1 GLN A 161       7.781 -19.746  22.611  1.00 19.46           O
ATOM   1296  NE2 GLN A 161       8.737 -17.838  21.877  1.00 16.32           N
ATOM   1297  N   MET A 162       2.340 -18.299  21.880  1.00 16.27           N
ATOM   1298  CA  MET A 162       1.036 -18.601  22.480  1.00 15.93           C
ATOM   1299  C   MET A 162      -0.028 -18.778  21.381  1.00 15.99           C
ATOM   1300  O   MET A 162      -0.793 -19.741  21.423  1.00 16.01           O
ATOM   1301  CB  MET A 162       0.607 -17.452  23.408  1.00 15.18           C
ATOM   1302  CG  MET A 162      -0.856 -17.523  23.944  1.00 18.07           C
ATOM   1303  SD  MET A 162      -1.287 -15.963  24.822  1.00 20.09           S
ATOM   1304  CE  MET A 162      -1.750 -15.056  23.315  1.00 22.59           C
ATOM   1305  N   LEU A 163      -0.104 -17.825  20.473  1.00 14.80           N
ATOM   1306  CA  LEU A 163      -1.156 -17.848  19.430  1.00 17.36           C
ATOM   1307  C   LEU A 163      -1.078 -19.108  18.607  1.00 17.18           C
ATOM   1308  O   LEU A 163      -2.103 -19.732  18.381  1.00 17.93           O
ATOM   1309  CB  LEU A 163      -1.081 -16.579  18.549  1.00 17.08           C
ATOM   1310  CG  LEU A 163      -1.621 -15.352  19.248  1.00 17.03           C
ATOM   1311  CD1 LEU A 163      -1.257 -14.133  18.364  1.00 18.48           C
ATOM   1312  CD2 LEU A 163      -3.126 -15.465  19.506  1.00 22.11           C
ATOM   1313  N   LEU A 164       0.126 -19.502  18.196  1.00 17.17           N
ATOM   1314  CA  LEU A 164       0.348 -20.643  17.307  1.00 17.45           C
ATOM   1315  C   LEU A 164       0.175 -21.941  18.081  1.00 19.28           C
ATOM   1316  O   LEU A 164      -0.612 -22.806  17.674  1.00 21.78           O
ATOM   1317  CB  LEU A 164       1.743 -20.609  16.690  1.00 17.52           C
ATOM   1318  CG  LEU A 164       1.921 -19.445  15.705  1.00 17.94           C
ATOM   1319  CD1 LEU A 164       3.338 -19.404  15.231  1.00 21.77           C
ATOM   1320  CD2 LEU A 164       0.952 -19.600  14.513  1.00 23.82           C
ATOM   1321  N   ASN A 165       0.852 -22.041  19.226  1.00 19.16           N
ATOM   1322  CA  ASN A 165       0.908 -23.315  19.969  1.00 19.04           C
ATOM   1323  C   ASN A 165      -0.364 -23.540  20.770  1.00 20.06           C
ATOM   1324  O   ASN A 165      -0.725 -24.672  20.992  1.00 21.91           O
ATOM   1325  CB  ASN A 165       2.060 -23.327  20.965  1.00 17.62           C
ATOM   1326  CG  ASN A 165       3.431 -23.283  20.323  1.00 18.44           C
ATOM   1327  OD1 ASN A 165       3.565 -23.025  19.114  1.00 19.90           O
ATOM   1328  ND2 ASN A 165       4.464 -23.513  21.151  1.00 17.54           N
ATOM   1329  N   ASP A 166      -1.057 -22.479  21.181  1.00 19.99           N
ATOM   1330  CA  ASP A 166      -2.189 -22.633  22.110  1.00 20.44           C
ATOM   1331  C   ASP A 166      -3.515 -22.028  21.683  1.00 19.48           C
ATOM   1332  O   ASP A 166      -4.533 -22.732  21.693  1.00 19.05           O
ATOM   1333  CB  ASP A 166      -1.772 -22.148  23.509  1.00 19.42           C
ATOM   1334  CG  ASP A 166      -0.529 -22.870  24.018  1.00 24.86           C
ATOM   1335  OD1 ASP A 166      -0.521 -24.114  24.097  1.00 26.18           O
ATOM   1336  OD2 ASP A 166       0.472 -22.198  24.344  1.00 24.87           O
ATOM   1337  N   THR A 167      -3.569 -20.721  21.455  1.00 18.31           N
ATOM   1338  CA  THR A 167      -4.860 -20.059  21.136  1.00 18.67           C
ATOM   1339  C   THR A 167      -5.478 -20.692  19.910  1.00 19.47           C
ATOM   1340  O   THR A 167      -6.677 -20.979  19.893  1.00 18.90           O
ATOM   1341  CB  THR A 167      -4.621 -18.558  20.824  1.00 19.29           C
ATOM   1342  OG1 THR A 167      -3.681 -18.032  21.768  1.00 18.21           O
ATOM   1343  CG2 THR A 167      -5.906 -17.720  20.878  1.00 18.27           C
ATOM   1344  N   CYS A 168      -4.667 -20.911  18.866  1.00 19.27           N
ATOM   1345  CA  CYS A 168      -5.193 -21.477  17.573  1.00 19.76           C
ATOM   1346  C   CYS A 168      -5.883 -22.810  17.730  1.00 19.91           C
ATOM   1347  O   CYS A 168      -7.081 -22.912  17.465  1.00 18.38           O
ATOM   1348  CB  CYS A 168      -4.073 -21.580  16.526  1.00 20.33           C
ATOM   1349  SG  CYS A 168      -4.728 -21.916  14.799  1.00 24.18           S
ATOM   1350  N   PRO A 169      -5.160 -23.861  18.186  1.00 20.38           N
ATOM   1351  CA  PRO A 169      -5.915 -25.123  18.267  1.00 20.09           C
ATOM   1352  C   PRO A 169      -7.076 -25.055  19.271  1.00 20.53           C
ATOM   1353  O   PRO A 169      -8.112 -25.607  18.998  1.00 20.20           O
ATOM   1354  CB  PRO A 169      -4.874 -26.159  18.771  1.00 19.74           C
ATOM   1355  CG  PRO A 169      -3.618 -25.309  19.140  1.00 22.26           C
ATOM   1356  CD  PRO A 169      -3.701 -24.039  18.402  1.00 21.13           C
ATOM   1357  N   LEU A 170      -6.920 -24.366  20.389  1.00 19.79           N
ATOM   1358  CA  LEU A 170      -8.082 -24.203  21.311  1.00 20.11           C
ATOM   1359  C   LEU A 170      -9.310 -23.546  20.647  1.00 19.33           C
ATOM   1360  O   LEU A 170     -10.446 -24.021  20.778  1.00 20.37           O
ATOM   1361  CB  LEU A 170      -7.657 -23.393  22.524  1.00 19.38           C
ATOM   1362  CG  LEU A 170      -8.737 -22.952  23.556  1.00 24.79           C
ATOM   1363  CD1 LEU A 170      -9.467 -24.121  24.241  1.00 28.19           C
ATOM   1364  CD2 LEU A 170      -8.127 -21.989  24.606  1.00 29.22           C
ATOM   1365  N   PHE A 171      -9.081 -22.418  20.002  1.00 18.24           N
ATOM   1366  CA  PHE A 171     -10.158 -21.683  19.321  1.00 18.12           C
ATOM   1367  C   PHE A 171     -10.833 -22.566  18.271  1.00 17.23           C
ATOM   1368  O   PHE A 171     -12.072 -22.590  18.118  1.00 15.96           O
ATOM   1369  CB  PHE A 171      -9.570 -20.480  18.583  1.00 17.97           C
ATOM   1370  CG  PHE A 171     -10.629 -19.713  17.870  1.00 18.71           C
ATOM   1371  CD1 PHE A 171     -11.688 -19.171  18.611  1.00 17.63           C
ATOM   1372  CD2 PHE A 171     -10.607 -19.568  16.481  1.00 20.66           C
ATOM   1373  CE1 PHE A 171     -12.751 -18.466  17.921  1.00 19.58           C
ATOM   1374  CE2 PHE A 171     -11.648 -18.892  15.822  1.00 23.49           C
ATOM   1375  CZ  PHE A 171     -12.704 -18.324  16.574  1.00 18.20           C
ATOM   1376  N   VAL A 172     -10.013 -23.250  17.488  1.00 17.22           N
ATOM   1377  CA  VAL A 172     -10.556 -24.079  16.401  1.00 17.84           C
ATOM   1378  C   VAL A 172     -11.368 -25.257  16.952  1.00 18.75           C
ATOM   1379  O   VAL A 172     -12.377 -25.680  16.320  1.00 17.63           O
ATOM   1380  CB  VAL A 172      -9.429 -24.553  15.466  1.00 19.22           C
ATOM   1381  CG1 VAL A 172      -9.999 -25.455  14.379  1.00 20.70           C
ATOM   1382  CG2 VAL A 172      -8.772 -23.315  14.794  1.00 17.25           C
ATOM   1383  N   ARG A 173     -10.923 -25.852  18.061  1.00 17.47           N
ATOM   1384  CA  ARG A 173     -11.800 -26.903  18.737  1.00 17.78           C
ATOM   1385  C   ARG A 173     -13.166 -26.351  19.076  1.00 19.20           C
ATOM   1386  O   ARG A 173     -14.168 -27.015  18.857  1.00 18.94           O
ATOM   1387  CB  ARG A 173     -11.119 -27.539  19.975  1.00 19.03           C
ATOM   1388  CG  ARG A 173      -9.901 -28.305  19.521  1.00 23.94           C
ATOM   1389  CD  ARG A 173      -9.075 -29.079  20.562  1.00 36.83           C
ATOM   1390  NE  ARG A 173      -8.348 -30.086  19.777  1.00 45.51           N
ATOM   1391  CZ  ARG A 173      -8.812 -30.599  18.622  1.00 48.85           C
ATOM   1392  NH1 ARG A 173     -10.003 -30.231  18.146  1.00 51.25           N
ATOM   1393  NH2 ARG A 173      -8.107 -31.498  17.938  1.00 50.62           N
ATOM   1394  N   GLY A 174     -13.214 -25.105  19.530  1.00 20.23           N
ATOM   1395  CA  GLY A 174     -14.509 -24.454  19.822  1.00 19.63           C
ATOM   1396  C   GLY A 174     -15.286 -24.222  18.528  1.00 19.71           C
ATOM   1397  O   GLY A 174     -16.498 -24.428  18.480  1.00 18.43           O
ATOM   1398  N   LEU A 175     -14.598 -23.843  17.457  1.00 17.94           N
ATOM   1399  CA  LEU A 175     -15.292 -23.610  16.162  1.00 19.08           C
ATOM   1400  C   LEU A 175     -15.878 -24.912  15.613  1.00 20.54           C
ATOM   1401  O   LEU A 175     -16.993 -24.948  15.110  1.00 19.65           O
ATOM   1402  CB  LEU A 175     -14.329 -23.090  15.087  1.00 17.06           C
ATOM   1403  CG  LEU A 175     -13.941 -21.625  15.150  1.00 18.60           C
ATOM   1404  CD1 LEU A 175     -12.971 -21.316  13.907  1.00 16.52           C
ATOM   1405  CD2 LEU A 175     -15.082 -20.552  15.210  1.00 18.40           C
ATOM   1406  N   LEU A 176     -15.087 -25.977  15.690  1.00 21.34           N
ATOM   1407  CA  LEU A 176     -15.556 -27.238  15.136  1.00 22.80           C
ATOM   1408  C   LEU A 176     -16.772 -27.748  15.910  1.00 23.54           C
ATOM   1409  O   LEU A 176     -17.664 -28.390  15.319  1.00 23.35           O
ATOM   1410  CB  LEU A 176     -14.421 -28.300  15.185  1.00 24.39           C
ATOM   1411  CG  LEU A 176     -13.230 -28.256  14.195  1.00 26.30           C
ATOM   1412  CD1 LEU A 176     -12.174 -29.131  14.746  1.00 30.22           C
ATOM   1413  CD2 LEU A 176     -13.609 -28.732  12.751  1.00 26.62           C
ATOM   1414  N   GLU A 177     -16.836 -27.471  17.218  1.00 21.93           N
ATOM   1415  CA  GLU A 177     -18.033 -27.788  17.999  1.00 21.83           C
ATOM   1416  C   GLU A 177     -19.226 -26.876  17.672  1.00 21.08           C
ATOM   1417  O   GLU A 177     -20.347 -27.348  17.440  1.00 20.76           O
ATOM   1418  CB  GLU A 177     -17.731 -27.755  19.517  1.00 22.76           C
ATOM   1419  CG  GLU A 177     -18.998 -27.955  20.386  1.00 25.40           C
ATOM   1420  CD  GLU A 177     -18.746 -27.802  21.895  1.00 32.73           C
ATOM   1421  OE1 GLU A 177     -17.631 -28.161  22.382  1.00 34.80           O
ATOM   1422  OE2 GLU A 177     -19.674 -27.321  22.610  1.00 32.97           O
ATOM   1423  N   ALA A 178     -18.988 -25.573  17.637  1.00 20.24           N
ATOM   1424  CA  ALA A 178     -20.110 -24.634  17.452  1.00 21.44           C
ATOM   1425  C   ALA A 178     -20.672 -24.690  16.025  1.00 20.96           C
ATOM   1426  O   ALA A 178     -21.896 -24.449  15.810  1.00 22.71           O
ATOM   1427  CB  ALA A 178     -19.665 -23.184  17.809  1.00 20.02           C
ATOM   1428  N   GLY A 179     -19.790 -24.998  15.063  1.00 20.12           N
ATOM   1429  CA  GLY A 179     -20.160 -25.044  13.636  1.00 20.39           C
ATOM   1430  C   GLY A 179     -20.445 -26.416  13.040  1.00 20.99           C
ATOM   1431  O   GLY A 179     -20.499 -26.584  11.816  1.00 19.71           O
ATOM   1432  N   LYS A 180     -20.670 -27.391  13.925  1.00 21.19           N
ATOM   1433  CA  LYS A 180     -20.796 -28.767  13.524  1.00 21.81           C
ATOM   1434  C   LYS A 180     -21.800 -28.989  12.399  1.00 21.81           C
ATOM   1435  O   LYS A 180     -21.500 -29.631  11.399  1.00 20.98           O
ATOM   1436  CB  LYS A 180     -21.242 -29.596  14.750  1.00 22.03           C
ATOM   1437  CG  LYS A 180     -20.956 -31.051  14.580  1.00 26.02           C
ATOM   1438  CD  LYS A 180     -21.439 -31.815  15.828  1.00 30.12           C
ATOM   1439  CE  LYS A 180     -21.723 -33.296  15.513  1.00 33.29           C
ATOM   1440  NZ  LYS A 180     -20.402 -33.912  15.114  1.00 34.89           N
ATOM   1441  N   SER A 181     -23.014 -28.468  12.568  1.00 21.67           N
ATOM   1442  CA  SER A 181     -24.020 -28.688  11.536  1.00 23.58           C
ATOM   1443  C   SER A 181     -23.687 -28.040  10.209  1.00 22.84           C
ATOM   1444  O   SER A 181     -24.057 -28.585   9.154  1.00 22.32           O
ATOM   1445  CB  SER A 181     -25.461 -28.356  12.025  1.00 24.98           C
ATOM   1446  OG  SER A 181     -25.637 -26.948  12.050  1.00 31.02           O
ATOM   1447  N   ASP A 182     -22.964 -26.922  10.201  1.00 23.04           N
ATOM   1448  CA  ASP A 182     -22.556 -26.363   8.934  1.00 22.74           C
ATOM   1449  C   ASP A 182     -21.394 -27.167   8.329  1.00 21.74           C
ATOM   1450  O   ASP A 182     -21.379 -27.462   7.119  1.00 22.45           O
ATOM   1451  CB  ASP A 182     -22.126 -24.925   9.090  1.00 23.32           C
ATOM   1452  CG  ASP A 182     -23.260 -23.962   9.015  1.00 28.35           C
ATOM   1453  OD1 ASP A 182     -24.444 -24.372   8.774  1.00 28.66           O
ATOM   1454  OD2 ASP A 182     -22.949 -22.763   9.132  1.00 28.98           O
ATOM   1455  N   LEU A 183     -20.425 -27.540   9.171  1.00 20.32           N
ATOM   1456  CA  LEU A 183     -19.237 -28.274   8.713  1.00 19.91           C
ATOM   1457  C   LEU A 183     -19.574 -29.671   8.189  1.00 19.80           C
ATOM   1458  O   LEU A 183     -18.937 -30.148   7.233  1.00 19.54           O
ATOM   1459  CB  LEU A 183     -18.172 -28.363   9.845  1.00 20.55           C
ATOM   1460  CG  LEU A 183     -17.685 -27.004  10.326  1.00 18.63           C
ATOM   1461  CD1 LEU A 183     -17.145 -27.022  11.760  1.00 18.99           C
ATOM   1462  CD2 LEU A 183     -16.604 -26.514   9.314  1.00 20.15           C
ATOM   1463  N   GLU A 184     -20.595 -30.301   8.752  1.00 18.24           N
ATOM   1464  CA  GLU A 184     -20.995 -31.621   8.329  1.00 18.13           C
ATOM   1465  C   GLU A 184     -22.179 -31.595   7.366  1.00 16.77           C
ATOM   1466  O   GLU A 184     -22.864 -32.609   7.098  1.00 15.20           O
ATOM   1467  CB  GLU A 184     -21.324 -32.452   9.572  1.00 19.42           C
ATOM   1468  CG  GLU A 184     -20.163 -32.477  10.531  1.00 23.10           C
ATOM   1469  CD  GLU A 184     -20.511 -33.280  11.762  1.00 31.12           C
ATOM   1470  OE1 GLU A 184     -21.687 -33.687  11.917  1.00 34.58           O
ATOM   1471  OE2 GLU A 184     -19.613 -33.494  12.584  1.00 37.36           O
ATOM   1472  N   LYS A 185     -22.463 -30.431   6.804  1.00 16.68           N
ATOM   1473  CA  LYS A 185     -23.602 -30.410   5.877  1.00 17.19           C
ATOM   1474  C   LYS A 185     -23.402 -31.308   4.638  1.00 17.54           C
ATOM   1475  O   LYS A 185     -22.266 -31.529   4.234  1.00 17.55           O
ATOM   1476  CB  LYS A 185     -23.996 -28.991   5.524  1.00 18.50           C
ATOM   1477  CG  LYS A 185     -22.960 -28.271   4.689  1.00 20.22           C
ATOM   1478  CD  LYS A 185     -23.495 -27.024   3.952  1.00 21.53           C
ATOM   1479  CE  LYS A 185     -22.480 -26.532   2.941  1.00 23.49           C
ATOM   1480  NZ  LYS A 185     -22.944 -25.309   2.192  1.00 21.26           N
ATOM   1481  N   GLN A 186     -24.510 -31.808   4.056  1.00 17.03           N
ATOM   1482  CA  GLN A 186     -24.496 -32.599   2.837  1.00 16.50           C
ATOM   1483  C   GLN A 186     -25.413 -31.908   1.833  1.00 17.90           C
ATOM   1484  O   GLN A 186     -26.617 -31.728   2.113  1.00 17.57           O
ATOM   1485  CB  GLN A 186     -25.036 -34.024   3.090  1.00 16.85           C
ATOM   1486  CG  GLN A 186     -24.156 -34.916   4.021  1.00 17.15           C
ATOM   1487  CD  GLN A 186     -22.858 -35.315   3.320  1.00 16.87           C
ATOM   1488  OE1 GLN A 186     -22.830 -35.464   2.085  1.00 16.84           O
ATOM   1489  NE2 GLN A 186     -21.791 -35.477   4.083  1.00 15.50           N
ATOM   1490  N   GLU A 187     -24.856 -31.471   0.703  1.00 16.46           N
ATOM   1491  CA  GLU A 187     -25.654 -30.905  -0.355  1.00 16.03           C
ATOM   1492  C   GLU A 187     -25.476 -31.755  -1.603  1.00 16.68           C
ATOM   1493  O   GLU A 187     -24.374 -32.133  -1.956  1.00 15.43           O
ATOM   1494  CB  GLU A 187     -25.210 -29.492  -0.670  1.00 16.42           C
ATOM   1495  CG  GLU A 187     -25.312 -28.474   0.558  1.00 15.68           C
ATOM   1496  CD  GLU A 187     -26.726 -28.224   1.054  1.00 25.02           C
ATOM   1497  OE1 GLU A 187     -26.799 -27.876   2.217  1.00 28.98           O
ATOM   1498  OE2 GLU A 187     -27.739 -28.388   0.342  1.00 27.18           O
ATOM   1499  N   LYS A 188     -26.579 -32.046  -2.288  1.00 19.30           N
ATOM   1500  CA  LYS A 188     -26.562 -32.945  -3.486  1.00 17.66           C
ATOM   1501  C   LYS A 188     -26.208 -32.252  -4.779  1.00 19.62           C
ATOM   1502  O   LYS A 188     -26.690 -31.196  -5.081  1.00 24.55           O
ATOM   1503  CB  LYS A 188     -27.947 -33.641  -3.680  1.00 17.83           C
ATOM   1504  CG  LYS A 188     -28.389 -34.463  -2.432  1.00 18.25           C
ATOM   1505  CD  LYS A 188     -29.777 -35.116  -2.668  1.00 19.09           C
ATOM   1506  CE  LYS A 188     -30.326 -35.607  -1.341  1.00 22.18           C
ATOM   1507  NZ  LYS A 188     -31.596 -36.323  -1.539  1.00 22.46           N
ATOM   1508  N   PRO A 189     -25.379 -32.877  -5.547  1.00 20.55           N
ATOM   1509  CA  PRO A 189     -25.001 -32.419  -6.874  1.00 22.92           C
ATOM   1510  C   PRO A 189     -26.207 -32.555  -7.815  1.00 22.05           C
ATOM   1511  O   PRO A 189     -27.066 -33.448  -7.608  1.00 20.06           O
ATOM   1512  CB  PRO A 189     -23.936 -33.417  -7.276  1.00 21.28           C
ATOM   1513  CG  PRO A 189     -24.128 -34.570  -6.480  1.00 24.01           C
ATOM   1514  CD  PRO A 189     -24.813 -34.171  -5.207  1.00 19.90           C
ATOM   1515  N   VAL A 190     -26.232 -31.704  -8.838  1.00 23.16           N
ATOM   1516  CA  VAL A 190     -27.081 -31.935 -10.048  1.00 23.12           C
ATOM   1517  C   VAL A 190     -26.084 -32.073 -11.167  1.00 21.22           C
ATOM   1518  O   VAL A 190     -25.008 -31.535 -11.068  1.00 22.48           O
ATOM   1519  CB  VAL A 190     -27.970 -30.705 -10.247  1.00 24.33           C
ATOM   1520  CG1 VAL A 190     -28.968 -30.821 -11.415  1.00 22.47           C
ATOM   1521  CG2 VAL A 190     -28.744 -30.469  -8.932  1.00 31.58           C
ATOM   1522  N   ALA A 191     -26.379 -32.831 -12.196  1.00 19.50           N
ATOM   1523  CA  ALA A 191     -25.409 -33.039 -13.291  1.00 20.10           C
ATOM   1524  C   ALA A 191     -26.127 -32.751 -14.599  1.00 18.61           C
ATOM   1525  O   ALA A 191     -27.359 -32.917 -14.666  1.00 19.40           O
ATOM   1526  CB  ALA A 191     -24.865 -34.464 -13.280  1.00 20.43           C
ATOM   1527  N   TRP A 192     -25.374 -32.356 -15.629  1.00 15.86           N
ATOM   1528  CA  TRP A 192     -25.948 -32.245 -16.978  1.00 16.89           C
ATOM   1529  C   TRP A 192     -24.833 -32.462 -18.004  1.00 17.07           C
ATOM   1530  O   TRP A 192     -23.638 -32.329 -17.662  1.00 16.50           O
ATOM   1531  CB  TRP A 192     -26.576 -30.814 -17.182  1.00 16.26           C
ATOM   1532  CG  TRP A 192     -25.666 -29.567 -17.142  1.00 18.35           C
ATOM   1533  CD1 TRP A 192     -25.147 -28.859 -18.204  1.00 19.35           C
ATOM   1534  CD2 TRP A 192     -25.267 -28.873 -15.965  1.00 17.16           C
ATOM   1535  NE1 TRP A 192     -24.431 -27.755 -17.756  1.00 19.09           N
ATOM   1536  CE2 TRP A 192     -24.510 -27.727 -16.379  1.00 19.81           C
ATOM   1537  CE3 TRP A 192     -25.469 -29.112 -14.585  1.00 18.75           C
ATOM   1538  CZ2 TRP A 192     -23.972 -26.847 -15.480  1.00 16.97           C
ATOM   1539  CZ3 TRP A 192     -24.942 -28.166 -13.681  1.00 18.20           C
ATOM   1540  CH2 TRP A 192     -24.197 -27.085 -14.144  1.00 17.30           C
ATOM   1541  N   LEU A 193     -25.230 -32.845 -19.224  1.00 16.85           N
ATOM   1542  CA  LEU A 193     -24.283 -33.175 -20.285  1.00 18.28           C
ATOM   1543  C   LEU A 193     -24.301 -32.121 -21.360  1.00 18.92           C
ATOM   1544  O   LEU A 193     -25.322 -31.511 -21.601  1.00 20.14           O
ATOM   1545  CB  LEU A 193     -24.616 -34.540 -20.932  1.00 17.73           C
ATOM   1546  CG  LEU A 193     -24.814 -35.639 -19.884  1.00 19.39           C
ATOM   1547  CD1 LEU A 193     -25.027 -36.896 -20.754  1.00 17.99           C
ATOM   1548  CD2 LEU A 193     -23.589 -35.677 -18.956  1.00 19.67           C
ATOM   1549  N   SER A 194     -23.164 -31.891 -21.999  1.00 19.81           N
ATOM   1550  CA  SER A 194     -23.133 -31.060 -23.197  1.00 19.59           C
ATOM   1551  C   SER A 194     -21.960 -31.535 -24.047  1.00 22.22           C
ATOM   1552  O   SER A 194     -21.172 -32.444 -23.663  1.00 21.38           O
ATOM   1553  CB  SER A 194     -22.948 -29.574 -22.809  1.00 21.04           C
ATOM   1554  OG  SER A 194     -21.656 -29.389 -22.290  1.00 20.03           O
ATOM   1555  N   SER A 195     -21.851 -30.981 -25.235  1.00 24.04           N
ATOM   1556  CA  SER A 195     -20.619 -31.139 -25.986  1.00 25.89           C
ATOM   1557  C   SER A 195     -20.541 -29.918 -26.865  1.00 26.04           C
ATOM   1558  O   SER A 195     -21.555 -29.558 -27.473  1.00 27.27           O
ATOM   1559  CB  SER A 195     -20.652 -32.414 -26.820  1.00 26.21           C
ATOM   1560  OG  SER A 195     -21.824 -32.406 -27.589  1.00 29.12           O
ATOM   1561  N   HIS A 203     -13.848 -36.589 -34.162  1.00 35.39           N
ATOM   1562  CA  HIS A 203     -13.883 -36.862 -32.737  1.00 36.35           C
ATOM   1563  C   HIS A 203     -14.369 -35.643 -31.944  1.00 36.05           C
ATOM   1564  O   HIS A 203     -14.294 -34.495 -32.404  1.00 36.27           O
ATOM   1565  CB  HIS A 203     -12.508 -37.357 -32.239  1.00 36.51           C
ATOM   1566  CG  HIS A 203     -11.482 -36.270 -32.083  1.00 38.71           C
ATOM   1567  ND1 HIS A 203     -10.536 -35.990 -33.051  1.00 39.23           N
ATOM   1568  CD2 HIS A 203     -11.250 -35.399 -31.067  1.00 38.86           C
ATOM   1569  CE1 HIS A 203      -9.771 -34.991 -32.640  1.00 40.16           C
ATOM   1570  NE2 HIS A 203     -10.183 -34.614 -31.440  1.00 40.25           N
ATOM   1571  N   ARG A 204     -14.874 -35.877 -30.736  1.00 35.19           N
ATOM   1572  CA  ARG A 204     -15.355 -34.763 -29.970  1.00 34.68           C
ATOM   1573  C   ARG A 204     -15.466 -34.986 -28.464  1.00 32.55           C
ATOM   1574  O   ARG A 204     -15.221 -36.080 -27.959  1.00 31.79           O
ATOM   1575  CB  ARG A 204     -16.643 -34.193 -30.571  1.00 35.77           C
ATOM   1576  CG  ARG A 204     -17.863 -35.085 -30.543  1.00 37.78           C
ATOM   1577  CD  ARG A 204     -19.036 -34.146 -30.581  1.00 40.12           C
ATOM   1578  NE  ARG A 204     -20.310 -34.792 -30.805  1.00 41.30           N
ATOM   1579  CZ  ARG A 204     -21.464 -34.214 -30.509  1.00 43.63           C
ATOM   1580  NH1 ARG A 204     -21.462 -33.002 -29.970  1.00 46.57           N
ATOM   1581  NH2 ARG A 204     -22.611 -34.838 -30.726  1.00 45.15           N
ATOM   1582  N   GLN A 205     -15.812 -33.913 -27.766  1.00 31.14           N
ATOM   1583  CA  GLN A 205     -15.575 -33.818 -26.352  1.00 29.87           C
ATOM   1584  C   GLN A 205     -16.898 -33.906 -25.619  1.00 28.00           C
ATOM   1585  O   GLN A 205     -17.688 -32.968 -25.672  1.00 28.69           O
ATOM   1586  CB  GLN A 205     -14.961 -32.441 -26.094  1.00 30.93           C
ATOM   1587  CG  GLN A 205     -13.783 -32.399 -25.171  1.00 34.46           C
ATOM   1588  CD  GLN A 205     -13.704 -31.044 -24.482  1.00 40.64           C
ATOM   1589  OE1 GLN A 205     -14.362 -30.094 -24.909  1.00 44.09           O
ATOM   1590  NE2 GLN A 205     -12.922 -30.953 -23.420  1.00 39.92           N
ATOM   1591  N   LEU A 206     -17.173 -34.998 -24.919  1.00 25.93           N
ATOM   1592  CA  LEU A 206     -18.381 -34.981 -24.114  1.00 24.48           C
ATOM   1593  C   LEU A 206     -18.055 -34.345 -22.753  1.00 22.52           C
ATOM   1594  O   LEU A 206     -16.990 -34.607 -22.169  1.00 21.40           O
ATOM   1595  CB  LEU A 206     -19.005 -36.366 -23.936  1.00 22.97           C
ATOM   1596  CG  LEU A 206     -19.274 -37.145 -25.232  1.00 27.20           C
ATOM   1597  CD1 LEU A 206     -19.851 -38.506 -24.891  1.00 26.89           C
ATOM   1598  CD2 LEU A 206     -20.224 -36.356 -26.129  1.00 27.30           C
ATOM   1599  N   VAL A 207     -18.964 -33.510 -22.253  1.00 21.77           N
ATOM   1600  CA  VAL A 207     -18.694 -32.844 -20.966  1.00 19.34           C
ATOM   1601  C   VAL A 207     -19.777 -33.203 -19.972  1.00 19.68           C
ATOM   1602  O   VAL A 207     -20.960 -32.977 -20.221  1.00 20.66           O
ATOM   1603  CB  VAL A 207     -18.603 -31.306 -21.071  1.00 19.07           C
ATOM   1604  CG1 VAL A 207     -18.164 -30.780 -19.711  1.00 17.11           C
ATOM   1605  CG2 VAL A 207     -17.588 -30.855 -22.204  1.00 18.82           C
ATOM   1606  N   CYS A 208     -19.375 -33.693 -18.809  1.00 17.36           N
ATOM   1607  CA  CYS A 208     -20.336 -33.908 -17.773  1.00 18.20           C
ATOM   1608  C   CYS A 208     -20.138 -32.806 -16.701  1.00 18.19           C
ATOM   1609  O   CYS A 208     -19.076 -32.730 -16.099  1.00 19.08           O
ATOM   1610  CB  CYS A 208     -20.074 -35.264 -17.112  1.00 16.59           C
ATOM   1611  SG  CYS A 208     -21.246 -35.680 -15.728  1.00 22.13           S
ATOM   1612  N   HIS A 209     -21.155 -32.001 -16.446  1.00 17.14           N
ATOM   1613  CA  HIS A 209     -21.053 -30.883 -15.478  1.00 17.63           C
ATOM   1614  C   HIS A 209     -21.719 -31.319 -14.209  1.00 18.06           C
ATOM   1615  O   HIS A 209     -22.825 -31.847 -14.263  1.00 18.45           O
ATOM   1616  CB  HIS A 209     -21.867 -29.743 -16.022  1.00 16.51           C
ATOM   1617  CG  HIS A 209     -21.433 -29.296 -17.375  1.00 16.89           C
ATOM   1618  ND1 HIS A 209     -20.505 -28.291 -17.580  1.00 18.66           N
ATOM   1619  CD2 HIS A 209     -21.773 -29.751 -18.608  1.00 16.75           C
ATOM   1620  CE1 HIS A 209     -20.364 -28.080 -18.882  1.00 16.27           C
ATOM   1621  NE2 HIS A 209     -21.124 -28.945 -19.524  1.00 18.30           N
ATOM   1622  N   VAL A 210     -21.056 -31.109 -13.072  1.00 16.71           N
ATOM   1623  CA  VAL A 210     -21.631 -31.491 -11.824  1.00 16.61           C
ATOM   1624  C   VAL A 210     -21.572 -30.353 -10.811  1.00 15.85           C
ATOM   1625  O   VAL A 210     -20.479 -29.867 -10.539  1.00 16.97           O
ATOM   1626  CB  VAL A 210     -20.824 -32.720 -11.203  1.00 17.50           C
ATOM   1627  CG1 VAL A 210     -21.515 -33.347  -9.934  1.00 15.92           C
ATOM   1628  CG2 VAL A 210     -20.653 -33.862 -12.255  1.00 17.04           C
ATOM   1629  N   SER A 211     -22.725 -29.945 -10.255  1.00 16.00           N
ATOM   1630  CA  SER A 211     -22.708 -28.661  -9.527  1.00 16.67           C
ATOM   1631  C   SER A 211     -23.547 -28.770  -8.295  1.00 16.25           C
ATOM   1632  O   SER A 211     -24.628 -29.384  -8.326  1.00 16.99           O
ATOM   1633  CB  SER A 211     -23.236 -27.510 -10.430  1.00 17.04           C
ATOM   1634  OG  SER A 211     -23.064 -26.271  -9.750  1.00 16.53           O
ATOM   1635  N   GLY A 212     -23.133 -28.026  -7.256  1.00 13.83           N
ATOM   1636  CA  GLY A 212     -24.005 -27.904  -6.062  1.00 16.15           C
ATOM   1637  C   GLY A 212     -23.682 -28.955  -4.967  1.00 15.72           C
ATOM   1638  O   GLY A 212     -24.429 -29.095  -3.984  1.00 17.20           O
ATOM   1639  N   PHE A 213     -22.579 -29.702  -5.099  1.00 16.40           N
ATOM   1640  CA  PHE A 213     -22.310 -30.717  -4.060  1.00 16.17           C
ATOM   1641  C   PHE A 213     -21.452 -30.153  -2.931  1.00 14.19           C
ATOM   1642  O   PHE A 213     -20.622 -29.285  -3.134  1.00 15.74           O
ATOM   1643  CB  PHE A 213     -21.589 -31.993  -4.646  1.00 15.75           C
ATOM   1644  CG  PHE A 213     -20.288 -31.701  -5.440  1.00 15.84           C
ATOM   1645  CD1 PHE A 213     -20.324 -31.353  -6.792  1.00 19.40           C
ATOM   1646  CD2 PHE A 213     -19.022 -31.900  -4.845  1.00 14.78           C
ATOM   1647  CE1 PHE A 213     -19.106 -31.051  -7.500  1.00 20.34           C
ATOM   1648  CE2 PHE A 213     -17.836 -31.671  -5.559  1.00 13.90           C
ATOM   1649  CZ  PHE A 213     -17.877 -31.271  -6.886  1.00 18.82           C
ATOM   1650  N   TYR A 214     -21.639 -30.721  -1.744  1.00 14.82           N
ATOM   1651  CA  TYR A 214     -20.845 -30.410  -0.555  1.00 14.65           C
ATOM   1652  C   TYR A 214     -21.010 -31.596   0.367  1.00 14.15           C
ATOM   1653  O   TYR A 214     -22.146 -32.078   0.552  1.00 14.33           O
ATOM   1654  CB  TYR A 214     -21.369 -29.151   0.151  1.00 15.20           C
ATOM   1655  CG  TYR A 214     -20.339 -28.687   1.148  1.00 15.36           C
ATOM   1656  CD1 TYR A 214     -20.306 -29.232   2.447  1.00 16.91           C
ATOM   1657  CD2 TYR A 214     -19.382 -27.779   0.757  1.00 16.55           C
ATOM   1658  CE1 TYR A 214     -19.365 -28.831   3.367  1.00 16.45           C
ATOM   1659  CE2 TYR A 214     -18.398 -27.333   1.674  1.00 15.30           C
ATOM   1660  CZ  TYR A 214     -18.408 -27.880   2.957  1.00 17.20           C
ATOM   1661  OH  TYR A 214     -17.452 -27.550   3.840  1.00 14.42           O
ATOM   1662  N   PRO A 215     -19.912 -32.083   0.977  1.00 15.11           N
ATOM   1663  CA  PRO A 215     -18.570 -31.497   0.915  1.00 13.62           C
ATOM   1664  C   PRO A 215     -17.839 -31.906  -0.375  1.00 15.70           C
ATOM   1665  O   PRO A 215     -18.411 -32.551  -1.257  1.00 14.76           O
ATOM   1666  CB  PRO A 215     -17.872 -32.089   2.150  1.00 14.00           C
ATOM   1667  CG  PRO A 215     -18.618 -33.407   2.451  1.00 15.19           C
ATOM   1668  CD  PRO A 215     -20.031 -33.210   1.916  1.00 14.01           C
ATOM   1669  N   LYS A 216     -16.589 -31.488  -0.439  1.00 15.80           N
ATOM   1670  CA  LYS A 216     -15.791 -31.466  -1.701  1.00 17.21           C
ATOM   1671  C   LYS A 216     -15.514 -32.889  -2.269  1.00 16.93           C
ATOM   1672  O   LYS A 216     -15.600 -33.099  -3.476  1.00 17.84           O
ATOM   1673  CB  LYS A 216     -14.500 -30.694  -1.446  1.00 17.46           C
ATOM   1674  CG  LYS A 216     -13.902 -30.192  -2.767  1.00 17.40           C
ATOM   1675  CD  LYS A 216     -12.680 -29.351  -2.454  1.00 17.60           C
ATOM   1676  CE  LYS A 216     -12.107 -28.759  -3.745  1.00 17.70           C
ATOM   1677  NZ  LYS A 216     -10.860 -28.005  -3.419  1.00 19.77           N
ATOM   1678  N   PRO A 217     -15.295 -33.872  -1.432  1.00 17.75           N
ATOM   1679  CA  PRO A 217     -14.961 -35.146  -2.128  1.00 17.41           C
ATOM   1680  C   PRO A 217     -16.100 -35.753  -2.998  1.00 19.34           C
ATOM   1681  O   PRO A 217     -17.223 -35.863  -2.547  1.00 17.07           O
ATOM   1682  CB  PRO A 217     -14.686 -36.127  -0.973  1.00 18.84           C
ATOM   1683  CG  PRO A 217     -14.330 -35.284   0.237  1.00 17.81           C
ATOM   1684  CD  PRO A 217     -15.159 -33.953   0.053  1.00 15.63           C
ATOM   1685  N   VAL A 218     -15.772 -36.221  -4.199  1.00 16.25           N
ATOM   1686  CA  VAL A 218     -16.792 -36.612  -5.190  1.00 16.79           C
ATOM   1687  C   VAL A 218     -16.108 -37.520  -6.196  1.00 16.64           C
ATOM   1688  O   VAL A 218     -14.845 -37.502  -6.359  1.00 16.52           O
ATOM   1689  CB  VAL A 218     -17.465 -35.377  -5.899  1.00 15.24           C
ATOM   1690  CG1 VAL A 218     -16.483 -34.745  -6.938  1.00 13.92           C
ATOM   1691  CG2 VAL A 218     -18.755 -35.785  -6.625  1.00 14.55           C
ATOM   1692  N   TRP A 219     -16.912 -38.342  -6.832  1.00 16.09           N
ATOM   1693  CA  TRP A 219     -16.394 -39.183  -7.943  1.00 16.15           C
ATOM   1694  C   TRP A 219     -17.264 -39.038  -9.176  1.00 16.02           C
ATOM   1695  O   TRP A 219     -18.486 -39.105  -9.089  1.00 16.08           O
ATOM   1696  CB  TRP A 219     -16.292 -40.590  -7.468  1.00 17.48           C
ATOM   1697  CG  TRP A 219     -15.755 -41.605  -8.421  1.00 19.60           C
ATOM   1698  CD1 TRP A 219     -14.442 -42.029  -8.504  1.00 19.08           C
ATOM   1699  CD2 TRP A 219     -16.504 -42.447  -9.318  1.00 21.66           C
ATOM   1700  NE1 TRP A 219     -14.346 -43.036  -9.414  1.00 21.34           N
ATOM   1701  CE2 TRP A 219     -15.580 -43.324  -9.924  1.00 19.99           C
ATOM   1702  CE3 TRP A 219     -17.857 -42.540  -9.671  1.00 20.35           C
ATOM   1703  CZ2 TRP A 219     -15.950 -44.265 -10.883  1.00 21.82           C
ATOM   1704  CZ3 TRP A 219     -18.239 -43.491 -10.636  1.00 23.61           C
ATOM   1705  CH2 TRP A 219     -17.278 -44.352 -11.215  1.00 21.44           C
ATOM   1706  N   VAL A 220     -16.647 -38.689 -10.318  1.00 15.22           N
ATOM   1707  CA  VAL A 220     -17.431 -38.400 -11.517  1.00 15.41           C
ATOM   1708  C   VAL A 220     -16.708 -39.160 -12.608  1.00 15.76           C
ATOM   1709  O   VAL A 220     -15.523 -39.008 -12.777  1.00 18.11           O
ATOM   1710  CB  VAL A 220     -17.417 -36.899 -11.879  1.00 17.48           C
ATOM   1711  CG1 VAL A 220     -18.273 -36.658 -13.165  1.00 17.36           C
ATOM   1712  CG2 VAL A 220     -17.941 -36.036 -10.682  1.00 19.33           C
ATOM   1713  N   MET A 221     -17.408 -39.983 -13.363  1.00 15.06           N
ATOM   1714  CA  MET A 221     -16.708 -40.737 -14.368  1.00 16.66           C
ATOM   1715  C   MET A 221     -17.627 -40.982 -15.558  1.00 17.97           C
ATOM   1716  O   MET A 221     -18.841 -41.231 -15.380  1.00 18.32           O
ATOM   1717  CB  MET A 221     -16.378 -42.121 -13.731  1.00 17.72           C
ATOM   1718  CG  MET A 221     -15.406 -43.069 -14.470  1.00 19.34           C
ATOM   1719  SD  MET A 221     -13.815 -42.254 -14.833  1.00 25.74           S
ATOM   1720  CE  MET A 221     -13.170 -41.967 -13.212  1.00 20.85           C
ATOM   1721  N   TRP A 222     -17.048 -40.982 -16.764  1.00 15.77           N
ATOM   1722  CA  TRP A 222     -17.770 -41.525 -17.927  1.00 15.35           C
ATOM   1723  C   TRP A 222     -17.661 -43.038 -17.976  1.00 16.33           C
ATOM   1724  O   TRP A 222     -16.588 -43.586 -17.742  1.00 17.90           O
ATOM   1725  CB  TRP A 222     -17.230 -40.941 -19.219  1.00 13.40           C
ATOM   1726  CG  TRP A 222     -17.665 -39.490 -19.421  1.00 15.30           C
ATOM   1727  CD1 TRP A 222     -17.001 -38.391 -19.054  1.00 15.30           C
ATOM   1728  CD2 TRP A 222     -18.877 -39.064 -20.048  1.00 17.66           C
ATOM   1729  NE1 TRP A 222     -17.712 -37.238 -19.446  1.00 15.52           N
ATOM   1730  CE2 TRP A 222     -18.871 -37.646 -20.057  1.00 17.64           C
ATOM   1731  CE3 TRP A 222     -19.984 -39.746 -20.589  1.00 17.94           C
ATOM   1732  CZ2 TRP A 222     -19.919 -36.899 -20.588  1.00 19.37           C
ATOM   1733  CZ3 TRP A 222     -21.034 -38.971 -21.170  1.00 16.43           C
ATOM   1734  CH2 TRP A 222     -20.981 -37.575 -21.149  1.00 20.40           C
ATOM   1735  N   MET A 223     -18.772 -43.696 -18.306  1.00 16.18           N
ATOM   1736  CA  MET A 223     -18.937 -45.136 -18.208  1.00 16.93           C
ATOM   1737  C   MET A 223     -19.518 -45.656 -19.506  1.00 17.03           C
ATOM   1738  O   MET A 223     -20.303 -44.954 -20.155  1.00 17.66           O
ATOM   1739  CB  MET A 223     -19.971 -45.469 -17.101  1.00 15.09           C
ATOM   1740  CG  MET A 223     -19.652 -44.831 -15.800  1.00 19.15           C
ATOM   1741  SD  MET A 223     -18.246 -45.549 -14.963  1.00 22.27           S
ATOM   1742  CE  MET A 223     -18.694 -47.307 -14.660  1.00 17.52           C
ATOM   1743  N   ARG A 224     -19.137 -46.865 -19.898  1.00 14.80           N
ATOM   1744  CA  ARG A 224     -19.952 -47.587 -20.828  1.00 17.25           C
ATOM   1745  C   ARG A 224     -20.366 -48.834 -20.062  1.00 17.07           C
ATOM   1746  O   ARG A 224     -19.550 -49.721 -19.847  1.00 15.91           O
ATOM   1747  CB  ARG A 224     -19.168 -47.950 -22.109  1.00 16.87           C
ATOM   1748  CG  ARG A 224     -19.908 -48.950 -23.003  1.00 21.18           C
ATOM   1749  CD  ARG A 224     -19.264 -49.101 -24.409  1.00 23.17           C
ATOM   1750  NE  ARG A 224     -18.606 -47.853 -24.851  1.00 27.76           N
ATOM   1751  CZ  ARG A 224     -19.182 -46.910 -25.597  1.00 28.24           C
ATOM   1752  NH1 ARG A 224     -20.450 -47.051 -25.992  1.00 26.57           N
ATOM   1753  NH2 ARG A 224     -18.504 -45.814 -25.930  1.00 29.59           N
ATOM   1754  N   GLY A 225     -21.605 -48.879 -19.582  1.00 17.75           N
ATOM   1755  CA  GLY A 225     -21.996 -50.027 -18.734  1.00 18.14           C
ATOM   1756  C   GLY A 225     -21.223 -49.849 -17.428  1.00 18.55           C
ATOM   1757  O   GLY A 225     -21.170 -48.725 -16.849  1.00 18.18           O
ATOM   1758  N   ASP A 226     -20.614 -50.952 -16.972  1.00 19.11           N
ATOM   1759  CA  ASP A 226     -19.757 -50.986 -15.781  1.00 20.70           C
ATOM   1760  C   ASP A 226     -18.318 -50.579 -16.051  1.00 21.21           C
ATOM   1761  O   ASP A 226     -17.515 -50.480 -15.120  1.00 22.12           O
ATOM   1762  CB  ASP A 226     -19.628 -52.396 -15.210  1.00 21.56           C
ATOM   1763  CG  ASP A 226     -20.956 -53.103 -14.992  1.00 23.32           C
ATOM   1764  OD1 ASP A 226     -21.845 -52.599 -14.300  1.00 28.90           O
ATOM   1765  OD2 ASP A 226     -21.078 -54.211 -15.473  1.00 25.96           O
ATOM   1766  N  AGLN A 227     -17.967 -50.374 -17.311  0.50 21.40           N
ATOM   1767  N  BGLN A 227     -17.975 -50.377 -17.318  0.50 20.98           N
ATOM   1768  CA AGLN A 227     -16.588 -50.044 -17.643  0.50 21.25           C
ATOM   1769  CA BGLN A 227     -16.609 -50.012 -17.688  0.50 20.46           C
ATOM   1770  C  AGLN A 227     -16.338 -48.542 -17.536  0.50 21.11           C
ATOM   1771  C  BGLN A 227     -16.365 -48.517 -17.524  0.50 20.63           C
ATOM   1772  O  AGLN A 227     -16.860 -47.758 -18.335  0.50 20.58           O
ATOM   1773  O  BGLN A 227     -16.903 -47.713 -18.291  0.50 20.18           O
ATOM   1774  CB AGLN A 227     -16.223 -50.556 -19.038  0.50 21.44           C
ATOM   1775  CB BGLN A 227     -16.293 -50.413 -19.135  0.50 20.15           C
ATOM   1776  CG AGLN A 227     -14.732 -50.436 -19.378  0.50 21.32           C
ATOM   1777  CG BGLN A 227     -14.905 -49.930 -19.595  0.50 18.16           C
ATOM   1778  CD AGLN A 227     -13.827 -50.931 -18.263  0.50 20.34           C
ATOM   1779  CD BGLN A 227     -14.495 -50.436 -20.983  0.50 12.43           C
ATOM   1780  OE1AGLN A 227     -13.940 -50.504 -17.120  0.50 21.42           O
ATOM   1781  OE1BGLN A 227     -13.624 -51.306 -21.090  0.50 15.73           O
ATOM   1782  NE2AGLN A 227     -12.922 -51.834 -18.598  0.50 18.86           N
ATOM   1783  NE2BGLN A 227     -15.096 -49.880 -22.046  0.50  7.37           N
ATOM   1784  N   GLU A 228     -15.554 -48.157 -16.529  1.00 20.90           N
ATOM   1785  CA  GLU A 228     -15.020 -46.804 -16.412  1.00 20.91           C
ATOM   1786  C   GLU A 228     -14.242 -46.540 -17.690  1.00 20.12           C
ATOM   1787  O   GLU A 228     -13.378 -47.318 -18.058  1.00 18.95           O
ATOM   1788  CB  GLU A 228     -14.032 -46.719 -15.246  1.00 21.59           C
ATOM   1789  CG  GLU A 228     -14.672 -46.743 -13.869  1.00 27.17           C
ATOM   1790  CD  GLU A 228     -13.691 -46.600 -12.681  1.00 31.35           C
ATOM   1791  OE1 GLU A 228     -12.875 -45.657 -12.606  1.00 34.28           O
ATOM   1792  OE2 GLU A 228     -13.756 -47.462 -11.777  1.00 38.36           O
ATOM   1793  N   GLN A 229     -14.518 -45.435 -18.350  1.00 20.07           N
ATOM   1794  CA  GLN A 229     -13.704 -44.965 -19.445  1.00 19.32           C
ATOM   1795  C   GLN A 229     -12.447 -44.264 -18.939  1.00 20.28           C
ATOM   1796  O   GLN A 229     -12.491 -43.191 -18.282  1.00 18.03           O
ATOM   1797  CB  GLN A 229     -14.535 -44.054 -20.333  1.00 19.82           C
ATOM   1798  CG  GLN A 229     -15.832 -44.729 -20.724  1.00 20.40           C
ATOM   1799  CD  GLN A 229     -15.596 -46.073 -21.484  1.00 20.84           C
ATOM   1800  OE1 GLN A 229     -15.048 -46.087 -22.585  1.00 24.30           O
ATOM   1801  NE2 GLN A 229     -15.997 -47.184 -20.878  1.00 16.99           N
ATOM   1802  N   GLN A 230     -11.318 -44.880 -19.264  1.00 19.82           N
ATOM   1803  CA  GLN A 230      -9.987 -44.418 -18.861  1.00 22.44           C
ATOM   1804  C   GLN A 230      -9.668 -42.991 -19.251  1.00 21.30           C
ATOM   1805  O   GLN A 230      -8.936 -42.290 -18.563  1.00 21.56           O
ATOM   1806  CB  GLN A 230      -8.915 -45.293 -19.534  1.00 22.58           C
ATOM   1807  CG  GLN A 230      -8.957 -46.741 -19.168  1.00 28.74           C
ATOM   1808  CD  GLN A 230      -8.456 -46.954 -17.758  1.00 32.87           C
ATOM   1809  OE1 GLN A 230      -8.822 -46.221 -16.844  1.00 32.78           O
ATOM   1810  NE2 GLN A 230      -7.613 -47.963 -17.578  1.00 34.37           N
ATOM   1811  N   GLY A 231     -10.140 -42.583 -20.417  1.00 21.96           N
ATOM   1812  CA  GLY A 231      -9.775 -41.282 -20.922  1.00 21.39           C
ATOM   1813  C   GLY A 231     -10.510 -40.152 -20.237  1.00 21.97           C
ATOM   1814  O   GLY A 231     -10.354 -38.987 -20.654  1.00 22.21           O
ATOM   1815  N   THR A 232     -11.314 -40.451 -19.209  1.00 20.81           N
ATOM   1816  CA  THR A 232     -11.973 -39.359 -18.466  1.00 20.16           C
ATOM   1817  C   THR A 232     -10.966 -38.437 -17.793  1.00 21.23           C
ATOM   1818  O   THR A 232     -10.103 -38.896 -17.013  1.00 20.83           O
ATOM   1819  CB  THR A 232     -12.927 -39.869 -17.372  1.00 18.91           C
ATOM   1820  OG1 THR A 232     -13.936 -40.690 -17.974  1.00 20.60           O
ATOM   1821  CG2 THR A 232     -13.576 -38.687 -16.646  1.00 18.13           C
ATOM   1822  N  AHIS A 233     -11.068 -37.145 -18.123  0.50 21.31           N
ATOM   1823  N  BHIS A 233     -11.088 -37.143 -18.076  0.50 21.20           N
ATOM   1824  CA AHIS A 233     -10.262 -36.079 -17.522  0.50 22.22           C
ATOM   1825  CA BHIS A 233     -10.224 -36.135 -17.477  0.50 22.07           C
ATOM   1826  C  AHIS A 233     -11.158 -35.297 -16.579  0.50 22.56           C
ATOM   1827  C  BHIS A 233     -11.047 -35.188 -16.626  0.50 22.54           C
ATOM   1828  O  AHIS A 233     -12.244 -34.854 -16.964  0.50 22.22           O
ATOM   1829  O  BHIS A 233     -11.972 -34.532 -17.119  0.50 22.27           O
ATOM   1830  CB AHIS A 233      -9.677 -35.136 -18.599  0.50 21.92           C
ATOM   1831  CB BHIS A 233      -9.430 -35.382 -18.555  0.50 21.63           C
ATOM   1832  CG AHIS A 233      -8.875 -33.992 -18.046  0.50 23.43           C
ATOM   1833  CG BHIS A 233      -8.312 -36.190 -19.140  0.50 22.73           C
ATOM   1834  ND1AHIS A 233      -9.398 -32.724 -17.867  0.50 26.08           N
ATOM   1835  ND1BHIS A 233      -8.466 -36.989 -20.256  0.50 21.69           N
ATOM   1836  CD2AHIS A 233      -7.596 -33.931 -17.606  0.50 23.45           C
ATOM   1837  CD2BHIS A 233      -7.028 -36.348 -18.740  0.50 22.26           C
ATOM   1838  CE1AHIS A 233      -8.470 -31.929 -17.366  0.50 23.38           C
ATOM   1839  CE1BHIS A 233      -7.326 -37.594 -20.520  0.50 22.30           C
ATOM   1840  NE2AHIS A 233      -7.370 -32.639 -17.189  0.50 22.50           N
ATOM   1841  NE2BHIS A 233      -6.435 -37.217 -19.621  0.50 24.14           N
ATOM   1842  N   ARG A 234     -10.703 -35.153 -15.341  1.00 23.47           N
ATOM   1843  CA  ARG A 234     -11.402 -34.364 -14.339  1.00 24.03           C
ATOM   1844  C   ARG A 234     -10.877 -32.941 -14.397  1.00 23.98           C
ATOM   1845  O   ARG A 234      -9.656 -32.727 -14.486  1.00 24.00           O
ATOM   1846  CB  ARG A 234     -11.173 -35.022 -12.959  1.00 25.55           C
ATOM   1847  CG  ARG A 234     -11.690 -34.250 -11.766  1.00 30.52           C
ATOM   1848  CD  ARG A 234     -11.610 -35.073 -10.480  1.00 37.27           C
ATOM   1849  NE  ARG A 234     -10.507 -34.780  -9.556  1.00 42.42           N
ATOM   1850  CZ  ARG A 234      -9.716 -33.694  -9.559  1.00 44.59           C
ATOM   1851  NH1 ARG A 234      -9.852 -32.711 -10.452  1.00 45.18           N
ATOM   1852  NH2 ARG A 234      -8.768 -33.583  -8.635  1.00 44.24           N
ATOM   1853  N   GLY A 235     -11.798 -31.971 -14.415  1.00 22.84           N
ATOM   1854  CA  GLY A 235     -11.449 -30.539 -14.445  1.00 21.62           C
ATOM   1855  C   GLY A 235     -11.000 -30.056 -13.074  1.00 20.67           C
ATOM   1856  O   GLY A 235     -10.861 -30.864 -12.158  1.00 20.98           O
ATOM   1857  N   ASP A 236     -10.788 -28.741 -12.913  1.00 19.47           N
ATOM   1858  CA  ASP A 236     -10.531 -28.131 -11.571  1.00 18.33           C
ATOM   1859  C   ASP A 236     -11.794 -28.016 -10.772  1.00 16.48           C
ATOM   1860  O   ASP A 236     -12.870 -27.856 -11.350  1.00 15.75           O
ATOM   1861  CB  ASP A 236      -9.995 -26.733 -11.730  1.00 17.97           C
ATOM   1862  CG  ASP A 236      -8.545 -26.704 -12.292  1.00 21.60           C
ATOM   1863  OD1 ASP A 236      -7.888 -27.731 -12.316  1.00 23.99           O
ATOM   1864  OD2 ASP A 236      -8.056 -25.620 -12.653  1.00 25.47           O
ATOM   1865  N   PHE A 237     -11.700 -28.067  -9.434  1.00 15.73           N
ATOM   1866  CA  PHE A 237     -12.898 -27.756  -8.673  1.00 15.41           C
ATOM   1867  C   PHE A 237     -13.081 -26.254  -8.575  1.00 16.41           C
ATOM   1868  O   PHE A 237     -12.171 -25.539  -8.136  1.00 17.67           O
ATOM   1869  CB  PHE A 237     -12.755 -28.261  -7.207  1.00 15.28           C
ATOM   1870  CG  PHE A 237     -12.861 -29.716  -7.078  1.00 15.25           C
ATOM   1871  CD1 PHE A 237     -14.038 -30.302  -6.594  1.00 19.21           C
ATOM   1872  CD2 PHE A 237     -11.758 -30.547  -7.426  1.00 19.17           C
ATOM   1873  CE1 PHE A 237     -14.123 -31.727  -6.435  1.00 19.01           C
ATOM   1874  CE2 PHE A 237     -11.874 -31.965  -7.276  1.00 19.47           C
ATOM   1875  CZ  PHE A 237     -13.040 -32.525  -6.773  1.00 18.55           C
ATOM   1876  N   LEU A 238     -14.274 -25.792  -8.931  1.00 13.82           N
ATOM   1877  CA  LEU A 238     -14.599 -24.351  -8.949  1.00 14.81           C
ATOM   1878  C   LEU A 238     -15.697 -24.136  -7.926  1.00 13.60           C
ATOM   1879  O   LEU A 238     -16.639 -24.939  -7.781  1.00 16.11           O
ATOM   1880  CB  LEU A 238     -15.168 -23.995 -10.359  1.00 13.35           C
ATOM   1881  CG  LEU A 238     -14.246 -24.449 -11.513  1.00 12.46           C
ATOM   1882  CD1 LEU A 238     -14.909 -23.940 -12.814  1.00 15.19           C
ATOM   1883  CD2 LEU A 238     -12.813 -23.952 -11.381  1.00 13.36           C
ATOM   1884  N   PRO A 239     -15.563 -23.073  -7.133  1.00 14.61           N
ATOM   1885  CA  PRO A 239     -16.544 -22.822  -6.152  1.00 14.17           C
ATOM   1886  C   PRO A 239     -17.806 -22.165  -6.728  1.00 14.27           C
ATOM   1887  O   PRO A 239     -17.732 -21.270  -7.593  1.00 15.71           O
ATOM   1888  CB  PRO A 239     -15.824 -21.823  -5.194  1.00 16.06           C
ATOM   1889  CG  PRO A 239     -14.988 -20.998  -6.148  1.00 13.85           C
ATOM   1890  CD  PRO A 239     -14.557 -22.013  -7.234  1.00 13.60           C
ATOM   1891  N   ASN A 240     -18.944 -22.549  -6.165  1.00 13.95           N
ATOM   1892  CA  ASN A 240     -20.190 -21.811  -6.378  1.00 13.77           C
ATOM   1893  C   ASN A 240     -20.251 -20.794  -5.262  1.00 14.22           C
ATOM   1894  O   ASN A 240     -19.460 -20.846  -4.293  1.00 15.92           O
ATOM   1895  CB  ASN A 240     -21.417 -22.732  -6.309  1.00 13.55           C
ATOM   1896  CG  ASN A 240     -21.535 -23.597  -7.540  1.00 15.80           C
ATOM   1897  OD1 ASN A 240     -21.323 -23.090  -8.638  1.00 14.59           O
ATOM   1898  ND2 ASN A 240     -21.810 -24.909  -7.375  1.00 15.04           N
ATOM   1899  N   ALA A 241     -21.222 -19.890  -5.363  1.00 13.77           N
ATOM   1900  CA  ALA A 241     -21.288 -18.783  -4.449  1.00 14.01           C
ATOM   1901  C   ALA A 241     -22.103 -19.129  -3.163  1.00 14.43           C
ATOM   1902  O   ALA A 241     -22.169 -18.310  -2.265  1.00 14.46           O
ATOM   1903  CB  ALA A 241     -21.880 -17.560  -5.174  1.00 14.87           C
ATOM   1904  N   ASP A 242     -22.595 -20.366  -3.079  1.00 13.52           N
ATOM   1905  CA  ASP A 242     -23.468 -20.812  -1.973  1.00 14.00           C
ATOM   1906  C   ASP A 242     -22.771 -21.960  -1.175  1.00 13.63           C
ATOM   1907  O   ASP A 242     -23.411 -22.903  -0.692  1.00 13.64           O
ATOM   1908  CB  ASP A 242     -24.833 -21.214  -2.498  1.00 14.54           C
ATOM   1909  CG  ASP A 242     -24.793 -22.473  -3.399  1.00 17.12           C
ATOM   1910  OD1 ASP A 242     -23.738 -22.838  -3.957  1.00 16.74           O
ATOM   1911  OD2 ASP A 242     -25.845 -23.119  -3.524  1.00 20.59           O
ATOM   1912  N   GLU A 243     -21.455 -21.863  -1.093  1.00 13.14           N
ATOM   1913  CA  GLU A 243     -20.681 -22.862  -0.335  1.00 13.27           C
ATOM   1914  C   GLU A 243     -20.993 -24.279  -0.845  1.00 14.25           C
ATOM   1915  O   GLU A 243     -21.243 -25.204  -0.055  1.00 14.75           O
ATOM   1916  CB  GLU A 243     -20.831 -22.706   1.188  1.00 13.88           C
ATOM   1917  CG  GLU A 243     -20.340 -21.306   1.577  1.00 14.99           C
ATOM   1918  CD  GLU A 243     -20.508 -20.988   3.028  1.00 16.63           C
ATOM   1919  OE1 GLU A 243     -19.677 -20.204   3.562  1.00 18.26           O
ATOM   1920  OE2 GLU A 243     -21.537 -21.452   3.645  1.00 19.53           O
ATOM   1921  N   THR A 244     -20.947 -24.424  -2.161  1.00 15.77           N
ATOM   1922  CA  THR A 244     -20.976 -25.742  -2.779  1.00 15.06           C
ATOM   1923  C   THR A 244     -19.973 -25.698  -3.911  1.00 15.52           C
ATOM   1924  O   THR A 244     -19.420 -24.675  -4.224  1.00 13.07           O
ATOM   1925  CB  THR A 244     -22.337 -26.148  -3.361  1.00 15.05           C
ATOM   1926  OG1 THR A 244     -22.723 -25.340  -4.491  1.00 14.57           O
ATOM   1927  CG2 THR A 244     -23.464 -26.094  -2.290  1.00 14.75           C
ATOM   1928  N   TRP A 245     -19.763 -26.842  -4.515  1.00 15.11           N
ATOM   1929  CA  TRP A 245     -18.668 -27.008  -5.514  1.00 16.16           C
ATOM   1930  C   TRP A 245     -19.192 -27.371  -6.899  1.00 16.91           C
ATOM   1931  O   TRP A 245     -20.332 -27.872  -7.032  1.00 17.00           O
ATOM   1932  CB  TRP A 245     -17.773 -28.158  -5.039  1.00 16.00           C
ATOM   1933  CG  TRP A 245     -16.895 -27.771  -3.917  1.00 14.72           C
ATOM   1934  CD1 TRP A 245     -17.074 -28.061  -2.615  1.00 15.05           C
ATOM   1935  CD2 TRP A 245     -15.775 -26.909  -3.990  1.00 15.68           C
ATOM   1936  NE1 TRP A 245     -16.074 -27.502  -1.859  1.00 14.79           N
ATOM   1937  CE2 TRP A 245     -15.250 -26.793  -2.683  1.00 16.14           C
ATOM   1938  CE3 TRP A 245     -15.144 -26.251  -5.041  1.00 16.58           C
ATOM   1939  CZ2 TRP A 245     -14.136 -26.021  -2.390  1.00 18.53           C
ATOM   1940  CZ3 TRP A 245     -14.008 -25.500  -4.778  1.00 17.24           C
ATOM   1941  CH2 TRP A 245     -13.526 -25.363  -3.453  1.00 18.93           C
ATOM   1942  N   TYR A 246     -18.375 -27.049  -7.911  1.00 15.53           N
ATOM   1943  CA  TYR A 246     -18.687 -27.358  -9.312  1.00 16.34           C
ATOM   1944  C   TYR A 246     -17.481 -28.069  -9.910  1.00 15.15           C
ATOM   1945  O   TYR A 246     -16.328 -27.699  -9.594  1.00 16.16           O
ATOM   1946  CB  TYR A 246     -18.951 -26.016 -10.060  1.00 15.57           C
ATOM   1947  CG  TYR A 246     -19.190 -26.145 -11.549  1.00 17.72           C
ATOM   1948  CD1 TYR A 246     -20.465 -25.885 -12.103  1.00 20.62           C
ATOM   1949  CD2 TYR A 246     -18.133 -26.399 -12.444  1.00 20.20           C
ATOM   1950  CE1 TYR A 246     -20.683 -25.930 -13.530  1.00 19.91           C
ATOM   1951  CE2 TYR A 246     -18.353 -26.438 -13.843  1.00 19.85           C
ATOM   1952  CZ  TYR A 246     -19.621 -26.240 -14.360  1.00 20.01           C
ATOM   1953  OH  TYR A 246     -19.802 -26.315 -15.726  1.00 19.03           O
ATOM   1954  N   LEU A 247     -17.734 -29.107 -10.735  1.00 15.70           N
ATOM   1955  CA  LEU A 247     -16.650 -29.879 -11.401  1.00 16.13           C
ATOM   1956  C   LEU A 247     -17.162 -30.345 -12.735  1.00 17.19           C
ATOM   1957  O   LEU A 247     -18.338 -30.795 -12.793  1.00 18.27           O
ATOM   1958  CB  LEU A 247     -16.286 -31.117 -10.542  1.00 16.26           C
ATOM   1959  CG  LEU A 247     -15.112 -32.022 -10.936  1.00 20.68           C
ATOM   1960  CD1 LEU A 247     -13.730 -31.313 -10.889  1.00 22.94           C
ATOM   1961  CD2 LEU A 247     -15.003 -33.248 -10.016  1.00 23.08           C
ATOM   1962  N   GLN A 248     -16.298 -30.379 -13.756  1.00 15.64           N
ATOM   1963  CA  GLN A 248     -16.626 -31.010 -15.035  1.00 18.83           C
ATOM   1964  C   GLN A 248     -15.677 -32.217 -15.207  1.00 18.49           C
ATOM   1965  O   GLN A 248     -14.525 -32.163 -14.745  1.00 18.86           O
ATOM   1966  CB  GLN A 248     -16.335 -30.130 -16.258  1.00 20.56           C
ATOM   1967  CG  GLN A 248     -16.554 -28.696 -16.107  1.00 26.28           C
ATOM   1968  CD  GLN A 248     -16.551 -27.968 -17.410  1.00 32.02           C
ATOM   1969  OE1 GLN A 248     -17.447 -27.198 -17.672  1.00 37.47           O
ATOM   1970  NE2 GLN A 248     -15.522 -28.185 -18.230  1.00 31.41           N
ATOM   1971  N   ALA A 249     -16.162 -33.278 -15.864  1.00 19.10           N
ATOM   1972  CA  ALA A 249     -15.260 -34.358 -16.335  1.00 20.34           C
ATOM   1973  C   ALA A 249     -15.510 -34.478 -17.830  1.00 19.76           C
ATOM   1974  O   ALA A 249     -16.672 -34.495 -18.234  1.00 18.62           O
ATOM   1975  CB  ALA A 249     -15.605 -35.639 -15.643  1.00 21.65           C
ATOM   1976  N   THR A 250     -14.452 -34.584 -18.655  1.00 19.80           N
ATOM   1977  CA  THR A 250     -14.638 -34.565 -20.100  1.00 21.03           C
ATOM   1978  C   THR A 250     -14.100 -35.852 -20.671  1.00 20.96           C
ATOM   1979  O   THR A 250     -13.233 -36.450 -20.059  1.00 21.74           O
ATOM   1980  CB  THR A 250     -13.892 -33.418 -20.804  1.00 21.30           C
ATOM   1981  OG1 THR A 250     -12.481 -33.555 -20.597  1.00 23.69           O
ATOM   1982  CG2 THR A 250     -14.353 -32.053 -20.279  1.00 20.21           C
ATOM   1983  N   LEU A 251     -14.650 -36.277 -21.801  1.00 20.29           N
ATOM   1984  CA  LEU A 251     -14.167 -37.479 -22.496  1.00 21.95           C
ATOM   1985  C   LEU A 251     -14.178 -37.221 -23.997  1.00 23.22           C
ATOM   1986  O   LEU A 251     -15.200 -36.801 -24.540  1.00 23.84           O
ATOM   1987  CB  LEU A 251     -15.047 -38.682 -22.142  1.00 21.02           C
ATOM   1988  CG  LEU A 251     -14.759 -40.029 -22.857  1.00 21.84           C
ATOM   1989  CD1 LEU A 251     -13.484 -40.688 -22.296  1.00 21.43           C
ATOM   1990  CD2 LEU A 251     -15.976 -41.004 -22.862  1.00 20.60           C
ATOM   1991  N   ASP A 252     -13.036 -37.435 -24.660  1.00 25.51           N
ATOM   1992  CA  ASP A 252     -12.945 -37.222 -26.097  1.00 26.87           C
ATOM   1993  C   ASP A 252     -13.351 -38.508 -26.730  1.00 26.87           C
ATOM   1994  O   ASP A 252     -12.786 -39.532 -26.412  1.00 26.84           O
ATOM   1995  CB  ASP A 252     -11.520 -36.856 -26.532  1.00 27.70           C
ATOM   1996  CG  ASP A 252     -11.145 -35.419 -26.172  1.00 30.34           C
ATOM   1997  OD1 ASP A 252     -12.021 -34.659 -25.683  1.00 33.89           O
ATOM   1998  OD2 ASP A 252      -9.967 -35.029 -26.384  1.00 34.10           O
ATOM   1999  N   VAL A 253     -14.357 -38.472 -27.588  1.00 27.84           N
ATOM   2000  CA  VAL A 253     -14.883 -39.710 -28.167  1.00 29.59           C
ATOM   2001  C   VAL A 253     -14.932 -39.653 -29.708  1.00 30.75           C
ATOM   2002  O   VAL A 253     -15.092 -38.574 -30.312  1.00 30.72           O
ATOM   2003  CB  VAL A 253     -16.276 -40.037 -27.616  1.00 29.85           C
ATOM   2004  CG1 VAL A 253     -16.291 -39.929 -26.089  1.00 29.18           C
ATOM   2005  CG2 VAL A 253     -17.306 -39.108 -28.202  1.00 30.21           C
ATOM   2006  N   GLU A 254     -14.782 -40.795 -30.359  1.00 32.58           N
ATOM   2007  CA  GLU A 254     -14.925 -40.790 -31.810  1.00 34.83           C
ATOM   2008  C   GLU A 254     -16.391 -40.558 -32.191  1.00 35.66           C
ATOM   2009  O   GLU A 254     -17.306 -41.092 -31.566  1.00 35.72           O
ATOM   2010  CB  GLU A 254     -14.401 -42.088 -32.436  1.00 34.66           C
ATOM   2011  CG  GLU A 254     -13.847 -41.908 -33.840  1.00 37.16           C
ATOM   2012  CD  GLU A 254     -13.673 -43.234 -34.602  1.00 39.39           C
ATOM   2013  OE1 GLU A 254     -13.238 -43.195 -35.783  1.00 41.05           O
ATOM   2014  OE2 GLU A 254     -13.980 -44.313 -34.032  1.00 40.43           O
ATOM   2015  N   ALA A 255     -16.604 -39.758 -33.227  1.00 37.25           N
ATOM   2016  CA  ALA A 255     -17.953 -39.482 -33.733  1.00 38.06           C
ATOM   2017  C   ALA A 255     -18.753 -40.756 -34.072  1.00 38.25           C
ATOM   2018  O   ALA A 255     -18.236 -41.691 -34.676  1.00 37.96           O
ATOM   2019  CB  ALA A 255     -17.875 -38.552 -34.949  1.00 38.32           C
ATOM   2020  N   GLY A 256     -20.024 -40.775 -33.691  1.00 38.41           N
ATOM   2021  CA  GLY A 256     -20.807 -41.996 -33.777  1.00 39.17           C
ATOM   2022  C   GLY A 256     -20.838 -42.699 -32.427  1.00 39.67           C
ATOM   2023  O   GLY A 256     -21.916 -42.968 -31.882  1.00 40.37           O
ATOM   2024  N   GLU A 257     -19.660 -42.946 -31.853  1.00 39.32           N
ATOM   2025  CA  GLU A 257     -19.542 -43.859 -30.710  1.00 38.20           C
ATOM   2026  C   GLU A 257     -19.926 -43.235 -29.382  1.00 36.70           C
ATOM   2027  O   GLU A 257     -19.282 -43.506 -28.367  1.00 36.36           O
ATOM   2028  CB  GLU A 257     -18.123 -44.422 -30.605  1.00 38.74           C
ATOM   2029  CG  GLU A 257     -17.182 -43.514 -29.824  1.00 40.46           C
ATOM   2030  CD  GLU A 257     -15.706 -43.862 -30.031  1.00 43.09           C
ATOM   2031  OE1 GLU A 257     -14.845 -43.087 -29.520  1.00 43.30           O
ATOM   2032  OE2 GLU A 257     -15.419 -44.897 -30.702  1.00 42.89           O
ATOM   2033  N   GLU A 258     -20.988 -42.431 -29.385  1.00 34.94           N
ATOM   2034  CA  GLU A 258     -21.453 -41.775 -28.176  1.00 33.18           C
ATOM   2035  C   GLU A 258     -22.593 -42.510 -27.481  1.00 31.28           C
ATOM   2036  O   GLU A 258     -22.772 -42.404 -26.264  1.00 30.44           O
ATOM   2037  CB  GLU A 258     -21.893 -40.344 -28.466  1.00 33.87           C
ATOM   2038  CG  GLU A 258     -20.841 -39.470 -29.105  1.00 34.47           C
ATOM   2039  CD  GLU A 258     -21.183 -39.204 -30.517  1.00 34.27           C
ATOM   2040  OE1 GLU A 258     -21.393 -40.186 -31.242  1.00 37.83           O
ATOM   2041  OE2 GLU A 258     -21.280 -38.030 -30.908  1.00 34.93           O
ATOM   2042  N   ALA A 259     -23.380 -43.230 -28.272  1.00 29.37           N
ATOM   2043  CA  ALA A 259     -24.442 -44.054 -27.741  1.00 26.95           C
ATOM   2044  C   ALA A 259     -23.859 -45.122 -26.804  1.00 25.59           C
ATOM   2045  O   ALA A 259     -22.776 -45.666 -27.041  1.00 23.26           O
ATOM   2046  CB  ALA A 259     -25.249 -44.706 -28.898  1.00 27.61           C
ATOM   2047  N   GLY A 260     -24.563 -45.374 -25.710  1.00 24.08           N
ATOM   2048  CA  GLY A 260     -24.050 -46.272 -24.712  1.00 23.58           C
ATOM   2049  C   GLY A 260     -23.193 -45.654 -23.625  1.00 22.96           C
ATOM   2050  O   GLY A 260     -22.973 -46.309 -22.591  1.00 22.68           O
ATOM   2051  N   LEU A 261     -22.718 -44.406 -23.838  1.00 21.88           N
ATOM   2052  CA  LEU A 261     -21.954 -43.638 -22.836  1.00 21.43           C
ATOM   2053  C   LEU A 261     -22.855 -42.950 -21.780  1.00 20.21           C
ATOM   2054  O   LEU A 261     -23.999 -42.569 -22.034  1.00 20.26           O
ATOM   2055  CB  LEU A 261     -21.068 -42.572 -23.511  1.00 21.85           C
ATOM   2056  CG  LEU A 261     -19.909 -43.109 -24.378  1.00 23.07           C
ATOM   2057  CD1 LEU A 261     -19.012 -41.963 -24.816  1.00 22.47           C
ATOM   2058  CD2 LEU A 261     -19.107 -44.099 -23.568  1.00 25.54           C
ATOM   2059  N   ALA A 262     -22.364 -42.862 -20.571  1.00 19.23           N
ATOM   2060  CA  ALA A 262     -23.133 -42.226 -19.510  1.00 17.88           C
ATOM   2061  C   ALA A 262     -22.170 -41.610 -18.549  1.00 18.06           C
ATOM   2062  O   ALA A 262     -21.039 -42.082 -18.398  1.00 15.97           O
ATOM   2063  CB  ALA A 262     -24.018 -43.264 -18.787  1.00 19.13           C
ATOM   2064  N   CYS A 263     -22.594 -40.506 -17.912  1.00 18.81           N
ATOM   2065  CA  CYS A 263     -21.823 -39.983 -16.794  1.00 19.18           C
ATOM   2066  C   CYS A 263     -22.359 -40.546 -15.471  1.00 18.95           C
ATOM   2067  O   CYS A 263     -23.550 -40.468 -15.207  1.00 18.40           O
ATOM   2068  CB  CYS A 263     -21.926 -38.456 -16.784  1.00 20.59           C
ATOM   2069  SG  CYS A 263     -20.975 -37.679 -15.481  1.00 27.53           S
ATOM   2070  N   ARG A 264     -21.460 -40.958 -14.592  1.00 17.17           N
ATOM   2071  CA  ARG A 264     -21.847 -41.463 -13.277  1.00 17.16           C
ATOM   2072  C   ARG A 264     -21.285 -40.598 -12.147  1.00 16.90           C
ATOM   2073  O   ARG A 264     -20.119 -40.262 -12.133  1.00 17.94           O
ATOM   2074  CB  ARG A 264     -21.396 -42.930 -13.152  1.00 16.69           C
ATOM   2075  CG  ARG A 264     -21.942 -43.569 -11.905  1.00 16.50           C
ATOM   2076  CD  ARG A 264     -21.992 -45.157 -12.051  1.00 20.67           C
ATOM   2077  NE  ARG A 264     -22.772 -45.689 -10.943  1.00 28.18           N
ATOM   2078  CZ  ARG A 264     -23.577 -46.733 -11.011  1.00 30.54           C
ATOM   2079  NH1 ARG A 264     -23.724 -47.384 -12.170  1.00 29.42           N
ATOM   2080  NH2 ARG A 264     -24.220 -47.141  -9.915  1.00 32.91           N
ATOM   2081  N   VAL A 265     -22.107 -40.234 -11.164  1.00 15.34           N
ATOM   2082  CA  VAL A 265     -21.611 -39.398 -10.100  1.00 15.58           C
ATOM   2083  C   VAL A 265     -21.919 -40.067  -8.748  1.00 15.89           C
ATOM   2084  O   VAL A 265     -23.053 -40.493  -8.499  1.00 16.36           O
ATOM   2085  CB  VAL A 265     -22.320 -38.022 -10.131  1.00 16.87           C
ATOM   2086  CG1 VAL A 265     -21.833 -37.189  -8.901  1.00 17.01           C
ATOM   2087  CG2 VAL A 265     -22.065 -37.235 -11.449  1.00 19.50           C
ATOM   2088  N   LYS A 266     -20.884 -40.272  -7.921  1.00 13.34           N
ATOM   2089  CA  LYS A 266     -21.056 -40.793  -6.593  1.00 15.73           C
ATOM   2090  C   LYS A 266     -20.734 -39.651  -5.598  1.00 17.41           C
ATOM   2091  O   LYS A 266     -19.728 -38.963  -5.749  1.00 17.57           O
ATOM   2092  CB  LYS A 266     -20.064 -41.911  -6.375  1.00 16.53           C
ATOM   2093  CG  LYS A 266     -20.324 -43.127  -7.187  1.00 19.15           C
ATOM   2094  CD  LYS A 266     -19.208 -44.190  -6.914  1.00 18.52           C
ATOM   2095  CE  LYS A 266     -19.446 -45.425  -7.764  1.00 21.68           C
ATOM   2096  NZ  LYS A 266     -20.701 -46.204  -7.434  1.00 21.17           N
ATOM   2097  N   HIS A 267     -21.561 -39.464  -4.575  1.00 15.42           N
ATOM   2098  CA  HIS A 267     -21.276 -38.409  -3.632  1.00 16.50           C
ATOM   2099  C   HIS A 267     -21.932 -38.774  -2.314  1.00 15.96           C
ATOM   2100  O   HIS A 267     -23.008 -39.346  -2.309  1.00 16.91           O
ATOM   2101  CB  HIS A 267     -21.804 -37.021  -4.154  1.00 14.39           C
ATOM   2102  CG  HIS A 267     -21.412 -35.871  -3.261  1.00 13.68           C
ATOM   2103  ND1 HIS A 267     -22.234 -35.365  -2.261  1.00 15.78           N
ATOM   2104  CD2 HIS A 267     -20.234 -35.229  -3.141  1.00 12.51           C
ATOM   2105  CE1 HIS A 267     -21.571 -34.453  -1.580  1.00 16.24           C
ATOM   2106  NE2 HIS A 267     -20.352 -34.351  -2.101  1.00 17.10           N
ATOM   2107  N   SER A 268     -21.295 -38.421  -1.212  1.00 17.59           N
ATOM   2108  CA  SER A 268     -21.808 -38.743   0.126  1.00 17.16           C
ATOM   2109  C   SER A 268     -23.266 -38.333   0.374  1.00 16.22           C
ATOM   2110  O   SER A 268     -23.952 -38.990   1.164  1.00 18.46           O
ATOM   2111  CB  SER A 268     -20.915 -38.103   1.181  1.00 16.89           C
ATOM   2112  OG  SER A 268     -20.780 -36.671   0.956  1.00 17.86           O
ATOM   2113  N   SER A 269     -23.748 -37.290  -0.285  1.00 16.46           N
ATOM   2114  CA  SER A 269     -25.093 -36.774  -0.041  1.00 16.40           C
ATOM   2115  C   SER A 269     -26.143 -37.664  -0.685  1.00 18.87           C
ATOM   2116  O   SER A 269     -27.313 -37.560  -0.335  1.00 19.16           O
ATOM   2117  CB  SER A 269     -25.191 -35.333  -0.612  1.00 15.18           C
ATOM   2118  OG  SER A 269     -25.065 -35.388  -2.044  1.00 14.80           O
ATOM   2119  N   LEU A 270     -25.756 -38.550  -1.614  1.00 17.91           N
ATOM   2120  CA  LEU A 270     -26.745 -39.249  -2.439  1.00 18.76           C
ATOM   2121  C   LEU A 270     -27.105 -40.587  -1.814  1.00 20.68           C
ATOM   2122  O   LEU A 270     -27.976 -41.317  -2.313  1.00 20.33           O
ATOM   2123  CB  LEU A 270     -26.191 -39.527  -3.811  1.00 19.22           C
ATOM   2124  CG  LEU A 270     -25.859 -38.301  -4.601  1.00 19.30           C
ATOM   2125  CD1 LEU A 270     -25.105 -38.600  -5.933  1.00 18.55           C
ATOM   2126  CD2 LEU A 270     -27.117 -37.454  -4.858  1.00 20.38           C
ATOM   2127  N   GLY A 271     -26.439 -40.875  -0.708  1.00 21.31           N
ATOM   2128  CA  GLY A 271     -26.450 -42.240  -0.169  1.00 25.28           C
ATOM   2129  C   GLY A 271     -25.618 -42.938  -1.233  1.00 26.55           C
ATOM   2130  O   GLY A 271     -24.558 -42.389  -1.741  1.00 28.89           O
ATOM   2131  N   GLY A 272     -26.097 -44.120  -1.570  1.00 25.73           N
ATOM   2132  CA  GLY A 272     -25.584 -44.909  -2.653  1.00 24.67           C
ATOM   2133  C   GLY A 272     -26.512 -44.871  -3.854  1.00 24.58           C
ATOM   2134  O   GLY A 272     -26.388 -45.704  -4.727  1.00 25.66           O
ATOM   2135  N   GLN A 273     -27.380 -43.858  -3.951  1.00 23.36           N
ATOM   2136  CA  GLN A 273     -28.133 -43.620  -5.196  1.00 23.02           C
ATOM   2137  C   GLN A 273     -27.350 -42.740  -6.171  1.00 21.23           C
ATOM   2138  O   GLN A 273     -27.597 -41.546  -6.223  1.00 20.76           O
ATOM   2139  CB  GLN A 273     -29.416 -42.864  -4.921  1.00 22.92           C
ATOM   2140  CG  GLN A 273     -30.450 -43.614  -4.150  1.00 29.02           C
ATOM   2141  CD  GLN A 273     -31.831 -43.028  -4.366  1.00 33.08           C
ATOM   2142  OE1 GLN A 273     -32.357 -43.035  -5.494  1.00 34.59           O
ATOM   2143  NE2 GLN A 273     -32.440 -42.536  -3.281  1.00 34.56           N
ATOM   2144  N   ASP A 274     -26.448 -43.314  -6.953  1.00 19.15           N
ATOM   2145  CA  ASP A 274     -25.602 -42.463  -7.817  1.00 19.04           C
ATOM   2146  C   ASP A 274     -26.486 -41.746  -8.821  1.00 18.74           C
ATOM   2147  O   ASP A 274     -27.550 -42.232  -9.208  1.00 20.35           O
ATOM   2148  CB  ASP A 274     -24.624 -43.320  -8.626  1.00 17.87           C
ATOM   2149  CG  ASP A 274     -23.600 -44.024  -7.768  1.00 21.05           C
ATOM   2150  OD1 ASP A 274     -23.503 -43.780  -6.515  1.00 23.92           O
ATOM   2151  OD2 ASP A 274     -22.875 -44.862  -8.363  1.00 23.99           O
ATOM   2152  N   ILE A 275     -26.023 -40.636  -9.293  1.00 16.88           N
ATOM   2153  CA  ILE A 275     -26.604 -40.085 -10.498  1.00 18.24           C
ATOM   2154  C   ILE A 275     -26.003 -40.742 -11.711  1.00 18.74           C
ATOM   2155  O   ILE A 275     -24.755 -40.857 -11.787  1.00 19.92           O
ATOM   2156  CB  ILE A 275     -26.250 -38.599 -10.551  1.00 17.65           C
ATOM   2157  CG1 ILE A 275     -27.007 -37.904  -9.446  1.00 22.16           C
ATOM   2158  CG2 ILE A 275     -26.621 -38.002 -11.939  1.00 20.80           C
ATOM   2159  CD1 ILE A 275     -26.436 -36.601  -9.219  1.00 23.05           C
ATOM   2160  N   ILE A 276     -26.858 -41.215 -12.642  1.00 18.31           N
ATOM   2161  CA  ILE A 276     -26.394 -41.731 -13.922  1.00 17.98           C
ATOM   2162  C   ILE A 276     -27.151 -40.997 -15.003  1.00 19.72           C
ATOM   2163  O   ILE A 276     -28.372 -41.006 -15.024  1.00 18.70           O
ATOM   2164  CB  ILE A 276     -26.715 -43.256 -14.105  1.00 19.08           C
ATOM   2165  CG1 ILE A 276     -26.112 -44.052 -12.950  1.00 18.88           C
ATOM   2166  CG2 ILE A 276     -26.054 -43.711 -15.382  1.00 21.49           C
ATOM   2167  CD1 ILE A 276     -26.410 -45.579 -13.008  1.00 21.72           C
ATOM   2168  N   LEU A 277     -26.420 -40.345 -15.891  1.00 20.12           N
ATOM   2169  CA  LEU A 277     -27.009 -39.601 -16.982  1.00 21.62           C
ATOM   2170  C   LEU A 277     -26.536 -40.152 -18.269  1.00 21.03           C
ATOM   2171  O   LEU A 277     -25.348 -40.099 -18.515  1.00 20.77           O
ATOM   2172  CB  LEU A 277     -26.507 -38.170 -16.944  1.00 21.49           C
ATOM   2173  CG  LEU A 277     -27.177 -37.231 -15.982  1.00 26.47           C
ATOM   2174  CD1 LEU A 277     -26.524 -35.817 -16.158  1.00 25.23           C
ATOM   2175  CD2 LEU A 277     -28.623 -37.177 -16.396  1.00 28.70           C
ATOM   2176  N   TYR A 278     -27.451 -40.643 -19.105  1.00 22.04           N
ATOM   2177  CA  TYR A 278     -27.076 -41.326 -20.347  1.00 22.84           C
ATOM   2178  C   TYR A 278     -26.960 -40.327 -21.487  1.00 24.76           C
ATOM   2179  O   TYR A 278     -27.819 -39.476 -21.615  1.00 24.53           O
ATOM   2180  CB  TYR A 278     -28.138 -42.369 -20.722  1.00 22.58           C
ATOM   2181  CG  TYR A 278     -28.175 -43.463 -19.721  1.00 20.87           C
ATOM   2182  CD1 TYR A 278     -29.052 -43.399 -18.628  1.00 21.11           C
ATOM   2183  CD2 TYR A 278     -27.327 -44.549 -19.834  1.00 20.75           C
ATOM   2184  CE1 TYR A 278     -29.077 -44.420 -17.652  1.00 21.49           C
ATOM   2185  CE2 TYR A 278     -27.386 -45.618 -18.903  1.00 19.88           C
ATOM   2186  CZ  TYR A 278     -28.234 -45.507 -17.797  1.00 22.04           C
ATOM   2187  OH  TYR A 278     -28.251 -46.492 -16.847  1.00 23.57           O
ATOM   2188  N   TRP A 279     -25.917 -40.428 -22.297  1.00 26.01           N
ATOM   2189  CA  TRP A 279     -25.840 -39.565 -23.437  1.00 31.04           C
ATOM   2190  C   TRP A 279     -26.879 -39.950 -24.466  1.00 34.71           C
ATOM   2191  O   TRP A 279     -27.129 -41.131 -24.699  1.00 33.28           O
ATOM   2192  CB  TRP A 279     -24.470 -39.619 -24.108  1.00 30.64           C
ATOM   2193  CG  TRP A 279     -24.400 -38.676 -25.295  1.00 31.41           C
ATOM   2194  CD1 TRP A 279     -24.683 -38.986 -26.598  1.00 32.35           C
ATOM   2195  CD2 TRP A 279     -24.078 -37.277 -25.278  1.00 31.30           C
ATOM   2196  NE1 TRP A 279     -24.539 -37.870 -27.387  1.00 28.88           N
ATOM   2197  CE2 TRP A 279     -24.170 -36.811 -26.608  1.00 30.55           C
ATOM   2198  CE3 TRP A 279     -23.732 -36.375 -24.273  1.00 32.44           C
ATOM   2199  CZ2 TRP A 279     -23.909 -35.505 -26.962  1.00 29.77           C
ATOM   2200  CZ3 TRP A 279     -23.461 -35.061 -24.626  1.00 31.85           C
ATOM   2201  CH2 TRP A 279     -23.561 -34.634 -25.948  1.00 31.69           C
ATOM   2202  N   GLY A 280     -27.485 -38.936 -25.066  1.00 40.21           N
ATOM   2203  CA  GLY A 280     -28.156 -39.115 -26.358  1.00 46.35           C
ATOM   2204  C   GLY A 280     -29.540 -39.651 -26.132  1.00 50.62           C
ATOM   2205  O   GLY A 280     -30.085 -40.373 -26.967  1.00 52.55           O
ATOM   2206  N   SER A 281     -30.101 -39.299 -24.980  1.00 53.52           N
ATOM   2207  CA  SER A 281     -31.340 -39.895 -24.496  1.00 55.67           C
ATOM   2208  C   SER A 281     -32.362 -38.818 -24.125  1.00 56.06           C
ATOM   2209  O   SER A 281     -32.151 -38.060 -23.175  1.00 56.88           O
ATOM   2210  CB  SER A 281     -31.011 -40.770 -23.273  1.00 56.09           C
ATOM   2211  OG  SER A 281     -31.758 -40.371 -22.132  1.00 58.10           O
ATOM   2213  N   ILE B   1       6.510 -10.384  -9.257  1.00 37.62           N
ATOM   2214  CA  ILE B   1       6.363 -10.379 -10.733  1.00 36.13           C
ATOM   2215  C   ILE B   1       4.847 -10.378 -10.871  1.00 34.61           C
ATOM   2216  O   ILE B   1       4.153 -10.947 -10.018  1.00 34.52           O
ATOM   2217  CB  ILE B   1       7.011 -11.662 -11.378  1.00 36.73           C
ATOM   2218  CG1 ILE B   1       6.876 -11.667 -12.917  1.00 37.18           C
ATOM   2219  CG2 ILE B   1       6.423 -12.993 -10.745  1.00 38.26           C
ATOM   2220  CD1 ILE B   1       8.107 -11.029 -13.691  1.00 36.59           C
ATOM   2221  N   GLN B   2       4.331  -9.694 -11.886  1.00 31.87           N
ATOM   2222  CA  GLN B   2       2.885  -9.692 -12.085  1.00 30.23           C
ATOM   2223  C   GLN B   2       2.479 -11.066 -12.547  1.00 28.27           C
ATOM   2224  O   GLN B   2       3.230 -11.704 -13.302  1.00 27.35           O
ATOM   2225  CB  GLN B   2       2.491  -8.740 -13.201  1.00 29.99           C
ATOM   2226  CG  GLN B   2       2.774  -7.317 -12.931  1.00 32.79           C
ATOM   2227  CD  GLN B   2       2.487  -6.523 -14.142  1.00 34.94           C
ATOM   2228  OE1 GLN B   2       2.915  -6.883 -15.236  1.00 36.93           O
ATOM   2229  NE2 GLN B   2       1.733  -5.448 -13.984  1.00 37.20           N
ATOM   2230  N   LYS B   3       1.265 -11.483 -12.187  1.00 25.42           N
ATOM   2231  CA  LYS B   3       0.702 -12.745 -12.713  1.00 24.74           C
ATOM   2232  C   LYS B   3      -0.640 -12.453 -13.345  1.00 22.42           C
ATOM   2233  O   LYS B   3      -1.457 -11.713 -12.766  1.00 19.15           O
ATOM   2234  CB  LYS B   3       0.493 -13.774 -11.597  1.00 24.91           C
ATOM   2235  CG  LYS B   3       1.753 -14.023 -10.730  1.00 32.37           C
ATOM   2236  CD  LYS B   3       1.576 -15.269  -9.895  1.00 38.90           C
ATOM   2237  CE  LYS B   3       1.144 -16.428 -10.811  1.00 43.40           C
ATOM   2238  NZ  LYS B   3       1.077 -17.747 -10.087  1.00 46.63           N
ATOM   2239  N   THR B   4      -0.868 -13.030 -14.536  1.00 19.88           N
ATOM   2240  CA  THR B   4      -2.074 -12.757 -15.322  1.00 19.81           C
ATOM   2241  C   THR B   4      -3.354 -13.477 -14.852  1.00 19.86           C
ATOM   2242  O   THR B   4      -3.324 -14.684 -14.601  1.00 22.01           O
ATOM   2243  CB  THR B   4      -1.816 -13.168 -16.844  1.00 17.90           C
ATOM   2244  OG1 THR B   4      -0.591 -12.510 -17.267  1.00 22.67           O
ATOM   2245  CG2 THR B   4      -2.926 -12.730 -17.678  1.00 19.54           C
ATOM   2246  N   PRO B   5      -4.490 -12.771 -14.777  1.00 19.43           N
ATOM   2247  CA  PRO B   5      -5.645 -13.590 -14.319  1.00 19.53           C
ATOM   2248  C   PRO B   5      -6.195 -14.600 -15.295  1.00 19.78           C
ATOM   2249  O   PRO B   5      -6.175 -14.391 -16.521  1.00 18.68           O
ATOM   2250  CB  PRO B   5      -6.750 -12.570 -14.029  1.00 19.80           C
ATOM   2251  CG  PRO B   5      -6.414 -11.406 -14.764  1.00 19.51           C
ATOM   2252  CD  PRO B   5      -4.837 -11.349 -14.814  1.00 18.29           C
ATOM   2253  N   GLN B   6      -6.717 -15.694 -14.724  1.00 19.09           N
ATOM   2254  CA  GLN B   6      -7.430 -16.727 -15.473  1.00 19.89           C
ATOM   2255  C   GLN B   6      -8.890 -16.551 -15.125  1.00 17.33           C
ATOM   2256  O   GLN B   6      -9.188 -16.195 -14.017  1.00 17.95           O
ATOM   2257  CB  GLN B   6      -6.977 -18.104 -15.012  1.00 20.26           C
ATOM   2258  CG  GLN B   6      -7.993 -19.207 -15.185  1.00 31.29           C
ATOM   2259  CD  GLN B   6      -7.310 -20.575 -15.157  1.00 39.62           C
ATOM   2260  OE1 GLN B   6      -6.098 -20.654 -14.952  1.00 45.06           O
ATOM   2261  NE2 GLN B   6      -8.075 -21.643 -15.364  1.00 40.17           N
ATOM   2262  N   ILE B   7      -9.781 -16.788 -16.096  1.00 15.58           N
ATOM   2263  CA  ILE B   7     -11.191 -16.475 -15.938  1.00 15.78           C
ATOM   2264  C   ILE B   7     -12.004 -17.685 -16.387  1.00 16.25           C
ATOM   2265  O   ILE B   7     -11.829 -18.153 -17.541  1.00 16.25           O
ATOM   2266  CB  ILE B   7     -11.555 -15.280 -16.844  1.00 15.99           C
ATOM   2267  CG1 ILE B   7     -10.714 -14.040 -16.445  1.00 16.61           C
ATOM   2268  CG2 ILE B   7     -13.064 -14.953 -16.836  1.00 17.42           C
ATOM   2269  CD1 ILE B   7     -10.663 -13.016 -17.595  1.00 20.76           C
ATOM   2270  N   GLN B   8     -12.834 -18.188 -15.488  1.00 14.11           N
ATOM   2271  CA  GLN B   8     -13.754 -19.263 -15.858  1.00 16.19           C
ATOM   2272  C   GLN B   8     -15.155 -18.823 -15.592  1.00 14.49           C
ATOM   2273  O   GLN B   8     -15.452 -18.331 -14.515  1.00 16.21           O
ATOM   2274  CB  GLN B   8     -13.444 -20.567 -15.083  1.00 14.60           C
ATOM   2275  CG  GLN B   8     -12.028 -21.091 -15.490  1.00 19.97           C
ATOM   2276  CD  GLN B   8     -11.490 -22.121 -14.563  1.00 17.78           C
ATOM   2277  OE1 GLN B   8     -11.538 -23.302 -14.882  1.00 19.00           O
ATOM   2278  NE2 GLN B   8     -10.922 -21.680 -13.383  1.00 18.80           N
ATOM   2279  N   VAL B   9     -16.041 -19.182 -16.513  1.00 14.23           N
ATOM   2280  CA  VAL B   9     -17.440 -18.760 -16.369  1.00 14.75           C
ATOM   2281  C   VAL B   9     -18.335 -19.972 -16.501  1.00 15.53           C
ATOM   2282  O   VAL B   9     -18.205 -20.780 -17.419  1.00 14.97           O
ATOM   2283  CB  VAL B   9     -17.746 -17.729 -17.531  1.00 15.31           C
ATOM   2284  CG1 VAL B   9     -19.221 -17.190 -17.518  1.00 15.26           C
ATOM   2285  CG2 VAL B   9     -16.712 -16.574 -17.496  1.00 17.45           C
ATOM   2286  N   TYR B  10     -19.266 -20.112 -15.581  1.00 14.33           N
ATOM   2287  CA  TYR B  10     -20.014 -21.331 -15.443  1.00 15.01           C
ATOM   2288  C   TYR B  10     -21.280 -21.100 -14.671  1.00 15.36           C
ATOM   2289  O   TYR B  10     -21.371 -20.169 -13.898  1.00 16.16           O
ATOM   2290  CB  TYR B  10     -19.211 -22.472 -14.758  1.00 13.94           C
ATOM   2291  CG  TYR B  10     -18.546 -22.028 -13.447  1.00 16.15           C
ATOM   2292  CD1 TYR B  10     -17.424 -21.250 -13.470  1.00 14.71           C
ATOM   2293  CD2 TYR B  10     -19.038 -22.445 -12.198  1.00 13.96           C
ATOM   2294  CE1 TYR B  10     -16.765 -20.829 -12.246  1.00 16.01           C
ATOM   2295  CE2 TYR B  10     -18.372 -22.060 -11.011  1.00 13.07           C
ATOM   2296  CZ  TYR B  10     -17.307 -21.246 -11.026  1.00 14.30           C
ATOM   2297  OH  TYR B  10     -16.651 -20.834  -9.882  1.00 14.48           O
ATOM   2298  N  ASER B  11     -22.233 -22.022 -14.822  0.50 15.38           N
ATOM   2299  N  BSER B  11     -22.271 -21.966 -14.881  0.50 15.69           N
ATOM   2300  CA ASER B  11     -23.551 -21.835 -14.229  0.50 15.12           C
ATOM   2301  CA BSER B  11     -23.563 -21.779 -14.233  0.50 15.55           C
ATOM   2302  C  ASER B  11     -23.837 -22.691 -13.018  0.50 14.34           C
ATOM   2303  C  BSER B  11     -23.667 -22.566 -12.958  0.50 14.95           C
ATOM   2304  O  ASER B  11     -23.455 -23.866 -12.931  0.50 14.19           O
ATOM   2305  O  BSER B  11     -22.965 -23.560 -12.773  0.50 15.21           O
ATOM   2306  CB ASER B  11     -24.659 -21.983 -15.293  0.50 15.74           C
ATOM   2307  CB BSER B  11     -24.715 -22.163 -15.177  0.50 16.29           C
ATOM   2308  OG ASER B  11     -24.796 -23.322 -15.733  0.50 14.80           O
ATOM   2309  OG BSER B  11     -24.535 -21.650 -16.481  0.50 14.64           O
ATOM   2310  N   ARG B  12     -24.517 -22.094 -12.035  1.00 13.74           N
ATOM   2311  CA  ARG B  12     -24.783 -22.819 -10.813  1.00 13.37           C
ATOM   2312  C   ARG B  12     -25.682 -24.020 -11.036  1.00 12.63           C
ATOM   2313  O   ARG B  12     -25.469 -25.060 -10.378  1.00 13.47           O
ATOM   2314  CB  ARG B  12     -25.440 -21.883  -9.819  1.00 14.07           C
ATOM   2315  CG  ARG B  12     -25.967 -22.491  -8.519  1.00 11.45           C
ATOM   2316  CD  ARG B  12     -24.827 -23.195  -7.750  1.00 10.75           C
ATOM   2317  NE  ARG B  12     -25.341 -23.780  -6.484  1.00 11.67           N
ATOM   2318  CZ  ARG B  12     -25.935 -24.961  -6.399  1.00 13.09           C
ATOM   2319  NH1 ARG B  12     -26.158 -25.717  -7.488  1.00 11.82           N
ATOM   2320  NH2 ARG B  12     -26.376 -25.382  -5.235  1.00 12.53           N
ATOM   2321  N   HIS B  13     -26.697 -23.859 -11.894  1.00 12.99           N
ATOM   2322  CA  HIS B  13     -27.676 -24.916 -12.168  1.00 12.92           C
ATOM   2323  C   HIS B  13     -27.624 -25.221 -13.665  1.00 13.46           C
ATOM   2324  O   HIS B  13     -27.092 -24.436 -14.461  1.00 16.30           O
ATOM   2325  CB  HIS B  13     -29.120 -24.419 -11.813  1.00 13.23           C
ATOM   2326  CG  HIS B  13     -29.264 -23.972 -10.387  1.00 16.21           C
ATOM   2327  ND1 HIS B  13     -29.314 -24.872  -9.345  1.00 20.38           N
ATOM   2328  CD2 HIS B  13     -29.344 -22.738  -9.822  1.00 19.92           C
ATOM   2329  CE1 HIS B  13     -29.457 -24.219  -8.204  1.00 19.66           C
ATOM   2330  NE2 HIS B  13     -29.450 -22.927  -8.463  1.00 17.79           N
ATOM   2331  N   PRO B  14     -28.211 -26.346 -14.088  1.00 14.63           N
ATOM   2332  CA  PRO B  14     -28.124 -26.631 -15.560  1.00 14.51           C
ATOM   2333  C   PRO B  14     -28.718 -25.490 -16.365  1.00 17.42           C
ATOM   2334  O   PRO B  14     -29.774 -25.006 -16.028  1.00 14.72           O
ATOM   2335  CB  PRO B  14     -29.006 -27.912 -15.748  1.00 14.74           C
ATOM   2336  CG  PRO B  14     -29.108 -28.528 -14.384  1.00 14.96           C
ATOM   2337  CD  PRO B  14     -28.791 -27.451 -13.323  1.00 15.58           C
ATOM   2338  N   PRO B  15     -28.000 -24.997 -17.398  1.00 19.79           N
ATOM   2339  CA  PRO B  15     -28.613 -23.826 -18.084  1.00 23.06           C
ATOM   2340  C   PRO B  15     -29.808 -24.266 -18.929  1.00 25.04           C
ATOM   2341  O   PRO B  15     -29.682 -25.057 -19.857  1.00 29.79           O
ATOM   2342  CB  PRO B  15     -27.484 -23.239 -18.925  1.00 22.49           C
ATOM   2343  CG  PRO B  15     -26.369 -24.299 -18.953  1.00 24.25           C
ATOM   2344  CD  PRO B  15     -26.623 -25.295 -17.818  1.00 20.57           C
ATOM   2345  N   GLU B  16     -30.991 -23.806 -18.599  1.00 25.98           N
ATOM   2346  CA  GLU B  16     -32.177 -24.206 -19.329  1.00 26.96           C
ATOM   2347  C   GLU B  16     -32.729 -22.881 -19.836  1.00 26.20           C
ATOM   2348  O   GLU B  16     -32.866 -21.946 -19.073  1.00 24.57           O
ATOM   2349  CB  GLU B  16     -33.120 -24.841 -18.343  1.00 26.35           C
ATOM   2350  CG  GLU B  16     -34.243 -25.669 -18.842  1.00 34.71           C
ATOM   2351  CD  GLU B  16     -34.902 -26.337 -17.658  1.00 40.74           C
ATOM   2352  OE1 GLU B  16     -34.134 -26.791 -16.754  1.00 45.52           O
ATOM   2353  OE2 GLU B  16     -36.154 -26.378 -17.609  1.00 44.26           O
ATOM   2354  N   ASN B  17     -33.030 -22.765 -21.125  1.00 26.22           N
ATOM   2355  CA  ASN B  17     -33.449 -21.448 -21.615  1.00 25.58           C
ATOM   2356  C   ASN B  17     -34.714 -20.968 -20.907  1.00 24.13           C
ATOM   2357  O   ASN B  17     -35.655 -21.735 -20.715  1.00 22.86           O
ATOM   2358  CB  ASN B  17     -33.733 -21.493 -23.119  1.00 27.24           C
ATOM   2359  CG  ASN B  17     -32.476 -21.599 -23.986  1.00 28.99           C
ATOM   2360  OD1 ASN B  17     -31.461 -20.951 -23.762  1.00 29.92           O
ATOM   2361  ND2 ASN B  17     -32.607 -22.359 -25.078  1.00 38.63           N
ATOM   2362  N   GLY B  18     -34.792 -19.676 -20.607  1.00 22.50           N
ATOM   2363  CA  GLY B  18     -35.965 -19.151 -19.907  1.00 20.42           C
ATOM   2364  C   GLY B  18     -36.042 -19.384 -18.396  1.00 20.62           C
ATOM   2365  O   GLY B  18     -36.917 -18.827 -17.729  1.00 19.73           O
ATOM   2366  N   LYS B  19     -35.131 -20.183 -17.830  1.00 19.94           N
ATOM   2367  CA  LYS B  19     -35.186 -20.541 -16.404  1.00 19.36           C
ATOM   2368  C   LYS B  19     -34.168 -19.698 -15.598  1.00 19.35           C
ATOM   2369  O   LYS B  19     -32.996 -19.709 -15.914  1.00 18.39           O
ATOM   2370  CB  LYS B  19     -34.909 -22.058 -16.246  1.00 20.68           C
ATOM   2371  CG  LYS B  19     -35.087 -22.647 -14.827  1.00 27.70           C
ATOM   2372  CD  LYS B  19     -34.892 -24.199 -14.798  1.00 35.25           C
ATOM   2373  CE  LYS B  19     -34.930 -24.772 -13.369  1.00 37.08           C
ATOM   2374  NZ  LYS B  19     -35.837 -23.962 -12.505  1.00 41.62           N
ATOM   2375  N   PRO B  20     -34.622 -18.950 -14.591  1.00 18.04           N
ATOM   2376  CA  PRO B  20     -33.670 -18.156 -13.824  1.00 16.85           C
ATOM   2377  C   PRO B  20     -32.556 -19.022 -13.237  1.00 15.81           C
ATOM   2378  O   PRO B  20     -32.854 -20.109 -12.741  1.00 14.93           O
ATOM   2379  CB  PRO B  20     -34.506 -17.602 -12.678  1.00 16.84           C
ATOM   2380  CG  PRO B  20     -35.902 -17.463 -13.308  1.00 19.87           C
ATOM   2381  CD  PRO B  20     -36.030 -18.704 -14.200  1.00 19.18           C
ATOM   2382  N   ASN B  21     -31.328 -18.484 -13.200  1.00 13.53           N
ATOM   2383  CA  ASN B  21     -30.138 -19.267 -12.807  1.00 13.06           C
ATOM   2384  C   ASN B  21     -29.102 -18.265 -12.222  1.00 13.98           C
ATOM   2385  O   ASN B  21     -29.437 -17.081 -12.008  1.00 13.99           O
ATOM   2386  CB  ASN B  21     -29.668 -19.959 -14.075  1.00 13.34           C
ATOM   2387  CG  ASN B  21     -28.713 -21.174 -13.831  1.00 11.76           C
ATOM   2388  OD1 ASN B  21     -27.978 -21.260 -12.844  1.00 13.02           O
ATOM   2389  ND2 ASN B  21     -28.745 -22.115 -14.816  1.00 13.86           N
ATOM   2390  N   ILE B  22     -27.878 -18.733 -11.972  1.00 12.79           N
ATOM   2391  CA  ILE B  22     -26.792 -17.889 -11.427  1.00 13.69           C
ATOM   2392  C   ILE B  22     -25.622 -18.169 -12.272  1.00 13.91           C
ATOM   2393  O   ILE B  22     -25.263 -19.347 -12.467  1.00 15.02           O
ATOM   2394  CB  ILE B  22     -26.513 -18.181  -9.887  1.00 14.14           C
ATOM   2395  CG1 ILE B  22     -27.793 -17.822  -9.113  1.00 17.62           C
ATOM   2396  CG2 ILE B  22     -25.262 -17.369  -9.453  1.00 14.74           C
ATOM   2397  CD1 ILE B  22     -27.854 -18.339  -7.643  1.00 25.26           C
ATOM   2398  N   LEU B  23     -24.985 -17.104 -12.765  1.00 11.58           N
ATOM   2399  CA  LEU B  23     -23.740 -17.249 -13.529  1.00 13.28           C
ATOM   2400  C   LEU B  23     -22.588 -16.804 -12.669  1.00 14.30           C
ATOM   2401  O   LEU B  23     -22.631 -15.734 -12.047  1.00 13.86           O
ATOM   2402  CB  LEU B  23     -23.799 -16.419 -14.831  1.00 13.35           C
ATOM   2403  CG  LEU B  23     -22.671 -16.681 -15.888  1.00 14.80           C
ATOM   2404  CD1 LEU B  23     -22.714 -18.170 -16.392  1.00 16.31           C
ATOM   2405  CD2 LEU B  23     -22.722 -15.606 -17.061  1.00 20.74           C
ATOM   2406  N   ASN B  24     -21.541 -17.627 -12.654  1.00 13.88           N
ATOM   2407  CA  ASN B  24     -20.337 -17.360 -11.881  1.00 12.57           C
ATOM   2408  C   ASN B  24     -19.201 -16.999 -12.814  1.00 14.96           C
ATOM   2409  O   ASN B  24     -19.095 -17.545 -13.906  1.00 14.66           O
ATOM   2410  CB  ASN B  24     -19.921 -18.674 -11.116  1.00 12.05           C
ATOM   2411  CG  ASN B  24     -21.007 -19.144 -10.133  1.00 16.64           C
ATOM   2412  OD1 ASN B  24     -21.635 -18.343  -9.412  1.00 16.21           O
ATOM   2413  ND2 ASN B  24     -21.236 -20.486 -10.105  1.00 18.25           N
ATOM   2414  N   CYS B  25     -18.338 -16.082 -12.375  1.00 15.11           N
ATOM   2415  CA  CYS B  25     -17.072 -15.776 -13.036  1.00 15.37           C
ATOM   2416  C   CYS B  25     -16.009 -15.903 -11.943  1.00 15.78           C
ATOM   2417  O   CYS B  25     -16.023 -15.143 -10.980  1.00 16.76           O
ATOM   2418  CB  CYS B  25     -17.124 -14.370 -13.556  1.00 15.18           C
ATOM   2419  SG  CYS B  25     -15.552 -13.921 -14.203  1.00 19.51           S
ATOM   2420  N   TYR B  26     -15.183 -16.928 -12.058  1.00 16.34           N
ATOM   2421  CA  TYR B  26     -14.133 -17.192 -11.070  1.00 14.89           C
ATOM   2422  C   TYR B  26     -12.826 -16.715 -11.648  1.00 15.12           C
ATOM   2423  O   TYR B  26     -12.388 -17.169 -12.728  1.00 15.30           O
ATOM   2424  CB  TYR B  26     -14.177 -18.697 -10.780  1.00 15.48           C
ATOM   2425  CG  TYR B  26     -13.213 -19.165  -9.709  1.00 14.25           C
ATOM   2426  CD1 TYR B  26     -13.213 -18.565  -8.477  1.00 14.81           C
ATOM   2427  CD2 TYR B  26     -12.419 -20.307  -9.917  1.00 19.28           C
ATOM   2428  CE1 TYR B  26     -12.331 -18.991  -7.464  1.00 18.24           C
ATOM   2429  CE2 TYR B  26     -11.596 -20.769  -8.903  1.00 20.64           C
ATOM   2430  CZ  TYR B  26     -11.583 -20.094  -7.695  1.00 17.69           C
ATOM   2431  OH  TYR B  26     -10.751 -20.493  -6.665  1.00 27.28           O
ATOM   2432  N   VAL B  27     -12.164 -15.823 -10.935  1.00 15.26           N
ATOM   2433  CA  VAL B  27     -10.954 -15.202 -11.486  1.00 14.52           C
ATOM   2434  C   VAL B  27      -9.801 -15.557 -10.569  1.00 15.18           C
ATOM   2435  O   VAL B  27      -9.910 -15.374  -9.370  1.00 14.89           O
ATOM   2436  CB  VAL B  27     -11.122 -13.687 -11.529  1.00 13.25           C
ATOM   2437  CG1 VAL B  27      -9.865 -13.036 -12.176  1.00 13.42           C
ATOM   2438  CG2 VAL B  27     -12.364 -13.347 -12.426  1.00 15.23           C
ATOM   2439  N   THR B  28      -8.726 -16.125 -11.124  1.00 15.94           N
ATOM   2440  CA  THR B  28      -7.701 -16.731 -10.258  1.00 15.02           C
ATOM   2441  C   THR B  28      -6.311 -16.412 -10.779  1.00 16.65           C
ATOM   2442  O   THR B  28      -6.175 -15.846 -11.925  1.00 16.52           O
ATOM   2443  CB  THR B  28      -7.817 -18.287 -10.245  1.00 15.05           C
ATOM   2444  OG1 THR B  28      -7.737 -18.784 -11.601  1.00 15.19           O
ATOM   2445  CG2 THR B  28      -9.152 -18.790  -9.702  1.00 16.81           C
ATOM   2446  N   GLN B  29      -5.316 -16.798  -9.964  1.00 15.10           N
ATOM   2447  CA  GLN B  29      -3.911 -16.865 -10.390  1.00 18.43           C
ATOM   2448  C   GLN B  29      -3.356 -15.493 -10.673  1.00 18.77           C
ATOM   2449  O   GLN B  29      -2.376 -15.371 -11.390  1.00 21.07           O
ATOM   2450  CB  GLN B  29      -3.760 -17.767 -11.632  1.00 19.38           C
ATOM   2451  CG  GLN B  29      -3.904 -19.198 -11.300  1.00 21.62           C
ATOM   2452  CD  GLN B  29      -2.892 -19.587 -10.249  1.00 32.24           C
ATOM   2453  OE1 GLN B  29      -1.718 -19.137 -10.280  1.00 34.21           O
ATOM   2454  NE2 GLN B  29      -3.314 -20.426  -9.305  1.00 34.07           N
ATOM   2455  N   PHE B  30      -3.918 -14.446 -10.105  1.00 16.50           N
ATOM   2456  CA  PHE B  30      -3.378 -13.093 -10.451  1.00 16.01           C
ATOM   2457  C   PHE B  30      -2.608 -12.432  -9.318  1.00 17.26           C
ATOM   2458  O   PHE B  30      -2.782 -12.780  -8.180  1.00 17.25           O
ATOM   2459  CB  PHE B  30      -4.472 -12.106 -10.930  1.00 17.25           C
ATOM   2460  CG  PHE B  30      -5.631 -11.912  -9.945  1.00 14.35           C
ATOM   2461  CD1 PHE B  30      -6.713 -12.807  -9.911  1.00 13.86           C
ATOM   2462  CD2 PHE B  30      -5.622 -10.837  -9.036  1.00 14.17           C
ATOM   2463  CE1 PHE B  30      -7.748 -12.589  -8.958  1.00 17.77           C
ATOM   2464  CE2 PHE B  30      -6.630 -10.597  -8.166  1.00 16.36           C
ATOM   2465  CZ  PHE B  30      -7.721 -11.449  -8.105  1.00 18.51           C
ATOM   2466  N   HIS B  31      -1.689 -11.530  -9.681  1.00 16.87           N
ATOM   2467  CA  HIS B  31      -0.968 -10.696  -8.690  1.00 17.96           C
ATOM   2468  C   HIS B  31      -0.488  -9.494  -9.458  1.00 17.55           C
ATOM   2469  O   HIS B  31      -0.005  -9.664 -10.581  1.00 17.33           O
ATOM   2470  CB  HIS B  31       0.276 -11.423  -8.168  1.00 19.25           C
ATOM   2471  CG  HIS B  31       1.084 -10.618  -7.174  1.00 21.13           C
ATOM   2472  ND1 HIS B  31       0.905 -10.755  -5.819  1.00 19.83           N
ATOM   2473  CD2 HIS B  31       2.067  -9.692  -7.335  1.00 25.29           C
ATOM   2474  CE1 HIS B  31       1.708  -9.949  -5.164  1.00 18.82           C
ATOM   2475  NE2 HIS B  31       2.454  -9.294  -6.063  1.00 26.10           N
ATOM   2476  N   PRO B  32      -0.597  -8.273  -8.885  1.00 18.09           N
ATOM   2477  CA  PRO B  32      -1.082  -7.889  -7.559  1.00 17.60           C
ATOM   2478  C   PRO B  32      -2.597  -7.958  -7.423  1.00 18.02           C
ATOM   2479  O   PRO B  32      -3.319  -8.225  -8.419  1.00 18.70           O
ATOM   2480  CB  PRO B  32      -0.530  -6.448  -7.384  1.00 16.84           C
ATOM   2481  CG  PRO B  32      -0.724  -5.889  -8.838  1.00 18.86           C
ATOM   2482  CD  PRO B  32      -0.215  -7.102  -9.699  1.00 19.14           C
ATOM   2483  N   PRO B  33      -3.109  -7.820  -6.200  1.00 17.98           N
ATOM   2484  CA  PRO B  33      -4.534  -8.094  -5.998  1.00 17.87           C
ATOM   2485  C   PRO B  33      -5.517  -7.052  -6.574  1.00 16.79           C
ATOM   2486  O   PRO B  33      -6.723  -7.349  -6.778  1.00 20.85           O
ATOM   2487  CB  PRO B  33      -4.670  -8.165  -4.504  1.00 16.04           C
ATOM   2488  CG  PRO B  33      -3.477  -7.440  -3.970  1.00 17.58           C
ATOM   2489  CD  PRO B  33      -2.387  -7.583  -4.929  1.00 19.09           C
ATOM   2490  N   HIS B  34      -5.032  -5.892  -6.894  1.00 18.45           N
ATOM   2491  CA  HIS B  34      -5.981  -4.897  -7.416  1.00 18.80           C
ATOM   2492  C   HIS B  34      -6.531  -5.351  -8.780  1.00 18.32           C
ATOM   2493  O   HIS B  34      -5.750  -5.647  -9.687  1.00 18.10           O
ATOM   2494  CB  HIS B  34      -5.334  -3.522  -7.547  1.00 19.84           C
ATOM   2495  CG  HIS B  34      -6.327  -2.476  -7.939  1.00 26.03           C
ATOM   2496  ND1 HIS B  34      -6.380  -1.935  -9.207  1.00 35.54           N
ATOM   2497  CD2 HIS B  34      -7.390  -1.971  -7.268  1.00 31.68           C
ATOM   2498  CE1 HIS B  34      -7.392  -1.088  -9.279  1.00 38.14           C
ATOM   2499  NE2 HIS B  34      -8.022  -1.094  -8.114  1.00 38.79           N
ATOM   2500  N   ILE B  35      -7.860  -5.410  -8.920  1.00 18.19           N
ATOM   2501  CA  ILE B  35      -8.421  -5.905 -10.185  1.00 17.00           C
ATOM   2502  C   ILE B  35      -9.806  -5.330 -10.375  1.00 18.23           C
ATOM   2503  O   ILE B  35     -10.456  -5.001  -9.417  1.00 17.09           O
ATOM   2504  CB  ILE B  35      -8.440  -7.475 -10.133  1.00 18.28           C
ATOM   2505  CG1 ILE B  35      -8.730  -8.100 -11.522  1.00 16.43           C
ATOM   2506  CG2 ILE B  35      -9.475  -7.986  -9.133  1.00 16.80           C
ATOM   2507  CD1 ILE B  35      -8.314  -9.625 -11.458  1.00 19.23           C
ATOM   2508  N  AGLU B  36     -10.280  -5.183 -11.613  0.50 18.08           N
ATOM   2509  N  BGLU B  36     -10.253  -5.245 -11.628  0.50 17.74           N
ATOM   2510  CA AGLU B  36     -11.675  -4.801 -11.782  0.50 18.22           C
ATOM   2511  CA BGLU B  36     -11.592  -4.795 -11.905  0.50 17.68           C
ATOM   2512  C  AGLU B  36     -12.340  -5.835 -12.667  0.50 17.76           C
ATOM   2513  C  BGLU B  36     -12.276  -5.966 -12.627  0.50 17.38           C
ATOM   2514  O  AGLU B  36     -11.850  -6.121 -13.750  0.50 17.38           O
ATOM   2515  O  BGLU B  36     -11.707  -6.533 -13.540  0.50 17.66           O
ATOM   2516  CB AGLU B  36     -11.823  -3.412 -12.426  0.50 18.86           C
ATOM   2517  CB BGLU B  36     -11.531  -3.536 -12.800  0.50 17.72           C
ATOM   2518  CG AGLU B  36     -13.280  -3.148 -12.947  0.50 22.00           C
ATOM   2519  CG BGLU B  36     -10.701  -2.371 -12.256  0.50 18.55           C
ATOM   2520  CD AGLU B  36     -13.422  -1.859 -13.784  0.50 26.49           C
ATOM   2521  CD BGLU B  36     -10.821  -1.075 -13.113  0.50 21.45           C
ATOM   2522  OE1AGLU B  36     -13.901  -0.825 -13.256  0.50 25.16           O
ATOM   2523  OE1BGLU B  36     -11.129  -1.136 -14.320  0.50 24.36           O
ATOM   2524  OE2AGLU B  36     -13.056  -1.887 -14.983  0.50 29.16           O
ATOM   2525  OE2BGLU B  36     -10.629   0.013 -12.564  0.50 24.41           O
ATOM   2526  N   ILE B  37     -13.477  -6.341 -12.210  1.00 17.05           N
ATOM   2527  CA  ILE B  37     -14.184  -7.420 -12.874  1.00 18.24           C
ATOM   2528  C   ILE B  37     -15.609  -6.951 -13.150  1.00 18.89           C
ATOM   2529  O   ILE B  37     -16.279  -6.437 -12.243  1.00 19.79           O
ATOM   2530  CB  ILE B  37     -14.264  -8.583 -11.908  1.00 18.79           C
ATOM   2531  CG1 ILE B  37     -12.883  -9.099 -11.577  1.00 17.42           C
ATOM   2532  CG2 ILE B  37     -15.231  -9.729 -12.421  1.00 18.10           C
ATOM   2533  CD1 ILE B  37     -12.870 -10.077 -10.443  1.00 20.38           C
ATOM   2534  N   GLN B  38     -16.073  -7.159 -14.377  1.00 17.64           N
ATOM   2535  CA  GLN B  38     -17.443  -6.824 -14.778  1.00 18.18           C
ATOM   2536  C   GLN B  38     -18.055  -8.092 -15.388  1.00 17.41           C
ATOM   2537  O   GLN B  38     -17.338  -8.944 -15.957  1.00 19.50           O
ATOM   2538  CB  GLN B  38     -17.448  -5.708 -15.834  1.00 18.62           C
ATOM   2539  CG  GLN B  38     -17.210  -4.287 -15.298  1.00 24.00           C
ATOM   2540  CD  GLN B  38     -17.019  -3.265 -16.443  1.00 30.74           C
ATOM   2541  OE1 GLN B  38     -17.226  -3.595 -17.616  1.00 34.83           O
ATOM   2542  NE2 GLN B  38     -16.626  -2.024 -16.110  1.00 34.15           N
ATOM   2543  N   MET B  39     -19.354  -8.251 -15.238  1.00 15.48           N
ATOM   2544  CA  MET B  39     -20.051  -9.317 -15.980  1.00 16.73           C
ATOM   2545  C   MET B  39     -20.918  -8.608 -16.982  1.00 16.47           C
ATOM   2546  O   MET B  39     -21.445  -7.492 -16.690  1.00 18.03           O
ATOM   2547  CB  MET B  39     -20.878 -10.177 -15.018  1.00 14.90           C
ATOM   2548  CG  MET B  39     -19.919 -10.988 -14.122  1.00 19.55           C
ATOM   2549  SD  MET B  39     -20.659 -12.188 -13.032  1.00 20.15           S
ATOM   2550  CE  MET B  39     -20.928 -13.550 -14.177  1.00 19.62           C
ATOM   2551  N   LEU B  40     -21.018  -9.192 -18.195  1.00 16.30           N
ATOM   2552  CA  LEU B  40     -21.616  -8.495 -19.321  1.00 15.09           C
ATOM   2553  C   LEU B  40     -22.790  -9.326 -19.807  1.00 16.23           C
ATOM   2554  O   LEU B  40     -22.699 -10.581 -19.824  1.00 15.87           O
ATOM   2555  CB  LEU B  40     -20.625  -8.382 -20.495  1.00 16.21           C
ATOM   2556  CG  LEU B  40     -19.271  -7.701 -20.170  1.00 18.90           C
ATOM   2557  CD1 LEU B  40     -18.469  -7.448 -21.491  1.00 19.81           C
ATOM   2558  CD2 LEU B  40     -19.543  -6.394 -19.452  1.00 21.09           C
ATOM   2559  N   LYS B  41     -23.888  -8.647 -20.177  1.00 15.32           N
ATOM   2560  CA  LYS B  41     -25.000  -9.268 -20.899  1.00 16.32           C
ATOM   2561  C   LYS B  41     -25.136  -8.522 -22.237  1.00 16.45           C
ATOM   2562  O   LYS B  41     -25.299  -7.302 -22.255  1.00 15.38           O
ATOM   2563  CB  LYS B  41     -26.299  -9.192 -20.107  1.00 15.78           C
ATOM   2564  CG  LYS B  41     -27.508  -9.706 -20.893  1.00 19.11           C
ATOM   2565  CD  LYS B  41     -28.752  -9.710 -20.037  1.00 20.67           C
ATOM   2566  CE  LYS B  41     -29.970 -10.135 -20.865  1.00 27.04           C
ATOM   2567  NZ  LYS B  41     -31.100 -10.467 -19.971  1.00 29.53           N
ATOM   2568  N   ASN B  42     -25.017  -9.234 -23.344  1.00 16.81           N
ATOM   2569  CA  ASN B  42     -24.943  -8.566 -24.627  1.00 17.64           C
ATOM   2570  C   ASN B  42     -23.914  -7.402 -24.687  1.00 18.72           C
ATOM   2571  O   ASN B  42     -24.166  -6.375 -25.299  1.00 20.35           O
ATOM   2572  CB  ASN B  42     -26.371  -8.155 -25.035  1.00 16.50           C
ATOM   2573  CG  ASN B  42     -27.299  -9.360 -25.088  1.00 19.71           C
ATOM   2574  OD1 ASN B  42     -26.918 -10.422 -25.612  1.00 18.61           O
ATOM   2575  ND2 ASN B  42     -28.490  -9.240 -24.519  1.00 20.49           N
ATOM   2576  N   GLY B  43     -22.761  -7.591 -24.061  1.00 20.62           N
ATOM   2577  CA  GLY B  43     -21.669  -6.633 -24.177  1.00 20.30           C
ATOM   2578  C   GLY B  43     -21.794  -5.448 -23.243  1.00 21.59           C
ATOM   2579  O   GLY B  43     -20.858  -4.609 -23.173  1.00 21.55           O
ATOM   2580  N   LYS B  44     -22.902  -5.395 -22.491  1.00 20.55           N
ATOM   2581  CA  LYS B  44     -23.179  -4.324 -21.522  1.00 21.71           C
ATOM   2582  C   LYS B  44     -23.036  -4.785 -20.070  1.00 20.63           C
ATOM   2583  O   LYS B  44     -23.444  -5.895 -19.717  1.00 20.48           O
ATOM   2584  CB  LYS B  44     -24.579  -3.758 -21.681  1.00 21.63           C
ATOM   2585  CG  LYS B  44     -24.798  -2.965 -22.971  1.00 27.06           C
ATOM   2586  CD  LYS B  44     -26.204  -3.236 -23.516  1.00 34.45           C
ATOM   2587  CE  LYS B  44     -26.770  -2.036 -24.262  1.00 34.29           C
ATOM   2588  NZ  LYS B  44     -28.211  -2.313 -24.594  1.00 38.55           N
ATOM   2589  N   LYS B  45     -22.487  -3.896 -19.244  1.00 21.00           N
ATOM   2590  CA  LYS B  45     -22.206  -4.157 -17.837  1.00 20.64           C
ATOM   2591  C   LYS B  45     -23.483  -4.459 -17.052  1.00 20.54           C
ATOM   2592  O   LYS B  45     -24.466  -3.719 -17.122  1.00 20.60           O
ATOM   2593  CB  LYS B  45     -21.486  -2.929 -17.228  1.00 20.57           C
ATOM   2594  CG  LYS B  45     -21.232  -3.037 -15.727  1.00 26.02           C
ATOM   2595  CD  LYS B  45     -20.783  -1.622 -15.227  1.00 30.90           C
ATOM   2596  CE  LYS B  45     -20.040  -1.673 -13.917  1.00 37.12           C
ATOM   2597  NZ  LYS B  45     -20.864  -2.411 -12.939  1.00 39.07           N
ATOM   2598  N   ILE B  46     -23.494  -5.575 -16.336  1.00 19.56           N
ATOM   2599  CA  ILE B  46     -24.642  -5.977 -15.536  1.00 18.45           C
ATOM   2600  C   ILE B  46     -24.506  -5.310 -14.185  1.00 20.83           C
ATOM   2601  O   ILE B  46     -23.474  -5.401 -13.529  1.00 19.93           O
ATOM   2602  CB  ILE B  46     -24.687  -7.512 -15.338  1.00 20.01           C
ATOM   2603  CG1 ILE B  46     -24.996  -8.226 -16.664  1.00 15.75           C
ATOM   2604  CG2 ILE B  46     -25.794  -7.903 -14.268  1.00 16.32           C
ATOM   2605  CD1 ILE B  46     -24.611  -9.730 -16.577  1.00 13.66           C
ATOM   2606  N   PRO B  47     -25.563  -4.617 -13.772  1.00 23.71           N
ATOM   2607  CA  PRO B  47     -25.564  -3.787 -12.560  1.00 25.12           C
ATOM   2608  C   PRO B  47     -25.318  -4.561 -11.292  1.00 26.00           C
ATOM   2609  O   PRO B  47     -24.469  -4.156 -10.502  1.00 26.99           O
ATOM   2610  CB  PRO B  47     -26.989  -3.217 -12.531  1.00 25.76           C
ATOM   2611  CG  PRO B  47     -27.810  -4.197 -13.435  1.00 25.54           C
ATOM   2612  CD  PRO B  47     -26.842  -4.534 -14.516  1.00 24.04           C
ATOM   2613  N   LYS B  48     -26.038  -5.636 -11.001  1.00 25.93           N
ATOM   2614  CA  LYS B  48     -25.933  -5.967  -9.540  1.00 27.97           C
ATOM   2615  C   LYS B  48     -24.870  -6.977  -9.033  1.00 27.52           C
ATOM   2616  O   LYS B  48     -25.019  -7.552  -7.952  1.00 29.49           O
ATOM   2617  CB  LYS B  48     -27.300  -6.215  -8.913  1.00 29.09           C
ATOM   2618  CG  LYS B  48     -27.885  -4.894  -8.435  1.00 32.28           C
ATOM   2619  CD  LYS B  48     -29.379  -4.909  -8.368  1.00 36.86           C
ATOM   2620  CE  LYS B  48     -29.877  -3.747  -7.516  1.00 37.87           C
ATOM   2621  NZ  LYS B  48     -31.334  -4.004  -7.310  1.00 43.77           N
ATOM   2622  N   VAL B  49     -23.769  -7.124  -9.750  1.00 25.21           N
ATOM   2623  CA  VAL B  49     -22.924  -8.285  -9.541  1.00 21.73           C
ATOM   2624  C   VAL B  49     -22.392  -8.340  -8.095  1.00 22.38           C
ATOM   2625  O   VAL B  49     -21.887  -7.348  -7.594  1.00 22.52           O
ATOM   2626  CB  VAL B  49     -21.756  -8.213 -10.518  1.00 21.92           C
ATOM   2627  CG1 VAL B  49     -20.826  -9.425 -10.319  1.00 17.57           C
ATOM   2628  CG2 VAL B  49     -22.317  -8.098 -12.021  1.00 19.23           C
ATOM   2629  N   GLU B  50     -22.428  -9.496  -7.458  1.00 19.91           N
ATOM   2630  CA  GLU B  50     -21.916  -9.662  -6.066  1.00 20.73           C
ATOM   2631  C   GLU B  50     -20.570 -10.318  -6.134  1.00 19.54           C
ATOM   2632  O   GLU B  50     -20.281 -11.123  -7.043  1.00 18.00           O
ATOM   2633  CB  GLU B  50     -22.833 -10.601  -5.265  1.00 21.58           C
ATOM   2634  CG  GLU B  50     -24.208  -9.894  -4.810  1.00 24.64           C
ATOM   2635  CD  GLU B  50     -24.030  -9.000  -3.595  1.00 32.62           C
ATOM   2636  OE1 GLU B  50     -22.977  -9.108  -2.892  1.00 34.31           O
ATOM   2637  OE2 GLU B  50     -24.953  -8.177  -3.320  1.00 39.18           O
ATOM   2638  N   MET B  51     -19.693  -9.920  -5.239  1.00 18.30           N
ATOM   2639  CA  MET B  51     -18.359 -10.470  -5.234  1.00 20.68           C
ATOM   2640  C   MET B  51     -18.048 -11.121  -3.895  1.00 20.01           C
ATOM   2641  O   MET B  51     -18.463 -10.644  -2.806  1.00 19.52           O
ATOM   2642  CB  MET B  51     -17.351  -9.339  -5.480  1.00 21.23           C
ATOM   2643  CG  MET B  51     -17.749  -8.469  -6.634  1.00 28.20           C
ATOM   2644  SD  MET B  51     -16.810  -9.043  -8.037  1.00 32.10           S
ATOM   2645  CE  MET B  51     -17.493  -7.987  -9.328  1.00 29.69           C
ATOM   2646  N   SER B  52     -17.221 -12.153  -3.927  1.00 17.13           N
ATOM   2647  CA  SER B  52     -16.702 -12.733  -2.696  1.00 18.19           C
ATOM   2648  C   SER B  52     -15.606 -11.829  -2.198  1.00 17.77           C
ATOM   2649  O   SER B  52     -15.122 -10.893  -2.924  1.00 17.48           O
ATOM   2650  CB  SER B  52     -16.085 -14.151  -2.979  1.00 18.07           C
ATOM   2651  OG  SER B  52     -14.919 -14.101  -3.781  1.00 19.63           O
ATOM   2652  N   ASP B  53     -15.156 -12.083  -0.963  1.00 17.53           N
ATOM   2653  CA  ASP B  53     -14.009 -11.322  -0.471  1.00 17.84           C
ATOM   2654  C   ASP B  53     -12.816 -11.905  -1.263  1.00 20.17           C
ATOM   2655  O   ASP B  53     -12.813 -13.105  -1.594  1.00 22.01           O
ATOM   2656  CB  ASP B  53     -13.743 -11.600   1.018  1.00 18.35           C
ATOM   2657  CG  ASP B  53     -14.836 -11.098   1.870  1.00 19.36           C
ATOM   2658  OD1 ASP B  53     -15.434 -10.046   1.519  1.00 23.50           O
ATOM   2659  OD2 ASP B  53     -15.142 -11.655   2.902  1.00 21.82           O
ATOM   2660  N   MET B  54     -11.881 -11.051  -1.589  1.00 17.98           N
ATOM   2661  CA  MET B  54     -10.645 -11.585  -2.197  1.00 18.98           C
ATOM   2662  C   MET B  54      -9.909 -12.468  -1.201  1.00 16.82           C
ATOM   2663  O   MET B  54      -9.886 -12.249   0.040  1.00 17.05           O
ATOM   2664  CB  MET B  54      -9.679 -10.532  -2.664  1.00 19.60           C
ATOM   2665  CG  MET B  54      -8.865 -11.179  -3.952  1.00 21.58           C
ATOM   2666  SD  MET B  54      -7.913  -9.930  -4.422  1.00 30.27           S
ATOM   2667  CE  MET B  54      -9.056  -8.976  -5.437  1.00 25.48           C
ATOM   2668  N   SER B  55      -9.289 -13.484  -1.741  1.00 16.40           N
ATOM   2669  CA  SER B  55      -8.547 -14.381  -0.889  1.00 17.34           C
ATOM   2670  C   SER B  55      -7.366 -14.886  -1.730  1.00 15.17           C
ATOM   2671  O   SER B  55      -7.143 -14.321  -2.791  1.00 15.43           O
ATOM   2672  CB  SER B  55      -9.501 -15.528  -0.539  1.00 18.62           C
ATOM   2673  OG  SER B  55      -8.904 -16.412   0.394  1.00 22.14           O
ATOM   2674  N   PHE B  56      -6.541 -15.785  -1.178  1.00 14.92           N
ATOM   2675  CA  PHE B  56      -5.410 -16.274  -1.939  1.00 15.73           C
ATOM   2676  C   PHE B  56      -5.156 -17.725  -1.655  1.00 15.37           C
ATOM   2677  O   PHE B  56      -5.556 -18.255  -0.581  1.00 15.59           O
ATOM   2678  CB  PHE B  56      -4.152 -15.384  -1.798  1.00 13.94           C
ATOM   2679  CG  PHE B  56      -3.591 -15.304  -0.406  1.00 12.45           C
ATOM   2680  CD1 PHE B  56      -2.754 -16.332   0.093  1.00 10.49           C
ATOM   2681  CD2 PHE B  56      -3.845 -14.151   0.385  1.00 13.46           C
ATOM   2682  CE1 PHE B  56      -2.172 -16.248   1.365  1.00 11.04           C
ATOM   2683  CE2 PHE B  56      -3.223 -14.045   1.679  1.00 14.03           C
ATOM   2684  CZ  PHE B  56      -2.439 -15.124   2.182  1.00 11.91           C
ATOM   2685  N   SER B  57      -4.476 -18.369  -2.604  1.00 17.71           N
ATOM   2686  CA  SER B  57      -4.270 -19.813  -2.600  1.00 20.87           C
ATOM   2687  C   SER B  57      -2.948 -20.153  -1.965  1.00 20.83           C
ATOM   2688  O   SER B  57      -2.154 -19.252  -1.644  1.00 20.21           O
ATOM   2689  CB  SER B  57      -4.149 -20.324  -4.045  1.00 20.46           C
ATOM   2690  OG  SER B  57      -5.367 -20.020  -4.711  1.00 26.62           O
ATOM   2691  N   LYS B  58      -2.687 -21.451  -1.815  1.00 22.36           N
ATOM   2692  CA  LYS B  58      -1.343 -21.921  -1.347  1.00 22.01           C
ATOM   2693  C   LYS B  58      -0.160 -21.341  -2.088  1.00 21.60           C
ATOM   2694  O   LYS B  58       0.892 -21.034  -1.468  1.00 21.41           O
ATOM   2695  CB  LYS B  58      -1.280 -23.461  -1.393  1.00 24.39           C
ATOM   2696  CG  LYS B  58      -0.167 -24.070  -0.526  1.00 30.65           C
ATOM   2697  CD  LYS B  58      -0.092 -25.609  -0.713  1.00 40.55           C
ATOM   2698  CE  LYS B  58      -0.176 -26.313   0.663  1.00 44.79           C
ATOM   2699  NZ  LYS B  58       0.190 -27.752   0.589  1.00 48.83           N
ATOM   2700  N   ASP B  59      -0.287 -21.126  -3.371  1.00 20.68           N
ATOM   2701  CA  ASP B  59       0.828 -20.523  -4.091  1.00 19.74           C
ATOM   2702  C   ASP B  59       0.894 -19.018  -4.022  1.00 18.67           C
ATOM   2703  O   ASP B  59       1.716 -18.423  -4.749  1.00 17.92           O
ATOM   2704  CB  ASP B  59       0.894 -21.039  -5.577  1.00 22.03           C
ATOM   2705  CG  ASP B  59      -0.245 -20.498  -6.415  1.00 26.85           C
ATOM   2706  OD1 ASP B  59      -1.039 -19.687  -5.885  1.00 22.63           O
ATOM   2707  OD2 ASP B  59      -0.423 -20.887  -7.601  1.00 30.89           O
ATOM   2708  N   TRP B  60       0.061 -18.402  -3.135  1.00 15.44           N
ATOM   2709  CA  TRP B  60       0.035 -16.960  -2.895  1.00 14.95           C
ATOM   2710  C   TRP B  60      -0.729 -16.107  -3.966  1.00 13.63           C
ATOM   2711  O   TRP B  60      -0.918 -14.914  -3.795  1.00 14.96           O
ATOM   2712  CB  TRP B  60       1.445 -16.396  -2.681  1.00 15.58           C
ATOM   2713  CG  TRP B  60       2.223 -17.100  -1.563  1.00 11.96           C
ATOM   2714  CD1 TRP B  60       3.170 -18.079  -1.713  1.00 13.96           C
ATOM   2715  CD2 TRP B  60       2.097 -16.868  -0.175  1.00 12.28           C
ATOM   2716  NE1 TRP B  60       3.655 -18.477  -0.482  1.00 13.39           N
ATOM   2717  CE2 TRP B  60       2.990 -17.768   0.492  1.00 13.33           C
ATOM   2718  CE3 TRP B  60       1.234 -16.048   0.599  1.00 11.85           C
ATOM   2719  CZ2 TRP B  60       3.125 -17.825   1.873  1.00 11.49           C
ATOM   2720  CZ3 TRP B  60       1.391 -16.049   2.009  1.00 11.33           C
ATOM   2721  CH2 TRP B  60       2.339 -16.958   2.650  1.00 12.51           C
ATOM   2722  N   SER B  61      -1.177 -16.698  -5.041  1.00 16.77           N
ATOM   2723  CA  SER B  61      -1.888 -15.880  -6.019  1.00 16.67           C
ATOM   2724  C   SER B  61      -3.311 -15.730  -5.513  1.00 15.74           C
ATOM   2725  O   SER B  61      -3.874 -16.568  -4.802  1.00 16.15           O
ATOM   2726  CB  SER B  61      -1.886 -16.550  -7.414  1.00 17.58           C
ATOM   2727  OG  SER B  61      -2.604 -17.796  -7.369  1.00 22.30           O
ATOM   2728  N   PHE B  62      -3.927 -14.680  -5.993  1.00 14.98           N
ATOM   2729  CA  PHE B  62      -5.176 -14.245  -5.494  1.00 14.03           C
ATOM   2730  C   PHE B  62      -6.321 -14.840  -6.283  1.00 16.16           C
ATOM   2731  O   PHE B  62      -6.152 -15.232  -7.448  1.00 16.55           O
ATOM   2732  CB  PHE B  62      -5.225 -12.719  -5.661  1.00 13.30           C
ATOM   2733  CG  PHE B  62      -4.306 -11.975  -4.623  1.00 14.44           C
ATOM   2734  CD1 PHE B  62      -2.975 -11.630  -4.948  1.00 14.57           C
ATOM   2735  CD2 PHE B  62      -4.762 -11.752  -3.295  1.00 12.01           C
ATOM   2736  CE1 PHE B  62      -2.154 -11.065  -3.981  1.00 17.60           C
ATOM   2737  CE2 PHE B  62      -3.890 -11.124  -2.359  1.00 15.04           C
ATOM   2738  CZ  PHE B  62      -2.610 -10.818  -2.709  1.00 17.94           C
ATOM   2739  N   TYR B  63      -7.476 -14.893  -5.654  1.00 14.64           N
ATOM   2740  CA  TYR B  63      -8.683 -15.295  -6.415  1.00 15.47           C
ATOM   2741  C   TYR B  63      -9.895 -14.593  -5.878  1.00 18.30           C
ATOM   2742  O   TYR B  63      -9.939 -14.143  -4.705  1.00 17.49           O
ATOM   2743  CB  TYR B  63      -8.853 -16.816  -6.386  1.00 14.19           C
ATOM   2744  CG  TYR B  63      -9.061 -17.434  -5.013  1.00 16.42           C
ATOM   2745  CD1 TYR B  63     -10.341 -17.428  -4.438  1.00 21.21           C
ATOM   2746  CD2 TYR B  63      -8.029 -18.070  -4.345  1.00 19.28           C
ATOM   2747  CE1 TYR B  63     -10.544 -17.975  -3.155  1.00 25.31           C
ATOM   2748  CE2 TYR B  63      -8.231 -18.705  -3.038  1.00 19.00           C
ATOM   2749  CZ  TYR B  63      -9.493 -18.637  -2.492  1.00 23.57           C
ATOM   2750  OH  TYR B  63      -9.730 -19.139  -1.242  1.00 28.77           O
ATOM   2751  N   ILE B  64     -10.927 -14.572  -6.694  1.00 16.66           N
ATOM   2752  CA  ILE B  64     -12.183 -13.954  -6.292  1.00 16.55           C
ATOM   2753  C   ILE B  64     -13.276 -14.509  -7.183  1.00 16.40           C
ATOM   2754  O   ILE B  64     -13.028 -14.840  -8.344  1.00 16.20           O
ATOM   2755  CB  ILE B  64     -12.111 -12.405  -6.417  1.00 18.92           C
ATOM   2756  CG1 ILE B  64     -13.335 -11.716  -5.845  1.00 21.64           C
ATOM   2757  CG2 ILE B  64     -11.917 -12.008  -7.815  1.00 19.54           C
ATOM   2758  CD1 ILE B  64     -13.005 -10.192  -5.409  1.00 23.33           C
ATOM   2759  N   LEU B  65     -14.467 -14.610  -6.597  1.00 15.92           N
ATOM   2760  CA  LEU B  65     -15.659 -15.155  -7.308  1.00 14.41           C
ATOM   2761  C   LEU B  65     -16.698 -14.038  -7.460  1.00 15.94           C
ATOM   2762  O   LEU B  65     -17.085 -13.426  -6.457  1.00 16.17           O
ATOM   2763  CB  LEU B  65     -16.257 -16.332  -6.493  1.00 15.06           C
ATOM   2764  CG  LEU B  65     -17.525 -16.940  -7.142  1.00 13.74           C
ATOM   2765  CD1 LEU B  65     -17.179 -17.594  -8.504  1.00 12.93           C
ATOM   2766  CD2 LEU B  65     -18.062 -18.006  -6.175  1.00 17.16           C
ATOM   2767  N   ALA B  66     -17.164 -13.810  -8.718  1.00 13.77           N
ATOM   2768  CA  ALA B  66     -18.222 -12.865  -9.016  1.00 14.69           C
ATOM   2769  C   ALA B  66     -19.417 -13.711  -9.427  1.00 15.05           C
ATOM   2770  O   ALA B  66     -19.240 -14.822  -9.988  1.00 15.53           O
ATOM   2771  CB  ALA B  66     -17.816 -11.931 -10.184  1.00 14.83           C
ATOM   2772  N   HIS B  67     -20.624 -13.232  -9.155  1.00 14.56           N
ATOM   2773  CA  HIS B  67     -21.783 -13.983  -9.627  1.00 14.88           C
ATOM   2774  C   HIS B  67     -22.957 -13.046  -9.800  1.00 16.07           C
ATOM   2775  O   HIS B  67     -23.037 -12.015  -9.146  1.00 15.04           O
ATOM   2776  CB  HIS B  67     -22.155 -15.157  -8.693  1.00 14.15           C
ATOM   2777  CG  HIS B  67     -22.779 -14.753  -7.374  1.00 17.95           C
ATOM   2778  ND1 HIS B  67     -22.023 -14.343  -6.301  1.00 19.20           N
ATOM   2779  CD2 HIS B  67     -24.075 -14.673  -6.974  1.00 20.97           C
ATOM   2780  CE1 HIS B  67     -22.830 -14.018  -5.293  1.00 22.19           C
ATOM   2781  NE2 HIS B  67     -24.075 -14.220  -5.673  1.00 21.82           N
ATOM   2782  N   THR B  68     -23.838 -13.458 -10.691  1.00 13.18           N
ATOM   2783  CA  THR B  68     -24.998 -12.652 -10.959  1.00 16.20           C
ATOM   2784  C   THR B  68     -26.173 -13.547 -11.299  1.00 16.03           C
ATOM   2785  O   THR B  68     -26.000 -14.613 -11.826  1.00 15.50           O
ATOM   2786  CB  THR B  68     -24.725 -11.630 -12.086  1.00 16.10           C
ATOM   2787  OG1 THR B  68     -25.858 -10.758 -12.175  1.00 21.77           O
ATOM   2788  CG2 THR B  68     -24.567 -12.335 -13.488  1.00 17.80           C
ATOM   2789  N   GLU B  69     -27.388 -13.111 -10.964  1.00 17.00           N
ATOM   2790  CA  GLU B  69     -28.572 -13.827 -11.469  1.00 17.71           C
ATOM   2791  C   GLU B  69     -28.600 -13.662 -12.986  1.00 17.91           C
ATOM   2792  O   GLU B  69     -28.196 -12.602 -13.531  1.00 16.41           O
ATOM   2793  CB  GLU B  69     -29.845 -13.192 -10.890  1.00 18.67           C
ATOM   2794  CG  GLU B  69     -29.845 -13.129  -9.424  1.00 24.77           C
ATOM   2795  CD  GLU B  69     -31.093 -12.530  -8.949  1.00 31.95           C
ATOM   2796  OE1 GLU B  69     -31.433 -12.741  -7.771  1.00 37.25           O
ATOM   2797  OE2 GLU B  69     -31.747 -11.840  -9.772  1.00 37.79           O
ATOM   2798  N   PHE B  70     -29.045 -14.704 -13.699  1.00 17.82           N
ATOM   2799  CA  PHE B  70     -29.188 -14.594 -15.145  1.00 17.22           C
ATOM   2800  C   PHE B  70     -30.239 -15.603 -15.599  1.00 16.81           C
ATOM   2801  O   PHE B  70     -30.494 -16.580 -14.904  1.00 15.69           O
ATOM   2802  CB  PHE B  70     -27.814 -14.753 -15.879  1.00 18.00           C
ATOM   2803  CG  PHE B  70     -27.414 -16.202 -16.222  1.00 18.09           C
ATOM   2804  CD1 PHE B  70     -27.341 -17.212 -15.247  1.00 17.30           C
ATOM   2805  CD2 PHE B  70     -27.041 -16.511 -17.539  1.00 16.37           C
ATOM   2806  CE1 PHE B  70     -26.905 -18.463 -15.595  1.00 16.74           C
ATOM   2807  CE2 PHE B  70     -26.583 -17.797 -17.886  1.00 15.23           C
ATOM   2808  CZ  PHE B  70     -26.528 -18.764 -16.875  1.00 16.86           C
ATOM   2809  N   THR B  71     -30.864 -15.340 -16.752  1.00 16.61           N
ATOM   2810  CA  THR B  71     -31.776 -16.296 -17.408  1.00 18.60           C
ATOM   2811  C   THR B  71     -31.248 -16.509 -18.794  1.00 20.23           C
ATOM   2812  O   THR B  71     -31.271 -15.595 -19.624  1.00 22.64           O
ATOM   2813  CB  THR B  71     -33.231 -15.739 -17.463  1.00 19.29           C
ATOM   2814  OG1 THR B  71     -33.639 -15.398 -16.148  1.00 19.29           O
ATOM   2815  CG2 THR B  71     -34.214 -16.763 -18.003  1.00 19.58           C
ATOM   2816  N   PRO B  72     -30.663 -17.659 -19.029  1.00 20.40           N
ATOM   2817  CA  PRO B  72     -30.113 -17.857 -20.350  1.00 20.72           C
ATOM   2818  C   PRO B  72     -31.265 -17.938 -21.334  1.00 20.87           C
ATOM   2819  O   PRO B  72     -32.349 -18.427 -20.992  1.00 20.04           O
ATOM   2820  CB  PRO B  72     -29.488 -19.259 -20.263  1.00 22.95           C
ATOM   2821  CG  PRO B  72     -29.884 -19.845 -18.934  1.00 22.45           C
ATOM   2822  CD  PRO B  72     -30.340 -18.735 -18.043  1.00 18.64           C
ATOM   2823  N   THR B  73     -31.012 -17.479 -22.544  1.00 20.12           N
ATOM   2824  CA  THR B  73     -31.935 -17.655 -23.647  1.00 21.89           C
ATOM   2825  C   THR B  73     -31.061 -17.596 -24.889  1.00 22.92           C
ATOM   2826  O   THR B  73     -29.869 -17.247 -24.804  1.00 22.53           O
ATOM   2827  CB  THR B  73     -32.914 -16.498 -23.777  1.00 22.67           C
ATOM   2828  OG1 THR B  73     -32.204 -15.422 -24.362  1.00 25.37           O
ATOM   2829  CG2 THR B  73     -33.461 -16.007 -22.448  1.00 23.30           C
ATOM   2830  N   GLU B  74     -31.646 -17.863 -26.060  1.00 24.19           N
ATOM   2831  CA  GLU B  74     -30.815 -18.038 -27.247  1.00 23.49           C
ATOM   2832  C   GLU B  74     -30.779 -16.783 -28.032  1.00 23.12           C
ATOM   2833  O   GLU B  74     -30.567 -16.804 -29.248  1.00 23.90           O
ATOM   2834  CB  GLU B  74     -31.324 -19.220 -28.067  1.00 26.22           C
ATOM   2835  CG  GLU B  74     -31.215 -20.560 -27.304  1.00 29.15           C
ATOM   2836  CD  GLU B  74     -29.805 -20.920 -26.867  1.00 36.46           C
ATOM   2837  OE1 GLU B  74     -28.877 -20.060 -26.927  1.00 41.58           O
ATOM   2838  OE2 GLU B  74     -29.614 -22.084 -26.488  1.00 37.85           O
ATOM   2839  N   THR B  75     -31.031 -15.672 -27.358  1.00 21.19           N
ATOM   2840  CA  THR B  75     -30.740 -14.423 -27.955  1.00 21.69           C
ATOM   2841  C   THR B  75     -29.847 -13.604 -27.094  1.00 20.51           C
ATOM   2842  O   THR B  75     -29.672 -12.428 -27.375  1.00 21.83           O
ATOM   2843  CB  THR B  75     -32.019 -13.588 -28.193  1.00 24.39           C
ATOM   2844  OG1 THR B  75     -32.763 -13.529 -26.957  1.00 27.82           O
ATOM   2845  CG2 THR B  75     -32.848 -14.208 -29.277  1.00 22.24           C
ATOM   2846  N   ASP B  76     -29.284 -14.163 -26.019  1.00 17.95           N
ATOM   2847  CA  ASP B  76     -28.435 -13.308 -25.175  1.00 17.63           C
ATOM   2848  C   ASP B  76     -27.082 -13.936 -25.003  1.00 16.73           C
ATOM   2849  O   ASP B  76     -27.026 -15.145 -24.767  1.00 15.10           O
ATOM   2850  CB  ASP B  76     -29.006 -13.202 -23.735  1.00 17.43           C
ATOM   2851  CG  ASP B  76     -30.375 -12.532 -23.704  1.00 21.37           C
ATOM   2852  OD1 ASP B  76     -30.457 -11.387 -24.141  1.00 24.16           O
ATOM   2853  OD2 ASP B  76     -31.375 -13.135 -23.315  1.00 25.34           O
ATOM   2854  N   THR B  77     -26.021 -13.128 -25.022  1.00 16.41           N
ATOM   2855  CA  THR B  77     -24.672 -13.607 -24.658  1.00 14.45           C
ATOM   2856  C   THR B  77     -24.273 -13.090 -23.277  1.00 14.73           C
ATOM   2857  O   THR B  77     -24.817 -12.090 -22.827  1.00 13.85           O
ATOM   2858  CB  THR B  77     -23.561 -13.077 -25.645  1.00 15.55           C
ATOM   2859  OG1 THR B  77     -23.485 -11.651 -25.574  1.00 15.25           O
ATOM   2860  CG2 THR B  77     -23.928 -13.396 -27.077  1.00 15.04           C
ATOM   2861  N   TYR B  78     -23.315 -13.773 -22.644  1.00 13.69           N
ATOM   2862  CA  TYR B  78     -22.872 -13.418 -21.278  1.00 15.15           C
ATOM   2863  C   TYR B  78     -21.389 -13.521 -21.258  1.00 16.06           C
ATOM   2864  O   TYR B  78     -20.843 -14.417 -21.917  1.00 14.98           O
ATOM   2865  CB  TYR B  78     -23.447 -14.404 -20.247  1.00 16.12           C
ATOM   2866  CG  TYR B  78     -24.912 -14.162 -20.113  1.00 17.54           C
ATOM   2867  CD1 TYR B  78     -25.837 -14.914 -20.882  1.00 15.35           C
ATOM   2868  CD2 TYR B  78     -25.394 -13.117 -19.294  1.00 18.44           C
ATOM   2869  CE1 TYR B  78     -27.191 -14.650 -20.785  1.00 19.89           C
ATOM   2870  CE2 TYR B  78     -26.764 -12.874 -19.193  1.00 20.07           C
ATOM   2871  CZ  TYR B  78     -27.642 -13.644 -19.933  1.00 20.06           C
ATOM   2872  OH  TYR B  78     -29.000 -13.410 -19.889  1.00 22.29           O
ATOM   2873  N   ALA B  79     -20.738 -12.610 -20.522  1.00 14.84           N
ATOM   2874  CA  ALA B  79     -19.348 -12.639 -20.484  1.00 14.23           C
ATOM   2875  C   ALA B  79     -18.823 -12.089 -19.144  1.00 13.40           C
ATOM   2876  O   ALA B  79     -19.550 -11.500 -18.392  1.00 14.87           O
ATOM   2877  CB  ALA B  79     -18.758 -11.809 -21.679  1.00 13.62           C
ATOM   2878  N   CYS B  80     -17.532 -12.300 -18.933  1.00 14.10           N
ATOM   2879  CA  CYS B  80     -16.848 -11.737 -17.757  1.00 16.34           C
ATOM   2880  C   CYS B  80     -15.622 -11.017 -18.262  1.00 15.06           C
ATOM   2881  O   CYS B  80     -14.827 -11.595 -19.051  1.00 18.52           O
ATOM   2882  CB  CYS B  80     -16.483 -12.919 -16.845  1.00 13.84           C
ATOM   2883  SG  CYS B  80     -15.875 -12.231 -15.245  1.00 19.00           S
ATOM   2884  N   ARG B  81     -15.480  -9.737 -17.920  1.00 14.23           N
ATOM   2885  CA  ARG B  81     -14.355  -8.903 -18.421  1.00 16.05           C
ATOM   2886  C   ARG B  81     -13.577  -8.422 -17.204  1.00 17.64           C
ATOM   2887  O   ARG B  81     -14.160  -7.890 -16.248  1.00 15.84           O
ATOM   2888  CB  ARG B  81     -14.899  -7.672 -19.149  1.00 16.54           C
ATOM   2889  CG  ARG B  81     -13.850  -6.785 -19.805  1.00 17.56           C
ATOM   2890  CD  ARG B  81     -14.518  -5.918 -20.875  1.00 24.40           C
ATOM   2891  NE  ARG B  81     -15.289  -4.866 -20.234  1.00 30.36           N
ATOM   2892  CZ  ARG B  81     -16.231  -4.159 -20.867  1.00 35.86           C
ATOM   2893  NH1 ARG B  81     -16.510  -4.418 -22.149  1.00 33.16           N
ATOM   2894  NH2 ARG B  81     -16.881  -3.185 -20.229  1.00 36.51           N
ATOM   2895  N   VAL B  82     -12.259  -8.475 -17.352  1.00 18.50           N
ATOM   2896  CA  VAL B  82     -11.357  -8.178 -16.250  1.00 17.80           C
ATOM   2897  C   VAL B  82     -10.301  -7.237 -16.671  1.00 16.00           C
ATOM   2898  O   VAL B  82      -9.697  -7.461 -17.725  1.00 16.92           O
ATOM   2899  CB  VAL B  82     -10.682  -9.517 -15.915  1.00 16.14           C
ATOM   2900  CG1 VAL B  82      -9.505  -9.331 -14.982  1.00 18.65           C
ATOM   2901  CG2 VAL B  82     -11.744 -10.489 -15.342  1.00 20.97           C
ATOM   2902  N   LYS B  83     -10.032  -6.185 -15.871  1.00 16.98           N
ATOM   2903  CA  LYS B  83      -8.909  -5.255 -16.131  1.00 16.16           C
ATOM   2904  C   LYS B  83      -7.878  -5.511 -15.023  1.00 16.43           C
ATOM   2905  O   LYS B  83      -8.266  -5.558 -13.840  1.00 16.59           O
ATOM   2906  CB  LYS B  83      -9.328  -3.763 -16.041  1.00 17.87           C
ATOM   2907  CG  LYS B  83     -10.438  -3.384 -17.055  1.00 21.92           C
ATOM   2908  CD  LYS B  83     -10.526  -1.845 -17.329  1.00 29.18           C
ATOM   2909  CE  LYS B  83     -11.485  -1.579 -18.537  1.00 32.38           C
ATOM   2910  NZ  LYS B  83     -11.327  -0.255 -19.239  1.00 36.37           N
ATOM   2911  N   HIS B  84      -6.611  -5.698 -15.397  1.00 17.55           N
ATOM   2912  CA  HIS B  84      -5.568  -5.973 -14.392  1.00 18.40           C
ATOM   2913  C   HIS B  84      -4.253  -5.453 -14.926  1.00 18.98           C
ATOM   2914  O   HIS B  84      -4.045  -5.473 -16.153  1.00 19.38           O
ATOM   2915  CB  HIS B  84      -5.483  -7.499 -14.141  1.00 18.54           C
ATOM   2916  CG  HIS B  84      -4.530  -7.872 -13.042  1.00 19.24           C
ATOM   2917  ND1 HIS B  84      -3.245  -8.264 -13.298  1.00 18.32           N
ATOM   2918  CD2 HIS B  84      -4.679  -7.917 -11.685  1.00 15.46           C
ATOM   2919  CE1 HIS B  84      -2.616  -8.491 -12.152  1.00 19.29           C
ATOM   2920  NE2 HIS B  84      -3.469  -8.288 -11.161  1.00 16.86           N
ATOM   2921  N   ALA B  85      -3.357  -5.052 -14.022  1.00 19.12           N
ATOM   2922  CA  ALA B  85      -2.161  -4.308 -14.461  1.00 20.51           C
ATOM   2923  C   ALA B  85      -1.286  -5.182 -15.343  1.00 19.82           C
ATOM   2924  O   ALA B  85      -0.500  -4.653 -16.114  1.00 21.53           O
ATOM   2925  CB  ALA B  85      -1.365  -3.782 -13.252  1.00 20.11           C
ATOM   2926  N   SER B  86      -1.462  -6.512 -15.242  1.00 19.29           N
ATOM   2927  CA  SER B  86      -0.702  -7.531 -16.015  1.00 19.92           C
ATOM   2928  C   SER B  86      -1.006  -7.581 -17.512  1.00 22.02           C
ATOM   2929  O   SER B  86      -0.286  -8.220 -18.304  1.00 23.10           O
ATOM   2930  CB  SER B  86      -0.917  -8.935 -15.432  1.00 20.65           C
ATOM   2931  OG  SER B  86      -2.220  -9.411 -15.707  1.00 16.08           O
ATOM   2932  N   MET B  87      -2.083  -6.923 -17.910  1.00 23.08           N
ATOM   2933  CA  MET B  87      -2.555  -6.986 -19.291  1.00 23.52           C
ATOM   2934  C   MET B  87      -2.703  -5.582 -19.843  1.00 24.26           C
ATOM   2935  O   MET B  87      -3.132  -4.702 -19.125  1.00 26.29           O
ATOM   2936  CB  MET B  87      -3.927  -7.666 -19.292  1.00 22.13           C
ATOM   2937  CG  MET B  87      -3.827  -9.086 -18.828  1.00 24.73           C
ATOM   2938  SD  MET B  87      -5.401  -9.941 -18.830  1.00 26.16           S
ATOM   2939  CE  MET B  87      -6.463  -8.980 -17.812  1.00 21.10           C
ATOM   2940  N   ALA B  88      -2.373  -5.349 -21.115  1.00 25.02           N
ATOM   2941  CA  ALA B  88      -2.459  -3.977 -21.646  1.00 23.99           C
ATOM   2942  C   ALA B  88      -3.893  -3.546 -21.952  1.00 24.09           C
ATOM   2943  O   ALA B  88      -4.208  -2.347 -21.851  1.00 24.45           O
ATOM   2944  CB  ALA B  88      -1.536  -3.760 -22.859  1.00 24.66           C
ATOM   2945  N   GLU B  89      -4.757  -4.528 -22.251  1.00 23.14           N
ATOM   2946  CA  GLU B  89      -6.162  -4.336 -22.593  1.00 24.07           C
ATOM   2947  C   GLU B  89      -6.966  -5.270 -21.685  1.00 22.82           C
ATOM   2948  O   GLU B  89      -6.434  -6.260 -21.199  1.00 23.42           O
ATOM   2949  CB  GLU B  89      -6.430  -4.772 -24.043  1.00 24.40           C
ATOM   2950  CG  GLU B  89      -5.388  -4.296 -25.084  1.00 30.47           C
ATOM   2951  CD  GLU B  89      -5.615  -2.852 -25.489  1.00 36.55           C
ATOM   2952  OE1 GLU B  89      -6.369  -2.162 -24.759  1.00 39.60           O
ATOM   2953  OE2 GLU B  89      -5.065  -2.403 -26.536  1.00 39.98           O
ATOM   2954  N   PRO B  90      -8.240  -4.950 -21.438  1.00 23.27           N
ATOM   2955  CA  PRO B  90      -9.135  -5.816 -20.655  1.00 22.77           C
ATOM   2956  C   PRO B  90      -9.327  -7.156 -21.344  1.00 22.64           C
ATOM   2957  O   PRO B  90      -9.347  -7.242 -22.587  1.00 21.98           O
ATOM   2958  CB  PRO B  90     -10.478  -5.054 -20.656  1.00 23.77           C
ATOM   2959  CG  PRO B  90     -10.062  -3.578 -20.950  1.00 22.96           C
ATOM   2960  CD  PRO B  90      -8.951  -3.777 -21.978  1.00 23.68           C
ATOM   2961  N   LYS B  91      -9.467  -8.220 -20.556  1.00 20.55           N
ATOM   2962  CA  LYS B  91      -9.588  -9.524 -21.144  1.00 19.22           C
ATOM   2963  C   LYS B  91     -11.017  -9.940 -20.919  1.00 19.41           C
ATOM   2964  O   LYS B  91     -11.522  -9.852 -19.809  1.00 18.90           O
ATOM   2965  CB  LYS B  91      -8.663 -10.467 -20.386  1.00 20.11           C
ATOM   2966  CG  LYS B  91      -8.695 -11.978 -20.766  1.00 22.51           C
ATOM   2967  CD  LYS B  91      -7.973 -12.703 -19.584  1.00 28.41           C
ATOM   2968  CE  LYS B  91      -7.687 -14.164 -19.889  1.00 35.25           C
ATOM   2969  NZ  LYS B  91      -6.469 -14.602 -19.108  1.00 34.30           N
ATOM   2970  N   THR B  92     -11.683 -10.418 -21.977  1.00 16.18           N
ATOM   2971  CA  THR B  92     -13.051 -10.809 -21.822  1.00 17.36           C
ATOM   2972  C   THR B  92     -13.203 -12.257 -22.138  1.00 16.40           C
ATOM   2973  O   THR B  92     -12.705 -12.699 -23.182  1.00 17.28           O
ATOM   2974  CB  THR B  92     -13.908 -10.086 -22.802  1.00 17.06           C
ATOM   2975  OG1 THR B  92     -13.747  -8.689 -22.551  1.00 18.53           O
ATOM   2976  CG2 THR B  92     -15.353 -10.522 -22.579  1.00 16.98           C
ATOM   2977  N   VAL B  93     -13.926 -13.000 -21.303  1.00 16.42           N
ATOM   2978  CA  VAL B  93     -14.198 -14.382 -21.562  1.00 16.86           C
ATOM   2979  C   VAL B  93     -15.693 -14.626 -21.608  1.00 15.45           C
ATOM   2980  O   VAL B  93     -16.431 -14.321 -20.665  1.00 14.66           O
ATOM   2981  CB  VAL B  93     -13.580 -15.406 -20.445  1.00 16.94           C
ATOM   2982  CG1 VAL B  93     -14.251 -16.772 -20.571  1.00 21.25           C
ATOM   2983  CG2 VAL B  93     -12.051 -15.510 -20.670  1.00 19.23           C
ATOM   2984  N   TYR B  94     -16.152 -15.140 -22.759  1.00 16.41           N
ATOM   2985  CA  TYR B  94     -17.546 -15.392 -22.932  1.00 14.75           C
ATOM   2986  C   TYR B  94     -17.951 -16.742 -22.342  1.00 16.78           C
ATOM   2987  O   TYR B  94     -17.199 -17.767 -22.465  1.00 19.22           O
ATOM   2988  CB  TYR B  94     -17.980 -15.316 -24.443  1.00 13.76           C
ATOM   2989  CG  TYR B  94     -18.196 -13.885 -24.864  1.00 13.82           C
ATOM   2990  CD1 TYR B  94     -17.119 -13.056 -25.134  1.00 13.65           C
ATOM   2991  CD2 TYR B  94     -19.481 -13.331 -24.927  1.00 12.89           C
ATOM   2992  CE1 TYR B  94     -17.322 -11.729 -25.478  1.00 14.62           C
ATOM   2993  CE2 TYR B  94     -19.666 -11.982 -25.247  1.00 15.71           C
ATOM   2994  CZ  TYR B  94     -18.622 -11.220 -25.518  1.00 14.62           C
ATOM   2995  OH  TYR B  94     -18.832  -9.885 -25.848  1.00 24.23           O
ATOM   2996  N   TRP B  95     -19.121 -16.747 -21.727  1.00 16.44           N
ATOM   2997  CA  TRP B  95     -19.735 -17.970 -21.320  1.00 17.13           C
ATOM   2998  C   TRP B  95     -19.922 -18.839 -22.603  1.00 19.86           C
ATOM   2999  O   TRP B  95     -20.462 -18.344 -23.619  1.00 19.48           O
ATOM   3000  CB  TRP B  95     -21.061 -17.656 -20.749  1.00 17.74           C
ATOM   3001  CG  TRP B  95     -21.838 -18.820 -20.237  1.00 18.55           C
ATOM   3002  CD1 TRP B  95     -21.377 -19.864 -19.428  1.00 17.98           C
ATOM   3003  CD2 TRP B  95     -23.215 -19.102 -20.534  1.00 16.29           C
ATOM   3004  NE1 TRP B  95     -22.430 -20.756 -19.200  1.00 17.53           N
ATOM   3005  CE2 TRP B  95     -23.564 -20.295 -19.829  1.00 18.73           C
ATOM   3006  CE3 TRP B  95     -24.192 -18.436 -21.280  1.00 18.21           C
ATOM   3007  CZ2 TRP B  95     -24.834 -20.842 -19.870  1.00 17.94           C
ATOM   3008  CZ3 TRP B  95     -25.509 -18.996 -21.324  1.00 20.64           C
ATOM   3009  CH2 TRP B  95     -25.791 -20.192 -20.644  1.00 20.64           C
ATOM   3010  N   ASP B  96     -19.568 -20.125 -22.545  1.00 20.17           N
ATOM   3011  CA  ASP B  96     -19.592 -21.017 -23.745  1.00 20.90           C
ATOM   3012  C   ASP B  96     -20.941 -21.667 -23.957  1.00 22.46           C
ATOM   3013  O   ASP B  96     -21.115 -22.547 -24.897  1.00 21.02           O
ATOM   3014  CB  ASP B  96     -18.528 -22.093 -23.627  1.00 21.48           C
ATOM   3015  CG  ASP B  96     -18.871 -23.134 -22.558  1.00 24.73           C
ATOM   3016  OD1 ASP B  96     -19.961 -22.957 -21.926  1.00 20.02           O
ATOM   3017  OD2 ASP B  96     -18.077 -24.136 -22.404  1.00 27.81           O
ATOM   3018  N   ARG B  97     -21.896 -21.224 -23.141  1.00 23.18           N
ATOM   3019  CA  ARG B  97     -23.314 -21.565 -23.230  1.00 23.56           C
ATOM   3020  C   ARG B  97     -23.626 -22.931 -22.598  1.00 24.57           C
ATOM   3021  O   ARG B  97     -24.759 -23.356 -22.543  1.00 23.86           O
ATOM   3022  CB  ARG B  97     -23.834 -21.500 -24.686  1.00 24.01           C
ATOM   3023  CG  ARG B  97     -23.409 -20.204 -25.411  1.00 23.06           C
ATOM   3024  CD  ARG B  97     -24.245 -19.980 -26.643  1.00 26.90           C
ATOM   3025  NE  ARG B  97     -25.641 -19.710 -26.289  1.00 25.02           N
ATOM   3026  CZ  ARG B  97     -26.059 -18.509 -25.897  1.00 27.14           C
ATOM   3027  NH1 ARG B  97     -25.201 -17.486 -25.794  1.00 22.36           N
ATOM   3028  NH2 ARG B  97     -27.338 -18.320 -25.605  1.00 28.77           N
ATOM   3029  N   ASP B  98     -22.602 -23.590 -22.095  1.00 25.83           N
ATOM   3030  CA  ASP B  98     -22.783 -24.990 -21.676  1.00 24.69           C
ATOM   3031  C   ASP B  98     -22.402 -25.123 -20.216  1.00 25.00           C
ATOM   3032  O   ASP B  98     -23.084 -25.877 -19.502  1.00 24.65           O
ATOM   3033  CB  ASP B  98     -21.891 -25.906 -22.489  1.00 25.32           C
ATOM   3034  CG  ASP B  98     -22.391 -26.078 -23.889  1.00 29.02           C
ATOM   3035  OD1 ASP B  98     -23.595 -25.862 -24.103  1.00 34.88           O
ATOM   3036  OD2 ASP B  98     -21.608 -26.484 -24.768  1.00 25.35           O
ATOM   3037  N   MET B  99     -21.299 -24.420 -19.824  1.00 23.81           N
ATOM   3038  CA  MET B  99     -20.695 -24.547 -18.480  1.00 23.75           C
ATOM   3039  C   MET B  99     -21.654 -23.977 -17.446  1.00 21.13           C
ATOM   3040  O   MET B  99     -21.701 -24.358 -16.300  1.00 20.45           O
ATOM   3041  CB  MET B  99     -19.293 -23.907 -18.409  1.00 22.96           C
ATOM   3042  CG  MET B  99     -18.120 -24.963 -18.705  1.00 27.74           C
ATOM   3043  SD  MET B  99     -16.685 -23.908 -18.828  1.00 39.08           S
ATOM   3044  CE  MET B  99     -16.198 -23.821 -17.086  1.00 31.36           C
ATOM   3045  OXT MET B  99     -22.498 -23.156 -17.753  1.00 22.66           O
TER   
HETATM 3047  C1  NAG A 288      -0.703   7.004  -3.116  1.00 57.18           C
HETATM 3048  C2  NAG A 288      -1.159   8.457  -3.394  1.00 65.55           C
HETATM 3049  C3  NAG A 288      -2.238   8.652  -4.459  1.00 64.68           C
HETATM 3050  C4  NAG A 288      -3.031   7.391  -4.793  1.00 64.24           C
HETATM 3051  C5  NAG A 288      -2.798   6.305  -3.753  1.00 62.98           C
HETATM 3052  C6  NAG A 288      -3.549   5.036  -4.104  1.00 62.37           C
HETATM 3053  C7  NAG A 288      -1.013  10.250  -1.722  1.00 72.75           C
HETATM 3054  C8  NAG A 288      -1.603  10.903  -0.492  1.00 73.13           C
HETATM 3055  N2  NAG A 288      -1.629   9.159  -2.198  1.00 69.85           N
HETATM 3056  O3  NAG A 288      -1.552   9.135  -5.591  1.00 67.44           O
HETATM 3057  O4  NAG A 288      -4.417   7.639  -4.863  1.00 65.95           O
HETATM 3058  O5  NAG A 288      -1.427   6.018  -3.816  1.00 60.04           O
HETATM 3059  O6  NAG A 288      -2.946   4.540  -5.279  1.00 64.31           O
HETATM 3060  O7  NAG A 288       0.007  10.710  -2.255  1.00 74.72           O
HETATM 3061  C1  NAG A 289      -7.061   1.573   6.161  1.00 31.65           C
HETATM 3062  C2  NAG A 289      -7.083   2.838   5.326  1.00 37.12           C
HETATM 3063  C3  NAG A 289      -6.228   3.864   6.043  1.00 39.14           C
HETATM 3064  C4  NAG A 289      -6.590   4.080   7.480  1.00 41.87           C
HETATM 3065  C5  NAG A 289      -6.418   2.738   8.120  1.00 42.18           C
HETATM 3066  C6  NAG A 289      -6.563   2.976   9.621  1.00 44.30           C
HETATM 3067  C7  NAG A 289      -7.439   2.956   2.878  1.00 41.19           C
HETATM 3068  C8  NAG A 289      -6.927   2.837   1.459  1.00 41.22           C
HETATM 3069  N2  NAG A 289      -6.638   2.719   3.935  1.00 36.18           N
HETATM 3070  O3  NAG A 289      -6.280   5.055   5.361  1.00 41.05           O
HETATM 3071  O4  NAG A 289      -5.623   4.874   8.133  1.00 48.85           O
HETATM 3072  O5  NAG A 289      -7.335   1.813   7.550  1.00 34.16           O
HETATM 3073  O6  NAG A 289      -7.874   2.699  10.052  1.00 47.47           O
HETATM 3074  O7  NAG A 289      -8.617   3.283   3.046  1.00 44.12           O
HETATM 3075  C1  NAG A 290      -6.294   5.961   8.769  1.00 56.44           C
HETATM 3076  C2  NAG A 290      -5.400   6.616   9.827  1.00 58.27           C
HETATM 3077  C3  NAG A 290      -5.920   7.979  10.246  1.00 60.62           C
HETATM 3078  C4  NAG A 290      -6.318   8.809   9.029  1.00 61.87           C
HETATM 3079  C5  NAG A 290      -7.382   7.990   8.307  1.00 60.76           C
HETATM 3080  C6  NAG A 290      -8.073   8.740   7.175  1.00 59.63           C
HETATM 3081  C7  NAG A 290      -4.402   5.069  11.334  1.00 58.51           C
HETATM 3082  C8  NAG A 290      -3.263   5.204  10.356  1.00 57.05           C
HETATM 3083  N2  NAG A 290      -5.457   5.808  11.014  1.00 57.51           N
HETATM 3084  O3  NAG A 290      -4.923   8.605  11.011  1.00 61.84           O
HETATM 3085  O4  NAG A 290      -6.811  10.074   9.443  1.00 64.14           O
HETATM 3086  O5  NAG A 290      -6.719   6.862   7.762  1.00 59.93           O
HETATM 3087  O6  NAG A 290      -7.132   9.025   6.161  1.00 60.49           O
HETATM 3088  O7  NAG A 290      -4.361   4.332  12.334  1.00 53.11           O
HETATM 3089  C1  BMA A 291      -6.253  11.182   8.676  1.00 62.77           C
HETATM 3090  C2  BMA A 291      -7.343  12.256   8.490  1.00 60.71           C
HETATM 3091  C3  BMA A 291      -6.849  13.609   7.965  1.00 60.82           C
HETATM 3092  C4  BMA A 291      -5.497  13.977   8.581  1.00 63.78           C
HETATM 3093  C5  BMA A 291      -4.631  12.765   8.311  1.00 65.15           C
HETATM 3094  C6  BMA A 291      -3.130  13.030   8.350  1.00 66.41           C
HETATM 3095  O2  BMA A 291      -7.997  12.444   9.726  1.00 60.03           O
HETATM 3096  O3  BMA A 291      -7.809  14.619   8.220  1.00 56.48           O
HETATM 3097  O4  BMA A 291      -4.947  15.127   7.972  1.00 65.56           O
HETATM 3098  O5  BMA A 291      -5.078  11.779   9.237  1.00 64.52           O
HETATM 3099  O6  BMA A 291      -2.550  12.014   9.140  1.00 70.19           O
HETATM 3100  C1  MAN A 292      -8.447  15.052   6.991  1.00 53.34           C
HETATM 3101  C2  MAN A 292      -9.144  16.388   7.294  1.00 50.49           C
HETATM 3102  C3  MAN A 292     -10.329  16.167   8.212  1.00 45.57           C
HETATM 3103  C4  MAN A 292     -11.224  15.099   7.583  1.00 41.60           C
HETATM 3104  C5  MAN A 292     -10.442  13.808   7.270  1.00 44.28           C
HETATM 3105  C6  MAN A 292     -11.392  12.782   6.640  1.00 42.38           C
HETATM 3106  O2  MAN A 292      -9.648  16.916   6.096  1.00 56.75           O
HETATM 3107  O3  MAN A 292     -11.100  17.360   8.323  1.00 39.84           O
HETATM 3108  O4  MAN A 292     -12.219  14.874   8.560  1.00 38.96           O
HETATM 3109  O5  MAN A 292      -9.365  14.111   6.399  1.00 49.38           O
HETATM 3110  O6  MAN A 292     -10.740  11.534   6.581  1.00 38.32           O
HETATM 3111  C1  MAN A 293      -8.777  17.970   5.606  1.00 65.16           C
HETATM 3112  C2  MAN A 293      -9.535  18.537   4.402  1.00 67.28           C
HETATM 3113  C3  MAN A 293      -9.612  17.475   3.312  1.00 69.23           C
HETATM 3114  C4  MAN A 293      -8.227  16.849   3.080  1.00 71.03           C
HETATM 3115  C5  MAN A 293      -7.617  16.352   4.410  1.00 70.37           C
HETATM 3116  C6  MAN A 293      -6.331  15.512   4.226  1.00 70.73           C
HETATM 3117  O2  MAN A 293      -8.921  19.699   3.882  1.00 69.58           O
HETATM 3118  O3  MAN A 293     -10.108  18.070   2.134  1.00 69.06           O
HETATM 3119  O4  MAN A 293      -8.306  15.805   2.121  1.00 73.32           O
HETATM 3120  O5  MAN A 293      -7.473  17.498   5.249  1.00 67.18           O
HETATM 3121  O6  MAN A 293      -6.038  14.726   5.366  1.00 70.26           O
HETATM 3122  C1  NAG A 294       5.871 -23.525  20.804  1.00 25.73           C
HETATM 3123  C2  NAG A 294       6.728 -23.478  22.047  1.00 26.82           C
HETATM 3124  C3  NAG A 294       8.165 -23.456  21.553  1.00 29.21           C
HETATM 3125  C4  NAG A 294       8.525 -24.630  20.644  1.00 29.24           C
HETATM 3126  C5  NAG A 294       7.533 -24.702  19.480  1.00 30.77           C
HETATM 3127  C6  NAG A 294       7.727 -26.036  18.686  1.00 30.26           C
HETATM 3128  C7  NAG A 294       5.539 -22.150  23.763  1.00 28.35           C
HETATM 3129  C8  NAG A 294       5.310 -20.897  24.575  1.00 28.94           C
HETATM 3130  N2  NAG A 294       6.491 -22.245  22.814  1.00 28.14           N
HETATM 3131  O3  NAG A 294       9.056 -23.392  22.650  1.00 30.68           O
HETATM 3132  O4  NAG A 294       9.776 -24.414  20.026  1.00 31.00           O
HETATM 3133  O5  NAG A 294       6.229 -24.679  20.015  1.00 27.00           O
HETATM 3134  O6  NAG A 294       6.800 -26.068  17.592  1.00 34.69           O
HETATM 3135  O7  NAG A 294       4.805 -23.110  23.980  1.00 30.82           O
HETATM 3136  C1  NAG A 295      10.842 -25.148  20.618  1.00 31.36           C
HETATM 3137  C2  NAG A 295      11.961 -25.267  19.585  1.00 33.66           C
HETATM 3138  C3  NAG A 295      13.232 -25.895  20.209  1.00 34.31           C
HETATM 3139  C4  NAG A 295      13.651 -25.099  21.449  1.00 38.45           C
HETATM 3140  C5  NAG A 295      12.450 -24.835  22.379  1.00 38.68           C
HETATM 3141  C6  NAG A 295      12.844 -23.783  23.443  1.00 36.28           C
HETATM 3142  C7  NAG A 295      11.785 -25.680  17.204  1.00 36.01           C
HETATM 3143  C8  NAG A 295      11.348 -26.531  16.054  1.00 36.98           C
HETATM 3144  N2  NAG A 295      11.525 -26.077  18.455  1.00 33.59           N
HETATM 3145  O3  NAG A 295      14.263 -25.898  19.221  1.00 35.17           O
HETATM 3146  O4  NAG A 295      14.639 -25.742  22.251  1.00 39.50           O
HETATM 3147  O5  NAG A 295      11.312 -24.330  21.674  1.00 37.44           O
HETATM 3148  O6  NAG A 295      11.704 -23.228  24.094  1.00 40.42           O
HETATM 3149  O7  NAG A 295      12.356 -24.638  16.955  1.00 36.63           O
HETATM 3150  C1  BMA A 296      15.950 -25.246  22.034  1.00 40.12           C
HETATM 3151  C2  BMA A 296      16.740 -25.478  23.305  1.00 40.83           C
HETATM 3152  C3  BMA A 296      18.231 -25.288  23.083  1.00 44.92           C
HETATM 3153  C4  BMA A 296      18.724 -26.099  21.867  1.00 41.06           C
HETATM 3154  C5  BMA A 296      17.828 -25.896  20.648  1.00 38.61           C
HETATM 3155  C6  BMA A 296      18.090 -26.929  19.542  1.00 39.59           C
HETATM 3156  O2  BMA A 296      16.621 -26.842  23.555  1.00 37.78           O
HETATM 3157  O3  BMA A 296      18.889 -25.862  24.209  1.00 49.52           O
HETATM 3158  O4  BMA A 296      20.069 -25.727  21.544  1.00 38.33           O
HETATM 3159  O5  BMA A 296      16.474 -26.058  20.996  1.00 40.47           O
HETATM 3160  O6  BMA A 296      17.330 -26.426  18.451  1.00 39.16           O
HETATM 3161  C1  MAN A 297      17.936 -26.850  17.210  1.00 38.85           C
HETATM 3162  C2  MAN A 297      17.169 -26.242  16.056  1.00 38.89           C
HETATM 3163  C3  MAN A 297      15.722 -26.656  16.155  1.00 38.77           C
HETATM 3164  C4  MAN A 297      15.670 -28.164  16.109  1.00 39.62           C
HETATM 3165  C5  MAN A 297      16.549 -28.763  17.192  1.00 42.78           C
HETATM 3166  C6  MAN A 297      16.586 -30.288  17.059  1.00 42.01           C
HETATM 3167  O2  MAN A 297      17.737 -26.658  14.802  1.00 34.84           O
HETATM 3168  O3  MAN A 297      15.060 -26.248  14.974  1.00 40.75           O
HETATM 3169  O4  MAN A 297      14.326 -28.599  16.246  1.00 43.26           O
HETATM 3170  O5  MAN A 297      17.882 -28.243  17.124  1.00 40.85           O
HETATM 3171  O6  MAN A 297      17.586 -30.724  17.990  1.00 45.81           O
HETATM 3172  C1  MAN A 298      19.465 -24.799  24.989  1.00 56.29           C
HETATM 3173  C2  MAN A 298      20.440 -25.512  25.897  1.00 58.35           C
HETATM 3174  C3  MAN A 298      19.598 -26.418  26.802  1.00 59.67           C
HETATM 3175  C4  MAN A 298      18.800 -25.487  27.711  1.00 60.16           C
HETATM 3176  C5  MAN A 298      17.814 -24.783  26.763  1.00 59.94           C
HETATM 3177  C6  MAN A 298      16.814 -23.870  27.480  1.00 60.48           C
HETATM 3178  O2  MAN A 298      21.064 -24.482  26.612  1.00 60.27           O
HETATM 3179  O3  MAN A 298      20.347 -27.438  27.454  1.00 60.15           O
HETATM 3180  O4  MAN A 298      18.123 -26.174  28.738  1.00 56.38           O
HETATM 3181  O5  MAN A 298      18.537 -24.042  25.782  1.00 59.63           O
HETATM 3182  O6  MAN A 298      15.827 -23.492  26.535  1.00 63.96           O
HETATM 3183  C1  FUC A 299       7.147 -25.543  16.249  1.00 39.59           C
HETATM 3184  C2  FUC A 299       6.099 -26.119  15.277  1.00 41.16           C
HETATM 3185  C3  FUC A 299       4.710 -25.666  15.731  1.00 43.20           C
HETATM 3186  C4  FUC A 299       4.660 -24.136  15.541  1.00 44.69           C
HETATM 3187  C5  FUC A 299       5.822 -23.516  16.330  1.00 40.82           C
HETATM 3188  C6  FUC A 299       5.925 -22.077  15.880  1.00 38.66           C
HETATM 3189  O2  FUC A 299       6.135 -27.536  15.280  1.00 40.42           O
HETATM 3190  O3  FUC A 299       3.620 -26.424  15.127  1.00 47.91           O
HETATM 3191  O4  FUC A 299       4.828 -23.710  14.197  1.00 41.40           O
HETATM 3192  O5  FUC A 299       7.085 -24.145  16.058  1.00 40.79           O
HETATM 3193  N   C6Q A 300       3.355  -7.058  18.265  1.00 28.17           N
HETATM 3194  C5  C6Q A 300       7.659  -8.689   6.507  1.00 33.84           C
HETATM 3195  C6  C6Q A 300       8.006  -9.503   7.722  1.00 37.98           C
HETATM 3196  C2  C6Q A 300       8.944  -6.663   4.677  1.00 31.89           C
HETATM 3197  C3  C6Q A 300       8.393  -7.995   4.228  1.00 34.73           C
HETATM 3198  C4  C6Q A 300       8.575  -9.041   5.332  1.00 31.91           C
HETATM 3199  O25 C6Q A 300       1.194  -7.034  17.722  1.00 27.22           O
HETATM 3200  C25 C6Q A 300       2.169  -7.656  18.196  1.00 29.37           C
HETATM 3201  C26 C6Q A 300       2.130  -9.049  18.768  1.00 26.44           C
HETATM 3202  C27 C6Q A 300       1.207 -10.060  18.074  1.00 25.56           C
HETATM 3203  C28 C6Q A 300       1.675 -10.286  16.640  1.00 26.56           C
HETATM 3204  C29 C6Q A 300       0.755 -11.292  15.901  1.00 24.83           C
HETATM 3205  C30 C6Q A 300       1.296 -11.798  14.528  1.00 22.58           C
HETATM 3206  CI  C6Q A 300       0.198 -12.647  13.937  1.00 26.72           C
HETATM 3207  CJ2 C6Q A 300       0.015 -13.924  14.401  1.00 28.19           C
HETATM 3208  CK2 C6Q A 300      -0.992 -14.731  13.861  1.00 29.12           C
HETATM 3209  CL  C6Q A 300      -1.821 -14.244  12.848  1.00 29.99           C
HETATM 3210  CK1 C6Q A 300      -1.669 -12.926  12.374  1.00 31.60           C
HETATM 3211  CJ1 C6Q A 300      -0.618 -12.160  12.902  1.00 30.55           C
HETATM 3212  C17 C6Q A 300       3.511  -5.673  17.800  1.00 26.79           C
HETATM 3213  C18 C6Q A 300       3.393  -4.755  19.050  1.00 33.05           C
HETATM 3214  O18 C6Q A 300       4.361  -5.138  20.053  1.00 34.37           O
HETATM 3215  C19 C6Q A 300       4.398  -4.513  21.371  1.00 38.10           C
HETATM 3216  C20 C6Q A 300       5.604  -4.995  22.162  1.00 34.75           C
HETATM 3217  O20 C6Q A 300       6.802  -4.700  21.457  1.00 36.99           O
HETATM 3218  C21 C6Q A 300       5.607  -6.502  22.403  1.00 38.05           C
HETATM 3219  O21 C6Q A 300       6.726  -6.896  23.189  1.00 39.41           O
HETATM 3220  C22 C6Q A 300       4.381  -6.941  23.164  1.00 42.35           C
HETATM 3221  O22 C6Q A 300       4.441  -6.381  24.491  1.00 44.21           O
HETATM 3222  C23 C6Q A 300       3.180  -6.374  22.443  1.00 42.40           C
HETATM 3223  C24 C6Q A 300       1.988  -6.492  23.391  1.00 47.84           C
HETATM 3224  O24 C6Q A 300       0.844  -6.551  22.531  1.00 53.72           O
HETATM 3225  O19 C6Q A 300       3.299  -4.982  22.144  1.00 34.16           O
HETATM 3226  C16 C6Q A 300       4.880  -5.509  17.209  1.00 30.74           C
HETATM 3227  O16 C6Q A 300       4.912  -4.137  16.902  1.00 30.28           O
HETATM 3228  C15 C6Q A 300       5.153  -6.315  15.928  1.00 29.37           C
HETATM 3229  O15 C6Q A 300       6.425  -5.956  15.358  1.00 29.12           O
HETATM 3230  C14 C6Q A 300       4.109  -6.151  14.797  1.00 28.01           C
HETATM 3231  C13 C6Q A 300       4.545  -6.940  13.545  1.00 29.72           C
HETATM 3232  C12 C6Q A 300       4.559  -8.445  13.734  1.00 29.03           C
HETATM 3233  C11 C6Q A 300       4.619  -9.316  12.444  1.00 31.14           C
HETATM 3234  C10 C6Q A 300       5.814  -9.177  11.501  1.00 30.85           C
HETATM 3235  C9  C6Q A 300       5.704 -10.367  10.544  1.00 33.04           C
HETATM 3236  C8  C6Q A 300       6.887 -10.516   9.597  1.00 38.53           C
HETATM 3237  C7  C6Q A 300       6.953  -9.261   8.778  1.00 37.31           C
HETATM 3238  C1  C6Q A 300       8.907  -5.660   3.539  1.00 35.73           C
HETATM 3239  C1  PLM A 301      -4.343  -9.918  10.444  1.00 41.28           C
HETATM 3240  O1  PLM A 301      -4.244  -8.708  10.088  1.00 41.33           O
HETATM 3241  O2  PLM A 301      -3.519 -10.820  10.081  1.00 44.53           O
HETATM 3242  C2  PLM A 301      -5.452 -10.298  11.348  1.00 35.21           C
HETATM 3243  C3  PLM A 301      -5.851 -11.759  11.192  1.00 38.05           C
HETATM 3244  C4  PLM A 301      -7.150 -11.847  12.027  1.00 38.71           C
HETATM 3245  C5  PLM A 301      -7.380 -13.212  12.672  1.00 40.20           C
HETATM 3246  C6  PLM A 301      -8.808 -13.428  13.189  1.00 37.58           C
HETATM 3247  C7  PLM A 301      -8.886 -14.876  13.675  1.00 43.37           C
HETATM 3248  C8  PLM A 301     -10.050 -15.325  14.563  1.00 43.13           C
HETATM 3249  C9  PLM A 301      -9.599 -16.351  15.630  1.00 44.99           C
HETATM 3250  CA  PLM A 301      -8.104 -16.216  16.016  1.00 44.81           C
HETATM 3251  CB  PLM A 301      -7.516 -17.330  16.908  1.00 37.20           C
HETATM 3252  CC  PLM A 301      -6.000 -17.230  16.932  1.00 40.54           C
HETATM 3253  CD  PLM A 301      -5.252 -17.933  15.798  1.00 39.01           C
HETATM 3254  CE  PLM A 301      -4.036 -17.106  15.416  1.00 43.23           C
HETATM 3255  CF  PLM A 301      -3.416 -17.639  14.135  1.00 41.20           C
HETATM 3256  CG  PLM A 301      -2.326 -18.659  14.480  1.00 45.81           C
HETATM 3257  C1  EDO A 302     -16.882 -24.220  -0.829  1.00 27.19           C
HETATM 3258  O1  EDO A 302     -17.218 -23.221   0.152  1.00 31.21           O
HETATM 3259  C2  EDO A 302     -17.057 -23.640  -2.246  1.00 25.08           C
HETATM 3260  O2  EDO A 302     -18.026 -22.627  -2.375  1.00 25.60           O
HETATM 3261  C1  EDO A 303     -13.392 -26.775 -15.557  1.00 33.65           C
HETATM 3262  O1  EDO A 303     -12.067 -26.732 -14.987  1.00 39.80           O
HETATM 3263  C2  EDO A 303     -14.407 -27.139 -14.446  1.00 33.10           C
HETATM 3264  O2  EDO A 303     -14.100 -28.367 -13.769  1.00 24.56           O
HETATM 3265  C1 AEDO A 304     -15.705 -18.372  -3.121  0.50 32.87           C
HETATM 3266  C1 BEDO A 304     -15.188 -18.754  -3.286  0.50 27.81           C
HETATM 3267  O1 AEDO A 304     -15.480 -19.140  -1.917  0.50 37.87           O
HETATM 3268  O1 BEDO A 304     -15.115 -19.924  -2.428  0.50 27.02           O
HETATM 3269  C2 AEDO A 304     -14.448 -17.547  -3.379  0.50 33.51           C
HETATM 3270  C2 BEDO A 304     -14.928 -17.505  -2.448  0.50 30.54           C
HETATM 3271  O2 AEDO A 304     -13.800 -17.386  -2.113  0.50 30.42           O
HETATM 3272  O2 BEDO A 304     -15.983 -17.391  -1.486  0.50 25.14           O
HETATM 3273  C1  EDO B 100     -16.620 -20.666 -20.988  1.00 27.54           C
HETATM 3274  O1  EDO B 100     -17.875 -20.659 -20.272  1.00 25.62           O
HETATM 3275  C2  EDO B 100     -15.415 -20.039 -20.266  1.00 32.79           C
HETATM 3276  O2  EDO B 100     -15.214 -20.447 -18.881  1.00 23.87           O
HETATM 3277  O   HOH A 305     -27.379 -35.898 -24.044  1.00 44.39           O
HETATM 3278  O   HOH A 306     -15.622 -29.840   1.734  1.00 17.87           O
HETATM 3279  O   HOH A 307      19.984  -7.506   6.225  1.00 15.69           O
HETATM 3280  O   HOH A 308     -14.830 -28.259  22.302  1.00 53.90           O
HETATM 3281  O   HOH A 309      -9.080 -28.248  -8.336  1.00 21.26           O
HETATM 3282  O   HOH A 310      12.127 -15.748  -0.953  1.00 18.97           O
HETATM 3283  O   HOH A 311     -24.205 -33.412  11.490  1.00 49.48           O
HETATM 3284  O   HOH A 312       5.487 -21.653  10.346  1.00 18.02           O
HETATM 3285  O   HOH A 313     -23.335 -41.842  -4.563  1.00 21.12           O
HETATM 3286  O   HOH A 314      12.234 -14.291  22.326  1.00 44.43           O
HETATM 3287  O   HOH A 315      -2.993   2.864   6.875  1.00 39.37           O
HETATM 3288  O   HOH A 316     -18.283 -12.391  28.546  1.00 27.94           O
HETATM 3289  O   HOH A 317     -26.542 -32.374 -24.914  1.00 48.70           O
HETATM 3290  O   HOH A 318     -13.577 -21.445  20.233  1.00 17.72           O
HETATM 3291  O   HOH A 319       3.052 -10.778  -1.229  1.00 18.78           O
HETATM 3292  O   HOH A 320     -17.402 -19.651   2.460  1.00 19.98           O
HETATM 3293  O   HOH A 321      14.920 -21.885  20.585  1.00 40.49           O
HETATM 3294  O   HOH A 322     -26.908 -27.982  -3.922  1.00 17.43           O
HETATM 3295  O   HOH A 323       6.810 -18.372  -2.971  1.00 16.37           O
HETATM 3296  O   HOH A 324     -19.294 -19.785  -1.783  1.00 16.38           O
HETATM 3297  O   HOH A 325      -2.033 -20.041   2.447  1.00 30.89           O
HETATM 3298  O   HOH A 326      -9.087 -30.041  -2.613  1.00 42.15           O
HETATM 3299  O   HOH A 327     -22.236 -23.567   4.566  1.00 21.85           O
HETATM 3300  O   HOH A 328      17.027 -12.085  19.865  1.00 39.94           O
HETATM 3301  O   HOH A 329       7.280  -2.828  17.017  1.00 52.05           O
HETATM 3302  O   HOH A 330     -27.106 -31.273   5.565  1.00 27.01           O
HETATM 3303  O   HOH A 331     -21.508 -14.763  19.036  1.00 32.30           O
HETATM 3304  O   HOH A 332       9.251 -11.411  17.900  1.00 18.21           O
HETATM 3305  O   HOH A 333     -10.379 -52.091 -21.413  1.00 37.03           O
HETATM 3306  O   HOH A 334     -11.041 -44.084 -22.032  1.00 31.92           O
HETATM 3307  O   HOH A 335      14.066 -17.165  20.099  1.00 43.69           O
HETATM 3308  O   HOH A 336     -18.933 -46.814  -4.513  1.00 37.70           O
HETATM 3309  O   HOH A 338     -30.050 -40.165 -18.678  1.00 24.93           O
HETATM 3310  O   HOH A 339     -25.360 -29.267 -25.310  1.00 38.09           O
HETATM 3311  O   HOH A 340      15.234 -19.587  16.948  1.00 47.86           O
HETATM 3312  O   HOH A 341      -8.719 -36.859 -14.437  1.00 34.72           O
HETATM 3313  O   HOH A 342     -18.338 -35.794   0.026  1.00 27.44           O
HETATM 3314  O   HOH A 343      17.329 -13.195   3.845  1.00 27.96           O
HETATM 3315  O   HOH A 344       8.886 -11.479  -6.245  1.00 50.33           O
HETATM 3316  O   HOH A 345       9.305 -27.001   8.290  1.00 55.91           O
HETATM 3317  O   HOH A 346     -26.006 -30.400   8.722  1.00 32.18           O
HETATM 3318  O   HOH A 347      -8.671 -29.871  -5.968  1.00 60.28           O
HETATM 3319  O   HOH A 348      15.985 -29.411  20.757  1.00 80.72           O
HETATM 3320  O   HOH A 349     -21.786 -16.642  21.454  1.00 47.34           O
HETATM 3321  O   HOH A 350      -4.063 -27.974  22.144  1.00 57.20           O
HETATM 3322  O   HOH A 351     -29.929 -39.520  -6.575  1.00 34.86           O
HETATM 3323  O   HOH A 352      10.968 -17.702  23.586  1.00 38.37           O
HETATM 3324  O   HOH A 353     -20.430 -19.387  18.638  1.00 23.07           O
HETATM 3325  O   HOH A 354      12.955  -5.362  18.662  1.00 34.36           O
HETATM 3326  O  AHOH A 355       4.253 -21.172   2.038  0.50 16.90           O
HETATM 3327  O  BHOH A 355       4.946 -21.066   0.139  0.50 14.11           O
HETATM 3328  O   HOH A 356       7.269 -22.057  -1.259  1.00 35.67           O
HETATM 3329  O   HOH A 357     -18.449  -6.906  13.688  1.00 34.06           O
HETATM 3330  O   HOH A 358     -13.731 -38.042  -9.999  1.00 30.26           O
HETATM 3331  O   HOH A 359     -15.475 -30.412   4.461  1.00 28.55           O
HETATM 3332  O   HOH A 360     -17.992 -50.518 -12.414  1.00 25.45           O
HETATM 3333  O   HOH A 361     -17.205 -36.661   2.086  1.00 30.04           O
HETATM 3334  O   HOH A 362     -18.697 -17.072  -1.938  1.00 39.71           O
HETATM 3335  O   HOH A 363      -5.762  -0.028  18.048  1.00 62.38           O
HETATM 3336  O   HOH A 364      -4.111  -3.080  -4.078  1.00 39.35           O
HETATM 3337  O   HOH A 365     -11.294 -33.724  -2.668  1.00 50.28           O
HETATM 3338  O   HOH A 366     -15.041  -0.924  18.195  1.00 39.13           O
HETATM 3339  O   HOH A 367     -26.170 -46.104  -6.859  1.00 29.62           O
HETATM 3340  O   HOH A 368       5.485 -17.378  -5.135  1.00 28.10           O
HETATM 3341  O   HOH A 369      10.798   7.794  11.013  1.00 47.66           O
HETATM 3342  O   HOH A 370     -18.898 -34.412   6.085  1.00 36.00           O
HETATM 3343  O   HOH A 371     -12.608 -35.970  -4.790  1.00 22.40           O
HETATM 3344  O   HOH A 372     -11.046   1.022  11.049  1.00 45.67           O
HETATM 3345  O   HOH A 373       7.303  -5.850  25.832  1.00 42.44           O
HETATM 3346  O   HOH A 374     -13.076 -28.905   4.733  1.00 45.46           O
HETATM 3347  O   HOH A 375      -7.834 -25.710  -8.698  1.00 43.26           O
HETATM 3348  O   HOH A 376     -17.050 -20.494  -0.147  1.00 18.89           O
HETATM 3349  O   HOH A 377     -24.360 -21.346  15.509  1.00 24.20           O
HETATM 3350  O   HOH A 378     -10.478 -26.028  -5.608  1.00 28.89           O
HETATM 3351  O   HOH A 379     -22.065 -14.617  22.969  1.00 44.05           O
HETATM 3352  O   HOH A 380      22.534 -31.197  19.033  1.00 39.62           O
HETATM 3353  O   HOH A 381      10.445  -5.389  -4.957  1.00 41.71           O
HETATM 3354  O   HOH A 382      16.966  -2.283   8.073  1.00 32.60           O
HETATM 3355  O   HOH A 383     -20.694 -41.489   2.496  1.00 39.92           O
HETATM 3356  O   HOH A 384      23.633  -5.905   8.087  1.00 36.33           O
HETATM 3357  O   HOH A 385       2.522 -15.158  -6.220  1.00 25.98           O
HETATM 3358  O   HOH A 386     -12.511 -31.565   1.075  1.00 50.99           O
HETATM 3359  O   HOH A 387      16.702 -21.646   9.650  1.00 44.61           O
HETATM 3360  O   HOH A 388      17.570 -20.743   7.371  1.00 62.01           O
HETATM 3361  O   HOH A 389     -20.586 -17.092  17.320  1.00 19.74           O
HETATM 3362  O   HOH A 390     -22.593 -21.228  19.179  1.00 38.46           O
HETATM 3363  O   HOH A 391       8.591  -5.822  17.265  1.00 27.89           O
HETATM 3364  O   HOH A 392      17.586 -11.103  17.724  1.00 23.62           O
HETATM 3365  O   HOH A 393     -14.799  -6.221   8.066  1.00 18.10           O
HETATM 3366  O   HOH A 394       9.790  -3.115  -5.047  1.00 50.28           O
HETATM 3367  O   HOH A 395       6.142 -23.806   8.744  1.00 27.41           O
HETATM 3368  O   HOH A 396     -19.795 -32.044   5.200  1.00 19.30           O
HETATM 3369  O   HOH A 397     -28.618 -34.609 -12.051  1.00 30.79           O
HETATM 3370  O   HOH A 398      -9.188 -28.280   5.510  1.00 35.19           O
HETATM 3371  O   HOH A 399     -21.398  -9.044  26.784  1.00 33.45           O
HETATM 3372  O   HOH A 400     -15.601 -35.200   3.565  1.00 39.60           O
HETATM 3373  O   HOH A 401     -12.768 -21.839  24.958  1.00 37.32           O
HETATM 3374  O   HOH A 402     -19.215 -36.813   3.959  1.00 23.66           O
HETATM 3375  O   HOH A 403      17.686 -17.731   8.015  1.00 29.18           O
HETATM 3376  O   HOH A 404     -16.926 -30.985  14.300  1.00 50.27           O
HETATM 3377  O   HOH A 405      -0.618 -23.627   4.929  1.00 61.39           O
HETATM 3378  O   HOH A 406     -17.818 -17.029   2.080  1.00 27.62           O
HETATM 3379  O   HOH A 407       9.457  -7.166  24.668  1.00 29.07           O
HETATM 3380  O   HOH A 408      -2.240  -1.467   6.475  1.00 21.93           O
HETATM 3381  O   HOH A 409      13.634 -21.617   0.215  1.00 30.41           O
HETATM 3382  O   HOH A 410      15.951 -13.172  -3.204  1.00 30.47           O
HETATM 3383  O   HOH A 411      12.340  -5.103  12.334  1.00 26.12           O
HETATM 3384  O   HOH A 412     -14.507 -49.787 -14.352  1.00 28.82           O
HETATM 3385  O   HOH A 413     -12.991 -39.498  -6.422  1.00 27.54           O
HETATM 3386  O   HOH A 414      17.375 -16.177   3.694  1.00 24.36           O
HETATM 3387  O   HOH A 415      19.202  -7.799  -0.378  1.00 25.05           O
HETATM 3388  O   HOH A 416     -11.362  -8.947   3.776  1.00 25.21           O
HETATM 3389  O   HOH A 417       9.098 -23.220   5.354  1.00 39.34           O
HETATM 3390  O   HOH A 418      -8.584 -23.519   5.255  1.00 27.44           O
HETATM 3391  O   HOH A 419     -27.147 -28.397  -7.533  1.00 27.87           O
HETATM 3392  O   HOH A 420       0.849 -21.187   4.903  1.00 29.35           O
HETATM 3393  O   HOH A 421      -5.672 -25.267 -13.513  1.00 39.88           O
HETATM 3394  O   HOH A 422     -20.243 -14.646  26.307  1.00 37.62           O
HETATM 3395  O   HOH A 423      -6.799  -2.008  14.083  1.00 26.78           O
HETATM 3396  O   HOH A 424     -28.020 -33.378 -19.564  1.00 23.90           O
HETATM 3397  O   HOH A 425      -9.906 -24.025  -8.954  1.00 25.10           O
HETATM 3398  O   HOH A 426       0.333  -1.896  -3.507  1.00 35.30           O
HETATM 3399  O   HOH A 427      14.092  -2.798  11.984  1.00 26.64           O
HETATM 3400  O   HOH A 428     -17.350 -40.256  -3.830  1.00 33.64           O
HETATM 3401  O   HOH A 429     -22.012 -35.285   7.006  1.00 28.23           O
HETATM 3402  O   HOH A 430      -5.613  -5.436   1.322  1.00 39.36           O
HETATM 3403  O   HOH A 431      10.282  -1.535  10.954  1.00 31.94           O
HETATM 3404  O   HOH A 432      10.866  -4.290  14.511  1.00 36.06           O
HETATM 3405  O   HOH A 433      -8.024  -5.644   8.243  1.00 20.77           O
HETATM 3406  O   HOH A 434      11.972   4.418  10.322  1.00 24.55           O
HETATM 3407  O   HOH A 435     -23.447 -46.589 -16.963  1.00 20.03           O
HETATM 3408  O   HOH A 436     -20.500 -13.673   3.794  1.00 26.39           O
HETATM 3409  O   HOH A 437     -18.400 -38.157  -1.883  1.00 29.26           O
HETATM 3410  O   HOH A 438       3.686 -10.233  25.342  1.00 30.14           O
HETATM 3411  O   HOH A 439     -23.467 -46.528 -20.150  1.00 23.11           O
HETATM 3412  O   HOH A 440      13.156 -18.317  -1.540  1.00 18.69           O
HETATM 3413  O   HOH A 441      18.590  -6.496  17.825  1.00 30.02           O
HETATM 3414  O   HOH A 442     -19.472 -16.670   4.306  1.00 39.26           O
HETATM 3415  O   HOH A 443     -22.450 -18.891   5.317  1.00 28.40           O
HETATM 3416  O   HOH A 444      15.578  -9.506  23.749  1.00 28.26           O
HETATM 3417  O   HOH A 445     -27.285 -25.906  -1.844  1.00 31.22           O
HETATM 3418  O   HOH A 446      17.675 -13.387  15.492  1.00 33.23           O
HETATM 3419  O   HOH A 447       4.266   6.477   6.049  1.00 35.30           O
HETATM 3420  O   HOH A 448     -25.924 -24.209  -0.319  1.00 24.93           O
HETATM 3421  O   HOH A 449     -12.013  -5.222  20.699  1.00 24.58           O
HETATM 3422  O   HOH A 450     -13.117  -1.977  19.080  1.00 22.49           O
HETATM 3423  O   HOH A 451      21.116  -9.291  10.200  1.00 18.33           O
HETATM 3424  O  AHOH A 452      17.710 -13.958   8.950  0.50 19.26           O
HETATM 3425  O  BHOH A 452      16.558 -15.682   9.487  0.50 15.59           O
HETATM 3426  O   HOH A 453      -2.665  -4.151  -5.698  1.00 28.67           O
HETATM 3427  O   HOH A 454      22.343  -8.374   7.435  1.00 19.00           O
HETATM 3428  O   HOH A 455      18.067  -4.258   5.867  1.00 33.96           O
HETATM 3429  O   HOH A 456      15.381 -16.590  -4.607  1.00 23.42           O
HETATM 3430  O   HOH A 457     -30.886 -45.174  -7.314  1.00 47.41           O
HETATM 3431  O   HOH A 458      19.736 -13.862   1.625  1.00 37.70           O
HETATM 3432  O   HOH A 459     -12.449 -22.786  22.524  1.00 30.41           O
HETATM 3433  O   HOH A 460      13.765 -18.428  -4.096  1.00 33.44           O
HETATM 3434  O   HOH A 461      12.318  -7.234  24.224  1.00 34.04           O
HETATM 3435  O   HOH A 462      10.293 -11.486  -2.278  1.00 34.56           O
HETATM 3436  O   HOH A 463     -10.189   1.856   4.483  1.00 22.88           O
HETATM 3437  O   HOH A 464     -25.073 -19.516  -5.733  1.00 21.88           O
HETATM 3438  O  AHOH A 465      21.785  -6.555   2.925  0.50 50.18           O
HETATM 3439  O  BHOH A 465     -17.744  -7.037   2.863  0.50 46.34           O
HETATM 3440  O   HOH A 466     -19.652  -9.114  12.471  1.00 29.39           O
HETATM 3441  O   HOH A 467      12.015 -13.629  -2.672  1.00 27.25           O
HETATM 3442  O   HOH A 468      -6.370  -8.006   8.940  1.00 27.30           O
HETATM 3443  O   HOH A 469     -13.045 -36.308  -8.419  1.00 27.30           O
HETATM 3444  O   HOH A 470     -29.175 -30.959  -1.356  1.00 27.81           O
HETATM 3445  O   HOH A 471     -13.237 -22.583  -0.576  1.00 30.27           O
HETATM 3446  O   HOH A 472      -0.918 -26.945  16.371  1.00 29.75           O
HETATM 3447  O   HOH A 473     -19.608 -14.807  -2.781  1.00 30.63           O
HETATM 3448  O   HOH A 474      -4.673  -0.589   8.084  1.00 30.00           O
HETATM 3449  O   HOH A 475     -13.365  -7.537   3.491  1.00 28.03           O
HETATM 3450  O   HOH A 476      10.781  -5.268  16.890  1.00 32.85           O
HETATM 3451  O   HOH A 477     -29.790 -40.821 -11.937  1.00 33.56           O
HETATM 3452  O   HOH A 478     -22.009 -15.547   5.997  1.00 35.04           O
HETATM 3453  O   HOH A 479     -28.194 -35.538   1.738  1.00 31.92           O
HETATM 3454  O   HOH A 480      10.425 -18.934  -1.169  1.00 19.88           O
HETATM 3455  O   HOH A 481      20.377  -4.659   5.663  1.00 34.23           O
HETATM 3456  O   HOH A 482     -25.331 -47.768 -16.149  1.00 26.94           O
HETATM 3457  O   HOH A 483       9.588 -16.189  25.059  1.00 32.26           O
HETATM 3458  O   HOH A 484      16.940   6.096   4.233  1.00 33.50           O
HETATM 3459  O   HOH A 485     -27.341 -20.676  -5.155  1.00 33.76           O
HETATM 3460  O   HOH A 486     -11.617 -28.111   0.314  1.00 46.76           O
HETATM 3461  O  AHOH A 487      19.161 -17.032   1.493  0.50 33.22           O
HETATM 3462  O  BHOH A 487     -21.907 -18.553   1.092  0.50 39.99           O
HETATM 3463  O   HOH A 488      -0.962  -7.361  19.444  1.00 23.58           O
HETATM 3464  O   HOH A 489     -28.661 -30.102  -5.984  1.00 35.54           O
HETATM 3465  O   HOH A 490       6.989   4.561   4.428  1.00 24.40           O
HETATM 3466  O   HOH A 491      18.019 -12.626  10.731  1.00 26.63           O
HETATM 3467  O   HOH A 492      -2.495   2.563  10.682  1.00 26.87           O
HETATM 3468  O   HOH A 493      -3.856   0.106  10.621  1.00 37.73           O
HETATM 3469  O   HOH A 494     -26.216 -43.503 -23.542  1.00 29.66           O
HETATM 3470  O   HOH A 495     -15.741  -8.732  16.417  1.00 23.18           O
HETATM 3471  O   HOH A 496       2.631   3.295   3.606  1.00 33.54           O
HETATM 3472  O   HOH A 497     -19.074 -18.119  21.834  1.00 28.34           O
HETATM 3473  O   HOH A 498     -16.720 -31.790  12.112  1.00 40.43           O
HETATM 3474  O   HOH A 499     -23.648 -22.786  17.369  1.00 30.58           O
HETATM 3475  O   HOH A 500     -17.461  -5.824  11.601  1.00 38.58           O
HETATM 3476  O   HOH A 501     -16.627 -28.726   6.248  1.00 28.23           O
HETATM 3477  O   HOH A 502     -20.735 -53.249 -18.697  1.00 27.57           O
HETATM 3478  O   HOH A 503      16.194 -15.792  12.066  1.00 31.60           O
HETATM 3479  O   HOH A 504      17.258 -13.265  13.326  1.00 29.80           O
HETATM 3480  O   HOH A 505      -3.941  -6.435  -0.532  1.00 29.20           O
HETATM 3481  O   HOH A 506     -28.827 -32.831   1.059  1.00 35.31           O
HETATM 3482  O   HOH A 507     -15.784 -27.782 -21.433  1.00 38.39           O
HETATM 3483  O   HOH A 508      13.358 -21.443  17.108  1.00 30.30           O
HETATM 3484  O   HOH A 509      -6.420   0.260  12.152  1.00 44.24           O
HETATM 3485  O   HOH A 510      -0.309   2.341  11.819  1.00 25.68           O
HETATM 3486  O   HOH A 511     -22.132 -14.604  -1.920  1.00 46.17           O
HETATM 3487  O   HOH A 512       7.622  -2.103  -6.161  1.00 38.08           O
HETATM 3488  O   HOH A 513     -29.528 -32.540 -15.953  1.00 48.59           O
HETATM 3489  O   HOH A 514     -17.136  -9.581  22.411  1.00 31.42           O
HETATM 3490  O   HOH A 515     -18.069  -8.609  18.078  1.00 25.60           O
HETATM 3491  O   HOH A 516     -19.072 -10.482  19.826  1.00 35.15           O
HETATM 3492  O   HOH A 517     -13.484 -15.788  -0.866  1.00 39.95           O
HETATM 3493  O   HOH A 518     -25.435 -49.232 -24.328  1.00 48.50           O
HETATM 3494  O   HOH A 519      20.246 -29.378  18.615  1.00 42.76           O
HETATM 3495  O   HOH A 520     -16.278  -0.700  11.929  1.00 29.37           O
HETATM 3496  O   HOH A 521     -10.873 -34.425 -22.723  1.00 32.14           O
HETATM 3497  O   HOH A 522     -30.518 -29.129   1.417  1.00 58.59           O
HETATM 3498  O   HOH A 523     -22.264 -47.334 -14.664  1.00 24.15           O
HETATM 3499  O   HOH A 524     -24.658 -15.554  16.992  1.00 44.99           O
HETATM 3500  O   HOH A 525     -25.393 -25.327   1.592  1.00 39.25           O
HETATM 3501  O  AHOH A 526     -10.840 -26.588  -0.998  0.50 16.73           O
HETATM 3502  O  BHOH A 526     -10.860 -24.690  -0.965  0.50 31.74           O
HETATM 3503  O   HOH A 527     -23.380 -41.508   2.062  1.00 35.11           O
HETATM 3504  O   HOH A 528     -22.633 -45.576  -4.764  1.00 32.30           O
HETATM 3505  O   HOH A 529     -28.184 -22.299  -3.072  1.00 32.44           O
HETATM 3506  O   HOH A 530      -9.026  -1.395  14.807  1.00 38.66           O
HETATM 3507  O   HOH A 531      15.342 -23.608  18.380  1.00 43.62           O
HETATM 3508  O   HOH A 532     -12.836 -37.474 -12.965  1.00 47.82           O
HETATM 3509  O   HOH A 533      -9.665 -25.153 -14.343  1.00 36.69           O
HETATM 3510  O   HOH A 534     -16.731  -6.582  19.145  1.00 32.90           O
HETATM 3511  O   HOH A 535      12.908 -27.939  13.231  1.00 35.56           O
HETATM 3512  O   HOH A 536       9.931 -17.388  -8.233  1.00 37.04           O
HETATM 3513  O   HOH A 537     -11.469 -47.217 -21.409  1.00 29.05           O
HETATM 3514  O   HOH B 101     -20.578  -5.977 -13.823  1.00 21.28           O
HETATM 3515  O   HOH B 102     -19.426 -14.331  -5.496  1.00 22.74           O
HETATM 3516  O   HOH B 103     -31.272 -21.852 -16.445  1.00 15.71           O
HETATM 3517  O   HOH B 104     -29.105 -27.437  -9.657  1.00 23.84           O
HETATM 3518  O   HOH B 105     -31.914 -15.827 -11.191  1.00 37.64           O
HETATM 3519  O   HOH B 106       4.016  -7.010  -5.711  1.00 37.21           O
HETATM 3520  O   HOH B 107     -10.214 -18.991 -13.074  1.00 17.82           O
HETATM 3521  O   HOH B 108     -23.014 -19.806  -7.555  1.00 12.76           O
HETATM 3522  O   HOH B 109      -8.475 -17.306 -18.832  1.00 23.75           O
HETATM 3523  O   HOH B 110       0.376 -13.322  -5.294  1.00 24.16           O
HETATM 3524  O   HOH B 111      -9.290 -23.201 -11.480  1.00 18.00           O
HETATM 3525  O   HOH B 112      -3.888  -4.529 -11.489  1.00 25.20           O
HETATM 3526  O   HOH B 113     -18.214 -10.445  -0.174  1.00 27.45           O
HETATM 3527  O   HOH B 114      -5.405 -18.245  -7.451  1.00 20.32           O
HETATM 3528  O   HOH B 115     -18.729 -26.619 -21.558  1.00 30.55           O
HETATM 3529  O   HOH B 116     -20.021 -18.199 -26.347  1.00 22.15           O
HETATM 3530  O   HOH B 117     -31.705 -22.491 -12.457  1.00 21.22           O
HETATM 3531  O   HOH B 118     -21.881 -10.310 -23.357  1.00 14.96           O
HETATM 3532  O   HOH B 119     -19.258  -5.277 -11.334  1.00 36.86           O
HETATM 3533  O   HOH B 120     -13.276  -4.995 -16.334  1.00 33.70           O
HETATM 3534  O   HOH B 121     -35.361 -21.104 -12.063  1.00 43.60           O
HETATM 3535  O   HOH B 122     -21.803 -11.054  -1.607  1.00 25.77           O
HETATM 3536  O   HOH B 123     -22.433 -16.141 -24.180  1.00 22.81           O
HETATM 3537  O   HOH B 124     -10.498 -10.435 -24.500  1.00 23.05           O
HETATM 3538  O   HOH B 125     -22.475 -17.150 -27.273  1.00 22.86           O
HETATM 3539  O   HOH B 126     -14.273  -5.256  -9.501  1.00 38.79           O
HETATM 3540  O   HOH B 127      -7.097 -21.322 -11.521  1.00 32.51           O
HETATM 3541  O   HOH B 128      -6.376  -4.997 -18.195  1.00 23.57           O
HETATM 3542  O   HOH B 129     -10.355  -9.653   1.299  1.00 23.29           O
HETATM 3543  O   HOH B 130      -9.345  -5.219  -6.191  1.00 29.11           O
HETATM 3544  O   HOH B 131     -11.803 -19.893 -19.305  1.00 28.69           O
HETATM 3545  O   HOH B 132      -4.844 -23.318  -2.374  1.00 37.30           O
HETATM 3546  O   HOH B 133     -14.745  -8.245  -2.804  1.00 37.08           O
HETATM 3547  O   HOH B 134      -1.473 -16.730 -14.359  1.00 36.85           O
HETATM 3548  O   HOH B 135     -14.199 -16.152 -24.754  1.00 20.88           O
HETATM 3549  O   HOH B 136     -31.919 -24.110 -14.430  1.00 31.11           O
HETATM 3550  O   HOH B 137     -30.371 -12.445 -17.618  1.00 23.74           O
HETATM 3551  O   HOH B 138     -32.378 -13.895 -14.094  1.00 34.01           O
HETATM 3552  O   HOH B 139     -29.788 -20.964  -6.701  1.00 35.00           O
HETATM 3553  O   HOH B 140     -28.524 -20.014 -23.552  1.00 32.15           O
HETATM 3554  O   HOH B 145     -16.030  -6.540 -23.825  1.00 28.21           O
HETATM 3555  O   HOH B 148     -10.819 -14.459 -23.936  1.00 44.34           O
HETATM 3556  O   HOH B 149     -11.882 -21.894  -4.252  1.00 36.73           O
HETATM 3557  O   HOH B 151     -12.138  -8.087  -0.954  1.00 30.39           O
HETATM 3558  O   HOH B 153      -4.156 -16.809 -17.124  1.00 54.27           O
HETATM 3559  O   HOH B 160      -1.706 -22.619  -4.926  1.00 41.30           O
HETATM 3560  O   HOH B 164     -12.698 -24.013 -16.953  1.00 34.13           O
HETATM 3561  O   HOH B 173       0.837 -14.828 -15.560  1.00 33.82           O
HETATM 3562  O   HOH B 177      -4.656 -20.191   1.167  1.00 28.80           O
HETATM 3563  O   HOH B 185      -0.045 -19.353   1.173  1.00 28.89           O
HETATM 3564  O   HOH B 192     -23.524 -23.454 -27.679  1.00 26.52           O
HETATM 3565  O   HOH B 205     -12.933  -6.576  -6.996  1.00 52.34           O
HETATM 3566  O   HOH B 208       1.600 -17.196  -6.900  1.00 38.13           O
HETATM 3567  O   HOH B 211      -2.382  -2.593 -10.237  1.00 31.89           O
HETATM 3568  O   HOH B 212     -31.203 -19.323  -9.432  1.00 37.88           O
HETATM 3569  O   HOH B 225     -28.244 -11.215 -16.118  1.00 26.45           O
HETATM 3570  O   HOH B 233     -16.188 -14.102   0.536  1.00 30.62           O
HETATM 3571  O   HOH B 234      -8.974 -22.221  -7.170  1.00 31.41           O
HETATM 3572  O   HOH B 237     -20.225  -7.496  -3.743  1.00 28.04           O
HETATM 3573  O   HOH B 238     -28.999 -24.391 -22.702  1.00 54.22           O
HETATM 3574  O   HOH B 246     -12.138 -14.919  -2.882  1.00 35.48           O
HETATM 3575  O   HOH B 248     -29.099  -8.652 -15.997  1.00 32.38           O
HETATM 3576  O   HOH B 251     -27.104 -22.452 -23.026  1.00 34.68           O
HETATM 3577  O   HOH B 252     -19.841 -28.263 -24.021  1.00 27.89           O
HETATM 3578  O   HOH B 253     -12.235 -20.361  -1.471  1.00 31.76           O
HETATM 3579  O   HOH B 258     -28.195  -6.200 -17.754  1.00 56.32           O
HETATM 3580  O   HOH B 260     -28.207 -17.024 -22.882  1.00 41.30           O
HETATM 3581  O   HOH B 261     -22.481  -4.940 -11.029  1.00 35.72           O
HETATM 3582  O   HOH B 266     -11.768  -7.477 -23.777  1.00 25.10           O
HETATM 3583  O   HOH B 268       1.862  -5.232 -12.049  1.00 45.68           O
HETATM 3584  O   HOH B 271     -27.665 -10.846  -9.221  1.00 38.13           O
HETATM 3585  O   HOH B 273     -29.697  -6.812 -22.942  1.00 41.38           O
HETATM 3586  O   HOH B 284     -34.155 -19.285 -26.179  1.00 55.54           O
HETATM 3587  O   HOH B 285     -35.435 -14.830 -26.041  1.00 27.20           O
HETATM 3588  O   HOH B 288     -24.846 -27.637 -21.180  1.00 46.29           O
HETATM 3589  O   HOH B 289     -27.372 -22.208 -25.792  1.00 38.89           O
HETATM 3590  O  AHOH B 291     -19.716  -2.017 -21.233  0.50 27.60           O
HETATM 3591  O  BHOH B 291     -21.659  -1.311 -20.350  0.50 17.76           O
HETATM 3592  O   HOH B 299     -36.208 -18.332 -23.293  1.00 48.30           O
HETATM 3593  O   HOH B 303      -7.195  -2.352 -12.656  1.00 67.80           O
HETATM 3594  O   HOH B 310     -29.162 -28.752 -19.243  1.00 53.23           O
HETATM 3595  O   HOH B 319     -19.689  -5.980  -8.399  1.00 50.32           O
HETATM 3596  O   HOH B 320     -23.863 -26.091 -26.618  1.00 41.98           O
HETATM 3597  O   HOH B 323     -32.794 -25.152 -22.790  1.00 36.00           O
HETATM 3598  O   HOH B 324     -15.851 -18.970 -24.054  1.00 52.15           O
HETATM 3599  O   HOH B 325      -6.563 -20.850 -19.702  1.00 51.42           O
HETATM 3600  O   HOH B 337     -26.404 -10.822 -28.113  1.00 66.09           O
HETATM 3601  O   HOH B 342      -8.159 -21.366 -17.094  1.00 67.26           O
HETATM 3602  O   HOH B 355     -14.953 -22.424 -17.836  1.00 44.54           O
HETATM 3603  O   HOH B 360     -32.811 -24.159 -10.531  1.00 34.70           O
HETATM 3604  O   HOH B 368     -11.633 -19.097 -22.266  1.00 36.95           O
HETATM 3605  O   HOH B 396     -13.543 -23.312 -21.662  1.00 47.31           O
HETATM 3606  O   HOH B 397     -30.126 -26.273  -5.467  1.00 60.24           O
HETATM 3607  O   HOH B 398     -27.067 -13.065  -6.977  1.00 49.35           O
HETATM 3608  O   HOH B 406     -12.730  -4.826 -24.246  1.00 43.24           O
TER
ATOM      1  N   ASN C   7       9.353  14.544  -8.682  1.00 36.17           N
ATOM      2  CA  ASN C   7       8.417  15.693  -8.958  1.00 35.50           C
ATOM      3  C   ASN C   7       9.159  16.984  -8.596  1.00 34.36           C
ATOM      4  O   ASN C   7      10.060  16.950  -7.729  1.00 35.38           O
ATOM      5  CB  ASN C   7       7.101  15.596  -8.164  1.00 37.23           C
ATOM      6  CG  ASN C   7       6.304  14.281  -8.439  1.00 40.06           C
ATOM      7  OD1 ASN C   7       6.735  13.396  -9.206  1.00 43.50           O
ATOM      8  ND2 ASN C   7       5.158  14.143  -7.772  1.00 43.22           N
ATOM      9  N   TYR C   8       8.869  18.067  -9.312  1.00 31.41           N
ATOM     10  CA  TYR C   8       9.401  19.412  -8.987  1.00 28.57           C
ATOM     11  C   TYR C   8       8.286  20.404  -9.150  1.00 27.04           C
ATOM     12  O   TYR C   8       7.615  20.421 -10.185  1.00 26.80           O
ATOM     13  CB  TYR C   8      10.491  19.867  -9.936  1.00 28.41           C
ATOM     14  CG  TYR C   8      11.794  19.257  -9.645  1.00 30.65           C
ATOM     15  CD1 TYR C   8      12.200  18.132 -10.331  1.00 33.04           C
ATOM     16  CD2 TYR C   8      12.640  19.804  -8.686  1.00 35.33           C
ATOM     17  CE1 TYR C   8      13.416  17.553 -10.069  1.00 36.55           C
ATOM     18  CE2 TYR C   8      13.865  19.221  -8.413  1.00 37.10           C
ATOM     19  CZ  TYR C   8      14.235  18.107  -9.110  1.00 36.95           C
ATOM     20  OH  TYR C   8      15.428  17.522  -8.852  1.00 42.78           O
ATOM     21  N   THR C   9       8.119  21.258  -8.156  1.00 25.21           N
ATOM     22  CA  THR C   9       7.083  22.271  -8.242  1.00 24.16           C
ATOM     23  C   THR C   9       7.764  23.587  -8.475  1.00 22.44           C
ATOM     24  O   THR C   9       8.627  24.015  -7.661  1.00 19.40           O
ATOM     25  CB  THR C   9       6.260  22.329  -6.988  1.00 25.03           C
ATOM     26  OG1 THR C   9       5.595  21.079  -6.848  1.00 28.79           O
ATOM     27  CG2 THR C   9       5.172  23.376  -7.129  1.00 25.14           C
ATOM     28  N   PHE C  10       7.354  24.254  -9.550  1.00 18.41           N
ATOM     29  CA  PHE C  10       7.798  25.632  -9.821  1.00 19.14           C
ATOM     30  C   PHE C  10       6.768  26.612  -9.317  1.00 18.45           C
ATOM     31  O   PHE C  10       5.611  26.491  -9.737  1.00 18.08           O
ATOM     32  CB  PHE C  10       7.859  25.770 -11.361  1.00 19.72           C
ATOM     33  CG  PHE C  10       8.343  27.090 -11.825  1.00 17.22           C
ATOM     34  CD1 PHE C  10       9.698  27.456 -11.674  1.00 15.62           C
ATOM     35  CD2 PHE C  10       7.475  27.925 -12.550  1.00 20.51           C
ATOM     36  CE1 PHE C  10      10.132  28.665 -12.105  1.00 18.93           C
ATOM     37  CE2 PHE C  10       7.909  29.129 -13.001  1.00 22.33           C
ATOM     38  CZ  PHE C  10       9.227  29.518 -12.814  1.00 22.72           C
ATOM     39  N  AARG C  11       7.105  27.526  -8.406  0.50 17.15           N
ATOM     40  N  BARG C  11       7.209  27.518  -8.416  0.50 18.22           N
ATOM     41  CA AARG C  11       6.082  28.436  -7.895  0.50 16.08           C
ATOM     42  CA BARG C  11       6.407  28.516  -7.691  0.50 18.11           C
ATOM     43  C  AARG C  11       6.611  29.850  -7.896  0.50 16.36           C
ATOM     44  C  BARG C  11       6.785  29.920  -8.110  0.50 18.16           C
ATOM     45  O  AARG C  11       7.730  30.116  -7.338  0.50 12.31           O
ATOM     46  O  BARG C  11       7.949  30.295  -8.005  0.50 16.69           O
ATOM     47  CB AARG C  11       5.658  28.076  -6.456  0.50 14.37           C
ATOM     48  CB BARG C  11       6.695  28.444  -6.156  0.50 17.24           C
ATOM     49  CG AARG C  11       5.497  26.669  -6.071  0.50 18.67           C
ATOM     50  CG BARG C  11       6.107  27.274  -5.417  0.50 23.03           C
ATOM     51  CD AARG C  11       5.686  26.521  -4.504  0.50 23.18           C
ATOM     52  CD BARG C  11       6.431  27.293  -3.873  0.50 24.24           C
ATOM     53  NE AARG C  11       4.946  25.394  -3.949  0.50 24.91           N
ATOM     54  NE BARG C  11       7.768  26.778  -3.517  0.50 29.74           N
ATOM     55  CZ AARG C  11       5.445  24.188  -3.673  0.50 27.62           C
ATOM     56  CZ BARG C  11       8.395  27.039  -2.355  0.50 28.02           C
ATOM     57  NH1AARG C  11       6.705  23.890  -3.900  0.50 24.39           N
ATOM     58  NH1BARG C  11       7.812  27.810  -1.456  0.50 29.91           N
ATOM     59  NH2AARG C  11       4.645  23.244  -3.178  0.50 30.96           N
ATOM     60  NH2BARG C  11       9.606  26.555  -2.088  0.50 22.84           N
ATOM     61  N   CYS C  12       5.817  30.721  -8.542  1.00 15.53           N
ATOM     62  CA  CYS C  12       6.054  32.148  -8.651  1.00 16.14           C
ATOM     63  C   CYS C  12       5.214  32.767  -7.576  1.00 16.50           C
ATOM     64  O   CYS C  12       3.984  32.590  -7.631  1.00 18.38           O
ATOM     65  CB  CYS C  12       5.532  32.663  -9.985  1.00 17.18           C
ATOM     66  SG  CYS C  12       6.531  31.987 -11.367  1.00 22.30           S
ATOM     67  N   LEU C  13       5.822  33.434  -6.605  1.00 14.48           N
ATOM     68  CA  LEU C  13       5.096  33.943  -5.446  1.00 14.79           C
ATOM     69  C   LEU C  13       5.158  35.443  -5.456  1.00 15.89           C
ATOM     70  O   LEU C  13       6.268  36.087  -5.305  1.00 16.65           O
ATOM     71  CB  LEU C  13       5.748  33.463  -4.141  1.00 13.01           C
ATOM     72  CG  LEU C  13       5.881  31.939  -4.060  1.00 14.10           C
ATOM     73  CD1 LEU C  13       6.510  31.628  -2.649  1.00 16.91           C
ATOM     74  CD2 LEU C  13       4.541  31.148  -4.311  1.00 18.42           C
ATOM     75  N   GLN C  14       3.988  36.034  -5.567  1.00 14.40           N
ATOM     76  CA  GLN C  14       3.883  37.494  -5.627  1.00 14.53           C
ATOM     77  C   GLN C  14       3.292  38.023  -4.346  1.00 17.35           C
ATOM     78  O   GLN C  14       2.306  37.447  -3.846  1.00 16.37           O
ATOM     79  CB  GLN C  14       2.959  37.880  -6.790  1.00 15.20           C
ATOM     80  CG  GLN C  14       2.707  39.424  -6.849  1.00 14.34           C
ATOM     81  CD  GLN C  14       1.565  39.734  -7.838  1.00 18.92           C
ATOM     82  OE1 GLN C  14       1.328  38.971  -8.779  1.00 22.61           O
ATOM     83  NE2 GLN C  14       0.779  40.758  -7.526  1.00 16.83           N
ATOM     84  N   MET C  15       3.902  39.046  -3.729  1.00 15.09           N
ATOM     85  CA  MET C  15       3.316  39.580  -2.521  1.00 17.23           C
ATOM     86  C   MET C  15       3.136  41.108  -2.706  1.00 17.45           C
ATOM     87  O   MET C  15       4.110  41.874  -2.965  1.00 17.23           O
ATOM     88  CB  MET C  15       4.122  39.062  -1.258  1.00 20.66           C
ATOM     89  CG  MET C  15       5.502  39.334  -1.134  1.00 26.30           C
ATOM     90  SD  MET C  15       6.404  37.791  -0.515  1.00 26.05           S
ATOM     91  CE  MET C  15       7.135  37.312  -2.097  1.00 24.75           C
ATOM     92  N   SER C  16       1.876  41.575  -2.638  1.00 14.91           N
ATOM     93  CA  SER C  16       1.632  42.989  -2.920  1.00 15.86           C
ATOM     94  C   SER C  16       0.978  43.600  -1.697  1.00 15.85           C
ATOM     95  O   SER C  16      -0.048  43.072  -1.183  1.00 17.56           O
ATOM     96  CB  SER C  16       0.674  43.147  -4.159  1.00 16.25           C
ATOM     97  OG  SER C  16       1.304  42.605  -5.267  1.00 19.09           O
ATOM     98  N   SER C  17       1.484  44.739  -1.245  1.00 17.10           N
ATOM     99  CA  SER C  17       0.963  45.435  -0.087  1.00 17.73           C
ATOM    100  C   SER C  17       0.455  46.821  -0.512  1.00 18.25           C
ATOM    101  O   SER C  17       1.111  47.544  -1.246  1.00 19.87           O
ATOM    102  CB  SER C  17       2.051  45.613   1.001  1.00 18.79           C
ATOM    103  OG  SER C  17       2.582  44.335   1.326  1.00 24.97           O
ATOM    104  N   PHE C  18      -0.757  47.134  -0.133  1.00 17.80           N
ATOM    105  CA  PHE C  18      -1.331  48.482  -0.412  1.00 19.86           C
ATOM    106  C   PHE C  18      -1.637  49.184   0.910  1.00 22.98           C
ATOM    107  O   PHE C  18      -2.587  48.830   1.607  1.00 23.50           O
ATOM    108  CB  PHE C  18      -2.620  48.347  -1.269  1.00 19.14           C
ATOM    109  CG  PHE C  18      -2.396  47.699  -2.639  1.00 21.94           C
ATOM    110  CD1 PHE C  18      -2.244  46.321  -2.737  1.00 18.16           C
ATOM    111  CD2 PHE C  18      -2.318  48.475  -3.820  1.00 17.54           C
ATOM    112  CE1 PHE C  18      -2.037  45.677  -3.979  1.00 20.10           C
ATOM    113  CE2 PHE C  18      -2.085  47.860  -5.049  1.00 19.58           C
ATOM    114  CZ  PHE C  18      -1.960  46.432  -5.118  1.00 18.67           C
ATOM    115  N   ALA C  19      -0.845  50.205   1.254  1.00 26.06           N
ATOM    116  CA  ALA C  19      -0.935  50.837   2.587  1.00 28.55           C
ATOM    117  C   ALA C  19      -2.020  51.869   2.613  1.00 30.07           C
ATOM    118  O   ALA C  19      -2.696  52.019   3.623  1.00 32.45           O
ATOM    119  CB  ALA C  19       0.400  51.492   2.991  1.00 27.86           C
ATOM    120  N   ASN C  20      -2.179  52.589   1.493  1.00 31.62           N
ATOM    121  CA  ASN C  20      -3.166  53.626   1.319  1.00 32.47           C
ATOM    122  C   ASN C  20      -3.141  54.039  -0.162  1.00 32.57           C
ATOM    123  O   ASN C  20      -2.355  53.478  -0.944  1.00 33.05           O
ATOM    124  CB  ASN C  20      -2.808  54.827   2.187  1.00 33.59           C
ATOM    125  CG  ASN C  20      -1.359  55.243   2.011  1.00 37.66           C
ATOM    126  OD1 ASN C  20      -0.866  55.392   0.883  1.00 33.34           O
ATOM    127  ND2 ASN C  20      -0.672  55.433   3.123  1.00 44.15           N
ATOM    128  N   ARG C  21      -3.989  54.987  -0.568  1.00 32.35           N
ATOM    129  CA  ARG C  21      -4.059  55.393  -1.981  1.00 31.96           C
ATOM    130  C   ARG C  21      -2.711  55.755  -2.622  1.00 30.61           C
ATOM    131  O   ARG C  21      -2.584  55.715  -3.846  1.00 30.26           O
ATOM    132  CB  ARG C  21      -5.007  56.586  -2.174  1.00 33.40           C
ATOM    133  CG  ARG C  21      -6.441  56.215  -2.390  1.00 37.84           C
ATOM    134  CD  ARG C  21      -7.274  57.447  -2.839  1.00 46.25           C
ATOM    135  NE  ARG C  21      -8.638  57.055  -3.225  1.00 49.43           N
ATOM    136  CZ  ARG C  21      -9.696  57.868  -3.206  1.00 51.77           C
ATOM    137  NH1 ARG C  21      -9.565  59.130  -2.822  1.00 53.92           N
ATOM    138  NH2 ARG C  21     -10.896  57.422  -3.564  1.00 52.36           N
ATOM    139  N   SER C  22      -1.739  56.162  -1.818  1.00 28.57           N
ATOM    140  CA  SER C  22      -0.480  56.653  -2.352  1.00 29.31           C
ATOM    141  C   SER C  22       0.722  55.726  -2.210  1.00 29.38           C
ATOM    142  O   SER C  22       1.831  56.129  -2.561  1.00 30.86           O
ATOM    143  CB  SER C  22      -0.099  57.970  -1.646  1.00 29.41           C
ATOM    144  OG  SER C  22      -1.067  58.985  -1.881  1.00 29.12           O
ATOM    145  N   TRP C  23       0.563  54.531  -1.638  1.00 27.64           N
ATOM    146  CA  TRP C  23       1.725  53.702  -1.300  1.00 25.86           C
ATOM    147  C   TRP C  23       1.391  52.245  -1.527  1.00 24.69           C
ATOM    148  O   TRP C  23       0.451  51.706  -0.930  1.00 22.90           O
ATOM    149  CB  TRP C  23       2.116  53.830   0.185  1.00 26.59           C
ATOM    150  CG  TRP C  23       3.441  53.169   0.589  1.00 26.56           C
ATOM    151  CD1 TRP C  23       4.646  53.814   0.740  1.00 29.70           C
ATOM    152  CD2 TRP C  23       3.695  51.774   0.926  1.00 29.42           C
ATOM    153  NE1 TRP C  23       5.619  52.915   1.107  1.00 29.37           N
ATOM    154  CE2 TRP C  23       5.074  51.663   1.224  1.00 28.44           C
ATOM    155  CE3 TRP C  23       2.908  50.613   0.957  1.00 28.81           C
ATOM    156  CZ2 TRP C  23       5.668  50.465   1.573  1.00 26.69           C
ATOM    157  CZ3 TRP C  23       3.510  49.402   1.314  1.00 26.99           C
ATOM    158  CH2 TRP C  23       4.878  49.344   1.634  1.00 30.69           C
ATOM    159  N   SER C  24       2.179  51.583  -2.343  1.00 23.46           N
ATOM    160  CA  SER C  24       1.970  50.130  -2.477  1.00 22.19           C
ATOM    161  C   SER C  24       3.262  49.592  -2.963  1.00 21.04           C
ATOM    162  O   SER C  24       4.130  50.380  -3.430  1.00 22.09           O
ATOM    163  CB  SER C  24       0.887  49.828  -3.499  1.00 23.60           C
ATOM    164  OG  SER C  24       1.417  49.997  -4.797  1.00 25.83           O
ATOM    165  N   ARG C  25       3.442  48.288  -2.860  1.00 19.85           N
ATOM    166  CA  ARG C  25       4.612  47.740  -3.430  1.00 18.33           C
ATOM    167  C   ARG C  25       4.316  46.276  -3.755  1.00 18.21           C
ATOM    168  O   ARG C  25       3.512  45.617  -3.073  1.00 18.75           O
ATOM    169  CB  ARG C  25       5.829  47.887  -2.504  1.00 20.52           C
ATOM    170  CG  ARG C  25       5.888  47.039  -1.292  1.00 23.59           C
ATOM    171  CD  ARG C  25       7.267  47.331  -0.539  1.00 25.21           C
ATOM    172  NE  ARG C  25       8.406  46.625  -1.191  1.00 27.64           N
ATOM    173  CZ  ARG C  25       9.553  47.205  -1.539  1.00 28.06           C
ATOM    174  NH1 ARG C  25       9.763  48.479  -1.236  1.00 32.34           N
ATOM    175  NH2 ARG C  25      10.494  46.537  -2.177  1.00 23.58           N
ATOM    176  N   THR C  26       4.979  45.792  -4.778  1.00 17.33           N
ATOM    177  CA  THR C  26       4.831  44.404  -5.191  1.00 16.75           C
ATOM    178  C   THR C  26       6.203  43.786  -5.296  1.00 16.00           C
ATOM    179  O   THR C  26       7.086  44.384  -5.912  1.00 19.29           O
ATOM    180  CB  THR C  26       4.101  44.301  -6.560  1.00 16.14           C
ATOM    181  OG1 THR C  26       2.744  44.753  -6.380  1.00 18.45           O
ATOM    182  CG2 THR C  26       4.128  42.837  -7.112  1.00 16.98           C
ATOM    183  N   ASP C  27       6.415  42.628  -4.671  1.00 16.14           N
ATOM    184  CA  ASP C  27       7.708  41.930  -4.705  1.00 16.32           C
ATOM    185  C   ASP C  27       7.405  40.483  -4.998  1.00 17.61           C
ATOM    186  O   ASP C  27       6.390  39.908  -4.477  1.00 19.80           O
ATOM    187  CB  ASP C  27       8.430  42.015  -3.361  1.00 15.74           C
ATOM    188  CG  ASP C  27       8.701  43.494  -2.957  1.00 19.07           C
ATOM    189  OD1 ASP C  27       7.968  44.020  -2.101  1.00 24.62           O
ATOM    190  OD2 ASP C  27       9.599  44.115  -3.538  1.00 21.95           O
ATOM    191  N  ASER C  28       8.250  39.858  -5.794  0.50 17.69           N
ATOM    192  N  BSER C  28       8.245  39.863  -5.807  0.50 17.16           N
ATOM    193  CA ASER C  28       8.077  38.412  -6.082  0.50 17.16           C
ATOM    194  CA BSER C  28       8.092  38.406  -6.082  0.50 15.94           C
ATOM    195  C  ASER C  28       9.328  37.598  -5.888  0.50 16.76           C
ATOM    196  C  BSER C  28       9.337  37.598  -5.877  0.50 16.17           C
ATOM    197  O  ASER C  28      10.462  38.133  -5.983  0.50 17.36           O
ATOM    198  O  BSER C  28      10.472  38.134  -5.960  0.50 16.77           O
ATOM    199  CB ASER C  28       7.543  38.181  -7.492  0.50 18.20           C
ATOM    200  CB BSER C  28       7.558  38.133  -7.485  0.50 16.86           C
ATOM    201  OG ASER C  28       8.327  38.897  -8.425  0.50 20.22           O
ATOM    202  OG BSER C  28       6.322  38.782  -7.657  0.50 14.44           O
ATOM    203  N   VAL C  29       9.132  36.311  -5.637  1.00 16.64           N
ATOM    204  CA  VAL C  29      10.225  35.343  -5.601  1.00 14.78           C
ATOM    205  C   VAL C  29       9.792  34.130  -6.336  1.00 17.68           C
ATOM    206  O   VAL C  29       8.558  33.849  -6.446  1.00 18.43           O
ATOM    207  CB  VAL C  29      10.641  34.910  -4.141  1.00 17.02           C
ATOM    208  CG1 VAL C  29      11.239  36.105  -3.409  1.00 16.49           C
ATOM    209  CG2 VAL C  29       9.417  34.337  -3.337  1.00 17.05           C
ATOM    210  N   VAL C  30      10.759  33.389  -6.872  1.00 14.39           N
ATOM    211  CA  VAL C  30      10.412  32.246  -7.712  1.00 13.98           C
ATOM    212  C   VAL C  30      11.272  31.093  -7.227  1.00 17.67           C
ATOM    213  O   VAL C  30      12.487  31.309  -7.039  1.00 16.45           O
ATOM    214  CB  VAL C  30      10.706  32.560  -9.223  1.00 15.41           C
ATOM    215  CG1 VAL C  30      10.332  31.404 -10.023  1.00 14.51           C
ATOM    216  CG2 VAL C  30       9.944  33.833  -9.664  1.00 13.97           C
ATOM    217  N   TRP C  31      10.674  29.908  -7.066  1.00 14.15           N
ATOM    218  CA  TRP C  31      11.348  28.734  -6.529  1.00 16.73           C
ATOM    219  C   TRP C  31      11.186  27.613  -7.539  1.00 16.66           C
ATOM    220  O   TRP C  31      10.095  27.430  -8.097  1.00 18.48           O
ATOM    221  CB  TRP C  31      10.592  28.272  -5.268  1.00 14.98           C
ATOM    222  CG  TRP C  31      10.732  29.267  -4.163  1.00 15.87           C
ATOM    223  CD1 TRP C  31       9.860  30.289  -3.874  1.00 17.62           C
ATOM    224  CD2 TRP C  31      11.807  29.379  -3.195  1.00 16.90           C
ATOM    225  NE1 TRP C  31      10.325  31.010  -2.773  1.00 19.42           N
ATOM    226  CE2 TRP C  31      11.515  30.492  -2.361  1.00 18.88           C
ATOM    227  CE3 TRP C  31      12.994  28.655  -2.962  1.00 17.16           C
ATOM    228  CZ2 TRP C  31      12.341  30.883  -1.293  1.00 18.35           C
ATOM    229  CZ3 TRP C  31      13.819  29.030  -1.884  1.00 17.27           C
ATOM    230  CH2 TRP C  31      13.514  30.180  -1.095  1.00 19.12           C
ATOM    231  N   LEU C  32      12.223  26.807  -7.730  1.00 17.06           N
ATOM    232  CA  LEU C  32      12.019  25.537  -8.392  1.00 16.31           C
ATOM    233  C   LEU C  32      12.333  24.492  -7.308  1.00 16.68           C
ATOM    234  O   LEU C  32      13.477  24.405  -6.819  1.00 14.20           O
ATOM    235  CB  LEU C  32      12.931  25.387  -9.653  1.00 15.89           C
ATOM    236  CG  LEU C  32      12.908  24.028 -10.330  1.00 20.40           C
ATOM    237  CD1 LEU C  32      11.494  23.678 -10.825  1.00 20.09           C
ATOM    238  CD2 LEU C  32      13.923  24.044 -11.495  1.00 18.24           C
ATOM    239  N   GLY C  33      11.298  23.773  -6.866  1.00 17.28           N
ATOM    240  CA  GLY C  33      11.419  22.939  -5.641  1.00 17.82           C
ATOM    241  C   GLY C  33      11.837  23.837  -4.483  1.00 16.96           C
ATOM    242  O   GLY C  33      11.187  24.875  -4.184  1.00 17.36           O
ATOM    243  N   ASP C  34      12.921  23.474  -3.802  1.00 15.62           N
ATOM    244  CA  ASP C  34      13.351  24.316  -2.673  1.00 16.58           C
ATOM    245  C   ASP C  34      14.518  25.253  -3.014  1.00 16.01           C
ATOM    246  O   ASP C  34      15.209  25.699  -2.108  1.00 16.20           O
ATOM    247  CB  ASP C  34      13.736  23.399  -1.442  1.00 14.46           C
ATOM    248  CG  ASP C  34      14.794  22.335  -1.803  1.00 18.76           C
ATOM    249  OD1 ASP C  34      15.433  22.461  -2.906  1.00 18.87           O
ATOM    250  OD2 ASP C  34      15.065  21.462  -0.975  1.00 15.61           O
ATOM    251  N   LEU C  35      14.779  25.507  -4.305  1.00 15.15           N
ATOM    252  CA  LEU C  35      15.895  26.396  -4.683  1.00 15.49           C
ATOM    253  C   LEU C  35      15.339  27.666  -5.356  1.00 14.24           C
ATOM    254  O   LEU C  35      14.538  27.547  -6.292  1.00 16.43           O
ATOM    255  CB  LEU C  35      16.824  25.675  -5.682  1.00 16.42           C
ATOM    256  CG  LEU C  35      17.594  24.411  -5.271  1.00 15.35           C
ATOM    257  CD1 LEU C  35      18.470  23.989  -6.487  1.00 17.30           C
ATOM    258  CD2 LEU C  35      18.372  24.694  -3.971  1.00 17.43           C
ATOM    259  N   GLN C  36      15.725  28.845  -4.865  1.00 15.82           N
ATOM    260  CA  GLN C  36      15.248  30.100  -5.456  1.00 15.57           C
ATOM    261  C   GLN C  36      15.933  30.370  -6.779  1.00 17.97           C
ATOM    262  O   GLN C  36      17.147  30.242  -6.903  1.00 15.33           O
ATOM    263  CB  GLN C  36      15.490  31.265  -4.513  1.00 16.51           C
ATOM    264  CG  GLN C  36      14.925  32.566  -5.031  1.00 16.72           C
ATOM    265  CD  GLN C  36      15.142  33.693  -4.042  1.00 18.27           C
ATOM    266  OE1 GLN C  36      15.757  33.495  -2.984  1.00 20.43           O
ATOM    267  NE2 GLN C  36      14.604  34.855  -4.341  1.00 14.11           N
ATOM    268  N   THR C  37      15.118  30.726  -7.765  1.00 16.51           N
ATOM    269  CA  THR C  37      15.644  30.994  -9.160  1.00 16.76           C
ATOM    270  C   THR C  37      15.557  32.474  -9.586  1.00 16.17           C
ATOM    271  O   THR C  37      16.379  32.937 -10.383  1.00 15.92           O
ATOM    272  CB  THR C  37      14.917  30.145 -10.172  1.00 17.05           C
ATOM    273  OG1 THR C  37      13.504  30.379 -10.072  1.00 15.68           O
ATOM    274  CG2 THR C  37      15.160  28.692  -9.932  1.00 19.33           C
ATOM    275  N   HIS C  38      14.645  33.239  -9.017  1.00 14.02           N
ATOM    276  CA  HIS C  38      14.472  34.690  -9.345  1.00 14.50           C
ATOM    277  C   HIS C  38      14.005  35.459  -8.167  1.00 15.84           C
ATOM    278  O   HIS C  38      13.392  34.868  -7.242  1.00 16.97           O
ATOM    279  CB  HIS C  38      13.392  34.888 -10.481  1.00 15.17           C
ATOM    280  CG  HIS C  38      13.614  34.017 -11.699  1.00 16.64           C
ATOM    281  ND1 HIS C  38      13.392  32.655 -11.722  1.00 15.68           N
ATOM    282  CD2 HIS C  38      14.107  34.322 -12.919  1.00 17.04           C
ATOM    283  CE1 HIS C  38      13.691  32.167 -12.915  1.00 15.28           C
ATOM    284  NE2 HIS C  38      14.152  33.155 -13.653  1.00 17.62           N
ATOM    285  N   ARG C  39      14.233  36.763  -8.206  1.00 15.46           N
ATOM    286  CA  ARG C  39      13.554  37.720  -7.344  1.00 17.41           C
ATOM    287  C   ARG C  39      13.149  38.903  -8.207  1.00 18.03           C
ATOM    288  O   ARG C  39      13.812  39.256  -9.178  1.00 16.20           O
ATOM    289  CB  ARG C  39      14.438  38.238  -6.170  1.00 14.88           C
ATOM    290  CG  ARG C  39      15.803  38.980  -6.560  1.00 18.97           C
ATOM    291  CD  ARG C  39      16.495  39.601  -5.273  1.00 18.02           C
ATOM    292  NE  ARG C  39      16.907  38.476  -4.429  1.00 19.35           N
ATOM    293  CZ  ARG C  39      18.029  37.812  -4.578  1.00 20.32           C
ATOM    294  NH1 ARG C  39      18.919  38.197  -5.540  1.00 19.08           N
ATOM    295  NH2 ARG C  39      18.254  36.748  -3.813  1.00 20.41           N
ATOM    296  N   TRP C  40      12.054  39.525  -7.832  1.00 17.28           N
ATOM    297  CA  TRP C  40      11.704  40.764  -8.479  1.00 15.47           C
ATOM    298  C   TRP C  40      11.222  41.730  -7.436  1.00 16.57           C
ATOM    299  O   TRP C  40      10.075  41.684  -7.007  1.00 15.70           O
ATOM    300  CB  TRP C  40      10.681  40.503  -9.586  1.00 15.36           C
ATOM    301  CG  TRP C  40      10.487  41.707 -10.470  1.00 16.79           C
ATOM    302  CD1 TRP C  40      11.351  42.765 -10.617  1.00 15.92           C
ATOM    303  CD2 TRP C  40       9.388  41.941 -11.379  1.00 15.57           C
ATOM    304  NE1 TRP C  40      10.827  43.653 -11.554  1.00 20.45           N
ATOM    305  CE2 TRP C  40       9.625  43.166 -12.017  1.00 19.35           C
ATOM    306  CE3 TRP C  40       8.181  41.244 -11.652  1.00 17.32           C
ATOM    307  CZ2 TRP C  40       8.737  43.715 -12.951  1.00 18.93           C
ATOM    308  CZ3 TRP C  40       7.311  41.812 -12.619  1.00 18.34           C
ATOM    309  CH2 TRP C  40       7.598  43.021 -13.220  1.00 18.39           C
ATOM    310  N   SER C  41      12.152  42.591  -7.016  1.00 14.68           N
ATOM    311  CA  SER C  41      11.859  43.636  -6.045  1.00 16.16           C
ATOM    312  C   SER C  41      10.984  44.719  -6.652  1.00 15.25           C
ATOM    313  O   SER C  41      11.091  45.049  -7.829  1.00 17.07           O
ATOM    314  CB  SER C  41      13.212  44.337  -5.596  1.00 17.14           C
ATOM    315  OG  SER C  41      12.837  45.430  -4.765  1.00 22.11           O
ATOM    316  N   ASN C  42      10.113  45.325  -5.848  1.00 16.61           N
ATOM    317  CA  ASN C  42       9.424  46.503  -6.303  1.00 16.91           C
ATOM    318  C   ASN C  42      10.409  47.569  -6.771  1.00 18.80           C
ATOM    319  O   ASN C  42      10.071  48.295  -7.668  1.00 18.42           O
ATOM    320  CB  ASN C  42       8.594  47.096  -5.178  1.00 18.34           C
ATOM    321  CG  ASN C  42       7.591  48.085  -5.688  1.00 20.80           C
ATOM    322  OD1 ASN C  42       6.496  47.714  -6.103  1.00 18.91           O
ATOM    323  ND2 ASN C  42       7.970  49.390  -5.684  1.00 18.43           N
ATOM    324  N   ASP C  43      11.591  47.626  -6.162  1.00 18.10           N
ATOM    325  CA  ASP C  43      12.592  48.724  -6.419  1.00 19.23           C
ATOM    326  C   ASP C  43      13.246  48.547  -7.778  1.00 18.11           C
ATOM    327  O   ASP C  43      14.016  49.401  -8.244  1.00 19.61           O
ATOM    328  CB  ASP C  43      13.714  48.642  -5.380  1.00 21.37           C
ATOM    329  CG  ASP C  43      13.276  49.108  -3.998  1.00 26.09           C
ATOM    330  OD1 ASP C  43      14.008  48.792  -3.045  1.00 37.01           O
ATOM    331  OD2 ASP C  43      12.242  49.814  -3.865  1.00 29.41           O
ATOM    332  N   SER C  44      12.998  47.414  -8.400  1.00 17.53           N
ATOM    333  CA  SER C  44      13.692  47.058  -9.625  1.00 17.54           C
ATOM    334  C   SER C  44      12.808  47.075 -10.848  1.00 17.65           C
ATOM    335  O   SER C  44      11.725  46.533 -10.862  1.00 16.60           O
ATOM    336  CB  SER C  44      14.299  45.676  -9.516  1.00 19.72           C
ATOM    337  OG  SER C  44      14.952  45.377 -10.741  1.00 21.70           O
ATOM    338  N   ALA C  45      13.325  47.625 -11.921  1.00 17.68           N
ATOM    339  CA  ALA C  45      12.582  47.619 -13.175  1.00 19.72           C
ATOM    340  C   ALA C  45      12.535  46.224 -13.785  1.00 18.73           C
ATOM    341  O   ALA C  45      11.615  45.898 -14.525  1.00 19.88           O
ATOM    342  CB  ALA C  45      13.216  48.572 -14.161  1.00 18.12           C
ATOM    343  N   THR C  46      13.544  45.421 -13.523  1.00 19.76           N
ATOM    344  CA  THR C  46      13.614  44.108 -14.164  1.00 21.00           C
ATOM    345  C   THR C  46      13.792  42.944 -13.151  1.00 21.45           C
ATOM    346  O   THR C  46      14.268  43.131 -12.013  1.00 20.48           O
ATOM    347  CB  THR C  46      14.815  44.001 -15.098  1.00 22.09           C
ATOM    348  OG1 THR C  46      16.015  44.181 -14.346  1.00 24.45           O
ATOM    349  CG2 THR C  46      14.766  45.073 -16.241  1.00 23.82           C
ATOM    350  N   ILE C  47      13.499  41.747 -13.642  1.00 20.85           N
ATOM    351  CA  ILE C  47      13.467  40.578 -12.839  1.00 20.80           C
ATOM    352  C   ILE C  47      14.887  40.131 -12.692  1.00 20.33           C
ATOM    353  O   ILE C  47      15.634  40.094 -13.683  1.00 19.54           O
ATOM    354  CB  ILE C  47      12.654  39.476 -13.560  1.00 21.85           C
ATOM    355  CG1 ILE C  47      11.183  39.860 -13.724  1.00 21.42           C
ATOM    356  CG2 ILE C  47      12.790  38.117 -12.872  1.00 22.50           C
ATOM    357  CD1 ILE C  47      10.554  38.964 -14.837  1.00 22.28           C
ATOM    358  N   SER C  48      15.290  39.801 -11.470  1.00 17.96           N
ATOM    359  CA  SER C  48      16.687  39.510 -11.138  1.00 18.40           C
ATOM    360  C   SER C  48      16.887  37.993 -11.131  1.00 18.70           C
ATOM    361  O   SER C  48      16.033  37.233 -10.643  1.00 18.31           O
ATOM    362  CB  SER C  48      17.004  40.112  -9.788  1.00 20.30           C
ATOM    363  OG  SER C  48      16.838  41.526  -9.900  1.00 25.39           O
ATOM    364  N   PHE C  49      18.012  37.534 -11.666  1.00 17.76           N
ATOM    365  CA  PHE C  49      18.385  36.103 -11.606  1.00 17.95           C
ATOM    366  C   PHE C  49      19.110  35.753 -10.334  1.00 17.39           C
ATOM    367  O   PHE C  49      20.033  36.504  -9.901  1.00 19.88           O
ATOM    368  CB  PHE C  49      19.349  35.742 -12.767  1.00 17.62           C
ATOM    369  CG  PHE C  49      18.763  35.943 -14.119  1.00 17.05           C
ATOM    370  CD1 PHE C  49      17.389  35.893 -14.352  1.00 17.02           C
ATOM    371  CD2 PHE C  49      19.606  36.132 -15.205  1.00 19.22           C
ATOM    372  CE1 PHE C  49      16.880  36.073 -15.679  1.00 17.42           C
ATOM    373  CE2 PHE C  49      19.089  36.329 -16.460  1.00 17.66           C
ATOM    374  CZ  PHE C  49      17.731  36.302 -16.700  1.00 14.86           C
ATOM    375  N   THR C  50      18.715  34.641  -9.696  1.00 16.50           N
ATOM    376  CA  THR C  50      19.457  34.136  -8.522  1.00 15.80           C
ATOM    377  C   THR C  50      20.279  32.890  -8.775  1.00 17.11           C
ATOM    378  O   THR C  50      20.978  32.469  -7.870  1.00 18.82           O
ATOM    379  CB  THR C  50      18.549  33.926  -7.292  1.00 17.31           C
ATOM    380  OG1 THR C  50      17.599  32.892  -7.559  1.00 15.29           O
ATOM    381  CG2 THR C  50      17.752  35.275  -7.069  1.00 16.42           C
ATOM    382  N   LYS C  51      20.304  32.392 -10.019  1.00 16.66           N
ATOM    383  CA  LYS C  51      21.173  31.294 -10.445  1.00 16.89           C
ATOM    384  C   LYS C  51      21.753  31.664 -11.815  1.00 15.48           C
ATOM    385  O   LYS C  51      21.179  32.504 -12.522  1.00 15.26           O
ATOM    386  CB  LYS C  51      20.326  29.995 -10.560  1.00 14.68           C
ATOM    387  CG  LYS C  51      19.721  29.520  -9.143  1.00 15.70           C
ATOM    388  CD  LYS C  51      20.812  28.820  -8.285  1.00 14.99           C
ATOM    389  CE  LYS C  51      20.084  28.314  -7.009  1.00 16.81           C
ATOM    390  NZ  LYS C  51      19.770  29.474  -6.061  1.00 17.15           N
ATOM    391  N   PRO C  52      22.885  31.039 -12.199  1.00 15.59           N
ATOM    392  CA  PRO C  52      23.490  31.208 -13.539  1.00 15.28           C
ATOM    393  C   PRO C  52      22.583  30.603 -14.593  1.00 14.36           C
ATOM    394  O   PRO C  52      22.675  31.001 -15.730  1.00 16.07           O
ATOM    395  CB  PRO C  52      24.800  30.396 -13.494  1.00 16.47           C
ATOM    396  CG  PRO C  52      24.771  29.637 -12.213  1.00 16.28           C
ATOM    397  CD  PRO C  52      23.624  30.122 -11.324  1.00 16.75           C
ATOM    398  N   TRP C  53      21.663  29.732 -14.186  1.00 15.56           N
ATOM    399  CA  TRP C  53      20.718  29.068 -15.125  1.00 14.76           C
ATOM    400  C   TRP C  53      19.264  29.596 -15.016  1.00 15.84           C
ATOM    401  O   TRP C  53      18.352  28.993 -15.591  1.00 15.94           O
ATOM    402  CB  TRP C  53      20.755  27.555 -14.892  1.00 16.16           C
ATOM    403  CG  TRP C  53      20.720  27.136 -13.431  1.00 15.65           C
ATOM    404  CD1 TRP C  53      21.799  26.846 -12.613  1.00 17.43           C
ATOM    405  CD2 TRP C  53      19.526  26.843 -12.637  1.00 15.54           C
ATOM    406  NE1 TRP C  53      21.341  26.452 -11.341  1.00 17.54           N
ATOM    407  CE2 TRP C  53      19.954  26.451 -11.360  1.00 16.06           C
ATOM    408  CE3 TRP C  53      18.152  26.883 -12.900  1.00 19.37           C
ATOM    409  CZ2 TRP C  53      19.056  26.101 -10.352  1.00 16.30           C
ATOM    410  CZ3 TRP C  53      17.270  26.525 -11.891  1.00 20.87           C
ATOM    411  CH2 TRP C  53      17.740  26.133 -10.636  1.00 18.11           C
ATOM    412  N   SER C  54      19.062  30.766 -14.390  1.00 15.74           N
ATOM    413  CA  SER C  54      17.721  31.328 -14.225  1.00 15.55           C
ATOM    414  C   SER C  54      16.976  31.693 -15.504  1.00 15.82           C
ATOM    415  O   SER C  54      15.757  31.805 -15.473  1.00 17.08           O
ATOM    416  CB  SER C  54      17.735  32.526 -13.302  1.00 18.23           C
ATOM    417  OG  SER C  54      18.128  32.121 -12.003  1.00 16.62           O
ATOM    418  N   GLN C  55      17.689  31.855 -16.626  1.00 15.38           N
ATOM    419  CA  GLN C  55      16.993  32.116 -17.863  1.00 16.29           C
ATOM    420  C   GLN C  55      16.550  30.805 -18.537  1.00 16.66           C
ATOM    421  O   GLN C  55      15.964  30.851 -19.611  1.00 19.45           O
ATOM    422  CB  GLN C  55      17.914  32.915 -18.810  1.00 15.10           C
ATOM    423  CG  GLN C  55      17.199  33.676 -19.961  1.00 15.49           C
ATOM    424  CD  GLN C  55      18.155  34.655 -20.621  1.00 22.72           C
ATOM    425  OE1 GLN C  55      18.869  35.405 -19.936  1.00 18.80           O
ATOM    426  NE2 GLN C  55      18.205  34.631 -21.945  1.00 22.70           N
ATOM    427  N   GLY C  56      16.877  29.651 -17.972  1.00 17.48           N
ATOM    428  CA  GLY C  56      16.434  28.380 -18.538  1.00 17.01           C
ATOM    429  C   GLY C  56      17.088  28.289 -19.944  1.00 20.69           C
ATOM    430  O   GLY C  56      18.256  28.668 -20.135  1.00 20.70           O
ATOM    431  N   LYS C  57      16.294  27.858 -20.910  1.00 21.47           N
ATOM    432  CA  LYS C  57      16.754  27.745 -22.312  1.00 22.38           C
ATOM    433  C   LYS C  57      16.208  28.854 -23.238  1.00 22.92           C
ATOM    434  O   LYS C  57      16.321  28.754 -24.472  1.00 23.17           O
ATOM    435  CB  LYS C  57      16.372  26.359 -22.841  1.00 22.66           C
ATOM    436  CG  LYS C  57      17.243  25.251 -22.229  1.00 25.22           C
ATOM    437  CD  LYS C  57      16.742  23.865 -22.609  1.00 28.01           C
ATOM    438  CE  LYS C  57      17.516  23.305 -23.819  1.00 31.06           C
ATOM    439  NZ  LYS C  57      16.634  22.308 -24.425  1.00 35.83           N
ATOM    440  N   LEU C  58      15.646  29.902 -22.664  1.00 22.69           N
ATOM    441  CA  LEU C  58      15.152  31.030 -23.445  1.00 23.24           C
ATOM    442  C   LEU C  58      16.309  31.919 -23.911  1.00 23.63           C
ATOM    443  O   LEU C  58      17.309  32.140 -23.147  1.00 23.27           O
ATOM    444  CB  LEU C  58      14.191  31.861 -22.588  1.00 22.07           C
ATOM    445  CG  LEU C  58      12.939  31.166 -22.015  1.00 22.41           C
ATOM    446  CD1 LEU C  58      11.985  32.212 -21.527  1.00 24.07           C
ATOM    447  CD2 LEU C  58      12.226  30.376 -23.031  1.00 27.26           C
ATOM    448  N   SER C  59      16.189  32.406 -25.164  1.00 24.90           N
ATOM    449  CA  SER C  59      17.130  33.393 -25.744  1.00 25.02           C
ATOM    450  C   SER C  59      16.935  34.759 -25.075  1.00 26.31           C
ATOM    451  O   SER C  59      15.889  35.020 -24.431  1.00 25.38           O
ATOM    452  CB  SER C  59      16.826  33.583 -27.229  1.00 25.12           C
ATOM    453  OG  SER C  59      15.493  34.053 -27.376  1.00 22.93           O
ATOM    454  N   ASN C  60      17.945  35.620 -25.176  1.00 26.53           N
ATOM    455  CA  ASN C  60      17.800  36.966 -24.595  1.00 26.60           C
ATOM    456  C   ASN C  60      16.522  37.657 -25.099  1.00 25.67           C
ATOM    457  O   ASN C  60      15.768  38.332 -24.348  1.00 24.08           O
ATOM    458  CB  ASN C  60      19.004  37.844 -24.928  1.00 27.06           C
ATOM    459  CG  ASN C  60      20.258  37.446 -24.183  1.00 27.37           C
ATOM    460  OD1 ASN C  60      20.283  36.476 -23.415  1.00 25.06           O
ATOM    461  ND2 ASN C  60      21.333  38.187 -24.431  1.00 26.68           N
ATOM    462  N   GLN C  61      16.249  37.495 -26.384  1.00 25.54           N
ATOM    463  CA  GLN C  61      14.992  38.051 -26.914  1.00 25.30           C
ATOM    464  C   GLN C  61      13.728  37.367 -26.331  1.00 24.49           C
ATOM    465  O   GLN C  61      12.710  38.017 -26.042  1.00 23.21           O
ATOM    466  CB  GLN C  61      14.989  38.082 -28.470  1.00 25.00           C
ATOM    467  CG  GLN C  61      13.623  38.496 -29.074  1.00 29.89           C
ATOM    468  CD  GLN C  61      13.575  38.426 -30.609  1.00 34.68           C
ATOM    469  OE1 GLN C  61      14.451  37.844 -31.250  1.00 37.40           O
ATOM    470  NE2 GLN C  61      12.543  39.024 -31.202  1.00 36.14           N
ATOM    471  N   GLN C  62      13.753  36.060 -26.139  1.00 24.16           N
ATOM    472  CA  GLN C  62      12.504  35.440 -25.678  1.00 24.87           C
ATOM    473  C   GLN C  62      12.341  35.868 -24.185  1.00 22.19           C
ATOM    474  O   GLN C  62      11.274  36.162 -23.726  1.00 22.56           O
ATOM    475  CB  GLN C  62      12.575  33.905 -25.743  1.00 25.95           C
ATOM    476  CG  GLN C  62      12.867  33.238 -27.092  1.00 31.02           C
ATOM    477  CD  GLN C  62      13.122  31.742 -26.867  1.00 37.15           C
ATOM    478  OE1 GLN C  62      14.258  31.264 -26.981  1.00 34.01           O
ATOM    479  NE2 GLN C  62      12.070  31.019 -26.427  1.00 38.26           N
ATOM    480  N   TRP C  63      13.449  35.962 -23.482  1.00 21.44           N
ATOM    481  CA  TRP C  63      13.391  36.354 -22.078  1.00 20.89           C
ATOM    482  C   TRP C  63      12.872  37.782 -21.996  1.00 20.07           C
ATOM    483  O   TRP C  63      12.071  38.085 -21.161  1.00 18.47           O
ATOM    484  CB  TRP C  63      14.762  36.220 -21.407  1.00 20.78           C
ATOM    485  CG  TRP C  63      14.704  36.689 -19.979  1.00 19.28           C
ATOM    486  CD1 TRP C  63      15.185  37.879 -19.476  1.00 20.33           C
ATOM    487  CD2 TRP C  63      14.034  36.027 -18.880  1.00 20.11           C
ATOM    488  NE1 TRP C  63      14.847  37.990 -18.136  1.00 18.40           N
ATOM    489  CE2 TRP C  63      14.173  36.850 -17.749  1.00 20.99           C
ATOM    490  CE3 TRP C  63      13.372  34.797 -18.748  1.00 17.91           C
ATOM    491  CZ2 TRP C  63      13.654  36.488 -16.487  1.00 19.97           C
ATOM    492  CZ3 TRP C  63      12.822  34.445 -17.474  1.00 19.69           C
ATOM    493  CH2 TRP C  63      13.003  35.272 -16.388  1.00 18.73           C
ATOM    494  N   GLU C  64      13.354  38.670 -22.868  1.00 20.32           N
ATOM    495  CA  GLU C  64      12.943  40.080 -22.835  1.00 21.74           C
ATOM    496  C   GLU C  64      11.448  40.190 -23.013  1.00 21.35           C
ATOM    497  O   GLU C  64      10.830  41.066 -22.423  1.00 21.67           O
ATOM    498  CB  GLU C  64      13.636  40.906 -23.952  1.00 20.85           C
ATOM    499  CG  GLU C  64      15.020  41.387 -23.592  1.00 30.24           C
ATOM    500  CD  GLU C  64      15.071  42.117 -22.252  1.00 36.65           C
ATOM    501  OE1 GLU C  64      14.290  43.081 -22.051  1.00 40.86           O
ATOM    502  OE2 GLU C  64      15.901  41.738 -21.409  1.00 37.63           O
ATOM    503  N   LYS C  65      10.871  39.337 -23.867  1.00 21.33           N
ATOM    504  CA  LYS C  65       9.425  39.416 -24.154  1.00 21.12           C
ATOM    505  C   LYS C  65       8.638  38.954 -22.976  1.00 20.84           C
ATOM    506  O   LYS C  65       7.608  39.526 -22.680  1.00 20.45           O
ATOM    507  CB  LYS C  65       9.008  38.543 -25.337  1.00 21.41           C
ATOM    508  CG  LYS C  65       9.257  39.175 -26.685  1.00 25.75           C
ATOM    509  CD  LYS C  65       9.291  38.070 -27.722  1.00 27.42           C
ATOM    510  CE  LYS C  65       9.934  38.501 -28.972  1.00 32.25           C
ATOM    511  NZ  LYS C  65       9.346  37.597 -29.982  1.00 34.83           N
ATOM    512  N   LEU C  66       9.096  37.872 -22.351  1.00 20.89           N
ATOM    513  CA  LEU C  66       8.381  37.336 -21.178  1.00 21.19           C
ATOM    514  C   LEU C  66       8.532  38.370 -20.065  1.00 20.66           C
ATOM    515  O   LEU C  66       7.586  38.674 -19.366  1.00 20.79           O
ATOM    516  CB  LEU C  66       9.002  35.983 -20.830  1.00 22.63           C
ATOM    517  CG  LEU C  66       8.482  35.069 -19.747  1.00 25.64           C
ATOM    518  CD1 LEU C  66       7.030  34.651 -20.169  1.00 28.76           C
ATOM    519  CD2 LEU C  66       9.433  33.872 -19.707  1.00 29.05           C
ATOM    520  N   GLN C  67       9.716  38.966 -19.894  1.00 19.80           N
ATOM    521  CA  GLN C  67       9.825  40.028 -18.878  1.00 19.76           C
ATOM    522  C   GLN C  67       8.953  41.250 -19.181  1.00 20.39           C
ATOM    523  O   GLN C  67       8.373  41.878 -18.294  1.00 19.19           O
ATOM    524  CB  GLN C  67      11.289  40.482 -18.739  1.00 20.55           C
ATOM    525  CG  GLN C  67      11.489  41.713 -17.865  1.00 21.82           C
ATOM    526  CD  GLN C  67      12.984  41.961 -17.617  1.00 25.45           C
ATOM    527  OE1 GLN C  67      13.568  41.651 -16.541  1.00 24.71           O
ATOM    528  NE2 GLN C  67      13.624  42.463 -18.646  1.00 21.47           N
ATOM    529  N   HIS C  68       8.903  41.643 -20.456  1.00 20.59           N
ATOM    530  CA  HIS C  68       8.014  42.737 -20.856  1.00 20.52           C
ATOM    531  C   HIS C  68       6.567  42.493 -20.467  1.00 20.47           C
ATOM    532  O   HIS C  68       5.864  43.373 -19.965  1.00 18.67           O
ATOM    533  CB  HIS C  68       8.092  42.956 -22.389  1.00 21.01           C
ATOM    534  CG  HIS C  68       7.078  43.946 -22.905  1.00 25.34           C
ATOM    535  ND1 HIS C  68       7.216  45.312 -22.739  1.00 29.13           N
ATOM    536  CD2 HIS C  68       5.896  43.766 -23.557  1.00 28.48           C
ATOM    537  CE1 HIS C  68       6.178  45.933 -23.278  1.00 27.64           C
ATOM    538  NE2 HIS C  68       5.359  45.019 -23.778  1.00 29.90           N
ATOM    539  N   MET C  69       6.106  41.296 -20.738  1.00 19.74           N
ATOM    540  CA  MET C  69       4.743  40.977 -20.333  1.00 21.50           C
ATOM    541  C   MET C  69       4.495  41.145 -18.816  1.00 20.20           C
ATOM    542  O   MET C  69       3.454  41.642 -18.394  1.00 20.86           O
ATOM    543  CB  MET C  69       4.425  39.563 -20.768  1.00 22.31           C
ATOM    544  CG  MET C  69       2.994  39.189 -20.420  1.00 28.88           C
ATOM    545  SD  MET C  69       3.015  37.414 -20.351  1.00 43.80           S
ATOM    546  CE  MET C  69       3.705  37.165 -21.991  1.00 36.39           C
ATOM    547  N   PHE C  70       5.454  40.721 -17.990  1.00 19.63           N
ATOM    548  CA  PHE C  70       5.295  40.846 -16.535  1.00 18.88           C
ATOM    549  C   PHE C  70       5.466  42.277 -16.124  1.00 18.36           C
ATOM    550  O   PHE C  70       4.854  42.722 -15.155  1.00 17.83           O
ATOM    551  CB  PHE C  70       6.304  39.934 -15.821  1.00 18.52           C
ATOM    552  CG  PHE C  70       5.869  38.510 -15.810  1.00 20.72           C
ATOM    553  CD1 PHE C  70       4.667  38.159 -15.187  1.00 21.29           C
ATOM    554  CD2 PHE C  70       6.611  37.526 -16.420  1.00 22.30           C
ATOM    555  CE1 PHE C  70       4.227  36.840 -15.162  1.00 25.36           C
ATOM    556  CE2 PHE C  70       6.191  36.167 -16.376  1.00 23.53           C
ATOM    557  CZ  PHE C  70       4.959  35.833 -15.732  1.00 22.94           C
ATOM    558  N   GLN C  71       6.297  43.032 -16.863  1.00 18.10           N
ATOM    559  CA  GLN C  71       6.416  44.424 -16.542  1.00 18.31           C
ATOM    560  C   GLN C  71       5.079  45.129 -16.766  1.00 18.46           C
ATOM    561  O   GLN C  71       4.650  45.935 -15.927  1.00 20.35           O
ATOM    562  CB  GLN C  71       7.519  45.115 -17.388  1.00 18.62           C
ATOM    563  CG  GLN C  71       8.917  44.847 -16.827  1.00 17.59           C
ATOM    564  CD  GLN C  71       9.949  45.305 -17.803  1.00 20.32           C
ATOM    565  OE1 GLN C  71       9.676  45.375 -19.003  1.00 20.72           O
ATOM    566  NE2 GLN C  71      11.138  45.633 -17.308  1.00 21.83           N
ATOM    567  N   VAL C  72       4.441  44.849 -17.884  1.00 18.29           N
ATOM    568  CA  VAL C  72       3.094  45.403 -18.126  1.00 18.52           C
ATOM    569  C   VAL C  72       2.068  44.927 -17.063  1.00 17.77           C
ATOM    570  O   VAL C  72       1.257  45.702 -16.510  1.00 18.02           O
ATOM    571  CB  VAL C  72       2.552  45.114 -19.530  1.00 18.76           C
ATOM    572  CG1 VAL C  72       1.105  45.703 -19.640  1.00 18.38           C
ATOM    573  CG2 VAL C  72       3.394  45.821 -20.578  1.00 17.99           C
ATOM    574  N   TYR C  73       2.171  43.656 -16.733  1.00 17.78           N
ATOM    575  CA  TYR C  73       1.280  43.090 -15.674  1.00 18.52           C
ATOM    576  C   TYR C  73       1.467  43.793 -14.322  1.00 17.88           C
ATOM    577  O   TYR C  73       0.508  44.191 -13.691  1.00 15.04           O
ATOM    578  CB  TYR C  73       1.523  41.587 -15.539  1.00 17.70           C
ATOM    579  CG  TYR C  73       0.995  41.031 -14.207  1.00 17.39           C
ATOM    580  CD1 TYR C  73      -0.348  40.742 -14.038  1.00 17.25           C
ATOM    581  CD2 TYR C  73       1.852  40.831 -13.134  1.00 19.42           C
ATOM    582  CE1 TYR C  73      -0.823  40.339 -12.865  1.00 16.48           C
ATOM    583  CE2 TYR C  73       1.366  40.348 -11.938  1.00 20.00           C
ATOM    584  CZ  TYR C  73       0.032  40.124 -11.820  1.00 19.26           C
ATOM    585  OH  TYR C  73      -0.480  39.642 -10.620  1.00 19.56           O
ATOM    586  N   ARG C  74       2.725  43.994 -13.882  1.00 17.74           N
ATOM    587  CA  ARG C  74       2.910  44.576 -12.553  1.00 17.50           C
ATOM    588  C   ARG C  74       2.258  45.941 -12.477  1.00 16.52           C
ATOM    589  O   ARG C  74       1.568  46.209 -11.510  1.00 14.72           O
ATOM    590  CB  ARG C  74       4.385  44.641 -12.133  1.00 17.67           C
ATOM    591  CG  ARG C  74       4.590  45.278 -10.813  1.00 18.32           C
ATOM    592  CD  ARG C  74       6.057  45.092 -10.312  1.00 22.44           C
ATOM    593  NE  ARG C  74       6.921  46.004 -11.040  1.00 25.84           N
ATOM    594  CZ  ARG C  74       8.220  46.211 -10.758  1.00 25.00           C
ATOM    595  NH1 ARG C  74       8.803  45.532  -9.780  1.00 23.49           N
ATOM    596  NH2 ARG C  74       8.927  47.093 -11.461  1.00 22.53           N
ATOM    597  N   VAL C  75       2.470  46.817 -13.495  1.00 16.43           N
ATOM    598  CA  VAL C  75       1.834  48.120 -13.485  1.00 15.73           C
ATOM    599  C   VAL C  75       0.281  47.992 -13.577  1.00 16.55           C
ATOM    600  O   VAL C  75      -0.440  48.709 -12.869  1.00 16.59           O
ATOM    601  CB  VAL C  75       2.350  48.983 -14.706  1.00 16.17           C
ATOM    602  CG1 VAL C  75       1.542  50.268 -14.862  1.00 18.91           C
ATOM    603  CG2 VAL C  75       3.861  49.342 -14.520  1.00 16.54           C
ATOM    604  N   SER C  76      -0.193  47.095 -14.440  1.00 17.67           N
ATOM    605  CA  SER C  76      -1.637  46.914 -14.733  1.00 17.84           C
ATOM    606  C   SER C  76      -2.355  46.416 -13.472  1.00 18.08           C
ATOM    607  O   SER C  76      -3.360  47.008 -13.039  1.00 17.36           O
ATOM    608  CB  SER C  76      -1.825  45.912 -15.894  1.00 18.05           C
ATOM    609  OG  SER C  76      -1.375  46.513 -17.159  1.00 20.32           O
ATOM    610  N   PHE C  77      -1.736  45.410 -12.844  1.00 18.20           N
ATOM    611  CA  PHE C  77      -2.221  44.845 -11.574  1.00 17.50           C
ATOM    612  C   PHE C  77      -2.348  45.933 -10.507  1.00 17.72           C
ATOM    613  O   PHE C  77      -3.351  46.042  -9.792  1.00 16.60           O
ATOM    614  CB  PHE C  77      -1.263  43.744 -11.057  1.00 17.33           C
ATOM    615  CG  PHE C  77      -1.628  43.248  -9.687  1.00 21.55           C
ATOM    616  CD1 PHE C  77      -0.978  43.740  -8.527  1.00 21.21           C
ATOM    617  CD2 PHE C  77      -2.669  42.289  -9.543  1.00 21.95           C
ATOM    618  CE1 PHE C  77      -1.375  43.317  -7.239  1.00 17.80           C
ATOM    619  CE2 PHE C  77      -3.035  41.813  -8.273  1.00 18.63           C
ATOM    620  CZ  PHE C  77      -2.462  42.356  -7.147  1.00 19.26           C
ATOM    621  N   THR C  78      -1.274  46.713 -10.327  1.00 16.01           N
ATOM    622  CA  THR C  78      -1.329  47.744  -9.337  1.00 16.43           C
ATOM    623  C   THR C  78      -2.454  48.817  -9.615  1.00 16.83           C
ATOM    624  O   THR C  78      -3.201  49.196  -8.725  1.00 15.47           O
ATOM    625  CB  THR C  78       0.037  48.460  -9.261  1.00 17.31           C
ATOM    626  OG1 THR C  78       1.053  47.484  -8.939  1.00 19.30           O
ATOM    627  CG2 THR C  78      -0.018  49.513  -8.194  1.00 19.76           C
ATOM    628  N   ARG C  79      -2.611  49.229 -10.864  1.00 17.31           N
ATOM    629  CA  ARG C  79      -3.654  50.246 -11.185  1.00 19.15           C
ATOM    630  C   ARG C  79      -5.052  49.646 -10.944  1.00 18.44           C
ATOM    631  O   ARG C  79      -5.926  50.303 -10.353  1.00 18.16           O
ATOM    632  CB  ARG C  79      -3.425  50.764 -12.623  1.00 17.94           C
ATOM    633  CG  ARG C  79      -4.524  51.706 -13.255  1.00 25.58           C
ATOM    634  CD  ARG C  79      -4.260  51.774 -14.796  1.00 33.15           C
ATOM    635  NE  ARG C  79      -4.121  50.406 -15.281  1.00 40.16           N
ATOM    636  CZ  ARG C  79      -5.138  49.609 -15.612  1.00 43.89           C
ATOM    637  NH1 ARG C  79      -6.392  50.083 -15.615  1.00 47.20           N
ATOM    638  NH2 ARG C  79      -4.907  48.345 -15.973  1.00 40.33           N
ATOM    639  N   ASP C  80      -5.207  48.384 -11.351  1.00 18.97           N
ATOM    640  CA  ASP C  80      -6.475  47.620 -11.224  1.00 19.37           C
ATOM    641  C   ASP C  80      -6.922  47.566  -9.761  1.00 18.64           C
ATOM    642  O   ASP C  80      -8.056  47.906  -9.431  1.00 17.93           O
ATOM    643  CB  ASP C  80      -6.288  46.214 -11.733  1.00 21.81           C
ATOM    644  CG  ASP C  80      -6.347  46.111 -13.263  1.00 25.76           C
ATOM    645  OD1 ASP C  80      -6.567  47.087 -13.982  1.00 29.54           O
ATOM    646  OD2 ASP C  80      -6.142  44.987 -13.753  1.00 36.59           O
ATOM    647  N   ILE C  81      -6.011  47.201  -8.864  1.00 17.73           N
ATOM    648  CA  ILE C  81      -6.374  47.123  -7.442  1.00 17.63           C
ATOM    649  C   ILE C  81      -6.651  48.509  -6.886  1.00 17.36           C
ATOM    650  O   ILE C  81      -7.647  48.701  -6.166  1.00 18.26           O
ATOM    651  CB  ILE C  81      -5.278  46.423  -6.602  1.00 17.11           C
ATOM    652  CG1 ILE C  81      -5.025  45.016  -7.122  1.00 20.25           C
ATOM    653  CG2 ILE C  81      -5.621  46.551  -5.103  1.00 16.62           C
ATOM    654  CD1 ILE C  81      -6.244  44.110  -7.051  1.00 15.49           C
ATOM    655  N   GLN C  82      -5.818  49.492  -7.235  1.00 17.99           N
ATOM    656  CA  GLN C  82      -6.046  50.859  -6.731  1.00 18.20           C
ATOM    657  C   GLN C  82      -7.413  51.400  -7.264  1.00 17.70           C
ATOM    658  O   GLN C  82      -8.125  52.093  -6.543  1.00 19.44           O
ATOM    659  CB  GLN C  82      -4.897  51.816  -7.097  1.00 19.66           C
ATOM    660  CG  GLN C  82      -3.639  51.548  -6.270  1.00 22.52           C
ATOM    661  CD  GLN C  82      -2.420  52.285  -6.761  1.00 34.09           C
ATOM    662  OE1 GLN C  82      -2.297  52.640  -7.959  1.00 36.76           O
ATOM    663  NE2 GLN C  82      -1.473  52.508  -5.842  1.00 35.28           N
ATOM    664  N   GLU C  83      -7.785  51.034  -8.496  1.00 16.77           N
ATOM    665  CA  GLU C  83      -9.106  51.466  -9.047  1.00 17.51           C
ATOM    666  C   GLU C  83     -10.282  50.767  -8.356  1.00 17.10           C
ATOM    667  O   GLU C  83     -11.311  51.363  -8.047  1.00 17.34           O
ATOM    668  CB  GLU C  83      -9.131  51.119 -10.533  1.00 19.99           C
ATOM    669  CG  GLU C  83      -8.269  52.127 -11.366  1.00 23.85           C
ATOM    670  CD  GLU C  83      -8.620  53.598 -11.107  1.00 37.12           C
ATOM    671  OE1 GLU C  83      -9.826  53.982 -11.231  1.00 40.48           O
ATOM    672  OE2 GLU C  83      -7.683  54.393 -10.787  1.00 40.31           O
ATOM    673  N   LEU C  84     -10.086  49.479  -8.084  1.00 16.63           N
ATOM    674  CA  LEU C  84     -11.107  48.730  -7.401  1.00 17.33           C
ATOM    675  C   LEU C  84     -11.341  49.297  -6.021  1.00 17.39           C
ATOM    676  O   LEU C  84     -12.448  49.457  -5.604  1.00 17.84           O
ATOM    677  CB  LEU C  84     -10.667  47.273  -7.294  1.00 17.14           C
ATOM    678  CG  LEU C  84     -11.675  46.348  -6.644  1.00 19.78           C
ATOM    679  CD1 LEU C  84     -12.968  46.417  -7.412  1.00 23.02           C
ATOM    680  CD2 LEU C  84     -11.043  44.886  -6.646  1.00 22.77           C
ATOM    681  N   VAL C  85     -10.297  49.560  -5.269  1.00 18.34           N
ATOM    682  CA  VAL C  85     -10.504  50.150  -3.925  1.00 18.81           C
ATOM    683  C   VAL C  85     -11.230  51.491  -3.988  1.00 19.48           C
ATOM    684  O   VAL C  85     -12.127  51.752  -3.198  1.00 19.26           O
ATOM    685  CB  VAL C  85      -9.193  50.306  -3.196  1.00 19.57           C
ATOM    686  CG1 VAL C  85      -9.415  50.954  -1.808  1.00 20.26           C
ATOM    687  CG2 VAL C  85      -8.545  48.900  -3.060  1.00 19.41           C
ATOM    688  N   LYS C  86     -10.885  52.319  -4.961  1.00 19.34           N
ATOM    689  CA  LYS C  86     -11.574  53.598  -5.122  1.00 19.99           C
ATOM    690  C   LYS C  86     -13.051  53.369  -5.376  1.00 19.36           C
ATOM    691  O   LYS C  86     -13.905  54.040  -4.835  1.00 19.57           O
ATOM    692  CB  LYS C  86     -11.019  54.371  -6.326  1.00 20.25           C
ATOM    693  CG  LYS C  86      -9.686  55.090  -6.095  1.00 26.80           C
ATOM    694  CD  LYS C  86      -9.241  55.758  -7.445  1.00 30.67           C
ATOM    695  CE  LYS C  86      -7.737  56.031  -7.526  1.00 36.11           C
ATOM    696  NZ  LYS C  86      -7.464  57.447  -7.085  1.00 37.40           N
ATOM    697  N   MET C  87     -13.351  52.407  -6.240  1.00 20.66           N
ATOM    698  CA  MET C  87     -14.718  52.209  -6.654  1.00 21.02           C
ATOM    699  C   MET C  87     -15.510  51.657  -5.466  1.00 22.37           C
ATOM    700  O   MET C  87     -16.671  51.942  -5.337  1.00 22.29           O
ATOM    701  CB  MET C  87     -14.772  51.252  -7.852  1.00 20.76           C
ATOM    702  CG  MET C  87     -16.173  50.833  -8.253  1.00 23.42           C
ATOM    703  SD  MET C  87     -16.002  49.878  -9.809  1.00 33.38           S
ATOM    704  CE  MET C  87     -17.656  49.265 -10.080  1.00 29.56           C
ATOM    705  N   MET C  88     -14.881  50.828  -4.619  1.00 25.71           N
ATOM    706  CA  MET C  88     -15.599  50.189  -3.494  1.00 27.98           C
ATOM    707  C   MET C  88     -15.687  51.093  -2.251  1.00 30.74           C
ATOM    708  O   MET C  88     -16.483  50.855  -1.331  1.00 29.85           O
ATOM    709  CB  MET C  88     -14.904  48.871  -3.127  1.00 29.41           C
ATOM    710  CG  MET C  88     -15.049  47.838  -4.186  1.00 31.89           C
ATOM    711  SD  MET C  88     -16.777  47.280  -4.151  1.00 44.79           S
ATOM    712  CE  MET C  88     -16.829  46.759  -2.427  1.00 41.72           C
ATOM    713  N   SER C  89     -14.875  52.156  -2.260  1.00 32.47           N
ATOM    714  CA  SER C  89     -14.753  53.084  -1.117  1.00 35.31           C
ATOM    715  C   SER C  89     -16.100  53.531  -0.538  1.00 36.62           C
ATOM    716  O   SER C  89     -17.011  53.893  -1.299  1.00 36.45           O
ATOM    717  CB  SER C  89     -13.899  54.291  -1.522  1.00 35.16           C
ATOM    718  OG  SER C  89     -13.755  55.212  -0.446  1.00 38.13           O
ATOM    719  N   PRO C  90     -16.242  53.516   0.819  1.00 38.07           N
ATOM    720  CA  PRO C  90     -15.200  53.173   1.794  1.00 38.91           C
ATOM    721  C   PRO C  90     -15.456  51.798   2.367  1.00 39.86           C
ATOM    722  O   PRO C  90     -15.071  51.538   3.510  1.00 40.38           O
ATOM    723  CB  PRO C  90     -15.465  54.182   2.918  1.00 38.58           C
ATOM    724  CG  PRO C  90     -17.030  54.221   2.951  1.00 38.84           C
ATOM    725  CD  PRO C  90     -17.501  53.859   1.515  1.00 38.29           C
ATOM    726  N   LYS C  91     -16.106  50.924   1.607  1.00 40.46           N
ATOM    727  CA  LYS C  91     -16.461  49.623   2.133  1.00 41.83           C
ATOM    728  C   LYS C  91     -15.230  48.724   2.319  1.00 42.14           C
ATOM    729  O   LYS C  91     -15.214  47.857   3.192  1.00 42.39           O
ATOM    730  CB  LYS C  91     -17.496  48.945   1.243  1.00 42.68           C
ATOM    731  CG  LYS C  91     -18.829  49.651   1.140  1.00 44.70           C
ATOM    732  CD  LYS C  91     -19.801  48.828   0.269  1.00 49.90           C
ATOM    733  CE  LYS C  91     -21.227  49.394   0.292  1.00 51.43           C
ATOM    734  NZ  LYS C  91     -22.194  48.453  -0.388  1.00 53.80           N
ATOM    735  N   GLU C  92     -14.184  48.931   1.531  1.00 42.53           N
ATOM    736  CA  GLU C  92     -12.972  48.125   1.709  1.00 43.74           C
ATOM    737  C   GLU C  92     -11.736  48.968   2.054  1.00 43.59           C
ATOM    738  O   GLU C  92     -10.992  49.418   1.195  1.00 44.83           O
ATOM    739  CB  GLU C  92     -12.741  47.214   0.502  1.00 44.31           C
ATOM    740  CG  GLU C  92     -13.813  46.121   0.377  1.00 46.15           C
ATOM    741  CD  GLU C  92     -13.789  45.129   1.553  1.00 46.37           C
ATOM    742  OE1 GLU C  92     -12.693  44.721   1.996  1.00 47.48           O
ATOM    743  OE2 GLU C  92     -14.874  44.761   2.030  1.00 47.76           O
ATOM    744  N   ASP C  93     -11.523  49.201   3.334  1.00 43.21           N
ATOM    745  CA  ASP C  93     -10.500  50.155   3.710  1.00 42.93           C
ATOM    746  C   ASP C  93      -9.111  49.537   3.429  1.00 41.13           C
ATOM    747  O   ASP C  93      -8.976  48.318   3.237  1.00 40.88           O
ATOM    748  CB  ASP C  93     -10.676  50.639   5.188  1.00 44.30           C
ATOM    749  CG  ASP C  93     -11.773  51.767   5.368  1.00 48.19           C
ATOM    750  OD1 ASP C  93     -12.490  52.148   4.396  1.00 51.19           O
ATOM    751  OD2 ASP C  93     -11.913  52.298   6.511  1.00 52.61           O
ATOM    752  N   TYR C  94      -8.094  50.396   3.349  1.00 38.85           N
ATOM    753  CA  TYR C  94      -6.698  49.976   3.277  1.00 35.70           C
ATOM    754  C   TYR C  94      -6.422  49.670   4.768  1.00 34.06           C
ATOM    755  O   TYR C  94      -7.214  50.083   5.639  1.00 34.70           O
ATOM    756  CB  TYR C  94      -5.831  51.138   2.714  1.00 35.33           C
ATOM    757  CG  TYR C  94      -5.739  51.287   1.167  1.00 35.03           C
ATOM    758  CD1 TYR C  94      -6.144  52.474   0.501  1.00 38.47           C
ATOM    759  CD2 TYR C  94      -5.249  50.262   0.376  1.00 37.41           C
ATOM    760  CE1 TYR C  94      -6.038  52.619  -0.935  1.00 35.40           C
ATOM    761  CE2 TYR C  94      -5.132  50.382  -1.046  1.00 39.22           C
ATOM    762  CZ  TYR C  94      -5.523  51.567  -1.710  1.00 41.38           C
ATOM    763  OH  TYR C  94      -5.374  51.630  -3.134  1.00 37.61           O
ATOM    764  N   PRO C  95      -5.356  48.919   5.104  1.00 30.73           N
ATOM    765  CA  PRO C  95      -4.329  48.288   4.249  1.00 27.88           C
ATOM    766  C   PRO C  95      -4.800  46.982   3.593  1.00 25.96           C
ATOM    767  O   PRO C  95      -5.732  46.299   4.083  1.00 26.28           O
ATOM    768  CB  PRO C  95      -3.153  48.045   5.217  1.00 27.08           C
ATOM    769  CG  PRO C  95      -3.770  48.027   6.615  1.00 28.61           C
ATOM    770  CD  PRO C  95      -4.998  48.887   6.543  1.00 30.23           C
ATOM    771  N   ILE C  96      -4.220  46.644   2.453  1.00 21.95           N
ATOM    772  CA  ILE C  96      -4.661  45.484   1.775  1.00 19.70           C
ATOM    773  C   ILE C  96      -3.392  44.678   1.439  1.00 18.99           C
ATOM    774  O   ILE C  96      -2.363  45.261   1.077  1.00 18.55           O
ATOM    775  CB  ILE C  96      -5.421  45.851   0.495  1.00 19.68           C
ATOM    776  CG1 ILE C  96      -6.864  46.318   0.824  1.00 22.87           C
ATOM    777  CG2 ILE C  96      -5.403  44.695  -0.545  1.00 21.21           C
ATOM    778  CD1 ILE C  96      -7.583  46.865  -0.422  1.00 22.14           C
ATOM    779  N  AGLU C  97      -3.471  43.356   1.604  0.50 17.21           N
ATOM    780  N  BGLU C  97      -3.441  43.363   1.622  0.50 17.82           N
ATOM    781  CA AGLU C  97      -2.359  42.450   1.274  0.50 16.29           C
ATOM    782  CA BGLU C  97      -2.327  42.512   1.198  0.50 17.34           C
ATOM    783  C  AGLU C  97      -2.907  41.446   0.260  0.50 16.13           C
ATOM    784  C  BGLU C  97      -2.926  41.510   0.237  0.50 16.77           C
ATOM    785  O  AGLU C  97      -3.945  40.802   0.513  0.50 17.01           O
ATOM    786  O  BGLU C  97      -4.011  40.945   0.499  0.50 17.27           O
ATOM    787  CB AGLU C  97      -1.846  41.681   2.547  0.50 16.06           C
ATOM    788  CB BGLU C  97      -1.658  41.767   2.395  0.50 18.03           C
ATOM    789  CG AGLU C  97      -1.356  42.547   3.726  0.50 14.10           C
ATOM    790  CG BGLU C  97      -0.610  40.736   1.959  0.50 19.16           C
ATOM    791  CD AGLU C  97      -0.056  43.323   3.449  0.50 17.11           C
ATOM    792  CD BGLU C  97       0.682  41.342   1.399  0.50 18.61           C
ATOM    793  OE1AGLU C  97       0.607  43.010   2.453  0.50 15.95           O
ATOM    794  OE1BGLU C  97       1.014  42.496   1.703  0.50 17.62           O
ATOM    795  OE2AGLU C  97       0.273  44.267   4.201  0.50 13.55           O
ATOM    796  OE2BGLU C  97       1.399  40.654   0.667  0.50 14.46           O
ATOM    797  N   ILE C  98      -2.271  41.340  -0.905  1.00 15.76           N
ATOM    798  CA  ILE C  98      -2.688  40.361  -1.905  1.00 16.41           C
ATOM    799  C   ILE C  98      -1.497  39.512  -2.219  1.00 17.42           C
ATOM    800  O   ILE C  98      -0.385  40.044  -2.357  1.00 18.16           O
ATOM    801  CB  ILE C  98      -3.217  41.016  -3.165  1.00 17.66           C
ATOM    802  CG1 ILE C  98      -4.435  41.886  -2.823  1.00 19.90           C
ATOM    803  CG2 ILE C  98      -3.507  39.933  -4.214  1.00 18.38           C
ATOM    804  CD1 ILE C  98      -4.899  42.775  -4.106  1.00 21.66           C
ATOM    805  N   GLN C  99      -1.688  38.215  -2.238  1.00 14.27           N
ATOM    806  CA  GLN C  99      -0.627  37.243  -2.579  1.00 15.15           C
ATOM    807  C   GLN C  99      -1.053  36.429  -3.769  1.00 15.48           C
ATOM    808  O   GLN C  99      -2.254  36.053  -3.909  1.00 16.36           O
ATOM    809  CB  GLN C  99      -0.368  36.342  -1.374  1.00 12.51           C
ATOM    810  CG  GLN C  99       0.236  37.131  -0.165  1.00 16.32           C
ATOM    811  CD  GLN C  99       0.069  36.288   1.095  1.00 18.71           C
ATOM    812  OE1 GLN C  99      -0.945  36.428   1.774  1.00 18.30           O
ATOM    813  NE2 GLN C  99       0.951  35.320   1.324  1.00 15.19           N
ATOM    814  N   LEU C 100      -0.149  36.165  -4.687  1.00 13.63           N
ATOM    815  CA  LEU C 100      -0.488  35.233  -5.734  1.00 14.71           C
ATOM    816  C   LEU C 100       0.543  34.117  -5.798  1.00 15.57           C
ATOM    817  O   LEU C 100       1.743  34.403  -5.596  1.00 15.78           O
ATOM    818  CB  LEU C 100      -0.587  36.032  -7.017  1.00 16.37           C
ATOM    819  CG  LEU C 100      -0.766  35.358  -8.339  1.00 19.44           C
ATOM    820  CD1 LEU C 100      -1.432  36.329  -9.418  1.00 17.10           C
ATOM    821  CD2 LEU C 100       0.635  34.799  -8.864  1.00 21.15           C
ATOM    822  N   SER C 101       0.125  32.864  -5.999  1.00 13.26           N
ATOM    823  CA  SER C 101       1.030  31.719  -6.151  1.00 16.57           C
ATOM    824  C   SER C 101       0.652  31.067  -7.452  1.00 17.49           C
ATOM    825  O   SER C 101      -0.473  30.603  -7.620  1.00 14.96           O
ATOM    826  CB  SER C 101       0.800  30.764  -4.989  1.00 17.31           C
ATOM    827  OG  SER C 101       1.446  29.496  -5.238  1.00 19.83           O
ATOM    828  N   ALA C 102       1.576  31.020  -8.412  1.00 16.11           N
ATOM    829  CA  ALA C 102       1.249  30.554  -9.766  1.00 14.97           C
ATOM    830  C   ALA C 102       2.438  29.649 -10.210  1.00 18.22           C
ATOM    831  O   ALA C 102       3.600  29.905  -9.867  1.00 18.12           O
ATOM    832  CB  ALA C 102       1.061  31.772 -10.733  1.00 17.37           C
ATOM    833  N   GLY C 103       2.176  28.620 -10.973  1.00 16.62           N
ATOM    834  CA  GLY C 103       3.263  27.781 -11.409  1.00 17.64           C
ATOM    835  C   GLY C 103       2.784  26.441 -11.909  1.00 17.88           C
ATOM    836  O   GLY C 103       1.628  26.293 -12.381  1.00 16.08           O
ATOM    837  N   CYS C 104       3.658  25.422 -11.845  1.00 19.11           N
ATOM    838  CA  CYS C 104       3.247  24.148 -12.368  1.00 22.34           C
ATOM    839  C   CYS C 104       4.063  23.091 -11.653  1.00 24.78           C
ATOM    840  O   CYS C 104       5.186  23.364 -11.174  1.00 21.99           O
ATOM    841  CB  CYS C 104       3.412  24.094 -13.897  1.00 23.87           C
ATOM    842  SG  CYS C 104       5.044  24.717 -14.575  1.00 29.19           S
ATOM    843  N   GLU C 105       3.424  21.957 -11.457  1.00 25.42           N
ATOM    844  CA  GLU C 105       4.077  20.775 -10.941  1.00 29.83           C
ATOM    845  C   GLU C 105       4.426  19.825 -12.084  1.00 31.06           C
ATOM    846  O   GLU C 105       3.580  19.469 -12.889  1.00 29.95           O
ATOM    847  CB  GLU C 105       3.199  20.084  -9.897  1.00 29.77           C
ATOM    848  CG  GLU C 105       4.040  19.187  -8.968  1.00 35.01           C
ATOM    849  CD  GLU C 105       3.232  18.369  -7.979  1.00 40.18           C
ATOM    850  OE1 GLU C 105       2.003  18.436  -8.031  1.00 44.24           O
ATOM    851  OE2 GLU C 105       3.832  17.621  -7.162  1.00 44.48           O
ATOM    852  N   MET C 106       5.701  19.448 -12.166  1.00 33.46           N
ATOM    853  CA  MET C 106       6.209  18.520 -13.195  1.00 37.14           C
ATOM    854  C   MET C 106       6.370  17.101 -12.647  1.00 38.64           C
ATOM    855  O   MET C 106       7.071  16.913 -11.648  1.00 36.95           O
ATOM    856  CB  MET C 106       7.601  18.969 -13.665  1.00 36.96           C
ATOM    857  CG  MET C 106       7.763  20.459 -13.860  1.00 39.87           C
ATOM    858  SD  MET C 106       6.716  21.057 -15.213  1.00 42.95           S
ATOM    859  CE  MET C 106       7.560  20.443 -16.685  1.00 43.12           C
ATOM    860  N   TYR C 107       5.734  16.129 -13.307  1.00 41.77           N
ATOM    861  CA  TYR C 107       5.931  14.691 -13.035  1.00 44.45           C
ATOM    862  C   TYR C 107       6.467  13.953 -14.253  1.00 45.99           C
ATOM    863  O   TYR C 107       6.467  14.481 -15.381  1.00 46.28           O
ATOM    864  CB  TYR C 107       4.625  13.963 -12.672  1.00 44.58           C
ATOM    865  CG  TYR C 107       3.581  14.827 -12.041  1.00 45.44           C
ATOM    866  CD1 TYR C 107       3.535  15.011 -10.651  1.00 46.01           C
ATOM    867  CD2 TYR C 107       2.635  15.472 -12.834  1.00 46.33           C
ATOM    868  CE1 TYR C 107       2.568  15.828 -10.082  1.00 47.92           C
ATOM    869  CE2 TYR C 107       1.675  16.283 -12.277  1.00 46.29           C
ATOM    870  CZ  TYR C 107       1.648  16.460 -10.913  1.00 46.66           C
ATOM    871  OH  TYR C 107       0.686  17.271 -10.396  1.00 47.52           O
ATOM    872  N   PRO C 108       6.887  12.697 -14.024  1.00 47.56           N
ATOM    873  CA  PRO C 108       7.214  11.672 -15.028  1.00 47.75           C
ATOM    874  C   PRO C 108       6.445  11.856 -16.349  1.00 48.04           C
ATOM    875  O   PRO C 108       5.253  12.207 -16.344  1.00 48.43           O
ATOM    876  CB  PRO C 108       6.771  10.380 -14.334  1.00 48.03           C
ATOM    877  CG  PRO C 108       6.991  10.665 -12.817  1.00 48.14           C
ATOM    878  CD  PRO C 108       7.049  12.185 -12.645  1.00 47.71           C
ATOM    879  N   GLY C 109       7.110  11.565 -17.467  1.00 47.97           N
ATOM    880  CA  GLY C 109       6.579  11.887 -18.790  1.00 47.81           C
ATOM    881  C   GLY C 109       7.083  13.289 -19.060  1.00 47.86           C
ATOM    882  O   GLY C 109       8.173  13.653 -18.613  1.00 48.50           O
ATOM    883  N   ASN C 110       6.318  14.088 -19.788  1.00 47.06           N
ATOM    884  CA  ASN C 110       6.552  15.533 -19.723  1.00 45.87           C
ATOM    885  C   ASN C 110       5.380  16.199 -19.002  1.00 44.00           C
ATOM    886  O   ASN C 110       5.399  17.432 -18.742  1.00 43.92           O
ATOM    887  CB  ASN C 110       6.836  16.149 -21.100  1.00 46.74           C
ATOM    888  CG  ASN C 110       8.261  15.839 -21.607  1.00 49.43           C
ATOM    889  OD1 ASN C 110       9.264  16.052 -20.894  1.00 51.66           O
ATOM    890  ND2 ASN C 110       8.352  15.334 -22.848  1.00 51.60           N
ATOM    891  N   ALA C 111       4.398  15.349 -18.659  1.00 40.44           N
ATOM    892  CA  ALA C 111       3.181  15.689 -17.881  1.00 37.73           C
ATOM    893  C   ALA C 111       3.351  16.744 -16.762  1.00 35.38           C
ATOM    894  O   ALA C 111       4.360  16.759 -16.034  1.00 34.49           O
ATOM    895  CB  ALA C 111       2.584  14.420 -17.276  1.00 37.87           C
ATOM    896  N   SER C 112       2.348  17.598 -16.614  1.00 32.58           N
ATOM    897  CA  SER C 112       2.371  18.623 -15.569  1.00 30.56           C
ATOM    898  C   SER C 112       0.968  19.129 -15.307  1.00 29.34           C
ATOM    899  O   SER C 112       0.067  18.942 -16.152  1.00 27.41           O
ATOM    900  CB  SER C 112       3.238  19.819 -15.974  1.00 31.17           C
ATOM    901  OG  SER C 112       2.703  20.478 -17.111  1.00 31.26           O
ATOM    902  N   GLU C 113       0.789  19.747 -14.122  1.00 26.90           N
ATOM    903  CA  GLU C 113      -0.431  20.431 -13.774  1.00 27.10           C
ATOM    904  C   GLU C 113      -0.076  21.862 -13.317  1.00 24.47           C
ATOM    905  O   GLU C 113       0.899  22.057 -12.621  1.00 24.22           O
ATOM    906  CB  GLU C 113      -1.219  19.680 -12.700  1.00 28.43           C
ATOM    907  CG  GLU C 113      -1.982  20.644 -11.761  1.00 36.08           C
ATOM    908  CD  GLU C 113      -3.377  20.173 -11.338  1.00 43.47           C
ATOM    909  OE1 GLU C 113      -3.679  18.976 -11.523  1.00 49.06           O
ATOM    910  OE2 GLU C 113      -4.164  21.025 -10.820  1.00 47.04           O
ATOM    911  N   SER C 114      -0.874  22.857 -13.705  1.00 20.81           N
ATOM    912  CA  SER C 114      -0.541  24.229 -13.377  1.00 19.40           C
ATOM    913  C   SER C 114      -1.564  24.790 -12.420  1.00 19.02           C
ATOM    914  O   SER C 114      -2.656  24.214 -12.267  1.00 19.22           O
ATOM    915  CB  SER C 114      -0.475  25.106 -14.626  1.00 19.58           C
ATOM    916  OG  SER C 114       0.587  24.607 -15.471  0.50 14.48           O
ATOM    917  N   PHE C 115      -1.241  25.928 -11.814  1.00 16.97           N
ATOM    918  CA  PHE C 115      -2.145  26.502 -10.850  1.00 17.81           C
ATOM    919  C   PHE C 115      -1.904  27.988 -10.770  1.00 15.96           C
ATOM    920  O   PHE C 115      -0.815  28.510 -11.114  1.00 15.99           O
ATOM    921  CB  PHE C 115      -1.885  25.880  -9.448  1.00 17.76           C
ATOM    922  CG  PHE C 115      -0.456  25.995  -9.020  1.00 17.80           C
ATOM    923  CD1 PHE C 115       0.445  24.992  -9.302  1.00 20.48           C
ATOM    924  CD2 PHE C 115      -0.007  27.154  -8.355  1.00 15.57           C
ATOM    925  CE1 PHE C 115       1.789  25.129  -8.946  1.00 21.50           C
ATOM    926  CE2 PHE C 115       1.410  27.262  -7.986  1.00 18.01           C
ATOM    927  CZ  PHE C 115       2.234  26.228  -8.268  1.00 20.69           C
ATOM    928  N   LEU C 116      -2.949  28.714 -10.356  1.00 15.59           N
ATOM    929  CA  LEU C 116      -2.827  30.116 -10.064  1.00 14.29           C
ATOM    930  C   LEU C 116      -3.852  30.396  -9.000  1.00 16.86           C
ATOM    931  O   LEU C 116      -5.048  30.434  -9.270  1.00 15.28           O
ATOM    932  CB  LEU C 116      -3.095  31.023 -11.323  1.00 14.84           C
ATOM    933  CG  LEU C 116      -2.709  32.517 -11.300  1.00 16.96           C
ATOM    934  CD1 LEU C 116      -2.832  33.082 -12.766  1.00 17.84           C
ATOM    935  CD2 LEU C 116      -3.602  33.330 -10.350  1.00 17.15           C
ATOM    936  N   HIS C 117      -3.348  30.609  -7.788  1.00 14.10           N
ATOM    937  CA  HIS C 117      -4.200  30.955  -6.627  1.00 15.53           C
ATOM    938  C   HIS C 117      -3.869  32.340  -6.079  1.00 17.02           C
ATOM    939  O   HIS C 117      -2.699  32.865  -6.179  1.00 17.00           O
ATOM    940  CB  HIS C 117      -3.956  29.928  -5.512  1.00 13.77           C
ATOM    941  CG  HIS C 117      -4.400  28.555  -5.855  1.00 18.78           C
ATOM    942  ND1 HIS C 117      -4.530  27.562  -4.900  1.00 25.01           N
ATOM    943  CD2 HIS C 117      -4.896  28.038  -6.999  1.00 16.38           C
ATOM    944  CE1 HIS C 117      -4.966  26.453  -5.475  1.00 25.11           C
ATOM    945  NE2 HIS C 117      -5.166  26.704  -6.756  1.00 19.96           N
ATOM    946  N   VAL C 118      -4.922  33.040  -5.585  1.00 14.41           N
ATOM    947  CA  VAL C 118      -4.784  34.396  -5.116  1.00 14.71           C
ATOM    948  C   VAL C 118      -5.407  34.505  -3.695  1.00 15.41           C
ATOM    949  O   VAL C 118      -6.533  33.996  -3.480  1.00 15.15           O
ATOM    950  CB  VAL C 118      -5.570  35.380  -5.993  1.00 15.95           C
ATOM    951  CG1 VAL C 118      -5.513  36.801  -5.456  1.00 16.89           C
ATOM    952  CG2 VAL C 118      -5.012  35.384  -7.429  1.00 17.43           C
ATOM    953  N   ALA C 119      -4.685  35.146  -2.770  1.00 13.57           N
ATOM    954  CA  ALA C 119      -5.202  35.336  -1.396  1.00 12.77           C
ATOM    955  C   ALA C 119      -5.324  36.798  -1.160  1.00 15.03           C
ATOM    956  O   ALA C 119      -4.580  37.559  -1.715  1.00 16.60           O
ATOM    957  CB  ALA C 119      -4.218  34.671  -0.369  1.00 13.81           C
ATOM    958  N   PHE C 120      -6.280  37.189  -0.330  1.00 14.88           N
ATOM    959  CA  PHE C 120      -6.561  38.566   0.030  1.00 14.39           C
ATOM    960  C   PHE C 120      -6.608  38.582   1.564  1.00 15.64           C
ATOM    961  O   PHE C 120      -7.367  37.850   2.191  1.00 15.29           O
ATOM    962  CB  PHE C 120      -7.943  38.942  -0.530  1.00 17.54           C
ATOM    963  CG  PHE C 120      -8.457  40.209  -0.027  1.00 16.69           C
ATOM    964  CD1 PHE C 120      -7.825  41.428  -0.345  1.00 19.49           C
ATOM    965  CD2 PHE C 120      -9.623  40.233   0.728  1.00 21.16           C
ATOM    966  CE1 PHE C 120      -8.373  42.695   0.162  1.00 18.77           C
ATOM    967  CE2 PHE C 120     -10.134  41.423   1.178  1.00 20.05           C
ATOM    968  CZ  PHE C 120      -9.507  42.649   0.906  1.00 23.88           C
ATOM    969  N   GLN C 121      -5.869  39.476   2.168  1.00 15.21           N
ATOM    970  CA  GLN C 121      -5.726  39.542   3.632  1.00 17.75           C
ATOM    971  C   GLN C 121      -5.361  38.177   4.203  1.00 18.78           C
ATOM    972  O   GLN C 121      -5.865  37.782   5.278  1.00 18.40           O
ATOM    973  CB  GLN C 121      -7.027  40.086   4.288  1.00 17.66           C
ATOM    974  CG  GLN C 121      -7.596  41.378   3.617  1.00 21.88           C
ATOM    975  CD  GLN C 121      -6.637  42.579   3.732  1.00 22.98           C
ATOM    976  OE1 GLN C 121      -5.446  42.485   3.402  1.00 23.33           O
ATOM    977  NE2 GLN C 121      -7.152  43.723   4.207  1.00 23.71           N
ATOM    978  N   GLY C 122      -4.471  37.457   3.534  1.00 18.01           N
ATOM    979  CA  GLY C 122      -4.014  36.175   4.083  1.00 18.05           C
ATOM    980  C   GLY C 122      -4.918  34.952   3.856  1.00 17.51           C
ATOM    981  O   GLY C 122      -4.625  33.829   4.378  1.00 17.74           O
ATOM    982  N   LYS C 123      -5.992  35.145   3.090  1.00 15.77           N
ATOM    983  CA  LYS C 123      -6.933  34.026   2.894  1.00 15.15           C
ATOM    984  C   LYS C 123      -7.183  33.809   1.385  1.00 13.67           C
ATOM    985  O   LYS C 123      -7.400  34.736   0.642  1.00 13.97           O
ATOM    986  CB  LYS C 123      -8.231  34.311   3.621  1.00 17.01           C
ATOM    987  CG  LYS C 123      -9.270  33.198   3.503  1.00 23.73           C
ATOM    988  CD  LYS C 123      -9.988  32.970   4.848  1.00 30.51           C
ATOM    989  CE  LYS C 123     -11.014  31.807   4.685  1.00 27.03           C
ATOM    990  NZ  LYS C 123     -11.186  30.892   5.895  1.00 35.09           N
ATOM    991  N   TYR C 124      -7.062  32.548   0.959  1.00 14.81           N
ATOM    992  CA  TYR C 124      -7.355  32.141  -0.436  1.00 13.15           C
ATOM    993  C   TYR C 124      -8.753  32.563  -0.879  1.00 13.26           C
ATOM    994  O   TYR C 124      -9.759  32.190  -0.234  1.00 12.87           O
ATOM    995  CB  TYR C 124      -7.227  30.652  -0.507  1.00 13.63           C
ATOM    996  CG  TYR C 124      -7.472  29.957  -1.807  1.00 14.39           C
ATOM    997  CD1 TYR C 124      -7.088  30.520  -3.072  1.00 14.00           C
ATOM    998  CD2 TYR C 124      -8.053  28.670  -1.797  1.00 14.24           C
ATOM    999  CE1 TYR C 124      -7.307  29.797  -4.246  1.00 15.81           C
ATOM   1000  CE2 TYR C 124      -8.318  27.966  -2.982  1.00 16.41           C
ATOM   1001  CZ  TYR C 124      -7.902  28.546  -4.208  1.00 19.06           C
ATOM   1002  OH  TYR C 124      -8.085  27.826  -5.384  1.00 15.60           O
ATOM   1003  N   VAL C 125      -8.820  33.355  -1.954  1.00 13.58           N
ATOM   1004  CA  VAL C 125     -10.159  33.819  -2.423  1.00 13.55           C
ATOM   1005  C   VAL C 125     -10.484  33.523  -3.917  1.00 14.10           C
ATOM   1006  O   VAL C 125     -11.668  33.501  -4.313  1.00 14.35           O
ATOM   1007  CB  VAL C 125     -10.375  35.328  -2.189  1.00 12.27           C
ATOM   1008  CG1 VAL C 125     -10.635  35.647  -0.655  1.00 16.80           C
ATOM   1009  CG2 VAL C 125      -9.204  36.199  -2.731  1.00 15.47           C
ATOM   1010  N   VAL C 126      -9.431  33.461  -4.749  1.00 14.08           N
ATOM   1011  CA  VAL C 126      -9.647  33.411  -6.198  1.00 12.87           C
ATOM   1012  C   VAL C 126      -8.691  32.441  -6.808  1.00 15.28           C
ATOM   1013  O   VAL C 126      -7.510  32.348  -6.370  1.00 15.05           O
ATOM   1014  CB  VAL C 126      -9.411  34.858  -6.861  1.00 14.82           C
ATOM   1015  CG1 VAL C 126      -9.297  34.807  -8.361  1.00 16.83           C
ATOM   1016  CG2 VAL C 126     -10.570  35.809  -6.479  1.00 14.81           C
ATOM   1017  N   ARG C 127      -9.104  31.723  -7.849  1.00 14.78           N
ATOM   1018  CA  ARG C 127      -8.137  30.982  -8.657  1.00 14.84           C
ATOM   1019  C   ARG C 127      -8.442  31.189 -10.131  1.00 17.57           C
ATOM   1020  O   ARG C 127      -9.555  31.688 -10.476  1.00 16.39           O
ATOM   1021  CB  ARG C 127      -8.182  29.485  -8.361  1.00 15.31           C
ATOM   1022  CG  ARG C 127      -9.514  28.810  -8.760  1.00 18.02           C
ATOM   1023  CD  ARG C 127      -9.408  27.379  -8.424  1.00 22.40           C
ATOM   1024  NE  ARG C 127     -10.615  26.696  -8.769  1.00 24.28           N
ATOM   1025  CZ  ARG C 127     -10.684  25.370  -8.869  1.00 28.41           C
ATOM   1026  NH1 ARG C 127      -9.598  24.620  -8.696  1.00 28.37           N
ATOM   1027  NH2 ARG C 127     -11.815  24.814  -9.172  1.00 29.67           N
ATOM   1028  N   PHE C 128      -7.448  30.856 -10.994  1.00 15.09           N
ATOM   1029  CA  PHE C 128      -7.753  30.751 -12.427  1.00 13.88           C
ATOM   1030  C   PHE C 128      -7.911  29.272 -12.681  1.00 13.53           C
ATOM   1031  O   PHE C 128      -7.040  28.524 -12.277  1.00 17.85           O
ATOM   1032  CB  PHE C 128      -6.598  31.260 -13.281  1.00 14.73           C
ATOM   1033  CG  PHE C 128      -7.019  31.395 -14.753  1.00 13.65           C
ATOM   1034  CD1 PHE C 128      -7.656  32.562 -15.207  1.00 14.78           C
ATOM   1035  CD2 PHE C 128      -6.842  30.336 -15.627  1.00 16.16           C
ATOM   1036  CE1 PHE C 128      -8.094  32.640 -16.529  1.00 16.75           C
ATOM   1037  CE2 PHE C 128      -7.239  30.419 -16.941  1.00 19.09           C
ATOM   1038  CZ  PHE C 128      -7.842  31.586 -17.413  1.00 16.37           C
ATOM   1039  N   TRP C 129      -8.960  28.817 -13.359  1.00 15.09           N
ATOM   1040  CA  TRP C 129      -9.093  27.399 -13.604  1.00 16.93           C
ATOM   1041  C   TRP C 129      -9.744  27.193 -14.975  1.00 17.20           C
ATOM   1042  O   TRP C 129     -10.822  27.721 -15.199  1.00 18.99           O
ATOM   1043  CB  TRP C 129      -9.954  26.710 -12.476  1.00 17.67           C
ATOM   1044  CG  TRP C 129      -9.956  25.137 -12.516  1.00 21.93           C
ATOM   1045  CD1 TRP C 129     -11.039  24.328 -12.722  1.00 26.63           C
ATOM   1046  CD2 TRP C 129      -8.837  24.250 -12.297  1.00 28.26           C
ATOM   1047  NE1 TRP C 129     -10.654  23.008 -12.664  1.00 27.48           N
ATOM   1048  CE2 TRP C 129      -9.325  22.927 -12.393  1.00 29.13           C
ATOM   1049  CE3 TRP C 129      -7.487  24.448 -11.991  1.00 32.93           C
ATOM   1050  CZ2 TRP C 129      -8.505  21.794 -12.247  1.00 31.31           C
ATOM   1051  CZ3 TRP C 129      -6.658  23.303 -11.833  1.00 34.17           C
ATOM   1052  CH2 TRP C 129      -7.184  21.997 -11.973  1.00 34.96           C
ATOM   1053  N   GLY C 130      -9.092  26.412 -15.855  1.00 19.81           N
ATOM   1054  CA  GLY C 130      -9.703  26.118 -17.174  1.00 19.48           C
ATOM   1055  C   GLY C 130      -9.547  27.354 -18.054  1.00 19.89           C
ATOM   1056  O   GLY C 130      -8.439  27.637 -18.541  1.00 19.50           O
ATOM   1057  N   THR C 131     -10.643  28.091 -18.224  1.00 18.60           N
ATOM   1058  CA  THR C 131     -10.542  29.312 -19.027  1.00 19.54           C
ATOM   1059  C   THR C 131     -11.003  30.540 -18.271  1.00 19.83           C
ATOM   1060  O   THR C 131     -11.177  31.637 -18.853  1.00 21.25           O
ATOM   1061  CB  THR C 131     -11.375  29.214 -20.344  1.00 18.80           C
ATOM   1062  OG1 THR C 131     -12.762  29.103 -20.019  1.00 18.06           O
ATOM   1063  CG2 THR C 131     -10.938  28.051 -21.123  1.00 17.97           C
ATOM   1064  N   SER C 132     -11.223  30.407 -16.972  1.00 20.55           N
ATOM   1065  CA  SER C 132     -11.707  31.655 -16.321  1.00 18.20           C
ATOM   1066  C   SER C 132     -11.207  31.804 -14.895  1.00 18.04           C
ATOM   1067  O   SER C 132     -10.804  30.811 -14.247  1.00 18.27           O
ATOM   1068  CB  SER C 132     -13.241  31.722 -16.314  1.00 21.75           C
ATOM   1069  OG  SER C 132     -13.676  30.613 -15.566  1.00 24.93           O
ATOM   1070  N   TRP C 133     -11.350  33.029 -14.406  1.00 15.50           N
ATOM   1071  CA  TRP C 133     -11.118  33.333 -12.975  1.00 16.94           C
ATOM   1072  C   TRP C 133     -12.375  32.981 -12.174  1.00 16.06           C
ATOM   1073  O   TRP C 133     -13.483  33.084 -12.681  1.00 17.51           O
ATOM   1074  CB  TRP C 133     -10.886  34.812 -12.804  1.00 16.59           C
ATOM   1075  CG  TRP C 133      -9.692  35.314 -13.598  1.00 15.14           C
ATOM   1076  CD1 TRP C 133      -9.709  35.832 -14.866  1.00 18.25           C
ATOM   1077  CD2 TRP C 133      -8.349  35.377 -13.142  1.00 13.05           C
ATOM   1078  NE1 TRP C 133      -8.423  36.213 -15.212  1.00 16.18           N
ATOM   1079  CE2 TRP C 133      -7.590  35.942 -14.180  1.00 16.91           C
ATOM   1080  CE3 TRP C 133      -7.710  35.015 -11.953  1.00 16.70           C
ATOM   1081  CZ2 TRP C 133      -6.183  36.211 -14.051  1.00 19.64           C
ATOM   1082  CZ3 TRP C 133      -6.306  35.261 -11.834  1.00 18.11           C
ATOM   1083  CH2 TRP C 133      -5.597  35.827 -12.869  1.00 18.35           C
ATOM   1084  N  AGLN C 134     -12.199  32.580 -10.925  0.50 15.47           N
ATOM   1085  N  BGLN C 134     -12.174  32.474 -10.945  0.50 15.95           N
ATOM   1086  CA AGLN C 134     -13.377  32.238 -10.142  0.50 15.20           C
ATOM   1087  CA BGLN C 134     -13.265  31.854 -10.145  0.50 16.42           C
ATOM   1088  C  AGLN C 134     -13.065  32.651  -8.736  0.50 14.81           C
ATOM   1089  C  BGLN C 134     -13.097  32.247  -8.669  0.50 15.80           C
ATOM   1090  O  AGLN C 134     -11.909  32.758  -8.299  0.50 12.87           O
ATOM   1091  O  BGLN C 134     -12.003  32.001  -8.136  0.50 13.91           O
ATOM   1092  CB AGLN C 134     -13.623  30.726 -10.202  0.50 15.81           C
ATOM   1093  CB BGLN C 134     -13.136  30.321 -10.240  0.50 16.46           C
ATOM   1094  CG AGLN C 134     -13.307  30.225 -11.635  0.50 16.09           C
ATOM   1095  CG BGLN C 134     -12.474  29.686  -9.063  0.50 19.83           C
ATOM   1096  CD AGLN C 134     -13.374  28.771 -11.928  0.50 19.31           C
ATOM   1097  CD BGLN C 134     -13.042  28.287  -8.721  0.50 22.93           C
ATOM   1098  OE1AGLN C 134     -13.468  27.884 -11.045  0.50 18.49           O
ATOM   1099  OE1BGLN C 134     -13.213  27.446  -9.603  0.50 24.13           O
ATOM   1100  NE2AGLN C 134     -13.303  28.480 -13.254  0.50 16.86           N
ATOM   1101  NE2BGLN C 134     -13.326  28.048  -7.427  0.50 24.80           N
ATOM   1102  N   THR C 135     -14.139  32.826  -8.002  1.00 14.50           N
ATOM   1103  CA  THR C 135     -14.010  33.107  -6.590  1.00 14.59           C
ATOM   1104  C   THR C 135     -14.139  31.753  -5.966  1.00 15.57           C
ATOM   1105  O   THR C 135     -14.938  30.903  -6.447  1.00 21.47           O
ATOM   1106  CB  THR C 135     -15.095  34.103  -6.050  1.00 13.83           C
ATOM   1107  OG1 THR C 135     -16.354  33.702  -6.520  1.00 17.41           O
ATOM   1108  CG2 THR C 135     -14.847  35.525  -6.548  1.00 17.86           C
ATOM   1109  N   VAL C 136     -13.457  31.501  -4.866  1.00 13.87           N
ATOM   1110  CA  VAL C 136     -13.590  30.188  -4.265  1.00 13.67           C
ATOM   1111  C   VAL C 136     -14.740  30.234  -3.233  1.00 13.92           C
ATOM   1112  O   VAL C 136     -15.088  31.283  -2.741  1.00 15.97           O
ATOM   1113  CB  VAL C 136     -12.294  29.663  -3.655  1.00 16.40           C
ATOM   1114  CG1 VAL C 136     -11.088  29.827  -4.684  1.00 16.84           C
ATOM   1115  CG2 VAL C 136     -11.937  30.349  -2.384  1.00 17.99           C
ATOM   1116  N   PRO C 137     -15.350  29.085  -2.968  1.00 13.10           N
ATOM   1117  CA  PRO C 137     -16.483  29.194  -2.040  1.00 13.32           C
ATOM   1118  C   PRO C 137     -16.047  29.730  -0.639  1.00 14.32           C
ATOM   1119  O   PRO C 137     -14.979  29.392  -0.138  1.00 14.43           O
ATOM   1120  CB  PRO C 137     -17.028  27.785  -1.981  1.00 14.21           C
ATOM   1121  CG  PRO C 137     -16.419  27.042  -3.212  1.00 14.56           C
ATOM   1122  CD  PRO C 137     -15.094  27.727  -3.456  1.00 13.44           C
ATOM   1123  N   GLY C 138     -16.811  30.647  -0.079  1.00 12.36           N
ATOM   1124  CA  GLY C 138     -16.375  31.228   1.202  1.00 14.49           C
ATOM   1125  C   GLY C 138     -15.800  32.618   0.982  1.00 14.63           C
ATOM   1126  O   GLY C 138     -15.735  33.389   1.908  1.00 15.81           O
ATOM   1127  N   ALA C 139     -15.403  32.935  -0.241  1.00 12.38           N
ATOM   1128  CA  ALA C 139     -14.816  34.252  -0.507  1.00 14.43           C
ATOM   1129  C   ALA C 139     -15.876  35.318  -0.365  1.00 14.14           C
ATOM   1130  O   ALA C 139     -17.074  35.050  -0.581  1.00 15.22           O
ATOM   1131  CB  ALA C 139     -14.297  34.277  -1.922  1.00 13.77           C
ATOM   1132  N   PRO C 140     -15.472  36.564  -0.037  1.00 15.48           N
ATOM   1133  CA  PRO C 140     -16.484  37.626   0.178  1.00 15.93           C
ATOM   1134  C   PRO C 140     -17.237  37.951  -1.115  1.00 15.80           C
ATOM   1135  O   PRO C 140     -16.679  37.905  -2.206  1.00 14.42           O
ATOM   1136  CB  PRO C 140     -15.643  38.851   0.508  1.00 16.85           C
ATOM   1137  CG  PRO C 140     -14.343  38.404   0.875  1.00 18.00           C
ATOM   1138  CD  PRO C 140     -14.121  36.992   0.351  1.00 16.66           C
ATOM   1139  N   SER C 141     -18.515  38.249  -0.995  1.00 14.96           N
ATOM   1140  CA  SER C 141     -19.322  38.318  -2.193  1.00 13.58           C
ATOM   1141  C   SER C 141     -18.984  39.583  -3.030  1.00 13.32           C
ATOM   1142  O   SER C 141     -19.335  39.599  -4.179  1.00 13.92           O
ATOM   1143  CB  SER C 141     -20.799  38.250  -1.862  1.00 16.70           C
ATOM   1144  OG  SER C 141     -21.111  39.310  -1.067  1.00 15.67           O
ATOM   1145  N   TRP C 142     -18.348  40.612  -2.445  1.00 13.46           N
ATOM   1146  CA  TRP C 142     -17.996  41.798  -3.222  1.00 14.15           C
ATOM   1147  C   TRP C 142     -16.957  41.486  -4.275  1.00 14.63           C
ATOM   1148  O   TRP C 142     -16.824  42.277  -5.187  1.00 15.71           O
ATOM   1149  CB  TRP C 142     -17.565  43.041  -2.374  1.00 13.86           C
ATOM   1150  CG  TRP C 142     -16.317  42.806  -1.639  1.00 20.19           C
ATOM   1151  CD1 TRP C 142     -16.149  42.242  -0.389  1.00 22.28           C
ATOM   1152  CD2 TRP C 142     -15.020  43.125  -2.118  1.00 25.35           C
ATOM   1153  NE1 TRP C 142     -14.791  42.228  -0.067  1.00 22.24           N
ATOM   1154  CE2 TRP C 142     -14.090  42.735  -1.128  1.00 27.83           C
ATOM   1155  CE3 TRP C 142     -14.556  43.739  -3.295  1.00 29.49           C
ATOM   1156  CZ2 TRP C 142     -12.725  42.928  -1.285  1.00 33.78           C
ATOM   1157  CZ3 TRP C 142     -13.189  43.948  -3.444  1.00 35.13           C
ATOM   1158  CH2 TRP C 142     -12.298  43.548  -2.440  1.00 35.50           C
ATOM   1159  N   LEU C 143     -16.295  40.321  -4.198  1.00 13.24           N
ATOM   1160  CA  LEU C 143     -15.330  39.955  -5.251  1.00 14.80           C
ATOM   1161  C   LEU C 143     -16.011  39.426  -6.525  1.00 14.55           C
ATOM   1162  O   LEU C 143     -15.372  39.292  -7.583  1.00 14.88           O
ATOM   1163  CB  LEU C 143     -14.349  38.875  -4.766  1.00 14.80           C
ATOM   1164  CG  LEU C 143     -13.367  39.412  -3.730  1.00 19.10           C
ATOM   1165  CD1 LEU C 143     -12.666  38.238  -2.986  1.00 22.77           C
ATOM   1166  CD2 LEU C 143     -12.322  40.410  -4.439  1.00 25.33           C
ATOM   1167  N   ASP C 144     -17.278  39.074  -6.458  1.00 13.47           N
ATOM   1168  CA  ASP C 144     -17.872  38.413  -7.614  1.00 15.59           C
ATOM   1169  C   ASP C 144     -17.905  39.305  -8.833  1.00 16.27           C
ATOM   1170  O   ASP C 144     -17.555  38.851  -9.925  1.00 16.55           O
ATOM   1171  CB  ASP C 144     -19.315  37.983  -7.320  1.00 14.46           C
ATOM   1172  CG  ASP C 144     -19.387  36.816  -6.326  1.00 17.77           C
ATOM   1173  OD1 ASP C 144     -18.364  36.176  -6.106  1.00 19.84           O
ATOM   1174  OD2 ASP C 144     -20.469  36.522  -5.759  1.00 18.17           O
ATOM   1175  N   LEU C 145     -18.352  40.561  -8.677  1.00 15.60           N
ATOM   1176  CA  LEU C 145     -18.474  41.524  -9.790  1.00 17.60           C
ATOM   1177  C   LEU C 145     -17.096  41.880 -10.448  1.00 16.87           C
ATOM   1178  O   LEU C 145     -16.998  41.810 -11.664  1.00 16.01           O
ATOM   1179  CB  LEU C 145     -19.131  42.833  -9.326  1.00 16.66           C
ATOM   1180  CG  LEU C 145     -19.497  43.833 -10.454  1.00 19.91           C
ATOM   1181  CD1 LEU C 145     -20.281  43.214 -11.600  1.00 21.27           C
ATOM   1182  CD2 LEU C 145     -20.291  45.041  -9.801  1.00 26.11           C
ATOM   1183  N   PRO C 146     -16.075  42.268  -9.673  1.00 16.90           N
ATOM   1184  CA  PRO C 146     -14.728  42.449 -10.301  1.00 15.94           C
ATOM   1185  C   PRO C 146     -14.207  41.210 -11.011  1.00 18.82           C
ATOM   1186  O   PRO C 146     -13.533  41.293 -12.052  1.00 17.07           O
ATOM   1187  CB  PRO C 146     -13.797  42.731  -9.129  1.00 18.69           C
ATOM   1188  CG  PRO C 146     -14.633  42.815  -7.942  1.00 16.26           C
ATOM   1189  CD  PRO C 146     -16.078  42.600  -8.234  1.00 16.82           C
ATOM   1190  N   ILE C 147     -14.499  40.039 -10.475  1.00 15.84           N
ATOM   1191  CA  ILE C 147     -14.012  38.801 -11.175  1.00 14.93           C
ATOM   1192  C   ILE C 147     -14.815  38.607 -12.503  1.00 14.67           C
ATOM   1193  O   ILE C 147     -14.284  38.178 -13.545  1.00 14.80           O
ATOM   1194  CB  ILE C 147     -14.114  37.591 -10.252  1.00 14.67           C
ATOM   1195  CG1 ILE C 147     -13.042  37.626  -9.152  1.00 16.16           C
ATOM   1196  CG2 ILE C 147     -14.144  36.268 -10.979  1.00 17.50           C
ATOM   1197  CD1 ILE C 147     -11.534  37.772  -9.580  1.00 20.49           C
ATOM   1198  N   LYS C 148     -16.101  38.884 -12.460  1.00 12.42           N
ATOM   1199  CA  LYS C 148     -16.914  38.807 -13.674  1.00 13.99           C
ATOM   1200  C   LYS C 148     -16.329  39.737 -14.744  1.00 15.74           C
ATOM   1201  O   LYS C 148     -16.162  39.341 -15.927  1.00 15.18           O
ATOM   1202  CB  LYS C 148     -18.413  39.130 -13.333  1.00 14.92           C
ATOM   1203  CG  LYS C 148     -19.437  38.958 -14.435  1.00 19.31           C
ATOM   1204  CD  LYS C 148     -19.473  40.107 -15.314  1.00 22.85           C
ATOM   1205  CE  LYS C 148     -20.917  40.247 -15.931  1.00 29.69           C
ATOM   1206  NZ  LYS C 148     -20.959  41.437 -16.804  1.00 26.85           N
ATOM   1207  N   VAL C 149     -16.006  40.971 -14.339  1.00 15.38           N
ATOM   1208  CA  VAL C 149     -15.474  41.945 -15.271  1.00 17.91           C
ATOM   1209  C   VAL C 149     -14.092  41.491 -15.766  1.00 16.47           C
ATOM   1210  O   VAL C 149     -13.788  41.598 -16.996  1.00 16.25           O
ATOM   1211  CB  VAL C 149     -15.380  43.331 -14.606  1.00 19.12           C
ATOM   1212  CG1 VAL C 149     -14.580  44.316 -15.457  1.00 23.57           C
ATOM   1213  CG2 VAL C 149     -16.809  43.849 -14.287  1.00 19.32           C
ATOM   1214  N   LEU C 150     -13.265  40.949 -14.875  1.00 15.78           N
ATOM   1215  CA  LEU C 150     -11.987  40.434 -15.320  1.00 16.81           C
ATOM   1216  C   LEU C 150     -12.201  39.293 -16.337  1.00 16.78           C
ATOM   1217  O   LEU C 150     -11.450  39.157 -17.359  1.00 14.26           O
ATOM   1218  CB  LEU C 150     -11.116  40.059 -14.075  1.00 18.03           C
ATOM   1219  CG  LEU C 150      -9.823  39.342 -14.379  1.00 20.71           C
ATOM   1220  CD1 LEU C 150      -8.928  40.390 -14.978  1.00 22.86           C
ATOM   1221  CD2 LEU C 150      -9.277  38.771 -12.996  1.00 20.27           C
ATOM   1222  N   ASN C 151     -13.199  38.431 -16.102  1.00 14.55           N
ATOM   1223  CA  ASN C 151     -13.490  37.391 -17.098  1.00 15.17           C
ATOM   1224  C   ASN C 151     -13.891  37.841 -18.496  1.00 15.07           C
ATOM   1225  O   ASN C 151     -13.849  37.031 -19.442  1.00 16.93           O
ATOM   1226  CB  ASN C 151     -14.516  36.404 -16.533  1.00 16.42           C
ATOM   1227  CG  ASN C 151     -13.871  35.392 -15.648  1.00 20.14           C
ATOM   1228  OD1 ASN C 151     -12.727  35.004 -15.910  1.00 18.87           O
ATOM   1229  ND2 ASN C 151     -14.608  34.896 -14.608  1.00 15.37           N
ATOM   1230  N   ALA C 152     -14.316  39.089 -18.652  1.00 14.01           N
ATOM   1231  CA  ALA C 152     -14.738  39.616 -19.942  1.00 15.77           C
ATOM   1232  C   ALA C 152     -13.500  40.023 -20.746  1.00 16.10           C
ATOM   1233  O   ALA C 152     -13.619  40.230 -21.941  1.00 16.46           O
ATOM   1234  CB  ALA C 152     -15.690  40.861 -19.714  1.00 15.61           C
ATOM   1235  N   ASP C 153     -12.336  40.102 -20.089  1.00 15.01           N
ATOM   1236  CA  ASP C 153     -11.112  40.519 -20.734  1.00 14.54           C
ATOM   1237  C   ASP C 153     -10.499  39.278 -21.402  1.00 12.49           C
ATOM   1238  O   ASP C 153      -9.758  38.505 -20.774  1.00 12.94           O
ATOM   1239  CB  ASP C 153     -10.179  41.178 -19.723  1.00 14.13           C
ATOM   1240  CG  ASP C 153      -8.836  41.594 -20.337  1.00 18.59           C
ATOM   1241  OD1 ASP C 153      -8.593  41.253 -21.500  1.00 18.60           O
ATOM   1242  OD2 ASP C 153      -7.987  42.130 -19.609  1.00 17.84           O
ATOM   1243  N   GLN C 154     -10.889  39.066 -22.675  1.00 12.99           N
ATOM   1244  CA  GLN C 154     -10.530  37.809 -23.328  1.00 14.13           C
ATOM   1245  C   GLN C 154      -9.031  37.738 -23.516  1.00 14.62           C
ATOM   1246  O   GLN C 154      -8.456  36.638 -23.559  1.00 14.72           O
ATOM   1247  CB  GLN C 154     -11.141  37.752 -24.736  1.00 12.35           C
ATOM   1248  CG  GLN C 154     -12.627  37.419 -24.800  1.00 16.98           C
ATOM   1249  CD  GLN C 154     -13.117  37.510 -26.251  1.00 19.30           C
ATOM   1250  OE1 GLN C 154     -13.569  38.570 -26.720  1.00 20.90           O
ATOM   1251  NE2 GLN C 154     -12.974  36.422 -26.974  1.00 22.72           N
ATOM   1252  N   GLY C 155      -8.417  38.884 -23.792  1.00 14.23           N
ATOM   1253  CA  GLY C 155      -6.955  38.924 -24.035  1.00 15.12           C
ATOM   1254  C   GLY C 155      -6.176  38.423 -22.805  1.00 15.42           C
ATOM   1255  O   GLY C 155      -5.223  37.664 -22.887  1.00 14.63           O
ATOM   1256  N   THR C 156      -6.606  38.876 -21.630  1.00 12.76           N
ATOM   1257  CA  THR C 156      -5.943  38.478 -20.425  1.00 13.32           C
ATOM   1258  C   THR C 156      -6.208  37.012 -20.213  1.00 11.60           C
ATOM   1259  O   THR C 156      -5.297  36.300 -19.801  1.00 13.34           O
ATOM   1260  CB  THR C 156      -6.399  39.318 -19.225  1.00 13.22           C
ATOM   1261  OG1 THR C 156      -5.812  40.635 -19.316  1.00 16.23           O
ATOM   1262  CG2 THR C 156      -5.975  38.651 -17.953  1.00 14.47           C
ATOM   1263  N   SER C 157      -7.433  36.534 -20.469  1.00 12.45           N
ATOM   1264  CA  SER C 157      -7.740  35.122 -20.241  1.00 13.36           C
ATOM   1265  C   SER C 157      -6.847  34.240 -21.181  1.00 13.50           C
ATOM   1266  O   SER C 157      -6.324  33.171 -20.846  1.00 12.10           O
ATOM   1267  CB  SER C 157      -9.262  34.857 -20.496  1.00 14.98           C
ATOM   1268  OG  SER C 157      -9.560  33.459 -20.340  1.00 19.51           O
ATOM   1269  N   ALA C 158      -6.698  34.700 -22.406  1.00 12.37           N
ATOM   1270  CA  ALA C 158      -5.872  33.924 -23.366  1.00 13.77           C
ATOM   1271  C   ALA C 158      -4.412  33.873 -22.965  1.00 14.44           C
ATOM   1272  O   ALA C 158      -3.702  32.825 -23.142  1.00 14.32           O
ATOM   1273  CB  ALA C 158      -6.046  34.542 -24.753  1.00 12.48           C
ATOM   1274  N   THR C 159      -3.909  35.024 -22.522  1.00 14.09           N
ATOM   1275  CA  THR C 159      -2.550  35.093 -22.019  1.00 15.44           C
ATOM   1276  C   THR C 159      -2.350  34.171 -20.823  1.00 13.24           C
ATOM   1277  O   THR C 159      -1.344  33.472 -20.733  1.00 13.11           O
ATOM   1278  CB  THR C 159      -2.201  36.534 -21.613  1.00 14.35           C
ATOM   1279  OG1 THR C 159      -2.318  37.347 -22.755  1.00 17.09           O
ATOM   1280  CG2 THR C 159      -0.745  36.662 -21.122  1.00 16.79           C
ATOM   1281  N   VAL C 160      -3.279  34.213 -19.874  1.00 14.56           N
ATOM   1282  CA  VAL C 160      -3.122  33.356 -18.678  1.00 14.46           C
ATOM   1283  C   VAL C 160      -3.193  31.888 -19.001  1.00 13.98           C
ATOM   1284  O   VAL C 160      -2.327  31.131 -18.529  1.00 15.19           O
ATOM   1285  CB  VAL C 160      -4.133  33.753 -17.591  1.00 15.08           C
ATOM   1286  CG1 VAL C 160      -4.115  32.715 -16.408  1.00 19.93           C
ATOM   1287  CG2 VAL C 160      -3.796  35.139 -17.058  1.00 14.86           C
ATOM   1288  N   GLN C 161      -4.159  31.474 -19.862  1.00 13.27           N
ATOM   1289  CA  GLN C 161      -4.244  30.107 -20.348  1.00 13.99           C
ATOM   1290  C   GLN C 161      -2.907  29.664 -21.028  1.00 16.23           C
ATOM   1291  O   GLN C 161      -2.394  28.588 -20.735  1.00 16.67           O
ATOM   1292  CB  GLN C 161      -5.350  29.966 -21.394  1.00 13.29           C
ATOM   1293  CG  GLN C 161      -6.751  30.154 -20.744  1.00 17.23           C
ATOM   1294  CD  GLN C 161      -7.824  30.007 -21.808  1.00 17.27           C
ATOM   1295  OE1 GLN C 161      -7.781  29.069 -22.611  1.00 19.46           O
ATOM   1296  NE2 GLN C 161      -8.737  30.977 -21.877  1.00 16.32           N
ATOM   1297  N   MET C 162      -2.340  30.516 -21.880  1.00 16.27           N
ATOM   1298  CA  MET C 162      -1.036  30.214 -22.480  1.00 15.93           C
ATOM   1299  C   MET C 162       0.028  30.037 -21.381  1.00 15.99           C
ATOM   1300  O   MET C 162       0.793  29.074 -21.423  1.00 16.01           O
ATOM   1301  CB  MET C 162      -0.607  31.363 -23.408  1.00 15.18           C
ATOM   1302  CG  MET C 162       0.856  31.292 -23.944  1.00 18.07           C
ATOM   1303  SD  MET C 162       1.287  32.852 -24.822  1.00 20.09           S
ATOM   1304  CE  MET C 162       1.750  33.759 -23.315  1.00 22.59           C
ATOM   1305  N   LEU C 163       0.104  30.990 -20.473  1.00 14.80           N
ATOM   1306  CA  LEU C 163       1.156  30.967 -19.430  1.00 17.36           C
ATOM   1307  C   LEU C 163       1.078  29.707 -18.607  1.00 17.18           C
ATOM   1308  O   LEU C 163       2.103  29.083 -18.381  1.00 17.93           O
ATOM   1309  CB  LEU C 163       1.081  32.236 -18.549  1.00 17.08           C
ATOM   1310  CG  LEU C 163       1.621  33.463 -19.248  1.00 17.03           C
ATOM   1311  CD1 LEU C 163       1.257  34.682 -18.364  1.00 18.48           C
ATOM   1312  CD2 LEU C 163       3.126  33.350 -19.506  1.00 22.11           C
ATOM   1313  N   LEU C 164      -0.126  29.313 -18.196  1.00 17.17           N
ATOM   1314  CA  LEU C 164      -0.348  28.172 -17.307  1.00 17.45           C
ATOM   1315  C   LEU C 164      -0.175  26.874 -18.081  1.00 19.28           C
ATOM   1316  O   LEU C 164       0.612  26.009 -17.674  1.00 21.78           O
ATOM   1317  CB  LEU C 164      -1.743  28.206 -16.690  1.00 17.52           C
ATOM   1318  CG  LEU C 164      -1.921  29.370 -15.705  1.00 17.94           C
ATOM   1319  CD1 LEU C 164      -3.338  29.411 -15.231  1.00 21.77           C
ATOM   1320  CD2 LEU C 164      -0.952  29.215 -14.513  1.00 23.82           C
ATOM   1321  N   ASN C 165      -0.852  26.774 -19.226  1.00 19.16           N
ATOM   1322  CA  ASN C 165      -0.908  25.500 -19.969  1.00 19.04           C
ATOM   1323  C   ASN C 165       0.364  25.275 -20.770  1.00 20.06           C
ATOM   1324  O   ASN C 165       0.725  24.143 -20.992  1.00 21.91           O
ATOM   1325  CB  ASN C 165      -2.060  25.488 -20.965  1.00 17.62           C
ATOM   1326  CG  ASN C 165      -3.431  25.532 -20.323  1.00 18.44           C
ATOM   1327  OD1 ASN C 165      -3.565  25.790 -19.114  1.00 19.90           O
ATOM   1328  ND2 ASN C 165      -4.464  25.302 -21.151  1.00 17.54           N
ATOM   1329  N   ASP C 166       1.057  26.336 -21.181  1.00 19.99           N
ATOM   1330  CA  ASP C 166       2.189  26.182 -22.110  1.00 20.44           C
ATOM   1331  C   ASP C 166       3.515  26.787 -21.683  1.00 19.48           C
ATOM   1332  O   ASP C 166       4.533  26.083 -21.693  1.00 19.05           O
ATOM   1333  CB  ASP C 166       1.772  26.667 -23.509  1.00 19.42           C
ATOM   1334  CG  ASP C 166       0.529  25.945 -24.018  1.00 24.86           C
ATOM   1335  OD1 ASP C 166       0.521  24.701 -24.097  1.00 26.18           O
ATOM   1336  OD2 ASP C 166      -0.472  26.617 -24.344  1.00 24.87           O
ATOM   1337  N   THR C 167       3.569  28.094 -21.455  1.00 18.31           N
ATOM   1338  CA  THR C 167       4.860  28.756 -21.136  1.00 18.67           C
ATOM   1339  C   THR C 167       5.478  28.123 -19.910  1.00 19.47           C
ATOM   1340  O   THR C 167       6.677  27.836 -19.893  1.00 18.90           O
ATOM   1341  CB  THR C 167       4.621  30.257 -20.824  1.00 19.29           C
ATOM   1342  OG1 THR C 167       3.681  30.783 -21.768  1.00 18.21           O
ATOM   1343  CG2 THR C 167       5.906  31.095 -20.878  1.00 18.27           C
ATOM   1344  N   CYS C 168       4.667  27.904 -18.866  1.00 19.27           N
ATOM   1345  CA  CYS C 168       5.193  27.338 -17.573  1.00 19.76           C
ATOM   1346  C   CYS C 168       5.883  26.005 -17.730  1.00 19.91           C
ATOM   1347  O   CYS C 168       7.081  25.903 -17.465  1.00 18.38           O
ATOM   1348  CB  CYS C 168       4.073  27.235 -16.526  1.00 20.33           C
ATOM   1349  SG  CYS C 168       4.728  26.899 -14.799  1.00 24.18           S
ATOM   1350  N   PRO C 169       5.160  24.954 -18.186  1.00 20.38           N
ATOM   1351  CA  PRO C 169       5.915  23.692 -18.267  1.00 20.09           C
ATOM   1352  C   PRO C 169       7.076  23.760 -19.271  1.00 20.53           C
ATOM   1353  O   PRO C 169       8.112  23.208 -18.998  1.00 20.20           O
ATOM   1354  CB  PRO C 169       4.874  22.656 -18.771  1.00 19.74           C
ATOM   1355  CG  PRO C 169       3.618  23.506 -19.140  1.00 22.26           C
ATOM   1356  CD  PRO C 169       3.701  24.776 -18.402  1.00 21.13           C
ATOM   1357  N   LEU C 170       6.920  24.449 -20.389  1.00 19.79           N
ATOM   1358  CA  LEU C 170       8.082  24.612 -21.311  1.00 20.11           C
ATOM   1359  C   LEU C 170       9.310  25.269 -20.647  1.00 19.33           C
ATOM   1360  O   LEU C 170      10.446  24.794 -20.778  1.00 20.37           O
ATOM   1361  CB  LEU C 170       7.657  25.422 -22.524  1.00 19.38           C
ATOM   1362  CG  LEU C 170       8.737  25.863 -23.556  1.00 24.79           C
ATOM   1363  CD1 LEU C 170       9.467  24.694 -24.241  1.00 28.19           C
ATOM   1364  CD2 LEU C 170       8.127  26.826 -24.606  1.00 29.22           C
ATOM   1365  N   PHE C 171       9.081  26.397 -20.002  1.00 18.24           N
ATOM   1366  CA  PHE C 171      10.158  27.132 -19.321  1.00 18.12           C
ATOM   1367  C   PHE C 171      10.833  26.249 -18.271  1.00 17.23           C
ATOM   1368  O   PHE C 171      12.072  26.225 -18.118  1.00 15.96           O
ATOM   1369  CB  PHE C 171       9.570  28.335 -18.583  1.00 17.97           C
ATOM   1370  CG  PHE C 171      10.629  29.102 -17.870  1.00 18.71           C
ATOM   1371  CD1 PHE C 171      11.688  29.644 -18.611  1.00 17.63           C
ATOM   1372  CD2 PHE C 171      10.607  29.247 -16.481  1.00 20.66           C
ATOM   1373  CE1 PHE C 171      12.751  30.349 -17.921  1.00 19.58           C
ATOM   1374  CE2 PHE C 171      11.648  29.923 -15.822  1.00 23.49           C
ATOM   1375  CZ  PHE C 171      12.704  30.491 -16.574  1.00 18.20           C
ATOM   1376  N   VAL C 172      10.013  25.565 -17.488  1.00 17.22           N
ATOM   1377  CA  VAL C 172      10.556  24.736 -16.401  1.00 17.84           C
ATOM   1378  C   VAL C 172      11.368  23.558 -16.952  1.00 18.75           C
ATOM   1379  O   VAL C 172      12.377  23.135 -16.320  1.00 17.63           O
ATOM   1380  CB  VAL C 172       9.429  24.262 -15.466  1.00 19.22           C
ATOM   1381  CG1 VAL C 172       9.999  23.360 -14.379  1.00 20.70           C
ATOM   1382  CG2 VAL C 172       8.772  25.500 -14.794  1.00 17.25           C
ATOM   1383  N   ARG C 173      10.923  22.963 -18.061  1.00 17.47           N
ATOM   1384  CA  ARG C 173      11.800  21.912 -18.737  1.00 17.78           C
ATOM   1385  C   ARG C 173      13.166  22.464 -19.076  1.00 19.20           C
ATOM   1386  O   ARG C 173      14.168  21.800 -18.857  1.00 18.94           O
ATOM   1387  CB  ARG C 173      11.119  21.276 -19.975  1.00 19.03           C
ATOM   1388  CG  ARG C 173       9.901  20.510 -19.521  1.00 23.94           C
ATOM   1389  CD  ARG C 173       9.075  19.736 -20.562  1.00 36.83           C
ATOM   1390  NE  ARG C 173       8.348  18.729 -19.777  1.00 45.51           N
ATOM   1391  CZ  ARG C 173       8.812  18.216 -18.622  1.00 48.85           C
ATOM   1392  NH1 ARG C 173      10.003  18.584 -18.146  1.00 51.25           N
ATOM   1393  NH2 ARG C 173       8.107  17.317 -17.938  1.00 50.62           N
ATOM   1394  N   GLY C 174      13.214  23.710 -19.530  1.00 20.23           N
ATOM   1395  CA  GLY C 174      14.509  24.361 -19.822  1.00 19.63           C
ATOM   1396  C   GLY C 174      15.286  24.593 -18.528  1.00 19.71           C
ATOM   1397  O   GLY C 174      16.498  24.387 -18.480  1.00 18.43           O
ATOM   1398  N   LEU C 175      14.598  24.972 -17.457  1.00 17.94           N
ATOM   1399  CA  LEU C 175      15.292  25.205 -16.162  1.00 19.08           C
ATOM   1400  C   LEU C 175      15.878  23.903 -15.613  1.00 20.54           C
ATOM   1401  O   LEU C 175      16.993  23.867 -15.110  1.00 19.65           O
ATOM   1402  CB  LEU C 175      14.329  25.725 -15.087  1.00 17.06           C
ATOM   1403  CG  LEU C 175      13.941  27.190 -15.150  1.00 18.60           C
ATOM   1404  CD1 LEU C 175      12.971  27.499 -13.907  1.00 16.52           C
ATOM   1405  CD2 LEU C 175      15.082  28.263 -15.210  1.00 18.40           C
ATOM   1406  N   LEU C 176      15.087  22.838 -15.690  1.00 21.34           N
ATOM   1407  CA  LEU C 176      15.556  21.577 -15.136  1.00 22.80           C
ATOM   1408  C   LEU C 176      16.772  21.067 -15.910  1.00 23.54           C
ATOM   1409  O   LEU C 176      17.664  20.425 -15.319  1.00 23.35           O
ATOM   1410  CB  LEU C 176      14.421  20.515 -15.185  1.00 24.39           C
ATOM   1411  CG  LEU C 176      13.230  20.559 -14.195  1.00 26.30           C
ATOM   1412  CD1 LEU C 176      12.174  19.684 -14.746  1.00 30.22           C
ATOM   1413  CD2 LEU C 176      13.609  20.083 -12.751  1.00 26.62           C
ATOM   1414  N   GLU C 177      16.836  21.344 -17.218  1.00 21.93           N
ATOM   1415  CA  GLU C 177      18.033  21.027 -17.999  1.00 21.83           C
ATOM   1416  C   GLU C 177      19.226  21.939 -17.672  1.00 21.08           C
ATOM   1417  O   GLU C 177      20.347  21.467 -17.440  1.00 20.76           O
ATOM   1418  CB  GLU C 177      17.731  21.060 -19.517  1.00 22.76           C
ATOM   1419  CG  GLU C 177      18.998  20.860 -20.386  1.00 25.40           C
ATOM   1420  CD  GLU C 177      18.746  21.013 -21.895  1.00 32.73           C
ATOM   1421  OE1 GLU C 177      17.631  20.654 -22.382  1.00 34.80           O
ATOM   1422  OE2 GLU C 177      19.674  21.494 -22.610  1.00 32.97           O
ATOM   1423  N   ALA C 178      18.988  23.242 -17.637  1.00 20.24           N
ATOM   1424  CA  ALA C 178      20.110  24.181 -17.452  1.00 21.44           C
ATOM   1425  C   ALA C 178      20.672  24.125 -16.025  1.00 20.96           C
ATOM   1426  O   ALA C 178      21.896  24.366 -15.810  1.00 22.71           O
ATOM   1427  CB  ALA C 178      19.665  25.631 -17.809  1.00 20.02           C
ATOM   1428  N   GLY C 179      19.790  23.817 -15.063  1.00 20.12           N
ATOM   1429  CA  GLY C 179      20.160  23.771 -13.636  1.00 20.39           C
ATOM   1430  C   GLY C 179      20.445  22.399 -13.040  1.00 20.99           C
ATOM   1431  O   GLY C 179      20.499  22.231 -11.816  1.00 19.71           O
ATOM   1432  N   LYS C 180      20.670  21.424 -13.925  1.00 21.19           N
ATOM   1433  CA  LYS C 180      20.796  20.048 -13.524  1.00 21.81           C
ATOM   1434  C   LYS C 180      21.800  19.826 -12.399  1.00 21.81           C
ATOM   1435  O   LYS C 180      21.500  19.184 -11.399  1.00 20.98           O
ATOM   1436  CB  LYS C 180      21.242  19.219 -14.750  1.00 22.03           C
ATOM   1437  CG  LYS C 180      20.956  17.764 -14.580  1.00 26.02           C
ATOM   1438  CD  LYS C 180      21.439  17.000 -15.828  1.00 30.12           C
ATOM   1439  CE  LYS C 180      21.723  15.519 -15.513  1.00 33.29           C
ATOM   1440  NZ  LYS C 180      20.402  14.903 -15.114  1.00 34.89           N
ATOM   1441  N   SER C 181      23.014  20.347 -12.568  1.00 21.67           N
ATOM   1442  CA  SER C 181      24.020  20.127 -11.536  1.00 23.58           C
ATOM   1443  C   SER C 181      23.687  20.775 -10.209  1.00 22.84           C
ATOM   1444  O   SER C 181      24.057  20.230  -9.154  1.00 22.32           O
ATOM   1445  CB  SER C 181      25.461  20.459 -12.025  1.00 24.98           C
ATOM   1446  OG  SER C 181      25.637  21.867 -12.050  1.00 31.02           O
ATOM   1447  N   ASP C 182      22.964  21.893 -10.201  1.00 23.04           N
ATOM   1448  CA  ASP C 182      22.556  22.452  -8.934  1.00 22.74           C
ATOM   1449  C   ASP C 182      21.394  21.648  -8.329  1.00 21.74           C
ATOM   1450  O   ASP C 182      21.379  21.353  -7.119  1.00 22.45           O
ATOM   1451  CB  ASP C 182      22.126  23.890  -9.090  1.00 23.32           C
ATOM   1452  CG  ASP C 182      23.260  24.853  -9.015  1.00 28.35           C
ATOM   1453  OD1 ASP C 182      24.444  24.443  -8.774  1.00 28.66           O
ATOM   1454  OD2 ASP C 182      22.949  26.052  -9.132  1.00 28.98           O
ATOM   1455  N   LEU C 183      20.425  21.275  -9.171  1.00 20.32           N
ATOM   1456  CA  LEU C 183      19.237  20.541  -8.713  1.00 19.91           C
ATOM   1457  C   LEU C 183      19.574  19.144  -8.189  1.00 19.80           C
[truncated: 3,303,518 more chars]
