# Supplementary material for: Growing Glycans in Rosetta: Accurate de novo glycan modeling, density fitting, and rational sequon design
Source: PLoS Comput Biol. 2024 Jun 24;20(6):e1011895. doi: 10.1371/journal.pcbi.1011895 (PMC11288642; doi:10.1371/journal.pcbi.1011895)
Supplement: S1 Data — Please see README for a full description of each component. Briefly, these include the following scripts: create_substituted_JD.py—Used to create substituted job description file for rosetta_scripts_jd3; create_symmetry_mates.py—This was used to create symmetry mates with a 12 A radius; density_build_example.xml—An an example of a main job definition file before being substituted for each glycan; density_build_example_substituted.xml—Substituted version; glycan_bm_plots.py—Tools used for plotting all benchmark experiments from Rosetta JSON files.; glycan_conformer_table.txt—The resultant glycan conformer table used in Rosetta and benchmarked against; glycan_tree_relax.xml—Main script used for de novo benchmarking.; glycan_tree_relax_dens.xml—Main script used for density building.; glycan_tree_relax_with_solvation.xml—Script used for running the GTM with explicit waters; glycan_water_mediated_hbonds.xml—Script for calculating water mediated hydrogen bonds; pdb_roots_density_sym.txt—Benchmark glycan list used for create_substituted_JD.py; refine_with_map_dih2.xml—Script used for refining input structures into the rosetta energy function using density. (ZIP) [file pcbi.1011895.s027.zip › supplemental_data/symmetrized_structures/5t3x_crys.symm]

symmetry_name 5t3x_H_3
E = 2*VRT_0_0_0_0_base + 2*(VRT_0_0_0_0_base:VRT_1_0_0_0_base) + 2*(VRT_0_0_0_0_base:VRT_4_n1_0_0_base) + 2*(VRT_0_0_0_0_base:VRT_5_n1_n1_0_base) + 2*(VRT_0_0_0_0_base:VRT_5_n1_n1_n1_base)
anchor_residue 1
virtual_coordinates_start
xyz VRT_0_0_0_0 1.000000,0.000000,0.000000 0.000000,1.000000,0.000000 -33.754654,-14.701512,74.452367
xyz VRT_0_0_0_0_base 1.000000,0.000000,0.000000 0.000000,1.000000,0.000000 -34.754654,-15.701512,73.452367
xyz VRT_1_0_0_0 -0.500000,0.866025,0.000000 -0.866025,-0.500000,0.000000 29.609210,-21.881632,74.452367
xyz VRT_1_0_0_0_base -0.500000,0.866025,0.000000 -0.866025,-0.500000,0.000000 30.975235,-22.247657,73.452367
xyz VRT_2_0_0_0 -0.500000,-0.866025,0.000000 0.866025,-0.500000,0.000000 4.145444,36.583144,74.452367
xyz VRT_2_0_0_0_base -0.500000,-0.866025,0.000000 0.866025,-0.500000,0.000000 3.779419,37.949169,73.452367
xyz VRT_4_n1_0_0 -0.500000,0.866025,0.000000 -0.866025,-0.500000,0.000000 -79.145290,40.907808,126.455367
xyz VRT_4_n1_0_0_base -0.500000,0.866025,0.000000 -0.866025,-0.500000,0.000000 -77.779265,40.541783,125.455367
xyz VRT_8_n1_n1_n1 -0.500000,-0.866025,0.000000 0.866025,-0.500000,0.000000 -104.609056,-26.206296,22.449367
xyz VRT_8_n1_n1_n1_base -0.500000,-0.866025,0.000000 0.866025,-0.500000,0.000000 -104.975081,-24.840271,21.449367
xyz VRT_5_n1_n1_0 -0.500000,-0.866025,0.000000 0.866025,-0.500000,0.000000 4.145444,-88.995736,126.455367
xyz VRT_5_n1_n1_0_base -0.500000,-0.866025,0.000000 0.866025,-0.500000,0.000000 3.779419,-87.629711,125.455367
xyz VRT_7_n1_n1_n1 -0.500000,0.866025,0.000000 -0.866025,-0.500000,0.000000 -79.145290,-84.671071,22.449367
xyz VRT_7_n1_n1_n1_base -0.500000,0.866025,0.000000 -0.866025,-0.500000,0.000000 -77.779265,-85.037097,21.449367
xyz VRT_5_n1_n1_n1 -0.500000,-0.866025,0.000000 0.866025,-0.500000,0.000000 4.145444,-88.995736,-29.553633
xyz VRT_5_n1_n1_n1_base -0.500000,-0.866025,0.000000 0.866025,-0.500000,0.000000 3.779419,-87.629711,-30.553633
xyz VRT_7_n1_n1_0 -0.500000,0.866025,0.000000 -0.866025,-0.500000,0.000000 -79.145290,-84.671071,178.458367
xyz VRT_7_n1_n1_0_base -0.500000,0.866025,0.000000 -0.866025,-0.500000,0.000000 -77.779265,-85.037097,177.458367
virtual_coordinates_stop
connect_virtual JUMP_0_0_0_0_to_subunit VRT_0_0_0_0_base SUBUNIT
connect_virtual JUMP_1_0_0_0_to_subunit VRT_1_0_0_0_base SUBUNIT
connect_virtual JUMP_2_0_0_0_to_subunit VRT_2_0_0_0_base SUBUNIT
connect_virtual JUMP_4_n1_0_0_to_subunit VRT_4_n1_0_0_base SUBUNIT
connect_virtual JUMP_8_n1_n1_n1_to_subunit VRT_8_n1_n1_n1_base SUBUNIT
connect_virtual JUMP_5_n1_n1_0_to_subunit VRT_5_n1_n1_0_base SUBUNIT
connect_virtual JUMP_7_n1_n1_n1_to_subunit VRT_7_n1_n1_n1_base SUBUNIT
connect_virtual JUMP_5_n1_n1_n1_to_subunit VRT_5_n1_n1_n1_base SUBUNIT
connect_virtual JUMP_7_n1_n1_0_to_subunit VRT_7_n1_n1_0_base SUBUNIT
connect_virtual JUMP_0_0_0_0_to_com VRT_0_0_0_0 VRT_0_0_0_0_base
connect_virtual JUMP_1_0_0_0_to_com VRT_1_0_0_0 VRT_1_0_0_0_base
connect_virtual JUMP_2_0_0_0_to_com VRT_2_0_0_0 VRT_2_0_0_0_base
connect_virtual JUMP_4_n1_0_0_to_com VRT_4_n1_0_0 VRT_4_n1_0_0_base
connect_virtual JUMP_8_n1_n1_n1_to_com VRT_8_n1_n1_n1 VRT_8_n1_n1_n1_base
connect_virtual JUMP_5_n1_n1_0_to_com VRT_5_n1_n1_0 VRT_5_n1_n1_0_base
connect_virtual JUMP_7_n1_n1_n1_to_com VRT_7_n1_n1_n1 VRT_7_n1_n1_n1_base
connect_virtual JUMP_5_n1_n1_n1_to_com VRT_5_n1_n1_n1 VRT_5_n1_n1_n1_base
connect_virtual JUMP_7_n1_n1_0_to_com VRT_7_n1_n1_0 VRT_7_n1_n1_0_base
connect_virtual JUMP_1_0_0_0 VRT_0_0_0_0 VRT_1_0_0_0
connect_virtual JUMP_2_0_0_0 VRT_0_0_0_0 VRT_2_0_0_0
connect_virtual JUMP_4_n1_0_0 VRT_0_0_0_0 VRT_4_n1_0_0
connect_virtual JUMP_8_n1_n1_n1 VRT_0_0_0_0 VRT_8_n1_n1_n1
connect_virtual JUMP_5_n1_n1_0 VRT_0_0_0_0 VRT_5_n1_n1_0
connect_virtual JUMP_7_n1_n1_n1 VRT_0_0_0_0 VRT_7_n1_n1_n1
connect_virtual JUMP_5_n1_n1_n1 VRT_0_0_0_0 VRT_5_n1_n1_n1
connect_virtual JUMP_7_n1_n1_0 VRT_0_0_0_0 VRT_7_n1_n1_0
set_dof JUMP_0_0_0_0_to_com x y
set_dof JUMP_0_0_0_0_to_subunit angle_x angle_y angle_z
set_jump_group JUMPGROUP1  JUMP_0_0_0_0_to_subunit JUMP_1_0_0_0_to_subunit JUMP_2_0_0_0_to_subunit JUMP_4_n1_0_0_to_subunit JUMP_8_n1_n1_n1_to_subunit JUMP_5_n1_n1_0_to_subunit JUMP_7_n1_n1_n1_to_subunit JUMP_5_n1_n1_n1_to_subunit JUMP_7_n1_n1_0_to_subunit
set_jump_group JUMPGROUP2  JUMP_0_0_0_0_to_com JUMP_1_0_0_0_to_com JUMP_2_0_0_0_to_com JUMP_4_n1_0_0_to_com JUMP_8_n1_n1_n1_to_com JUMP_5_n1_n1_0_to_com JUMP_7_n1_n1_n1_to_com JUMP_5_n1_n1_n1_to_com JUMP_7_n1_n1_0_to_com
