# Supplementary material for: Growing Glycans in Rosetta: Accurate de novo glycan modeling, density fitting, and rational sequon design
Source: PLoS Comput Biol. 2024 Jun 24;20(6):e1011895. doi: 10.1371/journal.pcbi.1011895 (PMC11288642; doi:10.1371/journal.pcbi.1011895)
Supplement: S1 Data — Please see README for a full description of each component. Briefly, these include the following scripts: create_substituted_JD.py—Used to create substituted job description file for rosetta_scripts_jd3; create_symmetry_mates.py—This was used to create symmetry mates with a 12 A radius; density_build_example.xml—An an example of a main job definition file before being substituted for each glycan; density_build_example_substituted.xml—Substituted version; glycan_bm_plots.py—Tools used for plotting all benchmark experiments from Rosetta JSON files.; glycan_conformer_table.txt—The resultant glycan conformer table used in Rosetta and benchmarked against; glycan_tree_relax.xml—Main script used for de novo benchmarking.; glycan_tree_relax_dens.xml—Main script used for density building.; glycan_tree_relax_with_solvation.xml—Script used for running the GTM with explicit waters; glycan_water_mediated_hbonds.xml—Script for calculating water mediated hydrogen bonds; pdb_roots_density_sym.txt—Benchmark glycan list used for create_substituted_JD.py; refine_with_map_dih2.xml—Script used for refining input structures into the rosetta energy function using density. (ZIP) [file pcbi.1011895.s027.zip › supplemental_data/symmetrized_structures/5szr_crys.symm]

symmetry_name 5szr_P_41_21_2
E = 2*VRT_0_0_0_0_base + 1*(VRT_0_0_0_0_base:VRT_5_0_0_0_base) + 1*(VRT_0_0_0_0_base:VRT_7_1_1_0_base) + 2*(VRT_0_0_0_0_base:VRT_1_0_0_0_base) + 2*(VRT_0_0_0_0_base:VRT_0_n1_0_0_base) + 2*(VRT_0_0_0_0_base:VRT_1_0_n1_0_base) + 2*(VRT_0_0_0_0_base:VRT_4_0_0_0_base) + 2*(VRT_0_0_0_0_base:VRT_5_0_n1_0_base) + 2*(VRT_0_0_0_0_base:VRT_6_0_0_0_base)
anchor_residue 1
virtual_coordinates_start
xyz VRT_0_0_0_0 1.000000,0.000000,0.000000 0.000000,1.000000,0.000000 34.466142,21.787369,61.821288
xyz VRT_0_0_0_0_base 1.000000,0.000000,0.000000 0.000000,1.000000,0.000000 33.466142,20.787369,60.821288
xyz VRT_5_0_0_0 0.000000,1.000000,0.000000 1.000000,-0.000000,0.000000 21.787369,34.466142,-61.821288
xyz VRT_5_0_0_0_base 0.000000,1.000000,0.000000 1.000000,-0.000000,0.000000 20.787369,33.466142,-60.821288
xyz VRT_7_1_1_0 -0.000000,-1.000000,0.000000 -1.000000,0.000000,0.000000 82.967631,70.288858,114.246712
xyz VRT_7_1_1_0_base -0.000000,-1.000000,0.000000 -1.000000,0.000000,0.000000 83.967631,71.288858,115.246712
xyz VRT_1_0_0_0 0.000000,1.000000,0.000000 -1.000000,-0.000000,0.000000 30.590131,86.843642,149.855288
xyz VRT_1_0_0_0_base 0.000000,1.000000,0.000000 -1.000000,-0.000000,0.000000 31.590131,85.843642,148.855288
xyz VRT_3_n1_0_n1 -0.000000,-1.000000,0.000000 1.000000,0.000000,0.000000 -30.590131,17.911358,-26.212712
xyz VRT_3_n1_0_n1_base -0.000000,-1.000000,0.000000 1.000000,0.000000,0.000000 -31.590131,18.911358,-27.212712
xyz VRT_0_n1_0_0 1.000000,0.000000,0.000000 0.000000,1.000000,0.000000 -70.288858,21.787369,61.821288
xyz VRT_0_n1_0_0_base 1.000000,0.000000,0.000000 0.000000,1.000000,0.000000 -71.288858,20.787369,60.821288
xyz VRT_0_1_0_0 1.000000,0.000000,0.000000 0.000000,1.000000,0.000000 139.221142,21.787369,61.821288
xyz VRT_0_1_0_0_base 1.000000,0.000000,0.000000 0.000000,1.000000,0.000000 138.221142,20.787369,60.821288
xyz VRT_1_0_n1_0 0.000000,1.000000,0.000000 -1.000000,-0.000000,0.000000 30.590131,-17.911358,149.855288
xyz VRT_1_0_n1_0_base 0.000000,1.000000,0.000000 -1.000000,-0.000000,0.000000 31.590131,-18.911358,148.855288
xyz VRT_3_0_0_n1 -0.000000,-1.000000,0.000000 1.000000,0.000000,0.000000 74.164869,17.911358,-26.212712
xyz VRT_3_0_0_n1_base -0.000000,-1.000000,0.000000 1.000000,0.000000,0.000000 73.164869,18.911358,-27.212712
xyz VRT_4_0_0_0 1.000000,0.000000,0.000000 -0.000000,-1.000000,0.000000 86.843642,30.590131,202.280712
xyz VRT_4_0_0_0_base 1.000000,0.000000,0.000000 -0.000000,-1.000000,0.000000 85.843642,31.590131,203.280712
xyz VRT_4_n1_0_0 1.000000,0.000000,0.000000 -0.000000,-1.000000,0.000000 -17.911358,30.590131,202.280712
xyz VRT_4_n1_0_0_base 1.000000,0.000000,0.000000 -0.000000,-1.000000,0.000000 -18.911358,31.590131,203.280712
xyz VRT_5_0_n1_0 0.000000,1.000000,0.000000 1.000000,-0.000000,0.000000 21.787369,-70.288858,-61.821288
xyz VRT_5_0_n1_0_base 0.000000,1.000000,0.000000 1.000000,-0.000000,0.000000 20.787369,-71.288858,-60.821288
xyz VRT_5_1_0_0 0.000000,1.000000,0.000000 1.000000,-0.000000,0.000000 126.542369,34.466142,-61.821288
xyz VRT_5_1_0_0_base 0.000000,1.000000,0.000000 1.000000,-0.000000,0.000000 125.542369,33.466142,-60.821288
xyz VRT_6_0_0_0 -1.000000,0.000000,0.000000 0.000000,1.000000,0.000000 17.911358,74.164869,26.212712
xyz VRT_6_0_0_0_base -1.000000,0.000000,0.000000 0.000000,1.000000,0.000000 18.911358,73.164869,27.212712
xyz VRT_6_0_n1_0 -1.000000,0.000000,0.000000 0.000000,1.000000,0.000000 17.911358,-30.590131,26.212712
xyz VRT_6_0_n1_0_base -1.000000,0.000000,0.000000 0.000000,1.000000,0.000000 18.911358,-31.590131,27.212712
virtual_coordinates_stop
connect_virtual JUMP_0_0_0_0_to_subunit VRT_0_0_0_0_base SUBUNIT
connect_virtual JUMP_5_0_0_0_to_subunit VRT_5_0_0_0_base SUBUNIT
connect_virtual JUMP_7_1_1_0_to_subunit VRT_7_1_1_0_base SUBUNIT
connect_virtual JUMP_1_0_0_0_to_subunit VRT_1_0_0_0_base SUBUNIT
connect_virtual JUMP_3_n1_0_n1_to_subunit VRT_3_n1_0_n1_base SUBUNIT
connect_virtual JUMP_0_n1_0_0_to_subunit VRT_0_n1_0_0_base SUBUNIT
connect_virtual JUMP_0_1_0_0_to_subunit VRT_0_1_0_0_base SUBUNIT
connect_virtual JUMP_1_0_n1_0_to_subunit VRT_1_0_n1_0_base SUBUNIT
connect_virtual JUMP_3_0_0_n1_to_subunit VRT_3_0_0_n1_base SUBUNIT
connect_virtual JUMP_4_0_0_0_to_subunit VRT_4_0_0_0_base SUBUNIT
connect_virtual JUMP_4_n1_0_0_to_subunit VRT_4_n1_0_0_base SUBUNIT
connect_virtual JUMP_5_0_n1_0_to_subunit VRT_5_0_n1_0_base SUBUNIT
connect_virtual JUMP_5_1_0_0_to_subunit VRT_5_1_0_0_base SUBUNIT
connect_virtual JUMP_6_0_0_0_to_subunit VRT_6_0_0_0_base SUBUNIT
connect_virtual JUMP_6_0_n1_0_to_subunit VRT_6_0_n1_0_base SUBUNIT
connect_virtual JUMP_0_0_0_0_to_com VRT_0_0_0_0 VRT_0_0_0_0_base
connect_virtual JUMP_5_0_0_0_to_com VRT_5_0_0_0 VRT_5_0_0_0_base
connect_virtual JUMP_7_1_1_0_to_com VRT_7_1_1_0 VRT_7_1_1_0_base
connect_virtual JUMP_1_0_0_0_to_com VRT_1_0_0_0 VRT_1_0_0_0_base
connect_virtual JUMP_3_n1_0_n1_to_com VRT_3_n1_0_n1 VRT_3_n1_0_n1_base
connect_virtual JUMP_0_n1_0_0_to_com VRT_0_n1_0_0 VRT_0_n1_0_0_base
connect_virtual JUMP_0_1_0_0_to_com VRT_0_1_0_0 VRT_0_1_0_0_base
connect_virtual JUMP_1_0_n1_0_to_com VRT_1_0_n1_0 VRT_1_0_n1_0_base
connect_virtual JUMP_3_0_0_n1_to_com VRT_3_0_0_n1 VRT_3_0_0_n1_base
connect_virtual JUMP_4_0_0_0_to_com VRT_4_0_0_0 VRT_4_0_0_0_base
connect_virtual JUMP_4_n1_0_0_to_com VRT_4_n1_0_0 VRT_4_n1_0_0_base
connect_virtual JUMP_5_0_n1_0_to_com VRT_5_0_n1_0 VRT_5_0_n1_0_base
connect_virtual JUMP_5_1_0_0_to_com VRT_5_1_0_0 VRT_5_1_0_0_base
connect_virtual JUMP_6_0_0_0_to_com VRT_6_0_0_0 VRT_6_0_0_0_base
connect_virtual JUMP_6_0_n1_0_to_com VRT_6_0_n1_0 VRT_6_0_n1_0_base
connect_virtual JUMP_5_0_0_0 VRT_0_0_0_0 VRT_5_0_0_0
connect_virtual JUMP_7_1_1_0 VRT_0_0_0_0 VRT_7_1_1_0
connect_virtual JUMP_1_0_0_0 VRT_0_0_0_0 VRT_1_0_0_0
connect_virtual JUMP_3_n1_0_n1 VRT_0_0_0_0 VRT_3_n1_0_n1
connect_virtual JUMP_0_n1_0_0 VRT_0_0_0_0 VRT_0_n1_0_0
connect_virtual JUMP_0_1_0_0 VRT_0_0_0_0 VRT_0_1_0_0
connect_virtual JUMP_1_0_n1_0 VRT_0_0_0_0 VRT_1_0_n1_0
connect_virtual JUMP_3_0_0_n1 VRT_0_0_0_0 VRT_3_0_0_n1
connect_virtual JUMP_4_0_0_0 VRT_0_0_0_0 VRT_4_0_0_0
connect_virtual JUMP_4_n1_0_0 VRT_0_0_0_0 VRT_4_n1_0_0
connect_virtual JUMP_5_0_n1_0 VRT_0_0_0_0 VRT_5_0_n1_0
connect_virtual JUMP_5_1_0_0 VRT_0_0_0_0 VRT_5_1_0_0
connect_virtual JUMP_6_0_0_0 VRT_0_0_0_0 VRT_6_0_0_0
connect_virtual JUMP_6_0_n1_0 VRT_0_0_0_0 VRT_6_0_n1_0
set_dof JUMP_0_0_0_0_to_com x y z
set_dof JUMP_0_0_0_0_to_subunit angle_x angle_y angle_z
set_jump_group JUMPGROUP1  JUMP_0_0_0_0_to_subunit JUMP_5_0_0_0_to_subunit JUMP_7_1_1_0_to_subunit JUMP_1_0_0_0_to_subunit JUMP_3_n1_0_n1_to_subunit JUMP_0_n1_0_0_to_subunit JUMP_0_1_0_0_to_subunit JUMP_1_0_n1_0_to_subunit JUMP_3_0_0_n1_to_subunit JUMP_4_0_0_0_to_subunit JUMP_4_n1_0_0_to_subunit JUMP_5_0_n1_0_to_subunit JUMP_5_1_0_0_to_subunit JUMP_6_0_0_0_to_subunit JUMP_6_0_n1_0_to_subunit
set_jump_group JUMPGROUP2  JUMP_0_0_0_0_to_com JUMP_5_0_0_0_to_com JUMP_7_1_1_0_to_com JUMP_1_0_0_0_to_com JUMP_3_n1_0_n1_to_com JUMP_0_n1_0_0_to_com JUMP_0_1_0_0_to_com JUMP_1_0_n1_0_to_com JUMP_3_0_0_n1_to_com JUMP_4_0_0_0_to_com JUMP_4_n1_0_0_to_com JUMP_5_0_n1_0_to_com JUMP_5_1_0_0_to_com JUMP_6_0_0_0_to_com JUMP_6_0_n1_0_to_com
