# Supplementary material for: Growing Glycans in Rosetta: Accurate de novo glycan modeling, density fitting, and rational sequon design
Source: PLoS Comput Biol. 2024 Jun 24;20(6):e1011895. doi: 10.1371/journal.pcbi.1011895 (PMC11288642; doi:10.1371/journal.pcbi.1011895)
Supplement: S1 Data — Please see README for a full description of each component. Briefly, these include the following scripts: create_substituted_JD.py—Used to create substituted job description file for rosetta_scripts_jd3; create_symmetry_mates.py—This was used to create symmetry mates with a 12 A radius; density_build_example.xml—An an example of a main job definition file before being substituted for each glycan; density_build_example_substituted.xml—Substituted version; glycan_bm_plots.py—Tools used for plotting all benchmark experiments from Rosetta JSON files.; glycan_conformer_table.txt—The resultant glycan conformer table used in Rosetta and benchmarked against; glycan_tree_relax.xml—Main script used for de novo benchmarking.; glycan_tree_relax_dens.xml—Main script used for density building.; glycan_tree_relax_with_solvation.xml—Script used for running the GTM with explicit waters; glycan_water_mediated_hbonds.xml—Script for calculating water mediated hydrogen bonds; pdb_roots_density_sym.txt—Benchmark glycan list used for create_substituted_JD.py; refine_with_map_dih2.xml—Script used for refining input structures into the rosetta energy function using density. (ZIP) [file pcbi.1011895.s027.zip › supplemental_data/symmetrized_structures/4h53_crys.symm]

symmetry_name 4h53_P_1_21_1
E = 2*VRT_0_0_0_0_base + 2*(VRT_0_0_0_0_base:VRT_0_n1_0_0_base) + 2*(VRT_0_0_0_0_base:VRT_1_0_0_0_base) + 2*(VRT_0_0_0_0_base:VRT_0_1_0_1_base) + 2*(VRT_0_0_0_0_base:VRT_1_1_0_0_base) + 2*(VRT_0_0_0_0_base:VRT_1_1_0_1_base)
anchor_residue 1
virtual_coordinates_start
xyz VRT_0_0_0_0 1.000000,0.000000,0.000000 0.000000,1.000000,0.000000 22.784754,-22.780765,20.442578
xyz VRT_0_0_0_0_base 1.000000,0.000000,0.000000 0.000000,1.000000,0.000000 21.784754,-23.780765,19.442578
xyz VRT_0_n1_0_0 1.000000,0.000000,0.000000 0.000000,1.000000,0.000000 -60.432246,-22.780765,20.442578
xyz VRT_0_n1_0_0_base 1.000000,0.000000,0.000000 0.000000,1.000000,0.000000 -61.432246,-23.780765,19.442578
xyz VRT_0_1_0_0 1.000000,0.000000,0.000000 0.000000,1.000000,0.000000 106.001754,-22.780765,20.442578
xyz VRT_0_1_0_0_base 1.000000,0.000000,0.000000 0.000000,1.000000,0.000000 105.001754,-23.780765,19.442578
xyz VRT_1_0_0_0 -1.000000,0.000000,0.000000 0.000000,1.000000,0.000000 -22.784754,34.634735,-20.442578
xyz VRT_1_0_0_0_base -1.000000,0.000000,0.000000 0.000000,1.000000,0.000000 -21.784754,33.634735,-19.442578
xyz VRT_1_0_n1_0 -1.000000,0.000000,0.000000 0.000000,1.000000,0.000000 -22.784754,-80.196265,-20.442578
xyz VRT_1_0_n1_0_base -1.000000,0.000000,0.000000 0.000000,1.000000,0.000000 -21.784754,-81.196265,-19.442578
xyz VRT_0_1_0_1 1.000000,0.000000,0.000000 0.000000,1.000000,0.000000 91.790512,-22.780765,103.494488
xyz VRT_0_1_0_1_base 1.000000,0.000000,0.000000 0.000000,1.000000,0.000000 90.790512,-23.780765,102.494488
xyz VRT_0_n1_0_n1 1.000000,0.000000,0.000000 0.000000,1.000000,0.000000 -46.221004,-22.780765,-62.609332
xyz VRT_0_n1_0_n1_base 1.000000,0.000000,0.000000 0.000000,1.000000,0.000000 -47.221004,-23.780765,-63.609332
xyz VRT_1_1_0_0 -1.000000,0.000000,0.000000 0.000000,1.000000,0.000000 60.432246,34.634735,-20.442578
xyz VRT_1_1_0_0_base -1.000000,0.000000,0.000000 0.000000,1.000000,0.000000 61.432246,33.634735,-19.442578
xyz VRT_1_1_n1_0 -1.000000,0.000000,0.000000 0.000000,1.000000,0.000000 60.432246,-80.196265,-20.442578
xyz VRT_1_1_n1_0_base -1.000000,0.000000,0.000000 0.000000,1.000000,0.000000 61.432246,-81.196265,-19.442578
xyz VRT_1_1_0_1 -1.000000,0.000000,0.000000 0.000000,1.000000,0.000000 46.221004,34.634735,62.609332
xyz VRT_1_1_0_1_base -1.000000,0.000000,0.000000 0.000000,1.000000,0.000000 47.221004,33.634735,63.609332
xyz VRT_1_1_n1_1 -1.000000,0.000000,0.000000 0.000000,1.000000,0.000000 46.221004,-80.196265,62.609332
xyz VRT_1_1_n1_1_base -1.000000,0.000000,0.000000 0.000000,1.000000,0.000000 47.221004,-81.196265,63.609332
virtual_coordinates_stop
connect_virtual JUMP_0_0_0_0_to_subunit VRT_0_0_0_0_base SUBUNIT
connect_virtual JUMP_0_n1_0_0_to_subunit VRT_0_n1_0_0_base SUBUNIT
connect_virtual JUMP_0_1_0_0_to_subunit VRT_0_1_0_0_base SUBUNIT
connect_virtual JUMP_1_0_0_0_to_subunit VRT_1_0_0_0_base SUBUNIT
connect_virtual JUMP_1_0_n1_0_to_subunit VRT_1_0_n1_0_base SUBUNIT
connect_virtual JUMP_0_1_0_1_to_subunit VRT_0_1_0_1_base SUBUNIT
connect_virtual JUMP_0_n1_0_n1_to_subunit VRT_0_n1_0_n1_base SUBUNIT
connect_virtual JUMP_1_1_0_0_to_subunit VRT_1_1_0_0_base SUBUNIT
connect_virtual JUMP_1_1_n1_0_to_subunit VRT_1_1_n1_0_base SUBUNIT
connect_virtual JUMP_1_1_0_1_to_subunit VRT_1_1_0_1_base SUBUNIT
connect_virtual JUMP_1_1_n1_1_to_subunit VRT_1_1_n1_1_base SUBUNIT
connect_virtual JUMP_0_0_0_0_to_com VRT_0_0_0_0 VRT_0_0_0_0_base
connect_virtual JUMP_0_n1_0_0_to_com VRT_0_n1_0_0 VRT_0_n1_0_0_base
connect_virtual JUMP_0_1_0_0_to_com VRT_0_1_0_0 VRT_0_1_0_0_base
connect_virtual JUMP_1_0_0_0_to_com VRT_1_0_0_0 VRT_1_0_0_0_base
connect_virtual JUMP_1_0_n1_0_to_com VRT_1_0_n1_0 VRT_1_0_n1_0_base
connect_virtual JUMP_0_1_0_1_to_com VRT_0_1_0_1 VRT_0_1_0_1_base
connect_virtual JUMP_0_n1_0_n1_to_com VRT_0_n1_0_n1 VRT_0_n1_0_n1_base
connect_virtual JUMP_1_1_0_0_to_com VRT_1_1_0_0 VRT_1_1_0_0_base
connect_virtual JUMP_1_1_n1_0_to_com VRT_1_1_n1_0 VRT_1_1_n1_0_base
connect_virtual JUMP_1_1_0_1_to_com VRT_1_1_0_1 VRT_1_1_0_1_base
connect_virtual JUMP_1_1_n1_1_to_com VRT_1_1_n1_1 VRT_1_1_n1_1_base
connect_virtual JUMP_0_n1_0_0 VRT_0_0_0_0 VRT_0_n1_0_0
connect_virtual JUMP_0_1_0_0 VRT_0_0_0_0 VRT_0_1_0_0
connect_virtual JUMP_1_0_0_0 VRT_0_0_0_0 VRT_1_0_0_0
connect_virtual JUMP_1_0_n1_0 VRT_0_0_0_0 VRT_1_0_n1_0
connect_virtual JUMP_0_1_0_1 VRT_0_0_0_0 VRT_0_1_0_1
connect_virtual JUMP_0_n1_0_n1 VRT_0_0_0_0 VRT_0_n1_0_n1
connect_virtual JUMP_1_1_0_0 VRT_0_0_0_0 VRT_1_1_0_0
connect_virtual JUMP_1_1_n1_0 VRT_0_0_0_0 VRT_1_1_n1_0
connect_virtual JUMP_1_1_0_1 VRT_0_0_0_0 VRT_1_1_0_1
connect_virtual JUMP_1_1_n1_1 VRT_0_0_0_0 VRT_1_1_n1_1
set_dof JUMP_0_0_0_0_to_com x z
set_dof JUMP_0_0_0_0_to_subunit angle_x angle_y angle_z
set_jump_group JUMPGROUP1  JUMP_0_0_0_0_to_subunit JUMP_0_n1_0_0_to_subunit JUMP_0_1_0_0_to_subunit JUMP_1_0_0_0_to_subunit JUMP_1_0_n1_0_to_subunit JUMP_0_1_0_1_to_subunit JUMP_0_n1_0_n1_to_subunit JUMP_1_1_0_0_to_subunit JUMP_1_1_n1_0_to_subunit JUMP_1_1_0_1_to_subunit JUMP_1_1_n1_1_to_subunit
set_jump_group JUMPGROUP2  JUMP_0_0_0_0_to_com JUMP_0_n1_0_0_to_com JUMP_0_1_0_0_to_com JUMP_1_0_0_0_to_com JUMP_1_0_n1_0_to_com JUMP_0_1_0_1_to_com JUMP_0_n1_0_n1_to_com JUMP_1_1_0_0_to_com JUMP_1_1_n1_0_to_com JUMP_1_1_0_1_to_com JUMP_1_1_n1_1_to_com
