# Supplementary material for: Growing Glycans in Rosetta: Accurate de novo glycan modeling, density fitting, and rational sequon design
Source: PLoS Comput Biol. 2024 Jun 24;20(6):e1011895. doi: 10.1371/journal.pcbi.1011895 (PMC11288642; doi:10.1371/journal.pcbi.1011895)
Supplement: S1 Data — Please see README for a full description of each component. Briefly, these include the following scripts: create_substituted_JD.py—Used to create substituted job description file for rosetta_scripts_jd3; create_symmetry_mates.py—This was used to create symmetry mates with a 12 A radius; density_build_example.xml—An an example of a main job definition file before being substituted for each glycan; density_build_example_substituted.xml—Substituted version; glycan_bm_plots.py—Tools used for plotting all benchmark experiments from Rosetta JSON files.; glycan_conformer_table.txt—The resultant glycan conformer table used in Rosetta and benchmarked against; glycan_tree_relax.xml—Main script used for de novo benchmarking.; glycan_tree_relax_dens.xml—Main script used for density building.; glycan_tree_relax_with_solvation.xml—Script used for running the GTM with explicit waters; glycan_water_mediated_hbonds.xml—Script for calculating water mediated hydrogen bonds; pdb_roots_density_sym.txt—Benchmark glycan list used for create_substituted_JD.py; refine_with_map_dih2.xml—Script used for refining input structures into the rosetta energy function using density. (ZIP) [file pcbi.1011895.s027.zip › supplemental_data/symmetrized_structures/3nkq_symm.pdb]

ATOM      1  N   TRP A  51       3.009  59.418  27.013  1.00 65.79           N
ATOM      2  CA  TRP A  51       2.898  58.740  28.302  1.00 62.67           C
ATOM      3  C   TRP A  51       1.958  57.541  28.242  1.00 61.16           C
ATOM      4  O   TRP A  51       0.859  57.619  27.685  1.00 61.87           O
ATOM      5  CB  TRP A  51       2.440  59.717  29.395  1.00 62.84           C
ATOM      6  CG  TRP A  51       2.187  59.062  30.738  1.00 61.55           C
ATOM      7  CD1 TRP A  51       3.129  58.645  31.642  1.00 61.35           C
ATOM      8  CD2 TRP A  51       0.911  58.760  31.330  1.00 59.99           C
ATOM      9  NE1 TRP A  51       2.518  58.102  32.751  1.00 59.60           N
ATOM     10  CE2 TRP A  51       1.159  58.162  32.580  1.00 60.41           C
ATOM     11  CE3 TRP A  51      -0.416  58.942  30.912  1.00 59.22           C
ATOM     12  CZ2 TRP A  51       0.128  57.738  33.427  1.00 58.90           C
ATOM     13  CZ3 TRP A  51      -1.440  58.518  31.751  1.00 59.12           C
ATOM     14  CH2 TRP A  51      -1.160  57.926  32.994  1.00 60.53           C
ATOM     15  N   THR A  52       2.399  56.429  28.825  1.00 58.49           N
ATOM     16  CA  THR A  52       1.583  55.224  28.902  1.00 61.51           C
ATOM     17  C   THR A  52       1.159  54.934  30.342  1.00 60.31           C
ATOM     18  O   THR A  52       1.991  54.899  31.254  1.00 60.62           O
ATOM     19  CB  THR A  52       2.312  53.988  28.317  1.00 60.37           C
ATOM     20  OG1 THR A  52       2.351  54.085  26.886  1.00 61.01           O
ATOM     21  CG2 THR A  52       1.594  52.698  28.708  1.00 58.63           C
ATOM     22  N   ASN A  53      -0.136  54.721  30.530  1.00 58.73           N
ATOM     23  CA  ASN A  53      -0.698  54.482  31.853  1.00 57.86           C
ATOM     24  C   ASN A  53      -0.601  53.020  32.261  1.00 54.78           C
ATOM     25  O   ASN A  53      -1.477  52.207  31.965  1.00 55.03           O
ATOM     26  CB  ASN A  53      -2.150  54.946  31.888  1.00 58.45           C
ATOM     27  CG  ASN A  53      -2.767  54.839  33.263  1.00 57.56           C
ATOM     28  OD1 ASN A  53      -2.152  54.342  34.209  1.00 55.97           O
ATOM     29  ND2 ASN A  53      -4.004  55.317  33.374  1.00 60.05           N
ATOM     30  N   THR A  54       0.475  52.706  32.968  1.00 52.79           N
ATOM     31  CA  THR A  54       0.782  51.340  33.354  1.00 52.82           C
ATOM     32  C   THR A  54      -0.164  50.782  34.404  1.00 50.78           C
ATOM     33  O   THR A  54      -0.142  49.589  34.710  1.00 49.40           O
ATOM     34  CB  THR A  54       2.205  51.278  33.883  1.00 54.22           C
ATOM     35  OG1 THR A  54       3.105  51.356  32.775  1.00 58.26           O
ATOM     36  CG2 THR A  54       2.451  49.990  34.641  1.00 51.79           C
ATOM     37  N   SER A  55      -1.013  51.647  34.944  1.00 53.17           N
ATOM     38  CA  SER A  55      -1.880  51.251  36.047  1.00 56.94           C
ATOM     39  C   SER A  55      -2.933  50.215  35.649  1.00 52.42           C
ATOM     40  O   SER A  55      -3.391  49.432  36.489  1.00 48.81           O
ATOM     41  CB  SER A  55      -2.515  52.485  36.698  1.00 59.31           C
ATOM     42  OG  SER A  55      -1.527  53.255  37.370  1.00 60.00           O
ATOM     43  N   GLY A  56      -3.296  50.202  34.365  1.00 53.37           N
ATOM     44  CA  GLY A  56      -4.240  49.230  33.829  1.00 47.19           C
ATOM     45  C   GLY A  56      -3.785  47.787  33.989  1.00 45.47           C
ATOM     46  O   GLY A  56      -2.713  47.518  34.529  1.00 45.18           O
ATOM     47  N   SER A  57      -4.597  46.839  33.516  1.00 42.38           N
ATOM     48  CA  SER A  57      -4.318  45.426  33.753  1.00 43.93           C
ATOM     49  C   SER A  57      -4.321  44.600  32.463  1.00 41.32           C
ATOM     50  O   SER A  57      -5.058  44.905  31.528  1.00 42.01           O
ATOM     51  CB  SER A  57      -5.328  44.852  34.749  1.00 42.73           C
ATOM     52  OG  SER A  57      -5.138  43.461  34.937  1.00 43.23           O
ATOM     53  N   CYS A  58      -3.494  43.559  32.416  1.00 42.59           N
ATOM     54  CA  CYS A  58      -3.498  42.654  31.268  1.00 44.55           C
ATOM     55  C   CYS A  58      -4.475  41.519  31.480  1.00 43.33           C
ATOM     56  O   CYS A  58      -4.455  40.532  30.755  1.00 42.64           O
ATOM     57  CB  CYS A  58      -2.099  42.104  30.965  1.00 40.74           C
ATOM     58  SG  CYS A  58      -1.033  43.317  30.192  1.00 37.15           S
ATOM     59  N   LYS A  59      -5.340  41.666  32.483  1.00 45.80           N
ATOM     60  CA  LYS A  59      -6.411  40.703  32.699  1.00 44.17           C
ATOM     61  C   LYS A  59      -7.136  40.426  31.387  1.00 43.11           C
ATOM     62  O   LYS A  59      -7.641  41.347  30.746  1.00 43.84           O
ATOM     63  CB  LYS A  59      -7.405  41.235  33.738  1.00 43.56           C
ATOM     64  N   GLY A  60      -7.180  39.153  30.996  1.00 43.35           N
ATOM     65  CA  GLY A  60      -7.834  38.742  29.767  1.00 44.11           C
ATOM     66  C   GLY A  60      -7.311  39.442  28.524  1.00 46.71           C
ATOM     67  O   GLY A  60      -8.029  39.581  27.532  1.00 46.82           O
ATOM     68  N   ARG A  61      -6.057  39.888  28.572  1.00 43.75           N
ATOM     69  CA  ARG A  61      -5.477  40.633  27.457  1.00 43.46           C
ATOM     70  C   ARG A  61      -4.125  40.082  27.007  1.00 39.52           C
ATOM     71  O   ARG A  61      -3.516  40.615  26.084  1.00 37.17           O
ATOM     72  CB  ARG A  61      -5.295  42.104  27.833  1.00 44.58           C
ATOM     73  CG  ARG A  61      -6.573  42.851  28.131  1.00 45.55           C
ATOM     74  CD  ARG A  61      -6.272  44.304  28.466  1.00 45.19           C
ATOM     75  NE  ARG A  61      -5.524  44.978  27.408  1.00 44.68           N
ATOM     76  CZ  ARG A  61      -4.823  46.098  27.585  1.00 45.60           C
ATOM     77  NH1 ARG A  61      -4.163  46.645  26.567  1.00 44.86           N
ATOM     78  NH2 ARG A  61      -4.770  46.666  28.782  1.00 46.76           N
ATOM     79  N   CYS A  62      -3.654  39.033  27.665  1.00 35.37           N
ATOM     80  CA  CYS A  62      -2.311  38.529  27.392  1.00 38.11           C
ATOM     81  C   CYS A  62      -2.061  38.238  25.915  1.00 39.19           C
ATOM     82  O   CYS A  62      -2.818  37.512  25.268  1.00 36.93           O
ATOM     83  CB  CYS A  62      -2.011  37.301  28.239  1.00 38.63           C
ATOM     84  SG  CYS A  62      -1.753  37.710  29.975  1.00 42.55           S
ATOM     85  N   PHE A  63      -0.987  38.819  25.391  1.00 37.15           N
ATOM     86  CA  PHE A  63      -0.646  38.670  23.987  1.00 39.04           C
ATOM     87  C   PHE A  63      -1.848  38.893  23.079  1.00 39.52           C
ATOM     88  O   PHE A  63      -2.043  38.165  22.118  1.00 36.28           O
ATOM     89  CB  PHE A  63      -0.045  37.288  23.741  1.00 35.12           C
ATOM     90  CG  PHE A  63       1.222  37.057  24.497  1.00 38.68           C
ATOM     91  CD1 PHE A  63       1.214  36.341  25.678  1.00 35.75           C
ATOM     92  CD2 PHE A  63       2.417  37.583  24.039  1.00 39.72           C
ATOM     93  CE1 PHE A  63       2.375  36.141  26.386  1.00 37.82           C
ATOM     94  CE2 PHE A  63       3.581  37.387  24.739  1.00 38.82           C
ATOM     95  CZ  PHE A  63       3.567  36.662  25.915  1.00 33.16           C
ATOM     96  N   GLU A  64      -2.652  39.901  23.397  1.00 37.03           N
ATOM     97  CA  GLU A  64      -3.733  40.306  22.520  1.00 38.96           C
ATOM     98  C   GLU A  64      -3.136  40.792  21.207  1.00 44.26           C
ATOM     99  O   GLU A  64      -2.031  41.339  21.187  1.00 40.69           O
ATOM    100  CB  GLU A  64      -4.541  41.433  23.161  1.00 43.36           C
ATOM    101  CG  GLU A  64      -3.724  42.676  23.437  1.00 44.73           C
ATOM    102  CD  GLU A  64      -4.516  43.736  24.180  1.00 48.97           C
ATOM    103  OE1 GLU A  64      -5.697  43.491  24.501  1.00 46.69           O
ATOM    104  OE2 GLU A  64      -3.956  44.818  24.438  1.00 49.40           O
ATOM    105  N   LEU A  65      -3.862  40.597  20.117  1.00 38.33           N
ATOM    106  CA  LEU A  65      -3.344  40.937  18.795  1.00 41.47           C
ATOM    107  C   LEU A  65      -3.678  42.374  18.395  1.00 46.68           C
ATOM    108  O   LEU A  65      -2.975  42.992  17.590  1.00 49.14           O
ATOM    109  CB  LEU A  65      -3.869  39.944  17.759  1.00 40.95           C
ATOM    110  CG  LEU A  65      -3.371  38.518  18.017  1.00 38.67           C
ATOM    111  CD1 LEU A  65      -4.218  37.463  17.293  1.00 32.53           C
ATOM    112  CD2 LEU A  65      -1.889  38.417  17.635  1.00 36.15           C
ATOM    113  N   GLN A  66      -4.754  42.892  18.966  1.00 48.99           N
ATOM    114  CA  GLN A  66      -5.166  44.279  18.769  1.00 54.71           C
ATOM    115  C   GLN A  66      -4.049  45.262  19.108  1.00 53.66           C
ATOM    116  O   GLN A  66      -3.404  45.138  20.145  1.00 52.28           O
ATOM    117  CB  GLN A  66      -6.364  44.564  19.662  1.00 53.25           C
ATOM    118  CG  GLN A  66      -6.198  43.963  21.039  1.00 54.38           C
ATOM    119  CD  GLN A  66      -7.387  44.209  21.930  1.00 59.74           C
ATOM    120  OE1 GLN A  66      -8.013  45.272  21.875  1.00 61.17           O
ATOM    121  NE2 GLN A  66      -7.713  43.228  22.771  1.00 59.97           N
ATOM    122  N   GLU A  67      -3.834  46.239  18.236  1.00 58.87           N
ATOM    123  CA  GLU A  67      -2.824  47.267  18.476  1.00 59.05           C
ATOM    124  C   GLU A  67      -3.316  48.270  19.523  1.00 61.83           C
ATOM    125  O   GLU A  67      -4.468  48.709  19.487  1.00 59.49           O
ATOM    126  CB  GLU A  67      -2.452  47.985  17.174  1.00 61.93           C
ATOM    127  N   VAL A  68      -2.443  48.617  20.454  1.00 60.79           N
ATOM    128  CA  VAL A  68      -2.814  49.509  21.542  1.00 61.55           C
ATOM    129  C   VAL A  68      -1.786  50.614  21.697  1.00 65.03           C
ATOM    130  O   VAL A  68      -0.625  50.357  22.017  1.00 64.01           O
ATOM    131  CB  VAL A  68      -2.949  48.749  22.873  1.00 59.76           C
ATOM    132  CG1 VAL A  68      -3.047  49.728  24.037  1.00 59.67           C
ATOM    133  CG2 VAL A  68      -4.155  47.816  22.831  1.00 57.51           C
ATOM    134  N   GLY A  69      -2.220  51.848  21.457  1.00 68.42           N
ATOM    135  CA  GLY A  69      -1.357  53.002  21.598  1.00 66.58           C
ATOM    136  C   GLY A  69      -1.659  53.738  22.886  1.00 67.84           C
ATOM    137  O   GLY A  69      -2.679  53.475  23.529  1.00 66.37           O
ATOM    138  N   PRO A  70      -0.767  54.660  23.275  1.00 68.49           N
ATOM    139  CA  PRO A  70      -0.989  55.470  24.478  1.00 68.10           C
ATOM    140  C   PRO A  70      -2.380  56.099  24.459  1.00 67.75           C
ATOM    141  O   PRO A  70      -2.974  56.242  23.389  1.00 67.35           O
ATOM    142  CB  PRO A  70       0.096  56.543  24.371  1.00 65.92           C
ATOM    143  CG  PRO A  70       1.200  55.871  23.622  1.00 68.48           C
ATOM    144  CD  PRO A  70       0.517  54.971  22.625  1.00 67.79           C
ATOM    145  N   PRO A  71      -2.894  56.475  25.642  1.00 66.39           N
ATOM    146  CA  PRO A  71      -2.177  56.347  26.916  1.00 66.61           C
ATOM    147  C   PRO A  71      -2.278  54.965  27.573  1.00 64.56           C
ATOM    148  O   PRO A  71      -1.544  54.692  28.519  1.00 62.90           O
ATOM    149  CB  PRO A  71      -2.852  57.405  27.808  1.00 65.56           C
ATOM    150  CG  PRO A  71      -3.781  58.189  26.896  1.00 68.02           C
ATOM    151  CD  PRO A  71      -4.130  57.255  25.785  1.00 67.19           C
ATOM    152  N   ASP A  72      -3.168  54.105  27.077  1.00 64.34           N
ATOM    153  CA  ASP A  72      -3.375  52.787  27.670  1.00 60.68           C
ATOM    154  C   ASP A  72      -2.174  51.860  27.494  1.00 59.56           C
ATOM    155  O   ASP A  72      -1.439  51.943  26.504  1.00 58.15           O
ATOM    156  CB  ASP A  72      -4.611  52.122  27.075  1.00 63.94           C
ATOM    157  CG  ASP A  72      -5.373  53.050  26.164  1.00 68.11           C
ATOM    158  OD1 ASP A  72      -5.518  54.235  26.524  1.00 71.54           O
ATOM    159  OD2 ASP A  72      -5.822  52.600  25.089  1.00 68.66           O
ATOM    160  N   CYS A  73      -2.016  50.966  28.462  1.00 56.09           N
ATOM    161  CA  CYS A  73      -0.875  50.063  28.543  1.00 51.69           C
ATOM    162  C   CYS A  73      -1.079  48.787  27.714  1.00 47.77           C
ATOM    163  O   CYS A  73      -2.205  48.370  27.447  1.00 42.88           O
ATOM    164  CB  CYS A  73      -0.634  49.698  30.005  1.00 46.82           C
ATOM    165  SG  CYS A  73      -2.031  48.858  30.767  1.00 51.61           S
ATOM    166  N   ARG A  74       0.029  48.152  27.332  1.00 48.09           N
ATOM    167  CA  ARG A  74      -0.020  47.006  26.428  1.00 44.91           C
ATOM    168  C   ARG A  74       0.283  45.657  27.091  1.00 40.33           C
ATOM    169  O   ARG A  74       0.813  45.591  28.199  1.00 36.74           O
ATOM    170  CB  ARG A  74       0.930  47.251  25.261  1.00 45.44           C
ATOM    171  CG  ARG A  74       0.598  48.508  24.474  1.00 51.62           C
ATOM    172  CD  ARG A  74       1.819  49.004  23.739  1.00 53.73           C
ATOM    173  NE  ARG A  74       2.436  47.922  22.983  1.00 55.52           N
ATOM    174  CZ  ARG A  74       3.587  48.027  22.328  1.00 56.67           C
ATOM    175  NH1 ARG A  74       4.265  49.169  22.331  1.00 57.05           N
ATOM    176  NH2 ARG A  74       4.058  46.981  21.667  1.00 54.87           N
ATOM    177  N   CYS A  75      -0.056  44.577  26.392  1.00 39.91           N
ATOM    178  CA  CYS A  75       0.198  43.225  26.882  1.00 35.74           C
ATOM    179  C   CYS A  75       0.731  42.308  25.766  1.00 37.90           C
ATOM    180  O   CYS A  75       0.518  41.094  25.792  1.00 37.25           O
ATOM    181  CB  CYS A  75      -1.076  42.632  27.474  1.00 40.54           C
ATOM    182  SG  CYS A  75      -2.013  43.811  28.481  1.00 38.47           S
ATOM    183  N   ASP A  76       1.454  42.902  24.824  1.00 39.19           N
ATOM    184  CA  ASP A  76       1.988  42.188  23.659  1.00 39.19           C
ATOM    185  C   ASP A  76       3.510  41.998  23.765  1.00 42.34           C
ATOM    186  O   ASP A  76       4.116  42.331  24.774  1.00 42.27           O
ATOM    187  CB  ASP A  76       1.682  42.989  22.403  1.00 36.68           C
ATOM    188  CG  ASP A  76       2.462  44.292  22.344  1.00 44.17           C
ATOM    189  OD1 ASP A  76       2.205  45.186  23.178  1.00 47.06           O
ATOM    190  OD2 ASP A  76       3.349  44.421  21.478  1.00 48.05           O
ATOM    191  N   ASN A  77       4.130  41.486  22.703  1.00 44.46           N
ATOM    192  CA  ASN A  77       5.580  41.292  22.691  1.00 35.89           C
ATOM    193  C   ASN A  77       6.418  42.551  22.729  1.00 41.35           C
ATOM    194  O   ASN A  77       7.499  42.579  23.319  1.00 45.72           O
ATOM    195  CB  ASN A  77       5.990  40.493  21.461  1.00 42.33           C
ATOM    196  CG  ASN A  77       6.077  39.028  21.744  1.00 40.36           C
ATOM    197  OD1 ASN A  77       7.089  38.545  22.265  1.00 40.41           O
ATOM    198  ND2 ASN A  77       5.007  38.304  21.426  1.00 39.66           N
ATOM    199  N   LEU A  78       5.945  43.588  22.066  1.00 39.87           N
ATOM    200  CA  LEU A  78       6.738  44.791  21.973  1.00 49.70           C
ATOM    201  C   LEU A  78       6.719  45.566  23.291  1.00 49.66           C
ATOM    202  O   LEU A  78       7.527  46.467  23.488  1.00 51.56           O
ATOM    203  CB  LEU A  78       6.275  45.654  20.793  1.00 50.98           C
ATOM    204  N   CYS A  79       5.825  45.208  24.203  1.00 49.93           N
ATOM    205  CA  CYS A  79       5.673  45.996  25.423  1.00 47.74           C
ATOM    206  C   CYS A  79       6.900  45.936  26.332  1.00 50.22           C
ATOM    207  O   CYS A  79       7.470  46.980  26.654  1.00 51.36           O
ATOM    208  CB  CYS A  79       4.379  45.655  26.181  1.00 43.74           C
ATOM    209  SG  CYS A  79       4.454  44.248  27.293  1.00 41.09           S
ATOM    210  N   LYS A  80       7.310  44.735  26.749  1.00 51.76           N
ATOM    211  CA  LYS A  80       8.432  44.637  27.684  1.00 52.62           C
ATOM    212  C   LYS A  80       9.499  45.487  27.074  1.00 52.35           C
ATOM    213  O   LYS A  80      10.186  46.260  27.732  1.00 56.44           O
ATOM    214  CB  LYS A  80       8.963  43.208  27.800  1.00 50.78           C
ATOM    215  CG  LYS A  80       7.971  42.185  28.305  1.00 53.94           C
ATOM    216  CD  LYS A  80       8.611  41.308  29.365  1.00 50.84           C
ATOM    217  CE  LYS A  80       9.022  42.156  30.561  1.00 49.02           C
ATOM    218  NZ  LYS A  80       9.847  41.395  31.531  1.00 46.93           N
ATOM    219  N   SER A  81       9.602  45.335  25.763  1.00 55.13           N
ATOM    220  CA  SER A  81      10.595  46.013  24.977  1.00 54.96           C
ATOM    221  C   SER A  81      10.378  47.530  24.873  1.00 51.58           C
ATOM    222  O   SER A  81      11.312  48.265  24.576  1.00 50.14           O
ATOM    223  CB  SER A  81      10.627  45.376  23.590  1.00 51.47           C
ATOM    224  OG  SER A  81      11.404  46.166  22.722  1.00 51.45           O
ATOM    225  N   TYR A  82       9.154  47.999  25.131  1.00 54.06           N
ATOM    226  CA  TYR A  82       8.799  49.418  24.954  1.00 51.45           C
ATOM    227  C   TYR A  82       8.488  50.201  26.243  1.00 57.98           C
ATOM    228  O   TYR A  82       8.129  51.381  26.168  1.00 54.60           O
ATOM    229  CB  TYR A  82       7.567  49.545  24.056  1.00 54.46           C
ATOM    230  CG  TYR A  82       7.854  49.767  22.596  1.00 54.38           C
ATOM    231  CD1 TYR A  82       7.897  48.701  21.711  1.00 54.38           C
ATOM    232  CD2 TYR A  82       8.065  51.046  22.096  1.00 55.56           C
ATOM    233  CE1 TYR A  82       8.155  48.895  20.367  1.00 52.95           C
ATOM    234  CE2 TYR A  82       8.325  51.251  20.751  1.00 55.73           C
ATOM    235  CZ  TYR A  82       8.368  50.172  19.892  1.00 52.30           C
ATOM    236  OH  TYR A  82       8.627  50.371  18.553  1.00 56.62           O
ATOM    237  N   SER A  83       8.585  49.556  27.396  1.00 55.98           N
ATOM    238  CA  SER A  83       8.161  50.166  28.667  1.00 58.18           C
ATOM    239  C   SER A  83       6.701  50.638  28.615  1.00 57.24           C
ATOM    240  O   SER A  83       6.364  51.737  29.064  1.00 57.75           O
ATOM    241  CB  SER A  83       9.095  51.317  29.081  1.00 63.75           C
ATOM    242  OG  SER A  83       8.848  52.505  28.338  1.00 61.83           O
ATOM    243  N   SER A  84       5.834  49.797  28.072  1.00 51.83           N
ATOM    244  CA  SER A  84       4.435  50.158  27.929  1.00 51.79           C
ATOM    245  C   SER A  84       3.554  49.046  28.468  1.00 44.89           C
ATOM    246  O   SER A  84       2.334  49.088  28.321  1.00 45.16           O
ATOM    247  CB  SER A  84       4.102  50.409  26.461  1.00 52.88           C
ATOM    248  OG  SER A  84       4.103  49.188  25.742  1.00 50.18           O
ATOM    249  N   CYS A  85       4.177  48.046  29.082  1.00 44.30           N
ATOM    250  CA  CYS A  85       3.434  46.926  29.647  1.00 42.35           C
ATOM    251  C   CYS A  85       2.545  47.389  30.797  1.00 47.06           C
ATOM    252  O   CYS A  85       2.865  48.359  31.487  1.00 46.14           O
ATOM    253  CB  CYS A  85       4.389  45.846  30.150  1.00 40.98           C
ATOM    254  SG  CYS A  85       5.426  45.111  28.862  1.00 44.85           S
ATOM    255  N   CYS A  86       1.429  46.693  30.999  1.00 39.25           N
ATOM    256  CA  CYS A  86       0.615  46.923  32.183  1.00 44.10           C
ATOM    257  C   CYS A  86       1.387  46.357  33.376  1.00 45.11           C
ATOM    258  O   CYS A  86       2.263  45.514  33.199  1.00 43.69           O
ATOM    259  CB  CYS A  86      -0.752  46.255  32.035  1.00 39.39           C
ATOM    260  SG  CYS A  86      -1.725  46.844  30.611  1.00 43.58           S
ATOM    261  N   HIS A  87       1.065  46.818  34.587  1.00 44.66           N
ATOM    262  CA  HIS A  87       1.834  46.465  35.788  1.00 42.08           C
ATOM    263  C   HIS A  87       1.824  44.974  36.112  1.00 45.76           C
ATOM    264  O   HIS A  87       2.648  44.488  36.890  1.00 46.29           O
ATOM    265  CB  HIS A  87       1.292  47.221  37.007  1.00 46.02           C
ATOM    266  CG  HIS A  87      -0.010  46.679  37.511  1.00 43.38           C
ATOM    267  ND1 HIS A  87      -1.229  47.138  37.061  1.00 46.90           N
ATOM    268  CD2 HIS A  87      -0.283  45.699  38.405  1.00 45.82           C
ATOM    269  CE1 HIS A  87      -2.199  46.475  37.670  1.00 46.84           C
ATOM    270  NE2 HIS A  87      -1.649  45.593  38.486  1.00 43.83           N
ATOM    271  N   ASP A  88       0.872  44.251  35.545  1.00 39.82           N
ATOM    272  CA  ASP A  88       0.724  42.842  35.858  1.00 42.99           C
ATOM    273  C   ASP A  88       0.966  41.971  34.623  1.00 41.65           C
ATOM    274  O   ASP A  88       0.525  40.818  34.568  1.00 43.64           O
ATOM    275  CB  ASP A  88      -0.664  42.584  36.433  1.00 43.89           C
ATOM    276  CG  ASP A  88      -1.765  43.137  35.556  1.00 46.49           C
ATOM    277  OD1 ASP A  88      -1.449  43.753  34.516  1.00 43.04           O
ATOM    278  OD2 ASP A  88      -2.950  42.952  35.903  1.00 47.53           O
ATOM    279  N   PHE A  89       1.664  42.527  33.640  1.00 42.40           N
ATOM    280  CA  PHE A  89       2.026  41.761  32.442  1.00 40.06           C
ATOM    281  C   PHE A  89       2.872  40.544  32.801  1.00 40.59           C
ATOM    282  O   PHE A  89       2.512  39.418  32.471  1.00 41.14           O
ATOM    283  CB  PHE A  89       2.775  42.629  31.428  1.00 37.82           C
ATOM    284  CG  PHE A  89       3.269  41.858  30.234  1.00 42.02           C
ATOM    285  CD1 PHE A  89       2.386  41.447  29.245  1.00 39.56           C
ATOM    286  CD2 PHE A  89       4.613  41.536  30.110  1.00 41.75           C
ATOM    287  CE1 PHE A  89       2.836  40.736  28.146  1.00 41.74           C
ATOM    288  CE2 PHE A  89       5.069  40.827  29.010  1.00 44.01           C
ATOM    289  CZ  PHE A  89       4.181  40.428  28.031  1.00 41.31           C
ATOM    290  N   ASP A  90       3.995  40.768  33.482  1.00 42.26           N
ATOM    291  CA  ASP A  90       4.882  39.664  33.851  1.00 41.82           C
ATOM    292  C   ASP A  90       4.157  38.615  34.698  1.00 42.45           C
ATOM    293  O   ASP A  90       4.343  37.412  34.501  1.00 42.68           O
ATOM    294  CB  ASP A  90       6.144  40.177  34.568  1.00 43.83           C
ATOM    295  CG  ASP A  90       7.117  40.897  33.624  1.00 45.77           C
ATOM    296  OD1 ASP A  90       7.961  40.219  33.004  1.00 45.43           O
ATOM    297  OD2 ASP A  90       7.054  42.141  33.511  1.00 44.81           O
ATOM    298  N   GLU A  91       3.323  39.073  35.628  1.00 43.58           N
ATOM    299  CA  GLU A  91       2.587  38.180  36.527  1.00 45.47           C
ATOM    300  C   GLU A  91       1.495  37.370  35.830  1.00 43.67           C
ATOM    301  O   GLU A  91       1.368  36.166  36.044  1.00 44.08           O
ATOM    302  CB  GLU A  91       1.959  38.980  37.670  1.00 46.66           C
ATOM    303  CG  GLU A  91       1.037  38.157  38.558  1.00 52.21           C
ATOM    304  CD  GLU A  91       0.323  39.000  39.605  1.00 56.56           C
ATOM    305  OE1 GLU A  91       0.435  40.247  39.557  1.00 58.26           O
ATOM    306  OE2 GLU A  91      -0.356  38.412  40.476  1.00 58.72           O
ATOM    307  N   LEU A  92       0.694  38.041  35.007  1.00 43.69           N
ATOM    308  CA  LEU A  92      -0.435  37.389  34.343  1.00 44.02           C
ATOM    309  C   LEU A  92      -0.070  36.672  33.046  1.00 47.10           C
ATOM    310  O   LEU A  92      -0.718  35.695  32.674  1.00 45.63           O
ATOM    311  CB  LEU A  92      -1.545  38.406  34.056  1.00 45.47           C
ATOM    312  CG  LEU A  92      -2.194  39.028  35.290  1.00 44.19           C
ATOM    313  CD1 LEU A  92      -3.405  39.851  34.893  1.00 46.91           C
ATOM    314  CD2 LEU A  92      -2.587  37.939  36.269  1.00 45.74           C
ATOM    315  N   CYS A  93       0.960  37.151  32.361  1.00 46.07           N
ATOM    316  CA  CYS A  93       1.222  36.700  30.996  1.00 39.68           C
ATOM    317  C   CYS A  93       2.452  35.820  30.825  1.00 43.36           C
ATOM    318  O   CYS A  93       2.590  35.128  29.809  1.00 42.67           O
ATOM    319  CB  CYS A  93       1.335  37.905  30.074  1.00 37.08           C
ATOM    320  SG  CYS A  93      -0.124  38.924  30.108  1.00 39.50           S
ATOM    321  N   LEU A  94       3.353  35.853  31.795  1.00 41.05           N
ATOM    322  CA  LEU A  94       4.583  35.093  31.681  1.00 38.58           C
ATOM    323  C   LEU A  94       4.696  34.049  32.784  1.00 38.67           C
ATOM    324  O   LEU A  94       5.746  33.911  33.411  1.00 38.88           O
ATOM    325  CB  LEU A  94       5.790  36.029  31.690  1.00 38.01           C
ATOM    326  CG  LEU A  94       5.820  37.069  30.565  1.00 37.99           C
ATOM    327  CD1 LEU A  94       7.000  38.020  30.714  1.00 41.64           C
ATOM    328  CD2 LEU A  94       5.850  36.362  29.198  1.00 39.20           C
ATOM    329  N   LYS A  95       3.614  33.313  33.006  1.00 38.66           N
ATOM    330  CA  LYS A  95       3.606  32.258  34.017  1.00 42.17           C
ATOM    331  C   LYS A  95       4.610  31.152  33.689  1.00 40.19           C
ATOM    332  O   LYS A  95       4.809  30.795  32.518  1.00 37.70           O
ATOM    333  CB  LYS A  95       2.205  31.669  34.159  1.00 42.99           C
ATOM    334  CG  LYS A  95       1.139  32.687  34.528  1.00 42.23           C
ATOM    335  CD  LYS A  95      -0.252  32.087  34.425  1.00 47.83           C
ATOM    336  CE  LYS A  95      -1.331  33.090  34.852  1.00 52.99           C
ATOM    337  NZ  LYS A  95      -1.231  33.472  36.298  1.00 52.28           N
ATOM    338  N   THR A  96       5.233  30.607  34.732  1.00 41.11           N
ATOM    339  CA  THR A  96       6.255  29.572  34.582  1.00 39.90           C
ATOM    340  C   THR A  96       5.957  28.365  35.461  1.00 38.34           C
ATOM    341  O   THR A  96       6.596  27.315  35.332  1.00 36.72           O
ATOM    342  CB  THR A  96       7.646  30.105  34.970  1.00 41.49           C
ATOM    343  OG1 THR A  96       7.554  30.798  36.220  1.00 46.30           O
ATOM    344  CG2 THR A  96       8.167  31.069  33.909  1.00 39.21           C
ATOM    345  N   ALA A  97       4.981  28.525  36.353  1.00 45.37           N
ATOM    346  CA  ALA A  97       4.668  27.518  37.368  1.00 42.79           C
ATOM    347  C   ALA A  97       4.466  26.115  36.807  1.00 40.36           C
ATOM    348  O   ALA A  97       3.587  25.894  35.976  1.00 41.11           O
ATOM    349  CB  ALA A  97       3.448  27.943  38.182  1.00 43.74           C
ATOM    350  N   ARG A  98       5.292  25.183  37.280  1.00 41.92           N
ATOM    351  CA  ARG A  98       5.172  23.761  36.968  1.00 39.06           C
ATOM    352  C   ARG A  98       5.722  23.363  35.597  1.00 42.51           C
ATOM    353  O   ARG A  98       5.556  22.225  35.167  1.00 40.40           O
ATOM    354  CB  ARG A  98       3.726  23.272  37.132  1.00 43.30           C
ATOM    355  CG  ARG A  98       3.136  23.560  38.512  1.00 45.51           C
ATOM    356  CD  ARG A  98       1.918  22.700  38.801  1.00 44.68           C
ATOM    357  NE  ARG A  98       2.268  21.290  38.973  1.00 49.67           N
ATOM    358  CZ  ARG A  98       1.406  20.345  39.337  1.00 57.09           C
ATOM    359  NH1 ARG A  98       0.136  20.659  39.577  1.00 54.00           N
ATOM    360  NH2 ARG A  98       1.810  19.083  39.465  1.00 55.66           N
ATOM    361  N   GLY A  99       6.383  24.299  34.918  1.00 41.80           N
ATOM    362  CA  GLY A  99       7.064  23.978  33.676  1.00 37.73           C
ATOM    363  C   GLY A  99       6.150  23.796  32.479  1.00 34.58           C
ATOM    364  O   GLY A  99       4.992  24.234  32.497  1.00 34.91           O
ATOM    365  N   TRP A 100       6.666  23.123  31.449  1.00 35.64           N
ATOM    366  CA  TRP A 100       6.058  23.128  30.117  1.00 32.52           C
ATOM    367  C   TRP A 100       5.486  21.785  29.674  1.00 29.92           C
ATOM    368  O   TRP A 100       4.995  21.644  28.551  1.00 30.52           O
ATOM    369  CB  TRP A 100       7.088  23.636  29.094  1.00 31.31           C
ATOM    370  CG  TRP A 100       7.755  24.874  29.550  1.00 26.40           C
ATOM    371  CD1 TRP A 100       9.013  24.990  30.055  1.00 30.89           C
ATOM    372  CD2 TRP A 100       7.177  26.187  29.603  1.00 27.94           C
ATOM    373  NE1 TRP A 100       9.270  26.298  30.400  1.00 34.10           N
ATOM    374  CE2 TRP A 100       8.153  27.050  30.135  1.00 26.25           C
ATOM    375  CE3 TRP A 100       5.937  26.714  29.238  1.00 29.03           C
ATOM    376  CZ2 TRP A 100       7.933  28.416  30.301  1.00 29.50           C
ATOM    377  CZ3 TRP A 100       5.713  28.063  29.416  1.00 29.35           C
ATOM    378  CH2 TRP A 100       6.703  28.900  29.939  1.00 30.29           C
ATOM    379  N   GLU A 101       5.534  20.800  30.561  1.00 36.12           N
ATOM    380  CA  GLU A 101       5.113  19.450  30.215  1.00 32.42           C
ATOM    381  C   GLU A 101       4.120  18.861  31.225  1.00 36.16           C
ATOM    382  O   GLU A 101       4.277  19.009  32.442  1.00 38.43           O
ATOM    383  CB  GLU A 101       6.337  18.533  30.113  1.00 39.02           C
ATOM    384  CG  GLU A 101       7.319  18.942  29.019  1.00 38.45           C
ATOM    385  CD  GLU A 101       8.590  18.121  29.046  1.00 41.26           C
ATOM    386  OE1 GLU A 101       8.865  17.487  30.086  1.00 44.06           O
ATOM    387  OE2 GLU A 101       9.315  18.122  28.032  1.00 39.40           O
ATOM    388  N   CYS A 102       3.094  18.194  30.706  1.00 32.29           N
ATOM    389  CA  CYS A 102       2.215  17.398  31.554  1.00 40.68           C
ATOM    390  C   CYS A 102       2.936  16.149  32.020  1.00 41.06           C
ATOM    391  O   CYS A 102       3.624  15.495  31.231  1.00 37.01           O
ATOM    392  CB  CYS A 102       0.943  17.004  30.802  1.00 38.64           C
ATOM    393  SG  CYS A 102      -0.179  18.381  30.546  1.00 40.00           S
ATOM    394  N   THR A 103       2.788  15.835  33.305  1.00 44.11           N
ATOM    395  CA  THR A 103       3.234  14.560  33.865  1.00 45.37           C
ATOM    396  C   THR A 103       1.999  13.767  34.284  1.00 50.34           C
ATOM    397  O   THR A 103       0.942  14.350  34.524  1.00 47.19           O
ATOM    398  CB  THR A 103       4.146  14.760  35.086  1.00 47.49           C
ATOM    399  OG1 THR A 103       3.457  15.535  36.078  1.00 46.75           O
ATOM    400  CG2 THR A 103       5.419  15.487  34.683  1.00 46.41           C
ATOM    401  N   LYS A 104       2.124  12.442  34.366  1.00 53.17           N
ATOM    402  CA  LYS A 104       0.967  11.590  34.657  1.00 51.92           C
ATOM    403  C   LYS A 104       0.170  12.079  35.871  1.00 51.96           C
ATOM    404  O   LYS A 104      -1.058  11.981  35.902  1.00 48.24           O
ATOM    405  CB  LYS A 104       1.398  10.132  34.849  1.00 49.42           C
ATOM    406  N   ASP A 105       0.878  12.624  36.858  1.00 52.52           N
ATOM    407  CA  ASP A 105       0.255  13.047  38.108  1.00 53.51           C
ATOM    408  C   ASP A 105      -0.524  14.348  37.969  1.00 54.28           C
ATOM    409  O   ASP A 105      -1.117  14.819  38.938  1.00 57.02           O
ATOM    410  CB  ASP A 105       1.305  13.191  39.218  1.00 55.17           C
ATOM    411  CG  ASP A 105       2.327  14.275  38.921  1.00 55.02           C
ATOM    412  OD1 ASP A 105       2.141  15.418  39.391  1.00 54.14           O
ATOM    413  OD2 ASP A 105       3.319  13.983  38.219  1.00 55.42           O
ATOM    414  N   ARG A 106      -0.514  14.932  36.773  1.00 49.05           N
ATOM    415  CA  ARG A 106      -1.257  16.168  36.535  1.00 46.32           C
ATOM    416  C   ARG A 106      -2.514  15.952  35.715  1.00 43.51           C
ATOM    417  O   ARG A 106      -3.349  16.849  35.589  1.00 43.79           O
ATOM    418  CB  ARG A 106      -0.378  17.216  35.847  1.00 44.43           C
ATOM    419  CG  ARG A 106       0.685  17.823  36.751  1.00 46.50           C
ATOM    420  CD  ARG A 106       1.348  19.028  36.090  1.00 44.96           C
ATOM    421  NE  ARG A 106       0.384  20.087  35.808  1.00 45.43           N
ATOM    422  CZ  ARG A 106       0.658  21.179  35.094  1.00 44.70           C
ATOM    423  NH1 ARG A 106       1.874  21.351  34.588  1.00 38.94           N
ATOM    424  NH2 ARG A 106      -0.285  22.093  34.892  1.00 40.42           N
ATOM    425  N   CYS A 107      -2.656  14.758  35.144  1.00 44.64           N
ATOM    426  CA  CYS A 107      -3.769  14.495  34.243  1.00 46.96           C
ATOM    427  C   CYS A 107      -5.102  14.607  34.968  1.00 49.33           C
ATOM    428  O   CYS A 107      -5.271  14.065  36.059  1.00 50.71           O
ATOM    429  CB  CYS A 107      -3.636  13.112  33.609  1.00 46.94           C
ATOM    430  SG  CYS A 107      -2.189  12.902  32.548  1.00 46.71           S
ATOM    431  N   GLY A 108      -6.046  15.315  34.356  1.00 51.55           N
ATOM    432  CA  GLY A 108      -7.375  15.469  34.920  1.00 53.40           C
ATOM    433  C   GLY A 108      -7.460  16.479  36.050  1.00 54.45           C
ATOM    434  O   GLY A 108      -8.507  16.643  36.670  1.00 57.50           O
ATOM    435  N   GLU A 109      -6.351  17.165  36.319  1.00 52.69           N
ATOM    436  CA  GLU A 109      -6.263  18.082  37.452  1.00 48.92           C
ATOM    437  C   GLU A 109      -7.343  19.157  37.404  1.00 50.26           C
ATOM    438  O   GLU A 109      -7.877  19.463  36.344  1.00 50.23           O
ATOM    439  CB  GLU A 109      -4.891  18.756  37.458  1.00 50.64           C
ATOM    440  CG  GLU A 109      -4.689  19.646  36.242  1.00 49.78           C
ATOM    441  CD  GLU A 109      -3.318  20.281  36.170  1.00 49.23           C
ATOM    442  OE1 GLU A 109      -2.485  20.035  37.067  1.00 48.62           O
ATOM    443  OE2 GLU A 109      -3.081  21.039  35.202  1.00 47.45           O
ATOM    444  N   VAL A 110      -7.676  19.729  38.555  1.00 52.51           N
ATOM    445  CA  VAL A 110      -8.511  20.918  38.549  1.00 54.58           C
ATOM    446  C   VAL A 110      -7.607  22.051  38.097  1.00 51.41           C
ATOM    447  O   VAL A 110      -6.449  22.139  38.503  1.00 49.80           O
ATOM    448  CB  VAL A 110      -9.131  21.230  39.930  1.00 55.79           C
ATOM    449  CG1 VAL A 110      -9.811  22.592  39.913  1.00 54.93           C
ATOM    450  CG2 VAL A 110     -10.131  20.149  40.318  1.00 54.15           C
ATOM    451  N   ARG A 111      -8.145  22.910  37.238  1.00 52.76           N
ATOM    452  CA  ARG A 111      -7.376  23.986  36.645  1.00 50.98           C
ATOM    453  C   ARG A 111      -6.871  25.025  37.644  1.00 54.80           C
ATOM    454  O   ARG A 111      -7.646  25.650  38.371  1.00 55.58           O
ATOM    455  CB  ARG A 111      -8.197  24.665  35.558  1.00 53.01           C
ATOM    456  CG  ARG A 111      -7.784  26.091  35.287  1.00 53.53           C
ATOM    457  CD  ARG A 111      -8.599  26.655  34.151  1.00 55.06           C
ATOM    458  NE  ARG A 111      -8.496  25.829  32.950  1.00 55.74           N
ATOM    459  CZ  ARG A 111      -7.626  26.036  31.967  1.00 52.95           C
ATOM    460  NH1 ARG A 111      -7.610  25.228  30.916  1.00 45.63           N
ATOM    461  NH2 ARG A 111      -6.773  27.054  32.030  1.00 49.17           N
ATOM    462  N   ASN A 112      -5.561  25.198  37.664  1.00 51.48           N
ATOM    463  CA  ASN A 112      -4.935  26.253  38.435  1.00 50.51           C
ATOM    464  C   ASN A 112      -4.386  27.270  37.450  1.00 52.83           C
ATOM    465  O   ASN A 112      -3.530  26.955  36.624  1.00 49.15           O
ATOM    466  CB  ASN A 112      -3.820  25.680  39.300  1.00 48.85           C
ATOM    467  CG  ASN A 112      -3.246  26.697  40.262  1.00 50.30           C
ATOM    468  OD1 ASN A 112      -3.407  27.907  40.084  1.00 49.84           O
ATOM    469  ND2 ASN A 112      -2.564  26.213  41.296  1.00 50.48           N
ATOM    470  N   GLU A 113      -4.902  28.490  37.535  1.00 52.66           N
ATOM    471  CA  GLU A 113      -4.570  29.529  36.580  1.00 52.38           C
ATOM    472  C   GLU A 113      -3.157  30.051  36.772  1.00 52.77           C
ATOM    473  O   GLU A 113      -2.690  30.890  36.005  1.00 52.56           O
ATOM    474  CB  GLU A 113      -5.585  30.659  36.694  1.00 53.38           C
ATOM    475  CG  GLU A 113      -6.998  30.182  36.458  1.00 58.17           C
ATOM    476  CD  GLU A 113      -7.305  29.980  34.987  1.00 61.44           C
ATOM    477  OE1 GLU A 113      -6.360  29.792  34.181  1.00 59.09           O
ATOM    478  OE2 GLU A 113      -8.503  30.018  34.636  1.00 63.36           O
ATOM    479  N   GLU A 114      -2.471  29.542  37.789  1.00 46.47           N
ATOM    480  CA  GLU A 114      -1.098  29.941  38.042  1.00 50.32           C
ATOM    481  C   GLU A 114      -0.101  29.132  37.225  1.00 44.51           C
ATOM    482  O   GLU A 114       1.066  29.495  37.103  1.00 47.58           O
ATOM    483  CB  GLU A 114      -0.760  29.798  39.526  1.00 52.64           C
ATOM    484  CG  GLU A 114       0.156  30.892  40.026  1.00 58.33           C
ATOM    485  CD  GLU A 114      -0.530  32.246  40.005  1.00 63.88           C
ATOM    486  OE1 GLU A 114      -1.753  32.279  40.261  1.00 66.53           O
ATOM    487  OE2 GLU A 114       0.141  33.268  39.732  1.00 63.41           O
ATOM    488  N   ASN A 115      -0.556  28.003  36.687  1.00 40.74           N
ATOM    489  CA  ASN A 115       0.331  27.123  35.940  1.00 42.69           C
ATOM    490  C   ASN A 115       0.706  27.677  34.570  1.00 39.66           C
ATOM    491  O   ASN A 115      -0.086  28.384  33.940  1.00 33.56           O
ATOM    492  CB  ASN A 115      -0.287  25.733  35.801  1.00 39.80           C
ATOM    493  CG  ASN A 115      -0.277  24.976  37.106  1.00 43.77           C
ATOM    494  OD1 ASN A 115       0.647  25.124  37.897  1.00 38.71           O
ATOM    495  ND2 ASN A 115      -1.309  24.165  37.338  1.00 44.80           N
ATOM    496  N   ALA A 116       1.919  27.356  34.132  1.00 38.06           N
ATOM    497  CA  ALA A 116       2.414  27.770  32.817  1.00 36.27           C
ATOM    498  C   ALA A 116       1.555  27.221  31.687  1.00 33.40           C
ATOM    499  O   ALA A 116       1.240  27.929  30.741  1.00 29.63           O
ATOM    500  CB  ALA A 116       3.888  27.356  32.639  1.00 33.34           C
ATOM    501  N   CYS A 117       1.192  25.947  31.782  1.00 32.81           N
ATOM    502  CA  CYS A 117       0.222  25.349  30.880  1.00 34.55           C
ATOM    503  C   CYS A 117      -0.558  24.308  31.659  1.00 35.81           C
ATOM    504  O   CYS A 117      -0.211  23.984  32.790  1.00 35.76           O
ATOM    505  CB  CYS A 117       0.891  24.725  29.649  1.00 33.22           C
ATOM    506  SG  CYS A 117       2.304  23.652  30.009  1.00 35.03           S
ATOM    507  N   HIS A 118      -1.593  23.759  31.036  1.00 37.66           N
ATOM    508  CA  HIS A 118      -2.592  23.003  31.773  1.00 38.56           C
ATOM    509  C   HIS A 118      -2.755  21.567  31.288  1.00 37.65           C
ATOM    510  O   HIS A 118      -2.480  21.242  30.132  1.00 34.83           O
ATOM    511  CB  HIS A 118      -3.921  23.770  31.734  1.00 40.57           C
ATOM    512  CG  HIS A 118      -3.793  25.187  32.208  1.00 39.20           C
ATOM    513  ND1 HIS A 118      -3.859  25.537  33.538  1.00 41.97           N
ATOM    514  CD2 HIS A 118      -3.560  26.336  31.530  1.00 41.38           C
ATOM    515  CE1 HIS A 118      -3.689  26.837  33.661  1.00 40.56           C
ATOM    516  NE2 HIS A 118      -3.507  27.349  32.458  1.00 40.87           N
ATOM    517  N   CYS A 119      -3.190  20.699  32.199  1.00 41.29           N
ATOM    518  CA  CYS A 119      -3.418  19.299  31.877  1.00 41.08           C
ATOM    519  C   CYS A 119      -4.808  18.904  32.378  1.00 47.43           C
ATOM    520  O   CYS A 119      -5.165  17.727  32.417  1.00 46.47           O
ATOM    521  CB  CYS A 119      -2.342  18.426  32.517  1.00 41.23           C
ATOM    522  SG  CYS A 119      -0.669  19.131  32.390  1.00 37.37           S
ATOM    523  N   SER A 120      -5.578  19.918  32.757  1.00 47.24           N
ATOM    524  CA  SER A 120      -6.963  19.741  33.177  1.00 51.33           C
ATOM    525  C   SER A 120      -7.857  19.377  31.994  1.00 50.17           C
ATOM    526  O   SER A 120      -7.500  19.590  30.836  1.00 49.88           O
ATOM    527  CB  SER A 120      -7.479  21.018  33.846  1.00 50.33           C
ATOM    528  OG  SER A 120      -7.470  22.106  32.937  1.00 52.32           O
ATOM    529  N   GLU A 121      -9.032  18.840  32.300  1.00 52.85           N
ATOM    530  CA  GLU A 121      -9.919  18.278  31.289  1.00 51.20           C
ATOM    531  C   GLU A 121     -10.431  19.311  30.290  1.00 49.87           C
ATOM    532  O   GLU A 121     -10.774  18.974  29.156  1.00 52.06           O
ATOM    533  CB  GLU A 121     -11.105  17.583  31.965  1.00 55.05           C
ATOM    534  CG  GLU A 121     -11.912  16.702  31.034  1.00 53.19           C
ATOM    535  CD  GLU A 121     -11.135  15.482  30.589  1.00 57.95           C
ATOM    536  OE1 GLU A 121     -10.413  14.908  31.433  1.00 56.07           O
ATOM    537  OE2 GLU A 121     -11.246  15.096  29.405  1.00 55.11           O
ATOM    538  N   ASP A 122     -10.481  20.571  30.713  1.00 52.70           N
ATOM    539  CA  ASP A 122     -11.010  21.637  29.870  1.00 50.56           C
ATOM    540  C   ASP A 122      -9.937  22.328  29.033  1.00 52.37           C
ATOM    541  O   ASP A 122     -10.254  23.190  28.208  1.00 52.93           O
ATOM    542  CB  ASP A 122     -11.713  22.683  30.731  1.00 51.72           C
ATOM    543  CG  ASP A 122     -10.767  23.373  31.702  1.00 56.93           C
ATOM    544  OD1 ASP A 122      -9.570  22.998  31.752  1.00 53.79           O
ATOM    545  OD2 ASP A 122     -11.221  24.294  32.418  1.00 58.44           O
ATOM    546  N   CYS A 123      -8.673  21.956  29.244  1.00 50.80           N
ATOM    547  CA  CYS A 123      -7.566  22.674  28.617  1.00 46.51           C
ATOM    548  C   CYS A 123      -7.692  22.733  27.099  1.00 47.13           C
ATOM    549  O   CYS A 123      -7.355  23.743  26.478  1.00 46.38           O
ATOM    550  CB  CYS A 123      -6.192  22.123  29.053  1.00 42.83           C
ATOM    551  SG  CYS A 123      -5.648  20.532  28.343  1.00 39.47           S
ATOM    552  N   LEU A 124      -8.203  21.661  26.506  1.00 46.73           N
ATOM    553  CA  LEU A 124      -8.279  21.562  25.052  1.00 48.46           C
ATOM    554  C   LEU A 124      -9.169  22.638  24.420  1.00 50.51           C
ATOM    555  O   LEU A 124      -8.746  23.320  23.491  1.00 53.78           O
ATOM    556  CB  LEU A 124      -8.743  20.166  24.633  1.00 48.71           C
ATOM    557  CG  LEU A 124      -8.181  19.642  23.306  1.00 53.89           C
ATOM    558  CD1 LEU A 124      -6.651  19.606  23.334  1.00 46.45           C
ATOM    559  CD2 LEU A 124      -8.744  18.260  22.979  1.00 52.35           C
ATOM    560  N   SER A 125     -10.389  22.788  24.909  1.00 54.08           N
ATOM    561  CA  SER A 125     -11.301  23.778  24.337  1.00 54.95           C
ATOM    562  C   SER A 125     -10.863  25.183  24.733  1.00 54.86           C
ATOM    563  O   SER A 125     -11.231  26.167  24.085  1.00 57.40           O
ATOM    564  CB  SER A 125     -12.748  23.514  24.763  1.00 51.97           C
ATOM    565  OG  SER A 125     -12.852  23.410  26.171  1.00 54.07           O
ATOM    566  N   ARG A 126     -10.063  25.266  25.796  1.00 52.58           N
ATOM    567  CA  ARG A 126      -9.512  26.542  26.237  1.00 51.60           C
ATOM    568  C   ARG A 126      -8.245  26.891  25.472  1.00 49.55           C
ATOM    569  O   ARG A 126      -7.749  28.015  25.549  1.00 49.87           O
ATOM    570  CB  ARG A 126      -9.232  26.519  27.737  1.00 52.65           C
ATOM    571  CG  ARG A 126     -10.478  26.367  28.575  1.00 52.21           C
ATOM    572  CD  ARG A 126     -10.327  27.142  29.848  1.00 59.27           C
ATOM    573  NE  ARG A 126      -9.856  28.497  29.574  1.00 63.17           N
ATOM    574  CZ  ARG A 126      -9.690  29.431  30.502  1.00 66.04           C
ATOM    575  NH1 ARG A 126      -9.959  29.165  31.776  1.00 61.24           N
ATOM    576  NH2 ARG A 126      -9.254  30.637  30.155  1.00 70.31           N
ATOM    577  N   GLY A 127      -7.722  25.908  24.737  1.00 46.59           N
ATOM    578  CA  GLY A 127      -6.561  26.102  23.890  1.00 46.44           C
ATOM    579  C   GLY A 127      -5.247  26.307  24.625  1.00 43.60           C
ATOM    580  O   GLY A 127      -4.308  26.883  24.068  1.00 44.76           O
ATOM    581  N   ASP A 128      -5.160  25.824  25.859  1.00 41.26           N
ATOM    582  CA  ASP A 128      -3.954  26.043  26.647  1.00 40.70           C
ATOM    583  C   ASP A 128      -3.402  24.803  27.354  1.00 34.22           C
ATOM    584  O   ASP A 128      -2.813  24.920  28.421  1.00 36.37           O
ATOM    585  CB  ASP A 128      -4.177  27.172  27.659  1.00 40.27           C
ATOM    586  CG  ASP A 128      -5.264  26.845  28.665  1.00 45.62           C
ATOM    587  OD1 ASP A 128      -5.792  25.712  28.634  1.00 46.50           O
ATOM    588  OD2 ASP A 128      -5.592  27.728  29.490  1.00 46.82           O
ATOM    589  N   CYS A 129      -3.566  23.626  26.755  1.00 31.75           N
ATOM    590  CA  CYS A 129      -2.908  22.436  27.283  1.00 33.07           C
ATOM    591  C   CYS A 129      -1.410  22.562  27.056  1.00 34.34           C
ATOM    592  O   CYS A 129      -0.990  23.168  26.075  1.00 33.60           O
ATOM    593  CB  CYS A 129      -3.356  21.184  26.535  1.00 36.69           C
ATOM    594  SG  CYS A 129      -5.134  20.893  26.407  1.00 42.79           S
ATOM    595  N   CYS A 130      -0.605  21.965  27.937  1.00 32.21           N
ATOM    596  CA  CYS A 130       0.797  21.725  27.594  1.00 31.46           C
ATOM    597  C   CYS A 130       0.802  20.915  26.295  1.00 31.86           C
ATOM    598  O   CYS A 130      -0.133  20.154  26.030  1.00 27.19           O
ATOM    599  CB  CYS A 130       1.519  20.985  28.723  1.00 30.29           C
ATOM    600  SG  CYS A 130       1.470  21.832  30.330  1.00 32.46           S
ATOM    601  N   THR A 131       1.825  21.088  25.454  1.00 28.66           N
ATOM    602  CA  THR A 131       1.784  20.447  24.144  1.00 28.27           C
ATOM    603  C   THR A 131       1.777  18.910  24.185  1.00 27.81           C
ATOM    604  O   THR A 131       1.351  18.267  23.225  1.00 31.92           O
ATOM    605  CB  THR A 131       2.937  20.926  23.210  1.00 24.49           C
ATOM    606  OG1 THR A 131       4.202  20.549  23.772  1.00 23.87           O
ATOM    607  CG2 THR A 131       2.887  22.438  23.061  1.00 24.07           C
ATOM    608  N   ASN A 132       2.259  18.326  25.282  1.00 28.11           N
ATOM    609  CA  ASN A 132       2.351  16.871  25.376  1.00 31.24           C
ATOM    610  C   ASN A 132       1.169  16.284  26.139  1.00 38.24           C
ATOM    611  O   ASN A 132       1.198  15.114  26.548  1.00 35.30           O
ATOM    612  CB  ASN A 132       3.636  16.459  26.079  1.00 31.42           C
ATOM    613  CG  ASN A 132       3.616  16.784  27.549  1.00 34.29           C
ATOM    614  OD1 ASN A 132       2.887  17.679  27.986  1.00 31.35           O
ATOM    615  ND2 ASN A 132       4.425  16.070  28.321  1.00 35.56           N
ATOM    616  N   TYR A 133       0.136  17.102  26.330  1.00 31.93           N
ATOM    617  CA  TYR A 133      -1.012  16.699  27.145  1.00 37.18           C
ATOM    618  C   TYR A 133      -1.642  15.378  26.698  1.00 37.35           C
ATOM    619  O   TYR A 133      -1.783  14.449  27.498  1.00 41.10           O
ATOM    620  CB  TYR A 133      -2.056  17.818  27.190  1.00 33.97           C
ATOM    621  CG  TYR A 133      -3.420  17.371  27.681  1.00 36.65           C
ATOM    622  CD1 TYR A 133      -3.606  16.935  28.990  1.00 39.74           C
ATOM    623  CD2 TYR A 133      -4.519  17.392  26.833  1.00 38.86           C
ATOM    624  CE1 TYR A 133      -4.860  16.531  29.439  1.00 38.65           C
ATOM    625  CE2 TYR A 133      -5.772  16.994  27.269  1.00 42.99           C
ATOM    626  CZ  TYR A 133      -5.936  16.564  28.570  1.00 42.39           C
ATOM    627  OH  TYR A 133      -7.187  16.164  28.987  1.00 47.87           O
ATOM    628  N   GLN A 134      -2.008  15.285  25.424  1.00 36.54           N
ATOM    629  CA  GLN A 134      -2.670  14.094  24.917  1.00 39.24           C
ATOM    630  C   GLN A 134      -1.802  12.843  24.966  1.00 43.94           C
ATOM    631  O   GLN A 134      -2.291  11.752  25.257  1.00 41.63           O
ATOM    632  CB  GLN A 134      -3.199  14.322  23.505  1.00 40.59           C
ATOM    633  CG  GLN A 134      -4.406  15.235  23.462  1.00 37.97           C
ATOM    634  CD  GLN A 134      -5.099  15.207  22.121  1.00 46.16           C
ATOM    635  OE1 GLN A 134      -6.253  15.624  21.999  1.00 48.77           O
ATOM    636  NE2 GLN A 134      -4.404  14.703  21.106  1.00 44.39           N
ATOM    637  N   VAL A 135      -0.509  12.995  24.688  1.00 41.61           N
ATOM    638  CA  VAL A 135       0.393  11.857  24.745  1.00 39.90           C
ATOM    639  C   VAL A 135       0.442  11.294  26.166  1.00 41.82           C
ATOM    640  O   VAL A 135       0.353  10.082  26.377  1.00 43.07           O
ATOM    641  CB  VAL A 135       1.819  12.249  24.276  1.00 41.20           C
ATOM    642  CG1 VAL A 135       2.787  11.065  24.420  1.00 40.96           C
ATOM    643  CG2 VAL A 135       1.779  12.742  22.843  1.00 37.99           C
ATOM    644  N   VAL A 136       0.562  12.187  27.138  1.00 39.48           N
ATOM    645  CA  VAL A 136       0.720  11.784  28.530  1.00 43.25           C
ATOM    646  C   VAL A 136      -0.600  11.364  29.175  1.00 43.86           C
ATOM    647  O   VAL A 136      -0.639  10.403  29.944  1.00 45.69           O
ATOM    648  CB  VAL A 136       1.375  12.908  29.359  1.00 41.98           C
ATOM    649  CG1 VAL A 136       1.292  12.606  30.868  1.00 40.42           C
ATOM    650  CG2 VAL A 136       2.816  13.106  28.918  1.00 38.87           C
ATOM    651  N   CYS A 137      -1.678  12.065  28.831  1.00 44.58           N
ATOM    652  CA  CYS A 137      -2.964  11.901  29.506  1.00 43.92           C
ATOM    653  C   CYS A 137      -4.027  11.128  28.726  1.00 45.64           C
ATOM    654  O   CYS A 137      -4.966  10.597  29.321  1.00 44.87           O
ATOM    655  CB  CYS A 137      -3.518  13.270  29.894  1.00 39.48           C
ATOM    656  SG  CYS A 137      -2.437  14.190  30.989  1.00 41.68           S
ATOM    657  N   LYS A 138      -3.893  11.071  27.401  1.00 42.41           N
ATOM    658  CA  LYS A 138      -4.897  10.424  26.563  1.00 42.26           C
ATOM    659  C   LYS A 138      -4.312   9.345  25.660  1.00 42.63           C
ATOM    660  O   LYS A 138      -4.954   8.929  24.696  1.00 45.83           O
ATOM    661  CB  LYS A 138      -5.636  11.450  25.699  1.00 42.04           C
ATOM    662  CG  LYS A 138      -6.358  12.532  26.476  1.00 47.10           C
ATOM    663  CD  LYS A 138      -7.480  11.960  27.330  1.00 49.70           C
ATOM    664  CE  LYS A 138      -8.046  13.025  28.260  1.00 49.35           C
ATOM    665  NZ  LYS A 138      -8.852  12.421  29.363  1.00 51.36           N
ATOM    666  N   GLY A 139      -3.091   8.910  25.953  1.00 44.02           N
ATOM    667  CA  GLY A 139      -2.464   7.830  25.206  1.00 43.08           C
ATOM    668  C   GLY A 139      -2.169   8.063  23.729  1.00 45.03           C
ATOM    669  O   GLY A 139      -1.956   7.113  22.985  1.00 43.81           O
ATOM    670  N   GLU A 140      -2.146   9.318  23.291  1.00 44.74           N
ATOM    671  CA  GLU A 140      -1.781   9.611  21.904  1.00 40.39           C
ATOM    672  C   GLU A 140      -0.279   9.475  21.670  1.00 37.90           C
ATOM    673  O   GLU A 140       0.496   9.368  22.618  1.00 38.55           O
ATOM    674  CB  GLU A 140      -2.243  11.012  21.501  1.00 43.47           C
ATOM    675  CG  GLU A 140      -3.528  11.019  20.717  1.00 43.59           C
ATOM    676  CD  GLU A 140      -3.387  10.334  19.367  1.00 52.43           C
ATOM    677  OE1 GLU A 140      -2.235  10.028  18.948  1.00 44.43           O
ATOM    678  OE2 GLU A 140      -4.434  10.098  18.724  1.00 49.59           O
ATOM    679  N   SER A 141       0.124   9.486  20.408  1.00 36.50           N
ATOM    680  CA  SER A 141       1.540   9.423  20.059  1.00 35.33           C
ATOM    681  C   SER A 141       2.099  10.824  19.780  1.00 34.31           C
ATOM    682  O   SER A 141       1.369  11.709  19.327  1.00 33.68           O
ATOM    683  CB  SER A 141       1.730   8.529  18.844  1.00 34.57           C
ATOM    684  OG  SER A 141       0.841   8.901  17.802  1.00 34.94           O
ATOM    685  N   HIS A 142       3.380  11.029  20.077  1.00 32.57           N
ATOM    686  CA  HIS A 142       4.067  12.237  19.617  1.00 30.87           C
ATOM    687  C   HIS A 142       3.999  12.274  18.087  1.00 30.18           C
ATOM    688  O   HIS A 142       4.028  11.236  17.429  1.00 30.89           O
ATOM    689  CB  HIS A 142       5.531  12.225  20.037  1.00 31.00           C
ATOM    690  CG  HIS A 142       5.771  12.453  21.491  1.00 34.41           C
ATOM    691  ND1 HIS A 142       5.565  13.674  22.099  1.00 32.43           N
ATOM    692  CD2 HIS A 142       6.268  11.637  22.450  1.00 33.01           C
ATOM    693  CE1 HIS A 142       5.895  13.588  23.377  1.00 36.12           C
ATOM    694  NE2 HIS A 142       6.333  12.365  23.613  1.00 34.79           N
ATOM    695  N   TRP A 143       3.923  13.472  17.508  1.00 26.81           N
ATOM    696  CA  TRP A 143       3.892  13.600  16.056  1.00 26.81           C
ATOM    697  C   TRP A 143       5.080  12.910  15.373  1.00 26.44           C
ATOM    698  O   TRP A 143       4.924  12.284  14.327  1.00 28.72           O
ATOM    699  CB  TRP A 143       3.834  15.083  15.649  1.00 24.25           C
ATOM    700  CG  TRP A 143       3.974  15.327  14.178  1.00 23.77           C
ATOM    701  CD1 TRP A 143       2.991  15.285  13.231  1.00 20.91           C
ATOM    702  CD2 TRP A 143       5.186  15.679  13.473  1.00 20.30           C
ATOM    703  NE1 TRP A 143       3.511  15.587  11.990  1.00 23.15           N
ATOM    704  CE2 TRP A 143       4.854  15.829  12.119  1.00 23.03           C
ATOM    705  CE3 TRP A 143       6.518  15.886  13.885  1.00 20.84           C
ATOM    706  CZ2 TRP A 143       5.799  16.174  11.151  1.00 21.99           C
ATOM    707  CZ3 TRP A 143       7.456  16.216  12.928  1.00 20.07           C
ATOM    708  CH2 TRP A 143       7.097  16.353  11.578  1.00 19.81           C
ATOM    709  N   VAL A 144       6.257  13.029  15.972  1.00 24.42           N
ATOM    710  CA  VAL A 144       7.480  12.537  15.339  1.00 25.84           C
ATOM    711  C   VAL A 144       7.453  11.011  15.224  1.00 31.81           C
ATOM    712  O   VAL A 144       8.124  10.436  14.369  1.00 30.61           O
ATOM    713  CB  VAL A 144       8.742  12.991  16.103  1.00 26.71           C
ATOM    714  CG1 VAL A 144       8.800  12.343  17.471  1.00 28.99           C
ATOM    715  CG2 VAL A 144      10.021  12.679  15.278  1.00 24.80           C
ATOM    716  N   ASP A 145       6.661  10.363  16.069  1.00 29.13           N
ATOM    717  CA  ASP A 145       6.599   8.899  16.085  1.00 32.96           C
ATOM    718  C   ASP A 145       5.599   8.344  15.073  1.00 35.37           C
ATOM    719  O   ASP A 145       5.569   7.142  14.801  1.00 38.82           O
ATOM    720  CB  ASP A 145       6.310   8.398  17.507  1.00 32.62           C
ATOM    721  CG  ASP A 145       7.483   8.613  18.442  1.00 33.01           C
ATOM    722  OD1 ASP A 145       8.637   8.345  18.035  1.00 37.19           O
ATOM    723  OD2 ASP A 145       7.271   9.075  19.577  1.00 39.35           O
ATOM    724  N   ASP A 146       4.795   9.231  14.498  1.00 32.54           N
ATOM    725  CA  ASP A 146       3.847   8.845  13.470  1.00 34.08           C
ATOM    726  C   ASP A 146       4.515   8.733  12.110  1.00 38.48           C
ATOM    727  O   ASP A 146       5.349   9.559  11.740  1.00 32.20           O
ATOM    728  CB  ASP A 146       2.697   9.852  13.394  1.00 33.75           C
ATOM    729  CG  ASP A 146       1.929   9.948  14.690  1.00 36.31           C
ATOM    730  OD1 ASP A 146       1.929   8.946  15.439  1.00 34.51           O
ATOM    731  OD2 ASP A 146       1.342  11.019  14.974  1.00 36.29           O
ATOM    732  N   ASP A 147       4.137   7.700  11.370  1.00 36.38           N
ATOM    733  CA  ASP A 147       4.607   7.519  10.010  1.00 36.65           C
ATOM    734  C   ASP A 147       4.341   8.757   9.176  1.00 37.22           C
ATOM    735  O   ASP A 147       3.361   9.480   9.402  1.00 33.95           O
ATOM    736  CB  ASP A 147       3.877   6.350   9.358  1.00 42.45           C
ATOM    737  CG  ASP A 147       4.408   5.003   9.801  1.00 46.47           C
ATOM    738  OD1 ASP A 147       3.930   3.980   9.261  1.00 52.58           O
ATOM    739  OD2 ASP A 147       5.305   4.972  10.673  1.00 43.44           O
ATOM    740  N   CYS A 148       5.207   9.003   8.207  1.00 34.68           N
ATOM    741  CA ACYS A 148       4.963  10.068   7.248  0.50 31.89           C
ATOM    742  CA BCYS A 148       4.996  10.057   7.224  0.50 31.89           C
ATOM    743  C   CYS A 148       3.878   9.660   6.263  1.00 35.31           C
ATOM    744  O   CYS A 148       3.844   8.527   5.782  1.00 35.42           O
ATOM    745  CB ACYS A 148       6.251  10.463   6.527  0.50 32.98           C
ATOM    746  CB BCYS A 148       6.297  10.325   6.460  0.50 33.00           C
ATOM    747  SG ACYS A 148       7.467  11.171   7.646  0.50 34.73           S
ATOM    748  SG BCYS A 148       6.119  11.297   4.954  0.50 29.94           S
ATOM    749  N   GLU A 149       2.969  10.585   5.980  1.00 30.18           N
ATOM    750  CA  GLU A 149       1.867  10.322   5.073  1.00 32.74           C
ATOM    751  C   GLU A 149       1.661  11.548   4.205  1.00 35.39           C
ATOM    752  O   GLU A 149       1.534  12.661   4.714  1.00 34.82           O
ATOM    753  CB  GLU A 149       0.577  10.039   5.852  1.00 35.26           C
ATOM    754  N   GLU A 150       1.623  11.346   2.896  1.00 31.27           N
ATOM    755  CA  GLU A 150       1.414  12.452   1.977  1.00 32.77           C
ATOM    756  C   GLU A 150       0.140  13.248   2.294  1.00 37.03           C
ATOM    757  O   GLU A 150      -0.916  12.665   2.563  1.00 33.09           O
ATOM    758  CB  GLU A 150       1.381  11.955   0.533  1.00 35.23           C
ATOM    759  CG  GLU A 150       1.261  13.067  -0.494  1.00 35.87           C
ATOM    760  CD  GLU A 150       1.296  12.558  -1.918  1.00 41.85           C
ATOM    761  OE1 GLU A 150       1.082  11.342  -2.124  1.00 41.91           O
ATOM    762  OE2 GLU A 150       1.545  13.375  -2.834  1.00 35.91           O
ATOM    763  N   ILE A 151       0.253  14.576   2.277  1.00 30.15           N
ATOM    764  CA  ILE A 151      -0.898  15.446   2.482  1.00 29.07           C
ATOM    765  C   ILE A 151      -1.264  16.061   1.144  1.00 33.24           C
ATOM    766  O   ILE A 151      -0.683  17.068   0.731  1.00 31.46           O
ATOM    767  CB  ILE A 151      -0.594  16.581   3.498  1.00 31.09           C
ATOM    768  CG1 ILE A 151      -0.031  16.019   4.806  1.00 30.92           C
ATOM    769  CG2 ILE A 151      -1.843  17.406   3.781  1.00 29.15           C
ATOM    770  CD1 ILE A 151       0.804  17.031   5.610  1.00 29.77           C
ATOM    771  N   ARG A 152      -2.228  15.452   0.453  1.00 32.34           N
ATOM    772  CA  ARG A 152      -2.564  15.866  -0.898  1.00 35.68           C
ATOM    773  C   ARG A 152      -3.428  17.131  -0.952  1.00 30.90           C
ATOM    774  O   ARG A 152      -3.366  17.896  -1.901  1.00 37.77           O
ATOM    775  CB  ARG A 152      -3.225  14.707  -1.657  1.00 38.04           C
ATOM    776  CG  ARG A 152      -2.241  13.724  -2.265  1.00 41.91           C
ATOM    777  CD  ARG A 152      -2.940  12.475  -2.795  1.00 42.93           C
ATOM    778  NE  ARG A 152      -2.895  11.394  -1.809  1.00 51.45           N
ATOM    779  CZ  ARG A 152      -2.060  10.359  -1.876  1.00 57.11           C
ATOM    780  NH1 ARG A 152      -2.073   9.421  -0.930  1.00 55.83           N
ATOM    781  NH2 ARG A 152      -1.215  10.251  -2.898  1.00 57.74           N
ATOM    782  N   VAL A 153      -4.240  17.339   0.083  1.00 36.75           N
ATOM    783  CA  VAL A 153      -5.040  18.546   0.187  1.00 33.22           C
ATOM    784  C   VAL A 153      -5.082  18.915   1.652  1.00 29.43           C
ATOM    785  O   VAL A 153      -4.909  18.048   2.508  1.00 33.28           O
ATOM    786  CB  VAL A 153      -6.475  18.329  -0.331  1.00 37.64           C
ATOM    787  CG1 VAL A 153      -6.451  17.823  -1.756  1.00 36.51           C
ATOM    788  CG2 VAL A 153      -7.217  17.353   0.564  1.00 34.99           C
ATOM    789  N   PRO A 154      -5.295  20.209   1.965  1.00 27.34           N
ATOM    790  CA  PRO A 154      -5.345  20.569   3.382  1.00 30.21           C
ATOM    791  C   PRO A 154      -6.463  19.823   4.114  1.00 33.05           C
ATOM    792  O   PRO A 154      -7.578  19.716   3.596  1.00 35.93           O
ATOM    793  CB  PRO A 154      -5.657  22.074   3.362  1.00 28.53           C
ATOM    794  CG  PRO A 154      -5.270  22.536   1.976  1.00 31.61           C
ATOM    795  CD  PRO A 154      -5.493  21.364   1.075  1.00 33.03           C
ATOM    796  N   GLU A 155      -6.156  19.320   5.299  1.00 28.72           N
ATOM    797  CA  GLU A 155      -7.154  18.685   6.153  1.00 33.00           C
ATOM    798  C   GLU A 155      -7.369  19.565   7.369  1.00 29.66           C
ATOM    799  O   GLU A 155      -6.714  19.399   8.399  1.00 28.05           O
ATOM    800  CB  GLU A 155      -6.709  17.286   6.576  1.00 32.39           C
ATOM    801  CG  GLU A 155      -6.671  16.294   5.443  1.00 35.20           C
ATOM    802  CD  GLU A 155      -6.017  14.979   5.842  1.00 33.35           C
ATOM    803  OE1 GLU A 155      -6.041  14.638   7.041  1.00 38.50           O
ATOM    804  OE2 GLU A 155      -5.466  14.300   4.952  1.00 36.27           O
ATOM    805  N   CYS A 156      -8.293  20.508   7.234  1.00 30.85           N
ATOM    806  CA  CYS A 156      -8.436  21.577   8.213  1.00 30.30           C
ATOM    807  C   CYS A 156      -9.782  21.500   8.926  1.00 35.96           C
ATOM    808  O   CYS A 156     -10.771  21.056   8.344  1.00 35.06           O
ATOM    809  CB  CYS A 156      -8.278  22.942   7.536  1.00 32.60           C
ATOM    810  SG  CYS A 156      -6.581  23.328   6.970  1.00 33.77           S
ATOM    811  N   PRO A 157      -9.820  21.928  10.194  1.00 31.81           N
ATOM    812  CA  PRO A 157     -11.051  21.887  10.977  1.00 34.02           C
ATOM    813  C   PRO A 157     -12.091  22.821  10.391  1.00 36.42           C
ATOM    814  O   PRO A 157     -11.786  23.623   9.505  1.00 33.94           O
ATOM    815  CB  PRO A 157     -10.624  22.415  12.349  1.00 36.86           C
ATOM    816  CG  PRO A 157      -9.132  22.301  12.372  1.00 34.74           C
ATOM    817  CD  PRO A 157      -8.695  22.487  10.961  1.00 34.07           C
ATOM    818  N   ALA A 158     -13.315  22.703  10.886  1.00 37.59           N
ATOM    819  CA  ALA A 158     -14.391  23.590  10.490  1.00 43.93           C
ATOM    820  C   ALA A 158     -13.965  25.031  10.703  1.00 37.85           C
ATOM    821  O   ALA A 158     -13.470  25.366  11.769  1.00 36.76           O
ATOM    822  CB  ALA A 158     -15.631  23.292  11.326  1.00 40.64           C
ATOM    823  N   GLY A 159     -14.172  25.881   9.700  1.00 35.05           N
ATOM    824  CA  GLY A 159     -13.959  27.307   9.880  1.00 36.89           C
ATOM    825  C   GLY A 159     -12.647  27.825   9.326  1.00 40.09           C
ATOM    826  O   GLY A 159     -12.477  29.029   9.116  1.00 36.78           O
ATOM    827  N   PHE A 160     -11.709  26.912   9.097  1.00 37.21           N
ATOM    828  CA  PHE A 160     -10.472  27.246   8.400  1.00 37.35           C
ATOM    829  C   PHE A 160     -10.727  27.292   6.894  1.00 38.49           C
ATOM    830  O   PHE A 160     -11.210  26.325   6.313  1.00 44.03           O
ATOM    831  CB  PHE A 160      -9.380  26.225   8.743  1.00 30.92           C
ATOM    832  CG  PHE A 160      -8.775  26.421  10.111  1.00 33.70           C
ATOM    833  CD1 PHE A 160      -7.475  26.891  10.244  1.00 31.55           C
ATOM    834  CD2 PHE A 160      -9.499  26.136  11.254  1.00 31.85           C
ATOM    835  CE1 PHE A 160      -6.920  27.084  11.497  1.00 30.36           C
ATOM    836  CE2 PHE A 160      -8.962  26.318  12.508  1.00 32.35           C
ATOM    837  CZ  PHE A 160      -7.654  26.798  12.638  1.00 30.51           C
ATOM    838  N   VAL A 161     -10.404  28.424   6.274  1.00 33.49           N
ATOM    839  CA  VAL A 161     -10.691  28.657   4.873  1.00 37.66           C
ATOM    840  C   VAL A 161      -9.457  28.391   4.025  1.00 39.60           C
ATOM    841  O   VAL A 161      -9.564  28.054   2.856  1.00 39.78           O
ATOM    842  CB  VAL A 161     -11.115  30.124   4.632  1.00 40.40           C
ATOM    843  CG1 VAL A 161     -12.010  30.227   3.425  1.00 42.80           C
ATOM    844  CG2 VAL A 161     -11.822  30.700   5.866  1.00 40.21           C
ATOM    845  N   ARG A 162      -8.282  28.571   4.624  1.00 35.76           N
ATOM    846  CA  ARG A 162      -7.010  28.379   3.931  1.00 32.36           C
ATOM    847  C   ARG A 162      -6.000  27.856   4.939  1.00 23.38           C
ATOM    848  O   ARG A 162      -6.160  28.069   6.143  1.00 25.29           O
ATOM    849  CB  ARG A 162      -6.508  29.699   3.335  1.00 33.87           C
ATOM    850  N   PRO A 163      -4.979  27.135   4.455  1.00 25.43           N
ATOM    851  CA  PRO A 163      -3.965  26.597   5.369  1.00 25.69           C
ATOM    852  C   PRO A 163      -3.139  27.733   5.990  1.00 20.98           C
ATOM    853  O   PRO A 163      -2.614  28.543   5.243  1.00 24.24           O
ATOM    854  CB  PRO A 163      -3.084  25.730   4.460  1.00 25.37           C
ATOM    855  CG  PRO A 163      -3.361  26.195   3.050  1.00 32.95           C
ATOM    856  CD  PRO A 163      -4.765  26.738   3.052  1.00 24.06           C
ATOM    857  N   PRO A 164      -3.101  27.821   7.316  1.00 24.41           N
ATOM    858  CA  PRO A 164      -2.211  28.819   7.932  1.00 23.82           C
ATOM    859  C   PRO A 164      -0.764  28.540   7.552  1.00 24.65           C
ATOM    860  O   PRO A 164      -0.428  27.410   7.162  1.00 21.07           O
ATOM    861  CB  PRO A 164      -2.399  28.584   9.422  1.00 23.11           C
ATOM    862  CG  PRO A 164      -3.797  27.951   9.546  1.00 24.07           C
ATOM    863  CD  PRO A 164      -3.903  27.093   8.313  1.00 24.64           C
ATOM    864  N   LEU A 165       0.074  29.565   7.664  1.00 19.45           N
ATOM    865  CA  LEU A 165       1.506  29.426   7.385  1.00 18.87           C
ATOM    866  C   LEU A 165       2.247  29.737   8.677  1.00 18.98           C
ATOM    867  O   LEU A 165       1.998  30.773   9.286  1.00 17.74           O
ATOM    868  CB  LEU A 165       1.939  30.435   6.328  1.00 19.50           C
ATOM    869  CG  LEU A 165       3.444  30.547   6.117  1.00 18.48           C
ATOM    870  CD1 LEU A 165       3.971  29.237   5.551  1.00 20.52           C
ATOM    871  CD2 LEU A 165       3.770  31.695   5.163  1.00 22.95           C
ATOM    872  N   ILE A 166       3.139  28.845   9.102  1.00 19.81           N
ATOM    873  CA  ILE A 166       3.973  29.099  10.274  1.00 15.46           C
ATOM    874  C   ILE A 166       5.416  29.119   9.807  1.00 20.66           C
ATOM    875  O   ILE A 166       5.863  28.182   9.145  1.00 18.91           O
ATOM    876  CB  ILE A 166       3.795  28.041  11.393  1.00 16.08           C
ATOM    877  CG1 ILE A 166       2.320  28.018  11.825  1.00 19.40           C
ATOM    878  CG2 ILE A 166       4.746  28.341  12.584  1.00 18.03           C
ATOM    879  CD1 ILE A 166       2.003  27.014  12.910  1.00 25.10           C
ATOM    880  N   ILE A 167       6.110  30.221  10.082  1.00 15.51           N
ATOM    881  CA  ILE A 167       7.517  30.329   9.683  1.00 16.03           C
ATOM    882  C   ILE A 167       8.305  30.090  10.966  1.00 18.07           C
ATOM    883  O   ILE A 167       8.151  30.812  11.942  1.00 18.63           O
ATOM    884  CB  ILE A 167       7.811  31.736   9.107  1.00 15.74           C
ATOM    885  CG1 ILE A 167       6.876  32.028   7.927  1.00 17.59           C
ATOM    886  CG2 ILE A 167       9.304  31.885   8.714  1.00 17.60           C
ATOM    887  CD1 ILE A 167       6.462  33.503   7.795  1.00 21.66           C
ATOM    888  N   PHE A 168       9.136  29.053  10.981  1.00 15.25           N
ATOM    889  CA  PHE A 168       9.884  28.693  12.166  1.00 14.05           C
ATOM    890  C   PHE A 168      11.334  29.014  11.825  1.00 15.55           C
ATOM    891  O   PHE A 168      11.958  28.287  11.064  1.00 18.06           O
ATOM    892  CB  PHE A 168       9.709  27.180  12.428  1.00 15.44           C
ATOM    893  CG  PHE A 168      10.251  26.721  13.751  1.00 16.86           C
ATOM    894  CD1 PHE A 168      11.636  26.656  13.980  1.00 16.55           C
ATOM    895  CD2 PHE A 168       9.378  26.357  14.779  1.00 17.99           C
ATOM    896  CE1 PHE A 168      12.141  26.227  15.215  1.00 18.99           C
ATOM    897  CE2 PHE A 168       9.852  25.907  15.993  1.00 16.86           C
ATOM    898  CZ  PHE A 168      11.244  25.844  16.238  1.00 19.36           C
ATOM    899  N   SER A 169      11.842  30.145  12.328  1.00 15.50           N
ATOM    900  CA  SER A 169      13.173  30.607  11.914  1.00 15.32           C
ATOM    901  C   SER A 169      14.190  30.287  12.993  1.00 15.20           C
ATOM    902  O   SER A 169      13.922  30.426  14.184  1.00 15.14           O
ATOM    903  CB  SER A 169      13.172  32.109  11.568  1.00 20.47           C
ATOM    904  OG  SER A 169      12.743  32.868  12.685  1.00 21.05           O
ATOM    905  N   VAL A 170      15.372  29.850  12.562  1.00 14.22           N
ATOM    906  CA  VAL A 170      16.413  29.490  13.488  1.00 14.69           C
ATOM    907  C   VAL A 170      17.678  30.288  13.141  1.00 13.68           C
ATOM    908  O   VAL A 170      18.034  30.437  11.971  1.00 17.32           O
ATOM    909  CB  VAL A 170      16.683  27.959  13.446  1.00 13.85           C
ATOM    910  CG1 VAL A 170      15.616  27.205  14.275  1.00 17.60           C
ATOM    911  CG2 VAL A 170      16.721  27.453  12.026  1.00 15.77           C
ATOM    912  N   ASP A 171      18.333  30.819  14.147  1.00 15.44           N
ATOM    913  CA  ASP A 171      19.459  31.718  13.891  1.00 15.15           C
ATOM    914  C   ASP A 171      20.747  30.914  13.792  1.00 15.53           C
ATOM    915  O   ASP A 171      21.009  30.063  14.637  1.00 16.23           O
ATOM    916  CB  ASP A 171      19.557  32.745  15.037  1.00 13.83           C
ATOM    917  CG  ASP A 171      20.327  33.971  14.628  1.00 18.83           C
ATOM    918  OD1 ASP A 171      21.429  33.798  14.064  1.00 15.79           O
ATOM    919  OD2 ASP A 171      19.831  35.096  14.837  1.00 21.85           O
ATOM    920  N   GLY A 172      21.538  31.151  12.749  1.00 14.14           N
ATOM    921  CA  GLY A 172      22.864  30.542  12.691  1.00 14.49           C
ATOM    922  C   GLY A 172      22.849  29.044  12.416  1.00 16.38           C
ATOM    923  O   GLY A 172      23.830  28.354  12.697  1.00 16.42           O
ATOM    924  N   PHE A 173      21.744  28.535  11.877  1.00 17.18           N
ATOM    925  CA  PHE A 173      21.616  27.126  11.510  1.00 17.33           C
ATOM    926  C   PHE A 173      22.328  26.830  10.185  1.00 16.99           C
ATOM    927  O   PHE A 173      21.800  27.038   9.105  1.00 16.76           O
ATOM    928  CB  PHE A 173      20.136  26.751  11.398  1.00 16.07           C
ATOM    929  CG  PHE A 173      19.846  25.282  11.602  1.00 16.61           C
ATOM    930  CD1 PHE A 173      20.148  24.350  10.607  1.00 18.76           C
ATOM    931  CD2 PHE A 173      19.258  24.841  12.794  1.00 18.60           C
ATOM    932  CE1 PHE A 173      19.858  22.990  10.786  1.00 21.36           C
ATOM    933  CE2 PHE A 173      18.968  23.469  12.974  1.00 18.45           C
ATOM    934  CZ  PHE A 173      19.260  22.570  11.965  1.00 18.54           C
ATOM    935  N   ARG A 174      23.557  26.340  10.290  1.00 16.25           N
ATOM    936  CA  ARG A 174      24.307  25.946   9.120  1.00 19.59           C
ATOM    937  C   ARG A 174      23.664  24.783   8.400  1.00 18.34           C
ATOM    938  O   ARG A 174      23.171  23.854   9.026  1.00 19.31           O
ATOM    939  CB  ARG A 174      25.718  25.550   9.547  1.00 21.78           C
ATOM    940  CG  ARG A 174      26.678  25.539   8.391  1.00 23.06           C
ATOM    941  CD  ARG A 174      28.044  25.324   8.926  1.00 28.02           C
ATOM    942  NE  ARG A 174      28.848  24.529   8.021  1.00 24.39           N
ATOM    943  CZ  ARG A 174      30.166  24.568   8.016  1.00 24.05           C
ATOM    944  NH1 ARG A 174      30.793  25.370   8.860  1.00 19.61           N
ATOM    945  NH2 ARG A 174      30.846  23.800   7.178  1.00 27.52           N
ATOM    946  N   ALA A 175      23.681  24.838   7.069  1.00 17.60           N
ATOM    947  CA  ALA A 175      23.019  23.823   6.259  1.00 16.78           C
ATOM    948  C   ALA A 175      23.522  22.441   6.647  1.00 20.51           C
ATOM    949  O   ALA A 175      22.747  21.481   6.752  1.00 22.44           O
ATOM    950  CB  ALA A 175      23.267  24.078   4.777  1.00 20.66           C
ATOM    951  N   SER A 176      24.823  22.339   6.877  1.00 20.61           N
ATOM    952  CA  SER A 176      25.415  21.028   7.120  1.00 22.24           C
ATOM    953  C   SER A 176      24.947  20.431   8.450  1.00 22.52           C
ATOM    954  O   SER A 176      25.108  19.225   8.683  1.00 24.58           O
ATOM    955  CB  SER A 176      26.943  21.101   7.059  1.00 20.41           C
ATOM    956  OG  SER A 176      27.442  21.938   8.077  1.00 23.37           O
ATOM    957  N   TYR A 177      24.369  21.252   9.333  1.00 18.47           N
ATOM    958  CA  TYR A 177      23.857  20.684  10.594  1.00 22.14           C
ATOM    959  C   TYR A 177      22.791  19.643  10.326  1.00 21.57           C
ATOM    960  O   TYR A 177      22.601  18.736  11.128  1.00 23.37           O
ATOM    961  CB  TYR A 177      23.259  21.734  11.539  1.00 19.30           C
ATOM    962  CG  TYR A 177      24.233  22.703  12.162  1.00 20.28           C
ATOM    963  CD1 TYR A 177      25.611  22.437  12.221  1.00 23.72           C
ATOM    964  CD2 TYR A 177      23.776  23.903  12.680  1.00 16.74           C
ATOM    965  CE1 TYR A 177      26.489  23.361  12.792  1.00 23.02           C
ATOM    966  CE2 TYR A 177      24.627  24.826  13.247  1.00 18.08           C
ATOM    967  CZ  TYR A 177      25.982  24.551  13.320  1.00 21.01           C
ATOM    968  OH  TYR A 177      26.785  25.495  13.910  1.00 19.49           O
ATOM    969  N   MET A 178      22.094  19.767   9.196  1.00 21.70           N
ATOM    970  CA  MET A 178      21.019  18.815   8.865  1.00 23.38           C
ATOM    971  C   MET A 178      21.537  17.381   8.766  1.00 25.19           C
ATOM    972  O   MET A 178      20.784  16.415   8.959  1.00 29.31           O
ATOM    973  CB  MET A 178      20.321  19.201   7.552  1.00 26.66           C
ATOM    974  CG  MET A 178      19.531  20.504   7.611  1.00 26.44           C
ATOM    975  SD  MET A 178      18.186  20.499   8.831  1.00 32.85           S
ATOM    976  CE  MET A 178      17.357  18.977   8.436  1.00 31.72           C
ATOM    977  N   LYS A 179      22.816  17.238   8.465  1.00 27.35           N
ATOM    978  CA  LYS A 179      23.417  15.902   8.347  1.00 31.81           C
ATOM    979  C   LYS A 179      23.447  15.142   9.667  1.00 34.23           C
ATOM    980  O   LYS A 179      23.657  13.932   9.685  1.00 37.70           O
ATOM    981  CB  LYS A 179      24.812  15.979   7.742  1.00 33.61           C
ATOM    982  CG  LYS A 179      24.794  16.439   6.296  1.00 34.18           C
ATOM    983  CD  LYS A 179      26.089  16.097   5.580  1.00 45.39           C
ATOM    984  CE  LYS A 179      27.286  16.705   6.301  1.00 49.53           C
ATOM    985  NZ  LYS A 179      28.535  15.915   6.089  1.00 59.66           N
ATOM    986  N   LYS A 180      23.222  15.843  10.776  1.00 31.42           N
ATOM    987  CA  LYS A 180      23.192  15.179  12.068  1.00 30.63           C
ATOM    988  C   LYS A 180      21.977  14.264  12.154  1.00 34.50           C
ATOM    989  O   LYS A 180      21.986  13.263  12.881  1.00 37.18           O
ATOM    990  CB  LYS A 180      23.248  16.199  13.198  1.00 29.81           C
ATOM    991  CG  LYS A 180      24.547  17.033  13.157  1.00 31.53           C
ATOM    992  CD  LYS A 180      24.629  17.985  14.348  1.00 30.41           C
ATOM    993  CE  LYS A 180      25.883  18.874  14.329  1.00 33.03           C
ATOM    994  NZ  LYS A 180      27.111  18.127  14.714  1.00 37.26           N
ATOM    995  N   GLY A 181      20.934  14.599  11.398  1.00 29.87           N
ATOM    996  CA  GLY A 181      19.851  13.665  11.147  1.00 34.79           C
ATOM    997  C   GLY A 181      19.001  13.351  12.358  1.00 31.86           C
ATOM    998  O   GLY A 181      19.062  14.056  13.360  1.00 29.39           O
ATOM    999  N   SER A 182      18.222  12.274  12.261  1.00 28.62           N
ATOM   1000  CA  SER A 182      17.239  11.939  13.286  1.00 29.63           C
ATOM   1001  C   SER A 182      17.858  11.551  14.620  1.00 32.80           C
ATOM   1002  O   SER A 182      17.161  11.524  15.638  1.00 32.55           O
ATOM   1003  CB  SER A 182      16.274  10.847  12.800  1.00 32.42           C
ATOM   1004  OG  SER A 182      16.976   9.725  12.278  1.00 37.58           O
ATOM   1005  N   LYS A 183      19.157  11.283  14.630  1.00 32.00           N
ATOM   1006  CA  LYS A 183      19.813  10.923  15.874  1.00 29.85           C
ATOM   1007  C   LYS A 183      19.861  12.115  16.790  1.00 32.01           C
ATOM   1008  O   LYS A 183      19.889  11.966  18.013  1.00 32.65           O
ATOM   1009  CB  LYS A 183      21.240  10.413  15.638  1.00 31.29           C
ATOM   1010  CG  LYS A 183      21.318   8.953  15.220  1.00 32.48           C
ATOM   1011  CD  LYS A 183      22.777   8.546  14.959  1.00 33.54           C
ATOM   1012  CE  LYS A 183      22.940   7.034  14.870  1.00 28.36           C
ATOM   1013  NZ  LYS A 183      24.384   6.652  14.873  1.00 29.04           N
ATOM   1014  N   VAL A 184      19.897  13.303  16.209  1.00 24.06           N
ATOM   1015  CA  VAL A 184      19.971  14.481  17.043  1.00 25.64           C
ATOM   1016  C   VAL A 184      18.674  15.278  16.925  1.00 25.82           C
ATOM   1017  O   VAL A 184      18.231  15.878  17.904  1.00 24.20           O
ATOM   1018  CB  VAL A 184      21.174  15.365  16.644  1.00 28.32           C
ATOM   1019  CG1 VAL A 184      21.230  16.592  17.513  1.00 23.02           C
ATOM   1020  CG2 VAL A 184      22.477  14.554  16.766  1.00 30.85           C
ATOM   1021  N   MET A 185      18.070  15.269  15.734  1.00 23.57           N
ATOM   1022  CA  MET A 185      16.942  16.166  15.443  1.00 20.99           C
ATOM   1023  C   MET A 185      15.786  15.420  14.785  1.00 22.02           C
ATOM   1024  O   MET A 185      15.488  15.597  13.607  1.00 21.15           O
ATOM   1025  CB  MET A 185      17.442  17.345  14.566  1.00 20.35           C
ATOM   1026  CG  MET A 185      18.420  18.268  15.280  1.00 24.27           C
ATOM   1027  SD  MET A 185      18.944  19.651  14.242  1.00 23.49           S
ATOM   1028  CE  MET A 185      19.497  18.722  12.815  1.00 24.06           C
ATOM   1029  N   PRO A 186      15.125  14.533  15.549  1.00 19.90           N
ATOM   1030  CA  PRO A 186      14.158  13.663  14.877  1.00 22.48           C
ATOM   1031  C   PRO A 186      12.924  14.383  14.290  1.00 21.26           C
ATOM   1032  O   PRO A 186      12.461  14.000  13.215  1.00 19.80           O
ATOM   1033  CB  PRO A 186      13.773  12.646  15.973  1.00 24.02           C
ATOM   1034  CG  PRO A 186      14.236  13.252  17.272  1.00 26.11           C
ATOM   1035  CD  PRO A 186      15.423  14.112  16.921  1.00 22.25           C
ATOM   1036  N   ASN A 187      12.405  15.401  14.974  1.00 21.34           N
ATOM   1037  CA  ASN A 187      11.292  16.175  14.436  1.00 20.12           C
ATOM   1038  C   ASN A 187      11.665  16.917  13.152  1.00 20.45           C
ATOM   1039  O   ASN A 187      10.914  16.919  12.185  1.00 19.66           O
ATOM   1040  CB  ASN A 187      10.769  17.181  15.464  1.00 19.63           C
ATOM   1041  CG  ASN A 187      10.012  16.498  16.608  1.00 20.59           C
ATOM   1042  OD1 ASN A 187       8.822  16.278  16.509  1.00 22.48           O
ATOM   1043  ND2 ASN A 187      10.718  16.139  17.660  1.00 24.86           N
ATOM   1044  N   ILE A 188      12.803  17.582  13.179  1.00 20.34           N
ATOM   1045  CA  ILE A 188      13.248  18.326  12.005  1.00 18.96           C
ATOM   1046  C   ILE A 188      13.562  17.373  10.862  1.00 21.27           C
ATOM   1047  O   ILE A 188      13.268  17.653   9.709  1.00 19.91           O
ATOM   1048  CB  ILE A 188      14.474  19.171  12.377  1.00 19.97           C
ATOM   1049  CG1 ILE A 188      14.023  20.297  13.343  1.00 18.33           C
ATOM   1050  CG2 ILE A 188      15.120  19.753  11.139  1.00 19.98           C
ATOM   1051  CD1 ILE A 188      15.167  20.983  14.138  1.00 19.62           C
ATOM   1052  N   GLU A 189      14.155  16.239  11.191  1.00 20.83           N
ATOM   1053  CA  GLU A 189      14.433  15.240  10.172  1.00 19.88           C
ATOM   1054  C   GLU A 189      13.175  14.725   9.480  1.00 19.90           C
ATOM   1055  O   GLU A 189      13.205  14.446   8.274  1.00 20.99           O
ATOM   1056  CB  GLU A 189      15.245  14.087  10.767  1.00 22.91           C
ATOM   1057  CG  GLU A 189      15.471  12.952   9.780  1.00 23.21           C
ATOM   1058  CD  GLU A 189      16.264  13.353   8.531  1.00 29.01           C
ATOM   1059  OE1 GLU A 189      16.943  14.405   8.516  1.00 26.31           O
ATOM   1060  OE2 GLU A 189      16.219  12.586   7.555  1.00 28.52           O
ATOM   1061  N   LYS A 190      12.076  14.611  10.228  1.00 22.17           N
ATOM   1062  CA  LYS A 190      10.817  14.189   9.646  1.00 18.91           C
ATOM   1063  C   LYS A 190      10.256  15.287   8.732  1.00 21.43           C
ATOM   1064  O   LYS A 190       9.782  15.003   7.633  1.00 21.46           O
ATOM   1065  CB  LYS A 190       9.776  13.791  10.709  1.00 19.51           C
ATOM   1066  CG  LYS A 190       8.409  13.455  10.104  1.00 22.38           C
ATOM   1067  CD  LYS A 190       7.433  12.923  11.175  1.00 23.61           C
ATOM   1068  CE  LYS A 190       6.058  12.645  10.560  1.00 26.45           C
ATOM   1069  NZ  LYS A 190       5.062  12.218  11.582  1.00 30.05           N
ATOM   1070  N   LEU A 191      10.341  16.537   9.172  1.00 18.88           N
ATOM   1071  CA  LEU A 191       9.939  17.633   8.305  1.00 20.03           C
ATOM   1072  C   LEU A 191      10.754  17.591   7.007  1.00 18.18           C
ATOM   1073  O   LEU A 191      10.194  17.715   5.917  1.00 18.37           O
ATOM   1074  CB  LEU A 191      10.135  18.985   8.995  1.00 17.86           C
ATOM   1075  CG  LEU A 191       9.230  19.356  10.172  1.00 16.35           C
ATOM   1076  CD1 LEU A 191       9.684  20.678  10.728  1.00 17.59           C
ATOM   1077  CD2 LEU A 191       7.772  19.463   9.698  1.00 15.82           C
ATOM   1078  N   ARG A 192      12.068  17.425   7.138  1.00 19.74           N
ATOM   1079  CA  ARG A 192      12.966  17.431   5.989  1.00 18.39           C
ATOM   1080  C   ARG A 192      12.721  16.282   5.020  1.00 17.55           C
ATOM   1081  O   ARG A 192      12.605  16.485   3.830  1.00 20.95           O
ATOM   1082  CB  ARG A 192      14.422  17.359   6.437  1.00 19.05           C
ATOM   1083  CG  ARG A 192      15.393  17.692   5.300  1.00 21.56           C
ATOM   1084  CD  ARG A 192      16.761  17.072   5.560  1.00 23.94           C
ATOM   1085  NE  ARG A 192      16.661  15.617   5.687  1.00 23.32           N
ATOM   1086  CZ  ARG A 192      16.497  14.756   4.677  1.00 26.94           C
ATOM   1087  NH1 ARG A 192      16.425  15.172   3.412  1.00 22.65           N
ATOM   1088  NH2 ARG A 192      16.406  13.460   4.936  1.00 26.30           N
ATOM   1089  N   SER A 193      12.660  15.071   5.555  1.00 22.02           N
ATOM   1090  CA  SER A 193      12.535  13.895   4.714  1.00 22.15           C
ATOM   1091  C   SER A 193      11.150  13.774   4.071  1.00 23.45           C
ATOM   1092  O   SER A 193      11.021  13.338   2.924  1.00 23.25           O
ATOM   1093  CB  SER A 193      12.832  12.649   5.533  1.00 25.33           C
ATOM   1094  OG  SER A 193      11.779  12.410   6.435  1.00 32.16           O
ATOM   1095  N   CYS A 194      10.114  14.192   4.800  1.00 21.35           N
ATOM   1096  CA ACYS A 194       8.763  13.998   4.292  0.50 22.86           C
ATOM   1097  CA BCYS A 194       8.722  14.012   4.364  0.50 22.85           C
ATOM   1098  C   CYS A 194       8.235  15.163   3.491  1.00 23.28           C
ATOM   1099  O   CYS A 194       7.392  14.976   2.631  1.00 21.57           O
ATOM   1100  CB ACYS A 194       7.833  13.635   5.425  0.50 26.48           C
ATOM   1101  CB BCYS A 194       7.801  13.875   5.579  0.50 26.21           C
ATOM   1102  SG ACYS A 194       8.341  12.055   6.061  0.50 33.01           S
ATOM   1103  SG BCYS A 194       6.109  13.318   5.216  0.50 29.57           S
ATOM   1104  N   GLY A 195       8.750  16.360   3.752  1.00 22.40           N
ATOM   1105  CA  GLY A 195       8.362  17.512   2.968  1.00 22.05           C
ATOM   1106  C   GLY A 195       9.252  17.784   1.775  1.00 22.91           C
ATOM   1107  O   GLY A 195       9.751  16.861   1.110  1.00 22.59           O
ATOM   1108  N   THR A 196       9.477  19.082   1.541  1.00 22.51           N
ATOM   1109  CA  THR A 196      10.285  19.596   0.454  1.00 20.44           C
ATOM   1110  C   THR A 196      11.494  20.289   1.071  1.00 21.77           C
ATOM   1111  O   THR A 196      11.330  21.125   1.958  1.00 20.13           O
ATOM   1112  CB  THR A 196       9.467  20.613  -0.369  1.00 20.61           C
ATOM   1113  OG1 THR A 196       8.297  19.967  -0.912  1.00 22.18           O
ATOM   1114  CG2 THR A 196      10.281  21.220  -1.496  1.00 21.89           C
ATOM   1115  N   HIS A 197      12.690  19.903   0.650  1.00 20.21           N
ATOM   1116  CA  HIS A 197      13.898  20.485   1.225  1.00 19.08           C
ATOM   1117  C   HIS A 197      14.889  20.838   0.140  1.00 20.29           C
ATOM   1118  O   HIS A 197      14.956  20.177  -0.904  1.00 19.82           O
ATOM   1119  CB  HIS A 197      14.551  19.556   2.256  1.00 20.08           C
ATOM   1120  CG  HIS A 197      15.369  18.449   1.648  1.00 21.76           C
ATOM   1121  ND1 HIS A 197      14.797  17.359   1.031  1.00 20.23           N
ATOM   1122  CD2 HIS A 197      16.710  18.257   1.583  1.00 22.87           C
ATOM   1123  CE1 HIS A 197      15.746  16.552   0.593  1.00 23.44           C
ATOM   1124  NE2 HIS A 197      16.919  17.074   0.913  1.00 23.50           N
ATOM   1125  N   ALA A 198      15.647  21.891   0.400  1.00 18.40           N
ATOM   1126  CA  ALA A 198      16.836  22.217  -0.385  1.00 18.26           C
ATOM   1127  C   ALA A 198      18.063  21.705   0.386  1.00 15.40           C
ATOM   1128  O   ALA A 198      18.044  21.618   1.609  1.00 17.16           O
ATOM   1129  CB  ALA A 198      16.923  23.758  -0.597  1.00 18.05           C
ATOM   1130  N   PRO A 199      19.130  21.367  -0.335  1.00 14.91           N
ATOM   1131  CA  PRO A 199      20.358  20.982   0.369  1.00 18.16           C
ATOM   1132  C   PRO A 199      20.912  22.163   1.161  1.00 17.22           C
ATOM   1133  O   PRO A 199      21.588  21.955   2.156  1.00 17.68           O
ATOM   1134  CB  PRO A 199      21.309  20.572  -0.767  1.00 22.15           C
ATOM   1135  CG  PRO A 199      20.798  21.264  -1.979  1.00 22.41           C
ATOM   1136  CD  PRO A 199      19.294  21.352  -1.797  1.00 21.28           C
ATOM   1137  N   TYR A 200      20.638  23.376   0.680  1.00 18.78           N
ATOM   1138  CA  TYR A 200      20.948  24.593   1.415  1.00 18.12           C
ATOM   1139  C   TYR A 200      20.236  25.761   0.768  1.00 14.29           C
ATOM   1140  O   TYR A 200      19.739  25.658  -0.332  1.00 17.22           O
ATOM   1141  CB  TYR A 200      22.459  24.846   1.524  1.00 16.19           C
ATOM   1142  CG  TYR A 200      23.195  24.913   0.214  1.00 24.09           C
ATOM   1143  CD1 TYR A 200      23.392  26.115  -0.450  1.00 20.59           C
ATOM   1144  CD2 TYR A 200      23.726  23.756  -0.346  1.00 25.90           C
ATOM   1145  CE1 TYR A 200      24.104  26.143  -1.666  1.00 21.80           C
ATOM   1146  CE2 TYR A 200      24.439  23.782  -1.519  1.00 28.81           C
ATOM   1147  CZ  TYR A 200      24.626  24.968  -2.168  1.00 26.60           C
ATOM   1148  OH  TYR A 200      25.344  24.932  -3.342  1.00 30.38           O
ATOM   1149  N   MET A 201      20.138  26.849   1.508  1.00 15.22           N
ATOM   1150  CA  MET A 201      19.607  28.098   0.999  1.00 15.19           C
ATOM   1151  C   MET A 201      20.666  29.159   1.178  1.00 13.97           C
ATOM   1152  O   MET A 201      21.319  29.199   2.224  1.00 14.49           O
ATOM   1153  CB  MET A 201      18.369  28.524   1.787  1.00 15.89           C
ATOM   1154  CG  MET A 201      17.713  29.777   1.249  1.00 15.46           C
ATOM   1155  SD  MET A 201      16.241  30.256   2.210  1.00 16.30           S
ATOM   1156  CE  MET A 201      16.967  30.672   3.808  1.00 16.12           C
ATOM   1157  N   ARG A 202      20.862  29.991   0.152  1.00 13.55           N
ATOM   1158  CA  ARG A 202      21.880  31.036   0.168  1.00 14.52           C
ATOM   1159  C   ARG A 202      21.334  32.312   0.817  1.00 15.18           C
ATOM   1160  O   ARG A 202      20.286  32.821   0.437  1.00 14.04           O
ATOM   1161  CB  ARG A 202      22.360  31.336  -1.256  1.00 16.02           C
ATOM   1162  CG  ARG A 202      23.535  32.363  -1.371  1.00 16.56           C
ATOM   1163  CD  ARG A 202      23.985  32.591  -2.855  1.00 14.41           C
ATOM   1164  NE  ARG A 202      24.229  31.301  -3.495  1.00 18.64           N
ATOM   1165  CZ  ARG A 202      23.563  30.815  -4.530  1.00 19.41           C
ATOM   1166  NH1 ARG A 202      22.626  31.531  -5.162  1.00 18.42           N
ATOM   1167  NH2 ARG A 202      23.848  29.592  -4.953  1.00 22.13           N
ATOM   1168  N   PRO A 203      22.040  32.812   1.820  1.00 14.31           N
ATOM   1169  CA  PRO A 203      21.662  34.041   2.520  1.00 13.98           C
ATOM   1170  C   PRO A 203      22.085  35.247   1.677  1.00 13.08           C
ATOM   1171  O   PRO A 203      22.650  35.051   0.602  1.00 14.94           O
ATOM   1172  CB  PRO A 203      22.465  33.953   3.823  1.00 15.46           C
ATOM   1173  CG  PRO A 203      23.743  33.179   3.404  1.00 15.05           C
ATOM   1174  CD  PRO A 203      23.218  32.145   2.431  1.00 12.80           C
ATOM   1175  N   VAL A 204      21.831  36.471   2.153  1.00 12.60           N
ATOM   1176  CA  VAL A 204      22.379  37.628   1.459  1.00 13.52           C
ATOM   1177  C   VAL A 204      23.602  38.105   2.242  1.00 11.41           C
ATOM   1178  O   VAL A 204      23.774  37.774   3.428  1.00 13.82           O
ATOM   1179  CB  VAL A 204      21.416  38.825   1.408  1.00 12.58           C
ATOM   1180  CG1 VAL A 204      20.323  38.575   0.397  1.00 14.85           C
ATOM   1181  CG2 VAL A 204      20.818  39.121   2.794  1.00 13.04           C
ATOM   1182  N   TYR A 205      24.420  38.905   1.561  1.00 12.95           N
ATOM   1183  CA  TYR A 205      25.593  39.514   2.189  1.00 14.02           C
ATOM   1184  C   TYR A 205      25.184  40.875   2.744  1.00 14.37           C
ATOM   1185  O   TYR A 205      24.357  41.569   2.127  1.00 13.72           O
ATOM   1186  CB  TYR A 205      26.634  39.722   1.104  1.00 12.33           C
ATOM   1187  CG  TYR A 205      27.914  40.265   1.652  1.00 13.23           C
ATOM   1188  CD1 TYR A 205      28.226  41.632   1.544  1.00 12.96           C
ATOM   1189  CD2 TYR A 205      28.790  39.432   2.311  1.00 13.17           C
ATOM   1190  CE1 TYR A 205      29.430  42.136   2.101  1.00 11.58           C
ATOM   1191  CE2 TYR A 205      29.979  39.928   2.874  1.00 13.37           C
ATOM   1192  CZ  TYR A 205      30.283  41.270   2.739  1.00 12.81           C
ATOM   1193  OH  TYR A 205      31.460  41.747   3.285  1.00 13.33           O
ATOM   1194  N   PRO A 206      25.711  41.254   3.926  1.00 14.24           N
ATOM   1195  CA  PRO A 206      26.574  40.453   4.801  1.00 14.29           C
ATOM   1196  C   PRO A 206      25.771  39.343   5.482  1.00 14.42           C
ATOM   1197  O   PRO A 206      24.592  39.513   5.802  1.00 13.77           O
ATOM   1198  CB  PRO A 206      27.047  41.447   5.875  1.00 18.41           C
ATOM   1199  CG  PRO A 206      26.484  42.779   5.504  1.00 22.28           C
ATOM   1200  CD  PRO A 206      25.384  42.569   4.504  1.00 15.85           C
ATOM   1201  N   THR A 207      26.416  38.220   5.731  1.00 11.94           N
ATOM   1202  CA  THR A 207      25.703  37.055   6.246  1.00 12.71           C
ATOM   1203  C   THR A 207      25.536  37.114   7.773  1.00 14.12           C
ATOM   1204  O   THR A 207      25.965  36.232   8.537  1.00 12.53           O
ATOM   1205  CB  THR A 207      26.352  35.740   5.745  1.00 10.93           C
ATOM   1206  OG1 THR A 207      27.746  35.753   6.093  1.00 12.94           O
ATOM   1207  CG2 THR A 207      26.234  35.630   4.215  1.00 11.65           C
ATOM   1208  N   LYS A 208      24.835  38.172   8.196  1.00 13.40           N
ATOM   1209  CA  LYS A 208      24.481  38.392   9.586  1.00 15.86           C
ATOM   1210  C   LYS A 208      22.969  38.465   9.746  1.00 13.89           C
ATOM   1211  O   LYS A 208      22.217  38.461   8.775  1.00 13.37           O
ATOM   1212  CB  LYS A 208      25.131  39.675  10.081  1.00 18.08           C
ATOM   1213  CG  LYS A 208      26.664  39.544  10.086  1.00 19.79           C
ATOM   1214  CD  LYS A 208      27.308  40.198  11.251  1.00 24.40           C
ATOM   1215  CE  LYS A 208      28.826  39.962  11.283  1.00 21.01           C
ATOM   1216  NZ  LYS A 208      29.427  40.608  12.473  1.00 26.25           N
ATOM   1217  N   THR A 209      22.541  38.528  11.001  1.00 14.64           N
ATOM   1218  CA  THR A 209      21.123  38.312  11.318  1.00 13.33           C
ATOM   1219  C   THR A 209      20.164  39.356  10.810  1.00 14.25           C
ATOM   1220  O   THR A 209      19.169  39.029  10.122  1.00 14.34           O
ATOM   1221  CB  THR A 209      20.953  38.264  12.808  1.00 18.51           C
ATOM   1222  OG1 THR A 209      21.798  37.231  13.283  1.00 16.56           O
ATOM   1223  CG2 THR A 209      19.464  37.970  13.170  1.00 17.18           C
ATOM   1224  N   PHE A 210      20.420  40.608  11.152  1.00 15.62           N
ATOM   1225  CA  PHE A 210      19.456  41.648  10.768  1.00 16.08           C
ATOM   1226  C   PHE A 210      19.244  41.761   9.255  1.00 15.68           C
ATOM   1227  O   PHE A 210      18.088  41.820   8.791  1.00 16.13           O
ATOM   1228  CB  PHE A 210      19.826  43.007  11.383  1.00 15.59           C
ATOM   1229  CG  PHE A 210      19.230  43.225  12.758  1.00 23.28           C
ATOM   1230  CD1 PHE A 210      19.802  42.653  13.881  1.00 25.91           C
ATOM   1231  CD2 PHE A 210      18.111  44.025  12.916  1.00 25.92           C
ATOM   1232  CE1 PHE A 210      19.240  42.879  15.156  1.00 34.30           C
ATOM   1233  CE2 PHE A 210      17.561  44.256  14.176  1.00 28.20           C
ATOM   1234  CZ  PHE A 210      18.108  43.682  15.282  1.00 28.53           C
ATOM   1235  N   PRO A 211      20.331  41.840   8.471  1.00 14.19           N
ATOM   1236  CA  PRO A 211      20.128  41.934   7.027  1.00 11.78           C
ATOM   1237  C   PRO A 211      19.358  40.716   6.492  1.00 12.26           C
ATOM   1238  O   PRO A 211      18.496  40.865   5.643  1.00 13.60           O
ATOM   1239  CB  PRO A 211      21.546  41.978   6.475  1.00 15.94           C
ATOM   1240  CG  PRO A 211      22.314  42.683   7.571  1.00 13.80           C
ATOM   1241  CD  PRO A 211      21.770  41.999   8.817  1.00 13.40           C
ATOM   1242  N   ASN A 212      19.649  39.526   7.001  1.00 11.62           N
ATOM   1243  CA  ASN A 212      18.971  38.354   6.469  1.00 13.88           C
ATOM   1244  C   ASN A 212      17.521  38.127   6.890  1.00 12.22           C
ATOM   1245  O   ASN A 212      16.700  37.689   6.067  1.00 14.09           O
ATOM   1246  CB  ASN A 212      19.812  37.091   6.696  1.00 11.93           C
ATOM   1247  CG  ASN A 212      20.843  36.927   5.625  1.00 12.31           C
ATOM   1248  OD1 ASN A 212      20.566  36.349   4.586  1.00 15.14           O
ATOM   1249  ND2 ASN A 212      22.038  37.500   5.844  1.00 14.45           N
ATOM   1250  N   LEU A 213      17.236  38.334   8.155  1.00 15.03           N
ATOM   1251  CA  LEU A 213      15.836  38.198   8.579  1.00 12.74           C
ATOM   1252  C   LEU A 213      14.993  39.227   7.838  1.00 15.88           C
ATOM   1253  O   LEU A 213      13.875  38.912   7.434  1.00 14.62           O
ATOM   1254  CB  LEU A 213      15.676  38.336  10.084  1.00 15.21           C
ATOM   1255  CG  LEU A 213      16.274  37.243  10.990  1.00 15.69           C
ATOM   1256  CD1 LEU A 213      16.026  37.585  12.468  1.00 16.93           C
ATOM   1257  CD2 LEU A 213      15.674  35.901  10.660  1.00 18.85           C
ATOM   1258  N   TYR A 214      15.483  40.456   7.675  1.00 13.89           N
ATOM   1259  CA  TYR A 214      14.621  41.420   6.972  1.00 14.25           C
ATOM   1260  C   TYR A 214      14.531  41.116   5.467  1.00 14.57           C
ATOM   1261  O   TYR A 214      13.514  41.386   4.828  1.00 14.67           O
ATOM   1262  CB  TYR A 214      15.083  42.876   7.196  1.00 13.81           C
ATOM   1263  CG  TYR A 214      13.956  43.875   6.999  1.00 15.55           C
ATOM   1264  CD1 TYR A 214      14.134  45.003   6.203  1.00 13.82           C
ATOM   1265  CD2 TYR A 214      12.732  43.677   7.612  1.00 15.39           C
ATOM   1266  CE1 TYR A 214      13.098  45.948   6.022  1.00 14.73           C
ATOM   1267  CE2 TYR A 214      11.677  44.604   7.428  1.00 17.90           C
ATOM   1268  CZ  TYR A 214      11.876  45.716   6.639  1.00 16.51           C
ATOM   1269  OH  TYR A 214      10.829  46.615   6.466  1.00 17.50           O
ATOM   1270  N   THR A 215      15.582  40.539   4.891  1.00 13.72           N
ATOM   1271  CA  THR A 215      15.504  40.048   3.516  1.00 14.67           C
ATOM   1272  C   THR A 215      14.458  38.932   3.405  1.00 14.55           C
ATOM   1273  O   THR A 215      13.639  38.942   2.465  1.00 16.09           O
ATOM   1274  CB  THR A 215      16.877  39.572   2.988  1.00 13.53           C
ATOM   1275  OG1 THR A 215      17.647  40.716   2.604  1.00 11.64           O
ATOM   1276  CG2 THR A 215      16.724  38.671   1.756  1.00 14.99           C
ATOM   1277  N   LEU A 216      14.487  37.960   4.323  1.00 14.72           N
ATOM   1278  CA  LEU A 216      13.418  36.930   4.316  1.00 13.07           C
ATOM   1279  C   LEU A 216      12.036  37.603   4.303  1.00 16.46           C
ATOM   1280  O   LEU A 216      11.159  37.200   3.541  1.00 16.66           O
ATOM   1281  CB  LEU A 216      13.532  35.980   5.509  1.00 14.96           C
ATOM   1282  CG  LEU A 216      14.683  34.978   5.353  1.00 18.23           C
ATOM   1283  CD1 LEU A 216      14.950  34.279   6.698  1.00 19.69           C
ATOM   1284  CD2 LEU A 216      14.306  33.956   4.272  1.00 20.97           C
ATOM   1285  N   ALA A 217      11.848  38.635   5.128  1.00 13.22           N
ATOM   1286  CA  ALA A 217      10.527  39.269   5.273  1.00 15.47           C
ATOM   1287  C   ALA A 217      10.084  40.102   4.083  1.00 17.60           C
ATOM   1288  O   ALA A 217       8.888  40.377   3.956  1.00 16.72           O
ATOM   1289  CB  ALA A 217      10.452  40.148   6.556  1.00 17.12           C
ATOM   1290  N   THR A 218      11.033  40.556   3.254  1.00 15.15           N
ATOM   1291  CA  THR A 218      10.712  41.523   2.189  1.00 13.36           C
ATOM   1292  C   THR A 218      11.013  41.098   0.750  1.00 14.07           C
ATOM   1293  O   THR A 218      10.539  41.728  -0.201  1.00 14.76           O
ATOM   1294  CB  THR A 218      11.491  42.864   2.410  1.00 13.65           C
ATOM   1295  OG1 THR A 218      12.901  42.572   2.356  1.00 15.67           O
ATOM   1296  CG2 THR A 218      11.152  43.520   3.762  1.00 16.81           C
ATOM   1297  N   GLY A 219      11.829  40.064   0.551  1.00 13.20           N
ATOM   1298  CA  GLY A 219      12.272  39.736  -0.792  1.00 14.08           C
ATOM   1299  C   GLY A 219      13.267  40.711  -1.393  1.00 16.33           C
ATOM   1300  O   GLY A 219      13.568  40.669  -2.594  1.00 14.44           O
ATOM   1301  N   LEU A 220      13.836  41.581  -0.556  1.00 13.24           N
ATOM   1302  CA  LEU A 220      14.716  42.634  -1.071  1.00 14.11           C
ATOM   1303  C   LEU A 220      16.176  42.418  -0.670  1.00 12.85           C
ATOM   1304  O   LEU A 220      16.446  41.895   0.400  1.00 15.36           O
ATOM   1305  CB  LEU A 220      14.282  43.986  -0.522  1.00 14.00           C
ATOM   1306  CG  LEU A 220      12.926  44.455  -1.089  1.00 12.03           C
ATOM   1307  CD1 LEU A 220      12.469  45.635  -0.258  1.00 16.13           C
ATOM   1308  CD2 LEU A 220      13.080  44.839  -2.543  1.00 16.17           C
ATOM   1309  N   TYR A 221      17.098  42.840  -1.528  1.00 13.88           N
ATOM   1310  CA  TYR A 221      18.499  42.958  -1.093  1.00 14.63           C
ATOM   1311  C   TYR A 221      18.579  44.016   0.008  1.00 15.36           C
ATOM   1312  O   TYR A 221      17.833  45.001   0.010  1.00 14.28           O
ATOM   1313  CB  TYR A 221      19.378  43.416  -2.252  1.00 12.08           C
ATOM   1314  CG  TYR A 221      19.388  42.482  -3.441  1.00 14.68           C
ATOM   1315  CD1 TYR A 221      19.775  41.148  -3.306  1.00 13.65           C
ATOM   1316  CD2 TYR A 221      18.986  42.933  -4.688  1.00 13.09           C
ATOM   1317  CE1 TYR A 221      19.770  40.286  -4.381  1.00 15.20           C
ATOM   1318  CE2 TYR A 221      18.992  42.071  -5.800  1.00 16.04           C
ATOM   1319  CZ  TYR A 221      19.396  40.749  -5.623  1.00 15.46           C
ATOM   1320  OH  TYR A 221      19.383  39.859  -6.674  1.00 15.19           O
ATOM   1321  N   PRO A 222      19.531  43.846   0.937  1.00 13.38           N
ATOM   1322  CA  PRO A 222      19.746  44.832   2.002  1.00 13.13           C
ATOM   1323  C   PRO A 222      19.935  46.254   1.437  1.00 12.04           C
ATOM   1324  O   PRO A 222      19.492  47.199   2.098  1.00 15.36           O
ATOM   1325  CB  PRO A 222      21.055  44.337   2.663  1.00 12.23           C
ATOM   1326  CG  PRO A 222      20.950  42.815   2.498  1.00 11.65           C
ATOM   1327  CD  PRO A 222      20.295  42.600   1.134  1.00 11.01           C
ATOM   1328  N   GLU A 223      20.551  46.406   0.262  1.00 12.29           N
ATOM   1329  CA  GLU A 223      20.828  47.763  -0.243  1.00 14.97           C
ATOM   1330  C   GLU A 223      19.510  48.453  -0.562  1.00 16.81           C
ATOM   1331  O   GLU A 223      19.446  49.679  -0.631  1.00 15.25           O
ATOM   1332  CB  GLU A 223      21.736  47.786  -1.486  1.00 13.78           C
ATOM   1333  CG  GLU A 223      21.080  47.110  -2.706  1.00 13.62           C
ATOM   1334  CD  GLU A 223      21.919  47.111  -3.960  1.00 16.33           C
ATOM   1335  OE1 GLU A 223      23.080  47.601  -3.966  1.00 16.92           O
ATOM   1336  OE2 GLU A 223      21.390  46.591  -4.972  1.00 19.40           O
ATOM   1337  N   SER A 224      18.474  47.646  -0.756  1.00 13.91           N
ATOM   1338  CA  SER A 224      17.165  48.178  -1.082  1.00 12.88           C
ATOM   1339  C   SER A 224      16.290  48.275   0.162  1.00 17.05           C
ATOM   1340  O   SER A 224      15.628  49.281   0.359  1.00 21.76           O
ATOM   1341  CB  SER A 224      16.495  47.346  -2.210  1.00 11.93           C
ATOM   1342  OG  SER A 224      17.049  47.613  -3.479  1.00 14.99           O
ATOM   1343  N   HIS A 225      16.272  47.257   1.036  1.00 14.81           N
ATOM   1344  CA  HIS A 225      15.525  47.399   2.278  1.00 13.95           C
ATOM   1345  C   HIS A 225      16.121  48.308   3.357  1.00 17.23           C
ATOM   1346  O   HIS A 225      15.402  48.756   4.275  1.00 19.90           O
ATOM   1347  CB  HIS A 225      15.040  46.056   2.870  1.00 14.35           C
ATOM   1348  CG  HIS A 225      16.105  45.116   3.311  1.00 12.20           C
ATOM   1349  ND1 HIS A 225      16.991  45.391   4.336  1.00 15.56           N
ATOM   1350  CD2 HIS A 225      16.310  43.811   2.980  1.00 15.84           C
ATOM   1351  CE1 HIS A 225      17.722  44.307   4.591  1.00 14.00           C
ATOM   1352  NE2 HIS A 225      17.331  43.331   3.781  1.00 15.54           N
ATOM   1353  N   GLY A 226      17.428  48.555   3.242  1.00 15.06           N
ATOM   1354  CA  GLY A 226      18.103  49.496   4.134  1.00 15.26           C
ATOM   1355  C   GLY A 226      18.805  48.927   5.365  1.00 16.53           C
ATOM   1356  O   GLY A 226      19.568  49.637   6.006  1.00 16.26           O
ATOM   1357  N   ILE A 227      18.530  47.675   5.741  1.00 16.27           N
ATOM   1358  CA  ILE A 227      19.165  47.102   6.920  1.00 13.06           C
ATOM   1359  C   ILE A 227      20.434  46.432   6.387  1.00 13.91           C
ATOM   1360  O   ILE A 227      20.456  45.230   6.112  1.00 15.41           O
ATOM   1361  CB  ILE A 227      18.264  46.078   7.645  1.00 15.03           C
ATOM   1362  CG1 ILE A 227      16.913  46.719   7.989  1.00 16.59           C
ATOM   1363  CG2 ILE A 227      18.880  45.663   8.955  1.00 14.40           C
ATOM   1364  CD1 ILE A 227      17.061  48.053   8.736  1.00 16.05           C
ATOM   1365  N   VAL A 228      21.459  47.248   6.156  1.00 14.62           N
ATOM   1366  CA  VAL A 228      22.651  46.790   5.423  1.00 14.60           C
ATOM   1367  C   VAL A 228      23.668  46.162   6.377  1.00 16.40           C
ATOM   1368  O   VAL A 228      24.661  45.607   5.939  1.00 14.10           O
ATOM   1369  CB  VAL A 228      23.327  47.951   4.654  1.00 16.84           C
ATOM   1370  CG1 VAL A 228      22.301  48.616   3.716  1.00 16.55           C
ATOM   1371  CG2 VAL A 228      23.917  48.963   5.664  1.00 17.63           C
ATOM   1372  N   GLY A 229      23.397  46.236   7.673  1.00 15.76           N
ATOM   1373  CA  GLY A 229      24.204  45.557   8.668  1.00 16.36           C
ATOM   1374  C   GLY A 229      23.499  45.444  10.011  1.00 16.27           C
ATOM   1375  O   GLY A 229      22.464  46.090  10.215  1.00 17.87           O
ATOM   1376  N   ASN A 230      24.019  44.608  10.913  1.00 16.39           N
ATOM   1377  CA  ASN A 230      23.558  44.604  12.316  1.00 14.51           C
ATOM   1378  C   ASN A 230      23.836  45.952  12.966  1.00 18.73           C
ATOM   1379  O   ASN A 230      23.168  46.345  13.927  1.00 19.71           O
ATOM   1380  CB  ASN A 230      24.230  43.527  13.173  1.00 17.74           C
ATOM   1381  CG  ASN A 230      23.764  42.116  12.851  1.00 20.03           C
ATOM   1382  OD1 ASN A 230      22.801  41.913  12.128  1.00 19.35           O
ATOM   1383  ND2 ASN A 230      24.465  41.134  13.391  1.00 19.88           N
ATOM   1384  N   SER A 231      24.866  46.635  12.455  1.00 17.95           N
ATOM   1385  CA  SER A 231      25.201  47.982  12.860  1.00 19.41           C
ATOM   1386  C   SER A 231      25.356  48.820  11.612  1.00 19.22           C
ATOM   1387  O   SER A 231      25.897  48.349  10.594  1.00 19.36           O
ATOM   1388  CB  SER A 231      26.529  47.980  13.632  1.00 22.93           C
ATOM   1389  OG  SER A 231      26.347  47.387  14.909  1.00 30.51           O
ATOM   1390  N   MET A 232      24.851  50.050  11.654  1.00 19.67           N
ATOM   1391  CA  MET A 232      25.075  50.962  10.533  1.00 15.95           C
ATOM   1392  C   MET A 232      24.983  52.426  10.938  1.00 19.65           C
ATOM   1393  O   MET A 232      24.312  52.780  11.900  1.00 21.72           O
ATOM   1394  CB  MET A 232      24.086  50.699   9.358  1.00 22.92           C
ATOM   1395  CG  MET A 232      22.871  49.917   9.732  1.00 24.43           C
ATOM   1396  SD  MET A 232      21.659  49.839   8.408  1.00 20.64           S
ATOM   1397  CE  MET A 232      20.229  49.551   9.476  1.00 19.88           C
ATOM   1398  N   TYR A 233      25.648  53.266  10.156  1.00 16.74           N
ATOM   1399  CA  TYR A 233      25.568  54.703  10.352  1.00 18.83           C
ATOM   1400  C   TYR A 233      24.889  55.334   9.167  1.00 18.38           C
ATOM   1401  O   TYR A 233      25.270  55.106   8.011  1.00 20.28           O
ATOM   1402  CB  TYR A 233      26.979  55.271  10.570  1.00 19.24           C
ATOM   1403  CG  TYR A 233      26.984  56.776  10.623  1.00 22.04           C
ATOM   1404  CD1 TYR A 233      26.485  57.452  11.717  1.00 24.83           C
ATOM   1405  CD2 TYR A 233      27.488  57.507   9.567  1.00 21.63           C
ATOM   1406  CE1 TYR A 233      26.489  58.842  11.745  1.00 24.75           C
ATOM   1407  CE2 TYR A 233      27.503  58.873   9.586  1.00 25.50           C
ATOM   1408  CZ  TYR A 233      27.011  59.539  10.676  1.00 27.31           C
ATOM   1409  OH  TYR A 233      27.021  60.921  10.669  1.00 30.88           O
ATOM   1410  N   ASP A 234      23.829  56.118   9.413  1.00 18.47           N
ATOM   1411  CA  ASP A 234      23.208  56.824   8.308  1.00 20.60           C
ATOM   1412  C   ASP A 234      23.646  58.295   8.306  1.00 20.44           C
ATOM   1413  O   ASP A 234      23.331  59.015   9.238  1.00 24.61           O
ATOM   1414  CB  ASP A 234      21.691  56.737   8.386  1.00 22.37           C
ATOM   1415  CG  ASP A 234      21.026  57.340   7.179  1.00 25.71           C
ATOM   1416  OD1 ASP A 234      21.269  58.535   6.909  1.00 28.31           O
ATOM   1417  OD2 ASP A 234      20.280  56.630   6.470  1.00 25.91           O
ATOM   1418  N   PRO A 235      24.388  58.714   7.277  1.00 21.01           N
ATOM   1419  CA  PRO A 235      25.013  60.050   7.300  1.00 24.53           C
ATOM   1420  C   PRO A 235      23.993  61.173   7.204  1.00 29.27           C
ATOM   1421  O   PRO A 235      24.267  62.293   7.637  1.00 32.16           O
ATOM   1422  CB  PRO A 235      25.945  60.046   6.078  1.00 27.03           C
ATOM   1423  CG  PRO A 235      25.423  58.964   5.174  1.00 28.27           C
ATOM   1424  CD  PRO A 235      24.675  57.973   6.039  1.00 20.33           C
ATOM   1425  N   VAL A 236      22.819  60.880   6.658  1.00 24.52           N
ATOM   1426  CA  VAL A 236      21.753  61.874   6.591  1.00 29.15           C
ATOM   1427  C   VAL A 236      21.012  61.992   7.922  1.00 29.68           C
ATOM   1428  O   VAL A 236      20.785  63.099   8.420  1.00 33.61           O
ATOM   1429  CB  VAL A 236      20.794  61.589   5.425  1.00 24.91           C
ATOM   1430  CG1 VAL A 236      19.616  62.560   5.442  1.00 28.05           C
ATOM   1431  CG2 VAL A 236      21.533  61.687   4.110  1.00 25.52           C
ATOM   1432  N   PHE A 237      20.634  60.868   8.519  1.00 29.15           N
ATOM   1433  CA  PHE A 237      20.122  60.903   9.892  1.00 26.58           C
ATOM   1434  C   PHE A 237      21.184  61.394  10.897  1.00 31.34           C
ATOM   1435  O   PHE A 237      20.844  61.900  11.964  1.00 31.88           O
ATOM   1436  CB  PHE A 237      19.692  59.521  10.388  1.00 26.74           C
ATOM   1437  CG  PHE A 237      18.661  58.834   9.540  1.00 28.34           C
ATOM   1438  CD1 PHE A 237      17.879  59.532   8.635  1.00 27.68           C
ATOM   1439  CD2 PHE A 237      18.460  57.464   9.686  1.00 25.62           C
ATOM   1440  CE1 PHE A 237      16.917  58.887   7.872  1.00 28.22           C
ATOM   1441  CE2 PHE A 237      17.508  56.813   8.925  1.00 24.57           C
ATOM   1442  CZ  PHE A 237      16.740  57.526   8.003  1.00 24.15           C
ATOM   1443  N   ASP A 238      22.457  61.220  10.555  1.00 27.60           N
ATOM   1444  CA  ASP A 238      23.549  61.338  11.520  1.00 31.49           C
ATOM   1445  C   ASP A 238      23.177  60.538  12.758  1.00 29.31           C
ATOM   1446  O   ASP A 238      23.115  61.063  13.870  1.00 28.29           O
ATOM   1447  CB  ASP A 238      23.844  62.807  11.876  1.00 33.62           C
ATOM   1448  CG  ASP A 238      25.026  62.947  12.818  1.00 38.67           C
ATOM   1449  OD1 ASP A 238      25.958  62.123  12.724  1.00 36.39           O
ATOM   1450  OD2 ASP A 238      25.028  63.865  13.672  1.00 38.73           O
ATOM   1451  N   ALA A 239      22.897  59.253  12.566  1.00 26.45           N
ATOM   1452  CA  ALA A 239      22.512  58.413  13.685  1.00 25.39           C
ATOM   1453  C   ALA A 239      22.994  57.005  13.440  1.00 18.60           C
ATOM   1454  O   ALA A 239      23.227  56.613  12.292  1.00 20.05           O
ATOM   1455  CB  ALA A 239      21.007  58.424  13.858  1.00 26.91           C
ATOM   1456  N   THR A 240      23.088  56.242  14.515  1.00 24.88           N
ATOM   1457  CA  THR A 240      23.653  54.911  14.453  1.00 25.95           C
ATOM   1458  C   THR A 240      22.653  53.889  14.934  1.00 23.26           C
ATOM   1459  O   THR A 240      22.047  54.037  15.987  1.00 27.86           O
ATOM   1460  CB  THR A 240      24.933  54.830  15.291  1.00 27.75           C
ATOM   1461  OG1 THR A 240      25.890  55.765  14.767  1.00 28.43           O
ATOM   1462  CG2 THR A 240      25.514  53.426  15.249  1.00 29.91           C
ATOM   1463  N   PHE A 241      22.490  52.849  14.122  1.00 25.26           N
ATOM   1464  CA  PHE A 241      21.628  51.699  14.389  1.00 22.66           C
ATOM   1465  C   PHE A 241      22.490  50.591  14.976  1.00 26.30           C
ATOM   1466  O   PHE A 241      23.526  50.255  14.424  1.00 24.10           O
ATOM   1467  CB  PHE A 241      21.036  51.281  13.038  1.00 19.79           C
ATOM   1468  CG  PHE A 241      20.112  50.061  13.048  1.00 22.54           C
ATOM   1469  CD1 PHE A 241      18.761  50.213  12.775  1.00 24.78           C
ATOM   1470  CD2 PHE A 241      20.616  48.774  13.166  1.00 24.61           C
ATOM   1471  CE1 PHE A 241      17.914  49.109  12.701  1.00 23.13           C
ATOM   1472  CE2 PHE A 241      19.785  47.665  13.102  1.00 24.94           C
ATOM   1473  CZ  PHE A 241      18.430  47.826  12.865  1.00 22.68           C
ATOM   1474  N   HIS A 242      22.077  50.041  16.106  1.00 27.41           N
ATOM   1475  CA  HIS A 242      22.778  48.905  16.723  1.00 31.88           C
ATOM   1476  C   HIS A 242      21.796  47.796  17.085  1.00 35.78           C
ATOM   1477  O   HIS A 242      20.632  48.063  17.351  1.00 36.10           O
ATOM   1478  CB  HIS A 242      23.473  49.324  18.013  1.00 35.96           C
ATOM   1479  CG  HIS A 242      24.743  50.092  17.816  1.00 38.75           C
ATOM   1480  ND1 HIS A 242      25.846  49.560  17.177  1.00 41.03           N
ATOM   1481  CD2 HIS A 242      25.106  51.334  18.227  1.00 38.39           C
ATOM   1482  CE1 HIS A 242      26.821  50.453  17.176  1.00 41.18           C
ATOM   1483  NE2 HIS A 242      26.399  51.536  17.807  1.00 42.19           N
ATOM   1484  N   LEU A 243      22.281  46.558  17.127  1.00 38.56           N
ATOM   1485  CA  LEU A 243      21.495  45.439  17.640  1.00 41.18           C
ATOM   1486  C   LEU A 243      20.880  45.831  18.959  1.00 44.36           C
ATOM   1487  O   LEU A 243      19.682  45.649  19.196  1.00 46.72           O
ATOM   1488  CB  LEU A 243      22.406  44.257  17.937  1.00 45.04           C
ATOM   1489  CG  LEU A 243      23.058  43.425  16.844  1.00 42.38           C
ATOM   1490  CD1 LEU A 243      24.250  42.735  17.467  1.00 38.81           C
ATOM   1491  CD2 LEU A 243      22.084  42.402  16.306  1.00 39.64           C
ATOM   1492  N   ARG A 244      21.740  46.337  19.833  1.00 43.75           N
ATOM   1493  CA  ARG A 244      21.357  46.751  21.166  1.00 44.99           C
ATOM   1494  C   ARG A 244      20.914  48.196  21.136  1.00 45.13           C
ATOM   1495  O   ARG A 244      21.474  49.009  20.409  1.00 45.66           O
ATOM   1496  CB  ARG A 244      22.558  46.616  22.113  1.00 49.72           C
ATOM   1497  N   GLY A 245      19.916  48.536  21.938  1.00 41.52           N
ATOM   1498  CA  GLY A 245      19.515  49.923  22.017  1.00 45.14           C
ATOM   1499  C   GLY A 245      18.237  50.198  21.267  1.00 39.02           C
ATOM   1500  O   GLY A 245      17.764  49.359  20.502  1.00 41.51           O
ATOM   1501  N   ARG A 246      17.690  51.393  21.464  1.00 40.14           N
ATOM   1502  CA  ARG A 246      16.330  51.704  21.027  1.00 38.09           C
ATOM   1503  C   ARG A 246      16.211  52.304  19.625  1.00 34.89           C
ATOM   1504  O   ARG A 246      15.122  52.306  19.043  1.00 34.00           O
ATOM   1505  CB  ARG A 246      15.647  52.634  22.042  1.00 40.91           C
ATOM   1506  N   GLU A 247      17.316  52.825  19.092  1.00 33.46           N
ATOM   1507  CA  GLU A 247      17.297  53.449  17.767  1.00 31.92           C
ATOM   1508  C   GLU A 247      16.721  52.530  16.661  1.00 28.12           C
ATOM   1509  O   GLU A 247      16.023  52.998  15.754  1.00 33.29           O
ATOM   1510  CB  GLU A 247      18.698  53.938  17.383  1.00 33.16           C
ATOM   1511  CG  GLU A 247      18.772  54.600  16.006  1.00 28.91           C
ATOM   1512  CD  GLU A 247      17.935  55.851  15.914  1.00 31.72           C
ATOM   1513  OE1 GLU A 247      17.402  56.132  14.829  1.00 30.85           O
ATOM   1514  OE2 GLU A 247      17.814  56.565  16.931  1.00 39.15           O
ATOM   1515  N   LYS A 248      17.029  51.240  16.735  1.00 29.20           N
ATOM   1516  CA  LYS A 248      16.517  50.269  15.753  1.00 27.57           C
ATOM   1517  C   LYS A 248      14.983  50.220  15.744  1.00 29.55           C
ATOM   1518  O   LYS A 248      14.369  49.773  14.785  1.00 25.60           O
ATOM   1519  CB  LYS A 248      17.065  48.873  16.065  1.00 26.40           C
ATOM   1520  CG  LYS A 248      16.620  48.388  17.433  1.00 31.56           C
ATOM   1521  CD  LYS A 248      17.029  46.964  17.702  1.00 31.41           C
ATOM   1522  CE  LYS A 248      16.526  46.511  19.075  1.00 41.18           C
ATOM   1523  NZ  LYS A 248      17.563  46.643  20.132  1.00 39.43           N
ATOM   1524  N   PHE A 249      14.347  50.684  16.828  1.00 30.87           N
ATOM   1525  CA  PHE A 249      12.881  50.689  16.861  1.00 30.69           C
ATOM   1526  C   PHE A 249      12.239  51.763  16.000  1.00 33.01           C
ATOM   1527  O   PHE A 249      11.058  51.664  15.637  1.00 33.13           O
ATOM   1528  CB  PHE A 249      12.362  50.769  18.302  1.00 36.38           C
ATOM   1529  CG  PHE A 249      12.588  49.510  19.073  1.00 34.72           C
ATOM   1530  CD1 PHE A 249      11.744  48.430  18.909  1.00 38.56           C
ATOM   1531  CD2 PHE A 249      13.661  49.392  19.924  1.00 37.21           C
ATOM   1532  CE1 PHE A 249      11.959  47.262  19.591  1.00 42.01           C
ATOM   1533  CE2 PHE A 249      13.882  48.234  20.614  1.00 39.06           C
ATOM   1534  CZ  PHE A 249      13.033  47.161  20.447  1.00 42.59           C
ATOM   1535  N   ASN A 250      13.007  52.785  15.652  1.00 28.81           N
ATOM   1536  CA  ASN A 250      12.491  53.833  14.776  1.00 29.97           C
ATOM   1537  C   ASN A 250      12.250  53.298  13.364  1.00 29.57           C
ATOM   1538  O   ASN A 250      13.137  52.696  12.760  1.00 27.70           O
ATOM   1539  CB  ASN A 250      13.472  55.005  14.760  1.00 29.89           C
ATOM   1540  CG  ASN A 250      12.897  56.245  14.106  1.00 31.27           C
ATOM   1541  OD1 ASN A 250      12.097  56.161  13.181  1.00 33.42           O
ATOM   1542  ND2 ASN A 250      13.315  57.416  14.586  1.00 31.82           N
ATOM   1543  N   HIS A 251      11.045  53.530  12.827  1.00 26.74           N
ATOM   1544  CA  HIS A 251      10.672  52.997  11.524  1.00 27.41           C
ATOM   1545  C   HIS A 251      11.443  53.559  10.329  1.00 28.31           C
ATOM   1546  O   HIS A 251      11.476  52.943   9.260  1.00 24.03           O
ATOM   1547  CB  HIS A 251       9.156  53.101  11.328  1.00 33.87           C
ATOM   1548  CG  HIS A 251       8.388  52.162  12.195  1.00 33.56           C
ATOM   1549  ND1 HIS A 251       7.100  51.754  11.916  1.00 37.08           N
ATOM   1550  CD2 HIS A 251       8.746  51.522  13.336  1.00 33.89           C
ATOM   1551  CE1 HIS A 251       6.691  50.915  12.853  1.00 35.81           C
ATOM   1552  NE2 HIS A 251       7.669  50.753  13.727  1.00 37.17           N
ATOM   1553  N   ARG A 252      12.103  54.702  10.517  1.00 25.89           N
ATOM   1554  CA  ARG A 252      12.837  55.330   9.430  1.00 27.95           C
ATOM   1555  C   ARG A 252      13.926  54.429   8.849  1.00 23.39           C
ATOM   1556  O   ARG A 252      14.289  54.568   7.683  1.00 27.58           O
ATOM   1557  CB  ARG A 252      13.455  56.654   9.873  1.00 29.30           C
ATOM   1558  CG  ARG A 252      14.471  56.530  10.992  1.00 29.38           C
ATOM   1559  CD  ARG A 252      15.065  57.916  11.314  1.00 32.00           C
ATOM   1560  NE  ARG A 252      15.999  57.879  12.438  1.00 31.71           N
ATOM   1561  CZ  ARG A 252      16.700  58.931  12.851  1.00 29.16           C
ATOM   1562  NH1 ARG A 252      16.577  60.097  12.232  1.00 30.89           N
ATOM   1563  NH2 ARG A 252      17.518  58.809  13.882  1.00 27.83           N
ATOM   1564  N   TRP A 253      14.437  53.489   9.652  1.00 23.12           N
ATOM   1565  CA  TRP A 253      15.480  52.583   9.136  1.00 22.51           C
ATOM   1566  C   TRP A 253      14.972  51.524   8.167  1.00 21.88           C
ATOM   1567  O   TRP A 253      15.731  51.034   7.343  1.00 18.08           O
ATOM   1568  CB  TRP A 253      16.191  51.867  10.277  1.00 21.68           C
ATOM   1569  CG  TRP A 253      16.910  52.811  11.174  1.00 22.59           C
ATOM   1570  CD1 TRP A 253      16.427  53.411  12.293  1.00 27.23           C
ATOM   1571  CD2 TRP A 253      18.237  53.288  10.990  1.00 23.07           C
ATOM   1572  NE1 TRP A 253      17.400  54.229  12.842  1.00 24.98           N
ATOM   1573  CE2 TRP A 253      18.515  54.165  12.051  1.00 24.52           C
ATOM   1574  CE3 TRP A 253      19.227  53.049  10.032  1.00 21.98           C
ATOM   1575  CZ2 TRP A 253      19.741  54.814  12.181  1.00 22.98           C
ATOM   1576  CZ3 TRP A 253      20.449  53.689  10.164  1.00 24.36           C
ATOM   1577  CH2 TRP A 253      20.693  54.543  11.238  1.00 21.55           C
ATOM   1578  N   TRP A 254      13.687  51.182   8.274  1.00 21.60           N
ATOM   1579  CA  TRP A 254      13.167  49.956   7.673  1.00 22.62           C
ATOM   1580  C   TRP A 254      12.370  50.187   6.384  1.00 21.82           C
ATOM   1581  O   TRP A 254      11.229  50.682   6.444  1.00 21.07           O
ATOM   1582  CB  TRP A 254      12.296  49.206   8.700  1.00 19.91           C
ATOM   1583  CG  TRP A 254      12.982  48.932  10.020  1.00 21.51           C
ATOM   1584  CD1 TRP A 254      13.129  49.810  11.077  1.00 20.94           C
ATOM   1585  CD2 TRP A 254      13.625  47.707  10.432  1.00 20.86           C
ATOM   1586  NE1 TRP A 254      13.816  49.209  12.093  1.00 20.66           N
ATOM   1587  CE2 TRP A 254      14.131  47.922  11.739  1.00 18.97           C
ATOM   1588  CE3 TRP A 254      13.815  46.457   9.831  1.00 19.18           C
ATOM   1589  CZ2 TRP A 254      14.831  46.940  12.444  1.00 21.29           C
ATOM   1590  CZ3 TRP A 254      14.502  45.461  10.553  1.00 20.28           C
ATOM   1591  CH2 TRP A 254      14.996  45.713  11.848  1.00 18.30           C
ATOM   1592  N   GLY A 255      12.968  49.840   5.239  1.00 18.58           N
ATOM   1593  CA  GLY A 255      12.363  50.013   3.925  1.00 21.47           C
ATOM   1594  C   GLY A 255      11.580  48.830   3.387  1.00 17.78           C
ATOM   1595  O   GLY A 255      11.383  47.828   4.071  1.00 19.61           O
ATOM   1596  N   GLY A 256      11.111  48.957   2.153  1.00 18.76           N
ATOM   1597  CA  GLY A 256      10.360  47.892   1.517  1.00 19.42           C
ATOM   1598  C   GLY A 256       9.064  47.629   2.258  1.00 21.87           C
ATOM   1599  O   GLY A 256       8.571  48.487   3.001  1.00 23.35           O
ATOM   1600  N   GLN A 257       8.499  46.436   2.075  1.00 16.78           N
ATOM   1601  CA  GLN A 257       7.232  46.119   2.710  1.00 18.64           C
ATOM   1602  C   GLN A 257       7.292  44.669   3.196  1.00 15.68           C
ATOM   1603  O   GLN A 257       7.198  43.745   2.388  1.00 16.73           O
ATOM   1604  CB  GLN A 257       6.092  46.297   1.709  1.00 20.67           C
ATOM   1605  CG  GLN A 257       4.709  46.100   2.324  1.00 22.65           C
ATOM   1606  CD  GLN A 257       3.614  46.206   1.279  1.00 24.83           C
ATOM   1607  OE1 GLN A 257       3.197  47.313   0.904  1.00 33.56           O
ATOM   1608  NE2 GLN A 257       3.147  45.069   0.796  1.00 20.89           N
ATOM   1609  N   PRO A 258       7.491  44.492   4.506  1.00 18.74           N
ATOM   1610  CA  PRO A 258       7.698  43.152   5.056  1.00 16.71           C
ATOM   1611  C   PRO A 258       6.376  42.361   5.006  1.00 18.32           C
ATOM   1612  O   PRO A 258       5.283  42.955   4.915  1.00 19.48           O
ATOM   1613  CB  PRO A 258       8.139  43.422   6.478  1.00 16.34           C
ATOM   1614  CG  PRO A 258       7.541  44.798   6.835  1.00 15.96           C
ATOM   1615  CD  PRO A 258       7.625  45.552   5.526  1.00 19.01           C
ATOM   1616  N   LEU A 259       6.478  41.035   5.065  1.00 16.05           N
ATOM   1617  CA  LEU A 259       5.327  40.164   4.865  1.00 19.33           C
ATOM   1618  C   LEU A 259       4.131  40.511   5.749  1.00 19.29           C
ATOM   1619  O   LEU A 259       2.964  40.425   5.288  1.00 21.76           O
ATOM   1620  CB  LEU A 259       5.741  38.710   5.079  1.00 20.75           C
ATOM   1621  CG  LEU A 259       4.634  37.686   4.810  1.00 20.78           C
ATOM   1622  CD1 LEU A 259       4.314  37.651   3.328  1.00 19.08           C
ATOM   1623  CD2 LEU A 259       5.080  36.319   5.309  1.00 19.20           C
ATOM   1624  N   TRP A 260       4.375  40.877   7.004  1.00 18.37           N
ATOM   1625  CA  TRP A 260       3.247  41.176   7.895  1.00 20.02           C
ATOM   1626  C   TRP A 260       2.443  42.396   7.445  1.00 23.34           C
ATOM   1627  O   TRP A 260       1.207  42.413   7.578  1.00 23.84           O
ATOM   1628  CB  TRP A 260       3.667  41.295   9.364  1.00 18.92           C
ATOM   1629  CG  TRP A 260       4.770  42.294   9.648  1.00 21.29           C
ATOM   1630  CD1 TRP A 260       4.627  43.590  10.049  1.00 20.89           C
ATOM   1631  CD2 TRP A 260       6.188  42.043   9.592  1.00 20.57           C
ATOM   1632  NE1 TRP A 260       5.872  44.173  10.242  1.00 23.77           N
ATOM   1633  CE2 TRP A 260       6.841  43.246   9.963  1.00 19.61           C
ATOM   1634  CE3 TRP A 260       6.964  40.932   9.255  1.00 21.95           C
ATOM   1635  CZ2 TRP A 260       8.226  43.357  10.017  1.00 21.50           C
ATOM   1636  CZ3 TRP A 260       8.341  41.043   9.301  1.00 16.59           C
ATOM   1637  CH2 TRP A 260       8.958  42.250   9.689  1.00 18.66           C
ATOM   1638  N   ILE A 261       3.129  43.411   6.914  1.00 19.26           N
ATOM   1639  CA  ILE A 261       2.423  44.573   6.368  1.00 21.52           C
ATOM   1640  C   ILE A 261       1.697  44.212   5.072  1.00 23.64           C
ATOM   1641  O   ILE A 261       0.555  44.622   4.841  1.00 25.28           O
ATOM   1642  CB  ILE A 261       3.381  45.750   6.121  1.00 20.58           C
ATOM   1643  CG1 ILE A 261       4.022  46.186   7.432  1.00 24.94           C
ATOM   1644  CG2 ILE A 261       2.655  46.888   5.401  1.00 22.30           C
ATOM   1645  CD1 ILE A 261       3.040  46.632   8.489  1.00 26.94           C
ATOM   1646  N   THR A 262       2.343  43.423   4.228  1.00 22.87           N
ATOM   1647  CA  THR A 262       1.724  43.001   2.992  1.00 20.04           C
ATOM   1648  C   THR A 262       0.437  42.219   3.316  1.00 26.93           C
ATOM   1649  O   THR A 262      -0.607  42.402   2.690  1.00 26.21           O
ATOM   1650  CB  THR A 262       2.663  42.079   2.221  1.00 19.64           C
ATOM   1651  OG1 THR A 262       3.856  42.801   1.855  1.00 18.88           O
ATOM   1652  CG2 THR A 262       2.004  41.601   0.967  1.00 19.92           C
ATOM   1653  N   ALA A 263       0.532  41.333   4.303  1.00 21.48           N
ATOM   1654  CA  ALA A 263      -0.623  40.538   4.722  1.00 22.95           C
ATOM   1655  C   ALA A 263      -1.723  41.475   5.192  1.00 26.40           C
ATOM   1656  O   ALA A 263      -2.868  41.422   4.701  1.00 27.54           O
ATOM   1657  CB  ALA A 263      -0.214  39.563   5.866  1.00 21.39           C
ATOM   1658  N   THR A 264      -1.378  42.352   6.131  1.00 23.12           N
ATOM   1659  CA  THR A 264      -2.362  43.241   6.738  1.00 30.10           C
ATOM   1660  C   THR A 264      -3.054  44.162   5.735  1.00 30.19           C
ATOM   1661  O   THR A 264      -4.281  44.355   5.802  1.00 28.91           O
ATOM   1662  CB  THR A 264      -1.732  44.101   7.839  1.00 29.84           C
ATOM   1663  OG1 THR A 264      -1.305  43.259   8.919  1.00 32.34           O
ATOM   1664  CG2 THR A 264      -2.763  45.087   8.357  1.00 34.73           C
ATOM   1665  N   LYS A 265      -2.281  44.732   4.813  1.00 27.77           N
ATOM   1666  CA  LYS A 265      -2.848  45.610   3.796  1.00 29.99           C
ATOM   1667  C   LYS A 265      -3.816  44.875   2.862  1.00 29.62           C
ATOM   1668  O   LYS A 265      -4.730  45.476   2.295  1.00 33.47           O
ATOM   1669  CB  LYS A 265      -1.742  46.327   3.008  1.00 31.00           C
ATOM   1670  CG  LYS A 265      -1.187  47.537   3.738  1.00 34.47           C
ATOM   1671  CD  LYS A 265      -0.196  48.302   2.878  1.00 44.06           C
ATOM   1672  CE  LYS A 265      -0.239  49.797   3.182  1.00 46.64           C
ATOM   1673  NZ  LYS A 265       0.189  50.111   4.573  1.00 49.64           N
ATOM   1674  N   GLN A 266      -3.632  43.575   2.713  1.00 25.12           N
ATOM   1675  CA  GLN A 266      -4.532  42.781   1.899  1.00 29.03           C
ATOM   1676  C   GLN A 266      -5.566  42.015   2.729  1.00 23.68           C
ATOM   1677  O   GLN A 266      -6.171  41.061   2.255  1.00 27.42           O
ATOM   1678  CB  GLN A 266      -3.719  41.860   0.994  1.00 25.38           C
ATOM   1679  CG  GLN A 266      -2.939  42.689  -0.019  1.00 25.66           C
ATOM   1680  CD  GLN A 266      -2.005  41.887  -0.872  1.00 26.15           C
ATOM   1681  OE1 GLN A 266      -2.363  40.841  -1.411  1.00 28.91           O
ATOM   1682  NE2 GLN A 266      -0.780  42.390  -1.031  1.00 27.14           N
ATOM   1683  N   GLY A 267      -5.766  42.454   3.968  1.00 26.78           N
ATOM   1684  CA  GLY A 267      -6.806  41.894   4.815  1.00 28.02           C
ATOM   1685  C   GLY A 267      -6.538  40.472   5.273  1.00 31.58           C
ATOM   1686  O   GLY A 267      -7.468  39.721   5.541  1.00 27.71           O
ATOM   1687  N   VAL A 268      -5.259  40.104   5.365  1.00 28.05           N
ATOM   1688  CA  VAL A 268      -4.877  38.830   5.960  1.00 25.57           C
ATOM   1689  C   VAL A 268      -4.174  39.090   7.289  1.00 26.57           C
ATOM   1690  O   VAL A 268      -3.222  39.869   7.372  1.00 26.57           O
ATOM   1691  CB  VAL A 268      -3.960  38.019   5.039  1.00 27.87           C
ATOM   1692  CG1 VAL A 268      -3.411  36.805   5.772  1.00 25.05           C
ATOM   1693  CG2 VAL A 268      -4.694  37.617   3.761  1.00 27.22           C
ATOM   1694  N   ARG A 269      -4.658  38.457   8.345  1.00 22.77           N
ATOM   1695  CA  ARG A 269      -4.172  38.799   9.669  1.00 24.07           C
ATOM   1696  C   ARG A 269      -2.879  38.053  10.002  1.00 24.54           C
ATOM   1697  O   ARG A 269      -2.750  36.882   9.686  1.00 22.88           O
ATOM   1698  CB  ARG A 269      -5.226  38.514  10.720  1.00 29.09           C
ATOM   1699  CG  ARG A 269      -4.715  38.832  12.111  1.00 31.30           C
ATOM   1700  CD  ARG A 269      -5.853  38.971  13.096  1.00 37.55           C
ATOM   1701  NE  ARG A 269      -5.636  40.101  13.994  1.00 46.95           N
ATOM   1702  CZ  ARG A 269      -6.367  40.326  15.079  1.00 45.45           C
ATOM   1703  NH1 ARG A 269      -7.349  39.492  15.399  1.00 40.59           N
ATOM   1704  NH2 ARG A 269      -6.112  41.378  15.843  1.00 50.71           N
ATOM   1705  N   ALA A 270      -1.945  38.742  10.655  1.00 25.67           N
ATOM   1706  CA  ALA A 270      -0.653  38.146  11.017  1.00 24.84           C
ATOM   1707  C   ALA A 270      -0.467  38.083  12.525  1.00 24.47           C
ATOM   1708  O   ALA A 270      -0.855  39.002  13.226  1.00 27.35           O
ATOM   1709  CB  ALA A 270       0.480  38.968  10.392  1.00 25.67           C
ATOM   1710  N   GLY A 271       0.118  36.996  13.035  1.00 23.25           N
ATOM   1711  CA  GLY A 271       0.615  36.960  14.396  1.00 21.08           C
ATOM   1712  C   GLY A 271       1.861  37.844  14.472  1.00 30.13           C
ATOM   1713  O   GLY A 271       2.245  38.434  13.459  1.00 28.16           O
ATOM   1714  N   THR A 272       2.498  37.919  15.638  1.00 28.49           N
ATOM   1715  CA  THR A 272       3.695  38.757  15.809  1.00 25.14           C
ATOM   1716  C   THR A 272       4.889  38.207  15.018  1.00 28.85           C
ATOM   1717  O   THR A 272       5.046  36.997  14.858  1.00 27.08           O
ATOM   1718  CB  THR A 272       4.103  38.883  17.285  1.00 33.87           C
ATOM   1719  OG1 THR A 272       5.064  39.945  17.438  1.00 29.92           O
ATOM   1720  CG2 THR A 272       4.718  37.577  17.787  1.00 31.67           C
ATOM   1721  N   PHE A 273       5.727  39.098  14.497  1.00 26.69           N
ATOM   1722  CA  PHE A 273       6.958  38.632  13.870  1.00 22.83           C
ATOM   1723  C   PHE A 273       8.121  39.073  14.735  1.00 30.20           C
ATOM   1724  O   PHE A 273       9.285  39.016  14.316  1.00 34.93           O
ATOM   1725  CB  PHE A 273       7.087  39.169  12.453  1.00 27.60           C
ATOM   1726  CG  PHE A 273       6.376  38.333  11.418  1.00 23.93           C
ATOM   1727  CD1 PHE A 273       5.008  38.152  11.486  1.00 30.08           C
ATOM   1728  CD2 PHE A 273       7.082  37.741  10.388  1.00 23.80           C
ATOM   1729  CE1 PHE A 273       4.355  37.385  10.533  1.00 22.86           C
ATOM   1730  CE2 PHE A 273       6.442  36.980   9.427  1.00 25.84           C
ATOM   1731  CZ  PHE A 273       5.061  36.818   9.492  1.00 25.67           C
ATOM   1732  N   PHE A 274       7.790  39.517  15.945  1.00 27.32           N
ATOM   1733  CA  PHE A 274       8.802  39.942  16.900  1.00 29.03           C
ATOM   1734  C   PHE A 274       8.509  39.303  18.230  1.00 31.27           C
ATOM   1735  O   PHE A 274       7.365  39.307  18.684  1.00 30.50           O
ATOM   1736  CB  PHE A 274       8.829  41.465  17.028  1.00 26.29           C
ATOM   1737  N   TRP A 275       9.538  38.747  18.861  1.00 26.29           N
ATOM   1738  CA  TRP A 275       9.376  38.182  20.191  1.00 27.25           C
ATOM   1739  C   TRP A 275      10.398  38.826  21.103  1.00 28.55           C
ATOM   1740  O   TRP A 275      11.556  38.957  20.721  1.00 28.34           O
ATOM   1741  CB  TRP A 275       9.615  36.672  20.156  1.00 28.45           C
ATOM   1742  CG  TRP A 275       8.585  35.917  19.353  1.00 26.88           C
ATOM   1743  CD1 TRP A 275       8.694  35.499  18.058  1.00 24.72           C
ATOM   1744  CD2 TRP A 275       7.298  35.481  19.811  1.00 26.42           C
ATOM   1745  NE1 TRP A 275       7.556  34.825  17.682  1.00 24.44           N
ATOM   1746  CE2 TRP A 275       6.679  34.809  18.735  1.00 21.25           C
ATOM   1747  CE3 TRP A 275       6.603  35.599  21.015  1.00 25.71           C
ATOM   1748  CZ2 TRP A 275       5.392  34.255  18.833  1.00 25.01           C
ATOM   1749  CZ3 TRP A 275       5.321  35.045  21.112  1.00 25.82           C
ATOM   1750  CH2 TRP A 275       4.740  34.380  20.029  1.00 25.83           C
ATOM   1751  N   SER A 276       9.967  39.233  22.294  1.00 32.36           N
ATOM   1752  CA  SER A 276      10.871  39.803  23.288  1.00 32.04           C
ATOM   1753  C   SER A 276      11.833  38.733  23.764  1.00 33.24           C
ATOM   1754  O   SER A 276      11.449  37.583  23.967  1.00 30.57           O
ATOM   1755  CB  SER A 276      10.100  40.364  24.485  1.00 38.17           C
ATOM   1756  OG  SER A 276       9.690  41.696  24.240  1.00 46.20           O
ATOM   1757  N   VAL A 277      13.090  39.123  23.949  1.00 34.43           N
ATOM   1758  CA  VAL A 277      14.116  38.182  24.351  1.00 33.86           C
ATOM   1759  C   VAL A 277      13.784  37.517  25.681  1.00 36.19           C
ATOM   1760  O   VAL A 277      14.233  36.407  25.947  1.00 40.42           O
ATOM   1761  CB  VAL A 277      15.495  38.870  24.456  1.00 37.07           C
ATOM   1762  CG1 VAL A 277      15.795  39.642  23.170  1.00 42.37           C
ATOM   1763  CG2 VAL A 277      15.543  39.784  25.668  1.00 38.85           C
ATOM   1764  N   SER A 278      12.978  38.180  26.498  1.00 35.93           N
ATOM   1765  CA  SER A 278      12.670  37.658  27.828  1.00 39.48           C
ATOM   1766  C   SER A 278      11.618  36.550  27.817  1.00 37.93           C
ATOM   1767  O   SER A 278      11.333  35.955  28.858  1.00 42.56           O
ATOM   1768  CB  SER A 278      12.195  38.789  28.738  1.00 40.63           C
ATOM   1769  OG  SER A 278      10.848  39.137  28.435  1.00 45.58           O
ATOM   1770  N   ILE A 279      11.029  36.277  26.659  1.00 33.41           N
ATOM   1771  CA  ILE A 279       9.940  35.311  26.590  1.00 31.69           C
ATOM   1772  C   ILE A 279      10.458  33.949  26.148  1.00 29.84           C
ATOM   1773  O   ILE A 279      10.924  33.795  25.022  1.00 27.34           O
ATOM   1774  CB  ILE A 279       8.830  35.775  25.641  1.00 33.53           C
ATOM   1775  CG1 ILE A 279       8.253  37.101  26.130  1.00 36.25           C
ATOM   1776  CG2 ILE A 279       7.733  34.722  25.553  1.00 28.13           C
ATOM   1777  CD1 ILE A 279       7.174  37.650  25.266  1.00 32.58           C
ATOM   1778  N   PRO A 280      10.381  32.954  27.036  1.00 28.35           N
ATOM   1779  CA  PRO A 280      11.005  31.664  26.717  1.00 28.78           C
ATOM   1780  C   PRO A 280      10.378  31.002  25.486  1.00 26.30           C
ATOM   1781  O   PRO A 280       9.225  31.255  25.157  1.00 24.00           O
ATOM   1782  CB  PRO A 280      10.722  30.820  27.961  1.00 30.42           C
ATOM   1783  CG  PRO A 280       9.488  31.420  28.555  1.00 30.96           C
ATOM   1784  CD  PRO A 280       9.552  32.894  28.258  1.00 26.47           C
ATOM   1785  N   HIS A 281      11.130  30.133  24.821  1.00 24.69           N
ATOM   1786  CA  HIS A 281      10.642  29.530  23.587  1.00 24.62           C
ATOM   1787  C   HIS A 281       9.343  28.762  23.755  1.00 23.43           C
ATOM   1788  O   HIS A 281       8.472  28.806  22.883  1.00 21.78           O
ATOM   1789  CB  HIS A 281      11.702  28.606  23.003  1.00 25.16           C
ATOM   1790  CG  HIS A 281      12.897  29.336  22.494  1.00 27.40           C
ATOM   1791  ND1 HIS A 281      13.930  28.707  21.834  1.00 29.99           N
ATOM   1792  CD2 HIS A 281      13.220  30.651  22.533  1.00 25.67           C
ATOM   1793  CE1 HIS A 281      14.844  29.601  21.500  1.00 27.66           C
ATOM   1794  NE2 HIS A 281      14.436  30.788  21.904  1.00 27.60           N
ATOM   1795  N   GLU A 282       9.214  28.067  24.878  1.00 24.18           N
ATOM   1796  CA  GLU A 282       8.005  27.283  25.160  1.00 25.43           C
ATOM   1797  C   GLU A 282       6.747  28.155  25.193  1.00 26.08           C
ATOM   1798  O   GLU A 282       5.690  27.737  24.718  1.00 24.35           O
ATOM   1799  CB  GLU A 282       8.155  26.541  26.478  1.00 25.71           C
ATOM   1800  CG  GLU A 282       9.290  25.516  26.484  1.00 26.64           C
ATOM   1801  CD  GLU A 282      10.619  26.078  26.951  1.00 28.74           C
ATOM   1802  OE1 GLU A 282      10.840  27.312  26.928  1.00 26.96           O
ATOM   1803  OE2 GLU A 282      11.468  25.261  27.346  1.00 31.26           O
ATOM   1804  N   ARG A 283       6.885  29.348  25.757  1.00 25.32           N
ATOM   1805  CA  ARG A 283       5.810  30.336  25.813  1.00 23.61           C
ATOM   1806  C   ARG A 283       5.506  30.877  24.421  1.00 27.34           C
ATOM   1807  O   ARG A 283       4.346  31.100  24.074  1.00 23.65           O
ATOM   1808  CB  ARG A 283       6.177  31.471  26.764  1.00 27.91           C
ATOM   1809  CG  ARG A 283       5.183  32.641  26.822  1.00 29.40           C
ATOM   1810  CD  ARG A 283       3.800  32.230  27.313  1.00 31.76           C
ATOM   1811  NE  ARG A 283       3.820  31.610  28.643  1.00 30.27           N
ATOM   1812  CZ  ARG A 283       2.840  30.836  29.099  1.00 33.86           C
ATOM   1813  NH1 ARG A 283       1.787  30.597  28.326  1.00 32.56           N
ATOM   1814  NH2 ARG A 283       2.919  30.290  30.314  1.00 33.18           N
ATOM   1815  N   ARG A 284       6.538  31.100  23.615  1.00 21.96           N
ATOM   1816  CA  ARG A 284       6.302  31.495  22.233  1.00 21.25           C
ATOM   1817  C   ARG A 284       5.454  30.476  21.498  1.00 22.43           C
ATOM   1818  O   ARG A 284       4.547  30.840  20.754  1.00 23.30           O
ATOM   1819  CB  ARG A 284       7.621  31.712  21.483  1.00 22.20           C
ATOM   1820  CG  ARG A 284       8.528  32.736  22.158  1.00 20.28           C
ATOM   1821  CD  ARG A 284       9.915  32.807  21.451  1.00 21.79           C
ATOM   1822  NE  ARG A 284      10.773  33.655  22.260  1.00 22.81           N
ATOM   1823  CZ  ARG A 284      11.919  34.189  21.878  1.00 27.26           C
ATOM   1824  NH1 ARG A 284      12.417  33.953  20.670  1.00 22.99           N
ATOM   1825  NH2 ARG A 284      12.583  34.957  22.726  1.00 30.66           N
ATOM   1826  N   ILE A 285       5.780  29.202  21.668  1.00 21.08           N
ATOM   1827  CA  ILE A 285       5.023  28.124  21.035  1.00 21.27           C
ATOM   1828  C   ILE A 285       3.586  28.050  21.578  1.00 21.12           C
ATOM   1829  O   ILE A 285       2.641  27.926  20.803  1.00 21.56           O
ATOM   1830  CB  ILE A 285       5.737  26.766  21.214  1.00 22.94           C
ATOM   1831  CG1 ILE A 285       7.068  26.788  20.453  1.00 19.94           C
ATOM   1832  CG2 ILE A 285       4.864  25.603  20.759  1.00 22.31           C
ATOM   1833  CD1 ILE A 285       6.969  26.990  18.983  1.00 19.23           C
ATOM   1834  N   LEU A 286       3.437  28.118  22.893  1.00 22.05           N
ATOM   1835  CA  LEU A 286       2.086  28.066  23.487  1.00 23.21           C
ATOM   1836  C   LEU A 286       1.228  29.232  22.990  1.00 23.27           C
ATOM   1837  O   LEU A 286       0.013  29.090  22.774  1.00 22.55           O
ATOM   1838  CB  LEU A 286       2.177  28.071  25.005  1.00 25.61           C
ATOM   1839  CG  LEU A 286       2.656  26.738  25.573  1.00 28.53           C
ATOM   1840  CD1 LEU A 286       2.936  26.842  27.067  1.00 30.72           C
ATOM   1841  CD2 LEU A 286       1.648  25.654  25.264  1.00 28.68           C
ATOM   1842  N   THR A 287       1.869  30.378  22.804  1.00 23.24           N
ATOM   1843  CA  THR A 287       1.169  31.576  22.355  1.00 22.00           C
ATOM   1844  C   THR A 287       0.676  31.370  20.945  1.00 23.37           C
ATOM   1845  O   THR A 287      -0.480  31.650  20.650  1.00 22.60           O
ATOM   1846  CB  THR A 287       2.041  32.830  22.473  1.00 23.00           C
ATOM   1847  OG1 THR A 287       2.337  33.065  23.856  1.00 27.17           O
ATOM   1848  CG2 THR A 287       1.320  34.051  21.878  1.00 23.95           C
ATOM   1849  N   ILE A 288       1.530  30.852  20.063  1.00 21.49           N
ATOM   1850  CA  ILE A 288       1.103  30.573  18.699  1.00 18.23           C
ATOM   1851  C   ILE A 288      -0.067  29.599  18.692  1.00 20.18           C
ATOM   1852  O   ILE A 288      -1.051  29.810  17.991  1.00 22.08           O
ATOM   1853  CB  ILE A 288       2.289  30.022  17.846  1.00 17.78           C
ATOM   1854  CG1 ILE A 288       3.266  31.176  17.590  1.00 16.06           C
ATOM   1855  CG2 ILE A 288       1.804  29.432  16.523  1.00 18.10           C
ATOM   1856  CD1 ILE A 288       4.674  30.706  17.151  1.00 18.48           C
ATOM   1857  N   LEU A 289       0.025  28.548  19.496  1.00 22.48           N
ATOM   1858  CA  LEU A 289      -1.041  27.556  19.525  1.00 22.15           C
ATOM   1859  C   LEU A 289      -2.340  28.172  20.063  1.00 24.13           C
ATOM   1860  O   LEU A 289      -3.426  27.862  19.575  1.00 26.34           O
ATOM   1861  CB  LEU A 289      -0.616  26.326  20.341  1.00 23.99           C
ATOM   1862  CG  LEU A 289       0.481  25.442  19.719  1.00 19.77           C
ATOM   1863  CD1 LEU A 289       1.039  24.515  20.753  1.00 23.00           C
ATOM   1864  CD2 LEU A 289       0.005  24.690  18.484  1.00 24.56           C
ATOM   1865  N   GLN A 290      -2.209  29.069  21.033  1.00 23.19           N
ATOM   1866  CA  GLN A 290      -3.361  29.776  21.598  1.00 28.49           C
ATOM   1867  C   GLN A 290      -4.009  30.635  20.524  1.00 28.48           C
ATOM   1868  O   GLN A 290      -5.230  30.644  20.386  1.00 26.98           O
ATOM   1869  CB  GLN A 290      -2.930  30.649  22.771  1.00 29.40           C
ATOM   1870  CG  GLN A 290      -4.070  31.280  23.524  1.00 36.53           C
ATOM   1871  CD  GLN A 290      -4.744  30.284  24.437  1.00 46.50           C
ATOM   1872  OE1 GLN A 290      -5.704  29.606  24.046  1.00 46.68           O
ATOM   1873  NE2 GLN A 290      -4.232  30.165  25.659  1.00 49.02           N
ATOM   1874  N   TRP A 291      -3.207  31.363  19.753  1.00 23.17           N
ATOM   1875  CA  TRP A 291      -3.780  32.176  18.694  1.00 24.72           C
ATOM   1876  C   TRP A 291      -4.510  31.322  17.648  1.00 24.61           C
ATOM   1877  O   TRP A 291      -5.486  31.760  17.062  1.00 27.74           O
ATOM   1878  CB  TRP A 291      -2.713  33.037  17.994  1.00 20.28           C
ATOM   1879  CG  TRP A 291      -2.141  34.155  18.816  1.00 23.65           C
ATOM   1880  CD1 TRP A 291      -2.762  34.858  19.824  1.00 27.21           C
ATOM   1881  CD2 TRP A 291      -0.841  34.735  18.668  1.00 23.19           C
ATOM   1882  NE1 TRP A 291      -1.915  35.831  20.319  1.00 26.69           N
ATOM   1883  CE2 TRP A 291      -0.730  35.776  19.627  1.00 24.73           C
ATOM   1884  CE3 TRP A 291       0.250  34.470  17.829  1.00 23.84           C
ATOM   1885  CZ2 TRP A 291       0.423  36.561  19.755  1.00 23.27           C
ATOM   1886  CZ3 TRP A 291       1.401  35.260  17.958  1.00 23.76           C
ATOM   1887  CH2 TRP A 291       1.481  36.280  18.919  1.00 22.98           C
ATOM   1888  N   LEU A 292      -3.999  30.123  17.374  1.00 25.37           N
ATOM   1889  CA  LEU A 292      -4.613  29.251  16.375  1.00 25.13           C
ATOM   1890  C   LEU A 292      -5.937  28.679  16.876  1.00 26.33           C
ATOM   1891  O   LEU A 292      -6.714  28.149  16.095  1.00 25.93           O
ATOM   1892  CB  LEU A 292      -3.682  28.087  16.042  1.00 24.58           C
ATOM   1893  CG  LEU A 292      -2.570  28.444  15.059  1.00 19.00           C
ATOM   1894  CD1 LEU A 292      -1.380  27.478  15.204  1.00 25.43           C
ATOM   1895  CD2 LEU A 292      -3.090  28.484  13.624  1.00 23.67           C
ATOM   1896  N   SER A 293      -6.163  28.774  18.186  1.00 27.69           N
ATOM   1897  CA  SER A 293      -7.401  28.288  18.788  1.00 29.30           C
ATOM   1898  C   SER A 293      -8.438  29.396  18.899  1.00 29.42           C
ATOM   1899  O   SER A 293      -9.549  29.168  19.390  1.00 30.71           O
ATOM   1900  CB  SER A 293      -7.122  27.717  20.180  1.00 33.90           C
ATOM   1901  OG  SER A 293      -6.158  26.683  20.112  1.00 37.67           O
ATOM   1902  N   LEU A 294      -8.081  30.598  18.466  1.00 29.42           N
ATOM   1903  CA  LEU A 294      -8.984  31.740  18.566  1.00 27.21           C
ATOM   1904  C   LEU A 294     -10.218  31.579  17.681  1.00 28.76           C
ATOM   1905  O   LEU A 294     -10.233  30.757  16.773  1.00 28.14           O
ATOM   1906  CB  LEU A 294      -8.272  33.027  18.166  1.00 31.27           C
ATOM   1907  CG  LEU A 294      -7.265  33.646  19.124  1.00 27.97           C
ATOM   1908  CD1 LEU A 294      -6.551  34.801  18.410  1.00 28.36           C
ATOM   1909  CD2 LEU A 294      -7.975  34.144  20.392  1.00 33.95           C
ATOM   1910  N   PRO A 295     -11.262  32.388  17.951  1.00 29.29           N
ATOM   1911  CA  PRO A 295     -12.461  32.429  17.103  1.00 31.20           C
ATOM   1912  C   PRO A 295     -12.115  32.701  15.643  1.00 29.27           C
ATOM   1913  O   PRO A 295     -11.145  33.418  15.334  1.00 27.90           O
ATOM   1914  CB  PRO A 295     -13.265  33.602  17.703  1.00 28.89           C
ATOM   1915  CG  PRO A 295     -12.881  33.588  19.151  1.00 35.41           C
ATOM   1916  CD  PRO A 295     -11.390  33.248  19.133  1.00 27.58           C
ATOM   1917  N   ASP A 296     -12.889  32.110  14.737  1.00 29.44           N
ATOM   1918  CA  ASP A 296     -12.677  32.316  13.305  1.00 28.29           C
ATOM   1919  C   ASP A 296     -12.421  33.788  12.958  1.00 33.40           C
ATOM   1920  O   ASP A 296     -11.625  34.082  12.074  1.00 29.90           O
ATOM   1921  CB  ASP A 296     -13.877  31.815  12.480  1.00 34.09           C
ATOM   1922  CG  ASP A 296     -13.943  30.298  12.383  1.00 38.95           C
ATOM   1923  OD1 ASP A 296     -12.919  29.608  12.600  1.00 35.56           O
ATOM   1924  OD2 ASP A 296     -15.042  29.787  12.069  1.00 37.06           O
ATOM   1925  N   ASN A 297     -13.087  34.712  13.656  1.00 27.81           N
ATOM   1926  CA  ASN A 297     -12.974  36.120  13.287  1.00 25.51           C
ATOM   1927  C   ASN A 297     -11.799  36.829  13.940  1.00 27.29           C
ATOM   1928  O   ASN A 297     -11.633  38.041  13.787  1.00 30.38           O
ATOM   1929  CB  ASN A 297     -14.284  36.878  13.556  1.00 27.56           C
ATOM   1930  CG  ASN A 297     -14.607  36.995  15.033  1.00 27.25           C
ATOM   1931  OD1 ASN A 297     -14.012  36.309  15.889  1.00 28.88           O
ATOM   1932  ND2 ASN A 297     -15.555  37.875  15.358  1.00 25.77           N
ATOM   1933  N   GLU A 298     -10.979  36.092  14.669  1.00 26.01           N
ATOM   1934  CA  GLU A 298      -9.811  36.704  15.302  1.00 28.51           C
ATOM   1935  C   GLU A 298      -8.519  36.030  14.832  1.00 31.48           C
ATOM   1936  O   GLU A 298      -7.437  36.622  14.878  1.00 28.89           O
ATOM   1937  CB  GLU A 298      -9.916  36.604  16.832  1.00 27.81           C
ATOM   1938  CG  GLU A 298     -11.173  37.277  17.440  1.00 31.73           C
ATOM   1939  CD  GLU A 298     -11.175  37.189  18.957  1.00 39.10           C
ATOM   1940  OE1 GLU A 298     -10.073  37.060  19.516  1.00 42.47           O
ATOM   1941  OE2 GLU A 298     -12.257  37.244  19.595  1.00 40.87           O
ATOM   1942  N   ARG A 299      -8.639  34.786  14.381  1.00 22.88           N
ATOM   1943  CA  ARG A 299      -7.454  33.922  14.239  1.00 26.02           C
ATOM   1944  C   ARG A 299      -6.528  34.378  13.107  1.00 23.57           C
ATOM   1945  O   ARG A 299      -6.977  34.587  12.000  1.00 25.35           O
ATOM   1946  CB  ARG A 299      -7.937  32.493  13.970  1.00 25.70           C
ATOM   1947  CG  ARG A 299      -6.852  31.466  13.756  1.00 28.64           C
ATOM   1948  CD  ARG A 299      -7.461  30.095  13.446  1.00 23.57           C
ATOM   1949  NE  ARG A 299      -8.229  30.133  12.217  1.00 30.41           N
ATOM   1950  CZ  ARG A 299      -9.541  29.870  12.136  1.00 26.50           C
ATOM   1951  NH1 ARG A 299     -10.220  29.527  13.222  1.00 31.31           N
ATOM   1952  NH2 ARG A 299     -10.143  29.942  10.969  1.00 30.95           N
ATOM   1953  N   PRO A 300      -5.213  34.537  13.380  1.00 24.09           N
ATOM   1954  CA  PRO A 300      -4.330  34.889  12.247  1.00 22.39           C
ATOM   1955  C   PRO A 300      -4.102  33.777  11.229  1.00 21.80           C
ATOM   1956  O   PRO A 300      -4.311  32.599  11.512  1.00 21.34           O
ATOM   1957  CB  PRO A 300      -2.989  35.223  12.916  1.00 19.28           C
ATOM   1958  CG  PRO A 300      -3.291  35.496  14.322  1.00 19.40           C
ATOM   1959  CD  PRO A 300      -4.543  34.685  14.672  1.00 24.71           C
ATOM   1960  N   SER A 301      -3.652  34.176  10.038  1.00 20.56           N
ATOM   1961  CA  SER A 301      -3.337  33.236   8.968  1.00 20.78           C
ATOM   1962  C   SER A 301      -1.839  32.956   8.870  1.00 23.00           C
ATOM   1963  O   SER A 301      -1.435  31.902   8.368  1.00 21.14           O
ATOM   1964  CB  SER A 301      -3.808  33.767   7.624  1.00 24.71           C
ATOM   1965  OG  SER A 301      -5.225  33.734   7.532  1.00 30.33           O
ATOM   1966  N   VAL A 302      -1.033  33.906   9.318  1.00 20.51           N
ATOM   1967  CA  VAL A 302       0.434  33.731   9.279  1.00 20.93           C
ATOM   1968  C   VAL A 302       1.074  33.963  10.650  1.00 19.25           C
ATOM   1969  O   VAL A 302       0.662  34.859  11.404  1.00 19.63           O
ATOM   1970  CB  VAL A 302       1.090  34.607   8.177  1.00 19.92           C
ATOM   1971  CG1 VAL A 302       0.894  36.101   8.459  1.00 18.71           C
ATOM   1972  CG2 VAL A 302       2.586  34.302   8.071  1.00 19.92           C
ATOM   1973  N   TYR A 303       2.080  33.141  10.978  1.00 16.73           N
ATOM   1974  CA  TYR A 303       2.692  33.126  12.294  1.00 17.06           C
ATOM   1975  C   TYR A 303       4.191  33.002  12.065  1.00 16.97           C
ATOM   1976  O   TYR A 303       4.606  32.445  11.069  1.00 17.17           O
ATOM   1977  CB  TYR A 303       2.258  31.893  13.080  1.00 17.55           C
ATOM   1978  CG  TYR A 303       0.763  31.835  13.291  1.00 19.45           C
ATOM   1979  CD1 TYR A 303       0.212  32.283  14.476  1.00 21.34           C
ATOM   1980  CD2 TYR A 303      -0.084  31.383  12.284  1.00 16.88           C
ATOM   1981  CE1 TYR A 303      -1.164  32.269  14.683  1.00 21.57           C
ATOM   1982  CE2 TYR A 303      -1.490  31.375  12.478  1.00 20.21           C
ATOM   1983  CZ  TYR A 303      -2.000  31.805  13.696  1.00 22.66           C
ATOM   1984  OH  TYR A 303      -3.372  31.817  13.970  1.00 21.42           O
ATOM   1985  N   ALA A 304       4.960  33.542  13.001  1.00 17.88           N
ATOM   1986  CA  ALA A 304       6.418  33.388  13.001  1.00 14.48           C
ATOM   1987  C   ALA A 304       6.912  32.988  14.381  1.00 17.20           C
ATOM   1988  O   ALA A 304       6.469  33.509  15.401  1.00 17.34           O
ATOM   1989  CB  ALA A 304       7.056  34.701  12.615  1.00 19.12           C
ATOM   1990  N   PHE A 305       7.885  32.078  14.399  1.00 14.98           N
ATOM   1991  CA  PHE A 305       8.591  31.726  15.596  1.00 16.39           C
ATOM   1992  C   PHE A 305      10.050  32.028  15.262  1.00 14.14           C
ATOM   1993  O   PHE A 305      10.441  31.876  14.118  1.00 18.15           O
ATOM   1994  CB  PHE A 305       8.433  30.237  15.927  1.00 15.67           C
ATOM   1995  CG  PHE A 305       9.367  29.774  17.003  1.00 18.67           C
ATOM   1996  CD1 PHE A 305       9.014  29.855  18.349  1.00 18.44           C
ATOM   1997  CD2 PHE A 305      10.618  29.280  16.669  1.00 18.53           C
ATOM   1998  CE1 PHE A 305       9.887  29.447  19.351  1.00 22.65           C
ATOM   1999  CE2 PHE A 305      11.504  28.884  17.684  1.00 17.86           C
ATOM   2000  CZ  PHE A 305      11.138  28.958  19.001  1.00 18.67           C
ATOM   2001  N   TYR A 306      10.795  32.494  16.260  1.00 16.05           N
ATOM   2002  CA  TYR A 306      12.233  32.762  16.110  1.00 14.29           C
ATOM   2003  C   TYR A 306      12.999  32.173  17.290  1.00 15.85           C
ATOM   2004  O   TYR A 306      12.594  32.322  18.436  1.00 18.97           O
ATOM   2005  CB  TYR A 306      12.474  34.276  16.045  1.00 16.68           C
ATOM   2006  CG  TYR A 306      13.944  34.629  16.194  1.00 17.31           C
ATOM   2007  CD1 TYR A 306      14.821  34.467  15.117  1.00 17.11           C
ATOM   2008  CD2 TYR A 306      14.435  35.122  17.385  1.00 19.37           C
ATOM   2009  CE1 TYR A 306      16.186  34.785  15.252  1.00 16.25           C
ATOM   2010  CE2 TYR A 306      15.788  35.437  17.532  1.00 20.42           C
ATOM   2011  CZ  TYR A 306      16.650  35.268  16.462  1.00 21.80           C
ATOM   2012  OH  TYR A 306      17.979  35.598  16.655  1.00 19.19           O
ATOM   2013  N   SER A 307      14.144  31.546  17.006  1.00 15.93           N
ATOM   2014  CA  SER A 307      15.045  31.043  18.027  1.00 16.96           C
ATOM   2015  C   SER A 307      16.419  31.626  17.797  1.00 14.47           C
ATOM   2016  O   SER A 307      16.878  31.626  16.663  1.00 16.52           O
ATOM   2017  CB  SER A 307      15.184  29.530  17.932  1.00 18.66           C
ATOM   2018  OG  SER A 307      16.172  29.104  18.845  1.00 21.94           O
ATOM   2019  N   GLU A 308      17.038  32.125  18.856  1.00 17.12           N
ATOM   2020  CA  GLU A 308      18.388  32.685  18.780  1.00 17.80           C
ATOM   2021  C   GLU A 308      19.430  31.580  18.731  1.00 20.06           C
ATOM   2022  O   GLU A 308      20.621  31.849  18.513  1.00 20.37           O
ATOM   2023  CB  GLU A 308      18.639  33.583  19.979  1.00 21.43           C
ATOM   2024  CG  GLU A 308      18.817  32.830  21.308  1.00 22.88           C
ATOM   2025  CD  GLU A 308      17.517  32.239  21.894  1.00 31.07           C
ATOM   2026  OE1 GLU A 308      17.657  31.357  22.784  1.00 36.63           O
ATOM   2027  OE2 GLU A 308      16.376  32.641  21.493  1.00 27.35           O
ATOM   2028  N   GLN A 309      18.991  30.342  18.934  1.00 16.82           N
ATOM   2029  CA  GLN A 309      19.862  29.177  18.732  1.00 16.86           C
ATOM   2030  C   GLN A 309      19.663  28.561  17.326  1.00 17.52           C
ATOM   2031  O   GLN A 309      18.595  28.667  16.733  1.00 18.88           O
ATOM   2032  CB  GLN A 309      19.617  28.123  19.833  1.00 17.35           C
ATOM   2033  CG  GLN A 309      20.133  28.535  21.210  1.00 23.30           C
ATOM   2034  CD  GLN A 309      21.643  28.299  21.355  1.00 24.15           C
ATOM   2035  OE1 GLN A 309      22.408  28.500  20.409  1.00 20.01           O
ATOM   2036  NE2 GLN A 309      22.070  27.862  22.539  1.00 25.85           N
ATOM   2037  N   PRO A 310      20.683  27.876  16.783  1.00 16.00           N
ATOM   2038  CA  PRO A 310      21.968  27.503  17.383  1.00 16.31           C
ATOM   2039  C   PRO A 310      23.087  28.546  17.224  1.00 17.59           C
ATOM   2040  O   PRO A 310      24.247  28.236  17.473  1.00 19.23           O
ATOM   2041  CB  PRO A 310      22.309  26.218  16.633  1.00 16.78           C
ATOM   2042  CG  PRO A 310      21.807  26.477  15.245  1.00 17.67           C
ATOM   2043  CD  PRO A 310      20.480  27.203  15.477  1.00 18.57           C
ATOM   2044  N   ASP A 311      22.735  29.776  16.885  1.00 16.36           N
ATOM   2045  CA  ASP A 311      23.713  30.850  16.719  1.00 18.59           C
ATOM   2046  C   ASP A 311      24.536  31.118  17.956  1.00 19.11           C
ATOM   2047  O   ASP A 311      25.770  31.135  17.900  1.00 18.98           O
ATOM   2048  CB  ASP A 311      23.002  32.136  16.281  1.00 18.69           C
ATOM   2049  CG  ASP A 311      23.974  33.303  16.026  1.00 16.83           C
ATOM   2050  OD1 ASP A 311      24.546  33.370  14.926  1.00 17.64           O
ATOM   2051  OD2 ASP A 311      24.123  34.158  16.922  1.00 20.59           O
ATOM   2052  N   PHE A 312      23.873  31.342  19.087  1.00 19.24           N
ATOM   2053  CA  PHE A 312      24.604  31.638  20.311  1.00 22.05           C
ATOM   2054  C   PHE A 312      25.641  30.575  20.598  1.00 24.06           C
ATOM   2055  O   PHE A 312      26.811  30.896  20.866  1.00 22.30           O
ATOM   2056  CB  PHE A 312      23.672  31.803  21.522  1.00 23.69           C
ATOM   2057  CG  PHE A 312      24.420  31.928  22.836  1.00 33.72           C
ATOM   2058  CD1 PHE A 312      24.691  33.171  23.384  1.00 38.46           C
ATOM   2059  CD2 PHE A 312      24.884  30.800  23.489  1.00 31.07           C
ATOM   2060  CE1 PHE A 312      25.392  33.283  24.576  1.00 38.48           C
ATOM   2061  CE2 PHE A 312      25.591  30.903  24.677  1.00 40.02           C
ATOM   2062  CZ  PHE A 312      25.842  32.149  25.219  1.00 40.17           C
ATOM   2063  N   SER A 313      25.237  29.306  20.546  1.00 19.82           N
ATOM   2064  CA  SER A 313      26.190  28.245  20.836  1.00 22.88           C
ATOM   2065  C   SER A 313      27.271  28.116  19.755  1.00 23.47           C
ATOM   2066  O   SER A 313      28.438  27.815  20.064  1.00 22.66           O
ATOM   2067  CB  SER A 313      25.482  26.921  21.117  1.00 25.15           C
ATOM   2068  OG  SER A 313      24.961  26.957  22.449  1.00 24.59           O
ATOM   2069  N   GLY A 314      26.897  28.358  18.506  1.00 18.84           N
ATOM   2070  CA  GLY A 314      27.889  28.374  17.430  1.00 18.76           C
ATOM   2071  C   GLY A 314      29.023  29.366  17.667  1.00 18.02           C
ATOM   2072  O   GLY A 314      30.189  29.045  17.449  1.00 19.45           O
ATOM   2073  N   HIS A 315      28.687  30.584  18.097  1.00 19.18           N
ATOM   2074  CA  HIS A 315      29.705  31.581  18.437  1.00 18.45           C
ATOM   2075  C   HIS A 315      30.652  31.120  19.550  1.00 22.26           C
ATOM   2076  O   HIS A 315      31.863  31.346  19.489  1.00 20.18           O
ATOM   2077  CB  HIS A 315      29.065  32.893  18.875  1.00 17.21           C
ATOM   2078  CG  HIS A 315      28.473  33.680  17.753  1.00 19.93           C
ATOM   2079  ND1 HIS A 315      29.251  34.324  16.812  1.00 19.80           N
ATOM   2080  CD2 HIS A 315      27.189  33.951  17.431  1.00 16.92           C
ATOM   2081  CE1 HIS A 315      28.463  34.946  15.946  1.00 18.52           C
ATOM   2082  NE2 HIS A 315      27.211  34.749  16.314  1.00 17.49           N
ATOM   2083  N   LYS A 316      30.089  30.508  20.580  1.00 19.33           N
ATOM   2084  CA  LYS A 316      30.887  30.103  21.736  1.00 20.11           C
ATOM   2085  C   LYS A 316      31.795  28.935  21.418  1.00 24.55           C
ATOM   2086  O   LYS A 316      32.970  28.911  21.846  1.00 24.51           O
ATOM   2087  CB  LYS A 316      29.957  29.717  22.894  1.00 23.67           C
ATOM   2088  CG  LYS A 316      30.678  29.344  24.186  1.00 31.39           C
ATOM   2089  CD  LYS A 316      29.701  29.226  25.363  1.00 39.37           C
ATOM   2090  CE  LYS A 316      30.449  28.893  26.654  1.00 47.33           C
ATOM   2091  NZ  LYS A 316      29.557  28.949  27.848  1.00 54.21           N
ATOM   2092  N   TYR A 317      31.257  27.957  20.697  1.00 22.72           N
ATOM   2093  CA  TYR A 317      31.928  26.664  20.566  1.00 24.80           C
ATOM   2094  C   TYR A 317      32.431  26.328  19.175  1.00 25.80           C
ATOM   2095  O   TYR A 317      33.167  25.357  19.000  1.00 25.69           O
ATOM   2096  CB  TYR A 317      31.012  25.534  21.052  1.00 26.35           C
ATOM   2097  CG  TYR A 317      30.581  25.682  22.495  1.00 28.92           C
ATOM   2098  CD1 TYR A 317      31.512  25.630  23.527  1.00 34.73           C
ATOM   2099  CD2 TYR A 317      29.244  25.871  22.821  1.00 29.79           C
ATOM   2100  CE1 TYR A 317      31.121  25.763  24.849  1.00 34.91           C
ATOM   2101  CE2 TYR A 317      28.845  25.999  24.127  1.00 35.15           C
ATOM   2102  CZ  TYR A 317      29.788  25.948  25.143  1.00 39.22           C
ATOM   2103  OH  TYR A 317      29.387  26.081  26.459  1.00 45.36           O
ATOM   2104  N   GLY A 318      32.021  27.104  18.186  1.00 23.48           N
ATOM   2105  CA  GLY A 318      32.345  26.807  16.809  1.00 20.27           C
ATOM   2106  C   GLY A 318      31.351  25.816  16.233  1.00 23.35           C
ATOM   2107  O   GLY A 318      30.686  25.119  16.991  1.00 24.47           O
ATOM   2108  N   PRO A 319      31.262  25.726  14.903  1.00 21.87           N
ATOM   2109  CA  PRO A 319      30.200  24.924  14.278  1.00 20.44           C
ATOM   2110  C   PRO A 319      30.420  23.424  14.399  1.00 25.01           C
ATOM   2111  O   PRO A 319      29.444  22.686  14.285  1.00 28.85           O
ATOM   2112  CB  PRO A 319      30.263  25.333  12.803  1.00 22.50           C
ATOM   2113  CG  PRO A 319      31.675  25.880  12.632  1.00 18.34           C
ATOM   2114  CD  PRO A 319      31.983  26.547  13.913  1.00 19.40           C
ATOM   2115  N   PHE A 320      31.662  22.989  14.614  1.00 26.55           N
ATOM   2116  CA  PHE A 320      31.966  21.555  14.711  1.00 27.91           C
ATOM   2117  C   PHE A 320      32.182  21.066  16.141  1.00 32.60           C
ATOM   2118  O   PHE A 320      32.580  19.924  16.347  1.00 34.91           O
ATOM   2119  CB  PHE A 320      33.181  21.203  13.850  1.00 33.56           C
ATOM   2120  CG  PHE A 320      32.950  21.398  12.379  1.00 38.46           C
ATOM   2121  CD1 PHE A 320      32.253  20.455  11.645  1.00 46.82           C
ATOM   2122  CD2 PHE A 320      33.417  22.531  11.734  1.00 36.42           C
ATOM   2123  CE1 PHE A 320      32.032  20.636  10.291  1.00 48.82           C
ATOM   2124  CE2 PHE A 320      33.194  22.720  10.385  1.00 40.39           C
ATOM   2125  CZ  PHE A 320      32.505  21.771   9.661  1.00 44.78           C
ATOM   2126  N   GLY A 321      31.922  21.928  17.117  1.00 29.62           N
ATOM   2127  CA  GLY A 321      32.066  21.569  18.516  1.00 32.93           C
ATOM   2128  C   GLY A 321      31.125  20.455  18.936  1.00 32.61           C
ATOM   2129  O   GLY A 321      29.991  20.381  18.459  1.00 30.86           O
ATOM   2130  N   PRO A 322      31.591  19.558  19.823  1.00 31.04           N
ATOM   2131  CA  PRO A 322      30.648  18.585  20.378  1.00 30.34           C
ATOM   2132  C   PRO A 322      29.573  19.319  21.166  1.00 30.20           C
ATOM   2133  O   PRO A 322      28.463  18.812  21.326  1.00 29.02           O
ATOM   2134  CB  PRO A 322      31.521  17.726  21.313  1.00 32.62           C
ATOM   2135  CG  PRO A 322      32.752  18.569  21.579  1.00 33.25           C
ATOM   2136  CD  PRO A 322      32.960  19.397  20.350  1.00 31.21           C
ATOM   2137  N   GLU A 323      29.894  20.512  21.650  1.00 26.63           N
ATOM   2138  CA  GLU A 323      28.919  21.279  22.419  1.00 30.76           C
ATOM   2139  C   GLU A 323      27.684  21.710  21.619  1.00 27.34           C
ATOM   2140  O   GLU A 323      26.719  22.199  22.211  1.00 29.93           O
ATOM   2141  CB  GLU A 323      29.559  22.503  23.085  1.00 30.87           C
ATOM   2142  CG  GLU A 323      30.727  22.200  24.018  1.00 32.92           C
ATOM   2143  CD  GLU A 323      32.068  22.164  23.295  1.00 37.82           C
ATOM   2144  OE1 GLU A 323      32.075  22.089  22.054  1.00 31.43           O
ATOM   2145  OE2 GLU A 323      33.126  22.202  23.966  1.00 43.54           O
ATOM   2146  N   MET A 324      27.710  21.542  20.294  1.00 25.41           N
ATOM   2147  CA  MET A 324      26.585  21.976  19.454  1.00 24.21           C
ATOM   2148  C   MET A 324      25.447  20.968  19.478  1.00 23.62           C
ATOM   2149  O   MET A 324      24.323  21.245  19.050  1.00 22.05           O
ATOM   2150  CB  MET A 324      27.019  22.170  17.995  1.00 26.83           C
ATOM   2151  CG  MET A 324      27.978  23.328  17.775  1.00 27.39           C
ATOM   2152  SD  MET A 324      27.280  24.871  18.337  1.00 25.98           S
ATOM   2153  CE  MET A 324      25.754  24.926  17.363  1.00 21.27           C
ATOM   2154  N   THR A 325      25.719  19.770  19.960  1.00 23.82           N
ATOM   2155  CA  THR A 325      24.655  18.776  19.955  1.00 21.85           C
ATOM   2156  C   THR A 325      23.479  19.192  20.841  1.00 23.97           C
ATOM   2157  O   THR A 325      22.321  19.065  20.444  1.00 23.07           O
ATOM   2158  CB  THR A 325      25.174  17.392  20.386  1.00 28.95           C
ATOM   2159  OG1 THR A 325      26.289  17.028  19.556  1.00 28.12           O
ATOM   2160  CG2 THR A 325      24.097  16.375  20.205  1.00 29.31           C
ATOM   2161  N   ASN A 326      23.766  19.707  22.029  1.00 22.16           N
ATOM   2162  CA  ASN A 326      22.679  20.050  22.951  1.00 25.18           C
ATOM   2163  C   ASN A 326      21.724  21.120  22.422  1.00 26.50           C
ATOM   2164  O   ASN A 326      20.518  20.941  22.480  1.00 20.61           O
ATOM   2165  CB  ASN A 326      23.204  20.424  24.338  1.00 32.25           C
ATOM   2166  CG  ASN A 326      22.114  21.013  25.231  1.00 39.74           C
ATOM   2167  OD1 ASN A 326      21.965  22.238  25.331  1.00 41.36           O
ATOM   2168  ND2 ASN A 326      21.328  20.141  25.864  1.00 40.55           N
ATOM   2169  N   PRO A 327      22.253  22.231  21.877  1.00 26.90           N
ATOM   2170  CA  PRO A 327      21.297  23.240  21.389  1.00 25.64           C
ATOM   2171  C   PRO A 327      20.469  22.751  20.214  1.00 22.31           C
ATOM   2172  O   PRO A 327      19.320  23.159  20.038  1.00 24.85           O
ATOM   2173  CB  PRO A 327      22.197  24.423  20.963  1.00 28.12           C
ATOM   2174  CG  PRO A 327      23.580  23.897  20.954  1.00 28.40           C
ATOM   2175  CD  PRO A 327      23.636  22.725  21.895  1.00 26.65           C
ATOM   2176  N   LEU A 328      21.047  21.889  19.387  1.00 21.68           N
ATOM   2177  CA  LEU A 328      20.305  21.298  18.300  1.00 21.73           C
ATOM   2178  C   LEU A 328      19.202  20.368  18.813  1.00 23.11           C
ATOM   2179  O   LEU A 328      18.099  20.344  18.273  1.00 20.06           O
ATOM   2180  CB  LEU A 328      21.235  20.561  17.347  1.00 21.64           C
ATOM   2181  CG  LEU A 328      22.202  21.469  16.570  1.00 17.75           C
ATOM   2182  CD1 LEU A 328      23.137  20.589  15.760  1.00 23.93           C
ATOM   2183  CD2 LEU A 328      21.446  22.425  15.646  1.00 18.41           C
ATOM   2184  N   ARG A 329      19.490  19.604  19.858  1.00 19.89           N
ATOM   2185  CA  ARG A 329      18.430  18.776  20.445  1.00 23.01           C
ATOM   2186  C   ARG A 329      17.323  19.662  20.998  1.00 21.79           C
ATOM   2187  O   ARG A 329      16.136  19.350  20.870  1.00 21.49           O
ATOM   2188  CB  ARG A 329      18.971  17.926  21.585  1.00 24.78           C
ATOM   2189  CG  ARG A 329      19.967  16.856  21.189  1.00 24.32           C
ATOM   2190  CD  ARG A 329      20.291  16.018  22.440  1.00 27.33           C
ATOM   2191  NE  ARG A 329      21.375  15.054  22.242  1.00 25.20           N
ATOM   2192  CZ  ARG A 329      21.236  13.894  21.609  1.00 31.56           C
ATOM   2193  NH1 ARG A 329      22.280  13.077  21.490  1.00 32.26           N
ATOM   2194  NH2 ARG A 329      20.062  13.561  21.086  1.00 32.73           N
ATOM   2195  N   GLU A 330      17.718  20.784  21.574  1.00 19.94           N
ATOM   2196  CA  GLU A 330      16.737  21.692  22.182  1.00 26.93           C
ATOM   2197  C   GLU A 330      15.813  22.343  21.150  1.00 23.67           C
ATOM   2198  O   GLU A 330      14.601  22.441  21.351  1.00 18.59           O
ATOM   2199  CB  GLU A 330      17.425  22.739  23.060  1.00 22.49           C
ATOM   2200  CG  GLU A 330      17.789  22.209  24.460  1.00 34.84           C
ATOM   2201  CD  GLU A 330      16.630  21.409  25.100  1.00 41.57           C
ATOM   2202  OE1 GLU A 330      15.610  22.034  25.477  1.00 39.44           O
ATOM   2203  OE2 GLU A 330      16.728  20.154  25.198  1.00 43.95           O
ATOM   2204  N   ILE A 331      16.379  22.779  20.027  1.00 21.68           N
ATOM   2205  CA  ILE A 331      15.542  23.277  18.939  1.00 21.20           C
ATOM   2206  C   ILE A 331      14.581  22.200  18.437  1.00 20.60           C
ATOM   2207  O   ILE A 331      13.417  22.463  18.145  1.00 20.11           O
ATOM   2208  CB  ILE A 331      16.401  23.787  17.786  1.00 24.23           C
ATOM   2209  CG1 ILE A 331      17.281  24.931  18.293  1.00 22.41           C
ATOM   2210  CG2 ILE A 331      15.516  24.185  16.601  1.00 24.59           C
ATOM   2211  CD1 ILE A 331      18.431  25.333  17.319  1.00 25.48           C
ATOM   2212  N   ASP A 332      15.076  20.973  18.303  1.00 20.78           N
ATOM   2213  CA  ASP A 332      14.209  19.919  17.833  1.00 20.51           C
ATOM   2214  C   ASP A 332      13.062  19.681  18.800  1.00 20.93           C
ATOM   2215  O   ASP A 332      11.948  19.431  18.367  1.00 22.60           O
ATOM   2216  CB  ASP A 332      14.966  18.608  17.620  1.00 22.75           C
ATOM   2217  CG  ASP A 332      14.165  17.639  16.787  1.00 21.68           C
ATOM   2218  OD1 ASP A 332      14.085  17.866  15.575  1.00 22.81           O
ATOM   2219  OD2 ASP A 332      13.609  16.661  17.345  1.00 23.08           O
ATOM   2220  N   LYS A 333      13.354  19.747  20.087  1.00 21.70           N
ATOM   2221  CA  LYS A 333      12.323  19.585  21.118  1.00 20.98           C
ATOM   2222  C   LYS A 333      11.234  20.636  20.946  1.00 23.68           C
ATOM   2223  O   LYS A 333      10.049  20.327  21.011  1.00 22.74           O
ATOM   2224  CB  LYS A 333      12.929  19.656  22.507  1.00 26.63           C
ATOM   2225  CG  LYS A 333      11.888  19.479  23.625  1.00 31.61           C
ATOM   2226  CD  LYS A 333      12.549  19.237  24.982  1.00 34.29           C
ATOM   2227  CE  LYS A 333      11.485  18.913  26.048  1.00 40.92           C
ATOM   2228  NZ  LYS A 333      12.067  18.721  27.415  1.00 44.88           N
ATOM   2229  N   THR A 334      11.645  21.869  20.663  1.00 23.61           N
ATOM   2230  CA  THR A 334      10.699  22.946  20.363  1.00 20.93           C
ATOM   2231  C   THR A 334       9.867  22.682  19.094  1.00 22.11           C
ATOM   2232  O   THR A 334       8.651  22.921  19.073  1.00 20.70           O
ATOM   2233  CB  THR A 334      11.462  24.282  20.257  1.00 19.11           C
ATOM   2234  OG1 THR A 334      12.247  24.471  21.436  1.00 23.02           O
ATOM   2235  CG2 THR A 334      10.493  25.456  20.046  1.00 21.04           C
ATOM   2236  N   VAL A 335      10.491  22.184  18.028  1.00 17.99           N
ATOM   2237  CA  VAL A 335       9.741  21.809  16.849  1.00 21.22           C
ATOM   2238  C   VAL A 335       8.717  20.724  17.223  1.00 19.28           C
ATOM   2239  O   VAL A 335       7.588  20.739  16.751  1.00 18.94           O
ATOM   2240  CB  VAL A 335      10.669  21.334  15.678  1.00 18.28           C
ATOM   2241  CG1 VAL A 335       9.830  20.746  14.566  1.00 18.67           C
ATOM   2242  CG2 VAL A 335      11.546  22.501  15.183  1.00 16.95           C
ATOM   2243  N   GLY A 336       9.118  19.818  18.113  1.00 22.23           N
ATOM   2244  CA  GLY A 336       8.238  18.741  18.555  1.00 20.07           C
ATOM   2245  C   GLY A 336       7.036  19.259  19.328  1.00 24.66           C
ATOM   2246  O   GLY A 336       5.901  18.770  19.147  1.00 24.72           O
ATOM   2247  N   GLN A 337       7.285  20.244  20.186  1.00 22.06           N
ATOM   2248  CA  GLN A 337       6.195  20.880  20.938  1.00 22.18           C
ATOM   2249  C   GLN A 337       5.223  21.492  19.951  1.00 24.27           C
ATOM   2250  O   GLN A 337       4.009  21.292  20.058  1.00 22.74           O
ATOM   2251  CB  GLN A 337       6.713  21.911  21.954  1.00 22.37           C
ATOM   2252  CG  GLN A 337       7.483  21.273  23.110  1.00 25.22           C
ATOM   2253  CD  GLN A 337       8.184  22.255  24.020  1.00 28.42           C
ATOM   2254  OE1 GLN A 337       8.649  21.882  25.110  1.00 36.65           O
ATOM   2255  NE2 GLN A 337       8.242  23.514  23.608  1.00 25.81           N
ATOM   2256  N   LEU A 338       5.752  22.205  18.953  1.00 21.86           N
ATOM   2257  CA  LEU A 338       4.870  22.802  17.939  1.00 22.74           C
ATOM   2258  C   LEU A 338       4.060  21.739  17.223  1.00 25.00           C
ATOM   2259  O   LEU A 338       2.842  21.868  17.086  1.00 22.56           O
ATOM   2260  CB  LEU A 338       5.659  23.650  16.921  1.00 20.02           C
ATOM   2261  CG  LEU A 338       4.833  24.214  15.749  1.00 22.34           C
ATOM   2262  CD1 LEU A 338       3.684  25.054  16.298  1.00 22.88           C
ATOM   2263  CD2 LEU A 338       5.683  25.048  14.797  1.00 23.02           C
ATOM   2264  N   MET A 339       4.725  20.676  16.769  1.00 20.03           N
ATOM   2265  CA  MET A 339       4.031  19.680  15.959  1.00 24.34           C
ATOM   2266  C   MET A 339       3.031  18.870  16.812  1.00 24.42           C
ATOM   2267  O   MET A 339       1.912  18.615  16.357  1.00 25.42           O
ATOM   2268  CB  MET A 339       5.001  18.788  15.175  1.00 21.21           C
ATOM   2269  CG  MET A 339       5.900  19.528  14.147  1.00 23.65           C
ATOM   2270  SD  MET A 339       5.015  20.647  13.038  1.00 22.99           S
ATOM   2271  CE  MET A 339       3.965  19.521  12.151  1.00 24.25           C
ATOM   2272  N   ASP A 340       3.422  18.508  18.036  1.00 24.88           N
ATOM   2273  CA  ASP A 340       2.488  17.871  18.991  1.00 26.25           C
ATOM   2274  C   ASP A 340       1.291  18.772  19.276  1.00 29.63           C
ATOM   2275  O   ASP A 340       0.141  18.314  19.383  1.00 30.17           O
ATOM   2276  CB  ASP A 340       3.182  17.558  20.313  1.00 25.38           C
ATOM   2277  CG  ASP A 340       4.149  16.391  20.215  1.00 27.19           C
ATOM   2278  OD1 ASP A 340       4.166  15.716  19.173  1.00 29.00           O
ATOM   2279  OD2 ASP A 340       4.892  16.159  21.187  1.00 29.30           O
ATOM   2280  N   GLY A 341       1.558  20.066  19.429  1.00 24.66           N
ATOM   2281  CA  GLY A 341       0.502  21.018  19.703  1.00 30.02           C
ATOM   2282  C   GLY A 341      -0.437  21.108  18.526  1.00 28.08           C
ATOM   2283  O   GLY A 341      -1.663  21.175  18.688  1.00 28.26           O
ATOM   2284  N   LEU A 342       0.126  21.112  17.322  1.00 22.55           N
ATOM   2285  CA  LEU A 342      -0.696  21.198  16.128  1.00 23.41           C
ATOM   2286  C   LEU A 342      -1.574  19.953  15.980  1.00 28.19           C
ATOM   2287  O   LEU A 342      -2.724  20.033  15.535  1.00 27.20           O
ATOM   2288  CB  LEU A 342       0.171  21.346  14.881  1.00 26.01           C
ATOM   2289  CG  LEU A 342       0.801  22.734  14.698  1.00 23.50           C
ATOM   2290  CD1 LEU A 342       1.666  22.714  13.445  1.00 23.97           C
ATOM   2291  CD2 LEU A 342      -0.283  23.807  14.589  1.00 22.79           C
ATOM   2292  N   LYS A 343      -1.001  18.806  16.320  1.00 28.26           N
ATOM   2293  CA  LYS A 343      -1.713  17.537  16.209  1.00 28.28           C
ATOM   2294  C   LYS A 343      -2.855  17.543  17.219  1.00 27.75           C
ATOM   2295  O   LYS A 343      -3.962  17.104  16.922  1.00 30.50           O
ATOM   2296  CB  LYS A 343      -0.771  16.377  16.490  1.00 29.30           C
ATOM   2297  CG  LYS A 343      -1.402  15.008  16.296  1.00 35.56           C
ATOM   2298  CD  LYS A 343      -0.428  13.909  16.684  1.00 35.23           C
ATOM   2299  CE  LYS A 343      -1.045  12.514  16.509  1.00 37.88           C
ATOM   2300  NZ  LYS A 343      -0.273  11.492  17.267  1.00 34.94           N
ATOM   2301  N   GLN A 344      -2.587  18.070  18.397  1.00 29.96           N
ATOM   2302  CA  GLN A 344      -3.631  18.251  19.410  1.00 34.86           C
ATOM   2303  C   GLN A 344      -4.796  19.103  18.937  1.00 34.77           C
ATOM   2304  O   GLN A 344      -5.920  18.943  19.415  1.00 35.15           O
ATOM   2305  CB  GLN A 344      -3.054  18.913  20.646  1.00 32.36           C
ATOM   2306  CG  GLN A 344      -2.308  17.983  21.540  1.00 37.14           C
ATOM   2307  CD  GLN A 344      -2.154  18.555  22.931  1.00 42.54           C
ATOM   2308  OE1 GLN A 344      -1.817  17.834  23.872  1.00 42.90           O
ATOM   2309  NE2 GLN A 344      -2.409  19.856  23.069  1.00 38.13           N
ATOM   2310  N   LEU A 345      -4.519  20.028  18.032  1.00 28.23           N
ATOM   2311  CA  LEU A 345      -5.549  20.912  17.511  1.00 27.74           C
ATOM   2312  C   LEU A 345      -6.095  20.394  16.206  1.00 27.57           C
ATOM   2313  O   LEU A 345      -6.866  21.077  15.527  1.00 28.45           O
ATOM   2314  CB  LEU A 345      -4.973  22.308  17.291  1.00 27.33           C
ATOM   2315  CG  LEU A 345      -4.425  23.012  18.531  1.00 31.27           C
ATOM   2316  CD1 LEU A 345      -3.995  24.415  18.148  1.00 30.15           C
ATOM   2317  CD2 LEU A 345      -5.442  23.049  19.680  1.00 36.60           C
ATOM   2318  N   LYS A 346      -5.655  19.203  15.812  1.00 27.69           N
ATOM   2319  CA  LYS A 346      -6.075  18.634  14.540  1.00 28.29           C
ATOM   2320  C   LYS A 346      -5.653  19.522  13.370  1.00 29.28           C
ATOM   2321  O   LYS A 346      -6.367  19.642  12.374  1.00 27.26           O
ATOM   2322  CB  LYS A 346      -7.598  18.459  14.537  1.00 30.07           C
ATOM   2323  CG  LYS A 346      -8.103  17.695  15.727  1.00 34.21           C
ATOM   2324  CD  LYS A 346      -9.568  17.367  15.527  1.00 38.81           C
ATOM   2325  CE  LYS A 346     -10.284  17.298  16.846  1.00 45.93           C
ATOM   2326  NZ  LYS A 346     -10.108  15.958  17.447  1.00 48.61           N
ATOM   2327  N   LEU A 347      -4.480  20.144  13.507  1.00 26.52           N
ATOM   2328  CA  LEU A 347      -3.970  21.069  12.497  1.00 26.94           C
ATOM   2329  C   LEU A 347      -2.709  20.543  11.797  1.00 28.99           C
ATOM   2330  O   LEU A 347      -2.177  21.199  10.892  1.00 24.98           O
ATOM   2331  CB  LEU A 347      -3.667  22.426  13.149  1.00 28.18           C
ATOM   2332  CG  LEU A 347      -4.897  23.242  13.577  1.00 26.59           C
ATOM   2333  CD1 LEU A 347      -4.468  24.520  14.274  1.00 33.13           C
ATOM   2334  CD2 LEU A 347      -5.725  23.555  12.358  1.00 31.54           C
ATOM   2335  N   HIS A 348      -2.247  19.362  12.183  1.00 28.93           N
ATOM   2336  CA  HIS A 348      -0.949  18.885  11.690  1.00 28.68           C
ATOM   2337  C   HIS A 348      -0.970  18.535  10.214  1.00 28.86           C
ATOM   2338  O   HIS A 348       0.082  18.351   9.604  1.00 24.00           O
ATOM   2339  CB  HIS A 348      -0.424  17.723  12.544  1.00 29.68           C
ATOM   2340  CG  HIS A 348      -1.328  16.541  12.565  1.00 30.56           C
ATOM   2341  ND1 HIS A 348      -2.655  16.623  12.947  1.00 30.91           N
ATOM   2342  CD2 HIS A 348      -1.112  15.239  12.245  1.00 30.42           C
ATOM   2343  CE1 HIS A 348      -3.210  15.427  12.850  1.00 34.81           C
ATOM   2344  NE2 HIS A 348      -2.298  14.573  12.439  1.00 29.37           N
ATOM   2345  N   ARG A 349      -2.160  18.434   9.632  1.00 26.95           N
ATOM   2346  CA  ARG A 349      -2.266  18.159   8.211  1.00 29.37           C
ATOM   2347  C   ARG A 349      -2.990  19.305   7.527  1.00 27.91           C
ATOM   2348  O   ARG A 349      -3.485  19.176   6.410  1.00 27.71           O
ATOM   2349  CB  ARG A 349      -2.950  16.805   7.958  1.00 29.34           C
ATOM   2350  CG  ARG A 349      -2.071  15.646   8.414  1.00 29.39           C
ATOM   2351  CD  ARG A 349      -2.776  14.284   8.313  1.00 36.19           C
ATOM   2352  NE  ARG A 349      -3.186  13.983   6.952  1.00 32.12           N
ATOM   2353  CZ  ARG A 349      -2.391  13.456   6.021  1.00 34.61           C
ATOM   2354  NH1 ARG A 349      -1.129  13.167   6.299  1.00 34.15           N
ATOM   2355  NH2 ARG A 349      -2.869  13.221   4.809  1.00 37.22           N
ATOM   2356  N   CYS A 350      -2.979  20.448   8.201  1.00 26.67           N
ATOM   2357  CA  CYS A 350      -3.667  21.637   7.731  1.00 25.98           C
ATOM   2358  C   CYS A 350      -2.684  22.800   7.443  1.00 24.28           C
ATOM   2359  O   CYS A 350      -2.814  23.489   6.442  1.00 31.33           O
ATOM   2360  CB  CYS A 350      -4.708  22.027   8.781  1.00 27.91           C
ATOM   2361  SG  CYS A 350      -5.447  23.669   8.600  1.00 33.79           S
ATOM   2362  N   VAL A 351      -1.681  22.956   8.301  1.00 26.87           N
ATOM   2363  CA  VAL A 351      -0.783  24.115   8.281  1.00 24.09           C
ATOM   2364  C   VAL A 351       0.405  23.865   7.355  1.00 26.73           C
ATOM   2365  O   VAL A 351       0.830  22.728   7.172  1.00 24.43           O
ATOM   2366  CB  VAL A 351      -0.258  24.383   9.716  1.00 25.75           C
ATOM   2367  CG1 VAL A 351       0.822  25.487   9.753  1.00 22.91           C
ATOM   2368  CG2 VAL A 351      -1.421  24.724  10.666  1.00 26.82           C
ATOM   2369  N   ASN A 352       0.915  24.927   6.742  1.00 23.37           N
ATOM   2370  CA  ASN A 352       2.170  24.847   6.044  1.00 21.45           C
ATOM   2371  C   ASN A 352       3.226  25.382   6.976  1.00 22.26           C
ATOM   2372  O   ASN A 352       3.054  26.456   7.551  1.00 20.97           O
ATOM   2373  CB  ASN A 352       2.125  25.676   4.780  1.00 18.43           C
ATOM   2374  CG  ASN A 352       1.263  25.052   3.754  1.00 24.09           C
ATOM   2375  OD1 ASN A 352       1.486  23.900   3.368  1.00 21.61           O
ATOM   2376  ND2 ASN A 352       0.240  25.777   3.330  1.00 22.83           N
ATOM   2377  N   VAL A 353       4.303  24.627   7.132  1.00 19.02           N
ATOM   2378  CA  VAL A 353       5.367  25.010   8.036  1.00 17.78           C
ATOM   2379  C   VAL A 353       6.632  25.248   7.230  1.00 19.34           C
ATOM   2380  O   VAL A 353       7.035  24.395   6.454  1.00 17.24           O
ATOM   2381  CB  VAL A 353       5.675  23.872   9.041  1.00 19.95           C
ATOM   2382  CG1 VAL A 353       6.882  24.234   9.931  1.00 18.52           C
ATOM   2383  CG2 VAL A 353       4.458  23.545   9.893  1.00 23.41           C
ATOM   2384  N   ILE A 354       7.272  26.399   7.436  1.00 17.10           N
ATOM   2385  CA  ILE A 354       8.579  26.647   6.841  1.00 20.34           C
ATOM   2386  C   ILE A 354       9.618  26.650   7.959  1.00 19.21           C
ATOM   2387  O   ILE A 354       9.483  27.363   8.961  1.00 19.16           O
ATOM   2388  CB  ILE A 354       8.584  27.980   6.053  1.00 17.63           C
ATOM   2389  CG1 ILE A 354       7.726  27.839   4.803  1.00 18.71           C
ATOM   2390  CG2 ILE A 354      10.029  28.442   5.701  1.00 20.26           C
ATOM   2391  CD1 ILE A 354       7.625  29.119   3.965  1.00 20.21           C
ATOM   2392  N   PHE A 355      10.640  25.810   7.809  1.00 17.44           N
ATOM   2393  CA  PHE A 355      11.749  25.777   8.743  1.00 16.68           C
ATOM   2394  C   PHE A 355      12.920  26.406   8.017  1.00 16.38           C
ATOM   2395  O   PHE A 355      13.358  25.891   6.992  1.00 15.26           O
ATOM   2396  CB  PHE A 355      12.053  24.324   9.141  1.00 16.59           C
ATOM   2397  CG  PHE A 355      13.120  24.190  10.163  1.00 15.75           C
ATOM   2398  CD1 PHE A 355      12.839  24.360  11.527  1.00 14.63           C
ATOM   2399  CD2 PHE A 355      14.424  23.897   9.777  1.00 16.12           C
ATOM   2400  CE1 PHE A 355      13.829  24.248  12.472  1.00 18.42           C
ATOM   2401  CE2 PHE A 355      15.433  23.776  10.719  1.00 17.26           C
ATOM   2402  CZ  PHE A 355      15.156  23.955  12.058  1.00 19.55           C
ATOM   2403  N   VAL A 356      13.412  27.541   8.520  1.00 16.31           N
ATOM   2404  CA  VAL A 356      14.327  28.339   7.706  1.00 16.27           C
ATOM   2405  C   VAL A 356      15.362  29.056   8.584  1.00 15.72           C
ATOM   2406  O   VAL A 356      15.043  29.527   9.676  1.00 15.30           O
ATOM   2407  CB  VAL A 356      13.540  29.358   6.848  1.00 18.42           C
ATOM   2408  CG1 VAL A 356      12.873  30.384   7.745  1.00 16.26           C
ATOM   2409  CG2 VAL A 356      14.435  30.010   5.818  1.00 17.17           C
ATOM   2410  N   GLY A 357      16.600  29.105   8.108  1.00 14.73           N
ATOM   2411  CA  GLY A 357      17.670  29.761   8.844  1.00 13.74           C
ATOM   2412  C   GLY A 357      18.012  31.122   8.235  1.00 14.24           C
ATOM   2413  O   GLY A 357      17.666  31.409   7.100  1.00 14.47           O
ATOM   2414  N   ASP A 358      18.739  31.952   8.985  1.00 15.02           N
ATOM   2415  CA  ASP A 358      19.176  33.232   8.440  1.00 13.66           C
ATOM   2416  C   ASP A 358      20.590  33.210   7.820  1.00 13.12           C
ATOM   2417  O   ASP A 358      20.879  33.979   6.879  1.00 16.33           O
ATOM   2418  CB  ASP A 358      19.005  34.367   9.481  1.00 15.10           C
ATOM   2419  CG  ASP A 358      19.870  34.194  10.720  1.00 15.43           C
ATOM   2420  OD1 ASP A 358      20.371  33.069  10.975  1.00 14.60           O
ATOM   2421  OD2 ASP A 358      20.089  35.202  11.439  1.00 15.08           O
ATOM   2422  N   HIS A 359      21.459  32.342   8.339  1.00 12.38           N
ATOM   2423  CA  HIS A 359      22.829  32.220   7.814  1.00 13.62           C
ATOM   2424  C   HIS A 359      23.478  31.066   8.538  1.00 12.23           C
ATOM   2425  O   HIS A 359      22.921  30.549   9.488  1.00 14.02           O
ATOM   2426  CB  HIS A 359      23.656  33.472   8.106  1.00 11.70           C
ATOM   2427  CG  HIS A 359      23.650  33.840   9.544  1.00 12.11           C
ATOM   2428  ND1 HIS A 359      24.364  33.133  10.495  1.00 11.69           N
ATOM   2429  CD2 HIS A 359      22.955  34.780  10.226  1.00 14.74           C
ATOM   2430  CE1 HIS A 359      24.104  33.619  11.686  1.00 16.16           C
ATOM   2431  NE2 HIS A 359      23.270  34.640  11.549  1.00 12.71           N
ATOM   2432  N   GLY A 360      24.680  30.697   8.096  1.00 14.51           N
ATOM   2433  CA  GLY A 360      25.436  29.633   8.726  1.00 15.26           C
ATOM   2434  C   GLY A 360      26.425  30.092   9.787  1.00 12.74           C
ATOM   2435  O   GLY A 360      26.207  31.065  10.495  1.00 15.57           O
ATOM   2436  N   MET A 361      27.509  29.342   9.926  1.00 13.54           N
ATOM   2437  CA  MET A 361      28.453  29.563  11.022  1.00 12.64           C
ATOM   2438  C   MET A 361      29.774  28.963  10.600  1.00 15.56           C
ATOM   2439  O   MET A 361      29.812  27.848  10.077  1.00 16.42           O
ATOM   2440  CB  MET A 361      27.981  28.878  12.314  1.00 14.85           C
ATOM   2441  CG  MET A 361      28.846  29.165  13.557  1.00 15.68           C
ATOM   2442  SD  MET A 361      28.871  30.880  14.110  1.00 16.81           S
ATOM   2443  CE  MET A 361      27.129  31.089  14.637  1.00 15.34           C
ATOM   2444  N   GLU A 362      30.853  29.716  10.827  1.00 16.28           N
ATOM   2445  CA  GLU A 362      32.212  29.285  10.421  1.00 16.11           C
ATOM   2446  C   GLU A 362      33.101  29.221  11.661  1.00 16.16           C
ATOM   2447  O   GLU A 362      32.792  29.814  12.691  1.00 15.99           O
ATOM   2448  CB  GLU A 362      32.770  30.289   9.395  1.00 15.38           C
ATOM   2449  CG  GLU A 362      34.230  30.049   8.872  1.00 17.87           C
ATOM   2450  CD  GLU A 362      34.382  28.737   8.138  1.00 19.18           C
ATOM   2451  OE1 GLU A 362      34.596  27.734   8.827  1.00 19.67           O
ATOM   2452  OE2 GLU A 362      34.292  28.704   6.874  1.00 18.52           O
ATOM   2453  N   ASP A 363      34.201  28.456  11.565  1.00 17.47           N
ATOM   2454  CA  ASP A 363      35.226  28.426  12.621  1.00 20.27           C
ATOM   2455  C   ASP A 363      36.038  29.712  12.550  1.00 19.81           C
ATOM   2456  O   ASP A 363      36.716  29.952  11.555  1.00 17.81           O
ATOM   2457  CB  ASP A 363      36.186  27.250  12.362  1.00 22.21           C
ATOM   2458  CG  ASP A 363      35.573  25.914  12.694  1.00 27.20           C
ATOM   2459  OD1 ASP A 363      35.256  25.714  13.879  1.00 29.00           O
ATOM   2460  OD2 ASP A 363      35.426  25.066  11.777  1.00 32.63           O
ATOM   2461  N   VAL A 364      35.958  30.532  13.581  1.00 17.76           N
ATOM   2462  CA  VAL A 364      36.661  31.802  13.646  1.00 17.86           C
ATOM   2463  C   VAL A 364      37.166  31.962  15.084  1.00 23.82           C
ATOM   2464  O   VAL A 364      36.381  31.895  16.014  1.00 24.32           O
ATOM   2465  CB  VAL A 364      35.728  33.010  13.257  1.00 16.64           C
ATOM   2466  CG1 VAL A 364      36.562  34.313  13.207  1.00 21.35           C
ATOM   2467  CG2 VAL A 364      35.005  32.782  11.922  1.00 18.89           C
ATOM   2468  N   THR A 365      38.476  32.134  15.285  1.00 21.09           N
ATOM   2469  CA  THR A 365      39.023  32.247  16.642  1.00 21.04           C
ATOM   2470  C   THR A 365      39.865  33.524  16.812  1.00 24.57           C
ATOM   2471  O   THR A 365      40.222  34.173  15.829  1.00 23.87           O
ATOM   2472  CB  THR A 365      39.906  31.024  17.017  1.00 25.13           C
ATOM   2473  OG1 THR A 365      40.949  30.867  16.049  1.00 32.13           O
ATOM   2474  CG2 THR A 365      39.087  29.761  17.039  1.00 29.69           C
ATOM   2475  N   CYS A 366      40.188  33.856  18.057  1.00 25.54           N
ATOM   2476  CA  CYS A 366      41.044  35.017  18.341  1.00 33.54           C
ATOM   2477  C   CYS A 366      42.338  35.006  17.520  1.00 28.90           C
ATOM   2478  O   CYS A 366      42.786  36.044  17.010  1.00 29.61           O
ATOM   2479  CB  CYS A 366      41.368  35.076  19.847  1.00 31.71           C
ATOM   2480  SG  CYS A 366      39.894  35.383  20.830  1.00 47.24           S
ATOM   2481  N   ASP A 367      42.935  33.826  17.374  1.00 30.04           N
ATOM   2482  CA  ASP A 367      44.243  33.717  16.711  1.00 29.28           C
ATOM   2483  C   ASP A 367      44.252  34.099  15.234  1.00 32.31           C
ATOM   2484  O   ASP A 367      45.322  34.254  14.627  1.00 27.82           O
ATOM   2485  CB  ASP A 367      44.749  32.288  16.824  1.00 31.96           C
ATOM   2486  CG  ASP A 367      44.915  31.849  18.250  1.00 37.03           C
ATOM   2487  OD1 ASP A 367      45.006  32.732  19.142  1.00 35.95           O
ATOM   2488  OD2 ASP A 367      44.962  30.620  18.471  1.00 43.27           O
ATOM   2489  N   ARG A 368      43.071  34.197  14.632  1.00 24.62           N
ATOM   2490  CA  ARG A 368      42.996  34.525  13.219  1.00 23.88           C
ATOM   2491  C   ARG A 368      42.379  35.919  13.035  1.00 21.51           C
ATOM   2492  O   ARG A 368      41.297  36.068  12.484  1.00 22.94           O
ATOM   2493  CB  ARG A 368      42.248  33.431  12.429  1.00 23.22           C
ATOM   2494  CG  ARG A 368      42.997  32.097  12.403  1.00 20.56           C
ATOM   2495  CD  ARG A 368      42.412  31.081  11.445  1.00 22.00           C
ATOM   2496  NE  ARG A 368      41.024  30.768  11.766  1.00 20.05           N
ATOM   2497  CZ  ARG A 368      40.640  29.778  12.563  1.00 25.99           C
ATOM   2498  NH1 ARG A 368      41.551  29.002  13.146  1.00 23.24           N
ATOM   2499  NH2 ARG A 368      39.348  29.568  12.784  1.00 22.03           N
ATOM   2500  N   THR A 369      43.093  36.939  13.514  1.00 20.58           N
ATOM   2501  CA  THR A 369      42.649  38.319  13.391  1.00 20.35           C
ATOM   2502  C   THR A 369      43.692  39.184  12.692  1.00 22.02           C
ATOM   2503  O   THR A 369      44.810  39.322  13.195  1.00 21.83           O
ATOM   2504  CB  THR A 369      42.385  38.959  14.762  1.00 23.27           C
ATOM   2505  OG1 THR A 369      41.466  38.153  15.532  1.00 23.40           O
ATOM   2506  CG2 THR A 369      41.794  40.359  14.573  1.00 22.70           C
ATOM   2507  N   GLU A 370      43.317  39.778  11.566  1.00 19.04           N
ATOM   2508  CA  GLU A 370      44.138  40.814  10.944  1.00 20.40           C
ATOM   2509  C   GLU A 370      43.903  42.148  11.624  1.00 21.05           C
ATOM   2510  O   GLU A 370      42.764  42.499  11.943  1.00 21.79           O
ATOM   2511  CB  GLU A 370      43.807  40.947   9.449  1.00 21.19           C
ATOM   2512  CG  GLU A 370      44.213  39.776   8.604  1.00 22.94           C
ATOM   2513  CD  GLU A 370      45.511  40.018   7.876  1.00 21.52           C
ATOM   2514  OE1 GLU A 370      46.194  41.021   8.193  1.00 22.17           O
ATOM   2515  OE2 GLU A 370      45.829  39.227   6.975  1.00 23.03           O
ATOM   2516  N   PHE A 371      44.973  42.913  11.850  1.00 20.55           N
ATOM   2517  CA  PHE A 371      44.830  44.258  12.392  1.00 19.21           C
ATOM   2518  C   PHE A 371      45.161  45.334  11.375  1.00 19.74           C
ATOM   2519  O   PHE A 371      46.193  45.278  10.730  1.00 22.29           O
ATOM   2520  CB  PHE A 371      45.711  44.415  13.646  1.00 22.86           C
ATOM   2521  CG  PHE A 371      45.312  43.491  14.747  1.00 24.31           C
ATOM   2522  CD1 PHE A 371      44.177  43.750  15.495  1.00 24.59           C
ATOM   2523  CD2 PHE A 371      46.029  42.341  15.000  1.00 25.93           C
ATOM   2524  CE1 PHE A 371      43.789  42.889  16.488  1.00 28.45           C
ATOM   2525  CE2 PHE A 371      45.646  41.481  16.002  1.00 25.19           C
ATOM   2526  CZ  PHE A 371      44.526  41.751  16.743  1.00 30.71           C
ATOM   2527  N   LEU A 372      44.268  46.322  11.245  1.00 18.58           N
ATOM   2528  CA  LEU A 372      44.509  47.430  10.327  1.00 19.54           C
ATOM   2529  C   LEU A 372      45.725  48.259  10.750  1.00 19.99           C
ATOM   2530  O   LEU A 372      46.349  48.877   9.907  1.00 20.13           O
ATOM   2531  CB  LEU A 372      43.311  48.354  10.254  1.00 20.48           C
ATOM   2532  CG  LEU A 372      42.043  47.713   9.665  1.00 18.09           C
ATOM   2533  CD1 LEU A 372      41.055  48.844   9.439  1.00 21.12           C
ATOM   2534  CD2 LEU A 372      42.343  46.988   8.379  1.00 21.51           C
ATOM   2535  N   SER A 373      45.997  48.308  12.046  1.00 23.33           N
ATOM   2536  CA  SER A 373      47.168  49.015  12.563  1.00 23.31           C
ATOM   2537  C   SER A 373      48.480  48.487  11.957  1.00 26.25           C
ATOM   2538  O   SER A 373      49.506  49.193  11.939  1.00 25.49           O
ATOM   2539  CB  SER A 373      47.185  48.922  14.095  1.00 22.17           C
ATOM   2540  OG  SER A 373      47.255  47.573  14.522  1.00 24.88           O
ATOM   2541  N   ASN A 374      48.475  47.245  11.472  1.00 23.47           N
ATOM   2542  CA  ASN A 374      49.642  46.715  10.770  1.00 20.25           C
ATOM   2543  C   ASN A 374      49.839  47.285   9.371  1.00 23.03           C
ATOM   2544  O   ASN A 374      50.894  47.095   8.769  1.00 25.38           O
ATOM   2545  CB  ASN A 374      49.591  45.202  10.670  1.00 21.75           C
ATOM   2546  CG  ASN A 374      49.793  44.530  11.998  1.00 28.14           C
ATOM   2547  OD1 ASN A 374      49.352  43.399  12.208  1.00 31.57           O
ATOM   2548  ND2 ASN A 374      50.456  45.226  12.915  1.00 31.08           N
ATOM   2549  N   TYR A 375      48.825  47.984   8.859  1.00 22.65           N
ATOM   2550  CA  TYR A 375      48.857  48.459   7.481  1.00 19.72           C
ATOM   2551  C   TYR A 375      48.787  49.976   7.440  1.00 19.41           C
ATOM   2552  O   TYR A 375      49.240  50.586   6.475  1.00 20.60           O
ATOM   2553  CB  TYR A 375      47.645  47.936   6.713  1.00 19.30           C
ATOM   2554  CG  TYR A 375      47.581  46.437   6.574  1.00 19.22           C
ATOM   2555  CD1 TYR A 375      47.160  45.641   7.629  1.00 19.07           C
ATOM   2556  CD2 TYR A 375      47.911  45.828   5.378  1.00 18.91           C
ATOM   2557  CE1 TYR A 375      47.099  44.240   7.489  1.00 17.22           C
ATOM   2558  CE2 TYR A 375      47.831  44.456   5.218  1.00 16.50           C
ATOM   2559  CZ  TYR A 375      47.440  43.674   6.272  1.00 19.04           C
ATOM   2560  OH  TYR A 375      47.389  42.302   6.090  1.00 19.05           O
ATOM   2561  N   LEU A 376      48.179  50.578   8.455  1.00 22.91           N
ATOM   2562  CA  LEU A 376      47.872  52.004   8.408  1.00 21.43           C
ATOM   2563  C   LEU A 376      48.480  52.677   9.624  1.00 22.26           C
ATOM   2564  O   LEU A 376      48.561  52.091  10.698  1.00 23.22           O
ATOM   2565  CB  LEU A 376      46.358  52.256   8.422  1.00 19.55           C
ATOM   2566  CG  LEU A 376      45.507  51.536   7.388  1.00 17.68           C
ATOM   2567  CD1 LEU A 376      44.027  51.781   7.708  1.00 22.26           C
ATOM   2568  CD2 LEU A 376      45.853  51.949   5.941  1.00 19.67           C
ATOM   2569  N   THR A 377      48.885  53.935   9.453  1.00 24.42           N
ATOM   2570  CA  THR A 377      49.665  54.602  10.486  1.00 29.27           C
ATOM   2571  C   THR A 377      48.816  55.141  11.629  1.00 33.74           C
ATOM   2572  O   THR A 377      49.240  55.108  12.785  1.00 36.02           O
ATOM   2573  CB  THR A 377      50.537  55.725   9.872  1.00 29.96           C
ATOM   2574  OG1 THR A 377      51.585  55.118   9.111  1.00 31.87           O
ATOM   2575  CG2 THR A 377      51.159  56.600  10.967  1.00 36.45           C
ATOM   2576  N   ASN A 378      47.624  55.627  11.310  1.00 30.49           N
ATOM   2577  CA  ASN A 378      46.764  56.247  12.320  1.00 34.21           C
ATOM   2578  C   ASN A 378      45.356  55.663  12.332  1.00 31.44           C
ATOM   2579  O   ASN A 378      44.420  56.307  11.864  1.00 37.27           O
ATOM   2580  CB  ASN A 378      46.632  57.753  12.067  1.00 38.21           C
ATOM   2581  CG  ASN A 378      47.950  58.494  12.184  1.00 43.35           C
ATOM   2582  OD1 ASN A 378      48.596  58.798  11.181  1.00 50.86           O
ATOM   2583  ND2 ASN A 378      48.349  58.811  13.408  1.00 44.55           N
ATOM   2584  N   VAL A 379      45.183  54.467  12.872  1.00 29.11           N
ATOM   2585  CA  VAL A 379      43.854  53.847  12.859  1.00 27.21           C
ATOM   2586  C   VAL A 379      42.911  54.466  13.884  1.00 32.10           C
ATOM   2587  O   VAL A 379      41.714  54.206  13.859  1.00 31.29           O
ATOM   2588  CB  VAL A 379      43.907  52.344  13.138  1.00 32.74           C
ATOM   2589  CG1 VAL A 379      44.707  51.632  12.067  1.00 27.05           C
ATOM   2590  CG2 VAL A 379      44.493  52.080  14.524  1.00 31.45           C
ATOM   2591  N   ASP A 380      43.444  55.259  14.800  1.00 32.93           N
ATOM   2592  CA  ASP A 380      42.587  55.903  15.790  1.00 32.45           C
ATOM   2593  C   ASP A 380      41.698  56.959  15.152  1.00 30.91           C
ATOM   2594  O   ASP A 380      40.745  57.422  15.768  1.00 30.23           O
ATOM   2595  CB  ASP A 380      43.404  56.484  16.954  1.00 38.70           C
ATOM   2596  CG  ASP A 380      43.960  55.407  17.873  1.00 42.62           C
ATOM   2597  OD1 ASP A 380      43.371  54.307  17.945  1.00 41.88           O
ATOM   2598  OD2 ASP A 380      44.990  55.657  18.532  1.00 44.91           O
ATOM   2599  N   ASP A 381      41.996  57.315  13.906  1.00 30.58           N
ATOM   2600  CA  ASP A 381      41.214  58.310  13.175  1.00 26.01           C
ATOM   2601  C   ASP A 381      40.091  57.735  12.281  1.00 27.50           C
ATOM   2602  O   ASP A 381      39.369  58.483  11.611  1.00 27.37           O
ATOM   2603  CB  ASP A 381      42.138  59.202  12.361  1.00 31.95           C
ATOM   2604  CG  ASP A 381      43.047  60.040  13.242  1.00 37.87           C
ATOM   2605  OD1 ASP A 381      42.537  60.610  14.228  1.00 37.11           O
ATOM   2606  OD2 ASP A 381      44.260  60.122  12.959  1.00 44.87           O
ATOM   2607  N   ILE A 382      39.947  56.416  12.269  1.00 25.70           N
ATOM   2608  CA  ILE A 382      38.878  55.799  11.458  1.00 25.49           C
ATOM   2609  C   ILE A 382      37.980  54.986  12.355  1.00 23.35           C
ATOM   2610  O   ILE A 382      38.385  54.539  13.435  1.00 23.20           O
ATOM   2611  CB  ILE A 382      39.394  54.840  10.350  1.00 23.89           C
ATOM   2612  CG1 ILE A 382      40.337  53.793  10.936  1.00 26.88           C
ATOM   2613  CG2 ILE A 382      40.026  55.621   9.208  1.00 26.18           C
ATOM   2614  CD1 ILE A 382      40.733  52.681   9.969  1.00 26.13           C
ATOM   2615  N   THR A 383      36.745  54.802  11.899  1.00 23.27           N
ATOM   2616  CA  THR A 383      35.819  53.894  12.535  1.00 22.51           C
ATOM   2617  C   THR A 383      35.703  52.700  11.600  1.00 18.39           C
ATOM   2618  O   THR A 383      35.532  52.874  10.381  1.00 22.37           O
ATOM   2619  CB  THR A 383      34.452  54.557  12.748  1.00 26.54           C
ATOM   2620  OG1 THR A 383      34.550  55.503  13.828  1.00 25.15           O
ATOM   2621  CG2 THR A 383      33.390  53.507  13.091  1.00 24.56           C
ATOM   2622  N   LEU A 384      35.849  51.513  12.168  1.00 17.36           N
ATOM   2623  CA  LEU A 384      35.712  50.267  11.430  1.00 16.96           C
ATOM   2624  C   LEU A 384      34.552  49.452  11.973  1.00 18.51           C
ATOM   2625  O   LEU A 384      34.510  49.146  13.149  1.00 19.63           O
ATOM   2626  CB  LEU A 384      36.987  49.435  11.579  1.00 18.73           C
ATOM   2627  CG  LEU A 384      36.961  48.033  10.955  1.00 19.05           C
ATOM   2628  CD1 LEU A 384      37.013  48.123   9.432  1.00 20.87           C
ATOM   2629  CD2 LEU A 384      38.110  47.199  11.487  1.00 19.18           C
ATOM   2630  N   VAL A 385      33.598  49.121  11.101  1.00 18.38           N
ATOM   2631  CA  VAL A 385      32.695  48.022  11.370  1.00 15.63           C
ATOM   2632  C   VAL A 385      33.512  46.776  11.104  1.00 16.36           C
ATOM   2633  O   VAL A 385      33.921  46.536   9.977  1.00 17.68           O
ATOM   2634  CB  VAL A 385      31.499  48.025  10.399  1.00 16.61           C
ATOM   2635  CG1 VAL A 385      30.497  46.987  10.853  1.00 19.40           C
ATOM   2636  CG2 VAL A 385      30.873  49.396  10.341  1.00 20.59           C
ATOM   2637  N   PRO A 386      33.796  46.000  12.147  1.00 15.96           N
ATOM   2638  CA  PRO A 386      34.829  44.973  12.078  1.00 16.02           C
ATOM   2639  C   PRO A 386      34.269  43.571  12.015  1.00 18.32           C
ATOM   2640  O   PRO A 386      33.046  43.357  11.991  1.00 17.87           O
ATOM   2641  CB  PRO A 386      35.530  45.142  13.414  1.00 19.55           C
ATOM   2642  CG  PRO A 386      34.367  45.390  14.354  1.00 18.97           C
ATOM   2643  CD  PRO A 386      33.318  46.176  13.535  1.00 18.81           C
ATOM   2644  N   GLY A 387      35.173  42.612  12.015  1.00 18.69           N
ATOM   2645  CA  GLY A 387      34.820  41.212  12.178  1.00 19.83           C
ATOM   2646  C   GLY A 387      34.963  40.440  10.892  1.00 17.45           C
ATOM   2647  O   GLY A 387      36.031  40.422  10.262  1.00 17.00           O
ATOM   2648  N   THR A 388      33.855  39.810  10.473  1.00 16.16           N
ATOM   2649  CA  THR A 388      33.877  38.963   9.295  1.00 15.90           C
ATOM   2650  C   THR A 388      33.603  39.769   8.018  1.00 13.42           C
ATOM   2651  O   THR A 388      33.418  39.207   6.927  1.00 14.42           O
ATOM   2652  CB  THR A 388      32.799  37.889   9.457  1.00 17.08           C
ATOM   2653  OG1 THR A 388      31.594  38.576   9.778  1.00 16.83           O
ATOM   2654  CG2 THR A 388      33.165  36.971  10.609  1.00 15.92           C
ATOM   2655  N   LEU A 389      33.550  41.085   8.176  1.00 14.52           N
ATOM   2656  CA  LEU A 389      33.521  42.018   7.057  1.00 14.92           C
ATOM   2657  C   LEU A 389      34.130  43.305   7.609  1.00 16.28           C
ATOM   2658  O   LEU A 389      34.345  43.434   8.832  1.00 16.18           O
ATOM   2659  CB  LEU A 389      32.075  42.262   6.574  1.00 17.82           C
ATOM   2660  CG  LEU A 389      31.155  42.893   7.620  1.00 20.57           C
ATOM   2661  CD1 LEU A 389      30.046  43.610   6.942  1.00 27.09           C
ATOM   2662  CD2 LEU A 389      30.581  41.867   8.611  1.00 25.13           C
ATOM   2663  N   GLY A 390      34.448  44.241   6.720  1.00 15.22           N
ATOM   2664  CA  GLY A 390      34.899  45.549   7.156  1.00 15.48           C
ATOM   2665  C   GLY A 390      34.217  46.668   6.401  1.00 14.85           C
ATOM   2666  O   GLY A 390      34.063  46.590   5.191  1.00 15.57           O
ATOM   2667  N   ARG A 391      33.803  47.716   7.117  1.00 15.90           N
ATOM   2668  CA  ARG A 391      33.371  48.943   6.448  1.00 14.43           C
ATOM   2669  C   ARG A 391      34.108  50.064   7.169  1.00 16.86           C
ATOM   2670  O   ARG A 391      34.143  50.086   8.375  1.00 15.71           O
ATOM   2671  CB  ARG A 391      31.844  49.138   6.555  1.00 16.25           C
ATOM   2672  CG  ARG A 391      31.042  47.886   6.153  1.00 13.94           C
ATOM   2673  CD  ARG A 391      29.626  48.254   5.663  1.00 16.64           C
ATOM   2674  NE  ARG A 391      28.815  48.926   6.676  1.00 17.43           N
ATOM   2675  CZ  ARG A 391      28.121  48.306   7.641  1.00 19.36           C
ATOM   2676  NH1 ARG A 391      28.105  46.977   7.743  1.00 19.52           N
ATOM   2677  NH2 ARG A 391      27.426  49.034   8.511  1.00 18.44           N
ATOM   2678  N   ILE A 392      34.720  50.959   6.410  1.00 15.44           N
ATOM   2679  CA  ILE A 392      35.566  51.990   6.995  1.00 15.59           C
ATOM   2680  C   ILE A 392      35.012  53.392   6.671  1.00 16.10           C
ATOM   2681  O   ILE A 392      34.610  53.655   5.543  1.00 18.38           O
ATOM   2682  CB  ILE A 392      36.973  51.879   6.438  1.00 18.11           C
ATOM   2683  CG1 ILE A 392      37.606  50.557   6.878  1.00 18.64           C
ATOM   2684  CG2 ILE A 392      37.802  53.097   6.900  1.00 20.01           C
ATOM   2685  CD1 ILE A 392      38.926  50.239   6.125  1.00 20.10           C
ATOM   2686  N   ARG A 393      34.993  54.269   7.662  1.00 16.89           N
ATOM   2687  CA  ARG A 393      34.626  55.673   7.487  1.00 18.23           C
ATOM   2688  C   ARG A 393      35.483  56.473   8.473  1.00 19.94           C
ATOM   2689  O   ARG A 393      36.028  55.917   9.404  1.00 18.84           O
ATOM   2690  CB  ARG A 393      33.127  55.897   7.760  1.00 16.47           C
ATOM   2691  CG  ARG A 393      32.638  55.528   9.156  1.00 21.85           C
ATOM   2692  CD  ARG A 393      31.113  55.622   9.217  1.00 22.42           C
ATOM   2693  NE  ARG A 393      30.612  55.561  10.582  1.00 21.52           N
ATOM   2694  CZ  ARG A 393      30.192  54.459  11.200  1.00 23.99           C
ATOM   2695  NH1 ARG A 393      30.201  53.276  10.584  1.00 22.61           N
ATOM   2696  NH2 ARG A 393      29.769  54.542  12.453  1.00 26.95           N
ATOM   2697  N   PRO A 394      35.629  57.773   8.257  1.00 23.68           N
ATOM   2698  CA  PRO A 394      36.374  58.518   9.276  1.00 27.19           C
ATOM   2699  C   PRO A 394      35.651  58.511  10.610  1.00 20.36           C
ATOM   2700  O   PRO A 394      34.422  58.552  10.651  1.00 24.79           O
ATOM   2701  CB  PRO A 394      36.403  59.948   8.728  1.00 26.49           C
ATOM   2702  CG  PRO A 394      35.286  60.005   7.705  1.00 27.50           C
ATOM   2703  CD  PRO A 394      35.204  58.621   7.129  1.00 23.14           C
ATOM   2704  N   LYS A 395      36.414  58.477  11.696  1.00 23.81           N
ATOM   2705  CA  LYS A 395      35.838  58.528  13.038  1.00 24.86           C
ATOM   2706  C   LYS A 395      34.954  59.755  13.213  1.00 27.74           C
ATOM   2707  O   LYS A 395      33.851  59.683  13.777  1.00 26.41           O
ATOM   2708  CB  LYS A 395      36.948  58.508  14.093  1.00 26.33           C
ATOM   2709  CG  LYS A 395      36.413  58.435  15.511  1.00 29.93           C
ATOM   2710  CD  LYS A 395      37.541  58.603  16.515  1.00 35.00           C
ATOM   2711  CE  LYS A 395      36.993  58.850  17.909  1.00 38.54           C
ATOM   2712  NZ  LYS A 395      38.061  58.721  18.934  1.00 37.97           N
ATOM   2713  N   ILE A 396      35.453  60.900  12.750  1.00 29.11           N
ATOM   2714  CA  ILE A 396      34.654  62.120  12.718  1.00 29.95           C
ATOM   2715  C   ILE A 396      33.927  62.230  11.386  1.00 30.84           C
ATOM   2716  O   ILE A 396      34.557  62.281  10.328  1.00 32.16           O
ATOM   2717  CB  ILE A 396      35.526  63.390  12.939  1.00 28.98           C
ATOM   2718  CG1 ILE A 396      36.135  63.386  14.335  1.00 32.05           C
ATOM   2719  CG2 ILE A 396      34.682  64.647  12.740  1.00 30.28           C
ATOM   2720  CD1 ILE A 396      37.004  64.598  14.607  1.00 33.78           C
ATOM   2721  N   PRO A 397      32.585  62.250  11.414  1.00 30.11           N
ATOM   2722  CA  PRO A 397      31.848  62.249  10.164  1.00 31.91           C
ATOM   2723  C   PRO A 397      32.279  63.386   9.260  1.00 36.60           C
ATOM   2724  O   PRO A 397      32.415  64.526   9.714  1.00 33.83           O
ATOM   2725  CB  PRO A 397      30.403  62.445  10.614  1.00 35.65           C
ATOM   2726  CG  PRO A 397      30.362  61.780  11.933  1.00 29.32           C
ATOM   2727  CD  PRO A 397      31.692  62.090  12.577  1.00 30.36           C
ATOM   2728  N   ASN A 398      32.496  63.054   7.992  1.00 35.31           N
ATOM   2729  CA  ASN A 398      32.896  64.033   6.994  1.00 40.25           C
ATOM   2730  C   ASN A 398      34.265  64.670   7.248  1.00 38.92           C
ATOM   2731  O   ASN A 398      34.558  65.733   6.701  1.00 40.53           O
ATOM   2732  CB  ASN A 398      31.828  65.119   6.883  1.00 42.06           C
ATOM   2733  CG  ASN A 398      30.441  64.551   6.612  1.00 48.32           C
ATOM   2734  OD1 ASN A 398      29.449  64.991   7.200  1.00 49.86           O
ATOM   2735  ND2 ASN A 398      30.369  63.569   5.721  1.00 45.81           N
ATOM   2736  N   ASN A 399      35.102  64.025   8.063  1.00 37.08           N
ATOM   2737  CA  ASN A 399      36.443  64.543   8.325  1.00 34.00           C
ATOM   2738  C   ASN A 399      37.218  64.730   7.029  1.00 34.49           C
ATOM   2739  O   ASN A 399      37.461  63.781   6.270  1.00 31.15           O
ATOM   2740  CB  ASN A 399      37.215  63.656   9.289  1.00 33.52           C
ATOM   2741  CG  ASN A 399      38.607  64.196   9.609  1.00 40.31           C
ATOM   2742  OD1 ASN A 399      39.070  65.181   9.030  1.00 38.25           O
ATOM   2743  ND2 ASN A 399      39.288  63.534  10.533  1.00 38.65           N
ATOM   2744  N   LEU A 400      37.609  65.971   6.784  1.00 36.12           N
ATOM   2745  CA  LEU A 400      38.175  66.328   5.493  1.00 38.21           C
ATOM   2746  C   LEU A 400      39.535  65.696   5.259  1.00 33.12           C
ATOM   2747  O   LEU A 400      39.946  65.531   4.122  1.00 38.32           O
ATOM   2748  CB  LEU A 400      38.203  67.848   5.338  1.00 39.41           C
ATOM   2749  CG  LEU A 400      36.763  68.349   5.468  1.00 37.84           C
ATOM   2750  CD1 LEU A 400      36.668  69.862   5.562  1.00 37.90           C
ATOM   2751  CD2 LEU A 400      35.958  67.817   4.299  1.00 43.18           C
ATOM   2752  N   LYS A 401      40.229  65.321   6.332  1.00 32.42           N
ATOM   2753  CA  LYS A 401      41.557  64.723   6.185  1.00 35.15           C
ATOM   2754  C   LYS A 401      41.520  63.224   5.886  1.00 36.03           C
ATOM   2755  O   LYS A 401      42.554  62.578   5.702  1.00 36.39           O
ATOM   2756  CB  LYS A 401      42.409  64.971   7.418  1.00 38.51           C
ATOM   2757  CG  LYS A 401      43.445  66.051   7.195  1.00 39.49           C
ATOM   2758  CD  LYS A 401      44.574  65.890   8.175  1.00 41.45           C
ATOM   2759  CE  LYS A 401      44.090  66.050   9.591  1.00 39.66           C
ATOM   2760  NZ  LYS A 401      45.211  65.731  10.516  1.00 47.54           N
ATOM   2761  N   TYR A 402      40.313  62.673   5.836  1.00 30.58           N
ATOM   2762  CA  TYR A 402      40.153  61.284   5.452  1.00 31.23           C
ATOM   2763  C   TYR A 402      40.738  61.083   4.043  1.00 29.74           C
ATOM   2764  O   TYR A 402      40.371  61.793   3.125  1.00 25.84           O
ATOM   2765  CB  TYR A 402      38.660  60.930   5.531  1.00 31.35           C
ATOM   2766  CG  TYR A 402      38.316  59.494   5.231  1.00 28.98           C
ATOM   2767  CD1 TYR A 402      38.892  58.452   5.953  1.00 26.22           C
ATOM   2768  CD2 TYR A 402      37.385  59.189   4.252  1.00 26.33           C
ATOM   2769  CE1 TYR A 402      38.572  57.164   5.686  1.00 26.85           C
ATOM   2770  CE2 TYR A 402      37.051  57.893   3.976  1.00 27.89           C
ATOM   2771  CZ  TYR A 402      37.646  56.879   4.698  1.00 26.71           C
ATOM   2772  OH  TYR A 402      37.329  55.568   4.414  1.00 28.78           O
ATOM   2773  N   ASP A 403      41.658  60.131   3.883  1.00 27.58           N
ATOM   2774  CA  ASP A 403      42.361  59.908   2.612  1.00 26.14           C
ATOM   2775  C   ASP A 403      42.120  58.497   2.063  1.00 25.87           C
ATOM   2776  O   ASP A 403      42.980  57.606   2.175  1.00 24.70           O
ATOM   2777  CB  ASP A 403      43.850  60.122   2.817  1.00 20.45           C
ATOM   2778  CG  ASP A 403      44.610  60.318   1.497  1.00 26.23           C
ATOM   2779  OD1 ASP A 403      44.081  59.953   0.426  1.00 26.15           O
ATOM   2780  OD2 ASP A 403      45.754  60.816   1.548  1.00 26.19           O
ATOM   2781  N   PRO A 404      40.948  58.285   1.450  1.00 26.38           N
ATOM   2782  CA  PRO A 404      40.569  56.913   1.080  1.00 25.38           C
ATOM   2783  C   PRO A 404      41.471  56.256   0.029  1.00 24.73           C
ATOM   2784  O   PRO A 404      41.736  55.043   0.131  1.00 24.88           O
ATOM   2785  CB  PRO A 404      39.117  57.063   0.576  1.00 30.01           C
ATOM   2786  CG  PRO A 404      38.926  58.538   0.318  1.00 31.34           C
ATOM   2787  CD  PRO A 404      39.855  59.254   1.263  1.00 27.96           C
ATOM   2788  N   LYS A 405      41.960  57.022  -0.946  1.00 21.19           N
ATOM   2789  CA  LYS A 405      42.886  56.450  -1.909  1.00 23.84           C
ATOM   2790  C   LYS A 405      44.180  55.975  -1.247  1.00 19.73           C
ATOM   2791  O   LYS A 405      44.688  54.902  -1.574  1.00 23.84           O
ATOM   2792  CB  LYS A 405      43.160  57.414  -3.077  1.00 24.29           C
ATOM   2793  CG  LYS A 405      41.928  57.688  -3.914  1.00 32.03           C
ATOM   2794  CD  LYS A 405      42.262  58.383  -5.234  1.00 34.45           C
ATOM   2795  CE  LYS A 405      40.975  58.739  -5.995  1.00 37.51           C
ATOM   2796  NZ  LYS A 405      41.220  59.037  -7.444  1.00 37.85           N
ATOM   2797  N   ALA A 406      44.705  56.747  -0.301  1.00 18.89           N
ATOM   2798  CA  ALA A 406      45.926  56.323   0.407  1.00 21.20           C
ATOM   2799  C   ALA A 406      45.659  55.114   1.308  1.00 20.61           C
ATOM   2800  O   ALA A 406      46.483  54.214   1.405  1.00 19.58           O
ATOM   2801  CB  ALA A 406      46.523  57.461   1.212  1.00 22.66           C
ATOM   2802  N   ILE A 407      44.513  55.114   1.979  1.00 21.47           N
ATOM   2803  CA  ILE A 407      44.140  53.962   2.788  1.00 21.15           C
ATOM   2804  C   ILE A 407      44.071  52.709   1.934  1.00 20.96           C
ATOM   2805  O   ILE A 407      44.732  51.712   2.260  1.00 19.41           O
ATOM   2806  CB  ILE A 407      42.816  54.177   3.571  1.00 21.71           C
ATOM   2807  CG1 ILE A 407      43.022  55.218   4.672  1.00 24.64           C
ATOM   2808  CG2 ILE A 407      42.336  52.839   4.165  1.00 18.64           C
ATOM   2809  CD1 ILE A 407      41.743  55.689   5.355  1.00 27.70           C
ATOM   2810  N   ILE A 408      43.286  52.734   0.848  1.00 17.67           N
ATOM   2811  CA  ILE A 408      43.170  51.561  -0.004  1.00 19.51           C
ATOM   2812  C   ILE A 408      44.536  51.107  -0.516  1.00 20.93           C
ATOM   2813  O   ILE A 408      44.815  49.904  -0.570  1.00 18.23           O
ATOM   2814  CB  ILE A 408      42.258  51.815  -1.217  1.00 25.68           C
ATOM   2815  CG1 ILE A 408      40.817  51.955  -0.750  1.00 26.56           C
ATOM   2816  CG2 ILE A 408      42.364  50.673  -2.201  1.00 26.53           C
ATOM   2817  CD1 ILE A 408      39.893  52.406  -1.846  1.00 31.12           C
ATOM   2818  N   ALA A 409      45.396  52.059  -0.859  1.00 19.08           N
ATOM   2819  CA  ALA A 409      46.704  51.683  -1.383  1.00 22.74           C
ATOM   2820  C   ALA A 409      47.487  50.882  -0.331  1.00 17.50           C
ATOM   2821  O   ALA A 409      48.127  49.867  -0.679  1.00 20.61           O
ATOM   2822  CB  ALA A 409      47.492  52.915  -1.864  1.00 24.28           C
ATOM   2823  N   ASN A 410      47.422  51.310   0.929  1.00 20.20           N
ATOM   2824  CA  ASN A 410      48.154  50.637   2.017  1.00 19.99           C
ATOM   2825  C   ASN A 410      47.541  49.283   2.388  1.00 19.05           C
ATOM   2826  O   ASN A 410      48.164  48.507   3.094  1.00 19.91           O
ATOM   2827  CB  ASN A 410      48.232  51.506   3.274  1.00 18.41           C
ATOM   2828  CG  ASN A 410      49.460  52.421   3.277  1.00 22.93           C
ATOM   2829  OD1 ASN A 410      49.915  52.858   2.223  1.00 24.90           O
ATOM   2830  ND2 ASN A 410      49.976  52.698   4.470  1.00 24.48           N
ATOM   2831  N   LEU A 411      46.319  49.026   1.918  1.00 18.22           N
ATOM   2832  CA  LEU A 411      45.617  47.760   2.192  1.00 17.51           C
ATOM   2833  C   LEU A 411      45.619  46.771   1.035  1.00 19.56           C
ATOM   2834  O   LEU A 411      45.035  45.672   1.125  1.00 17.61           O
ATOM   2835  CB  LEU A 411      44.158  48.064   2.569  1.00 16.12           C
ATOM   2836  CG  LEU A 411      43.925  48.880   3.841  1.00 15.61           C
ATOM   2837  CD1 LEU A 411      42.415  49.107   4.034  1.00 16.36           C
ATOM   2838  CD2 LEU A 411      44.463  48.110   5.052  1.00 16.73           C
ATOM   2839  N   THR A 412      46.258  47.151  -0.066  1.00 17.93           N
ATOM   2840  CA  THR A 412      46.200  46.354  -1.273  1.00 16.86           C
ATOM   2841  C   THR A 412      47.418  45.475  -1.438  1.00 20.83           C
ATOM   2842  O   THR A 412      48.517  45.986  -1.680  1.00 20.99           O
ATOM   2843  CB  THR A 412      46.065  47.272  -2.494  1.00 21.18           C
ATOM   2844  OG1 THR A 412      44.813  47.966  -2.392  1.00 21.08           O
ATOM   2845  CG2 THR A 412      46.140  46.461  -3.791  1.00 19.32           C
ATOM   2846  N   CYS A 413      47.218  44.166  -1.280  1.00 16.10           N
ATOM   2847  CA  CYS A 413      48.256  43.172  -1.545  1.00 18.64           C
ATOM   2848  C   CYS A 413      49.560  43.463  -0.813  1.00 21.83           C
ATOM   2849  O   CYS A 413      50.644  43.429  -1.421  1.00 23.60           O
ATOM   2850  CB  CYS A 413      48.500  43.067  -3.055  1.00 18.65           C
ATOM   2851  SG  CYS A 413      47.001  42.667  -4.020  1.00 22.83           S
ATOM   2852  N   LYS A 414      49.465  43.724   0.494  1.00 18.70           N
ATOM   2853  CA  LYS A 414      50.645  44.116   1.253  1.00 19.68           C
ATOM   2854  C   LYS A 414      51.265  42.957   2.019  1.00 27.49           C
ATOM   2855  O   LYS A 414      52.408  43.055   2.433  1.00 27.49           O
ATOM   2856  CB  LYS A 414      50.346  45.277   2.192  1.00 22.12           C
ATOM   2857  CG  LYS A 414      50.043  46.567   1.470  1.00 24.55           C
ATOM   2858  CD  LYS A 414      51.198  47.002   0.596  1.00 30.87           C
ATOM   2859  CE  LYS A 414      51.014  48.438   0.145  1.00 34.17           C
ATOM   2860  NZ  LYS A 414      51.771  48.711  -1.106  1.00 38.61           N
ATOM   2861  N   LYS A 415      50.515  41.872   2.204  1.00 22.65           N
ATOM   2862  CA  LYS A 415      51.065  40.628   2.773  1.00 24.75           C
ATOM   2863  C   LYS A 415      50.765  39.492   1.838  1.00 24.63           C
ATOM   2864  O   LYS A 415      49.678  39.438   1.267  1.00 24.87           O
ATOM   2865  CB  LYS A 415      50.394  40.245   4.096  1.00 20.45           C
ATOM   2866  CG  LYS A 415      50.482  41.224   5.248  1.00 27.08           C
ATOM   2867  CD  LYS A 415      50.012  40.477   6.533  1.00 26.82           C
ATOM   2868  CE  LYS A 415      48.865  39.478   6.214  1.00 34.90           C
ATOM   2869  NZ  LYS A 415      48.455  38.522   7.335  1.00 26.23           N
ATOM   2870  N   PRO A 416      51.694  38.539   1.720  1.00 24.13           N
ATOM   2871  CA  PRO A 416      51.505  37.335   0.916  1.00 27.64           C
ATOM   2872  C   PRO A 416      50.221  36.591   1.308  1.00 29.11           C
ATOM   2873  O   PRO A 416      49.454  36.179   0.444  1.00 30.73           O
ATOM   2874  CB  PRO A 416      52.730  36.483   1.274  1.00 29.14           C
ATOM   2875  CG  PRO A 416      53.196  37.018   2.602  1.00 34.00           C
ATOM   2876  CD  PRO A 416      52.956  38.493   2.486  1.00 31.71           C
ATOM   2877  N   ASP A 417      49.993  36.436   2.600  1.00 26.50           N
ATOM   2878  CA  ASP A 417      48.863  35.617   3.027  1.00 33.20           C
ATOM   2879  C   ASP A 417      47.664  36.463   3.441  1.00 30.46           C
ATOM   2880  O   ASP A 417      46.810  36.005   4.178  1.00 30.64           O
ATOM   2881  CB  ASP A 417      49.269  34.630   4.141  1.00 32.38           C
ATOM   2882  CG  ASP A 417      50.141  35.266   5.227  1.00 36.46           C
ATOM   2883  OD1 ASP A 417      50.696  36.375   5.026  1.00 36.78           O
ATOM   2884  OD2 ASP A 417      50.280  34.642   6.303  1.00 41.17           O
ATOM   2885  N   GLN A 418      47.603  37.697   2.941  1.00 25.24           N
ATOM   2886  CA  GLN A 418      46.646  38.669   3.422  1.00 22.91           C
ATOM   2887  C   GLN A 418      45.222  38.107   3.474  1.00 18.10           C
ATOM   2888  O   GLN A 418      44.685  37.638   2.475  1.00 20.03           O
ATOM   2889  CB  GLN A 418      46.680  39.886   2.498  1.00 23.13           C
ATOM   2890  CG  GLN A 418      46.066  41.085   3.109  1.00 17.69           C
ATOM   2891  CD  GLN A 418      46.338  42.314   2.301  1.00 22.22           C
ATOM   2892  OE1 GLN A 418      47.489  42.686   2.114  1.00 18.88           O
ATOM   2893  NE2 GLN A 418      45.279  42.976   1.841  1.00 17.85           N
ATOM   2894  N   HIS A 419      44.596  38.219   4.636  1.00 19.53           N
ATOM   2895  CA  HIS A 419      43.323  37.541   4.844  1.00 18.94           C
ATOM   2896  C   HIS A 419      42.104  38.443   4.706  1.00 18.97           C
ATOM   2897  O   HIS A 419      41.032  38.141   5.264  1.00 17.94           O
ATOM   2898  CB  HIS A 419      43.336  36.842   6.202  1.00 20.01           C
ATOM   2899  CG  HIS A 419      44.481  35.892   6.359  1.00 20.61           C
ATOM   2900  ND1 HIS A 419      44.558  34.709   5.664  1.00 22.40           N
ATOM   2901  CD2 HIS A 419      45.597  35.959   7.121  1.00 20.88           C
ATOM   2902  CE1 HIS A 419      45.672  34.079   5.991  1.00 21.19           C
ATOM   2903  NE2 HIS A 419      46.314  34.813   6.881  1.00 22.97           N
ATOM   2904  N   PHE A 420      42.257  39.532   3.961  1.00 17.05           N
ATOM   2905  CA  PHE A 420      41.095  40.306   3.485  1.00 17.43           C
ATOM   2906  C   PHE A 420      41.490  41.023   2.205  1.00 19.38           C
ATOM   2907  O   PHE A 420      42.671  41.051   1.835  1.00 17.71           O
ATOM   2908  CB  PHE A 420      40.687  41.366   4.491  1.00 13.22           C
ATOM   2909  CG  PHE A 420      41.770  42.361   4.780  1.00 16.30           C
ATOM   2910  CD1 PHE A 420      41.823  43.568   4.087  1.00 18.83           C
ATOM   2911  CD2 PHE A 420      42.755  42.084   5.748  1.00 18.30           C
ATOM   2912  CE1 PHE A 420      42.831  44.504   4.346  1.00 17.31           C
ATOM   2913  CE2 PHE A 420      43.778  43.002   6.009  1.00 17.11           C
ATOM   2914  CZ  PHE A 420      43.816  44.211   5.317  1.00 17.51           C
ATOM   2915  N   LYS A 421      40.505  41.614   1.541  1.00 14.51           N
ATOM   2916  CA  LYS A 421      40.782  42.418   0.334  1.00 14.70           C
ATOM   2917  C   LYS A 421      39.910  43.673   0.326  1.00 16.96           C
ATOM   2918  O   LYS A 421      38.677  43.572   0.452  1.00 16.28           O
ATOM   2919  CB  LYS A 421      40.572  41.574  -0.936  1.00 15.32           C
ATOM   2920  CG  LYS A 421      40.889  42.339  -2.252  1.00 12.78           C
ATOM   2921  CD  LYS A 421      40.523  41.536  -3.468  1.00 18.06           C
ATOM   2922  CE  LYS A 421      41.345  40.248  -3.581  1.00 20.75           C
ATOM   2923  NZ  LYS A 421      42.859  40.471  -3.500  1.00 19.31           N
ATOM   2924  N   PRO A 422      40.529  44.866   0.174  1.00 16.53           N
ATOM   2925  CA  PRO A 422      39.775  46.119   0.181  1.00 17.19           C
ATOM   2926  C   PRO A 422      39.126  46.340  -1.179  1.00 15.63           C
ATOM   2927  O   PRO A 422      39.720  45.992  -2.203  1.00 15.81           O
ATOM   2928  CB  PRO A 422      40.859  47.180   0.382  1.00 17.68           C
ATOM   2929  CG  PRO A 422      42.038  46.598  -0.344  1.00 15.39           C
ATOM   2930  CD  PRO A 422      41.983  45.111   0.019  1.00 16.50           C
ATOM   2931  N   TYR A 423      37.911  46.881  -1.164  1.00 15.81           N
ATOM   2932  CA  TYR A 423      37.184  47.262  -2.369  1.00 15.91           C
ATOM   2933  C   TYR A 423      36.495  48.589  -2.118  1.00 14.38           C
ATOM   2934  O   TYR A 423      35.878  48.773  -1.074  1.00 14.93           O
ATOM   2935  CB  TYR A 423      36.035  46.277  -2.640  1.00 15.36           C
ATOM   2936  CG  TYR A 423      36.389  44.913  -3.202  1.00 15.15           C
ATOM   2937  CD1 TYR A 423      36.281  44.650  -4.557  1.00 18.00           C
ATOM   2938  CD2 TYR A 423      36.796  43.882  -2.367  1.00 15.32           C
ATOM   2939  CE1 TYR A 423      36.578  43.391  -5.084  1.00 16.08           C
ATOM   2940  CE2 TYR A 423      37.116  42.620  -2.878  1.00 15.95           C
ATOM   2941  CZ  TYR A 423      36.997  42.386  -4.250  1.00 14.54           C
ATOM   2942  OH  TYR A 423      37.305  41.149  -4.787  1.00 17.72           O
ATOM   2943  N   MET A 424      36.544  49.490  -3.091  1.00 17.60           N
ATOM   2944  CA  MET A 424      35.535  50.519  -3.174  1.00 15.07           C
ATOM   2945  C   MET A 424      34.239  49.747  -3.487  1.00 16.80           C
ATOM   2946  O   MET A 424      34.261  48.771  -4.233  1.00 16.10           O
ATOM   2947  CB  MET A 424      35.869  51.487  -4.298  1.00 21.80           C
ATOM   2948  CG  MET A 424      37.054  52.388  -3.967  1.00 29.05           C
ATOM   2949  SD  MET A 424      36.723  53.425  -2.513  1.00 39.71           S
ATOM   2950  CE  MET A 424      35.438  54.500  -3.167  1.00 37.55           C
ATOM   2951  N   LYS A 425      33.117  50.159  -2.895  1.00 16.21           N
ATOM   2952  CA  LYS A 425      31.910  49.338  -2.988  1.00 17.72           C
ATOM   2953  C   LYS A 425      31.444  49.076  -4.418  1.00 17.81           C
ATOM   2954  O   LYS A 425      30.891  48.012  -4.695  1.00 15.61           O
ATOM   2955  CB  LYS A 425      30.780  49.865  -2.093  1.00 15.46           C
ATOM   2956  CG  LYS A 425      30.241  51.248  -2.465  1.00 15.38           C
ATOM   2957  CD  LYS A 425      29.213  51.729  -1.455  1.00 14.75           C
ATOM   2958  CE  LYS A 425      28.675  53.118  -1.864  1.00 14.23           C
ATOM   2959  NZ  LYS A 425      27.402  53.402  -1.153  1.00 14.96           N
ATOM   2960  N   GLN A 426      31.688  50.018  -5.332  1.00 16.68           N
ATOM   2961  CA  GLN A 426      31.322  49.800  -6.741  1.00 17.58           C
ATOM   2962  C   GLN A 426      32.084  48.657  -7.401  1.00 18.90           C
ATOM   2963  O   GLN A 426      31.659  48.136  -8.423  1.00 18.09           O
ATOM   2964  CB  GLN A 426      31.527  51.088  -7.546  1.00 23.82           C
ATOM   2965  CG  GLN A 426      32.991  51.475  -7.688  1.00 24.46           C
ATOM   2966  CD  GLN A 426      33.428  52.516  -6.673  1.00 32.18           C
ATOM   2967  OE1 GLN A 426      32.972  52.533  -5.512  1.00 26.94           O
ATOM   2968  NE2 GLN A 426      34.323  53.408  -7.109  1.00 37.03           N
ATOM   2969  N   HIS A 427      33.198  48.258  -6.799  1.00 17.40           N
ATOM   2970  CA  HIS A 427      34.020  47.191  -7.334  1.00 16.68           C
ATOM   2971  C   HIS A 427      33.711  45.826  -6.746  1.00 15.50           C
ATOM   2972  O   HIS A 427      34.247  44.819  -7.226  1.00 15.08           O
ATOM   2973  CB  HIS A 427      35.498  47.509  -7.152  1.00 16.73           C
ATOM   2974  CG  HIS A 427      35.970  48.620  -8.034  1.00 18.43           C
ATOM   2975  ND1 HIS A 427      37.019  49.450  -7.700  1.00 23.57           N
ATOM   2976  CD2 HIS A 427      35.520  49.047  -9.239  1.00 27.69           C
ATOM   2977  CE1 HIS A 427      37.214  50.323  -8.669  1.00 23.63           C
ATOM   2978  NE2 HIS A 427      36.318  50.106  -9.615  1.00 29.30           N
ATOM   2979  N   LEU A 428      32.866  45.786  -5.709  1.00 15.06           N
ATOM   2980  CA  LEU A 428      32.461  44.475  -5.157  1.00 14.14           C
ATOM   2981  C   LEU A 428      31.773  43.671  -6.230  1.00 15.16           C
ATOM   2982  O   LEU A 428      31.092  44.234  -7.057  1.00 16.15           O
ATOM   2983  CB  LEU A 428      31.494  44.617  -3.981  1.00 12.61           C
ATOM   2984  CG  LEU A 428      32.160  45.187  -2.729  1.00 13.77           C
ATOM   2985  CD1 LEU A 428      31.088  45.659  -1.811  1.00 12.44           C
ATOM   2986  CD2 LEU A 428      33.085  44.133  -2.058  1.00 14.42           C
ATOM   2987  N   PRO A 429      31.951  42.341  -6.207  1.00 16.09           N
ATOM   2988  CA  PRO A 429      31.222  41.471  -7.133  1.00 15.83           C
ATOM   2989  C   PRO A 429      29.746  41.876  -7.168  1.00 14.77           C
ATOM   2990  O   PRO A 429      29.105  42.067  -6.130  1.00 14.01           O
ATOM   2991  CB  PRO A 429      31.387  40.079  -6.506  1.00 14.90           C
ATOM   2992  CG  PRO A 429      32.705  40.172  -5.751  1.00 15.94           C
ATOM   2993  CD  PRO A 429      32.767  41.581  -5.235  1.00 13.79           C
ATOM   2994  N   LYS A 430      29.209  41.961  -8.384  1.00 14.01           N
ATOM   2995  CA  LYS A 430      27.850  42.429  -8.580  1.00 14.05           C
ATOM   2996  C   LYS A 430      26.842  41.455  -7.997  1.00 15.23           C
ATOM   2997  O   LYS A 430      25.752  41.864  -7.603  1.00 15.27           O
ATOM   2998  CB  LYS A 430      27.597  42.652 -10.087  1.00 17.13           C
ATOM   2999  CG  LYS A 430      28.570  43.661 -10.706  1.00 14.95           C
ATOM   3000  CD  LYS A 430      28.399  45.056 -10.106  1.00 14.06           C
ATOM   3001  CE  LYS A 430      27.240  45.796 -10.789  1.00 16.69           C
ATOM   3002  NZ  LYS A 430      27.179  47.187 -10.223  1.00 18.51           N
ATOM   3003  N   ARG A 431      27.198  40.168  -7.918  1.00 13.49           N
ATOM   3004  CA  ARG A 431      26.283  39.192  -7.323  1.00 14.43           C
ATOM   3005  C   ARG A 431      25.943  39.538  -5.841  1.00 15.58           C
ATOM   3006  O   ARG A 431      24.927  39.078  -5.310  1.00 14.18           O
ATOM   3007  CB  ARG A 431      26.889  37.784  -7.400  1.00 13.07           C
ATOM   3008  CG  ARG A 431      28.201  37.671  -6.600  1.00 13.00           C
ATOM   3009  CD  ARG A 431      28.847  36.295  -6.748  1.00 12.30           C
ATOM   3010  NE  ARG A 431      30.243  36.360  -6.267  1.00 12.44           N
ATOM   3011  CZ  ARG A 431      30.550  36.291  -4.963  1.00 14.79           C
ATOM   3012  NH1 ARG A 431      29.581  36.044  -4.069  1.00 13.20           N
ATOM   3013  NH2 ARG A 431      31.805  36.377  -4.570  1.00 15.31           N
ATOM   3014  N   LEU A 432      26.783  40.337  -5.172  1.00 14.58           N
ATOM   3015  CA  LEU A 432      26.515  40.699  -3.781  1.00 14.82           C
ATOM   3016  C   LEU A 432      25.456  41.786  -3.671  1.00 15.32           C
ATOM   3017  O   LEU A 432      24.840  41.939  -2.630  1.00 13.84           O
ATOM   3018  CB  LEU A 432      27.814  41.135  -3.055  1.00 11.52           C
ATOM   3019  CG  LEU A 432      28.911  40.083  -2.979  1.00 11.61           C
ATOM   3020  CD1 LEU A 432      30.193  40.763  -2.409  1.00 16.54           C
ATOM   3021  CD2 LEU A 432      28.508  38.878  -2.106  1.00 14.18           C
ATOM   3022  N   HIS A 433      25.227  42.519  -4.757  1.00 13.16           N
ATOM   3023  CA  HIS A 433      24.219  43.583  -4.763  1.00 14.59           C
ATOM   3024  C   HIS A 433      24.384  44.479  -3.542  1.00 14.35           C
ATOM   3025  O   HIS A 433      23.411  44.829  -2.885  1.00 14.60           O
ATOM   3026  CB  HIS A 433      22.796  42.982  -4.859  1.00 13.00           C
ATOM   3027  CG  HIS A 433      22.557  42.285  -6.160  1.00 15.36           C
ATOM   3028  ND1 HIS A 433      22.325  42.971  -7.335  1.00 13.96           N
ATOM   3029  CD2 HIS A 433      22.557  40.968  -6.483  1.00 15.91           C
ATOM   3030  CE1 HIS A 433      22.178  42.104  -8.322  1.00 18.25           C
ATOM   3031  NE2 HIS A 433      22.325  40.884  -7.835  1.00 15.45           N
ATOM   3032  N   TYR A 434      25.627  44.855  -3.242  1.00 13.56           N
ATOM   3033  CA  TYR A 434      25.879  45.555  -1.985  1.00 14.86           C
ATOM   3034  C   TYR A 434      26.556  46.920  -2.159  1.00 16.54           C
ATOM   3035  O   TYR A 434      27.713  47.098  -1.748  1.00 15.82           O
ATOM   3036  CB  TYR A 434      26.750  44.681  -1.061  1.00 15.45           C
ATOM   3037  CG  TYR A 434      26.739  45.113   0.385  1.00 15.00           C
ATOM   3038  CD1 TYR A 434      25.581  45.042   1.154  1.00 11.42           C
ATOM   3039  CD2 TYR A 434      27.896  45.610   0.979  1.00 13.97           C
ATOM   3040  CE1 TYR A 434      25.565  45.452   2.507  1.00 15.10           C
ATOM   3041  CE2 TYR A 434      27.919  45.993   2.325  1.00 13.84           C
ATOM   3042  CZ  TYR A 434      26.754  45.925   3.091  1.00 14.05           C
ATOM   3043  OH  TYR A 434      26.769  46.319   4.415  1.00 14.12           O
ATOM   3044  N   ALA A 435      25.853  47.884  -2.725  1.00 18.04           N
ATOM   3045  CA  ALA A 435      26.497  49.175  -2.997  1.00 15.41           C
ATOM   3046  C   ALA A 435      25.533  50.350  -3.013  1.00 16.55           C
ATOM   3047  O   ALA A 435      25.891  51.470  -2.600  1.00 19.08           O
ATOM   3048  CB  ALA A 435      27.259  49.110  -4.319  1.00 14.92           C
ATOM   3049  N   ASN A 436      24.323  50.118  -3.506  1.00 15.44           N
ATOM   3050  CA  ASN A 436      23.394  51.227  -3.726  1.00 17.74           C
ATOM   3051  C   ASN A 436      22.606  51.657  -2.478  1.00 15.65           C
ATOM   3052  O   ASN A 436      21.380  51.553  -2.424  1.00 16.14           O
ATOM   3053  CB  ASN A 436      22.434  50.911  -4.875  1.00 17.38           C
ATOM   3054  CG  ASN A 436      21.553  52.099  -5.234  1.00 23.74           C
ATOM   3055  OD1 ASN A 436      21.960  53.238  -5.044  1.00 21.83           O
ATOM   3056  ND2 ASN A 436      20.344  51.843  -5.748  1.00 19.63           N
ATOM   3057  N   ASN A 437      23.307  52.154  -1.459  1.00 18.03           N
ATOM   3058  CA  ASN A 437      22.663  52.641  -0.266  1.00 15.13           C
ATOM   3059  C   ASN A 437      23.640  53.569   0.444  1.00 17.01           C
ATOM   3060  O   ASN A 437      24.817  53.250   0.560  1.00 15.47           O
ATOM   3061  CB  ASN A 437      22.271  51.495   0.675  1.00 16.58           C
ATOM   3062  CG  ASN A 437      21.332  51.949   1.812  1.00 18.99           C
ATOM   3063  OD1 ASN A 437      21.743  52.653   2.764  1.00 16.41           O
ATOM   3064  ND2 ASN A 437      20.064  51.546   1.720  1.00 15.78           N
ATOM   3065  N   ARG A 438      23.153  54.698   0.946  1.00 19.39           N
ATOM   3066  CA  ARG A 438      24.052  55.659   1.596  1.00 18.57           C
ATOM   3067  C   ARG A 438      24.628  55.168   2.931  1.00 19.84           C
ATOM   3068  O   ARG A 438      25.571  55.765   3.445  1.00 20.92           O
ATOM   3069  CB  ARG A 438      23.334  56.996   1.830  1.00 21.54           C
ATOM   3070  CG  ARG A 438      22.252  56.919   2.851  1.00 20.74           C
ATOM   3071  CD  ARG A 438      21.277  58.101   2.744  1.00 24.44           C
ATOM   3072  NE  ARG A 438      20.353  58.116   3.870  1.00 23.31           N
ATOM   3073  CZ  ARG A 438      19.152  58.693   3.840  1.00 31.28           C
ATOM   3074  NH1 ARG A 438      18.734  59.311   2.740  1.00 26.29           N
ATOM   3075  NH2 ARG A 438      18.364  58.652   4.905  1.00 27.18           N
ATOM   3076  N   ARG A 439      24.086  54.080   3.473  1.00 16.47           N
ATOM   3077  CA  ARG A 439      24.544  53.530   4.748  1.00 17.03           C
ATOM   3078  C   ARG A 439      25.679  52.537   4.502  1.00 16.58           C
ATOM   3079  O   ARG A 439      26.232  52.025   5.449  1.00 15.11           O
ATOM   3080  CB  ARG A 439      23.423  52.788   5.465  1.00 17.80           C
ATOM   3081  CG  ARG A 439      22.263  53.684   5.893  1.00 18.90           C
ATOM   3082  CD  ARG A 439      20.996  52.888   6.264  1.00 17.78           C
ATOM   3083  NE  ARG A 439      19.863  53.822   6.402  1.00 20.89           N
ATOM   3084  CZ  ARG A 439      18.600  53.443   6.489  1.00 21.91           C
ATOM   3085  NH1 ARG A 439      18.297  52.151   6.461  1.00 16.96           N
ATOM   3086  NH2 ARG A 439      17.640  54.363   6.598  1.00 22.05           N
ATOM   3087  N   ILE A 440      25.964  52.223   3.241  1.00 16.21           N
ATOM   3088  CA  ILE A 440      27.105  51.361   2.941  1.00 14.43           C
ATOM   3089  C   ILE A 440      28.318  52.242   2.665  1.00 15.76           C
ATOM   3090  O   ILE A 440      28.362  52.972   1.669  1.00 17.95           O
ATOM   3091  CB  ILE A 440      26.829  50.452   1.724  1.00 15.59           C
ATOM   3092  CG1 ILE A 440      25.583  49.594   2.014  1.00 14.73           C
ATOM   3093  CG2 ILE A 440      28.080  49.566   1.409  1.00 16.27           C
ATOM   3094  CD1 ILE A 440      25.130  48.775   0.777  1.00 16.32           C
ATOM   3095  N   GLU A 441      29.294  52.181   3.557  1.00 16.61           N
ATOM   3096  CA  GLU A 441      30.523  52.955   3.364  1.00 17.99           C
ATOM   3097  C   GLU A 441      31.196  52.696   2.013  1.00 18.82           C
ATOM   3098  O   GLU A 441      31.194  51.576   1.515  1.00 17.11           O
ATOM   3099  CB  GLU A 441      31.502  52.642   4.489  1.00 17.09           C
ATOM   3100  CG  GLU A 441      31.102  53.228   5.871  1.00 17.76           C
ATOM   3101  CD  GLU A 441      29.979  52.455   6.579  1.00 18.41           C
ATOM   3102  OE1 GLU A 441      29.566  51.380   6.093  1.00 15.99           O
ATOM   3103  OE2 GLU A 441      29.516  52.914   7.634  1.00 19.80           O
ATOM   3104  N   ASP A 442      31.819  53.731   1.440  1.00 16.16           N
ATOM   3105  CA  ASP A 442      32.507  53.572   0.157  1.00 18.05           C
ATOM   3106  C   ASP A 442      33.585  52.503   0.242  1.00 17.98           C
ATOM   3107  O   ASP A 442      33.767  51.744  -0.689  1.00 19.11           O
ATOM   3108  CB  ASP A 442      33.211  54.859  -0.268  1.00 23.63           C
ATOM   3109  CG  ASP A 442      32.257  55.942  -0.712  1.00 29.32           C
ATOM   3110  OD1 ASP A 442      31.064  55.647  -0.908  1.00 22.46           O
ATOM   3111  OD2 ASP A 442      32.716  57.098  -0.876  1.00 31.03           O
ATOM   3112  N   LEU A 443      34.342  52.494   1.342  1.00 16.98           N
ATOM   3113  CA  LEU A 443      35.432  51.528   1.522  1.00 15.28           C
ATOM   3114  C   LEU A 443      34.969  50.261   2.252  1.00 14.74           C
ATOM   3115  O   LEU A 443      34.433  50.335   3.356  1.00 16.33           O
ATOM   3116  CB  LEU A 443      36.605  52.184   2.281  1.00 15.29           C
ATOM   3117  CG  LEU A 443      37.844  51.306   2.513  1.00 22.48           C
ATOM   3118  CD1 LEU A 443      38.294  50.556   1.245  1.00 23.26           C
ATOM   3119  CD2 LEU A 443      38.993  52.176   3.011  1.00 24.17           C
ATOM   3120  N   HIS A 444      35.171  49.108   1.619  1.00 14.97           N
ATOM   3121  CA  HIS A 444      34.720  47.826   2.163  1.00 13.73           C
ATOM   3122  C   HIS A 444      35.890  46.867   2.240  1.00 14.76           C
ATOM   3123  O   HIS A 444      36.799  46.948   1.426  1.00 16.78           O
ATOM   3124  CB  HIS A 444      33.646  47.225   1.254  1.00 14.10           C
ATOM   3125  CG  HIS A 444      32.842  46.181   1.940  1.00 13.93           C
ATOM   3126  ND1 HIS A 444      31.812  46.506   2.789  1.00 12.80           N
ATOM   3127  CD2 HIS A 444      32.938  44.827   1.947  1.00 15.69           C
ATOM   3128  CE1 HIS A 444      31.302  45.393   3.293  1.00 14.52           C
ATOM   3129  NE2 HIS A 444      31.967  44.362   2.800  1.00 14.54           N
ATOM   3130  N   LEU A 445      35.874  45.959   3.211  1.00 14.26           N
ATOM   3131  CA  LEU A 445      36.839  44.878   3.214  1.00 13.93           C
ATOM   3132  C   LEU A 445      36.081  43.568   3.133  1.00 13.34           C
ATOM   3133  O   LEU A 445      35.291  43.256   3.991  1.00 13.17           O
ATOM   3134  CB  LEU A 445      37.675  44.869   4.506  1.00 13.98           C
ATOM   3135  CG  LEU A 445      38.262  46.204   4.973  1.00 14.81           C
ATOM   3136  CD1 LEU A 445      39.001  46.030   6.334  1.00 17.69           C
ATOM   3137  CD2 LEU A 445      39.174  46.790   3.950  1.00 14.71           C
ATOM   3138  N   LEU A 446      36.365  42.790   2.103  1.00 13.32           N
ATOM   3139  CA  LEU A 446      35.864  41.434   2.036  1.00 12.91           C
ATOM   3140  C   LEU A 446      36.873  40.569   2.744  1.00 16.09           C
ATOM   3141  O   LEU A 446      38.084  40.547   2.403  1.00 17.78           O
ATOM   3142  CB  LEU A 446      35.738  41.017   0.567  1.00 15.78           C
ATOM   3143  CG  LEU A 446      34.458  41.031  -0.252  1.00 28.10           C
ATOM   3144  CD1 LEU A 446      34.699  40.132  -1.495  1.00 19.10           C
ATOM   3145  CD2 LEU A 446      33.277  40.541   0.538  1.00 16.83           C
ATOM   3146  N   VAL A 447      36.402  39.860   3.768  1.00 14.59           N
ATOM   3147  CA  VAL A 447      37.317  39.122   4.631  1.00 14.33           C
ATOM   3148  C   VAL A 447      37.336  37.635   4.276  1.00 16.55           C
ATOM   3149  O   VAL A 447      36.304  37.055   3.911  1.00 17.00           O
ATOM   3150  CB  VAL A 447      36.914  39.285   6.102  1.00 13.44           C
ATOM   3151  CG1 VAL A 447      37.899  38.535   7.008  1.00 14.98           C
ATOM   3152  CG2 VAL A 447      36.839  40.770   6.490  1.00 13.82           C
ATOM   3153  N   GLU A 448      38.509  37.012   4.367  1.00 15.39           N
ATOM   3154  CA  GLU A 448      38.625  35.592   4.066  1.00 16.98           C
ATOM   3155  C   GLU A 448      37.882  34.763   5.105  1.00 15.30           C
ATOM   3156  O   GLU A 448      37.934  35.089   6.289  1.00 14.92           O
ATOM   3157  CB  GLU A 448      40.114  35.197   4.094  1.00 17.93           C
ATOM   3158  CG  GLU A 448      40.379  33.768   3.629  1.00 20.18           C
ATOM   3159  CD  GLU A 448      41.851  33.461   3.678  1.00 27.58           C
ATOM   3160  OE1 GLU A 448      42.626  34.423   3.557  1.00 23.97           O
ATOM   3161  OE2 GLU A 448      42.223  32.289   3.865  1.00 27.81           O
ATOM   3162  N   ARG A 449      37.213  33.693   4.682  1.00 16.96           N
ATOM   3163  CA  ARG A 449      36.521  32.821   5.627  1.00 17.55           C
ATOM   3164  C   ARG A 449      37.505  32.334   6.702  1.00 17.39           C
ATOM   3165  O   ARG A 449      38.698  32.079   6.397  1.00 16.24           O
ATOM   3166  CB  ARG A 449      35.904  31.621   4.879  1.00 18.77           C
ATOM   3167  CG  ARG A 449      36.942  30.618   4.339  1.00 19.26           C
ATOM   3168  CD  ARG A 449      36.341  29.595   3.355  1.00 29.38           C
ATOM   3169  NE  ARG A 449      36.056  30.213   2.057  1.00 33.66           N
ATOM   3170  CZ  ARG A 449      35.346  29.655   1.073  1.00 32.78           C
ATOM   3171  NH1 ARG A 449      34.822  28.433   1.207  1.00 32.25           N
ATOM   3172  NH2 ARG A 449      35.157  30.319  -0.059  1.00 32.96           N
ATOM   3173  N   ARG A 450      36.996  32.218   7.935  1.00 16.05           N
ATOM   3174  CA  ARG A 450      37.767  31.801   9.114  1.00 18.32           C
ATOM   3175  C   ARG A 450      38.568  32.913   9.775  1.00 16.28           C
ATOM   3176  O   ARG A 450      39.152  32.688  10.842  1.00 16.62           O
ATOM   3177  CB  ARG A 450      38.694  30.589   8.836  1.00 19.16           C
ATOM   3178  CG  ARG A 450      38.004  29.383   8.247  1.00 19.72           C
ATOM   3179  CD  ARG A 450      38.965  28.196   7.973  1.00 24.82           C
ATOM   3180  NE  ARG A 450      39.227  27.393   9.171  1.00 27.67           N
ATOM   3181  CZ  ARG A 450      40.366  27.388   9.856  1.00 32.02           C
ATOM   3182  NH1 ARG A 450      41.398  28.127   9.470  1.00 35.17           N
ATOM   3183  NH2 ARG A 450      40.482  26.629  10.934  1.00 35.72           N
ATOM   3184  N   TRP A 451      38.549  34.121   9.194  1.00 16.28           N
ATOM   3185  CA  TRP A 451      39.277  35.258   9.740  1.00 17.75           C
ATOM   3186  C   TRP A 451      38.421  36.417  10.222  1.00 17.75           C
ATOM   3187  O   TRP A 451      37.247  36.542   9.848  1.00 15.54           O
ATOM   3188  CB  TRP A 451      40.297  35.765   8.689  1.00 16.56           C
ATOM   3189  CG  TRP A 451      41.481  34.835   8.635  1.00 17.25           C
ATOM   3190  CD1 TRP A 451      41.547  33.619   8.046  1.00 19.88           C
ATOM   3191  CD2 TRP A 451      42.741  35.055   9.264  1.00 18.33           C
ATOM   3192  NE1 TRP A 451      42.803  33.053   8.254  1.00 18.40           N
ATOM   3193  CE2 TRP A 451      43.540  33.917   9.018  1.00 19.70           C
ATOM   3194  CE3 TRP A 451      43.270  36.099  10.015  1.00 17.98           C
ATOM   3195  CZ2 TRP A 451      44.853  33.813   9.489  1.00 21.50           C
ATOM   3196  CZ3 TRP A 451      44.573  35.991  10.501  1.00 21.11           C
ATOM   3197  CH2 TRP A 451      45.347  34.856  10.221  1.00 21.20           C
ATOM   3198  N   HIS A 452      39.021  37.236  11.086  1.00 15.58           N
ATOM   3199  CA  HIS A 452      38.484  38.509  11.498  1.00 15.63           C
ATOM   3200  C   HIS A 452      39.418  39.653  11.069  1.00 19.09           C
ATOM   3201  O   HIS A 452      40.628  39.456  10.941  1.00 18.90           O
ATOM   3202  CB  HIS A 452      38.392  38.590  13.024  1.00 18.15           C
ATOM   3203  CG  HIS A 452      37.105  38.080  13.590  1.00 17.61           C
ATOM   3204  ND1 HIS A 452      36.947  37.819  14.935  1.00 19.02           N
ATOM   3205  CD2 HIS A 452      35.912  37.805  13.008  1.00 20.18           C
ATOM   3206  CE1 HIS A 452      35.708  37.397  15.155  1.00 23.56           C
ATOM   3207  NE2 HIS A 452      35.057  37.397  14.006  1.00 19.14           N
ATOM   3208  N   VAL A 453      38.842  40.833  10.867  1.00 15.58           N
ATOM   3209  CA  VAL A 453      39.632  42.065  10.686  1.00 16.42           C
ATOM   3210  C   VAL A 453      39.252  43.017  11.827  1.00 23.26           C
ATOM   3211  O   VAL A 453      38.073  43.175  12.164  1.00 21.94           O
ATOM   3212  CB  VAL A 453      39.428  42.721   9.287  1.00 19.84           C
ATOM   3213  CG1 VAL A 453      37.967  43.204   9.091  1.00 20.87           C
ATOM   3214  CG2 VAL A 453      40.356  43.915   9.137  1.00 20.09           C
ATOM   3215  N   ALA A 454      40.253  43.632  12.461  1.00 18.02           N
ATOM   3216  CA  ALA A 454      39.983  44.544  13.556  1.00 19.42           C
ATOM   3217  C   ALA A 454      40.880  45.755  13.366  1.00 21.53           C
ATOM   3218  O   ALA A 454      41.815  45.712  12.561  1.00 22.33           O
ATOM   3219  CB  ALA A 454      40.275  43.859  14.899  1.00 21.02           C
ATOM   3220  N   ARG A 455      40.572  46.834  14.079  1.00 18.50           N
ATOM   3221  CA  ARG A 455      41.276  48.080  13.851  1.00 23.78           C
ATOM   3222  C   ARG A 455      42.695  47.969  14.440  1.00 25.32           C
ATOM   3223  O   ARG A 455      43.667  48.357  13.799  1.00 24.56           O
ATOM   3224  CB  ARG A 455      40.461  49.238  14.435  1.00 24.84           C
ATOM   3225  CG  ARG A 455      40.775  50.612  13.884  1.00 26.59           C
ATOM   3226  CD  ARG A 455      39.747  51.616  14.378  1.00 27.10           C
ATOM   3227  NE  ARG A 455      39.502  51.459  15.811  1.00 31.42           N
ATOM   3228  CZ  ARG A 455      40.238  52.025  16.761  1.00 36.36           C
ATOM   3229  NH1 ARG A 455      41.286  52.777  16.436  1.00 38.25           N
ATOM   3230  NH2 ARG A 455      39.941  51.824  18.036  1.00 36.10           N
ATOM   3231  N   LYS A 456      42.802  47.385  15.628  1.00 27.40           N
ATOM   3232  CA  LYS A 456      44.100  47.259  16.315  1.00 31.08           C
ATOM   3233  C   LYS A 456      44.058  46.230  17.450  1.00 35.63           C
ATOM   3234  O   LYS A 456      42.978  45.891  17.953  1.00 31.16           O
ATOM   3235  CB  LYS A 456      44.571  48.619  16.844  1.00 29.88           C
ATOM   3236  CG  LYS A 456      43.701  49.222  17.929  1.00 35.25           C
ATOM   3237  CD  LYS A 456      44.234  50.577  18.385  1.00 37.39           C
ATOM   3238  CE  LYS A 456      43.261  51.251  19.355  1.00 44.57           C
ATOM   3239  NZ  LYS A 456      43.796  52.514  19.961  1.00 45.42           N
ATOM   3240  N   PRO A 457      45.233  45.722  17.861  1.00 34.82           N
ATOM   3241  CA  PRO A 457      45.261  44.646  18.858  1.00 36.60           C
ATOM   3242  C   PRO A 457      44.578  45.038  20.159  1.00 38.82           C
ATOM   3243  O   PRO A 457      43.952  44.185  20.788  1.00 47.47           O
ATOM   3244  CB  PRO A 457      46.756  44.395  19.070  1.00 30.85           C
ATOM   3245  CG  PRO A 457      47.383  44.846  17.799  1.00 33.54           C
ATOM   3246  CD  PRO A 457      46.583  46.023  17.351  1.00 30.85           C
ATOM   3247  N   LEU A 458      44.684  46.301  20.551  1.00 41.18           N
ATOM   3248  CA  LEU A 458      44.012  46.771  21.761  1.00 47.29           C
ATOM   3249  C   LEU A 458      42.527  46.433  21.737  1.00 50.30           C
ATOM   3250  O   LEU A 458      42.133  45.305  22.050  1.00 53.97           O
ATOM   3251  CB  LEU A 458      44.205  48.281  21.936  1.00 48.90           C
ATOM   3252  N   CYS A 468      40.016  31.771  22.943  1.00 48.20           N
ATOM   3253  CA  CYS A 468      39.247  32.843  23.561  1.00 47.57           C
ATOM   3254  C   CYS A 468      37.815  32.398  23.806  1.00 40.58           C
ATOM   3255  O   CYS A 468      37.498  31.205  23.706  1.00 42.27           O
ATOM   3256  CB  CYS A 468      39.259  34.073  22.660  1.00 48.02           C
ATOM   3257  SG  CYS A 468      38.774  33.694  20.947  1.00 44.33           S
ATOM   3258  N   PHE A 469      36.940  33.358  24.101  1.00 41.16           N
ATOM   3259  CA  PHE A 469      35.540  33.054  24.385  1.00 41.42           C
ATOM   3260  C   PHE A 469      34.666  32.894  23.143  1.00 36.07           C
ATOM   3261  O   PHE A 469      33.462  32.693  23.254  1.00 38.34           O
ATOM   3262  CB  PHE A 469      34.920  34.103  25.314  1.00 43.84           C
ATOM   3263  CG  PHE A 469      35.398  34.008  26.738  1.00 51.47           C
ATOM   3264  CD1 PHE A 469      35.092  35.002  27.654  1.00 54.99           C
ATOM   3265  CD2 PHE A 469      36.154  32.923  27.159  1.00 51.79           C
ATOM   3266  CE1 PHE A 469      35.529  34.914  28.963  1.00 54.57           C
ATOM   3267  CE2 PHE A 469      36.595  32.830  28.468  1.00 55.98           C
ATOM   3268  CZ  PHE A 469      36.281  33.826  29.370  1.00 54.50           C
ATOM   3269  N   PHE A 470      35.252  32.999  21.955  1.00 28.62           N
ATOM   3270  CA  PHE A 470      34.491  32.638  20.761  1.00 31.51           C
ATOM   3271  C   PHE A 470      35.306  31.763  19.827  1.00 29.54           C
ATOM   3272  O   PHE A 470      36.533  31.913  19.709  1.00 30.30           O
ATOM   3273  CB  PHE A 470      34.010  33.874  20.025  1.00 28.82           C
ATOM   3274  CG  PHE A 470      35.081  34.563  19.255  1.00 29.56           C
ATOM   3275  CD1 PHE A 470      35.455  34.113  17.998  1.00 29.28           C
ATOM   3276  CD2 PHE A 470      35.724  35.667  19.781  1.00 32.33           C
ATOM   3277  CE1 PHE A 470      36.462  34.757  17.278  1.00 27.65           C
ATOM   3278  CE2 PHE A 470      36.726  36.302  19.058  1.00 31.48           C
ATOM   3279  CZ  PHE A 470      37.079  35.834  17.804  1.00 23.29           C
ATOM   3280  N   GLN A 471      34.622  30.848  19.159  1.00 21.51           N
ATOM   3281  CA  GLN A 471      35.254  29.942  18.223  1.00 24.40           C
ATOM   3282  C   GLN A 471      34.478  29.902  16.918  1.00 19.82           C
ATOM   3283  O   GLN A 471      34.835  29.178  15.985  1.00 22.70           O
ATOM   3284  CB  GLN A 471      35.290  28.546  18.832  1.00 27.75           C
ATOM   3285  CG  GLN A 471      36.203  28.458  20.052  1.00 31.53           C
ATOM   3286  CD  GLN A 471      36.238  27.073  20.662  1.00 36.34           C
ATOM   3287  OE1 GLN A 471      35.524  26.800  21.622  1.00 41.73           O
ATOM   3288  NE2 GLN A 471      37.064  26.190  20.103  1.00 37.17           N
ATOM   3289  N   GLY A 472      33.368  30.651  16.875  1.00 19.20           N
ATOM   3290  CA  GLY A 472      32.580  30.699  15.666  1.00 16.18           C
ATOM   3291  C   GLY A 472      32.129  32.099  15.299  1.00 15.48           C
ATOM   3292  O   GLY A 472      31.911  32.921  16.153  1.00 16.44           O
ATOM   3293  N   ASP A 473      31.965  32.361  14.004  1.00 15.97           N
ATOM   3294  CA  ASP A 473      31.336  33.611  13.564  1.00 16.08           C
ATOM   3295  C   ASP A 473      30.850  33.475  12.105  1.00 14.51           C
ATOM   3296  O   ASP A 473      31.068  32.453  11.422  1.00 14.50           O
ATOM   3297  CB  ASP A 473      32.314  34.803  13.721  1.00 16.58           C
ATOM   3298  CG  ASP A 473      31.612  36.168  13.866  1.00 17.59           C
ATOM   3299  OD1 ASP A 473      30.354  36.278  13.839  1.00 16.06           O
ATOM   3300  OD2 ASP A 473      32.346  37.175  14.024  1.00 19.62           O
ATOM   3301  N   HIS A 474      30.180  34.517  11.617  1.00 13.38           N
ATOM   3302  CA  HIS A 474      29.620  34.498  10.278  1.00 13.31           C
ATOM   3303  C   HIS A 474      29.523  35.957   9.848  1.00 11.75           C
ATOM   3304  O   HIS A 474      29.735  36.850  10.665  1.00 13.07           O
ATOM   3305  CB  HIS A 474      28.200  33.885  10.340  1.00 13.47           C
ATOM   3306  CG  HIS A 474      27.358  34.517  11.388  1.00 12.94           C
ATOM   3307  ND1 HIS A 474      26.571  35.622  11.136  1.00 16.76           N
ATOM   3308  CD2 HIS A 474      27.253  34.274  12.715  1.00 14.52           C
ATOM   3309  CE1 HIS A 474      25.986  36.005  12.259  1.00 16.58           C
ATOM   3310  NE2 HIS A 474      26.396  35.217  13.228  1.00 14.87           N
ATOM   3311  N   GLY A 475      29.225  36.190   8.577  1.00 13.08           N
ATOM   3312  CA  GLY A 475      29.164  37.538   8.012  1.00 13.14           C
ATOM   3313  C   GLY A 475      29.830  37.600   6.644  1.00 12.05           C
ATOM   3314  O   GLY A 475      29.617  38.519   5.856  1.00 11.10           O
ATOM   3315  N   PHE A 476      30.608  36.574   6.344  1.00 13.10           N
ATOM   3316  CA  PHE A 476      31.375  36.494   5.095  1.00 12.99           C
ATOM   3317  C   PHE A 476      30.529  36.445   3.827  1.00 14.43           C
ATOM   3318  O   PHE A 476      29.321  36.196   3.857  1.00 14.51           O
ATOM   3319  CB  PHE A 476      32.276  35.241   5.078  1.00 13.90           C
ATOM   3320  CG  PHE A 476      33.144  35.074   6.316  1.00 12.43           C
ATOM   3321  CD1 PHE A 476      34.276  35.852   6.479  1.00 15.87           C
ATOM   3322  CD2 PHE A 476      32.840  34.122   7.276  1.00 14.06           C
ATOM   3323  CE1 PHE A 476      35.086  35.685   7.613  1.00 13.01           C
ATOM   3324  CE2 PHE A 476      33.624  33.946   8.407  1.00 14.80           C
ATOM   3325  CZ  PHE A 476      34.753  34.725   8.587  1.00 16.60           C
ATOM   3326  N   ASP A 477      31.225  36.646   2.718  1.00 13.60           N
ATOM   3327  CA  ASP A 477      30.712  36.467   1.340  1.00 13.90           C
ATOM   3328  C   ASP A 477      29.652  35.345   1.302  1.00 12.86           C
ATOM   3329  O   ASP A 477      29.877  34.212   1.759  1.00 13.12           O
ATOM   3330  CB  ASP A 477      31.919  36.138   0.456  1.00 15.13           C
ATOM   3331  CG  ASP A 477      31.568  35.977  -1.006  1.00 17.95           C
ATOM   3332  OD1 ASP A 477      30.400  35.714  -1.318  1.00 15.69           O
ATOM   3333  OD2 ASP A 477      32.479  36.112  -1.852  1.00 17.47           O
ATOM   3334  N   ASN A 478      28.457  35.681   0.815  1.00 14.53           N
ATOM   3335  CA  ASN A 478      27.359  34.716   0.864  1.00 12.47           C
ATOM   3336  C   ASN A 478      27.460  33.491  -0.036  1.00 16.89           C
ATOM   3337  O   ASN A 478      26.553  32.650  -0.010  1.00 19.56           O
ATOM   3338  CB  ASN A 478      26.016  35.420   0.618  1.00 12.52           C
ATOM   3339  CG  ASN A 478      25.852  35.910  -0.819  1.00 14.26           C
ATOM   3340  OD1 ASN A 478      26.833  36.195  -1.516  1.00 15.89           O
ATOM   3341  ND2 ASN A 478      24.584  36.053  -1.253  1.00 13.84           N
ATOM   3342  N   LYS A 479      28.526  33.358  -0.834  1.00 13.75           N
ATOM   3343  CA  LYS A 479      28.692  32.085  -1.532  1.00 16.86           C
ATOM   3344  C   LYS A 479      29.566  31.080  -0.766  1.00 18.41           C
ATOM   3345  O   LYS A 479      29.715  29.924  -1.169  1.00 20.68           O
ATOM   3346  CB  LYS A 479      29.200  32.287  -2.953  1.00 20.32           C
ATOM   3347  CG  LYS A 479      30.643  32.621  -3.088  1.00 20.55           C
ATOM   3348  CD  LYS A 479      30.951  32.697  -4.623  1.00 22.62           C
ATOM   3349  CE  LYS A 479      32.414  32.951  -4.897  1.00 26.78           C
ATOM   3350  NZ  LYS A 479      33.176  31.693  -4.768  1.00 31.46           N
ATOM   3351  N   VAL A 480      30.123  31.522   0.359  1.00 16.58           N
ATOM   3352  CA  VAL A 480      30.990  30.675   1.184  1.00 16.79           C
ATOM   3353  C   VAL A 480      30.180  29.502   1.778  1.00 16.54           C
ATOM   3354  O   VAL A 480      29.137  29.721   2.375  1.00 15.54           O
ATOM   3355  CB  VAL A 480      31.607  31.536   2.311  1.00 16.36           C
ATOM   3356  CG1 VAL A 480      32.200  30.692   3.420  1.00 18.96           C
ATOM   3357  CG2 VAL A 480      32.640  32.524   1.724  1.00 16.68           C
ATOM   3358  N   ASN A 481      30.644  28.258   1.605  1.00 18.13           N
ATOM   3359  CA  ASN A 481      29.876  27.108   2.092  1.00 20.14           C
ATOM   3360  C   ASN A 481      29.405  27.172   3.539  1.00 16.21           C
ATOM   3361  O   ASN A 481      28.270  26.822   3.868  1.00 18.06           O
ATOM   3362  CB  ASN A 481      30.646  25.795   1.876  1.00 21.73           C
ATOM   3363  CG  ASN A 481      30.460  25.259   0.490  1.00 35.58           C
ATOM   3364  OD1 ASN A 481      29.648  25.783  -0.264  1.00 37.56           O
ATOM   3365  ND2 ASN A 481      31.217  24.225   0.135  1.00 39.49           N
ATOM   3366  N   SER A 482      30.294  27.612   4.426  1.00 13.74           N
ATOM   3367  CA  SER A 482      29.975  27.622   5.837  1.00 15.14           C
ATOM   3368  C   SER A 482      28.822  28.601   6.112  1.00 14.97           C
ATOM   3369  O   SER A 482      28.185  28.513   7.159  1.00 13.44           O
ATOM   3370  CB  SER A 482      31.215  28.023   6.658  1.00 19.70           C
ATOM   3371  OG  SER A 482      31.766  29.268   6.201  1.00 16.40           O
ATOM   3372  N   MET A 483      28.571  29.512   5.185  1.00 13.21           N
ATOM   3373  CA  MET A 483      27.528  30.538   5.400  1.00 13.79           C
ATOM   3374  C   MET A 483      26.147  30.078   4.962  1.00 12.74           C
ATOM   3375  O   MET A 483      25.141  30.733   5.269  1.00 14.88           O
ATOM   3376  CB  MET A 483      27.880  31.840   4.678  1.00 14.12           C
ATOM   3377  CG  MET A 483      29.116  32.566   5.262  1.00 12.17           C
ATOM   3378  SD  MET A 483      28.987  33.002   7.015  1.00 14.18           S
ATOM   3379  CE  MET A 483      29.852  31.596   7.762  1.00 13.20           C
ATOM   3380  N   GLN A 484      26.086  28.963   4.243  1.00 13.15           N
ATOM   3381  CA  GLN A 484      24.799  28.516   3.710  1.00 12.98           C
ATOM   3382  C   GLN A 484      23.902  28.070   4.860  1.00 15.00           C
ATOM   3383  O   GLN A 484      24.380  27.610   5.911  1.00 15.93           O
ATOM   3384  CB  GLN A 484      24.965  27.368   2.707  1.00 14.78           C
ATOM   3385  CG  GLN A 484      25.929  27.710   1.542  1.00 17.05           C
ATOM   3386  CD  GLN A 484      25.613  29.071   0.931  1.00 16.96           C
ATOM   3387  OE1 GLN A 484      24.533  29.261   0.350  1.00 18.02           O
ATOM   3388  NE2 GLN A 484      26.544  30.028   1.077  1.00 14.28           N
ATOM   3389  N   THR A 485      22.595  28.191   4.644  1.00 13.86           N
ATOM   3390  CA  THR A 485      21.648  27.887   5.720  1.00 12.57           C
ATOM   3391  C   THR A 485      20.579  26.921   5.231  1.00 14.69           C
ATOM   3392  O   THR A 485      20.736  26.284   4.181  1.00 15.39           O
ATOM   3393  CB  THR A 485      21.079  29.187   6.384  1.00 14.29           C
ATOM   3394  OG1 THR A 485      20.431  28.864   7.625  1.00 14.77           O
ATOM   3395  CG2 THR A 485      20.108  29.902   5.468  1.00 14.39           C
ATOM   3396  N   VAL A 486      19.493  26.806   5.984  1.00 18.95           N
ATOM   3397  CA AVAL A 486      18.529  25.728   5.785  0.50 16.15           C
ATOM   3398  CA BVAL A 486      18.540  25.732   5.740  0.50 16.16           C
ATOM   3399  C   VAL A 486      17.195  26.221   5.228  1.00 17.35           C
ATOM   3400  O   VAL A 486      16.789  27.359   5.485  1.00 16.42           O
ATOM   3401  CB AVAL A 486      18.285  24.986   7.110  0.50 16.68           C
ATOM   3402  CB BVAL A 486      18.336  24.878   6.993  0.50 16.73           C
ATOM   3403  CG1AVAL A 486      17.712  25.922   8.167  0.50 16.27           C
ATOM   3404  CG1BVAL A 486      19.622  24.133   7.336  0.50 15.84           C
ATOM   3405  CG2AVAL A 486      17.365  23.797   6.904  0.50 18.19           C
ATOM   3406  CG2BVAL A 486      17.879  25.729   8.169  0.50 16.22           C
ATOM   3407  N   PHE A 487      16.534  25.347   4.466  1.00 14.66           N
ATOM   3408  CA  PHE A 487      15.142  25.554   4.081  1.00 13.55           C
ATOM   3409  C   PHE A 487      14.435  24.206   4.004  1.00 16.79           C
ATOM   3410  O   PHE A 487      14.905  23.292   3.332  1.00 16.77           O
ATOM   3411  CB  PHE A 487      14.969  26.231   2.735  1.00 18.03           C
ATOM   3412  CG  PHE A 487      13.535  26.202   2.272  1.00 17.39           C
ATOM   3413  CD1 PHE A 487      12.642  27.163   2.723  1.00 18.39           C
ATOM   3414  CD2 PHE A 487      13.055  25.158   1.496  1.00 19.52           C
ATOM   3415  CE1 PHE A 487      11.292  27.111   2.374  1.00 19.41           C
ATOM   3416  CE2 PHE A 487      11.709  25.121   1.113  1.00 20.13           C
ATOM   3417  CZ  PHE A 487      10.833  26.097   1.570  1.00 22.50           C
ATOM   3418  N   VAL A 488      13.300  24.109   4.685  1.00 14.87           N
ATOM   3419  CA  VAL A 488      12.407  22.968   4.545  1.00 14.41           C
ATOM   3420  C   VAL A 488      10.988  23.510   4.513  1.00 17.79           C
ATOM   3421  O   VAL A 488      10.659  24.428   5.287  1.00 18.21           O
ATOM   3422  CB  VAL A 488      12.490  22.025   5.784  1.00 16.25           C
ATOM   3423  CG1 VAL A 488      11.417  20.931   5.662  1.00 18.32           C
ATOM   3424  CG2 VAL A 488      13.895  21.406   5.940  1.00 15.96           C
ATOM   3425  N   GLY A 489      10.148  22.945   3.635  1.00 15.91           N
ATOM   3426  CA  GLY A 489       8.743  23.306   3.591  1.00 19.94           C
ATOM   3427  C   GLY A 489       7.929  22.038   3.769  1.00 19.13           C
ATOM   3428  O   GLY A 489       8.202  21.032   3.120  1.00 19.70           O
ATOM   3429  N   TYR A 490       6.945  22.084   4.647  1.00 19.28           N
ATOM   3430  CA  TYR A 490       6.145  20.904   4.945  1.00 19.93           C
ATOM   3431  C   TYR A 490       4.692  21.321   5.061  1.00 20.96           C
ATOM   3432  O   TYR A 490       4.384  22.298   5.724  1.00 22.15           O
ATOM   3433  CB  TYR A 490       6.608  20.314   6.257  1.00 19.40           C
ATOM   3434  CG  TYR A 490       5.835  19.113   6.745  1.00 21.86           C
ATOM   3435  CD1 TYR A 490       6.244  17.825   6.431  1.00 22.87           C
ATOM   3436  CD2 TYR A 490       4.721  19.267   7.563  1.00 23.83           C
ATOM   3437  CE1 TYR A 490       5.544  16.709   6.904  1.00 27.01           C
ATOM   3438  CE2 TYR A 490       4.010  18.165   8.032  1.00 25.47           C
ATOM   3439  CZ  TYR A 490       4.425  16.891   7.700  1.00 27.47           C
ATOM   3440  OH  TYR A 490       3.727  15.801   8.188  1.00 28.40           O
ATOM   3441  N   GLY A 491       3.801  20.566   4.445  1.00 23.33           N
ATOM   3442  CA  GLY A 491       2.389  20.876   4.573  1.00 21.26           C
ATOM   3443  C   GLY A 491       1.696  20.629   3.269  1.00 22.65           C
ATOM   3444  O   GLY A 491       2.321  20.211   2.303  1.00 23.21           O
ATOM   3445  N   PRO A 492       0.376  20.890   3.222  1.00 20.50           N
ATOM   3446  CA  PRO A 492      -0.418  20.525   2.061  1.00 24.92           C
ATOM   3447  C   PRO A 492       0.048  21.204   0.784  1.00 26.75           C
ATOM   3448  O   PRO A 492      -0.109  20.654  -0.309  1.00 28.20           O
ATOM   3449  CB  PRO A 492      -1.837  21.008   2.429  1.00 23.82           C
ATOM   3450  CG  PRO A 492      -1.669  21.928   3.608  1.00 25.97           C
ATOM   3451  CD  PRO A 492      -0.433  21.429   4.330  1.00 21.96           C
ATOM   3452  N   THR A 493       0.625  22.394   0.913  1.00 24.38           N
ATOM   3453  CA  THR A 493       0.913  23.177  -0.277  1.00 22.80           C
ATOM   3454  C   THR A 493       2.295  22.849  -0.824  1.00 21.35           C
ATOM   3455  O   THR A 493       2.581  23.088  -2.002  1.00 21.06           O
ATOM   3456  CB  THR A 493       0.754  24.693  -0.010  1.00 23.92           C
ATOM   3457  OG1 THR A 493      -0.473  24.922   0.704  1.00 28.91           O
ATOM   3458  CG2 THR A 493       0.774  25.462  -1.318  1.00 23.10           C
ATOM   3459  N   PHE A 494       3.136  22.283   0.019  1.00 21.97           N
ATOM   3460  CA  PHE A 494       4.461  21.856  -0.441  1.00 20.83           C
ATOM   3461  C   PHE A 494       4.427  20.468  -1.077  1.00 24.41           C
ATOM   3462  O   PHE A 494       3.516  19.680  -0.847  1.00 28.67           O
ATOM   3463  CB  PHE A 494       5.488  21.907   0.693  1.00 20.20           C
ATOM   3464  CG  PHE A 494       5.908  23.312   1.047  1.00 17.77           C
ATOM   3465  CD1 PHE A 494       5.426  23.917   2.192  1.00 20.15           C
ATOM   3466  CD2 PHE A 494       6.785  24.013   0.225  1.00 21.04           C
ATOM   3467  CE1 PHE A 494       5.798  25.220   2.515  1.00 21.05           C
ATOM   3468  CE2 PHE A 494       7.174  25.326   0.553  1.00 20.50           C
ATOM   3469  CZ  PHE A 494       6.675  25.907   1.697  1.00 19.63           C
ATOM   3470  N   LYS A 495       5.425  20.172  -1.886  1.00 22.56           N
ATOM   3471  CA  LYS A 495       5.533  18.812  -2.385  1.00 26.10           C
ATOM   3472  C   LYS A 495       5.909  17.806  -1.285  1.00 27.77           C
ATOM   3473  O   LYS A 495       6.338  18.177  -0.181  1.00 24.64           O
ATOM   3474  CB  LYS A 495       6.468  18.744  -3.588  1.00 23.28           C
ATOM   3475  CG  LYS A 495       5.984  19.583  -4.759  1.00 23.59           C
ATOM   3476  CD  LYS A 495       6.876  19.359  -5.967  1.00 28.94           C
ATOM   3477  CE  LYS A 495       6.331  20.061  -7.194  1.00 30.28           C
ATOM   3478  NZ  LYS A 495       7.381  20.084  -8.241  1.00 37.21           N
ATOM   3479  N   TYR A 496       5.708  16.527  -1.593  1.00 27.21           N
ATOM   3480  CA  TYR A 496       5.953  15.421  -0.674  1.00 26.78           C
ATOM   3481  C   TYR A 496       7.283  14.727  -1.024  1.00 22.71           C
ATOM   3482  O   TYR A 496       7.550  14.456  -2.190  1.00 25.88           O
ATOM   3483  CB  TYR A 496       4.764  14.444  -0.807  1.00 30.07           C
ATOM   3484  CG  TYR A 496       4.894  13.112  -0.092  1.00 29.42           C
ATOM   3485  CD1 TYR A 496       5.048  11.929  -0.819  1.00 33.54           C
ATOM   3486  CD2 TYR A 496       4.827  13.030   1.287  1.00 28.38           C
ATOM   3487  CE1 TYR A 496       5.155  10.707  -0.176  1.00 33.50           C
ATOM   3488  CE2 TYR A 496       4.931  11.804   1.941  1.00 30.32           C
ATOM   3489  CZ  TYR A 496       5.086  10.649   1.191  1.00 31.32           C
ATOM   3490  OH  TYR A 496       5.206   9.434   1.828  1.00 36.79           O
ATOM   3491  N   ARG A 497       8.114  14.463  -0.019  1.00 23.88           N
ATOM   3492  CA  ARG A 497       9.390  13.786  -0.222  1.00 25.16           C
ATOM   3493  C   ARG A 497      10.113  14.294  -1.473  1.00 27.05           C
ATOM   3494  O   ARG A 497      10.492  13.525  -2.360  1.00 26.52           O
ATOM   3495  CB  ARG A 497       9.179  12.260  -0.297  1.00 25.89           C
ATOM   3496  CG  ARG A 497       8.739  11.620   1.022  1.00 27.48           C
ATOM   3497  CD  ARG A 497       8.742  10.090   0.910  1.00 28.41           C
ATOM   3498  NE  ARG A 497       8.183   9.437   2.095  1.00 30.84           N
ATOM   3499  CZ  ARG A 497       8.851   9.219   3.225  1.00 31.61           C
ATOM   3500  NH1 ARG A 497      10.103   9.633   3.358  1.00 35.62           N
ATOM   3501  NH2 ARG A 497       8.255   8.605   4.239  1.00 37.23           N
ATOM   3502  N   THR A 498      10.328  15.603  -1.538  1.00 25.82           N
ATOM   3503  CA  THR A 498      10.900  16.201  -2.729  1.00 23.36           C
ATOM   3504  C   THR A 498      12.123  17.041  -2.359  1.00 26.06           C
ATOM   3505  O   THR A 498      12.068  17.809  -1.403  1.00 21.28           O
ATOM   3506  CB  THR A 498       9.878  17.098  -3.448  1.00 26.61           C
ATOM   3507  OG1 THR A 498       8.832  16.290  -3.996  1.00 26.25           O
ATOM   3508  CG2 THR A 498      10.541  17.899  -4.581  1.00 25.16           C
ATOM   3509  N   LYS A 499      13.205  16.855  -3.102  1.00 20.95           N
ATOM   3510  CA  LYS A 499      14.412  17.681  -2.956  1.00 23.26           C
ATOM   3511  C   LYS A 499      14.447  18.685  -4.087  1.00 24.37           C
ATOM   3512  O   LYS A 499      14.171  18.355  -5.239  1.00 23.89           O
ATOM   3513  CB  LYS A 499      15.680  16.819  -2.989  1.00 22.99           C
ATOM   3514  CG  LYS A 499      16.983  17.624  -2.828  1.00 24.03           C
ATOM   3515  CD  LYS A 499      18.178  16.717  -2.417  1.00 26.40           C
ATOM   3516  CE  LYS A 499      19.453  17.533  -2.231  1.00 26.92           C
ATOM   3517  NZ  LYS A 499      20.599  16.730  -1.679  1.00 26.35           N
ATOM   3518  N   VAL A 500      14.813  19.921  -3.760  1.00 19.51           N
ATOM   3519  CA  VAL A 500      14.930  20.962  -4.765  1.00 19.16           C
ATOM   3520  C   VAL A 500      16.332  21.545  -4.739  1.00 21.48           C
ATOM   3521  O   VAL A 500      17.029  21.452  -3.733  1.00 22.74           O
ATOM   3522  CB  VAL A 500      13.875  22.072  -4.560  1.00 19.72           C
ATOM   3523  CG1 VAL A 500      12.494  21.449  -4.589  1.00 22.27           C
ATOM   3524  CG2 VAL A 500      14.103  22.774  -3.208  1.00 21.74           C
ATOM   3525  N   PRO A 501      16.762  22.140  -5.859  1.00 22.30           N
ATOM   3526  CA  PRO A 501      18.122  22.686  -5.814  1.00 22.75           C
ATOM   3527  C   PRO A 501      18.216  23.885  -4.854  1.00 20.46           C
ATOM   3528  O   PRO A 501      17.213  24.458  -4.449  1.00 18.45           O
ATOM   3529  CB  PRO A 501      18.388  23.120  -7.266  1.00 25.38           C
ATOM   3530  CG  PRO A 501      17.049  23.128  -7.937  1.00 29.53           C
ATOM   3531  CD  PRO A 501      16.192  22.137  -7.216  1.00 24.22           C
ATOM   3532  N   PRO A 502      19.434  24.223  -4.460  1.00 18.95           N
ATOM   3533  CA  PRO A 502      19.576  25.391  -3.587  1.00 18.12           C
ATOM   3534  C   PRO A 502      19.077  26.645  -4.267  1.00 17.87           C
ATOM   3535  O   PRO A 502      19.106  26.784  -5.484  1.00 18.87           O
ATOM   3536  CB  PRO A 502      21.089  25.471  -3.323  1.00 21.10           C
ATOM   3537  CG  PRO A 502      21.726  24.570  -4.308  1.00 27.52           C
ATOM   3538  CD  PRO A 502      20.709  23.553  -4.740  1.00 19.39           C
ATOM   3539  N   PHE A 503      18.604  27.570  -3.458  1.00 17.46           N
ATOM   3540  CA  PHE A 503      18.074  28.809  -3.988  1.00 13.12           C
ATOM   3541  C   PHE A 503      18.380  29.903  -2.989  1.00 15.51           C
ATOM   3542  O   PHE A 503      18.822  29.629  -1.873  1.00 15.06           O
ATOM   3543  CB  PHE A 503      16.553  28.679  -4.212  1.00 14.17           C
ATOM   3544  CG  PHE A 503      15.764  28.440  -2.949  1.00 13.70           C
ATOM   3545  CD1 PHE A 503      15.419  27.150  -2.566  1.00 18.59           C
ATOM   3546  CD2 PHE A 503      15.318  29.499  -2.177  1.00 15.16           C
ATOM   3547  CE1 PHE A 503      14.690  26.917  -1.405  1.00 15.73           C
ATOM   3548  CE2 PHE A 503      14.583  29.283  -1.007  1.00 15.46           C
ATOM   3549  CZ  PHE A 503      14.269  27.963  -0.621  1.00 17.18           C
ATOM   3550  N   GLU A 504      18.110  31.144  -3.387  1.00 15.83           N
ATOM   3551  CA  GLU A 504      18.450  32.306  -2.581  1.00 15.12           C
ATOM   3552  C   GLU A 504      17.279  32.772  -1.724  1.00 14.35           C
ATOM   3553  O   GLU A 504      16.109  32.734  -2.162  1.00 15.47           O
ATOM   3554  CB  GLU A 504      18.880  33.447  -3.506  1.00 15.50           C
ATOM   3555  CG  GLU A 504      20.124  33.078  -4.307  1.00 17.94           C
ATOM   3556  CD  GLU A 504      20.712  34.249  -5.074  1.00 19.48           C
ATOM   3557  OE1 GLU A 504      19.955  35.200  -5.407  1.00 18.59           O
ATOM   3558  OE2 GLU A 504      21.930  34.207  -5.342  1.00 20.42           O
ATOM   3559  N   ASN A 505      17.592  33.277  -0.534  1.00 14.18           N
ATOM   3560  CA  ASN A 505      16.531  33.643   0.407  1.00 14.05           C
ATOM   3561  C   ASN A 505      15.652  34.795  -0.079  1.00 14.93           C
ATOM   3562  O   ASN A 505      14.540  34.942   0.400  1.00 14.57           O
ATOM   3563  CB  ASN A 505      17.047  33.875   1.832  1.00 13.99           C
ATOM   3564  CG  ASN A 505      17.990  35.095   1.950  1.00 13.18           C
ATOM   3565  OD1 ASN A 505      18.377  35.698   0.957  1.00 15.28           O
ATOM   3566  ND2 ASN A 505      18.327  35.460   3.205  1.00 17.08           N
ATOM   3567  N   ILE A 506      16.143  35.585  -1.041  1.00 15.26           N
ATOM   3568  CA  ILE A 506      15.340  36.688  -1.606  1.00 15.08           C
ATOM   3569  C   ILE A 506      14.082  36.154  -2.295  1.00 15.05           C
ATOM   3570  O   ILE A 506      13.126  36.902  -2.532  1.00 16.08           O
ATOM   3571  CB  ILE A 506      16.118  37.533  -2.668  1.00 15.08           C
ATOM   3572  CG1 ILE A 506      16.685  36.653  -3.789  1.00 15.77           C
ATOM   3573  CG2 ILE A 506      17.248  38.385  -2.023  1.00 15.02           C
ATOM   3574  CD1 ILE A 506      17.270  37.471  -4.939  1.00 13.13           C
ATOM   3575  N   GLU A 507      14.092  34.868  -2.636  1.00 13.69           N
ATOM   3576  CA  GLU A 507      13.006  34.266  -3.414  1.00 15.64           C
ATOM   3577  C   GLU A 507      11.820  33.885  -2.551  1.00 14.28           C
ATOM   3578  O   GLU A 507      10.717  33.657  -3.066  1.00 17.02           O
ATOM   3579  CB  GLU A 507      13.485  32.998  -4.118  1.00 15.31           C
ATOM   3580  CG  GLU A 507      14.589  33.200  -5.146  1.00 14.61           C
ATOM   3581  CD  GLU A 507      14.220  34.160  -6.272  1.00 15.58           C
ATOM   3582  OE1 GLU A 507      13.023  34.227  -6.650  1.00 18.93           O
ATOM   3583  OE2 GLU A 507      15.144  34.831  -6.811  1.00 19.86           O
ATOM   3584  N   LEU A 508      12.024  33.807  -1.231  1.00 14.42           N
ATOM   3585  CA  LEU A 508      11.007  33.221  -0.352  1.00 17.93           C
ATOM   3586  C   LEU A 508       9.772  34.094  -0.103  1.00 18.94           C
ATOM   3587  O   LEU A 508       8.659  33.584   0.087  1.00 19.94           O
ATOM   3588  CB  LEU A 508      11.612  32.807   0.980  1.00 14.98           C
ATOM   3589  CG  LEU A 508      12.150  31.384   0.952  1.00 27.31           C
ATOM   3590  CD1 LEU A 508      12.809  31.014   2.267  1.00 24.61           C
ATOM   3591  CD2 LEU A 508      11.006  30.404   0.625  1.00 20.51           C
ATOM   3592  N   TYR A 509       9.966  35.410  -0.071  1.00 16.57           N
ATOM   3593  CA  TYR A 509       8.846  36.310   0.150  1.00 16.53           C
ATOM   3594  C   TYR A 509       7.745  36.055  -0.902  1.00 16.67           C
ATOM   3595  O   TYR A 509       6.557  35.942  -0.551  1.00 20.31           O
ATOM   3596  CB  TYR A 509       9.356  37.758   0.136  1.00 18.22           C
ATOM   3597  CG  TYR A 509       8.289  38.842   0.067  1.00 16.64           C
ATOM   3598  CD1 TYR A 509       7.951  39.426  -1.150  1.00 17.32           C
ATOM   3599  CD2 TYR A 509       7.658  39.304   1.217  1.00 18.09           C
ATOM   3600  CE1 TYR A 509       6.979  40.439  -1.224  1.00 16.71           C
ATOM   3601  CE2 TYR A 509       6.686  40.341   1.163  1.00 18.36           C
ATOM   3602  CZ  TYR A 509       6.370  40.895  -0.074  1.00 16.86           C
ATOM   3603  OH  TYR A 509       5.408  41.888  -0.156  1.00 17.94           O
ATOM   3604  N   ASN A 510       8.123  35.954  -2.177  1.00 16.86           N
ATOM   3605  CA  ASN A 510       7.127  35.657  -3.221  1.00 17.91           C
ATOM   3606  C   ASN A 510       6.340  34.383  -2.878  1.00 19.18           C
ATOM   3607  O   ASN A 510       5.118  34.362  -2.989  1.00 22.37           O
ATOM   3608  CB  ASN A 510       7.765  35.533  -4.604  1.00 19.27           C
ATOM   3609  CG  ASN A 510       8.044  36.885  -5.253  1.00 16.41           C
ATOM   3610  OD1 ASN A 510       7.373  37.867  -4.953  1.00 20.22           O
ATOM   3611  ND2 ASN A 510       9.012  36.930  -6.149  1.00 22.34           N
ATOM   3612  N   VAL A 511       7.062  33.337  -2.481  1.00 20.40           N
ATOM   3613  CA  VAL A 511       6.468  32.022  -2.180  1.00 20.64           C
ATOM   3614  C   VAL A 511       5.558  32.085  -0.942  1.00 25.42           C
ATOM   3615  O   VAL A 511       4.481  31.465  -0.901  1.00 23.54           O
ATOM   3616  CB  VAL A 511       7.578  30.947  -2.028  1.00 23.07           C
ATOM   3617  CG1 VAL A 511       7.039  29.633  -1.429  1.00 23.99           C
ATOM   3618  CG2 VAL A 511       8.279  30.693  -3.389  1.00 17.71           C
ATOM   3619  N   MET A 512       5.966  32.861   0.053  1.00 17.98           N
ATOM   3620  CA  MET A 512       5.136  33.048   1.231  1.00 17.99           C
ATOM   3621  C   MET A 512       3.883  33.836   0.873  1.00 20.22           C
ATOM   3622  O   MET A 512       2.810  33.587   1.429  1.00 22.04           O
ATOM   3623  CB  MET A 512       5.932  33.716   2.371  1.00 17.81           C
ATOM   3624  CG  MET A 512       7.049  32.809   2.873  1.00 17.07           C
ATOM   3625  SD  MET A 512       7.865  33.432   4.348  1.00 19.76           S
ATOM   3626  CE  MET A 512       8.652  34.883   3.613  1.00 20.10           C
ATOM   3627  N   CYS A 513       3.997  34.790  -0.046  1.00 20.70           N
ATOM   3628  CA  CYS A 513       2.800  35.479  -0.513  1.00 23.65           C
ATOM   3629  C   CYS A 513       1.902  34.470  -1.242  1.00 23.15           C
ATOM   3630  O   CYS A 513       0.714  34.446  -0.995  1.00 25.09           O
ATOM   3631  CB  CYS A 513       3.151  36.660  -1.426  1.00 23.21           C
ATOM   3632  SG  CYS A 513       3.831  38.086  -0.536  1.00 22.26           S
ATOM   3633  N   ASP A 514       2.480  33.643  -2.122  1.00 23.74           N
ATOM   3634  CA  ASP A 514       1.706  32.594  -2.807  1.00 25.42           C
ATOM   3635  C   ASP A 514       0.952  31.718  -1.804  1.00 25.05           C
ATOM   3636  O   ASP A 514      -0.220  31.396  -2.001  1.00 29.63           O
ATOM   3637  CB  ASP A 514       2.598  31.693  -3.674  1.00 23.16           C
ATOM   3638  CG  ASP A 514       3.157  32.410  -4.918  1.00 25.02           C
ATOM   3639  OD1 ASP A 514       2.524  33.354  -5.392  1.00 25.26           O
ATOM   3640  OD2 ASP A 514       4.223  31.999  -5.425  1.00 28.37           O
ATOM   3641  N   LEU A 515       1.632  31.323  -0.725  1.00 25.07           N
ATOM   3642  CA  LEU A 515       1.042  30.428   0.262  1.00 25.51           C
ATOM   3643  C   LEU A 515      -0.091  31.074   1.045  1.00 28.06           C
ATOM   3644  O   LEU A 515      -0.879  30.373   1.696  1.00 28.20           O
ATOM   3645  CB  LEU A 515       2.103  29.901   1.239  1.00 24.57           C
ATOM   3646  CG  LEU A 515       3.167  28.945   0.704  1.00 28.27           C
ATOM   3647  CD1 LEU A 515       4.385  28.886   1.638  1.00 28.78           C
ATOM   3648  CD2 LEU A 515       2.608  27.541   0.482  1.00 27.76           C
ATOM   3649  N   LEU A 516      -0.168  32.401   1.002  1.00 23.33           N
ATOM   3650  CA  LEU A 516      -1.201  33.126   1.739  1.00 21.48           C
ATOM   3651  C   LEU A 516      -2.197  33.803   0.816  1.00 25.64           C
ATOM   3652  O   LEU A 516      -3.076  34.518   1.286  1.00 28.74           O
ATOM   3653  CB  LEU A 516      -0.567  34.199   2.609  1.00 23.11           C
ATOM   3654  CG  LEU A 516       0.288  33.622   3.738  1.00 23.75           C
ATOM   3655  CD1 LEU A 516       1.215  34.707   4.310  1.00 18.35           C
ATOM   3656  CD2 LEU A 516      -0.587  33.023   4.840  1.00 24.74           C
ATOM   3657  N   GLY A 517      -2.029  33.601  -0.482  1.00 29.33           N
ATOM   3658  CA  GLY A 517      -2.880  34.238  -1.474  1.00 28.40           C
ATOM   3659  C   GLY A 517      -2.699  35.740  -1.516  1.00 32.29           C
ATOM   3660  O   GLY A 517      -3.657  36.475  -1.730  1.00 32.13           O
ATOM   3661  N   LEU A 518      -1.463  36.206  -1.300  1.00 27.68           N
ATOM   3662  CA  LEU A 518      -1.142  37.624  -1.296  1.00 21.88           C
ATOM   3663  C   LEU A 518      -0.434  38.002  -2.593  1.00 23.38           C
ATOM   3664  O   LEU A 518       0.210  37.163  -3.207  1.00 24.57           O
ATOM   3665  CB  LEU A 518      -0.212  37.950  -0.088  1.00 19.58           C
ATOM   3666  CG  LEU A 518      -0.758  37.754   1.321  1.00 24.83           C
ATOM   3667  CD1 LEU A 518       0.376  37.972   2.315  1.00 25.89           C
ATOM   3668  CD2 LEU A 518      -1.900  38.729   1.614  1.00 26.13           C
ATOM   3669  N   LYS A 519      -0.594  39.249  -3.028  1.00 23.94           N
ATOM   3670  CA  LYS A 519       0.166  39.799  -4.138  1.00 25.79           C
ATOM   3671  C   LYS A 519       1.408  40.488  -3.579  1.00 21.42           C
ATOM   3672  O   LYS A 519       1.307  41.396  -2.750  1.00 22.73           O
ATOM   3673  CB  LYS A 519      -0.669  40.807  -4.908  1.00 31.63           C
ATOM   3674  CG  LYS A 519      -1.824  40.141  -5.664  1.00 34.46           C
ATOM   3675  CD  LYS A 519      -2.641  41.156  -6.451  1.00 47.47           C
ATOM   3676  CE  LYS A 519      -3.864  40.494  -7.074  1.00 54.32           C
ATOM   3677  NZ  LYS A 519      -4.617  41.418  -7.962  1.00 59.28           N
ATOM   3678  N   PRO A 520       2.586  40.044  -4.021  1.00 22.81           N
ATOM   3679  CA  PRO A 520       3.795  40.574  -3.389  1.00 19.02           C
ATOM   3680  C   PRO A 520       4.067  42.004  -3.803  1.00 21.12           C
ATOM   3681  O   PRO A 520       3.836  42.360  -4.973  1.00 20.71           O
ATOM   3682  CB  PRO A 520       4.913  39.674  -3.946  1.00 21.64           C
ATOM   3683  CG  PRO A 520       4.250  38.561  -4.654  1.00 28.50           C
ATOM   3684  CD  PRO A 520       2.874  39.000  -5.015  1.00 22.59           C
ATOM   3685  N   ALA A 521       4.597  42.800  -2.876  1.00 18.90           N
ATOM   3686  CA  ALA A 521       5.139  44.111  -3.208  1.00 20.52           C
ATOM   3687  C   ALA A 521       6.356  43.890  -4.098  1.00 21.48           C
ATOM   3688  O   ALA A 521       6.906  42.788  -4.126  1.00 21.32           O
ATOM   3689  CB  ALA A 521       5.548  44.837  -1.942  1.00 17.11           C
ATOM   3690  N   PRO A 522       6.781  44.930  -4.831  1.00 19.42           N
ATOM   3691  CA  PRO A 522       7.879  44.787  -5.783  1.00 19.57           C
ATOM   3692  C   PRO A 522       9.133  44.328  -5.063  1.00 17.91           C
ATOM   3693  O   PRO A 522       9.494  44.905  -4.048  1.00 19.98           O
ATOM   3694  CB  PRO A 522       8.069  46.203  -6.311  1.00 22.06           C
ATOM   3695  CG  PRO A 522       6.673  46.816  -6.178  1.00 21.04           C
ATOM   3696  CD  PRO A 522       6.171  46.274  -4.885  1.00 23.21           C
ATOM   3697  N   ASN A 523       9.773  43.298  -5.567  1.00 14.72           N
ATOM   3698  CA  ASN A 523      10.928  42.793  -4.818  1.00 16.14           C
ATOM   3699  C   ASN A 523      11.952  42.160  -5.731  1.00 16.28           C
ATOM   3700  O   ASN A 523      11.806  42.192  -6.947  1.00 17.36           O
ATOM   3701  CB  ASN A 523      10.460  41.862  -3.695  1.00 15.02           C
ATOM   3702  CG  ASN A 523       9.901  40.553  -4.217  1.00 19.51           C
ATOM   3703  OD1 ASN A 523      10.648  39.573  -4.420  1.00 18.85           O
ATOM   3704  ND2 ASN A 523       8.576  40.520  -4.447  1.00 15.99           N
ATOM   3705  N   ASN A 524      13.027  41.606  -5.154  1.00 16.01           N
ATOM   3706  CA  ASN A 524      14.119  41.118  -5.970  1.00 13.56           C
ATOM   3707  C   ASN A 524      14.060  39.648  -6.316  1.00 15.56           C
ATOM   3708  O   ASN A 524      14.876  39.189  -7.085  1.00 16.90           O
ATOM   3709  CB  ASN A 524      15.459  41.464  -5.319  1.00 14.42           C
ATOM   3710  CG  ASN A 524      15.603  42.961  -5.117  1.00 16.43           C
ATOM   3711  OD1 ASN A 524      15.735  43.449  -3.984  1.00 13.80           O
ATOM   3712  ND2 ASN A 524      15.478  43.694  -6.223  1.00 15.39           N
ATOM   3713  N   GLY A 525      13.105  38.927  -5.733  1.00 16.18           N
ATOM   3714  CA  GLY A 525      12.858  37.557  -6.131  1.00 15.34           C
ATOM   3715  C   GLY A 525      12.436  37.556  -7.602  1.00 18.37           C
ATOM   3716  O   GLY A 525      12.155  38.622  -8.197  1.00 20.61           O
ATOM   3717  N   THR A 526      12.419  36.372  -8.203  1.00 15.84           N
ATOM   3718  CA  THR A 526      11.967  36.227  -9.594  1.00 19.18           C
ATOM   3719  C   THR A 526      10.752  35.301  -9.478  1.00 20.34           C
ATOM   3720  O   THR A 526      10.900  34.107  -9.204  1.00 20.57           O
ATOM   3721  CB  THR A 526      13.050  35.638 -10.543  1.00 23.45           C
ATOM   3722  OG1 THR A 526      14.151  36.551 -10.682  1.00 19.71           O
ATOM   3723  CG2 THR A 526      12.484  35.366 -11.965  1.00 19.59           C
ATOM   3724  N   HIS A 527       9.565  35.874  -9.621  1.00 18.37           N
ATOM   3725  CA  HIS A 527       8.364  35.166  -9.226  1.00 20.35           C
ATOM   3726  C   HIS A 527       8.039  34.047 -10.202  1.00 22.23           C
ATOM   3727  O   HIS A 527       7.798  34.302 -11.386  1.00 22.18           O
ATOM   3728  CB  HIS A 527       7.200  36.140  -9.104  1.00 23.55           C
ATOM   3729  CG  HIS A 527       6.093  35.634  -8.249  1.00 21.66           C
ATOM   3730  ND1 HIS A 527       4.993  36.403  -7.919  1.00 22.91           N
ATOM   3731  CD2 HIS A 527       5.915  34.435  -7.636  1.00 23.80           C
ATOM   3732  CE1 HIS A 527       4.185  35.698  -7.147  1.00 26.11           C
ATOM   3733  NE2 HIS A 527       4.719  34.504  -6.961  1.00 23.04           N
ATOM   3734  N   GLY A 528       7.996  32.815  -9.694  1.00 21.06           N
ATOM   3735  CA  GLY A 528       7.827  31.639 -10.535  1.00 20.54           C
ATOM   3736  C   GLY A 528       9.054  30.741 -10.497  1.00 22.65           C
ATOM   3737  O   GLY A 528       8.970  29.544 -10.797  1.00 21.10           O
ATOM   3738  N   SER A 529      10.199  31.313 -10.123  1.00 21.88           N
ATOM   3739  CA  SER A 529      11.450  30.559 -10.099  1.00 19.01           C
ATOM   3740  C   SER A 529      11.446  29.432  -9.051  1.00 19.82           C
ATOM   3741  O   SER A 529      12.265  28.497  -9.144  1.00 20.07           O
ATOM   3742  CB  SER A 529      12.653  31.502  -9.878  1.00 17.19           C
ATOM   3743  OG  SER A 529      12.691  31.916  -8.513  1.00 18.69           O
ATOM   3744  N   LEU A 530      10.542  29.509  -8.077  1.00 16.66           N
ATOM   3745  CA  LEU A 530      10.391  28.469  -7.055  1.00 18.57           C
ATOM   3746  C   LEU A 530       9.055  27.703  -7.180  1.00 21.28           C
ATOM   3747  O   LEU A 530       8.647  27.018  -6.240  1.00 19.18           O
ATOM   3748  CB  LEU A 530      10.488  29.053  -5.639  1.00 19.55           C
ATOM   3749  CG  LEU A 530      11.858  29.644  -5.256  1.00 18.19           C
ATOM   3750  CD1 LEU A 530      11.923  29.908  -3.720  1.00 20.54           C
ATOM   3751  CD2 LEU A 530      12.959  28.698  -5.669  1.00 19.68           C
ATOM   3752  N   ASN A 531       8.390  27.801  -8.320  1.00 20.82           N
ATOM   3753  CA  ASN A 531       7.129  27.063  -8.485  1.00 21.29           C
ATOM   3754  C   ASN A 531       7.310  25.562  -8.215  1.00 24.19           C
ATOM   3755  O   ASN A 531       6.388  24.894  -7.712  1.00 24.58           O
ATOM   3756  CB  ASN A 531       6.513  27.303  -9.867  1.00 22.96           C
ATOM   3757  CG  ASN A 531       5.709  28.581  -9.924  1.00 22.43           C
ATOM   3758  OD1 ASN A 531       5.333  29.132  -8.899  1.00 25.60           O
ATOM   3759  ND2 ASN A 531       5.422  29.046 -11.134  1.00 26.03           N
ATOM   3760  N   HIS A 532       8.502  25.048  -8.510  1.00 23.65           N
ATOM   3761  CA  HIS A 532       8.785  23.623  -8.329  1.00 25.11           C
ATOM   3762  C   HIS A 532       8.816  23.136  -6.874  1.00 23.28           C
ATOM   3763  O   HIS A 532       8.937  21.939  -6.633  1.00 24.35           O
ATOM   3764  CB  HIS A 532      10.080  23.220  -9.059  1.00 23.86           C
ATOM   3765  CG  HIS A 532      11.309  23.895  -8.526  1.00 21.47           C
ATOM   3766  ND1 HIS A 532      11.685  25.167  -8.911  1.00 24.88           N
ATOM   3767  CD2 HIS A 532      12.244  23.474  -7.644  1.00 21.82           C
ATOM   3768  CE1 HIS A 532      12.803  25.496  -8.287  1.00 24.85           C
ATOM   3769  NE2 HIS A 532      13.161  24.488  -7.511  1.00 19.08           N
ATOM   3770  N   LEU A 533       8.696  24.051  -5.900  1.00 22.63           N
ATOM   3771  CA  LEU A 533       8.612  23.648  -4.494  1.00 20.72           C
ATOM   3772  C   LEU A 533       7.175  23.308  -4.104  1.00 21.01           C
ATOM   3773  O   LEU A 533       6.932  22.735  -3.045  1.00 21.55           O
ATOM   3774  CB  LEU A 533       9.069  24.785  -3.561  1.00 19.28           C
ATOM   3775  CG  LEU A 533      10.579  25.005  -3.343  1.00 18.42           C
ATOM   3776  CD1 LEU A 533      11.277  25.233  -4.646  1.00 19.02           C
ATOM   3777  CD2 LEU A 533      10.731  26.227  -2.433  1.00 16.62           C
ATOM   3778  N   LEU A 534       6.230  23.694  -4.955  1.00 23.22           N
ATOM   3779  CA  LEU A 534       4.827  23.688  -4.564  1.00 21.19           C
ATOM   3780  C   LEU A 534       3.981  22.667  -5.342  1.00 21.08           C
ATOM   3781  O   LEU A 534       4.162  22.477  -6.542  1.00 25.60           O
ATOM   3782  CB  LEU A 534       4.220  25.078  -4.755  1.00 25.07           C
ATOM   3783  CG  LEU A 534       4.956  26.263  -4.110  1.00 26.49           C
ATOM   3784  CD1 LEU A 534       4.430  27.562  -4.711  1.00 30.90           C
ATOM   3785  CD2 LEU A 534       4.801  26.245  -2.596  1.00 23.36           C
ATOM   3786  N   ARG A 535       3.055  22.041  -4.618  1.00 26.11           N
ATOM   3787  CA  ARG A 535       2.047  21.158  -5.202  1.00 29.15           C
ATOM   3788  C   ARG A 535       0.943  21.975  -5.848  1.00 31.18           C
ATOM   3789  O   ARG A 535       0.388  21.588  -6.879  1.00 32.60           O
ATOM   3790  CB  ARG A 535       1.459  20.281  -4.095  1.00 32.62           C
ATOM   3791  CG  ARG A 535       0.072  19.724  -4.388  1.00 38.01           C
ATOM   3792  CD  ARG A 535      -0.439  19.020  -3.155  1.00 33.88           C
ATOM   3793  NE  ARG A 535       0.567  18.101  -2.624  1.00 38.77           N
ATOM   3794  CZ  ARG A 535       0.636  16.814  -2.943  1.00 40.65           C
ATOM   3795  NH1 ARG A 535      -0.243  16.294  -3.789  1.00 42.77           N
ATOM   3796  NH2 ARG A 535       1.577  16.036  -2.417  1.00 39.48           N
ATOM   3797  N   THR A 536       0.621  23.109  -5.229  1.00 28.02           N
ATOM   3798  CA  THR A 536      -0.429  24.003  -5.703  1.00 28.14           C
ATOM   3799  C   THR A 536      -0.034  25.423  -5.320  1.00 30.02           C
ATOM   3800  O   THR A 536       1.001  25.613  -4.688  1.00 28.29           O
ATOM   3801  CB  THR A 536      -1.801  23.657  -5.069  1.00 36.30           C
ATOM   3802  OG1 THR A 536      -2.854  24.206  -5.871  1.00 43.62           O
ATOM   3803  CG2 THR A 536      -1.907  24.211  -3.663  1.00 33.65           C
ATOM   3804  N   ASN A 537      -0.853  26.403  -5.709  1.00 36.14           N
ATOM   3805  CA  ASN A 537      -0.617  27.823  -5.423  1.00 36.81           C
ATOM   3806  C   ASN A 537       0.551  28.410  -6.210  1.00 35.91           C
ATOM   3807  O   ASN A 537       1.083  29.466  -5.854  1.00 35.70           O
ATOM   3808  CB  ASN A 537      -0.417  28.071  -3.920  1.00 37.67           C
ATOM   3809  CG  ASN A 537      -1.732  28.160  -3.148  1.00 37.23           C
ATOM   3810  OD1 ASN A 537      -2.780  27.723  -3.615  1.00 44.48           O
ATOM   3811  ND2 ASN A 537      -1.674  28.730  -1.953  1.00 40.95           N
ATOM   3812  N   THR A 538       0.955  27.723  -7.276  1.00 33.26           N
ATOM   3813  CA  THR A 538       2.055  28.203  -8.105  1.00 30.89           C
ATOM   3814  C   THR A 538       1.668  29.520  -8.784  1.00 33.21           C
ATOM   3815  O   THR A 538       0.486  29.833  -8.929  1.00 31.92           O
ATOM   3816  CB  THR A 538       2.447  27.164  -9.173  1.00 30.61           C
ATOM   3817  OG1 THR A 538       1.267  26.741  -9.872  1.00 36.37           O
ATOM   3818  CG2 THR A 538       3.105  25.933  -8.527  1.00 29.03           C
ATOM   3819  N   PHE A 539       2.668  30.295  -9.189  1.00 29.25           N
ATOM   3820  CA  PHE A 539       2.423  31.569  -9.864  1.00 31.75           C
ATOM   3821  C   PHE A 539       2.665  31.414 -11.354  1.00 29.39           C
ATOM   3822  O   PHE A 539       3.726  30.968 -11.769  1.00 31.07           O
ATOM   3823  CB  PHE A 539       3.353  32.635  -9.278  1.00 27.43           C
ATOM   3824  CG  PHE A 539       3.323  33.937  -9.996  1.00 25.19           C
ATOM   3825  CD1 PHE A 539       2.325  34.859  -9.744  1.00 25.21           C
ATOM   3826  CD2 PHE A 539       4.315  34.264 -10.900  1.00 22.60           C
ATOM   3827  CE1 PHE A 539       2.306  36.071 -10.392  1.00 27.71           C
ATOM   3828  CE2 PHE A 539       4.297  35.466 -11.550  1.00 27.89           C
ATOM   3829  CZ  PHE A 539       3.296  36.377 -11.298  1.00 27.74           C
ATOM   3830  N   ARG A 540       1.681  31.771 -12.179  1.00 29.30           N
ATOM   3831  CA  ARG A 540       1.893  31.663 -13.613  1.00 31.10           C
ATOM   3832  C   ARG A 540       2.578  32.921 -14.104  1.00 30.94           C
ATOM   3833  O   ARG A 540       1.970  34.001 -14.135  1.00 29.99           O
ATOM   3834  CB  ARG A 540       0.585  31.443 -14.378  1.00 34.96           C
ATOM   3835  CG  ARG A 540       0.839  31.229 -15.855  1.00 33.16           C
ATOM   3836  CD  ARG A 540      -0.437  31.212 -16.681  1.00 43.71           C
ATOM   3837  NE  ARG A 540      -0.124  31.097 -18.107  1.00 47.12           N
ATOM   3838  CZ  ARG A 540       0.452  32.059 -18.827  1.00 51.63           C
ATOM   3839  NH1 ARG A 540       0.781  33.216 -18.258  1.00 51.97           N
ATOM   3840  NH2 ARG A 540       0.707  31.866 -20.118  1.00 56.59           N
ATOM   3841  N   PRO A 541       3.860  32.806 -14.466  1.00 31.16           N
ATOM   3842  CA  PRO A 541       4.586  33.984 -14.913  1.00 35.43           C
ATOM   3843  C   PRO A 541       4.199  34.289 -16.343  1.00 36.10           C
ATOM   3844  O   PRO A 541       3.723  33.401 -17.046  1.00 38.39           O
ATOM   3845  CB  PRO A 541       6.045  33.526 -14.870  1.00 30.95           C
ATOM   3846  CG  PRO A 541       5.965  32.072 -15.169  1.00 31.22           C
ATOM   3847  CD  PRO A 541       4.685  31.579 -14.551  1.00 32.05           C
ATOM   3848  N   THR A 542       4.400  35.527 -16.769  1.00 35.81           N
ATOM   3849  CA  THR A 542       4.180  35.874 -18.161  1.00 38.57           C
ATOM   3850  C   THR A 542       5.448  36.498 -18.716  1.00 39.76           C
ATOM   3851  O   THR A 542       6.097  37.307 -18.037  1.00 38.63           O
ATOM   3852  CB  THR A 542       2.971  36.816 -18.313  1.00 45.50           C
ATOM   3853  OG1 THR A 542       3.367  38.170 -18.060  1.00 53.17           O
ATOM   3854  CG2 THR A 542       1.867  36.419 -17.332  1.00 38.07           C
ATOM   3855  N   LEU A 543       5.823  36.088 -19.932  1.00 37.81           N
ATOM   3856  CA  LEU A 543       6.973  36.660 -20.627  1.00 39.69           C
ATOM   3857  C   LEU A 543       6.858  38.173 -20.735  1.00 39.49           C
ATOM   3858  O   LEU A 543       5.799  38.694 -21.091  1.00 40.64           O
ATOM   3859  CB  LEU A 543       7.101  36.086 -22.038  1.00 37.63           C
ATOM   3860  CG  LEU A 543       8.053  34.936 -22.343  1.00 39.95           C
ATOM   3861  CD1 LEU A 543       8.124  34.720 -23.844  1.00 37.92           C
ATOM   3862  CD2 LEU A 543       9.439  35.185 -21.782  1.00 36.24           C
ATOM   3863  N   PRO A 544       7.952  38.884 -20.449  1.00 37.81           N
ATOM   3864  CA  PRO A 544       7.923  40.337 -20.639  1.00 39.74           C
ATOM   3865  C   PRO A 544       7.824  40.632 -22.124  1.00 38.88           C
ATOM   3866  O   PRO A 544       8.466  39.951 -22.920  1.00 37.41           O
ATOM   3867  CB  PRO A 544       9.282  40.786 -20.102  1.00 35.96           C
ATOM   3868  CG  PRO A 544      10.145  39.586 -20.207  1.00 37.04           C
ATOM   3869  CD  PRO A 544       9.269  38.411 -19.983  1.00 33.82           C
ATOM   3870  N   GLU A 545       7.025  41.623 -22.503  1.00 39.64           N
ATOM   3871  CA  GLU A 545       6.916  41.962 -23.916  1.00 41.30           C
ATOM   3872  C   GLU A 545       8.155  42.724 -24.383  1.00 36.84           C
ATOM   3873  O   GLU A 545       8.675  43.585 -23.675  1.00 40.23           O
ATOM   3874  CB  GLU A 545       5.641  42.766 -24.193  1.00 43.22           C
ATOM   3875  CG  GLU A 545       4.371  41.966 -23.995  1.00 50.46           C
ATOM   3876  CD  GLU A 545       3.128  42.829 -24.045  1.00 62.45           C
ATOM   3877  OE1 GLU A 545       2.251  42.667 -23.164  1.00 66.42           O
ATOM   3878  OE2 GLU A 545       3.032  43.674 -24.961  1.00 63.76           O
ATOM   3879  N   GLU A 546       8.631  42.379 -25.574  1.00 33.97           N
ATOM   3880  CA  GLU A 546       9.734  43.100 -26.196  1.00 35.71           C
ATOM   3881  C   GLU A 546       9.317  44.521 -26.528  1.00 40.66           C
ATOM   3882  O   GLU A 546       8.229  44.750 -27.051  1.00 36.30           O
ATOM   3883  CB  GLU A 546      10.184  42.378 -27.458  1.00 34.73           C
ATOM   3884  CG  GLU A 546      11.330  43.051 -28.183  1.00 40.52           C
ATOM   3885  CD  GLU A 546      11.984  42.131 -29.192  1.00 45.29           C
ATOM   3886  OE1 GLU A 546      11.254  41.592 -30.050  1.00 47.93           O
ATOM   3887  OE2 GLU A 546      13.221  41.953 -29.133  1.00 43.15           O
ATOM   3888  N   VAL A 547      10.198  45.473 -26.224  1.00 34.68           N
ATOM   3889  CA  VAL A 547       9.898  46.885 -26.377  1.00 35.35           C
ATOM   3890  C   VAL A 547      10.458  47.457 -27.674  1.00 37.33           C
ATOM   3891  O   VAL A 547       9.846  48.325 -28.285  1.00 39.75           O
ATOM   3892  CB  VAL A 547      10.467  47.701 -25.200  1.00 36.43           C
ATOM   3893  CG1 VAL A 547      10.436  49.183 -25.521  1.00 34.79           C
ATOM   3894  CG2 VAL A 547       9.689  47.417 -23.919  1.00 33.16           C
ATOM   3895  N   SER A 548      11.630  46.972 -28.082  1.00 33.55           N
ATOM   3896  CA  SER A 548      12.288  47.448 -29.288  1.00 37.52           C
ATOM   3897  C   SER A 548      12.543  46.283 -30.231  1.00 37.11           C
ATOM   3898  O   SER A 548      13.312  45.372 -29.915  1.00 37.02           O
ATOM   3899  CB  SER A 548      13.611  48.178 -28.958  1.00 32.60           C
ATOM   3900  OG  SER A 548      13.388  49.428 -28.312  1.00 33.48           O
ATOM   3901  N   ARG A 549      11.872  46.305 -31.384  1.00 38.14           N
ATOM   3902  CA  ARG A 549      12.137  45.348 -32.450  1.00 37.74           C
ATOM   3903  C   ARG A 549      13.413  45.744 -33.191  1.00 33.58           C
ATOM   3904  O   ARG A 549      13.703  46.927 -33.339  1.00 41.08           O
ATOM   3905  CB  ARG A 549      10.945  45.281 -33.409  1.00 41.35           C
ATOM   3906  N   PRO A 550      14.183  44.753 -33.662  1.00 32.13           N
ATOM   3907  CA  PRO A 550      15.469  45.028 -34.309  1.00 33.68           C
ATOM   3908  C   PRO A 550      15.343  45.402 -35.782  1.00 42.62           C
ATOM   3909  O   PRO A 550      14.345  45.085 -36.436  1.00 43.41           O
ATOM   3910  CB  PRO A 550      16.199  43.694 -34.206  1.00 38.09           C
ATOM   3911  CG  PRO A 550      15.111  42.679 -34.184  1.00 35.89           C
ATOM   3912  CD  PRO A 550      13.928  43.310 -33.512  1.00 34.29           C
ATOM   3913  N   ASN A 551      16.367  46.065 -36.293  1.00 41.51           N
ATOM   3914  CA  ASN A 551      16.495  46.281 -37.721  1.00 43.80           C
ATOM   3915  C   ASN A 551      17.339  45.161 -38.280  1.00 45.61           C
ATOM   3916  O   ASN A 551      18.180  44.598 -37.572  1.00 42.47           O
ATOM   3917  CB  ASN A 551      17.179  47.613 -38.008  1.00 43.20           C
ATOM   3918  CG  ASN A 551      16.416  48.780 -37.458  1.00 44.24           C
ATOM   3919  OD1 ASN A 551      15.226  48.942 -37.723  1.00 45.18           O
ATOM   3920  ND2 ASN A 551      17.097  49.612 -36.677  1.00 47.36           N
ATOM   3921  N   TYR A 552      17.104  44.825 -39.545  1.00 42.43           N
ATOM   3922  CA  TYR A 552      17.919  43.838 -40.229  1.00 44.07           C
ATOM   3923  C   TYR A 552      18.539  44.523 -41.438  1.00 51.13           C
ATOM   3924  O   TYR A 552      18.051  44.383 -42.560  1.00 47.73           O
ATOM   3925  CB  TYR A 552      17.062  42.637 -40.643  1.00 46.57           C
ATOM   3926  CG  TYR A 552      16.284  42.026 -39.491  1.00 44.50           C
ATOM   3927  CD1 TYR A 552      15.107  42.605 -39.038  1.00 41.40           C
ATOM   3928  CD2 TYR A 552      16.729  40.870 -38.858  1.00 42.59           C
ATOM   3929  CE1 TYR A 552      14.395  42.052 -37.983  1.00 43.07           C
ATOM   3930  CE2 TYR A 552      16.023  40.310 -37.805  1.00 43.45           C
ATOM   3931  CZ  TYR A 552      14.858  40.903 -37.372  1.00 40.96           C
ATOM   3932  OH  TYR A 552      14.149  40.356 -36.321  1.00 42.28           O
ATOM   3933  N   PRO A 553      19.605  45.305 -41.201  1.00 51.68           N
ATOM   3934  CA  PRO A 553      20.227  46.103 -42.267  1.00 47.34           C
ATOM   3935  C   PRO A 553      21.012  45.252 -43.251  1.00 50.45           C
ATOM   3936  O   PRO A 553      21.864  44.443 -42.851  1.00 46.60           O
ATOM   3937  CB  PRO A 553      21.182  47.022 -41.499  1.00 47.70           C
ATOM   3938  CG  PRO A 553      21.506  46.260 -40.251  1.00 44.69           C
ATOM   3939  CD  PRO A 553      20.248  45.519 -39.894  1.00 43.80           C
ATOM   3940  N   GLY A 554      20.717  45.436 -44.535  1.00 50.87           N
ATOM   3941  CA  GLY A 554      21.487  44.803 -45.587  1.00 50.31           C
ATOM   3942  C   GLY A 554      22.574  45.779 -45.966  1.00 52.62           C
ATOM   3943  O   GLY A 554      22.705  46.830 -45.341  1.00 53.62           O
ATOM   3944  N   ILE A 555      23.355  45.455 -46.988  1.00 54.20           N
ATOM   3945  CA  ILE A 555      24.408  46.370 -47.402  1.00 52.02           C
ATOM   3946  C   ILE A 555      23.880  47.710 -47.883  1.00 56.03           C
ATOM   3947  O   ILE A 555      22.897  47.784 -48.618  1.00 59.07           O
ATOM   3948  CB  ILE A 555      25.281  45.786 -48.484  1.00 54.05           C
ATOM   3949  CG1 ILE A 555      26.072  44.613 -47.920  1.00 50.43           C
ATOM   3950  CG2 ILE A 555      26.233  46.847 -48.987  1.00 52.08           C
ATOM   3951  CD1 ILE A 555      27.299  44.318 -48.713  1.00 51.79           C
ATOM   3952  N   MET A 556      24.556  48.774 -47.475  1.00 56.27           N
ATOM   3953  CA  MET A 556      24.087  50.109 -47.772  1.00 55.70           C
ATOM   3954  C   MET A 556      25.211  51.082 -48.007  1.00 57.95           C
ATOM   3955  O   MET A 556      24.960  52.249 -48.317  1.00 58.40           O
ATOM   3956  CB  MET A 556      23.322  50.636 -46.588  1.00 59.60           C
ATOM   3957  CG  MET A 556      22.252  51.603 -46.944  1.00 61.43           C
ATOM   3958  SD  MET A 556      20.953  51.126 -45.817  1.00 79.50           S
ATOM   3959  CE  MET A 556      21.654  49.596 -45.181  1.00 59.07           C
ATOM   3960  N   TYR A 557      26.440  50.627 -47.817  1.00 54.38           N
ATOM   3961  CA  TYR A 557      27.577  51.533 -47.885  1.00 49.47           C
ATOM   3962  C   TYR A 557      28.732  50.874 -48.580  1.00 50.25           C
ATOM   3963  O   TYR A 557      28.798  49.649 -48.682  1.00 53.42           O
ATOM   3964  CB  TYR A 557      27.995  51.983 -46.483  1.00 51.17           C
ATOM   3965  CG  TYR A 557      26.883  52.703 -45.773  1.00 49.83           C
ATOM   3966  CD1 TYR A 557      25.997  52.019 -44.947  1.00 50.46           C
ATOM   3967  CD2 TYR A 557      26.692  54.058 -45.963  1.00 48.19           C
ATOM   3968  CE1 TYR A 557      24.964  52.674 -44.320  1.00 46.85           C
ATOM   3969  CE2 TYR A 557      25.667  54.721 -45.342  1.00 49.79           C
ATOM   3970  CZ  TYR A 557      24.805  54.030 -44.521  1.00 48.01           C
ATOM   3971  OH  TYR A 557      23.776  54.709 -43.907  1.00 44.91           O
ATOM   3972  N   LEU A 558      29.638  51.699 -49.078  1.00 49.97           N
ATOM   3973  CA  LEU A 558      30.844  51.191 -49.695  1.00 48.99           C
ATOM   3974  C   LEU A 558      31.996  51.541 -48.777  1.00 47.08           C
ATOM   3975  O   LEU A 558      31.894  52.470 -47.970  1.00 50.54           O
ATOM   3976  CB  LEU A 558      31.058  51.809 -51.080  1.00 48.82           C
ATOM   3977  CG  LEU A 558      29.962  51.577 -52.124  1.00 51.40           C
ATOM   3978  CD1 LEU A 558      28.690  52.357 -51.789  1.00 51.89           C
ATOM   3979  CD2 LEU A 558      30.473  51.967 -53.500  1.00 51.10           C
ATOM   3980  N   GLN A 559      33.083  50.790 -48.900  1.00 49.25           N
ATOM   3981  CA  GLN A 559      34.255  50.999 -48.069  1.00 45.45           C
ATOM   3982  C   GLN A 559      34.679  52.452 -48.165  1.00 49.26           C
ATOM   3983  O   GLN A 559      35.178  53.039 -47.211  1.00 48.95           O
ATOM   3984  CB  GLN A 559      35.392  50.082 -48.522  1.00 50.08           C
ATOM   3985  N   SER A 560      34.457  53.038 -49.337  1.00 47.71           N
ATOM   3986  CA  SER A 560      34.843  54.416 -49.581  1.00 49.25           C
ATOM   3987  C   SER A 560      34.033  55.384 -48.732  1.00 50.98           C
ATOM   3988  O   SER A 560      34.436  56.525 -48.521  1.00 54.84           O
ATOM   3989  CB  SER A 560      34.690  54.746 -51.071  1.00 48.14           C
ATOM   3990  OG  SER A 560      33.452  54.264 -51.570  1.00 44.86           O
ATOM   3991  N   ASP A 561      32.879  54.926 -48.247  1.00 46.99           N
ATOM   3992  CA  ASP A 561      32.020  55.760 -47.417  1.00 48.91           C
ATOM   3993  C   ASP A 561      32.584  55.950 -46.001  1.00 52.73           C
ATOM   3994  O   ASP A 561      32.108  56.805 -45.251  1.00 54.97           O
ATOM   3995  CB  ASP A 561      30.614  55.157 -47.338  1.00 50.23           C
ATOM   3996  CG  ASP A 561      29.909  55.146 -48.687  1.00 52.75           C
ATOM   3997  OD1 ASP A 561      30.172  56.057 -49.498  1.00 52.75           O
ATOM   3998  OD2 ASP A 561      29.087  54.235 -48.932  1.00 49.10           O
ATOM   3999  N   PHE A 562      33.603  55.171 -45.649  1.00 48.12           N
ATOM   4000  CA  PHE A 562      34.125  55.171 -44.277  1.00 51.25           C
ATOM   4001  C   PHE A 562      35.453  55.898 -44.089  1.00 51.42           C
ATOM   4002  O   PHE A 562      36.413  55.676 -44.823  1.00 53.41           O
ATOM   4003  CB  PHE A 562      34.265  53.738 -43.755  1.00 49.29           C
ATOM   4004  CG  PHE A 562      32.962  53.031 -43.578  1.00 50.91           C
ATOM   4005  CD1 PHE A 562      32.422  52.288 -44.611  1.00 46.13           C
ATOM   4006  CD2 PHE A 562      32.268  53.115 -42.379  1.00 46.46           C
ATOM   4007  CE1 PHE A 562      31.215  51.636 -44.454  1.00 47.46           C
ATOM   4008  CE2 PHE A 562      31.057  52.468 -42.219  1.00 45.90           C
ATOM   4009  CZ  PHE A 562      30.531  51.726 -43.260  1.00 44.90           C
ATOM   4010  N   ASP A 563      35.500  56.751 -43.066  1.00 50.01           N
ATOM   4011  CA  ASP A 563      36.719  57.439 -42.668  1.00 51.42           C
ATOM   4012  C   ASP A 563      36.879  57.313 -41.157  1.00 52.64           C
ATOM   4013  O   ASP A 563      36.575  58.245 -40.414  1.00 50.09           O
ATOM   4014  CB  ASP A 563      36.632  58.917 -43.057  1.00 55.58           C
ATOM   4015  CG  ASP A 563      37.942  59.658 -42.835  1.00 60.59           C
ATOM   4016  OD1 ASP A 563      39.015  59.019 -42.914  1.00 58.91           O
ATOM   4017  OD2 ASP A 563      37.892  60.885 -42.588  1.00 61.18           O
ATOM   4018  N   LEU A 564      37.362  56.157 -40.704  1.00 50.98           N
ATOM   4019  CA  LEU A 564      37.376  55.845 -39.277  1.00 50.44           C
ATOM   4020  C   LEU A 564      38.770  55.791 -38.658  1.00 47.17           C
ATOM   4021  O   LEU A 564      38.920  55.825 -37.438  1.00 47.67           O
ATOM   4022  CB  LEU A 564      36.673  54.513 -39.039  1.00 49.29           C
ATOM   4023  CG  LEU A 564      35.296  54.338 -39.680  1.00 48.39           C
ATOM   4024  CD1 LEU A 564      34.836  52.902 -39.508  1.00 49.14           C
ATOM   4025  CD2 LEU A 564      34.282  55.311 -39.097  1.00 43.79           C
ATOM   4026  N   GLY A 565      39.794  55.703 -39.490  1.00 47.95           N
ATOM   4027  CA  GLY A 565      41.141  55.559 -38.977  1.00 45.80           C
ATOM   4028  C   GLY A 565      41.517  54.094 -38.869  1.00 46.98           C
ATOM   4029  O   GLY A 565      42.606  53.758 -38.416  1.00 44.37           O
ATOM   4030  N   CYS A 566      40.621  53.217 -39.303  1.00 45.32           N
ATOM   4031  CA  CYS A 566      40.881  51.787 -39.223  1.00 47.75           C
ATOM   4032  C   CYS A 566      41.694  51.297 -40.413  1.00 52.75           C
ATOM   4033  O   CYS A 566      41.500  51.741 -41.542  1.00 50.88           O
ATOM   4034  CB  CYS A 566      39.572  51.002 -39.126  1.00 48.62           C
ATOM   4035  SG  CYS A 566      38.545  51.491 -37.728  1.00 51.73           S
ATOM   4036  N   THR A 567      42.616  50.383 -40.148  1.00 52.09           N
ATOM   4037  CA  THR A 567      43.344  49.739 -41.221  1.00 52.79           C
ATOM   4038  C   THR A 567      43.373  48.235 -41.009  1.00 55.28           C
ATOM   4039  O   THR A 567      43.505  47.750 -39.882  1.00 52.72           O
ATOM   4040  CB  THR A 567      44.784  50.271 -41.346  1.00 54.25           C
ATOM   4041  OG1 THR A 567      45.535  49.915 -40.179  1.00 56.12           O
ATOM   4042  CG2 THR A 567      44.778  51.786 -41.501  1.00 52.18           C
ATOM   4043  N   CYS A 568      43.216  47.506 -42.099  1.00 54.32           N
ATOM   4044  CA  CYS A 568      43.464  46.080 -42.096  1.00 54.44           C
ATOM   4045  C   CYS A 568      44.448  45.800 -43.224  1.00 57.77           C
ATOM   4046  O   CYS A 568      44.114  45.929 -44.403  1.00 59.57           O
ATOM   4047  CB  CYS A 568      42.169  45.290 -42.274  1.00 47.37           C
ATOM   4048  SG  CYS A 568      42.352  43.527 -41.927  1.00 52.49           S
ATOM   4049  N   ASP A 569      45.666  45.439 -42.848  1.00 60.76           N
ATOM   4050  CA  ASP A 569      46.751  45.281 -43.805  1.00 62.88           C
ATOM   4051  C   ASP A 569      46.716  43.921 -44.490  1.00 65.67           C
ATOM   4052  O   ASP A 569      47.767  43.309 -44.708  1.00 65.89           O
ATOM   4053  CB  ASP A 569      48.100  45.507 -43.119  1.00 64.25           C
ATOM   4054  CG  ASP A 569      48.235  46.909 -42.548  1.00 66.60           C
ATOM   4055  OD1 ASP A 569      47.468  47.803 -42.978  1.00 67.34           O
ATOM   4056  OD2 ASP A 569      49.105  47.118 -41.672  1.00 66.37           O
ATOM   4057  N   ASP A 570      45.510  43.462 -44.809  1.00 62.51           N
ATOM   4058  CA  ASP A 570      45.299  42.273 -45.637  1.00 63.65           C
ATOM   4059  C   ASP A 570      43.820  41.904 -45.683  1.00 62.78           C
ATOM   4060  O   ASP A 570      43.038  42.516 -46.414  1.00 65.62           O
ATOM   4061  CB  ASP A 570      46.129  41.082 -45.149  1.00 64.16           C
ATOM   4062  CG  ASP A 570      46.430  40.075 -46.262  1.00 65.05           C
ATOM   4063  OD1 ASP A 570      47.512  39.448 -46.240  1.00 66.31           O
ATOM   4064  OD2 ASP A 570      45.587  39.920 -47.173  1.00 62.85           O
ATOM   4065  N   GLY A 585      20.127  31.612 -43.899  1.00 63.76           N
ATOM   4066  CA  GLY A 585      20.611  30.952 -42.701  1.00 57.32           C
ATOM   4067  C   GLY A 585      22.072  30.594 -42.882  1.00 62.36           C
ATOM   4068  O   GLY A 585      22.715  31.055 -43.826  1.00 64.92           O
ATOM   4069  N   SER A 586      22.599  29.767 -41.995  1.00 62.24           N
ATOM   4070  CA  SER A 586      21.853  29.205 -40.891  1.00 55.87           C
ATOM   4071  C   SER A 586      22.664  29.600 -39.687  1.00 54.81           C
ATOM   4072  O   SER A 586      23.195  28.754 -38.964  1.00 54.90           O
ATOM   4073  CB  SER A 586      21.856  27.698 -40.997  1.00 59.72           C
ATOM   4074  OG  SER A 586      23.197  27.260 -41.101  1.00 58.74           O
ATOM   4075  N   THR A 587      22.803  30.905 -39.520  1.00 54.16           N
ATOM   4076  CA  THR A 587      23.619  31.460 -38.466  1.00 51.00           C
ATOM   4077  C   THR A 587      22.801  31.412 -37.196  1.00 49.42           C
ATOM   4078  O   THR A 587      23.281  31.002 -36.140  1.00 51.59           O
ATOM   4079  CB  THR A 587      24.009  32.906 -38.803  1.00 49.30           C
ATOM   4080  OG1 THR A 587      25.008  32.889 -39.830  1.00 47.73           O
ATOM   4081  CG2 THR A 587      24.553  33.630 -37.578  1.00 44.19           C
ATOM   4082  N   GLU A 588      21.537  31.805 -37.317  1.00 47.56           N
ATOM   4083  CA  GLU A 588      20.670  31.861 -36.164  1.00 48.38           C
ATOM   4084  C   GLU A 588      20.449  30.463 -35.594  1.00 50.48           C
ATOM   4085  O   GLU A 588      20.194  30.299 -34.402  1.00 48.68           O
ATOM   4086  CB  GLU A 588      19.342  32.510 -36.538  1.00 48.73           C
ATOM   4087  CG  GLU A 588      18.524  32.910 -35.343  1.00 48.75           C
ATOM   4088  CD  GLU A 588      17.429  33.873 -35.709  1.00 53.41           C
ATOM   4089  OE1 GLU A 588      17.549  35.071 -35.362  1.00 55.14           O
ATOM   4090  OE2 GLU A 588      16.457  33.433 -36.360  1.00 58.47           O
ATOM   4091  N   GLU A 589      20.565  29.459 -36.455  1.00 48.95           N
ATOM   4092  CA  GLU A 589      20.317  28.077 -36.077  1.00 50.38           C
ATOM   4093  C   GLU A 589      21.455  27.528 -35.236  1.00 46.96           C
ATOM   4094  O   GLU A 589      21.225  26.873 -34.231  1.00 51.48           O
ATOM   4095  CB  GLU A 589      20.146  27.206 -37.327  1.00 52.48           C
ATOM   4096  CG  GLU A 589      19.980  25.726 -37.019  1.00 57.20           C
ATOM   4097  CD  GLU A 589      20.292  24.845 -38.210  1.00 61.00           C
ATOM   4098  OE1 GLU A 589      21.450  24.378 -38.309  1.00 64.76           O
ATOM   4099  OE2 GLU A 589      19.386  24.624 -39.045  1.00 59.59           O
ATOM   4100  N   ARG A 590      22.688  27.789 -35.661  1.00 41.24           N
ATOM   4101  CA  ARG A 590      23.845  27.262 -34.954  1.00 42.41           C
ATOM   4102  C   ARG A 590      24.204  28.161 -33.772  1.00 39.54           C
ATOM   4103  O   ARG A 590      24.719  27.689 -32.766  1.00 42.34           O
ATOM   4104  CB  ARG A 590      25.047  27.149 -35.891  1.00 43.60           C
ATOM   4105  CG  ARG A 590      24.902  26.092 -36.986  1.00 53.01           C
ATOM   4106  CD  ARG A 590      25.907  26.310 -38.116  1.00 53.19           C
ATOM   4107  NE  ARG A 590      25.674  27.579 -38.801  1.00 52.68           N
ATOM   4108  CZ  ARG A 590      26.632  28.423 -39.145  1.00 53.81           C
ATOM   4109  NH1 ARG A 590      27.902  28.129 -38.873  1.00 53.44           N
ATOM   4110  NH2 ARG A 590      26.333  29.565 -39.761  1.00 49.88           N
ATOM   4111  N   HIS A 591      23.921  29.450 -33.897  1.00 40.78           N
ATOM   4112  CA  HIS A 591      24.501  30.426 -32.984  1.00 40.62           C
ATOM   4113  C   HIS A 591      23.531  31.090 -31.981  1.00 37.97           C
ATOM   4114  O   HIS A 591      23.992  31.603 -30.959  1.00 36.95           O
ATOM   4115  CB  HIS A 591      25.333  31.464 -33.764  1.00 38.04           C
ATOM   4116  CG  HIS A 591      26.521  30.877 -34.459  1.00 37.67           C
ATOM   4117  ND1 HIS A 591      27.467  30.107 -33.818  1.00 36.97           N
ATOM   4118  CD2 HIS A 591      26.916  30.949 -35.760  1.00 40.06           C
ATOM   4119  CE1 HIS A 591      28.389  29.729 -34.677  1.00 37.71           C
ATOM   4120  NE2 HIS A 591      28.085  30.220 -35.865  1.00 39.75           N
ATOM   4121  N   LEU A 592      22.224  31.076 -32.253  1.00 36.86           N
ATOM   4122  CA  LEU A 592      21.198  31.539 -31.286  1.00 39.90           C
ATOM   4123  C   LEU A 592      20.285  30.426 -30.814  1.00 37.00           C
ATOM   4124  O   LEU A 592      19.099  30.410 -31.156  1.00 40.05           O
ATOM   4125  CB  LEU A 592      20.266  32.605 -31.871  1.00 39.74           C
ATOM   4126  CG  LEU A 592      20.502  34.097 -31.665  1.00 39.42           C
ATOM   4127  CD1 LEU A 592      20.640  34.489 -30.203  1.00 36.67           C
ATOM   4128  CD2 LEU A 592      21.749  34.454 -32.417  1.00 40.25           C
ATOM   4129  N   LEU A 593      20.807  29.526 -29.988  1.00 36.11           N
ATOM   4130  CA  LEU A 593      20.056  28.328 -29.615  1.00 34.06           C
ATOM   4131  C   LEU A 593      18.763  28.563 -28.844  1.00 33.68           C
ATOM   4132  O   LEU A 593      17.900  27.693 -28.820  1.00 35.12           O
ATOM   4133  CB  LEU A 593      20.943  27.369 -28.834  1.00 33.16           C
ATOM   4134  CG  LEU A 593      22.244  27.003 -29.534  1.00 33.64           C
ATOM   4135  CD1 LEU A 593      23.018  26.036 -28.675  1.00 32.33           C
ATOM   4136  CD2 LEU A 593      21.939  26.400 -30.919  1.00 36.46           C
ATOM   4137  N   TYR A 594      18.608  29.717 -28.204  1.00 32.16           N
ATOM   4138  CA  TYR A 594      17.456  29.894 -27.322  1.00 31.46           C
ATOM   4139  C   TYR A 594      16.639  31.131 -27.675  1.00 29.70           C
ATOM   4140  O   TYR A 594      15.924  31.679 -26.836  1.00 34.14           O
ATOM   4141  CB  TYR A 594      17.910  29.901 -25.859  1.00 29.74           C
ATOM   4142  CG  TYR A 594      19.112  29.009 -25.641  1.00 25.53           C
ATOM   4143  CD1 TYR A 594      18.983  27.628 -25.611  1.00 28.56           C
ATOM   4144  CD2 TYR A 594      20.382  29.548 -25.475  1.00 26.40           C
ATOM   4145  CE1 TYR A 594      20.082  26.814 -25.409  1.00 26.78           C
ATOM   4146  CE2 TYR A 594      21.481  28.747 -25.290  1.00 24.40           C
ATOM   4147  CZ  TYR A 594      21.328  27.383 -25.255  1.00 26.28           C
ATOM   4148  OH  TYR A 594      22.429  26.583 -25.068  1.00 26.75           O
ATOM   4149  N   GLY A 595      16.719  31.527 -28.936  1.00 35.04           N
ATOM   4150  CA  GLY A 595      15.999  32.695 -29.420  1.00 34.30           C
ATOM   4151  C   GLY A 595      16.801  33.954 -29.199  1.00 37.57           C
ATOM   4152  O   GLY A 595      17.723  33.990 -28.362  1.00 34.49           O
ATOM   4153  N   ARG A 596      16.468  35.003 -29.944  1.00 33.97           N
ATOM   4154  CA  ARG A 596      17.143  36.268 -29.745  1.00 34.26           C
ATOM   4155  C   ARG A 596      16.699  36.842 -28.400  1.00 36.72           C
ATOM   4156  O   ARG A 596      15.542  36.673 -28.000  1.00 32.18           O
ATOM   4157  CB  ARG A 596      16.826  37.252 -30.867  1.00 40.45           C
ATOM   4158  CG  ARG A 596      15.485  37.936 -30.717  1.00 39.63           C
ATOM   4159  CD  ARG A 596      15.418  39.190 -31.587  1.00 44.00           C
ATOM   4160  NE  ARG A 596      14.119  39.850 -31.482  1.00 42.61           N
ATOM   4161  CZ  ARG A 596      13.051  39.507 -32.195  1.00 49.59           C
ATOM   4162  NH1 ARG A 596      13.116  38.507 -33.073  1.00 48.09           N
ATOM   4163  NH2 ARG A 596      11.908  40.162 -32.033  1.00 49.36           N
ATOM   4164  N   PRO A 597      17.618  37.514 -27.700  1.00 31.55           N
ATOM   4165  CA  PRO A 597      17.220  38.182 -26.458  1.00 32.31           C
ATOM   4166  C   PRO A 597      16.218  39.268 -26.798  1.00 33.65           C
ATOM   4167  O   PRO A 597      16.402  39.935 -27.812  1.00 37.40           O
ATOM   4168  CB  PRO A 597      18.520  38.830 -25.970  1.00 29.09           C
ATOM   4169  CG  PRO A 597      19.620  38.085 -26.640  1.00 31.83           C
ATOM   4170  CD  PRO A 597      19.064  37.604 -27.956  1.00 31.90           C
ATOM   4171  N   ALA A 598      15.181  39.453 -25.987  1.00 30.57           N
ATOM   4172  CA  ALA A 598      14.262  40.560 -26.218  1.00 32.09           C
ATOM   4173  C   ALA A 598      14.818  41.811 -25.554  1.00 32.69           C
ATOM   4174  O   ALA A 598      15.351  41.742 -24.444  1.00 32.48           O
ATOM   4175  CB  ALA A 598      12.901  40.242 -25.681  1.00 30.19           C
ATOM   4176  N   VAL A 599      14.715  42.945 -26.246  1.00 29.27           N
ATOM   4177  CA  VAL A 599      15.172  44.232 -25.725  1.00 30.54           C
ATOM   4178  C   VAL A 599      14.006  44.901 -25.009  1.00 33.34           C
ATOM   4179  O   VAL A 599      12.978  45.211 -25.615  1.00 31.82           O
ATOM   4180  CB  VAL A 599      15.740  45.137 -26.853  1.00 31.92           C
ATOM   4181  CG1 VAL A 599      16.032  46.544 -26.346  1.00 33.03           C
ATOM   4182  CG2 VAL A 599      16.991  44.518 -27.455  1.00 30.50           C
ATOM   4183  N   LEU A 600      14.146  45.106 -23.704  1.00 30.28           N
ATOM   4184  CA  LEU A 600      13.014  45.568 -22.913  1.00 25.11           C
ATOM   4185  C   LEU A 600      13.038  47.061 -22.623  1.00 28.30           C
ATOM   4186  O   LEU A 600      12.442  47.528 -21.662  1.00 30.34           O
ATOM   4187  CB  LEU A 600      12.935  44.777 -21.607  1.00 27.32           C
ATOM   4188  CG  LEU A 600      12.900  43.258 -21.796  1.00 26.72           C
ATOM   4189  CD1 LEU A 600      13.198  42.570 -20.469  1.00 34.49           C
ATOM   4190  CD2 LEU A 600      11.541  42.843 -22.332  1.00 35.24           C
ATOM   4191  N   TYR A 601      13.735  47.812 -23.465  1.00 27.38           N
ATOM   4192  CA  TYR A 601      13.720  49.265 -23.355  1.00 29.71           C
ATOM   4193  C   TYR A 601      13.693  49.877 -24.742  1.00 32.62           C
ATOM   4194  O   TYR A 601      13.919  49.183 -25.733  1.00 28.15           O
ATOM   4195  CB  TYR A 601      14.921  49.796 -22.551  1.00 25.40           C
ATOM   4196  CG  TYR A 601      16.292  49.451 -23.095  1.00 29.56           C
ATOM   4197  CD1 TYR A 601      16.852  48.185 -22.908  1.00 26.02           C
ATOM   4198  CD2 TYR A 601      17.046  50.403 -23.751  1.00 25.85           C
ATOM   4199  CE1 TYR A 601      18.115  47.882 -23.401  1.00 30.34           C
ATOM   4200  CE2 TYR A 601      18.312  50.111 -24.235  1.00 30.46           C
ATOM   4201  CZ  TYR A 601      18.841  48.861 -24.055  1.00 25.04           C
ATOM   4202  OH  TYR A 601      20.096  48.593 -24.545  1.00 29.80           O
ATOM   4203  N   ARG A 602      13.441  51.173 -24.804  1.00 34.52           N
ATOM   4204  CA  ARG A 602      13.339  51.866 -26.088  1.00 31.85           C
ATOM   4205  C   ARG A 602      14.723  52.248 -26.625  1.00 35.72           C
ATOM   4206  O   ARG A 602      15.441  53.027 -26.006  1.00 32.83           O
ATOM   4207  CB  ARG A 602      12.450  53.096 -25.930  1.00 33.25           C
ATOM   4208  N   THR A 603      15.094  51.696 -27.773  1.00 32.53           N
ATOM   4209  CA  THR A 603      16.410  51.936 -28.334  1.00 34.35           C
ATOM   4210  C   THR A 603      16.438  51.497 -29.802  1.00 36.69           C
ATOM   4211  O   THR A 603      15.443  50.986 -30.324  1.00 37.59           O
ATOM   4212  CB  THR A 603      17.485  51.179 -27.530  1.00 33.57           C
ATOM   4213  OG1 THR A 603      18.787  51.700 -27.822  1.00 36.57           O
ATOM   4214  CG2 THR A 603      17.454  49.700 -27.863  1.00 33.85           C
ATOM   4215  N   SER A 604      17.576  51.679 -30.456  1.00 33.18           N
ATOM   4216  CA  SER A 604      17.701  51.347 -31.865  1.00 37.42           C
ATOM   4217  C   SER A 604      18.883  50.418 -32.082  1.00 35.29           C
ATOM   4218  O   SER A 604      20.019  50.772 -31.761  1.00 34.20           O
ATOM   4219  CB  SER A 604      17.855  52.622 -32.701  1.00 37.33           C
ATOM   4220  OG  SER A 604      18.214  52.314 -34.042  1.00 42.32           O
ATOM   4221  N   TYR A 605      18.615  49.227 -32.621  1.00 30.85           N
ATOM   4222  CA  TYR A 605      19.686  48.247 -32.851  1.00 36.03           C
ATOM   4223  C   TYR A 605      19.471  47.371 -34.088  1.00 33.60           C
ATOM   4224  O   TYR A 605      18.369  47.275 -34.603  1.00 37.41           O
ATOM   4225  CB  TYR A 605      19.891  47.363 -31.612  1.00 31.63           C
ATOM   4226  CG  TYR A 605      18.834  46.299 -31.385  1.00 30.64           C
ATOM   4227  CD1 TYR A 605      19.125  44.957 -31.605  1.00 33.57           C
ATOM   4228  CD2 TYR A 605      17.562  46.630 -30.953  1.00 26.89           C
ATOM   4229  CE1 TYR A 605      18.179  43.979 -31.385  1.00 31.63           C
ATOM   4230  CE2 TYR A 605      16.607  45.652 -30.730  1.00 29.30           C
ATOM   4231  CZ  TYR A 605      16.927  44.332 -30.952  1.00 28.74           C
ATOM   4232  OH  TYR A 605      15.993  43.343 -30.735  1.00 34.67           O
ATOM   4233  N   ASP A 606      20.541  46.743 -34.544  1.00 36.16           N
ATOM   4234  CA  ASP A 606      20.521  45.952 -35.770  1.00 38.01           C
ATOM   4235  C   ASP A 606      20.940  44.531 -35.473  1.00 37.33           C
ATOM   4236  O   ASP A 606      21.916  44.314 -34.765  1.00 36.81           O
ATOM   4237  CB  ASP A 606      21.529  46.510 -36.777  1.00 38.14           C
ATOM   4238  CG  ASP A 606      21.397  48.000 -36.979  1.00 40.70           C
ATOM   4239  OD1 ASP A 606      20.276  48.535 -36.837  1.00 45.46           O
ATOM   4240  OD2 ASP A 606      22.427  48.634 -37.274  1.00 37.77           O
ATOM   4241  N   ILE A 607      20.232  43.555 -36.031  1.00 37.27           N
ATOM   4242  CA  ILE A 607      20.756  42.199 -36.041  1.00 35.23           C
ATOM   4243  C   ILE A 607      21.858  42.096 -37.100  1.00 35.43           C
ATOM   4244  O   ILE A 607      21.714  42.624 -38.200  1.00 39.85           O
ATOM   4245  CB  ILE A 607      19.648  41.175 -36.349  1.00 37.09           C
ATOM   4246  CG1 ILE A 607      18.541  41.263 -35.304  1.00 40.38           C
ATOM   4247  CG2 ILE A 607      20.217  39.782 -36.414  1.00 37.24           C
ATOM   4248  CD1 ILE A 607      19.019  40.986 -33.893  1.00 34.96           C
ATOM   4249  N   LEU A 608      22.956  41.434 -36.767  1.00 32.25           N
ATOM   4250  CA  LEU A 608      24.023  41.171 -37.714  1.00 35.25           C
ATOM   4251  C   LEU A 608      24.350  39.692 -37.699  1.00 38.61           C
ATOM   4252  O   LEU A 608      24.582  39.124 -36.634  1.00 35.89           O
ATOM   4253  CB  LEU A 608      25.280  41.955 -37.343  1.00 36.05           C
ATOM   4254  CG  LEU A 608      25.150  43.467 -37.194  1.00 37.21           C
ATOM   4255  CD1 LEU A 608      26.482  44.042 -36.733  1.00 35.73           C
ATOM   4256  CD2 LEU A 608      24.702  44.110 -38.516  1.00 38.99           C
ATOM   4257  N   TYR A 609      24.402  39.087 -38.884  1.00 35.75           N
ATOM   4258  CA  TYR A 609      24.691  37.666 -39.035  1.00 36.80           C
ATOM   4259  C   TYR A 609      26.107  37.434 -39.506  1.00 36.53           C
ATOM   4260  O   TYR A 609      26.666  38.255 -40.225  1.00 40.96           O
ATOM   4261  CB  TYR A 609      23.729  37.051 -40.052  1.00 36.73           C
ATOM   4262  CG  TYR A 609      22.281  37.200 -39.674  1.00 36.75           C
ATOM   4263  CD1 TYR A 609      21.729  36.404 -38.682  1.00 42.17           C
ATOM   4264  CD2 TYR A 609      21.461  38.132 -40.299  1.00 40.63           C
ATOM   4265  CE1 TYR A 609      20.416  36.520 -38.322  1.00 38.71           C
ATOM   4266  CE2 TYR A 609      20.126  38.255 -39.944  1.00 40.63           C
ATOM   4267  CZ  TYR A 609      19.613  37.442 -38.950  1.00 40.46           C
ATOM   4268  OH  TYR A 609      18.295  37.541 -38.567  1.00 43.17           O
ATOM   4269  N   HIS A 610      26.686  36.305 -39.112  1.00 37.10           N
ATOM   4270  CA  HIS A 610      28.037  35.955 -39.519  1.00 37.47           C
ATOM   4271  C   HIS A 610      28.150  34.452 -39.513  1.00 41.02           C
ATOM   4272  O   HIS A 610      27.375  33.767 -38.850  1.00 38.82           O
ATOM   4273  CB  HIS A 610      29.088  36.519 -38.560  1.00 39.32           C
ATOM   4274  CG  HIS A 610      28.958  37.986 -38.304  1.00 39.72           C
ATOM   4275  ND1 HIS A 610      27.938  38.522 -37.551  1.00 37.19           N
ATOM   4276  CD2 HIS A 610      29.733  39.029 -38.683  1.00 39.43           C
ATOM   4277  CE1 HIS A 610      28.070  39.833 -37.500  1.00 38.31           C
ATOM   4278  NE2 HIS A 610      29.154  40.170 -38.175  1.00 41.26           N
ATOM   4279  N   THR A 611      29.120  33.932 -40.250  1.00 38.39           N
ATOM   4280  CA  THR A 611      29.338  32.500 -40.259  1.00 40.82           C
ATOM   4281  C   THR A 611      29.550  31.959 -38.844  1.00 40.67           C
ATOM   4282  O   THR A 611      29.029  30.894 -38.492  1.00 39.73           O
ATOM   4283  CB  THR A 611      30.543  32.127 -41.114  1.00 42.23           C
ATOM   4284  OG1 THR A 611      30.312  32.569 -42.458  1.00 42.43           O
ATOM   4285  CG2 THR A 611      30.756  30.614 -41.095  1.00 36.58           C
ATOM   4286  N   ASP A 612      30.306  32.699 -38.032  1.00 41.16           N
ATOM   4287  CA  ASP A 612      30.718  32.207 -36.714  1.00 36.84           C
ATOM   4288  C   ASP A 612      29.953  32.799 -35.534  1.00 39.87           C
ATOM   4289  O   ASP A 612      30.084  32.308 -34.403  1.00 36.70           O
ATOM   4290  CB  ASP A 612      32.216  32.437 -36.504  1.00 38.62           C
ATOM   4291  CG  ASP A 612      33.061  31.611 -37.451  1.00 37.48           C
ATOM   4292  OD1 ASP A 612      32.501  30.675 -38.044  1.00 38.57           O
ATOM   4293  OD2 ASP A 612      34.273  31.890 -37.584  1.00 40.46           O
ATOM   4294  N   PHE A 613      29.162  33.831 -35.786  1.00 37.17           N
ATOM   4295  CA  PHE A 613      28.470  34.508 -34.691  1.00 36.98           C
ATOM   4296  C   PHE A 613      27.360  35.436 -35.154  1.00 34.89           C
ATOM   4297  O   PHE A 613      27.317  35.840 -36.313  1.00 38.01           O
ATOM   4298  CB  PHE A 613      29.468  35.280 -33.823  1.00 30.75           C
ATOM   4299  CG  PHE A 613      30.047  36.500 -34.482  1.00 34.44           C
ATOM   4300  CD1 PHE A 613      29.514  37.754 -34.236  1.00 32.20           C
ATOM   4301  CD2 PHE A 613      31.132  36.394 -35.338  1.00 35.56           C
ATOM   4302  CE1 PHE A 613      30.043  38.884 -34.836  1.00 35.72           C
ATOM   4303  CE2 PHE A 613      31.678  37.529 -35.945  1.00 34.44           C
ATOM   4304  CZ  PHE A 613      31.125  38.773 -35.697  1.00 33.58           C
ATOM   4305  N   GLU A 614      26.456  35.754 -34.235  1.00 29.23           N
ATOM   4306  CA  GLU A 614      25.401  36.723 -34.489  1.00 29.40           C
ATOM   4307  C   GLU A 614      25.407  37.777 -33.386  1.00 35.07           C
ATOM   4308  O   GLU A 614      25.833  37.497 -32.262  1.00 31.17           O
ATOM   4309  CB  GLU A 614      24.044  36.017 -34.535  1.00 33.71           C
ATOM   4310  CG  GLU A 614      22.839  36.959 -34.616  1.00 32.86           C
ATOM   4311  CD  GLU A 614      21.538  36.227 -34.907  1.00 39.85           C
ATOM   4312  OE1 GLU A 614      21.616  35.044 -35.309  1.00 39.91           O
ATOM   4313  OE2 GLU A 614      20.444  36.827 -34.729  1.00 37.50           O
ATOM   4314  N   SER A 615      24.925  38.979 -33.692  1.00 30.56           N
ATOM   4315  CA  SER A 615      24.930  40.043 -32.694  1.00 32.39           C
ATOM   4316  C   SER A 615      23.737  40.975 -32.800  1.00 32.84           C
ATOM   4317  O   SER A 615      23.086  41.071 -33.841  1.00 31.71           O
ATOM   4318  CB  SER A 615      26.230  40.849 -32.773  1.00 31.97           C
ATOM   4319  OG  SER A 615      26.398  41.430 -34.060  1.00 33.42           O
ATOM   4320  N   GLY A 616      23.445  41.650 -31.692  1.00 28.39           N
ATOM   4321  CA  GLY A 616      22.464  42.714 -31.645  1.00 25.07           C
ATOM   4322  C   GLY A 616      23.238  44.012 -31.478  1.00 32.88           C
ATOM   4323  O   GLY A 616      23.557  44.418 -30.349  1.00 30.07           O
ATOM   4324  N   TYR A 617      23.570  44.647 -32.601  1.00 28.08           N
ATOM   4325  CA  TYR A 617      24.431  45.829 -32.586  1.00 30.44           C
ATOM   4326  C   TYR A 617      23.647  47.099 -32.291  1.00 32.35           C
ATOM   4327  O   TYR A 617      22.682  47.415 -32.971  1.00 33.32           O
ATOM   4328  CB  TYR A 617      25.185  45.979 -33.917  1.00 27.78           C
ATOM   4329  CG  TYR A 617      26.082  47.182 -33.944  1.00 28.39           C
ATOM   4330  CD1 TYR A 617      27.393  47.099 -33.508  1.00 27.97           C
ATOM   4331  CD2 TYR A 617      25.615  48.415 -34.392  1.00 33.81           C
ATOM   4332  CE1 TYR A 617      28.215  48.196 -33.525  1.00 29.94           C
ATOM   4333  CE2 TYR A 617      26.441  49.530 -34.413  1.00 31.48           C
ATOM   4334  CZ  TYR A 617      27.738  49.407 -33.962  1.00 30.46           C
ATOM   4335  OH  TYR A 617      28.576  50.499 -33.959  1.00 35.86           O
ATOM   4336  N   SER A 618      24.073  47.848 -31.282  1.00 27.04           N
ATOM   4337  CA  SER A 618      23.351  49.049 -30.897  1.00 25.46           C
ATOM   4338  C   SER A 618      23.869  50.237 -31.687  1.00 32.62           C
ATOM   4339  O   SER A 618      25.069  50.529 -31.655  1.00 31.53           O
ATOM   4340  CB  SER A 618      23.552  49.341 -29.404  1.00 27.01           C
ATOM   4341  OG  SER A 618      22.946  50.573 -29.053  1.00 27.85           O
ATOM   4342  N   GLU A 619      22.966  50.932 -32.379  1.00 32.15           N
ATOM   4343  CA  GLU A 619      23.330  52.142 -33.107  1.00 34.72           C
ATOM   4344  C   GLU A 619      23.514  53.312 -32.150  1.00 33.55           C
ATOM   4345  O   GLU A 619      24.029  54.361 -32.529  1.00 35.07           O
ATOM   4346  CB  GLU A 619      22.284  52.477 -34.183  1.00 36.09           C
ATOM   4347  CG  GLU A 619      22.210  51.422 -35.269  1.00 38.77           C
ATOM   4348  CD  GLU A 619      21.546  51.915 -36.548  1.00 42.66           C
ATOM   4349  OE1 GLU A 619      20.880  52.974 -36.524  1.00 44.53           O
ATOM   4350  OE2 GLU A 619      21.697  51.225 -37.574  1.00 44.04           O
ATOM   4351  N   ILE A 620      23.121  53.113 -30.897  1.00 32.17           N
ATOM   4352  CA  ILE A 620      23.198  54.176 -29.905  1.00 31.95           C
ATOM   4353  C   ILE A 620      24.497  54.071 -29.115  1.00 32.10           C
ATOM   4354  O   ILE A 620      25.217  55.058 -28.940  1.00 26.59           O
ATOM   4355  CB  ILE A 620      22.009  54.117 -28.936  1.00 33.39           C
ATOM   4356  CG1 ILE A 620      20.687  54.099 -29.714  1.00 34.61           C
ATOM   4357  CG2 ILE A 620      22.042  55.291 -27.966  1.00 33.05           C
ATOM   4358  CD1 ILE A 620      20.298  55.469 -30.281  1.00 37.49           C
ATOM   4359  N   PHE A 621      24.809  52.868 -28.638  1.00 29.38           N
ATOM   4360  CA  PHE A 621      25.989  52.714 -27.794  1.00 24.65           C
ATOM   4361  C   PHE A 621      27.170  52.268 -28.617  1.00 28.23           C
ATOM   4362  O   PHE A 621      28.272  52.112 -28.100  1.00 26.92           O
ATOM   4363  CB  PHE A 621      25.690  51.784 -26.614  1.00 26.42           C
ATOM   4364  CG  PHE A 621      24.547  52.265 -25.789  1.00 25.50           C
ATOM   4365  CD1 PHE A 621      24.742  53.250 -24.825  1.00 28.09           C
ATOM   4366  CD2 PHE A 621      23.268  51.798 -26.012  1.00 28.63           C
ATOM   4367  CE1 PHE A 621      23.686  53.736 -24.082  1.00 28.84           C
ATOM   4368  CE2 PHE A 621      22.190  52.283 -25.259  1.00 27.92           C
ATOM   4369  CZ  PHE A 621      22.410  53.251 -24.299  1.00 31.02           C
ATOM   4370  N   LEU A 622      26.929  52.083 -29.918  1.00 28.69           N
ATOM   4371  CA  LEU A 622      28.002  51.903 -30.889  1.00 26.17           C
ATOM   4372  C   LEU A 622      28.777  50.620 -30.712  1.00 28.18           C
ATOM   4373  O   LEU A 622      29.964  50.551 -31.054  1.00 30.60           O
ATOM   4374  CB  LEU A 622      28.973  53.086 -30.835  1.00 30.79           C
ATOM   4375  CG  LEU A 622      28.341  54.462 -31.026  1.00 29.79           C
ATOM   4376  CD1 LEU A 622      29.364  55.555 -30.802  1.00 33.36           C
ATOM   4377  CD2 LEU A 622      27.709  54.574 -32.399  1.00 38.78           C
ATOM   4378  N   MET A 623      28.104  49.603 -30.163  1.00 28.36           N
ATOM   4379  CA  MET A 623      28.689  48.286 -29.990  1.00 27.19           C
ATOM   4380  C   MET A 623      27.539  47.319 -29.742  1.00 22.88           C
ATOM   4381  O   MET A 623      26.406  47.740 -29.501  1.00 28.14           O
ATOM   4382  CB  MET A 623      29.673  48.278 -28.815  1.00 30.21           C
ATOM   4383  CG  MET A 623      29.000  48.506 -27.468  1.00 26.84           C
ATOM   4384  SD  MET A 623      30.177  48.803 -26.105  1.00 28.90           S
ATOM   4385  CE  MET A 623      30.798  50.441 -26.503  1.00 24.71           C
ATOM   4386  N   PRO A 624      27.807  46.014 -29.850  1.00 26.05           N
ATOM   4387  CA  PRO A 624      26.747  45.037 -29.585  1.00 26.51           C
ATOM   4388  C   PRO A 624      26.213  45.123 -28.146  1.00 31.14           C
ATOM   4389  O   PRO A 624      26.978  45.374 -27.208  1.00 25.84           O
ATOM   4390  CB  PRO A 624      27.446  43.702 -29.793  1.00 27.00           C
ATOM   4391  CG  PRO A 624      28.563  44.009 -30.744  1.00 26.77           C
ATOM   4392  CD  PRO A 624      29.028  45.393 -30.384  1.00 27.47           C
ATOM   4393  N   LEU A 625      24.904  44.960 -27.984  1.00 28.55           N
ATOM   4394  CA  LEU A 625      24.293  44.765 -26.676  1.00 28.20           C
ATOM   4395  C   LEU A 625      24.496  43.314 -26.276  1.00 29.73           C
ATOM   4396  O   LEU A 625      24.458  42.961 -25.084  1.00 26.62           O
ATOM   4397  CB  LEU A 625      22.791  45.070 -26.736  1.00 25.74           C
ATOM   4398  CG  LEU A 625      22.397  46.465 -27.225  1.00 27.85           C
ATOM   4399  CD1 LEU A 625      20.878  46.608 -27.244  1.00 26.01           C
ATOM   4400  CD2 LEU A 625      23.018  47.518 -26.315  1.00 25.64           C
ATOM   4401  N   TRP A 626      24.691  42.476 -27.293  1.00 26.67           N
ATOM   4402  CA  TRP A 626      24.923  41.051 -27.129  1.00 24.87           C
ATOM   4403  C   TRP A 626      25.515  40.411 -28.395  1.00 27.74           C
ATOM   4404  O   TRP A 626      25.199  40.806 -29.529  1.00 27.22           O
ATOM   4405  CB  TRP A 626      23.637  40.343 -26.723  1.00 29.79           C
ATOM   4406  CG  TRP A 626      22.501  40.451 -27.717  1.00 29.26           C
ATOM   4407  CD1 TRP A 626      21.422  41.267 -27.627  1.00 26.52           C
ATOM   4408  CD2 TRP A 626      22.331  39.694 -28.931  1.00 29.37           C
ATOM   4409  NE1 TRP A 626      20.577  41.068 -28.711  1.00 28.85           N
ATOM   4410  CE2 TRP A 626      21.118  40.107 -29.517  1.00 27.04           C
ATOM   4411  CE3 TRP A 626      23.089  38.707 -29.569  1.00 27.93           C
ATOM   4412  CZ2 TRP A 626      20.640  39.571 -30.730  1.00 31.32           C
ATOM   4413  CZ3 TRP A 626      22.610  38.174 -30.781  1.00 31.12           C
ATOM   4414  CH2 TRP A 626      21.402  38.606 -31.332  1.00 27.61           C
ATOM   4415  N   THR A 627      26.384  39.427 -28.190  1.00 28.73           N
ATOM   4416  CA  THR A 627      27.035  38.713 -29.281  1.00 26.41           C
ATOM   4417  C   THR A 627      26.901  37.255 -28.920  1.00 31.37           C
ATOM   4418  O   THR A 627      27.307  36.851 -27.826  1.00 27.27           O
ATOM   4419  CB  THR A 627      28.524  39.044 -29.340  1.00 26.55           C
ATOM   4420  OG1 THR A 627      28.698  40.447 -29.563  1.00 28.01           O
ATOM   4421  CG2 THR A 627      29.222  38.243 -30.424  1.00 29.46           C
ATOM   4422  N   SER A 628      26.329  36.469 -29.819  1.00 27.98           N
ATOM   4423  CA  SER A 628      25.978  35.085 -29.512  1.00 29.16           C
ATOM   4424  C   SER A 628      26.658  34.103 -30.459  1.00 30.65           C
ATOM   4425  O   SER A 628      26.630  34.286 -31.675  1.00 31.73           O
ATOM   4426  CB  SER A 628      24.460  34.928 -29.565  1.00 28.02           C
ATOM   4427  OG  SER A 628      24.069  33.609 -29.209  1.00 27.05           O
ATOM   4428  N   TYR A 629      27.271  33.057 -29.913  1.00 29.86           N
ATOM   4429  CA  TYR A 629      27.956  32.082 -30.757  1.00 31.39           C
ATOM   4430  C   TYR A 629      28.109  30.707 -30.124  1.00 34.46           C
ATOM   4431  O   TYR A 629      28.143  30.585 -28.893  1.00 32.68           O
ATOM   4432  CB  TYR A 629      29.332  32.618 -31.159  1.00 31.73           C
ATOM   4433  CG  TYR A 629      30.296  32.893 -30.019  1.00 32.37           C
ATOM   4434  CD1 TYR A 629      30.282  34.102 -29.332  1.00 29.10           C
ATOM   4435  CD2 TYR A 629      31.257  31.957 -29.667  1.00 30.39           C
ATOM   4436  CE1 TYR A 629      31.193  34.351 -28.300  1.00 28.49           C
ATOM   4437  CE2 TYR A 629      32.165  32.199 -28.662  1.00 32.42           C
ATOM   4438  CZ  TYR A 629      32.126  33.393 -27.977  1.00 29.07           C
ATOM   4439  OH  TYR A 629      33.045  33.595 -26.972  1.00 30.67           O
ATOM   4440  N   THR A 630      28.230  29.676 -30.957  1.00 32.07           N
ATOM   4441  CA  THR A 630      28.392  28.316 -30.461  1.00 29.62           C
ATOM   4442  C   THR A 630      29.773  27.730 -30.798  1.00 36.25           C
ATOM   4443  O   THR A 630      30.290  27.914 -31.912  1.00 33.70           O
ATOM   4444  CB  THR A 630      27.284  27.392 -30.986  1.00 34.04           C
ATOM   4445  OG1 THR A 630      26.004  27.870 -30.554  1.00 33.24           O
ATOM   4446  CG2 THR A 630      27.491  25.969 -30.490  1.00 34.78           C
ATOM   4447  N   ILE A 631      30.361  27.036 -29.825  1.00 31.09           N
ATOM   4448  CA  ILE A 631      31.665  26.397 -29.967  1.00 32.14           C
ATOM   4449  C   ILE A 631      31.536  24.908 -29.676  1.00 38.43           C
ATOM   4450  O   ILE A 631      31.172  24.499 -28.562  1.00 32.69           O
ATOM   4451  CB  ILE A 631      32.708  27.023 -29.008  1.00 36.70           C
ATOM   4452  CG1 ILE A 631      32.829  28.537 -29.233  1.00 39.20           C
ATOM   4453  CG2 ILE A 631      34.056  26.314 -29.114  1.00 37.67           C
ATOM   4454  CD1 ILE A 631      33.226  28.958 -30.645  1.00 38.09           C
ATOM   4455  N   SER A 632      31.837  24.083 -30.679  1.00 37.70           N
ATOM   4456  CA  SER A 632      31.667  22.651 -30.519  1.00 37.84           C
ATOM   4457  C   SER A 632      32.811  22.082 -29.713  1.00 36.30           C
ATOM   4458  O   SER A 632      33.889  22.672 -29.602  1.00 38.71           O
ATOM   4459  CB  SER A 632      31.550  21.948 -31.882  1.00 44.27           C
ATOM   4460  OG  SER A 632      32.776  22.010 -32.583  1.00 45.11           O
ATOM   4461  N   LYS A 633      32.570  20.909 -29.148  1.00 35.73           N
ATOM   4462  CA  LYS A 633      33.557  20.261 -28.327  1.00 41.33           C
ATOM   4463  C   LYS A 633      34.895  20.134 -29.045  1.00 44.76           C
ATOM   4464  O   LYS A 633      35.955  20.267 -28.435  1.00 45.74           O
ATOM   4465  CB  LYS A 633      33.048  18.890 -27.939  1.00 38.88           C
ATOM   4466  CG  LYS A 633      34.124  18.010 -27.457  1.00 39.64           C
ATOM   4467  CD  LYS A 633      33.529  16.788 -26.848  1.00 42.96           C
ATOM   4468  CE  LYS A 633      34.401  16.356 -25.707  1.00 48.18           C
ATOM   4469  NZ  LYS A 633      34.163  14.932 -25.415  1.00 50.97           N
ATOM   4470  N   GLN A 634      34.829  19.883 -30.355  1.00 45.80           N
ATOM   4471  CA  GLN A 634      36.017  19.615 -31.164  1.00 47.90           C
ATOM   4472  C   GLN A 634      36.633  20.876 -31.761  1.00 49.52           C
ATOM   4473  O   GLN A 634      37.643  20.814 -32.462  1.00 50.68           O
ATOM   4474  CB  GLN A 634      35.662  18.652 -32.301  1.00 48.71           C
ATOM   4475  CG  GLN A 634      35.089  17.325 -31.830  1.00 50.45           C
ATOM   4476  CD  GLN A 634      33.595  17.383 -31.525  1.00 50.27           C
ATOM   4477  OE1 GLN A 634      32.863  18.228 -32.047  1.00 53.22           O
ATOM   4478  NE2 GLN A 634      33.137  16.470 -30.678  1.00 53.48           N
ATOM   4479  N   ALA A 635      36.017  22.021 -31.485  1.00 46.41           N
ATOM   4480  CA  ALA A 635      36.407  23.279 -32.113  1.00 46.92           C
ATOM   4481  C   ALA A 635      37.906  23.533 -32.044  1.00 48.52           C
ATOM   4482  O   ALA A 635      38.561  23.189 -31.057  1.00 47.47           O
ATOM   4483  CB  ALA A 635      35.642  24.433 -31.484  1.00 47.59           C
ATOM   4484  N   GLU A 636      38.444  24.149 -33.090  1.00 49.13           N
ATOM   4485  CA  GLU A 636      39.874  24.403 -33.177  1.00 52.79           C
ATOM   4486  C   GLU A 636      40.244  25.817 -32.723  1.00 47.37           C
ATOM   4487  O   GLU A 636      39.555  26.784 -33.036  1.00 47.45           O
ATOM   4488  CB  GLU A 636      40.377  24.155 -34.610  1.00 57.77           C
ATOM   4489  CG  GLU A 636      40.261  22.699 -35.094  1.00 63.40           C
ATOM   4490  CD  GLU A 636      41.453  21.820 -34.690  1.00 67.43           C
ATOM   4491  OE1 GLU A 636      42.581  22.065 -35.181  1.00 70.56           O
ATOM   4492  OE2 GLU A 636      41.254  20.873 -33.897  1.00 65.55           O
ATOM   4493  N   VAL A 637      41.337  25.924 -31.980  1.00 48.95           N
ATOM   4494  CA  VAL A 637      41.862  27.220 -31.570  1.00 44.35           C
ATOM   4495  C   VAL A 637      42.985  27.649 -32.519  1.00 50.27           C
ATOM   4496  O   VAL A 637      43.952  26.912 -32.719  1.00 47.58           O
ATOM   4497  CB  VAL A 637      42.420  27.161 -30.135  1.00 49.82           C
ATOM   4498  CG1 VAL A 637      42.961  28.522 -29.714  1.00 44.35           C
ATOM   4499  CG2 VAL A 637      41.349  26.672 -29.169  1.00 47.17           C
ATOM   4500  N   SER A 638      42.861  28.841 -33.099  1.00 45.63           N
ATOM   4501  CA  SER A 638      43.859  29.322 -34.053  1.00 51.41           C
ATOM   4502  C   SER A 638      44.353  30.732 -33.732  1.00 53.36           C
ATOM   4503  O   SER A 638      43.637  31.529 -33.121  1.00 53.27           O
ATOM   4504  CB  SER A 638      43.307  29.260 -35.475  1.00 46.91           C
ATOM   4505  OG  SER A 638      42.200  30.124 -35.629  1.00 48.63           O
ATOM   4506  N   SER A 639      45.582  31.032 -34.152  1.00 48.62           N
ATOM   4507  CA  SER A 639      46.229  32.297 -33.816  1.00 51.78           C
ATOM   4508  C   SER A 639      45.613  33.460 -34.576  1.00 52.33           C
ATOM   4509  O   SER A 639      44.808  33.259 -35.463  1.00 53.48           O
ATOM   4510  CB  SER A 639      47.718  32.228 -34.158  1.00 55.92           C
ATOM   4511  OG  SER A 639      48.239  30.936 -33.915  1.00 58.04           O
ATOM   4512  N   ILE A 640      46.001  34.679 -34.221  1.00 51.21           N
ATOM   4513  CA  ILE A 640      45.727  35.829 -35.064  1.00 54.92           C
ATOM   4514  C   ILE A 640      46.998  36.096 -35.863  1.00 55.82           C
ATOM   4515  O   ILE A 640      48.037  36.406 -35.279  1.00 53.09           O
ATOM   4516  CB  ILE A 640      45.386  37.089 -34.246  1.00 54.60           C
ATOM   4517  CG1 ILE A 640      44.007  36.960 -33.594  1.00 50.47           C
ATOM   4518  CG2 ILE A 640      45.428  38.331 -35.133  1.00 55.10           C
ATOM   4519  CD1 ILE A 640      43.520  38.250 -32.941  1.00 47.34           C
ATOM   4520  N   PRO A 641      46.925  35.944 -37.194  1.00 58.62           N
ATOM   4521  CA  PRO A 641      48.076  36.226 -38.067  1.00 56.75           C
ATOM   4522  C   PRO A 641      48.662  37.611 -37.803  1.00 57.06           C
ATOM   4523  O   PRO A 641      47.915  38.581 -37.648  1.00 55.63           O
ATOM   4524  CB  PRO A 641      47.462  36.156 -39.467  1.00 58.78           C
ATOM   4525  CG  PRO A 641      46.364  35.153 -39.328  1.00 55.36           C
ATOM   4526  CD  PRO A 641      45.790  35.385 -37.950  1.00 57.39           C
ATOM   4527  N   GLU A 642      49.989  37.696 -37.763  1.00 55.09           N
ATOM   4528  CA  GLU A 642      50.675  38.937 -37.413  1.00 59.91           C
ATOM   4529  C   GLU A 642      50.256  40.136 -38.268  1.00 57.05           C
ATOM   4530  O   GLU A 642      50.215  41.266 -37.783  1.00 56.28           O
ATOM   4531  CB  GLU A 642      52.194  38.747 -37.467  1.00 60.48           C
ATOM   4532  N   HIS A 643      49.938  39.890 -39.533  1.00 57.24           N
ATOM   4533  CA  HIS A 643      49.557  40.973 -40.436  1.00 59.21           C
ATOM   4534  C   HIS A 643      48.149  41.495 -40.149  1.00 58.59           C
ATOM   4535  O   HIS A 643      47.701  42.468 -40.761  1.00 58.00           O
ATOM   4536  CB  HIS A 643      49.668  40.527 -41.896  1.00 58.96           C
ATOM   4537  CG  HIS A 643      48.690  39.458 -42.282  1.00 57.90           C
ATOM   4538  ND1 HIS A 643      48.915  38.121 -42.028  1.00 56.50           N
ATOM   4539  CD2 HIS A 643      47.494  39.527 -42.909  1.00 57.54           C
ATOM   4540  CE1 HIS A 643      47.894  37.413 -42.485  1.00 58.53           C
ATOM   4541  NE2 HIS A 643      47.018  38.246 -43.021  1.00 57.65           N
ATOM   4542  N   LEU A 644      47.459  40.841 -39.217  1.00 59.24           N
ATOM   4543  CA  LEU A 644      46.096  41.212 -38.853  1.00 53.99           C
ATOM   4544  C   LEU A 644      46.021  41.710 -37.415  1.00 54.61           C
ATOM   4545  O   LEU A 644      44.952  42.077 -36.930  1.00 52.30           O
ATOM   4546  CB  LEU A 644      45.158  40.022 -39.031  1.00 54.95           C
ATOM   4547  CG  LEU A 644      45.035  39.500 -40.462  1.00 54.44           C
ATOM   4548  CD1 LEU A 644      44.178  38.239 -40.506  1.00 51.97           C
ATOM   4549  CD2 LEU A 644      44.467  40.586 -41.362  1.00 53.63           C
ATOM   4550  N   THR A 645      47.168  41.719 -36.743  1.00 53.88           N
ATOM   4551  CA  THR A 645      47.239  42.159 -35.353  1.00 54.90           C
ATOM   4552  C   THR A 645      46.399  43.397 -35.090  1.00 50.76           C
ATOM   4553  O   THR A 645      45.579  43.415 -34.177  1.00 52.64           O
ATOM   4554  CB  THR A 645      48.683  42.441 -34.935  1.00 53.13           C
ATOM   4555  OG1 THR A 645      49.395  41.202 -34.843  1.00 56.96           O
ATOM   4556  CG2 THR A 645      48.712  43.136 -33.585  1.00 56.80           C
ATOM   4557  N   ASN A 646      46.598  44.429 -35.893  1.00 50.60           N
ATOM   4558  CA  ASN A 646      45.882  45.680 -35.710  1.00 49.97           C
ATOM   4559  C   ASN A 646      44.748  45.834 -36.711  1.00 48.19           C
ATOM   4560  O   ASN A 646      44.294  46.943 -36.983  1.00 49.57           O
ATOM   4561  CB  ASN A 646      46.847  46.857 -35.825  1.00 54.20           C
ATOM   4562  CG  ASN A 646      48.107  46.653 -35.001  1.00 60.08           C
ATOM   4563  OD1 ASN A 646      49.225  46.862 -35.485  1.00 58.14           O
ATOM   4564  ND2 ASN A 646      47.933  46.224 -33.753  1.00 57.23           N
ATOM   4565  N   CYS A 647      44.286  44.714 -37.254  1.00 46.06           N
ATOM   4566  CA  CYS A 647      43.247  44.774 -38.263  1.00 48.29           C
ATOM   4567  C   CYS A 647      41.890  45.145 -37.669  1.00 47.30           C
ATOM   4568  O   CYS A 647      41.386  44.465 -36.768  1.00 43.63           O
ATOM   4569  CB  CYS A 647      43.135  43.451 -39.022  1.00 45.47           C
ATOM   4570  SG  CYS A 647      41.631  43.362 -40.017  1.00 42.57           S
ATOM   4571  N   VAL A 648      41.325  46.239 -38.164  1.00 39.50           N
ATOM   4572  CA  VAL A 648      39.929  46.563 -37.903  1.00 42.97           C
ATOM   4573  C   VAL A 648      39.263  46.989 -39.198  1.00 44.78           C
ATOM   4574  O   VAL A 648      39.812  47.807 -39.942  1.00 43.20           O
ATOM   4575  CB  VAL A 648      39.757  47.674 -36.865  1.00 42.52           C
ATOM   4576  CG1 VAL A 648      38.271  48.038 -36.733  1.00 39.91           C
ATOM   4577  CG2 VAL A 648      40.325  47.225 -35.526  1.00 39.36           C
ATOM   4578  N   ARG A 649      38.085  46.438 -39.453  1.00 41.25           N
ATOM   4579  CA  ARG A 649      37.406  46.614 -40.737  1.00 45.35           C
ATOM   4580  C   ARG A 649      36.026  47.236 -40.578  1.00 44.66           C
ATOM   4581  O   ARG A 649      35.216  46.761 -39.781  1.00 42.07           O
ATOM   4582  CB  ARG A 649      37.278  45.262 -41.441  1.00 42.14           C
ATOM   4583  CG  ARG A 649      38.610  44.564 -41.625  1.00 41.48           C
ATOM   4584  CD  ARG A 649      38.430  43.082 -41.962  1.00 49.90           C
ATOM   4585  NE  ARG A 649      37.654  42.871 -43.182  1.00 48.46           N
ATOM   4586  CZ  ARG A 649      36.497  42.219 -43.233  1.00 51.14           C
ATOM   4587  NH1 ARG A 649      35.971  41.700 -42.134  1.00 49.43           N
ATOM   4588  NH2 ARG A 649      35.864  42.079 -44.389  1.00 57.60           N
ATOM   4589  N   PRO A 650      35.748  48.300 -41.351  1.00 41.39           N
ATOM   4590  CA  PRO A 650      34.406  48.890 -41.377  1.00 43.91           C
ATOM   4591  C   PRO A 650      33.380  47.842 -41.784  1.00 42.45           C
ATOM   4592  O   PRO A 650      33.743  46.856 -42.430  1.00 45.89           O
ATOM   4593  CB  PRO A 650      34.512  49.969 -42.459  1.00 48.47           C
ATOM   4594  CG  PRO A 650      35.709  49.581 -43.274  1.00 47.82           C
ATOM   4595  CD  PRO A 650      36.655  48.940 -42.319  1.00 46.42           C
ATOM   4596  N   ASP A 651      32.131  48.058 -41.396  1.00 44.12           N
ATOM   4597  CA  ASP A 651      31.045  47.117 -41.628  1.00 44.01           C
ATOM   4598  C   ASP A 651      30.009  47.782 -42.526  1.00 43.41           C
ATOM   4599  O   ASP A 651      29.243  48.647 -42.077  1.00 41.27           O
ATOM   4600  CB  ASP A 651      30.409  46.707 -40.294  1.00 40.07           C
ATOM   4601  CG  ASP A 651      29.334  45.647 -40.457  1.00 45.64           C
ATOM   4602  OD1 ASP A 651      28.637  45.644 -41.497  1.00 42.03           O
ATOM   4603  OD2 ASP A 651      29.181  44.814 -39.533  1.00 40.08           O
ATOM   4604  N   VAL A 652      29.992  47.371 -43.791  1.00 44.76           N
ATOM   4605  CA  VAL A 652      29.183  48.028 -44.812  1.00 46.72           C
ATOM   4606  C   VAL A 652      27.683  47.889 -44.596  1.00 48.07           C
ATOM   4607  O   VAL A 652      26.897  48.361 -45.420  1.00 46.23           O
ATOM   4608  CB  VAL A 652      29.516  47.491 -46.214  1.00 44.46           C
ATOM   4609  CG1 VAL A 652      30.972  47.774 -46.550  1.00 43.17           C
ATOM   4610  CG2 VAL A 652      29.235  46.006 -46.278  1.00 42.09           C
ATOM   4611  N   ARG A 653      27.287  47.231 -43.510  1.00 45.21           N
ATOM   4612  CA  ARG A 653      25.868  47.109 -43.179  1.00 42.78           C
ATOM   4613  C   ARG A 653      25.432  48.249 -42.282  1.00 43.16           C
ATOM   4614  O   ARG A 653      24.238  48.531 -42.144  1.00 39.55           O
ATOM   4615  CB  ARG A 653      25.585  45.796 -42.460  1.00 48.83           C
ATOM   4616  CG  ARG A 653      25.767  44.548 -43.284  1.00 47.29           C
ATOM   4617  CD  ARG A 653      25.703  43.325 -42.383  1.00 45.69           C
ATOM   4618  NE  ARG A 653      26.874  43.263 -41.509  1.00 44.33           N
ATOM   4619  CZ  ARG A 653      27.195  42.222 -40.750  1.00 44.83           C
ATOM   4620  NH1 ARG A 653      26.430  41.134 -40.736  1.00 38.98           N
ATOM   4621  NH2 ARG A 653      28.289  42.271 -39.999  1.00 43.70           N
ATOM   4622  N   VAL A 654      26.411  48.892 -41.656  1.00 42.49           N
ATOM   4623  CA  VAL A 654      26.130  49.909 -40.651  1.00 42.75           C
ATOM   4624  C   VAL A 654      26.800  51.215 -40.994  1.00 39.99           C
ATOM   4625  O   VAL A 654      27.988  51.267 -41.323  1.00 39.75           O
ATOM   4626  CB  VAL A 654      26.582  49.462 -39.239  1.00 35.66           C
ATOM   4627  CG1 VAL A 654      26.298  50.562 -38.234  1.00 39.45           C
ATOM   4628  CG2 VAL A 654      25.868  48.188 -38.857  1.00 38.33           C
ATOM   4629  N   SER A 655      26.007  52.284 -40.892  1.00 35.17           N
ATOM   4630  CA  SER A 655      26.426  53.597 -41.321  1.00 41.85           C
ATOM   4631  C   SER A 655      27.702  54.026 -40.642  1.00 44.76           C
ATOM   4632  O   SER A 655      27.965  53.660 -39.496  1.00 42.32           O
ATOM   4633  CB  SER A 655      25.349  54.624 -41.004  1.00 41.57           C
ATOM   4634  OG  SER A 655      25.896  55.615 -40.161  1.00 47.21           O
ATOM   4635  N   PRO A 656      28.508  54.830 -41.345  1.00 43.89           N
ATOM   4636  CA  PRO A 656      29.725  55.375 -40.751  1.00 43.56           C
ATOM   4637  C   PRO A 656      29.428  56.206 -39.501  1.00 43.88           C
ATOM   4638  O   PRO A 656      30.262  56.253 -38.599  1.00 42.35           O
ATOM   4639  CB  PRO A 656      30.278  56.263 -41.869  1.00 48.73           C
ATOM   4640  CG  PRO A 656      29.756  55.629 -43.123  1.00 44.82           C
ATOM   4641  CD  PRO A 656      28.374  55.180 -42.767  1.00 46.40           C
ATOM   4642  N   GLY A 657      28.253  56.839 -39.446  1.00 38.34           N
ATOM   4643  CA  GLY A 657      27.890  57.678 -38.320  1.00 36.04           C
ATOM   4644  C   GLY A 657      27.512  56.875 -37.077  1.00 43.03           C
ATOM   4645  O   GLY A 657      27.523  57.393 -35.966  1.00 41.31           O
ATOM   4646  N   PHE A 658      27.167  55.608 -37.271  1.00 43.65           N
ATOM   4647  CA  PHE A 658      26.822  54.730 -36.158  1.00 38.11           C
ATOM   4648  C   PHE A 658      27.920  53.696 -35.938  1.00 40.18           C
ATOM   4649  O   PHE A 658      27.640  52.552 -35.558  1.00 36.83           O
ATOM   4650  CB  PHE A 658      25.513  53.987 -36.444  1.00 39.97           C
ATOM   4651  CG  PHE A 658      24.306  54.872 -36.521  1.00 40.60           C
ATOM   4652  CD1 PHE A 658      23.402  54.735 -37.564  1.00 42.27           C
ATOM   4653  CD2 PHE A 658      24.065  55.831 -35.551  1.00 39.33           C
ATOM   4654  CE1 PHE A 658      22.286  55.539 -37.642  1.00 41.86           C
ATOM   4655  CE2 PHE A 658      22.943  56.636 -35.614  1.00 37.94           C
ATOM   4656  CZ  PHE A 658      22.053  56.494 -36.667  1.00 44.86           C
ATOM   4657  N   SER A 659      29.168  54.086 -36.181  1.00 36.95           N
ATOM   4658  CA  SER A 659      30.299  53.179 -36.024  1.00 37.01           C
ATOM   4659  C   SER A 659      31.330  53.799 -35.098  1.00 40.49           C
ATOM   4660  O   SER A 659      31.407  55.019 -34.993  1.00 38.17           O
ATOM   4661  CB  SER A 659      30.964  52.900 -37.380  1.00 39.42           C
ATOM   4662  OG  SER A 659      30.058  52.319 -38.303  1.00 40.06           O
ATOM   4663  N   GLN A 660      32.128  52.961 -34.442  1.00 35.75           N
ATOM   4664  CA  GLN A 660      33.288  53.447 -33.709  1.00 35.27           C
ATOM   4665  C   GLN A 660      34.367  53.815 -34.721  1.00 42.24           C
ATOM   4666  O   GLN A 660      34.305  53.405 -35.877  1.00 43.35           O
ATOM   4667  CB  GLN A 660      33.824  52.378 -32.759  1.00 33.89           C
ATOM   4668  CG  GLN A 660      32.773  51.800 -31.809  1.00 34.80           C
ATOM   4669  CD  GLN A 660      33.366  50.799 -30.825  1.00 31.79           C
ATOM   4670  OE1 GLN A 660      34.530  50.901 -30.455  1.00 29.22           O
ATOM   4671  NE2 GLN A 660      32.565  49.829 -30.398  1.00 30.13           N
ATOM   4672  N   ASN A 661      35.354  54.596 -34.294  1.00 44.69           N
ATOM   4673  CA  ASN A 661      36.486  54.884 -35.161  1.00 42.88           C
ATOM   4674  C   ASN A 661      37.790  54.563 -34.466  1.00 46.38           C
ATOM   4675  O   ASN A 661      37.960  54.848 -33.284  1.00 41.52           O
ATOM   4676  CB  ASN A 661      36.462  56.335 -35.625  1.00 48.60           C
ATOM   4677  CG  ASN A 661      36.788  57.294 -34.528  1.00 46.78           C
ATOM   4678  OD1 ASN A 661      37.959  57.613 -34.295  1.00 48.32           O
ATOM   4679  ND2 ASN A 661      35.758  57.778 -33.838  1.00 47.04           N
ATOM   4680  N   CYS A 662      38.708  53.944 -35.202  1.00 42.91           N
ATOM   4681  CA  CYS A 662      39.947  53.479 -34.614  1.00 42.46           C
ATOM   4682  C   CYS A 662      40.844  54.637 -34.213  1.00 41.83           C
ATOM   4683  O   CYS A 662      41.736  54.485 -33.375  1.00 38.82           O
ATOM   4684  CB  CYS A 662      40.663  52.535 -35.575  1.00 42.39           C
ATOM   4685  SG  CYS A 662      39.654  51.112 -36.055  1.00 48.03           S
ATOM   4686  N   LEU A 663      40.607  55.802 -34.812  1.00 42.27           N
ATOM   4687  CA  LEU A 663      41.384  56.989 -34.477  1.00 44.41           C
ATOM   4688  C   LEU A 663      41.347  57.268 -32.975  1.00 44.37           C
ATOM   4689  O   LEU A 663      42.380  57.572 -32.363  1.00 45.81           O
ATOM   4690  CB  LEU A 663      40.870  58.209 -35.241  1.00 47.55           C
ATOM   4691  CG  LEU A 663      41.653  59.501 -34.987  1.00 52.37           C
ATOM   4692  CD1 LEU A 663      43.073  59.380 -35.511  1.00 49.07           C
ATOM   4693  CD2 LEU A 663      40.941  60.697 -35.616  1.00 54.86           C
ATOM   4694  N   ALA A 664      40.159  57.161 -32.390  1.00 41.20           N
ATOM   4695  CA  ALA A 664      39.982  57.427 -30.963  1.00 42.78           C
ATOM   4696  C   ALA A 664      40.850  56.492 -30.132  1.00 38.92           C
ATOM   4697  O   ALA A 664      41.469  56.903 -29.148  1.00 38.79           O
ATOM   4698  CB  ALA A 664      38.521  57.279 -30.570  1.00 38.76           C
ATOM   4699  N   TYR A 665      40.890  55.223 -30.516  1.00 36.55           N
ATOM   4700  CA  TYR A 665      41.770  54.298 -29.830  1.00 37.06           C
ATOM   4701  C   TYR A 665      43.219  54.689 -30.063  1.00 42.15           C
ATOM   4702  O   TYR A 665      43.964  54.883 -29.118  1.00 36.49           O
ATOM   4703  CB  TYR A 665      41.495  52.852 -30.234  1.00 35.76           C
ATOM   4704  CG  TYR A 665      40.136  52.399 -29.765  1.00 34.41           C
ATOM   4705  CD1 TYR A 665      39.104  52.214 -30.660  1.00 34.03           C
ATOM   4706  CD2 TYR A 665      39.881  52.195 -28.410  1.00 35.98           C
ATOM   4707  CE1 TYR A 665      37.848  51.808 -30.236  1.00 29.84           C
ATOM   4708  CE2 TYR A 665      38.618  51.798 -27.970  1.00 32.66           C
ATOM   4709  CZ  TYR A 665      37.613  51.603 -28.892  1.00 28.73           C
ATOM   4710  OH  TYR A 665      36.361  51.214 -28.501  1.00 27.09           O
ATOM   4711  N   LYS A 666      43.617  54.848 -31.314  1.00 41.11           N
ATOM   4712  CA  LYS A 666      44.990  55.259 -31.578  1.00 40.07           C
ATOM   4713  C   LYS A 666      45.419  56.418 -30.672  1.00 39.61           C
ATOM   4714  O   LYS A 666      46.562  56.468 -30.224  1.00 42.38           O
ATOM   4715  CB  LYS A 666      45.172  55.630 -33.056  1.00 40.64           C
ATOM   4716  N   ASN A 667      44.502  57.345 -30.390  1.00 39.00           N
ATOM   4717  CA  ASN A 667      44.830  58.559 -29.636  1.00 41.88           C
ATOM   4718  C   ASN A 667      44.734  58.478 -28.115  1.00 44.18           C
ATOM   4719  O   ASN A 667      45.404  59.233 -27.399  1.00 42.83           O
ATOM   4720  CB  ASN A 667      43.988  59.735 -30.128  1.00 44.23           C
ATOM   4721  CG  ASN A 667      44.513  60.326 -31.422  1.00 48.44           C
ATOM   4722  OD1 ASN A 667      43.842  61.137 -32.059  1.00 54.90           O
ATOM   4723  ND2 ASN A 667      45.723  59.925 -31.820  1.00 46.05           N
ATOM   4724  N   ASP A 668      43.897  57.571 -27.617  1.00 40.14           N
ATOM   4725  CA  ASP A 668      43.692  57.428 -26.178  1.00 36.45           C
ATOM   4726  C   ASP A 668      44.842  56.639 -25.602  1.00 34.52           C
ATOM   4727  O   ASP A 668      44.938  55.464 -25.872  1.00 35.73           O
ATOM   4728  CB  ASP A 668      42.397  56.664 -25.933  1.00 35.83           C
ATOM   4729  CG  ASP A 668      42.037  56.566 -24.462  1.00 35.95           C
ATOM   4730  OD1 ASP A 668      42.931  56.277 -23.635  1.00 34.89           O
ATOM   4731  OD2 ASP A 668      40.849  56.769 -24.141  1.00 34.49           O
ATOM   4732  N   LYS A 669      45.718  57.256 -24.809  1.00 36.00           N
ATOM   4733  CA  LYS A 669      46.926  56.545 -24.381  1.00 34.90           C
ATOM   4734  C   LYS A 669      46.678  55.433 -23.350  1.00 37.54           C
ATOM   4735  O   LYS A 669      47.585  54.646 -23.045  1.00 34.38           O
ATOM   4736  CB  LYS A 669      48.014  57.517 -23.885  1.00 39.14           C
ATOM   4737  CG  LYS A 669      47.685  58.242 -22.585  1.00 43.47           C
ATOM   4738  CD  LYS A 669      48.169  59.693 -22.627  1.00 49.37           C
ATOM   4739  CE  LYS A 669      48.017  60.391 -21.268  1.00 43.37           C
ATOM   4740  NZ  LYS A 669      49.103  59.996 -20.329  1.00 38.35           N
ATOM   4741  N   GLN A 670      45.457  55.356 -22.823  1.00 33.92           N
ATOM   4742  CA  GLN A 670      45.158  54.390 -21.763  1.00 34.40           C
ATOM   4743  C   GLN A 670      44.235  53.249 -22.192  1.00 35.02           C
ATOM   4744  O   GLN A 670      44.297  52.155 -21.641  1.00 34.62           O
ATOM   4745  CB  GLN A 670      44.554  55.095 -20.542  1.00 32.84           C
ATOM   4746  CG  GLN A 670      45.491  56.109 -19.896  1.00 36.79           C
ATOM   4747  CD  GLN A 670      44.926  56.697 -18.618  1.00 41.33           C
ATOM   4748  OE1 GLN A 670      44.788  57.920 -18.486  1.00 39.81           O
ATOM   4749  NE2 GLN A 670      44.590  55.830 -17.661  1.00 41.05           N
ATOM   4750  N   MET A 671      43.391  53.504 -23.174  1.00 30.77           N
ATOM   4751  CA  MET A 671      42.333  52.563 -23.519  1.00 26.93           C
ATOM   4752  C   MET A 671      42.653  51.818 -24.792  1.00 33.79           C
ATOM   4753  O   MET A 671      42.953  52.442 -25.791  1.00 34.97           O
ATOM   4754  CB  MET A 671      41.039  53.355 -23.725  1.00 32.41           C
ATOM   4755  CG  MET A 671      39.837  52.508 -24.105  1.00 30.12           C
ATOM   4756  SD  MET A 671      39.379  51.397 -22.758  1.00 28.09           S
ATOM   4757  CE  MET A 671      38.790  52.533 -21.506  1.00 29.64           C
ATOM   4758  N   SER A 672      42.576  50.494 -24.791  1.00 29.34           N
ATOM   4759  CA  SER A 672      42.717  49.750 -26.039  1.00 28.33           C
ATOM   4760  C   SER A 672      41.364  49.188 -26.468  1.00 31.24           C
ATOM   4761  O   SER A 672      40.318  49.770 -26.159  1.00 29.36           O
ATOM   4762  CB  SER A 672      43.770  48.647 -25.899  1.00 34.98           C
ATOM   4763  OG  SER A 672      43.862  47.856 -27.074  1.00 31.83           O
ATOM   4764  N   TYR A 673      41.371  48.071 -27.184  1.00 31.70           N
ATOM   4765  CA  TYR A 673      40.118  47.492 -27.617  1.00 26.95           C
ATOM   4766  C   TYR A 673      40.206  45.989 -27.633  1.00 30.23           C
ATOM   4767  O   TYR A 673      41.302  45.420 -27.595  1.00 29.26           O
ATOM   4768  CB  TYR A 673      39.667  48.058 -28.976  1.00 32.67           C
ATOM   4769  CG  TYR A 673      40.538  47.661 -30.141  1.00 34.52           C
ATOM   4770  CD1 TYR A 673      40.335  46.457 -30.808  1.00 37.08           C
ATOM   4771  CD2 TYR A 673      41.567  48.485 -30.575  1.00 37.15           C
ATOM   4772  CE1 TYR A 673      41.142  46.083 -31.875  1.00 38.09           C
ATOM   4773  CE2 TYR A 673      42.377  48.122 -31.641  1.00 41.19           C
ATOM   4774  CZ  TYR A 673      42.159  46.922 -32.287  1.00 43.58           C
ATOM   4775  OH  TYR A 673      42.960  46.556 -33.351  1.00 47.66           O
ATOM   4776  N   GLY A 674      39.049  45.347 -27.649  1.00 27.14           N
ATOM   4777  CA  GLY A 674      38.993  43.906 -27.795  1.00 29.94           C
ATOM   4778  C   GLY A 674      37.784  43.530 -28.616  1.00 26.94           C
ATOM   4779  O   GLY A 674      37.034  44.397 -29.061  1.00 30.98           O
ATOM   4780  N   PHE A 675      37.574  42.233 -28.807  1.00 28.13           N
ATOM   4781  CA  PHE A 675      36.446  41.769 -29.590  1.00 29.71           C
ATOM   4782  C   PHE A 675      35.519  40.847 -28.797  1.00 28.13           C
ATOM   4783  O   PHE A 675      35.976  40.030 -28.001  1.00 30.42           O
ATOM   4784  CB  PHE A 675      36.925  41.060 -30.871  1.00 32.71           C
ATOM   4785  CG  PHE A 675      37.785  41.930 -31.757  1.00 33.94           C
ATOM   4786  CD1 PHE A 675      37.242  43.030 -32.400  1.00 31.91           C
ATOM   4787  CD2 PHE A 675      39.128  41.644 -31.942  1.00 34.38           C
ATOM   4788  CE1 PHE A 675      38.025  43.840 -33.207  1.00 34.71           C
ATOM   4789  CE2 PHE A 675      39.916  42.451 -32.754  1.00 35.62           C
ATOM   4790  CZ  PHE A 675      39.361  43.551 -33.379  1.00 34.39           C
ATOM   4791  N   LEU A 676      34.216  40.985 -29.020  1.00 28.41           N
ATOM   4792  CA  LEU A 676      33.239  40.091 -28.395  1.00 28.39           C
ATOM   4793  C   LEU A 676      33.268  38.643 -28.919  1.00 30.97           C
ATOM   4794  O   LEU A 676      33.361  37.704 -28.129  1.00 27.93           O
ATOM   4795  CB  LEU A 676      31.842  40.693 -28.449  1.00 27.14           C
ATOM   4796  CG  LEU A 676      31.730  41.959 -27.596  1.00 29.20           C
ATOM   4797  CD1 LEU A 676      30.373  42.611 -27.766  1.00 26.59           C
ATOM   4798  CD2 LEU A 676      32.002  41.629 -26.114  1.00 26.82           C
ATOM   4799  N   PHE A 677      33.204  38.451 -30.243  1.00 29.03           N
ATOM   4800  CA  PHE A 677      33.555  37.141 -30.800  1.00 33.04           C
ATOM   4801  C   PHE A 677      35.071  37.039 -31.041  1.00 31.90           C
ATOM   4802  O   PHE A 677      35.654  37.862 -31.736  1.00 32.85           O
ATOM   4803  CB  PHE A 677      32.795  36.846 -32.096  1.00 32.28           C
ATOM   4804  CG  PHE A 677      33.161  35.518 -32.684  1.00 35.16           C
ATOM   4805  CD1 PHE A 677      32.583  34.355 -32.198  1.00 31.03           C
ATOM   4806  CD2 PHE A 677      34.135  35.425 -33.670  1.00 35.89           C
ATOM   4807  CE1 PHE A 677      32.932  33.127 -32.698  1.00 34.52           C
ATOM   4808  CE2 PHE A 677      34.491  34.192 -34.191  1.00 36.89           C
ATOM   4809  CZ  PHE A 677      33.890  33.041 -33.708  1.00 38.10           C
ATOM   4810  N   PRO A 678      35.719  36.015 -30.468  1.00 33.09           N
ATOM   4811  CA  PRO A 678      37.183  35.937 -30.546  1.00 36.23           C
ATOM   4812  C   PRO A 678      37.714  35.400 -31.897  1.00 34.95           C
ATOM   4813  O   PRO A 678      37.319  34.312 -32.318  1.00 36.04           O
ATOM   4814  CB  PRO A 678      37.526  34.956 -29.425  1.00 36.37           C
ATOM   4815  CG  PRO A 678      36.346  34.063 -29.348  1.00 33.21           C
ATOM   4816  CD  PRO A 678      35.132  34.867 -29.760  1.00 31.81           C
ATOM   4817  N   PRO A 679      38.609  36.152 -32.561  1.00 38.04           N
ATOM   4818  CA  PRO A 679      39.200  35.660 -33.811  1.00 38.39           C
ATOM   4819  C   PRO A 679      39.847  34.297 -33.603  1.00 44.40           C
ATOM   4820  O   PRO A 679      40.049  33.553 -34.566  1.00 45.77           O
ATOM   4821  CB  PRO A 679      40.285  36.699 -34.119  1.00 42.54           C
ATOM   4822  CG  PRO A 679      39.792  37.953 -33.495  1.00 43.26           C
ATOM   4823  CD  PRO A 679      39.052  37.526 -32.244  1.00 38.53           C
ATOM   4824  N   TYR A 680      40.179  33.974 -32.356  1.00 40.14           N
ATOM   4825  CA  TYR A 680      40.851  32.711 -32.062  1.00 39.00           C
ATOM   4826  C   TYR A 680      39.962  31.513 -32.357  1.00 39.46           C
ATOM   4827  O   TYR A 680      40.446  30.383 -32.454  1.00 45.43           O
ATOM   4828  CB  TYR A 680      41.314  32.670 -30.600  1.00 39.80           C
ATOM   4829  CG  TYR A 680      42.163  33.855 -30.193  1.00 42.85           C
ATOM   4830  CD1 TYR A 680      41.628  34.889 -29.437  1.00 39.84           C
ATOM   4831  CD2 TYR A 680      43.501  33.946 -30.569  1.00 41.97           C
ATOM   4832  CE1 TYR A 680      42.395  35.972 -29.068  1.00 39.50           C
ATOM   4833  CE2 TYR A 680      44.275  35.026 -30.204  1.00 44.53           C
ATOM   4834  CZ  TYR A 680      43.716  36.041 -29.450  1.00 45.06           C
ATOM   4835  OH  TYR A 680      44.477  37.127 -29.073  1.00 39.69           O
ATOM   4836  N   LEU A 681      38.659  31.748 -32.488  1.00 37.19           N
ATOM   4837  CA  LEU A 681      37.710  30.642 -32.572  1.00 41.51           C
ATOM   4838  C   LEU A 681      36.967  30.623 -33.901  1.00 40.37           C
ATOM   4839  O   LEU A 681      36.048  29.836 -34.099  1.00 41.23           O
ATOM   4840  CB  LEU A 681      36.722  30.665 -31.392  1.00 38.45           C
ATOM   4841  CG  LEU A 681      37.357  30.498 -30.010  1.00 41.41           C
ATOM   4842  CD1 LEU A 681      36.329  30.721 -28.908  1.00 37.89           C
ATOM   4843  CD2 LEU A 681      38.016  29.128 -29.863  1.00 41.03           C
ATOM   4844  N   SER A 682      37.385  31.503 -34.812  1.00 43.62           N
ATOM   4845  CA  SER A 682      36.841  31.528 -36.165  1.00 43.69           C
ATOM   4846  C   SER A 682      36.982  30.152 -36.792  1.00 42.34           C
ATOM   4847  O   SER A 682      37.951  29.432 -36.526  1.00 43.98           O
ATOM   4848  CB  SER A 682      37.590  32.544 -37.015  1.00 44.71           C
ATOM   4849  OG  SER A 682      38.965  32.183 -37.087  1.00 47.17           O
ATOM   4850  N   SER A 683      36.002  29.793 -37.619  1.00 41.96           N
ATOM   4851  CA  SER A 683      35.913  28.452 -38.186  1.00 45.89           C
ATOM   4852  C   SER A 683      36.936  28.235 -39.293  1.00 48.43           C
ATOM   4853  O   SER A 683      37.351  27.106 -39.563  1.00 50.59           O
ATOM   4854  CB  SER A 683      34.505  28.199 -38.722  1.00 41.92           C
ATOM   4855  OG  SER A 683      34.060  29.289 -39.509  1.00 40.35           O
ATOM   4856  N   SER A 684      37.352  29.325 -39.930  1.00 45.32           N
ATOM   4857  CA  SER A 684      38.331  29.238 -41.010  1.00 49.62           C
ATOM   4858  C   SER A 684      39.125  30.537 -41.111  1.00 49.65           C
ATOM   4859  O   SER A 684      38.734  31.552 -40.529  1.00 49.24           O
ATOM   4860  CB  SER A 684      37.626  28.941 -42.338  1.00 47.05           C
ATOM   4861  OG  SER A 684      36.719  29.976 -42.670  1.00 43.23           O
ATOM   4862  N   PRO A 685      40.249  30.509 -41.847  1.00 50.78           N
ATOM   4863  CA  PRO A 685      41.022  31.741 -42.035  1.00 48.70           C
ATOM   4864  C   PRO A 685      40.193  32.824 -42.721  1.00 49.33           C
ATOM   4865  O   PRO A 685      40.382  34.009 -42.440  1.00 47.93           O
ATOM   4866  CB  PRO A 685      42.184  31.286 -42.923  1.00 53.20           C
ATOM   4867  CG  PRO A 685      42.351  29.824 -42.592  1.00 50.40           C
ATOM   4868  CD  PRO A 685      40.951  29.324 -42.373  1.00 49.46           C
ATOM   4869  N   GLU A 686      39.278  32.418 -43.603  1.00 52.35           N
ATOM   4870  CA  GLU A 686      38.387  33.358 -44.278  1.00 49.01           C
ATOM   4871  C   GLU A 686      37.477  34.024 -43.256  1.00 49.40           C
ATOM   4872  O   GLU A 686      37.290  35.246 -43.257  1.00 47.89           O
ATOM   4873  CB  GLU A 686      37.534  32.627 -45.325  1.00 53.04           C
ATOM   4874  CG  GLU A 686      36.203  33.321 -45.633  1.00 52.79           C
ATOM   4875  CD  GLU A 686      35.284  32.511 -46.553  1.00 61.29           C
ATOM   4876  OE1 GLU A 686      35.375  31.262 -46.556  1.00 60.11           O
ATOM   4877  OE2 GLU A 686      34.457  33.131 -47.267  1.00 60.36           O
ATOM   4878  N   ALA A 687      36.925  33.192 -42.375  1.00 47.47           N
ATOM   4879  CA  ALA A 687      35.911  33.606 -41.415  1.00 45.11           C
ATOM   4880  C   ALA A 687      36.491  34.610 -40.431  1.00 41.72           C
ATOM   4881  O   ALA A 687      35.819  35.546 -40.007  1.00 41.68           O
ATOM   4882  CB  ALA A 687      35.390  32.392 -40.686  1.00 42.33           C
ATOM   4883  N   LYS A 688      37.753  34.396 -40.104  1.00 44.95           N
ATOM   4884  CA  LYS A 688      38.492  35.196 -39.133  1.00 40.43           C
ATOM   4885  C   LYS A 688      38.314  36.676 -39.382  1.00 42.83           C
ATOM   4886  O   LYS A 688      38.278  37.475 -38.447  1.00 39.39           O
ATOM   4887  CB  LYS A 688      39.974  34.865 -39.253  1.00 47.10           C
ATOM   4888  CG  LYS A 688      40.799  35.316 -38.089  1.00 46.99           C
ATOM   4889  CD  LYS A 688      40.941  34.175 -37.143  1.00 47.41           C
ATOM   4890  CE  LYS A 688      42.051  33.256 -37.578  1.00 49.23           C
ATOM   4891  NZ  LYS A 688      43.271  33.674 -36.869  1.00 55.32           N
ATOM   4892  N   TYR A 689      38.234  37.037 -40.660  1.00 41.87           N
ATOM   4893  CA  TYR A 689      38.123  38.428 -41.065  1.00 40.86           C
ATOM   4894  C   TYR A 689      36.888  39.107 -40.494  1.00 42.28           C
ATOM   4895  O   TYR A 689      36.917  40.306 -40.199  1.00 40.70           O
ATOM   4896  CB  TYR A 689      38.185  38.549 -42.598  1.00 48.68           C
ATOM   4897  CG  TYR A 689      39.609  38.472 -43.104  1.00 44.38           C
ATOM   4898  CD1 TYR A 689      40.378  39.620 -43.230  1.00 47.24           C
ATOM   4899  CD2 TYR A 689      40.201  37.250 -43.408  1.00 49.69           C
ATOM   4900  CE1 TYR A 689      41.682  39.569 -43.670  1.00 48.46           C
ATOM   4901  CE2 TYR A 689      41.519  37.189 -43.851  1.00 48.30           C
ATOM   4902  CZ  TYR A 689      42.255  38.359 -43.977  1.00 53.37           C
ATOM   4903  OH  TYR A 689      43.567  38.334 -44.410  1.00 54.40           O
ATOM   4904  N   ASP A 690      35.817  38.339 -40.317  1.00 40.54           N
ATOM   4905  CA  ASP A 690      34.588  38.865 -39.731  1.00 40.28           C
ATOM   4906  C   ASP A 690      34.811  39.345 -38.290  1.00 38.72           C
ATOM   4907  O   ASP A 690      34.190  40.307 -37.835  1.00 37.68           O
ATOM   4908  CB  ASP A 690      33.509  37.791 -39.720  1.00 41.66           C
ATOM   4909  CG  ASP A 690      32.754  37.699 -41.023  1.00 49.70           C
ATOM   4910  OD1 ASP A 690      32.853  38.640 -41.848  1.00 50.60           O
ATOM   4911  OD2 ASP A 690      32.048  36.683 -41.209  1.00 46.30           O
ATOM   4912  N   ALA A 691      35.698  38.666 -37.576  1.00 38.42           N
ATOM   4913  CA  ALA A 691      35.892  38.965 -36.159  1.00 37.86           C
ATOM   4914  C   ALA A 691      36.510  40.345 -36.011  1.00 40.31           C
ATOM   4915  O   ALA A 691      36.456  40.957 -34.941  1.00 38.52           O
ATOM   4916  CB  ALA A 691      36.775  37.913 -35.516  1.00 35.10           C
ATOM   4917  N   PHE A 692      37.094  40.844 -37.103  1.00 34.11           N
ATOM   4918  CA  PHE A 692      37.835  42.094 -37.064  1.00 37.68           C
ATOM   4919  C   PHE A 692      36.990  43.268 -37.439  1.00 33.35           C
ATOM   4920  O   PHE A 692      37.480  44.382 -37.541  1.00 39.90           O
ATOM   4921  CB  PHE A 692      39.031  42.014 -37.992  1.00 41.09           C
ATOM   4922  CG  PHE A 692      40.034  41.037 -37.542  1.00 38.07           C
ATOM   4923  CD1 PHE A 692      40.152  39.815 -38.162  1.00 42.40           C
ATOM   4924  CD2 PHE A 692      40.822  41.314 -36.443  1.00 41.21           C
ATOM   4925  CE1 PHE A 692      41.073  38.894 -37.720  1.00 45.00           C
ATOM   4926  CE2 PHE A 692      41.746  40.408 -35.994  1.00 43.69           C
ATOM   4927  CZ  PHE A 692      41.873  39.189 -36.631  1.00 47.80           C
ATOM   4928  N   LEU A 693      35.712  43.011 -37.665  1.00 33.07           N
ATOM   4929  CA  LEU A 693      34.796  44.084 -37.981  1.00 34.60           C
ATOM   4930  C   LEU A 693      34.735  45.058 -36.836  1.00 40.47           C
ATOM   4931  O   LEU A 693      34.893  44.691 -35.667  1.00 35.54           O
ATOM   4932  CB  LEU A 693      33.401  43.543 -38.242  1.00 35.30           C
ATOM   4933  CG  LEU A 693      33.260  42.747 -39.536  1.00 40.11           C
ATOM   4934  CD1 LEU A 693      31.921  42.033 -39.564  1.00 38.55           C
ATOM   4935  CD2 LEU A 693      33.436  43.666 -40.743  1.00 41.87           C
ATOM   4936  N   VAL A 694      34.476  46.310 -37.189  1.00 39.05           N
ATOM   4937  CA  VAL A 694      34.386  47.385 -36.225  1.00 39.96           C
ATOM   4938  C   VAL A 694      33.164  47.204 -35.334  1.00 37.39           C
ATOM   4939  O   VAL A 694      33.090  47.774 -34.239  1.00 35.80           O
ATOM   4940  CB  VAL A 694      34.304  48.733 -36.955  1.00 41.59           C
ATOM   4941  CG1 VAL A 694      32.961  48.876 -37.676  1.00 38.83           C
ATOM   4942  CG2 VAL A 694      34.527  49.871 -35.987  1.00 39.31           C
ATOM   4943  N   THR A 695      32.217  46.400 -35.802  1.00 30.06           N
ATOM   4944  CA  THR A 695      30.966  46.150 -35.081  1.00 35.81           C
ATOM   4945  C   THR A 695      31.113  45.005 -34.067  1.00 28.74           C
ATOM   4946  O   THR A 695      30.164  44.645 -33.381  1.00 31.03           O
ATOM   4947  CB  THR A 695      29.813  45.812 -36.064  1.00 35.64           C
ATOM   4948  OG1 THR A 695      30.327  45.015 -37.139  1.00 38.40           O
ATOM   4949  CG2 THR A 695      29.190  47.082 -36.637  1.00 35.36           C
ATOM   4950  N   ASN A 696      32.293  44.417 -34.010  1.00 28.41           N
ATOM   4951  CA  ASN A 696      32.580  43.378 -33.040  1.00 31.20           C
ATOM   4952  C   ASN A 696      33.560  43.922 -32.000  1.00 31.42           C
ATOM   4953  O   ASN A 696      33.950  43.217 -31.083  1.00 32.96           O
ATOM   4954  CB  ASN A 696      33.190  42.178 -33.757  1.00 31.86           C
ATOM   4955  CG  ASN A 696      33.388  40.983 -32.853  1.00 32.80           C
ATOM   4956  OD1 ASN A 696      32.483  40.576 -32.112  1.00 33.62           O
ATOM   4957  ND2 ASN A 696      34.574  40.388 -32.926  1.00 34.49           N
ATOM   4958  N   MET A 697      33.967  45.180 -32.160  1.00 31.48           N
ATOM   4959  CA  MET A 697      35.002  45.761 -31.312  1.00 28.33           C
ATOM   4960  C   MET A 697      34.424  46.467 -30.081  1.00 29.68           C
ATOM   4961  O   MET A 697      33.389  47.135 -30.163  1.00 26.57           O
ATOM   4962  CB  MET A 697      35.889  46.731 -32.106  1.00 31.45           C
ATOM   4963  CG  MET A 697      35.482  48.209 -32.081  1.00 30.49           C
ATOM   4964  SD  MET A 697      36.674  49.289 -32.995  1.00 39.48           S
ATOM   4965  CE  MET A 697      38.233  48.570 -32.565  1.00 24.93           C
ATOM   4966  N   VAL A 698      35.107  46.312 -28.945  1.00 27.71           N
ATOM   4967  CA  VAL A 698      34.706  47.014 -27.715  1.00 28.79           C
ATOM   4968  C   VAL A 698      35.915  47.599 -26.998  1.00 21.40           C
ATOM   4969  O   VAL A 698      37.021  47.042 -27.065  1.00 25.86           O
ATOM   4970  CB  VAL A 698      33.925  46.089 -26.748  1.00 26.75           C
ATOM   4971  CG1 VAL A 698      32.493  45.892 -27.236  1.00 29.98           C
ATOM   4972  CG2 VAL A 698      34.625  44.759 -26.624  1.00 28.64           C
ATOM   4973  N   PRO A 699      35.713  48.717 -26.297  1.00 24.55           N
ATOM   4974  CA  PRO A 699      36.809  49.363 -25.568  1.00 27.14           C
ATOM   4975  C   PRO A 699      37.224  48.618 -24.320  1.00 26.89           C
ATOM   4976  O   PRO A 699      36.404  48.397 -23.423  1.00 28.04           O
ATOM   4977  CB  PRO A 699      36.227  50.717 -25.189  1.00 26.52           C
ATOM   4978  CG  PRO A 699      34.789  50.535 -25.202  1.00 25.56           C
ATOM   4979  CD  PRO A 699      34.447  49.456 -26.152  1.00 22.55           C
ATOM   4980  N   MET A 700      38.490  48.240 -24.260  1.00 23.91           N
ATOM   4981  CA  MET A 700      39.004  47.494 -23.126  1.00 24.46           C
ATOM   4982  C   MET A 700      40.384  48.022 -22.697  1.00 29.00           C
ATOM   4983  O   MET A 700      41.315  48.102 -23.502  1.00 27.50           O
ATOM   4984  CB  MET A 700      39.110  46.005 -23.481  1.00 22.51           C
ATOM   4985  CG  MET A 700      37.783  45.290 -23.793  1.00 22.15           C
ATOM   4986  SD  MET A 700      38.072  43.532 -24.015  1.00 25.73           S
ATOM   4987  CE  MET A 700      36.367  42.982 -24.042  1.00 29.47           C
ATOM   4988  N   TYR A 701      40.511  48.385 -21.424  1.00 24.77           N
ATOM   4989  CA  TYR A 701      41.818  48.663 -20.853  1.00 21.38           C
ATOM   4990  C   TYR A 701      42.716  47.486 -21.082  1.00 25.01           C
ATOM   4991  O   TYR A 701      42.259  46.333 -21.040  1.00 25.56           O
ATOM   4992  CB  TYR A 701      41.674  48.861 -19.339  1.00 24.79           C
ATOM   4993  CG  TYR A 701      41.142  50.203 -18.972  1.00 23.26           C
ATOM   4994  CD1 TYR A 701      41.864  51.353 -19.289  1.00 27.59           C
ATOM   4995  CD2 TYR A 701      39.928  50.343 -18.294  1.00 27.00           C
ATOM   4996  CE1 TYR A 701      41.397  52.589 -18.965  1.00 29.12           C
ATOM   4997  CE2 TYR A 701      39.454  51.586 -17.947  1.00 26.94           C
ATOM   4998  CZ  TYR A 701      40.192  52.710 -18.295  1.00 29.39           C
ATOM   4999  OH  TYR A 701      39.750  53.970 -17.959  1.00 29.85           O
ATOM   5000  N   PRO A 702      44.008  47.754 -21.313  1.00 24.51           N
ATOM   5001  CA  PRO A 702      44.999  46.678 -21.399  1.00 28.78           C
ATOM   5002  C   PRO A 702      44.926  45.713 -20.199  1.00 25.45           C
ATOM   5003  O   PRO A 702      45.087  44.495 -20.382  1.00 28.08           O
ATOM   5004  CB  PRO A 702      46.330  47.439 -21.411  1.00 27.32           C
ATOM   5005  CG  PRO A 702      46.001  48.730 -22.083  1.00 30.98           C
ATOM   5006  CD  PRO A 702      44.588  49.070 -21.639  1.00 29.83           C
ATOM   5007  N   ALA A 703      44.696  46.245 -18.997  1.00 25.87           N
ATOM   5008  CA  ALA A 703      44.597  45.394 -17.811  1.00 26.20           C
ATOM   5009  C   ALA A 703      43.475  44.391 -18.001  1.00 24.65           C
ATOM   5010  O   ALA A 703      43.635  43.194 -17.736  1.00 24.12           O
ATOM   5011  CB  ALA A 703      44.356  46.238 -16.545  1.00 24.90           C
ATOM   5012  N   PHE A 704      42.327  44.877 -18.459  1.00 23.30           N
ATOM   5013  CA  PHE A 704      41.208  43.986 -18.718  1.00 24.10           C
ATOM   5014  C   PHE A 704      41.487  43.008 -19.863  1.00 24.51           C
ATOM   5015  O   PHE A 704      41.067  41.844 -19.843  1.00 25.22           O
ATOM   5016  CB  PHE A 704      39.931  44.759 -18.997  1.00 22.74           C
ATOM   5017  CG  PHE A 704      38.730  43.879 -19.058  1.00 22.92           C
ATOM   5018  CD1 PHE A 704      38.112  43.448 -17.892  1.00 22.02           C
ATOM   5019  CD2 PHE A 704      38.255  43.410 -20.268  1.00 23.74           C
ATOM   5020  CE1 PHE A 704      37.017  42.607 -17.942  1.00 27.01           C
ATOM   5021  CE2 PHE A 704      37.167  42.548 -20.320  1.00 24.49           C
ATOM   5022  CZ  PHE A 704      36.538  42.161 -19.147  1.00 25.88           C
ATOM   5023  N   LYS A 705      42.207  43.483 -20.870  1.00 26.85           N
ATOM   5024  CA  LYS A 705      42.556  42.624 -21.982  1.00 24.33           C
ATOM   5025  C   LYS A 705      43.325  41.391 -21.544  1.00 26.33           C
ATOM   5026  O   LYS A 705      43.176  40.339 -22.157  1.00 29.55           O
ATOM   5027  CB  LYS A 705      43.328  43.422 -23.054  1.00 26.96           C
ATOM   5028  CG  LYS A 705      42.438  44.416 -23.775  1.00 27.97           C
ATOM   5029  CD  LYS A 705      43.169  45.193 -24.893  1.00 32.18           C
ATOM   5030  CE  LYS A 705      43.958  44.268 -25.821  1.00 35.63           C
ATOM   5031  NZ  LYS A 705      43.096  43.361 -26.646  1.00 35.41           N
ATOM   5032  N   ARG A 706      44.126  41.499 -20.489  1.00 24.41           N
ATOM   5033  CA  ARG A 706      44.852  40.320 -20.006  1.00 29.66           C
ATOM   5034  C   ARG A 706      43.860  39.236 -19.641  1.00 27.94           C
ATOM   5035  O   ARG A 706      44.032  38.061 -19.980  1.00 27.83           O
ATOM   5036  CB  ARG A 706      45.745  40.656 -18.812  1.00 29.49           C
ATOM   5037  CG  ARG A 706      46.921  41.571 -19.150  1.00 31.61           C
ATOM   5038  CD  ARG A 706      47.799  41.780 -17.938  1.00 32.54           C
ATOM   5039  NE  ARG A 706      48.518  40.556 -17.593  1.00 31.87           N
ATOM   5040  CZ  ARG A 706      49.164  40.372 -16.451  1.00 29.24           C
ATOM   5041  NH1 ARG A 706      49.160  41.327 -15.538  1.00 27.73           N
ATOM   5042  NH2 ARG A 706      49.805  39.236 -16.220  1.00 33.48           N
ATOM   5043  N   VAL A 707      42.802  39.647 -18.963  1.00 26.88           N
ATOM   5044  CA  VAL A 707      41.749  38.723 -18.574  1.00 25.39           C
ATOM   5045  C   VAL A 707      40.947  38.230 -19.777  1.00 25.95           C
ATOM   5046  O   VAL A 707      40.790  37.024 -19.999  1.00 26.57           O
ATOM   5047  CB  VAL A 707      40.792  39.407 -17.568  1.00 24.87           C
ATOM   5048  CG1 VAL A 707      39.550  38.540 -17.326  1.00 27.39           C
ATOM   5049  CG2 VAL A 707      41.521  39.706 -16.268  1.00 25.25           C
ATOM   5050  N   TRP A 708      40.442  39.172 -20.568  1.00 24.39           N
ATOM   5051  CA  TRP A 708      39.560  38.847 -21.677  1.00 26.77           C
ATOM   5052  C   TRP A 708      40.249  37.956 -22.721  1.00 29.84           C
ATOM   5053  O   TRP A 708      39.665  36.996 -23.198  1.00 27.96           O
ATOM   5054  CB  TRP A 708      39.012  40.129 -22.312  1.00 28.33           C
ATOM   5055  CG  TRP A 708      37.867  39.929 -23.270  1.00 29.65           C
ATOM   5056  CD1 TRP A 708      37.870  40.158 -24.622  1.00 27.99           C
ATOM   5057  CD2 TRP A 708      36.547  39.460 -22.953  1.00 29.19           C
ATOM   5058  NE1 TRP A 708      36.646  39.876 -25.152  1.00 28.05           N
ATOM   5059  CE2 TRP A 708      35.818  39.430 -24.148  1.00 26.75           C
ATOM   5060  CE3 TRP A 708      35.921  39.061 -21.764  1.00 29.71           C
ATOM   5061  CZ2 TRP A 708      34.482  39.021 -24.204  1.00 29.93           C
ATOM   5062  CZ3 TRP A 708      34.595  38.655 -21.820  1.00 27.92           C
ATOM   5063  CH2 TRP A 708      33.889  38.641 -23.029  1.00 28.52           C
[truncated: 8,151,149 more chars]
