# Supplementary material for: Growing Glycans in Rosetta: Accurate de novo glycan modeling, density fitting, and rational sequon design
Source: PLoS Comput Biol. 2024 Jun 24;20(6):e1011895. doi: 10.1371/journal.pcbi.1011895 (PMC11288642; doi:10.1371/journal.pcbi.1011895)
Supplement: S1 Data — Please see README for a full description of each component. Briefly, these include the following scripts: create_substituted_JD.py—Used to create substituted job description file for rosetta_scripts_jd3; create_symmetry_mates.py—This was used to create symmetry mates with a 12 A radius; density_build_example.xml—An an example of a main job definition file before being substituted for each glycan; density_build_example_substituted.xml—Substituted version; glycan_bm_plots.py—Tools used for plotting all benchmark experiments from Rosetta JSON files.; glycan_conformer_table.txt—The resultant glycan conformer table used in Rosetta and benchmarked against; glycan_tree_relax.xml—Main script used for de novo benchmarking.; glycan_tree_relax_dens.xml—Main script used for density building.; glycan_tree_relax_with_solvation.xml—Script used for running the GTM with explicit waters; glycan_water_mediated_hbonds.xml—Script for calculating water mediated hydrogen bonds; pdb_roots_density_sym.txt—Benchmark glycan list used for create_substituted_JD.py; refine_with_map_dih2.xml—Script used for refining input structures into the rosetta energy function using density. (ZIP) [file pcbi.1011895.s027.zip › supplemental_data/symmetrized_structures/4dgr_symm.pdb]

ATOM      1  N   ILE A  81      10.461   6.155  28.629  1.00 40.07           N
ATOM      2  CA  ILE A  81       9.414   7.143  28.403  1.00 38.60           C
ATOM      3  C   ILE A  81       9.703   8.434  29.179  1.00 36.09           C
ATOM      4  O   ILE A  81       9.253   9.509  28.787  1.00 37.79           O
ATOM      5  CB  ILE A  81       8.048   6.571  28.786  1.00 38.50           C
ATOM      6  HA  ILE A  81       9.390   7.366  27.449  1.00 46.31           H
ATOM      7  N   ARG A  82      10.458   8.338  30.270  1.00 32.68           N
ATOM      8  CA  ARG A  82      10.840   9.528  31.020  1.00 28.93           C
ATOM      9  C   ARG A  82      12.178  10.068  30.534  1.00 25.93           C
ATOM     10  O   ARG A  82      13.097   9.296  30.259  1.00 25.65           O
ATOM     11  CB  ARG A  82      10.949   9.220  32.516  1.00 29.99           C
ATOM     12  CG  ARG A  82       9.624   9.016  33.238  1.00 32.36           C
ATOM     13  CD  ARG A  82       9.886   8.717  34.711  0.67 34.28           C
ATOM     14  NE  ARG A  82       8.686   8.825  35.531  0.76 36.05           N
ATOM     15  CZ  ARG A  82       8.648   8.576  36.836  0.49 37.14           C
ATOM     16  NH1 ARG A  82       9.748   8.201  37.480  1.00 37.90           N
ATOM     17  NH2 ARG A  82       7.508   8.702  37.499  0.62 37.32           N
ATOM     18  H   ARG A  82      10.759   7.600  30.594  1.00 39.22           H
ATOM     19  HA  ARG A  82      10.161  10.223  30.896  1.00 34.72           H
ATOM     20  HB2 ARG A  82      11.468   8.408  32.625  1.00 35.99           H
ATOM     21  HB3 ARG A  82      11.406   9.958  32.949  1.00 35.99           H
ATOM     22  HG2 ARG A  82       9.091   9.825  33.176  0.67 38.83           H
ATOM     23  HG3 ARG A  82       9.152   8.264  32.848  0.67 38.83           H
ATOM     24  HD2 ARG A  82      10.225   7.811  34.793  0.67 41.13           H
ATOM     25  HD3 ARG A  82      10.540   9.348  35.050  0.67 41.13           H
ATOM     26  HE  ARG A  82       7.957   9.068  35.146  0.49 43.26           H
ATOM     27 HH11 ARG A  82      10.490   8.119  37.052  0.49 45.48           H
ATOM     28 HH12 ARG A  82       9.718   8.041  38.324  0.49 45.48           H
ATOM     29 HH21 ARG A  82       6.794   8.944  37.086  0.49 44.78           H
ATOM     30 HH22 ARG A  82       7.481   8.541  38.344  0.49 44.78           H
ATOM     31  N   ASP A  83      12.281  11.396  30.441  1.00 23.46           N
ATOM     32  CA  ASP A  83      13.550  12.067  30.156  1.00 22.18           C
ATOM     33  C   ASP A  83      14.079  12.714  31.422  1.00 17.06           C
ATOM     34  O   ASP A  83      13.325  12.969  32.354  1.00 17.10           O
ATOM     35  CB  ASP A  83      13.398  13.154  29.084  1.00 24.73           C
ATOM     36  CG  ASP A  83      13.432  12.596  27.671  1.00 28.14           C
ATOM     37  OD1 ASP A  83      14.505  12.132  27.224  1.00 29.34           O
ATOM     38  OD2 ASP A  83      12.387  12.637  26.999  1.00 30.52           O
ATOM     39  H   ASP A  83      11.620  11.937  30.541  1.00 28.15           H
ATOM     40  HA  ASP A  83      14.206  11.409  29.844  1.00 26.62           H
ATOM     41  HB2 ASP A  83      12.548  13.603  29.209  1.00 29.68           H
ATOM     42  HB3 ASP A  83      14.126  13.789  29.173  1.00 29.68           H
ATOM     43  N   PHE A  84      15.378  12.978  31.450  1.00 13.55           N
ATOM     44  CA  PHE A  84      15.954  13.707  32.552  1.00 11.35           C
ATOM     45  C   PHE A  84      15.341  15.096  32.634  1.00 11.09           C
ATOM     46  O   PHE A  84      15.138  15.758  31.616  1.00 10.84           O
ATOM     47  CB  PHE A  84      17.460  13.864  32.376  1.00 11.95           C
ATOM     48  CG  PHE A  84      18.231  12.590  32.492  1.00 11.51           C
ATOM     49  CD1 PHE A  84      18.149  11.803  33.637  1.00 11.65           C
ATOM     50  CD2 PHE A  84      19.095  12.205  31.482  1.00 12.23           C
ATOM     51  CE1 PHE A  84      18.893  10.646  33.757  1.00 11.92           C
ATOM     52  CE2 PHE A  84      19.853  11.035  31.599  1.00 12.99           C
ATOM     53  CZ  PHE A  84      19.747  10.258  32.733  1.00 12.71           C
ATOM     54  H   PHE A  84      15.941  12.744  30.843  1.00 16.26           H
ATOM     55  HA  PHE A  84      15.780  13.233  33.393  1.00 13.62           H
ATOM     56  HB2 PHE A  84      17.632  14.234  31.496  1.00 14.34           H
ATOM     57  HB3 PHE A  84      17.790  14.472  33.056  1.00 14.34           H
ATOM     58  HD1 PHE A  84      17.582  12.058  34.328  1.00 13.98           H
ATOM     59  HD2 PHE A  84      19.170  12.728  30.717  1.00 14.67           H
ATOM     60  HE1 PHE A  84      18.819  10.123  34.522  1.00 14.31           H
ATOM     61  HE2 PHE A  84      20.421  10.777  30.909  1.00 15.59           H
ATOM     62  HZ  PHE A  84      20.243   9.476  32.810  1.00 15.26           H
ATOM     63  N   ASN A  85      15.095  15.559  33.853  1.00 11.45           N
ATOM     64  CA  ASN A  85      14.611  16.913  34.044  1.00 11.59           C
ATOM     65  C   ASN A  85      15.696  17.943  33.774  1.00 10.87           C
ATOM     66  O   ASN A  85      16.845  17.780  34.195  1.00 11.06           O
ATOM     67  CB  ASN A  85      14.104  17.122  35.462  1.00 12.15           C
ATOM     68  CG  ASN A  85      13.484  18.478  35.629  1.00 13.09           C
ATOM     69  OD1 ASN A  85      12.557  18.833  34.898  1.00 14.55           O
ATOM     70  ND2 ASN A  85      14.024  19.272  36.532  1.00 12.77           N
ATOM     71  H   ASN A  85      15.201  15.111  34.580  1.00 13.73           H
ATOM     72  HA  ASN A  85      13.870  17.080  33.425  1.00 13.91           H
ATOM     73  HB2 ASN A  85      13.430  16.454  35.663  1.00 14.58           H
ATOM     74  HB3 ASN A  85      14.846  17.049  36.082  1.00 14.58           H
ATOM     75 HD21 ASN A  85      13.701  20.059  36.661  1.00 15.33           H
ATOM     76 HD22 ASN A  85      14.699  19.004  36.991  1.00 15.33           H
ATOM     77  N   ASN A  86      15.312  19.021  33.103  1.00 10.60           N
ATOM     78  CA  ASN A  86      16.198  20.155  32.925  1.00 10.37           C
ATOM     79  C   ASN A  86      15.670  21.366  33.664  1.00 10.25           C
ATOM     80  O   ASN A  86      14.470  21.595  33.713  1.00 11.89           O
ATOM     81  CB  ASN A  86      16.365  20.453  31.437  1.00 11.02           C
ATOM     82  CG  ASN A  86      16.930  19.265  30.678  1.00 13.42           C
ATOM     83  OD1 ASN A  86      17.882  18.621  31.137  1.00 14.42           O
ATOM     84  ND2 ASN A  86      16.323  18.939  29.536  1.00 15.14           N
ATOM     85  H   ASN A  86      14.538  19.118  32.740  1.00 12.72           H
ATOM     86  HA  ASN A  86      17.080  19.934  33.293  1.00 12.44           H
ATOM     87  HB2 ASN A  86      15.499  20.670  31.057  1.00 13.22           H
ATOM     88  HB3 ASN A  86      16.975  21.199  31.327  1.00 13.22           H
ATOM     89 HD21 ASN A  86      15.746  19.473  29.187  1.00 18.17           H
ATOM     90  N   LEU A  87      16.582  22.145  34.235  1.00  9.40           N
ATOM     91  CA  LEU A  87      16.234  23.350  34.968  1.00 10.54           C
ATOM     92  C   LEU A  87      15.985  24.498  33.986  1.00 11.96           C
ATOM     93  O   LEU A  87      16.820  25.390  33.824  1.00 14.17           O
ATOM     94  CB  LEU A  87      17.381  23.711  35.897  1.00 11.33           C
ATOM     95  CG  LEU A  87      17.703  22.628  36.922  1.00 11.36           C
ATOM     96  CD1 LEU A  87      18.979  22.958  37.680  1.00 11.18           C
ATOM     97  CD2 LEU A  87      16.533  22.439  37.889  1.00 12.00           C
ATOM     98  H   LEU A  87      17.427  21.990  34.210  1.00 11.28           H
ATOM     99  HA  LEU A  87      15.424  23.201  35.499  1.00 12.64           H
ATOM    100  HB2 LEU A  87      18.178  23.863  35.366  1.00 13.59           H
ATOM    101  HB3 LEU A  87      17.150  24.519  36.382  1.00 13.59           H
ATOM    102  HG  LEU A  87      17.843  21.788  36.457  1.00 13.63           H
ATOM    103 HD11 LEU A  87      19.154  22.260  38.315  1.00 13.42           H
ATOM    104 HD12 LEU A  87      19.705  23.023  37.056  1.00 13.42           H
ATOM    105 HD13 LEU A  87      18.863  23.795  38.136  1.00 13.42           H
ATOM    106 HD21 LEU A  87      15.755  22.180  37.390  1.00 14.40           H
ATOM    107 HD22 LEU A  87      16.759  21.754  38.522  1.00 14.40           H
ATOM    108 HD23 LEU A  87      16.369  23.267  38.346  1.00 14.40           H
ATOM    109  N   THR A  88      14.824  24.490  33.359  1.00 11.91           N
ATOM    110  CA  THR A  88      14.550  25.415  32.268  1.00 13.44           C
ATOM    111  C   THR A  88      13.818  26.667  32.712  1.00 13.33           C
ATOM    112  O   THR A  88      13.682  27.606  31.930  1.00 15.64           O
ATOM    113  CB  THR A  88      13.708  24.739  31.156  1.00 14.89           C
ATOM    114  OG1 THR A  88      12.395  24.432  31.647  1.00 15.76           O
ATOM    115  CG2 THR A  88      14.394  23.478  30.669  1.00 15.32           C
ATOM    116  H   THR A  88      14.173  23.960  33.545  1.00 14.29           H
ATOM    117  HA  THR A  88      15.402  25.692  31.871  1.00 16.13           H
ATOM    118  HB  THR A  88      13.631  25.348  30.405  1.00 17.87           H
ATOM    119  HG1 THR A  88      12.447  23.922  32.287  1.00 18.91           H
ATOM    120 HG21 THR A  88      14.499  22.860  31.396  1.00 18.38           H
ATOM    121 HG22 THR A  88      13.869  23.064  29.980  1.00 18.38           H
ATOM    122 HG23 THR A  88      15.261  23.692  30.314  1.00 18.38           H
ATOM    123  N   LYS A  89      13.332  26.678  33.947  1.00 12.31           N
ATOM    124  CA  LYS A  89      12.498  27.771  34.417  1.00 12.39           C
ATOM    125  C   LYS A  89      13.233  28.629  35.460  1.00 12.35           C
ATOM    126  O   LYS A  89      14.182  28.180  36.111  1.00 12.13           O
ATOM    127  CB  LYS A  89      11.186  27.222  35.004  1.00 12.55           C
ATOM    128  CG  LYS A  89      10.417  26.335  34.040  1.00 13.38           C
ATOM    129  CD  LYS A  89       9.168  25.740  34.640  1.00 14.22           C
ATOM    130  CE  LYS A  89       8.566  24.709  33.675  1.00 15.85           C
ATOM    131  NZ  LYS A  89       7.388  24.011  34.213  1.00 16.57           N
ATOM    132  H   LYS A  89      13.472  26.063  34.532  1.00 14.77           H
ATOM    133  HA  LYS A  89      12.272  28.347  33.658  1.00 14.87           H
ATOM    134  HB2 LYS A  89      11.391  26.697  35.793  1.00 15.06           H
ATOM    135  HB3 LYS A  89      10.614  27.968  35.244  1.00 15.06           H
ATOM    136  HG2 LYS A  89      10.154  26.863  33.270  1.00 16.06           H
ATOM    137  HG3 LYS A  89      10.990  25.605  33.760  1.00 16.06           H
ATOM    138  HD2 LYS A  89       9.388  25.292  35.472  1.00 17.06           H
ATOM    139  HD3 LYS A  89       8.514  26.440  34.792  1.00 17.06           H
ATOM    140  HE2 LYS A  89       8.295  25.163  32.861  1.00 19.02           H
ATOM    141  HE3 LYS A  89       9.239  24.041  33.471  1.00 19.02           H
ATOM    142  HZ1 LYS A  89       7.080  23.428  33.615  1.00 19.89           H
ATOM    143  HZ2 LYS A  89       7.607  23.574  34.957  1.00 19.89           H
ATOM    144  HZ3 LYS A  89       6.746  24.598  34.401  1.00 19.89           H
ATOM    145  N   GLY A  90      12.763  29.861  35.617  1.00 12.28           N
ATOM    146  CA  GLY A  90      13.198  30.720  36.704  1.00 11.34           C
ATOM    147  C   GLY A  90      12.280  30.571  37.907  1.00 11.65           C
ATOM    148  O   GLY A  90      11.282  29.861  37.850  1.00 12.09           O
ATOM    149  H   GLY A  90      12.182  30.226  35.098  1.00 14.74           H
ATOM    150  HA2 GLY A  90      14.101  30.483  36.969  1.00 13.61           H
ATOM    151  HA3 GLY A  90      13.189  31.646  36.416  1.00 13.61           H
ATOM    152  N   LEU A  91      12.639  31.220  39.007  1.00 11.81           N
ATOM    153  CA  LEU A  91      11.794  31.225  40.197  1.00 12.38           C
ATOM    154  C   LEU A  91      10.561  32.087  39.985  1.00 12.22           C
ATOM    155  O   LEU A  91      10.644  33.158  39.392  1.00 12.62           O
ATOM    156  CB  LEU A  91      12.558  31.779  41.406  1.00 13.76           C
ATOM    157  CG  LEU A  91      13.801  31.033  41.874  1.00 14.17           C
ATOM    158  CD1 LEU A  91      14.415  31.727  43.086  1.00 14.95           C
ATOM    159  CD2 LEU A  91      13.485  29.601  42.222  1.00 15.93           C
ATOM    160  H   LEU A  91      13.369  31.666  39.092  1.00 14.17           H
ATOM    161  HA  LEU A  91      11.506  30.311  40.401  1.00 14.86           H
ATOM    162  HB2 LEU A  91      12.836  32.684  41.193  1.00 16.51           H
ATOM    163  HB3 LEU A  91      11.946  31.806  42.158  1.00 16.51           H
ATOM    164  HG  LEU A  91      14.458  31.033  41.161  1.00 17.00           H
ATOM    165 HD11 LEU A  91      13.769  31.743  43.797  1.00 17.94           H
ATOM    166 HD12 LEU A  91      15.195  31.240  43.363  1.00 17.94           H
ATOM    167 HD13 LEU A  91      14.657  32.624  42.843  1.00 17.94           H
ATOM    168 HD21 LEU A  91      14.291  29.165  42.512  1.00 19.12           H
ATOM    169 HD22 LEU A  91      12.834  29.587  42.927  1.00 19.12           H
ATOM    170 HD23 LEU A  91      13.136  29.160  41.444  1.00 19.12           H
ATOM    171  N   CYS A  92       9.426  31.623  40.498  1.00 10.71           N
ATOM    172  CA  CYS A  92       8.249  32.459  40.606  1.00 12.51           C
ATOM    173  C   CYS A  92       8.527  33.618  41.571  1.00 12.62           C
ATOM    174  O   CYS A  92       9.374  33.531  42.474  1.00 12.03           O
ATOM    175  CB  CYS A  92       7.063  31.646  41.130  1.00 13.09           C
ATOM    176  SG  CYS A  92       6.632  30.208  40.123  1.00 15.39           S
ATOM    177  H   CYS A  92       9.317  30.822  40.791  1.00 12.85           H
ATOM    178  HA  CYS A  92       8.019  32.826  39.727  1.00 15.01           H
ATOM    179  HB2 CYS A  92       7.276  31.327  42.021  1.00 15.70           H
ATOM    180  HB3 CYS A  92       6.284  32.223  41.167  1.00 15.70           H
ATOM    181  N   THR A  93       7.784  34.697  41.389  1.00 13.58           N
ATOM    182  CA  THR A  93       7.868  35.829  42.291  1.00 11.77           C
ATOM    183  C   THR A  93       7.295  35.421  43.641  1.00 12.40           C
ATOM    184  O   THR A  93       6.191  34.879  43.724  1.00 12.94           O
ATOM    185  CB  THR A  93       7.141  37.041  41.710  1.00 14.78           C
ATOM    186  OG1 THR A  93       7.732  37.348  40.442  1.00 16.11           O
ATOM    187  CG2 THR A  93       7.251  38.253  42.640  1.00 15.07           C
ATOM    188  H   THR A  93       7.220  34.798  40.748  1.00 16.30           H
ATOM    189  HA  THR A  93       8.809  36.070  42.419  1.00 14.12           H
ATOM    190  HB  THR A  93       6.203  36.829  41.588  1.00 17.74           H
ATOM    191  HG1 THR A  93       7.358  37.997  40.108  1.00 19.33           H
ATOM    192 HG21 THR A  93       6.789  39.003  42.258  1.00 18.09           H
ATOM    193 HG22 THR A  93       6.860  38.048  43.493  1.00 18.09           H
ATOM    194 HG23 THR A  93       8.173  38.487  42.767  1.00 18.09           H
ATOM    195  N   ILE A  94       8.083  35.659  44.681  1.00 11.43           N
ATOM    196  CA  ILE A  94       7.736  35.279  46.043  1.00 10.70           C
ATOM    197  C   ILE A  94       7.198  36.492  46.773  1.00 10.29           C
ATOM    198  O   ILE A  94       7.952  37.382  47.141  1.00 12.36           O
ATOM    199  CB  ILE A  94       8.974  34.742  46.822  1.00  9.88           C
ATOM    200  CG1 ILE A  94       9.612  33.543  46.099  1.00 10.06           C
ATOM    201  CG2 ILE A  94       8.576  34.352  48.235  1.00 10.92           C
ATOM    202  CD1 ILE A  94      11.069  33.289  46.516  1.00 11.28           C
ATOM    203  H   ILE A  94       8.847  36.049  44.620  1.00 13.72           H
ATOM    204  HA  ILE A  94       7.045  34.585  46.029  1.00 12.84           H
ATOM    205  HB  ILE A  94       9.633  35.452  46.875  1.00 11.85           H
ATOM    206 HG12 ILE A  94       9.100  32.745  46.302  1.00 12.07           H
ATOM    207 HG13 ILE A  94       9.600  33.710  45.144  1.00 12.07           H
ATOM    208 HG21 ILE A  94       8.227  35.125  48.685  1.00 13.10           H
ATOM    209 HG22 ILE A  94       7.905  33.667  48.193  1.00 13.10           H
ATOM    210 HG23 ILE A  94       9.350  34.024  48.698  1.00 13.10           H
ATOM    211 HD11 ILE A  94      11.097  33.113  47.459  1.00 13.53           H
ATOM    212 HD12 ILE A  94      11.404  32.532  46.031  1.00 13.53           H
ATOM    213 HD13 ILE A  94      11.592  34.068  46.312  1.00 13.53           H
ATOM    214  N   ASN A  95       5.889  36.543  46.980  1.00 10.88           N
ATOM    215  CA  ASN A  95       5.292  37.668  47.698  1.00 11.56           C
ATOM    216  C   ASN A  95       4.840  37.307  49.108  1.00 12.00           C
ATOM    217  O   ASN A  95       4.566  38.204  49.923  1.00 12.30           O
ATOM    218  CB  ASN A  95       4.145  38.259  46.897  1.00 12.02           C
ATOM    219  CG  ASN A  95       4.639  39.077  45.707  1.00 12.19           C
ATOM    220  OD1 ASN A  95       5.679  39.732  45.775  1.00 12.83           O
ATOM    221  ND2 ASN A  95       3.909  39.024  44.609  1.00 14.22           N
ATOM    222  H   ASN A  95       5.327  35.947  46.720  1.00 13.06           H
ATOM    223  HA  ASN A  95       5.972  38.368  47.786  1.00 13.87           H
ATOM    224  HB2 ASN A  95       3.589  37.539  46.560  1.00 14.43           H
ATOM    225  HB3 ASN A  95       3.625  38.843  47.471  1.00 14.43           H
ATOM    226 HD21 ASN A  95       4.147  39.469  43.912  1.00 17.06           H
ATOM    227 HD22 ASN A  95       3.195  38.546  44.590  1.00 17.06           H
ATOM    228  N   SER A  96       4.766  36.002  49.377  1.00 10.80           N
ATOM    229  CA  SER A  96       4.529  35.487  50.719  1.00 10.36           C
ATOM    230  C   SER A  96       4.699  33.970  50.675  1.00  9.54           C
ATOM    231  O   SER A  96       5.053  33.406  49.630  1.00  9.98           O
ATOM    232  CB  SER A  96       3.138  35.869  51.232  1.00 11.62           C
ATOM    233  OG  SER A  96       2.113  35.343  50.409  1.00 12.02           O
ATOM    234  H   SER A  96       4.853  35.386  48.783  1.00 12.97           H
ATOM    235  HA  SER A  96       5.197  35.856  51.333  1.00 12.43           H
ATOM    236  HB2 SER A  96       3.028  35.519  52.130  1.00 13.94           H
ATOM    237  HB3 SER A  96       3.064  36.836  51.245  1.00 13.94           H
ATOM    238  HG  SER A  96       2.442  34.917  49.789  1.00 14.42           H
ATOM    239  N   TRP A  97       4.434  33.321  51.803  1.00  9.76           N
ATOM    240  CA  TRP A  97       4.587  31.878  51.918  1.00  9.29           C
ATOM    241  C   TRP A  97       3.284  31.296  52.427  1.00  9.95           C
ATOM    242  O   TRP A  97       2.640  31.898  53.291  1.00 10.68           O
ATOM    243  CB  TRP A  97       5.743  31.539  52.864  1.00  9.44           C
ATOM    244  CG  TRP A  97       7.026  32.177  52.438  1.00  9.57           C
ATOM    245  CD1 TRP A  97       7.479  33.421  52.773  1.00 10.31           C
ATOM    246  CD2 TRP A  97       8.010  31.610  51.562  1.00  8.74           C
ATOM    247  NE1 TRP A  97       8.690  33.670  52.153  1.00 10.25           N
ATOM    248  CE2 TRP A  97       9.036  32.569  51.407  1.00 10.36           C
ATOM    249  CE3 TRP A  97       8.112  30.388  50.877  1.00  9.48           C
ATOM    250  CZ2 TRP A  97      10.156  32.334  50.627  1.00 10.38           C
ATOM    251  CZ3 TRP A  97       9.233  30.155  50.096  1.00  9.15           C
ATOM    252  CH2 TRP A  97      10.235  31.130  49.971  1.00  9.75           C
ATOM    253  H   TRP A  97       4.160  33.701  52.525  1.00 11.71           H
ATOM    254  HA  TRP A  97       4.780  31.495  51.037  1.00 11.14           H
ATOM    255  HB2 TRP A  97       5.528  31.857  53.755  1.00 11.33           H
ATOM    256  HB3 TRP A  97       5.873  30.578  52.875  1.00 11.33           H
ATOM    257  HD1 TRP A  97       7.033  34.018  53.330  1.00 12.37           H
ATOM    258  HE1 TRP A  97       9.158  34.386  52.237  1.00 12.30           H
ATOM    259  HE3 TRP A  97       7.448  29.742  50.959  1.00 11.38           H
ATOM    260  HZ2 TRP A  97      10.824  32.975  50.538  1.00 12.46           H
ATOM    261  HZ3 TRP A  97       9.317  29.348  49.642  1.00 10.98           H
ATOM    262  HH2 TRP A  97      10.978  30.951  49.441  1.00 11.71           H
ATOM    263  N   HIS A  98       2.885  30.154  51.861  1.00  9.19           N
ATOM    264  CA  HIS A  98       1.688  29.441  52.298  1.00  9.10           C
ATOM    265  C   HIS A  98       2.069  28.079  52.875  1.00  8.88           C
ATOM    266  O   HIS A  98       3.088  27.504  52.501  1.00  8.62           O
ATOM    267  CB  HIS A  98       0.689  29.270  51.140  1.00  8.96           C
ATOM    268  CG  HIS A  98       1.087  28.247  50.111  1.00 10.22           C
ATOM    269  ND1 HIS A  98       0.934  26.889  50.306  1.00  9.66           N
ATOM    270  CD2 HIS A  98       1.630  28.391  48.878  1.00 11.54           C
ATOM    271  CE1 HIS A  98       1.382  26.239  49.243  1.00 10.02           C
ATOM    272  NE2 HIS A  98       1.798  27.129  48.353  1.00 10.61           N
ATOM    273  H   HIS A  98       3.299  29.768  51.214  1.00 11.03           H
ATOM    274  HA  HIS A  98       1.248  29.958  53.004  1.00 10.92           H
ATOM    275  HB2 HIS A  98      -0.167  28.999  51.507  1.00 10.76           H
ATOM    276  HB3 HIS A  98       0.594  30.121  50.685  1.00 10.76           H
ATOM    277  HD1 HIS A  98       0.615  26.522  51.015  1.00 11.59           H
ATOM    278  HD2 HIS A  98       1.848  29.194  48.463  1.00 13.85           H
ATOM    279  HE1 HIS A  98       1.382  25.315  49.130  1.00 12.03           H
ATOM    280  N   ILE A  99       1.228  27.561  53.766  1.00  9.25           N
ATOM    281  CA  ILE A  99       1.463  26.267  54.370  1.00  8.52           C
ATOM    282  C   ILE A  99       1.377  25.170  53.291  1.00  8.44           C
ATOM    283  O   ILE A  99       0.441  25.135  52.471  1.00  8.24           O
ATOM    284  CB  ILE A  99       0.488  26.030  55.564  1.00  9.64           C
ATOM    285  CG1 ILE A  99       0.855  24.765  56.333  1.00  9.79           C
ATOM    286  CG2 ILE A  99      -0.982  25.974  55.097  1.00  9.26           C
ATOM    287  CD1 ILE A  99       2.175  24.836  57.066  1.00  9.95           C
ATOM    288  H   ILE A  99       0.509  27.948  54.035  1.00 11.10           H
ATOM    289  HA  ILE A  99       2.375  26.254  54.729  1.00 10.22           H
ATOM    290  HB  ILE A  99       0.576  26.781  56.171  1.00 11.57           H
ATOM    291 HG12 ILE A  99       0.163  24.591  56.990  1.00 11.75           H
ATOM    292 HG13 ILE A  99       0.905  24.026  55.708  1.00 11.75           H
ATOM    293 HG21 ILE A  99      -1.546  25.827  55.859  1.00 11.11           H
ATOM    294 HG22 ILE A  99      -1.208  26.807  54.677  1.00 11.11           H
ATOM    295 HG23 ILE A  99      -1.082  25.253  54.470  1.00 11.11           H
ATOM    296 HD11 ILE A  99       2.876  24.994  56.430  1.00 11.94           H
ATOM    297 HD12 ILE A  99       2.141  25.554  57.702  1.00 11.94           H
ATOM    298 HD13 ILE A  99       2.325  24.003  57.520  1.00 11.94           H
ATOM    299  N   TYR A 100       2.394  24.310  53.272  1.00  8.01           N
ATOM    300  CA  TYR A 100       2.491  23.200  52.314  1.00  8.34           C
ATOM    301  C   TYR A 100       2.319  21.847  53.000  1.00  7.84           C
ATOM    302  O   TYR A 100       1.535  21.020  52.564  1.00  8.58           O
ATOM    303  CB  TYR A 100       3.850  23.271  51.596  1.00  8.92           C
ATOM    304  CG  TYR A 100       4.092  22.120  50.637  1.00  9.34           C
ATOM    305  CD1 TYR A 100       3.330  21.961  49.490  1.00 10.02           C
ATOM    306  CD2 TYR A 100       5.083  21.201  50.879  1.00  9.68           C
ATOM    307  CE1 TYR A 100       3.559  20.913  48.620  1.00 10.84           C
ATOM    308  CE2 TYR A 100       5.311  20.143  50.027  1.00 10.43           C
ATOM    309  CZ  TYR A 100       4.551  20.006  48.898  1.00 11.03           C
ATOM    310  OH  TYR A 100       4.784  18.951  48.054  1.00 13.25           O
ATOM    311  H   TYR A 100       3.058  24.348  53.817  1.00  9.61           H
ATOM    312  HA  TYR A 100       1.785  23.293  51.642  1.00 10.01           H
ATOM    313  HB2 TYR A 100       3.892  24.096  51.087  1.00 10.70           H
ATOM    314  HB3 TYR A 100       4.557  23.258  52.260  1.00 10.70           H
ATOM    315  HD1 TYR A 100       2.655  22.573  49.301  1.00 12.02           H
ATOM    316  HD2 TYR A 100       5.603  21.286  51.646  1.00 11.61           H
ATOM    317  HE1 TYR A 100       3.036  20.815  47.857  1.00 13.01           H
ATOM    318  HE2 TYR A 100       5.987  19.531  50.212  1.00 12.51           H
ATOM    319  HH  TYR A 100       4.983  19.228  47.308  1.00 15.89           H
ATOM    320  N   GLY A 101       3.032  21.641  54.095  1.00  8.60           N
ATOM    321  CA  GLY A 101       2.955  20.398  54.831  1.00  8.30           C
ATOM    322  C   GLY A 101       3.319  20.582  56.287  1.00  8.33           C
ATOM    323  O   GLY A 101       3.985  21.549  56.671  1.00 10.94           O
ATOM    324  H   GLY A 101       3.574  22.216  54.435  1.00 10.32           H
ATOM    325  HA2 GLY A 101       2.053  20.045  54.779  1.00  9.97           H
ATOM    326  HA3 GLY A 101       3.563  19.751  54.439  1.00  9.97           H
ATOM    327  N   LYS A 102       2.835  19.665  57.109  1.00  8.01           N
ATOM    328  CA  LYS A 102       3.123  19.653  58.535  1.00  7.84           C
ATOM    329  C   LYS A 102       2.735  18.277  59.038  1.00  8.63           C
ATOM    330  O   LYS A 102       1.625  17.818  58.774  1.00  9.45           O
ATOM    331  CB  LYS A 102       2.309  20.714  59.282  1.00  8.68           C
ATOM    332  CG  LYS A 102       2.795  20.955  60.722  1.00  9.52           C
ATOM    333  CD  LYS A 102       1.855  21.865  61.490  1.00 10.50           C
ATOM    334  CE  LYS A 102       2.482  22.436  62.769  1.00 10.36           C
ATOM    335  NZ  LYS A 102       2.926  21.364  63.702  1.00 10.61           N
ATOM    336  H   LYS A 102       2.324  19.021  56.858  1.00  9.61           H
ATOM    337  HA  LYS A 102       4.079  19.802  58.694  1.00  9.41           H
ATOM    338  HB2 LYS A 102       2.372  21.555  58.801  1.00 10.41           H
ATOM    339  HB3 LYS A 102       1.383  20.428  59.324  1.00 10.41           H
ATOM    340  HG2 LYS A 102       2.843  20.106  61.189  1.00 11.42           H
ATOM    341  HG3 LYS A 102       3.670  21.373  60.698  1.00 11.42           H
ATOM    342  HD2 LYS A 102       1.604  22.610  60.922  1.00 12.60           H
ATOM    343  HD3 LYS A 102       1.066  21.361  61.743  1.00 12.60           H
ATOM    344  HE2 LYS A 102       3.257  22.970  62.533  1.00 12.43           H
ATOM    345  HE3 LYS A 102       1.826  22.983  63.228  1.00 12.43           H
ATOM    346  HZ1 LYS A 102       3.535  20.849  63.306  1.00 12.73           H
ATOM    347  HZ2 LYS A 102       3.285  21.726  64.432  1.00 12.73           H
ATOM    348  HZ3 LYS A 102       2.232  20.861  63.940  1.00 12.73           H
ATOM    349  N   ASP A 103       3.609  17.629  59.798  1.00  8.79           N
ATOM    350  CA  ASP A 103       3.300  16.264  60.227  1.00  8.28           C
ATOM    351  C   ASP A 103       2.900  16.081  61.679  1.00  7.31           C
ATOM    352  O   ASP A 103       2.375  15.034  62.026  1.00  8.84           O
ATOM    353  CB  ASP A 103       4.392  15.257  59.824  1.00  8.62           C
ATOM    354  CG  ASP A 103       5.726  15.505  60.485  1.00  8.77           C
ATOM    355  OD1 ASP A 103       5.857  16.421  61.334  1.00  8.43           O
ATOM    356  OD2 ASP A 103       6.660  14.745  60.131  1.00  9.89           O
ATOM    357  H   ASP A 103       4.362  17.940  60.073  1.00 10.54           H
ATOM    358  HA  ASP A 103       2.508  15.998  59.714  1.00  9.94           H
ATOM    359  HB2 ASP A 103       4.101  14.365  60.071  1.00 10.34           H
ATOM    360  HB3 ASP A 103       4.523  15.306  58.864  1.00 10.34           H
ATOM    361  N   ASN A 104       3.098  17.087  62.522  1.00  8.50           N
ATOM    362  CA  ASN A 104       2.689  16.956  63.918  1.00  8.14           C
ATOM    363  C   ASN A 104       3.237  15.681  64.553  1.00  8.92           C
ATOM    364  O   ASN A 104       2.570  15.052  65.379  1.00  8.96           O
ATOM    365  CB  ASN A 104       1.154  16.976  63.995  1.00  8.15           C
ATOM    366  CG  ASN A 104       0.574  18.289  63.491  1.00  8.99           C
ATOM    367  OD1 ASN A 104       0.882  19.363  64.012  1.00 10.31           O
ATOM    368  ND2 ASN A 104      -0.217  18.214  62.442  1.00  9.51           N
ATOM    369  H   ASN A 104       3.460  17.840  62.319  1.00 10.19           H
ATOM    370  HA  ASN A 104       3.031  17.722  64.426  1.00  9.77           H
ATOM    371  HB2 ASN A 104       0.799  16.259  63.447  1.00  9.78           H
ATOM    372  HB3 ASN A 104       0.880  16.859  64.918  1.00  9.78           H
ATOM    373 HD21 ASN A 104      -0.570  18.928  62.118  1.00 11.41           H
ATOM    374 HD22 ASN A 104      -0.380  17.451  62.080  1.00 11.41           H
ATOM    375  N   ALA A 105       4.456  15.301  64.182  1.00  8.60           N
ATOM    376  CA  ALA A 105       4.954  13.970  64.518  1.00  8.60           C
ATOM    377  C   ALA A 105       5.097  13.737  66.019  1.00  7.97           C
ATOM    378  O   ALA A 105       4.881  12.625  66.494  1.00  8.43           O
ATOM    379  CB  ALA A 105       6.284  13.706  63.838  1.00  8.71           C
ATOM    380  H   ALA A 105       5.010  15.788  63.741  1.00 10.32           H
ATOM    381  HA  ALA A 105       4.316  13.308  64.179  1.00 10.32           H
ATOM    382  HB1 ALA A 105       6.166  13.766  62.887  1.00 10.45           H
ATOM    383  HB2 ALA A 105       6.920  14.362  64.132  1.00 10.45           H
ATOM    384  HB3 ALA A 105       6.587  12.827  64.076  1.00 10.45           H
ATOM    385  N   VAL A 106       5.521  14.764  66.758  1.00  7.53           N
ATOM    386  CA  VAL A 106       5.772  14.586  68.191  1.00  7.95           C
ATOM    387  C   VAL A 106       4.443  14.491  68.950  1.00  8.83           C
ATOM    388  O   VAL A 106       4.279  13.626  69.827  1.00  9.91           O
ATOM    389  CB  VAL A 106       6.722  15.677  68.758  1.00  9.16           C
ATOM    390  CG1 VAL A 106       7.037  15.416  70.234  1.00  9.01           C
ATOM    391  CG2 VAL A 106       8.011  15.687  67.975  1.00 10.03           C
ATOM    392  H   VAL A 106       5.668  15.558  66.462  1.00  9.04           H
ATOM    393  HA  VAL A 106       6.227  13.726  68.310  1.00  9.54           H
ATOM    394  HB  VAL A 106       6.300  16.557  68.678  1.00 10.99           H
ATOM    395 HG11 VAL A 106       6.579  14.621  70.515  1.00 10.81           H
ATOM    396 HG12 VAL A 106       7.985  15.301  70.335  1.00 10.81           H
ATOM    397 HG13 VAL A 106       6.741  16.167  70.753  1.00 10.81           H
ATOM    398 HG21 VAL A 106       8.589  16.363  68.334  1.00 12.03           H
ATOM    399 HG22 VAL A 106       8.428  14.825  68.049  1.00 12.03           H
ATOM    400 HG23 VAL A 106       7.815  15.877  67.054  1.00 12.03           H
ATOM    401  N   ARG A 107       3.471  15.330  68.587  1.00  9.21           N
ATOM    402  CA  ARG A 107       2.121  15.198  69.154  1.00  8.69           C
ATOM    403  C   ARG A 107       1.583  13.802  68.941  1.00  8.75           C
ATOM    404  O   ARG A 107       1.121  13.128  69.872  1.00 10.41           O
ATOM    405  CB  ARG A 107       1.149  16.156  68.482  1.00  9.59           C
ATOM    406  CG  ARG A 107       1.326  17.589  68.881  1.00 10.43           C
ATOM    407  CD  ARG A 107       0.482  18.502  68.019  1.00 10.15           C
ATOM    408  NE  ARG A 107      -0.938  18.151  68.022  1.00 10.61           N
ATOM    409  CZ  ARG A 107      -1.845  18.577  68.903  1.00 10.79           C
ATOM    410  NH1 ARG A 107      -1.510  19.367  69.917  1.00 10.76           N
ATOM    411  NH2 ARG A 107      -3.110  18.215  68.761  1.00 11.41           N
ATOM    412  H   ARG A 107       3.561  15.973  68.024  1.00 11.05           H
ATOM    413  HA  ARG A 107       2.142  15.388  70.115  1.00 10.43           H
ATOM    414  HB2 ARG A 107       1.271  16.100  67.522  1.00 11.50           H
ATOM    415  HB3 ARG A 107       0.244  15.895  68.714  1.00 11.50           H
ATOM    416  HG2 ARG A 107       1.051  17.701  69.805  1.00 12.52           H
ATOM    417  HG3 ARG A 107       2.256  17.840  68.773  1.00 12.52           H
ATOM    418  HD2 ARG A 107       0.566  19.410  68.348  1.00 12.18           H
ATOM    419  HD3 ARG A 107       0.800  18.451  67.104  1.00 12.18           H
ATOM    420  HE  ARG A 107      -1.212  17.624  67.400  1.00 12.74           H
ATOM    421 HH11 ARG A 107      -0.694  19.620  70.014  1.00 12.91           H
ATOM    422 HH12 ARG A 107      -2.110  19.626  70.477  1.00 12.91           H
ATOM    423 HH21 ARG A 107      -3.339  17.697  68.113  1.00 13.69           H
ATOM    424 HH22 ARG A 107      -3.698  18.472  69.334  1.00 13.69           H
ATOM    425  N   ILE A 108       1.598  13.372  67.691  1.00  9.19           N
ATOM    426  CA  ILE A 108       0.996  12.088  67.342  1.00  8.85           C
ATOM    427  C   ILE A 108       1.761  10.916  67.976  1.00  9.44           C
ATOM    428  O   ILE A 108       1.148   9.981  68.506  1.00  9.26           O
ATOM    429  CB  ILE A 108       0.862  11.970  65.807  1.00  8.67           C
ATOM    430  CG1 ILE A 108      -0.132  13.040  65.303  1.00  9.29           C
ATOM    431  CG2 ILE A 108       0.419  10.571  65.404  1.00  9.81           C
ATOM    432  CD1 ILE A 108      -0.104  13.201  63.817  1.00  8.95           C
ATOM    433  H   ILE A 108       1.945  13.797  67.029  1.00 11.02           H
ATOM    434  HA  ILE A 108       0.088  12.068  67.711  1.00 10.62           H
ATOM    435  HB  ILE A 108       1.729  12.144  65.409  1.00 10.40           H
ATOM    436 HG12 ILE A 108      -1.031  12.782  65.561  1.00 11.14           H
ATOM    437 HG13 ILE A 108       0.095  13.894  65.702  1.00 11.14           H
ATOM    438 HG21 ILE A 108       0.345  10.531  64.448  1.00 11.77           H
ATOM    439 HG22 ILE A 108       1.071   9.937  65.710  1.00 11.77           H
ATOM    440 HG23 ILE A 108      -0.433  10.386  65.807  1.00 11.77           H
ATOM    441 HD11 ILE A 108       0.779  13.464  63.548  1.00 10.74           H
ATOM    442 HD12 ILE A 108      -0.336  12.363  63.408  1.00 10.74           H
ATOM    443 HD13 ILE A 108      -0.739  13.875  63.564  1.00 10.74           H
ATOM    444  N   GLY A 109       3.093  11.013  67.970  1.00  8.70           N
ATOM    445  CA  GLY A 109       3.965   9.981  68.507  1.00  8.98           C
ATOM    446  C   GLY A 109       3.907   9.795  70.024  1.00  9.47           C
ATOM    447  O   GLY A 109       4.461   8.837  70.550  1.00 10.77           O
ATOM    448  H   GLY A 109       3.520  11.687  67.649  1.00 10.44           H
ATOM    449  HA2 GLY A 109       3.736   9.133  68.095  1.00 10.77           H
ATOM    450  HA3 GLY A 109       4.882  10.190  68.268  1.00 10.77           H
ATOM    451  N   GLU A 110       3.251  10.707  70.731  1.00  9.92           N
ATOM    452  CA  GLU A 110       3.010  10.525  72.162  1.00  8.92           C
ATOM    453  C   GLU A 110       2.175   9.264  72.415  1.00  9.34           C
ATOM    454  O   GLU A 110       2.241   8.685  73.492  1.00 10.46           O
ATOM    455  CB  GLU A 110       2.287  11.742  72.727  1.00  9.35           C
ATOM    456  CG  GLU A 110       2.139  11.760  74.241  1.00 10.25           C
ATOM    457  CD  GLU A 110       0.943  10.949  74.749  1.00 10.61           C
ATOM    458  OE1 GLU A 110      -0.103  10.902  74.057  1.00 10.40           O
ATOM    459  OE2 GLU A 110       1.047  10.353  75.850  1.00 11.76           O
ATOM    460  H   GLU A 110       2.934  11.439  70.409  1.00 11.91           H
ATOM    461  HA  GLU A 110       3.866  10.429  72.628  1.00 10.71           H
ATOM    462  HB2 GLU A 110       2.779  12.539  72.472  1.00 11.22           H
ATOM    463  HB3 GLU A 110       1.395  11.776  72.346  1.00 11.22           H
ATOM    464  HG2 GLU A 110       2.941  11.387  74.638  1.00 12.30           H
ATOM    465  HG3 GLU A 110       2.022  12.677  74.534  1.00 12.30           H
ATOM    466  N   ASP A 111       1.412   8.830  71.413  1.00  8.87           N
ATOM    467  CA  ASP A 111       0.555   7.648  71.544  1.00 10.48           C
ATOM    468  C   ASP A 111       0.366   6.933  70.201  1.00 12.56           C
ATOM    469  O   ASP A 111      -0.730   6.523  69.861  1.00 15.93           O
ATOM    470  CB  ASP A 111      -0.810   8.044  72.156  1.00 11.73           C
ATOM    471  CG  ASP A 111      -1.760   6.873  72.296  1.00 14.79           C
ATOM    472  OD1 ASP A 111      -1.350   5.826  72.838  1.00 16.29           O
ATOM    473  OD2 ASP A 111      -2.929   7.003  71.849  1.00 15.91           O
ATOM    474  H   ASP A 111       1.372   9.205  70.640  1.00 10.64           H
ATOM    475  HA  ASP A 111       0.984   7.017  72.158  1.00 12.57           H
ATOM    476  HB2 ASP A 111      -0.662   8.416  73.040  1.00 14.08           H
ATOM    477  HB3 ASP A 111      -1.232   8.705  71.585  1.00 14.08           H
ATOM    478  N   SER A 112       1.448   6.777  69.449  1.00  9.33           N
ATOM    479  CA  SER A 112       1.445   5.934  68.261  1.00  9.13           C
ATOM    480  C   SER A 112       2.902   5.648  67.925  1.00  7.50           C
ATOM    481  O   SER A 112       3.798   6.229  68.529  1.00  8.49           O
ATOM    482  CB  SER A 112       0.692   6.590  67.097  1.00 11.35           C
ATOM    483  OG  SER A 112       1.330   7.782  66.704  1.00 13.58           O
ATOM    484  H   SER A 112       2.206   7.153  69.607  1.00 11.20           H
ATOM    485  HA  SER A 112       1.005   5.084  68.470  1.00 10.96           H
ATOM    486  HB2 SER A 112       0.674   5.977  66.345  1.00 13.62           H
ATOM    487  HB3 SER A 112      -0.213   6.795  67.381  1.00 13.62           H
ATOM    488  HG  SER A 112       1.993   7.912  67.170  1.00 16.29           H
ATOM    489  N   ASP A 113       3.141   4.743  66.991  1.00  7.25           N
ATOM    490  CA  ASP A 113       4.474   4.185  66.800  1.00  8.38           C
ATOM    491  C   ASP A 113       5.280   4.993  65.788  1.00  8.05           C
ATOM    492  O   ASP A 113       5.513   4.580  64.644  1.00  9.95           O
ATOM    493  CB  ASP A 113       4.364   2.718  66.417  1.00  8.06           C
ATOM    494  CG  ASP A 113       3.758   1.867  67.538  1.00 10.19           C
ATOM    495  OD1 ASP A 113       3.754   2.324  68.708  1.00 10.94           O
ATOM    496  OD2 ASP A 113       3.258   0.753  67.246  1.00 10.65           O
ATOM    497  H   ASP A 113       2.548   4.432  66.451  1.00  8.70           H
ATOM    498  HA  ASP A 113       4.952   4.229  67.655  1.00 10.05           H
ATOM    499  HB2 ASP A 113       3.795   2.636  65.636  1.00  9.68           H
ATOM    500  HB3 ASP A 113       5.250   2.374  66.223  1.00  9.68           H
ATOM    501  N   VAL A 114       5.659   6.179  66.239  1.00  9.30           N
ATOM    502  CA  VAL A 114       6.392   7.155  65.454  1.00  8.73           C
ATOM    503  C   VAL A 114       7.886   7.054  65.769  1.00  8.00           C
ATOM    504  O   VAL A 114       8.304   7.054  66.933  1.00  8.95           O
ATOM    505  CB  VAL A 114       5.897   8.581  65.769  1.00  9.34           C
ATOM    506  CG1 VAL A 114       6.760   9.609  65.061  1.00 10.09           C
ATOM    507  CG2 VAL A 114       4.430   8.735  65.383  1.00  9.19           C
ATOM    508  H   VAL A 114       5.493   6.452  67.038  1.00 11.16           H
ATOM    509  HA  VAL A 114       6.258   6.979  64.499  1.00 10.48           H
ATOM    510  HB  VAL A 114       5.973   8.737  66.734  1.00 11.21           H
ATOM    511 HG11 VAL A 114       6.434  10.487  65.271  1.00 12.11           H
ATOM    512 HG12 VAL A 114       7.667   9.515  65.361  1.00 12.11           H
ATOM    513 HG13 VAL A 114       6.710   9.459  64.114  1.00 12.11           H
ATOM    514 HG21 VAL A 114       4.146   9.628  65.588  1.00 11.03           H
ATOM    515 HG22 VAL A 114       4.336   8.568  64.442  1.00 11.03           H
ATOM    516 HG23 VAL A 114       3.908   8.102  65.882  1.00 11.03           H
ATOM    517  N   LEU A 115       8.684   6.956  64.717  1.00  8.18           N
ATOM    518  CA  LEU A 115      10.126   6.870  64.841  1.00  8.60           C
ATOM    519  C   LEU A 115      10.708   8.199  65.304  1.00  8.42           C
ATOM    520  O   LEU A 115      10.267   9.274  64.882  1.00  8.49           O
ATOM    521  CB  LEU A 115      10.735   6.501  63.486  1.00  8.37           C
ATOM    522  CG  LEU A 115      10.434   5.089  62.969  1.00  7.56           C
ATOM    523  CD1 LEU A 115      10.761   4.948  61.496  1.00  7.79           C
ATOM    524  CD2 LEU A 115      11.239   4.074  63.772  1.00  9.91           C
ATOM    525  H   LEU A 115       8.406   6.937  63.903  1.00  9.81           H
ATOM    526  HA  LEU A 115      10.362   6.177  65.492  1.00 10.32           H
ATOM    527  HB2 LEU A 115      10.403   7.127  62.823  1.00 10.04           H
ATOM    528  HB3 LEU A 115      11.699   6.585  63.553  1.00 10.04           H
ATOM    529  HG  LEU A 115       9.491   4.897  63.092  1.00  9.07           H
ATOM    530 HD11 LEU A 115      11.695   5.129  61.365  1.00  9.34           H
ATOM    531 HD12 LEU A 115      10.559   4.053  61.215  1.00  9.34           H
ATOM    532 HD13 LEU A 115      10.233   5.575  60.997  1.00  9.34           H
ATOM    533 HD21 LEU A 115      12.174   4.265  63.669  1.00 11.90           H
ATOM    534 HD22 LEU A 115      10.991   4.140  64.697  1.00 11.90           H
ATOM    535 HD23 LEU A 115      11.045   3.193  63.443  1.00 11.90           H
ATOM    536  N   VAL A 116      11.708   8.112  66.171  1.00  8.31           N
ATOM    537  CA  VAL A 116      12.551   9.258  66.499  1.00  7.30           C
ATOM    538  C   VAL A 116      13.379   9.615  65.274  1.00  8.03           C
ATOM    539  O   VAL A 116      13.937   8.721  64.621  1.00  8.16           O
ATOM    540  CB  VAL A 116      13.503   8.926  67.641  1.00  7.56           C
ATOM    541  CG1 VAL A 116      14.504  10.076  67.884  1.00  8.77           C
ATOM    542  CG2 VAL A 116      12.711   8.609  68.909  1.00  8.73           C
ATOM    543  H   VAL A 116      11.922   7.392  66.590  1.00  9.97           H
ATOM    544  HA  VAL A 116      11.997  10.026  66.751  1.00  8.76           H
ATOM    545  HB  VAL A 116      14.017   8.127  67.401  1.00  9.07           H
ATOM    546 HG11 VAL A 116      15.087   9.835  68.608  1.00 10.53           H
ATOM    547 HG12 VAL A 116      15.015  10.219  67.085  1.00 10.53           H
ATOM    548 HG13 VAL A 116      14.016  10.872  68.108  1.00 10.53           H
ATOM    549 HG21 VAL A 116      13.326   8.403  69.617  1.00 10.47           H
ATOM    550 HG22 VAL A 116      12.183   9.375  69.146  1.00 10.47           H
ATOM    551 HG23 VAL A 116      12.140   7.856  68.740  1.00 10.47           H
ATOM    552  N   THR A 117      13.447  10.905  64.959  1.00  7.82           N
ATOM    553  CA  THR A 117      14.217  11.394  63.809  1.00  7.14           C
ATOM    554  C   THR A 117      15.003  12.659  64.185  1.00  8.71           C
ATOM    555  O   THR A 117      14.893  13.167  65.304  1.00  8.36           O
ATOM    556  CB  THR A 117      13.284  11.731  62.586  1.00  8.32           C
ATOM    557  OG1 THR A 117      12.340  12.746  62.944  1.00  9.60           O
ATOM    558  CG2 THR A 117      12.500  10.502  62.134  1.00  8.84           C
ATOM    559  H   THR A 117      13.051  11.529  65.400  1.00  9.39           H
ATOM    560  HA  THR A 117      14.856  10.706  63.530  1.00  8.57           H
ATOM    561  HB  THR A 117      13.825  12.040  61.843  1.00  9.99           H
ATOM    562  HG1 THR A 117      12.735  13.429  63.170  1.00 11.53           H
ATOM    563 HG21 THR A 117      11.938  10.728  61.388  1.00 10.61           H
ATOM    564 HG22 THR A 117      13.105   9.806  61.869  1.00 10.61           H
ATOM    565 HG23 THR A 117      11.950  10.181  62.852  1.00 10.61           H
ATOM    566  N   ARG A 118      15.816  13.120  63.240  1.00  7.72           N
ATOM    567  CA  ARG A 118      16.296  14.497  63.164  1.00  7.40           C
ATOM    568  C   ARG A 118      16.821  14.673  61.731  1.00  7.61           C
ATOM    569  O   ARG A 118      16.809  13.716  60.924  1.00  7.64           O
ATOM    570  CB  ARG A 118      17.353  14.834  64.236  1.00  7.81           C
ATOM    571  CG  ARG A 118      16.817  15.605  65.456  1.00  8.73           C
ATOM    572  CD  ARG A 118      17.846  16.616  66.025  1.00  9.49           C
ATOM    573  NE  ARG A 118      18.136  17.647  65.033  1.00  9.84           N
ATOM    574  CZ  ARG A 118      19.261  18.351  64.944  1.00 10.47           C
ATOM    575  NH1 ARG A 118      20.278  18.164  65.788  1.00 11.24           N
ATOM    576  NH2 ARG A 118      19.383  19.241  63.963  1.00 10.74           N
ATOM    577  H   ARG A 118      16.117  12.629  62.602  1.00  9.26           H
ATOM    578  HA  ARG A 118      15.538  15.106  63.286  1.00  8.88           H
ATOM    579  HB2 ARG A 118      17.740  14.006  64.560  1.00  9.37           H
ATOM    580  HB3 ARG A 118      18.045  15.378  63.827  1.00  9.37           H
ATOM    581  HG2 ARG A 118      16.024  16.099  65.194  1.00 10.48           H
ATOM    582  HG3 ARG A 118      16.598  14.973  66.158  1.00 10.48           H
ATOM    583  HD2 ARG A 118      17.479  17.043  66.815  1.00 11.39           H
ATOM    584  HD3 ARG A 118      18.671  16.154  66.240  1.00 11.39           H
ATOM    585  HE  ARG A 118      17.523  17.814  64.453  1.00 11.81           H
ATOM    586 HH11 ARG A 118      20.212  17.584  66.420  1.00 13.49           H
ATOM    587 HH12 ARG A 118      20.996  18.631  65.707  1.00 13.49           H
ATOM    588 HH21 ARG A 118      18.732  19.367  63.415  1.00 12.89           H
ATOM    589 HH22 ARG A 118      20.101  19.707  63.893  1.00 12.89           H
ATOM    590  N   GLU A 119      17.251  15.889  61.415  1.00  9.19           N
ATOM    591  CA  GLU A 119      17.726  16.240  60.084  1.00  7.95           C
ATOM    592  C   GLU A 119      16.739  15.859  58.984  1.00  7.43           C
ATOM    593  O   GLU A 119      17.082  15.144  58.035  1.00  7.71           O
ATOM    594  CB  GLU A 119      19.095  15.603  59.838  1.00  7.98           C
ATOM    595  CG  GLU A 119      20.154  16.051  60.861  1.00  9.37           C
ATOM    596  CD  GLU A 119      20.203  15.227  62.145  1.00 10.33           C
ATOM    597  OE1 GLU A 119      19.808  14.047  62.109  1.00 10.06           O
ATOM    598  OE2 GLU A 119      20.642  15.775  63.202  1.00  9.65           O
ATOM    599  H   GLU A 119      17.277  16.544  61.971  1.00 11.03           H
ATOM    600  HA  GLU A 119      17.844  17.212  60.046  1.00  9.54           H
ATOM    601  HB2 GLU A 119      19.010  14.639  59.897  1.00  9.58           H
ATOM    602  HB3 GLU A 119      19.406  15.856  58.955  1.00  9.58           H
ATOM    603  HG2 GLU A 119      21.028  15.995  60.445  1.00 11.25           H
ATOM    604  HG3 GLU A 119      19.971  16.970  61.111  1.00 11.25           H
ATOM    605  N   PRO A 120      15.524  16.402  59.057  1.00  7.63           N
ATOM    606  CA  PRO A 120      14.518  16.113  58.038  1.00  8.09           C
ATOM    607  C   PRO A 120      14.696  16.965  56.791  1.00  8.08           C
ATOM    608  O   PRO A 120      15.422  17.973  56.798  1.00  8.98           O
ATOM    609  CB  PRO A 120      13.217  16.526  58.737  1.00  7.60           C
ATOM    610  CG  PRO A 120      13.658  17.730  59.546  1.00  8.17           C
ATOM    611  CD  PRO A 120      15.003  17.309  60.100  1.00  9.20           C
ATOM    612  HA  PRO A 120      14.498  15.160  57.808  1.00  9.71           H
ATOM    613  HB2 PRO A 120      12.547  16.770  58.080  1.00  9.12           H
ATOM    614  HB3 PRO A 120      12.905  15.812  59.313  1.00  9.12           H
ATOM    615  HG2 PRO A 120      13.746  18.504  58.967  1.00  9.80           H
ATOM    616  HG3 PRO A 120      13.024  17.899  60.261  1.00  9.80           H
ATOM    617  HD2 PRO A 120      15.584  18.079  60.201  1.00 11.04           H
ATOM    618  HD3 PRO A 120      14.890  16.833  60.937  1.00 11.04           H
ATOM    619  N   TYR A 121      13.990  16.583  55.734  1.00  8.28           N
ATOM    620  CA  TYR A 121      13.853  17.422  54.556  1.00  7.74           C
ATOM    621  C   TYR A 121      12.679  16.958  53.712  1.00  8.03           C
ATOM    622  O   TYR A 121      11.928  16.093  54.142  1.00  8.25           O
ATOM    623  CB  TYR A 121      15.149  17.505  53.752  1.00  7.60           C
ATOM    624  CG  TYR A 121      15.849  16.218  53.316  1.00  7.85           C
ATOM    625  CD1 TYR A 121      16.652  15.496  54.212  1.00  8.35           C
ATOM    626  CD2 TYR A 121      15.778  15.769  51.989  1.00  7.72           C
ATOM    627  CE1 TYR A 121      17.357  14.371  53.808  1.00  8.54           C
ATOM    628  CE2 TYR A 121      16.478  14.641  51.579  1.00  8.40           C
ATOM    629  CZ  TYR A 121      17.272  13.950  52.494  1.00  8.37           C
ATOM    630  OH  TYR A 121      17.995  12.851  52.091  1.00  8.54           O
ATOM    631  H   TYR A 121      13.576  15.831  55.675  1.00  9.94           H
ATOM    632  HA  TYR A 121      13.646  18.332  54.857  1.00  9.29           H
ATOM    633  HB2 TYR A 121      14.960  18.005  52.942  1.00  9.12           H
ATOM    634  HB3 TYR A 121      15.791  18.003  54.282  1.00  9.12           H
ATOM    635  HD1 TYR A 121      16.731  15.790  55.091  1.00 10.01           H
ATOM    636  HD2 TYR A 121      15.268  16.242  51.372  1.00  9.26           H
ATOM    637  HE1 TYR A 121      17.890  13.908  54.415  1.00 10.25           H
ATOM    638  HE2 TYR A 121      16.428  14.356  50.695  1.00 10.08           H
ATOM    639  HH  TYR A 121      17.771  12.193  52.526  1.00 10.24           H
ATOM    640  N   VAL A 122      12.495  17.593  52.552  1.00  7.37           N
ATOM    641  CA  VAL A 122      11.409  17.266  51.643  1.00  8.25           C
ATOM    642  C   VAL A 122      12.029  17.139  50.257  1.00  7.98           C
ATOM    643  O   VAL A 122      12.959  17.886  49.913  1.00  8.42           O
ATOM    644  CB  VAL A 122      10.310  18.349  51.641  1.00  9.59           C
ATOM    645  CG1 VAL A 122       9.077  17.891  50.881  1.00  9.28           C
ATOM    646  CG2 VAL A 122       9.930  18.716  53.051  1.00  9.82           C
ATOM    647  H   VAL A 122      12.999  18.230  52.269  1.00  8.84           H
ATOM    648  HA  VAL A 122      11.009  16.407  51.894  1.00  9.89           H
ATOM    649  HB  VAL A 122      10.655  19.154  51.201  1.00 11.51           H
ATOM    650 HG11 VAL A 122       8.419  18.590  50.903  1.00 11.14           H
ATOM    651 HG12 VAL A 122       9.323  17.700  49.973  1.00 11.14           H
ATOM    652 HG13 VAL A 122       8.729  17.100  51.300  1.00 11.14           H
ATOM    653 HG21 VAL A 122       9.247  19.390  53.025  1.00 11.78           H
ATOM    654 HG22 VAL A 122       9.602  17.934  53.500  1.00 11.78           H
ATOM    655 HG23 VAL A 122      10.706  19.054  53.505  1.00 11.78           H
ATOM    656  N   SER A 123      11.521  16.202  49.459  1.00  8.26           N
ATOM    657  CA  SER A 123      12.009  16.048  48.105  1.00  8.16           C
ATOM    658  C   SER A 123      10.915  15.464  47.227  1.00  8.39           C
ATOM    659  O   SER A 123      10.139  14.604  47.675  1.00  8.45           O
ATOM    660  CB  SER A 123      13.254  15.149  48.097  1.00  7.91           C
ATOM    661  OG  SER A 123      13.879  15.128  46.823  1.00  8.68           O
ATOM    662  H   SER A 123      10.900  15.651  49.680  1.00  9.91           H
ATOM    663  HA  SER A 123      12.258  16.925  47.746  1.00  9.80           H
ATOM    664  HB2 SER A 123      13.887  15.486  48.750  1.00  9.49           H
ATOM    665  HB3 SER A 123      12.989  14.246  48.330  1.00  9.49           H
ATOM    666  HG  SER A 123      13.465  15.604  46.299  1.00 10.41           H
ATOM    667  N   CYS A 124      10.831  15.966  45.997  1.00  7.52           N
ATOM    668  CA  CYS A 124       9.805  15.547  45.048  1.00  8.59           C
ATOM    669  C   CYS A 124      10.311  14.601  43.970  1.00  9.00           C
ATOM    670  O   CYS A 124      11.449  14.706  43.505  1.00  8.68           O
ATOM    671  CB  CYS A 124       9.172  16.761  44.374  1.00  9.58           C
ATOM    672  SG  CYS A 124       8.416  17.915  45.522  1.00 10.75           S
ATOM    673  H   CYS A 124      11.368  16.561  45.684  1.00  9.02           H
ATOM    674  HA  CYS A 124       9.098  15.081  45.541  1.00 10.31           H
ATOM    675  HB2 CYS A 124       9.857  17.238  43.882  1.00 11.49           H
ATOM    676  HB3 CYS A 124       8.482  16.455  43.764  1.00 11.49           H
ATOM    677  N   ASP A 125       9.443  13.652  43.626  1.00  9.76           N
ATOM    678  CA  ASP A 125       9.534  12.862  42.414  1.00  9.35           C
ATOM    679  C   ASP A 125       8.563  13.487  41.408  1.00  9.65           C
ATOM    680  O   ASP A 125       7.764  14.346  41.765  1.00 10.72           O
ATOM    681  CB  ASP A 125       9.052  11.428  42.661  1.00 10.38           C
ATOM    682  CG  ASP A 125       9.902  10.642  43.647  1.00 12.97           C
ATOM    683  OD1 ASP A 125      10.900  11.153  44.178  1.00 12.18           O
ATOM    684  OD2 ASP A 125       9.575   9.445  43.841  1.00 17.33           O
ATOM    685  H   ASP A 125       8.762  13.443  44.109  1.00 11.71           H
ATOM    686  HA  ASP A 125      10.445  12.861  42.054  1.00 11.22           H
ATOM    687  HB2 ASP A 125       8.148  11.460  43.011  1.00 12.45           H
ATOM    688  HB3 ASP A 125       9.060  10.948  41.818  1.00 12.45           H
ATOM    689  N   PRO A 126       8.558  12.997  40.162  1.00  9.75           N
ATOM    690  CA  PRO A 126       7.623  13.566  39.187  1.00 10.39           C
ATOM    691  C   PRO A 126       6.145  13.388  39.522  1.00 11.43           C
ATOM    692  O   PRO A 126       5.317  14.121  38.971  1.00 12.64           O
ATOM    693  CB  PRO A 126       7.977  12.811  37.902  1.00 11.24           C
ATOM    694  CG  PRO A 126       9.445  12.470  38.078  1.00 11.02           C
ATOM    695  CD  PRO A 126       9.572  12.136  39.521  1.00 10.77           C
ATOM    696  HA  PRO A 126       7.809  14.519  39.060  1.00 12.47           H
ATOM    697  HB2 PRO A 126       7.440  12.006  37.832  1.00 13.49           H
ATOM    698  HB3 PRO A 126       7.845  13.386  37.132  1.00 13.49           H
ATOM    699  HG2 PRO A 126       9.675  11.707  37.525  1.00 13.23           H
ATOM    700  HG3 PRO A 126       9.992  13.239  37.852  1.00 13.23           H
ATOM    701  HD2 PRO A 126       9.365  11.200  39.671  1.00 12.92           H
ATOM    702  HD3 PRO A 126      10.459  12.360  39.844  1.00 12.92           H
ATOM    703  N  AASP A 127       5.817  12.426  40.385  0.60 13.07           N
ATOM    704  N  BASP A 127       5.825  12.450  40.415  0.40 12.67           N
ATOM    705  CA AASP A 127       4.418  12.140  40.711  0.60 15.41           C
ATOM    706  CA BASP A 127       4.433  12.111  40.721  0.40 14.27           C
ATOM    707  C  AASP A 127       4.078  12.133  42.203  0.60 13.97           C
ATOM    708  C  BASP A 127       4.030  12.288  42.186  0.40 13.69           C
ATOM    709  O  AASP A 127       2.989  11.686  42.577  0.60 14.54           O
ATOM    710  O  BASP A 127       2.850  12.154  42.518  0.40 14.77           O
ATOM    711  CB AASP A 127       3.987  10.806  40.089  0.60 19.56           C
ATOM    712  CB BASP A 127       4.160  10.663  40.315  0.40 16.95           C
ATOM    713  CG AASP A 127       5.006   9.686  40.299  0.60 22.64           C
ATOM    714  CG BASP A 127       4.961   9.663  41.132  0.40 19.59           C
ATOM    715  OD1AASP A 127       6.015   9.897  41.014  0.60 24.06           O
ATOM    716  OD1BASP A 127       5.980  10.057  41.743  0.40 20.59           O
ATOM    717  OD2AASP A 127       4.792   8.582  39.734  0.60 24.38           O
ATOM    718  OD2BASP A 127       4.580   8.473  41.148  0.40 22.03           O
ATOM    719  H  AASP A 127       6.383  11.926  40.795  0.60 15.69           H
ATOM    720  H  BASP A 127       6.400  11.993  40.861  0.40 15.21           H
ATOM    721  HA AASP A 127       3.867  12.838  40.299  0.60 18.49           H
ATOM    722  HA BASP A 127       3.848  12.684  40.183  0.40 17.12           H
ATOM    723  HB2AASP A 127       3.150  10.527  40.491  0.60 23.47           H
ATOM    724  HB2BASP A 127       3.218  10.471  40.446  0.40 20.34           H
ATOM    725  HB3AASP A 127       3.870  10.927  39.133  0.60 23.47           H
ATOM    726  HB3BASP A 127       4.396  10.547  39.382  0.40 20.34           H
ATOM    727  N   GLU A 128       4.991  12.613  43.045  1.00 11.78           N
ATOM    728  CA  GLU A 128       4.774  12.621  44.499  1.00 12.71           C
ATOM    729  C   GLU A 128       5.871  13.441  45.167  1.00 11.41           C
ATOM    730  O   GLU A 128       7.020  13.387  44.739  1.00 13.97           O
ATOM    731  CB  GLU A 128       4.824  11.178  45.061  1.00 15.63           C
ATOM    732  CG  GLU A 128       4.457  11.037  46.545  1.00 19.17           C
ATOM    733  CD  GLU A 128       4.684   9.612  47.100  1.00 19.44           C
ATOM    734  OE1 GLU A 128       5.189   8.760  46.323  1.00 19.69           O
ATOM    735  OE2 GLU A 128       4.364   9.355  48.314  1.00 17.53           O
ATOM    736  H   GLU A 128       5.770  12.889  42.810  0.40 14.14           H
ATOM    737  HA  GLU A 128       3.903  13.018  44.708  1.00 15.26           H
ATOM    738  HB2 GLU A 128       4.205  10.629  44.555  1.00 18.76           H
ATOM    739  HB3 GLU A 128       5.725  10.836  44.950  1.00 18.76           H
ATOM    740  HG2 GLU A 128       5.003  11.649  47.063  1.00 23.00           H
ATOM    741  HG3 GLU A 128       3.519  11.255  46.659  1.00 23.00           H
ATOM    742  N   CYS A 129       5.524  14.173  46.219  1.00  9.73           N
ATOM    743  CA  CYS A 129       6.529  14.748  47.111  1.00  8.56           C
ATOM    744  C   CYS A 129       6.442  14.043  48.466  1.00  9.04           C
ATOM    745  O   CYS A 129       5.354  13.684  48.913  1.00  9.72           O
ATOM    746  CB  CYS A 129       6.361  16.260  47.273  1.00 10.14           C
ATOM    747  SG  CYS A 129       6.474  17.203  45.710  1.00 13.06           S
ATOM    748  H   CYS A 129       4.713  14.354  46.441  1.00 11.68           H
ATOM    749  HA  CYS A 129       7.419  14.580  46.739  1.00 10.27           H
ATOM    750  HB2 CYS A 129       5.490  16.436  47.662  1.00 12.16           H
ATOM    751  HB3 CYS A 129       7.056  16.588  47.866  1.00 12.16           H
ATOM    752  N   ARG A 130       7.592  13.838  49.103  1.00  7.92           N
ATOM    753  CA  ARG A 130       7.668  13.075  50.353  1.00  6.88           C
ATOM    754  C   ARG A 130       8.524  13.777  51.389  1.00  6.70           C
ATOM    755  O   ARG A 130       9.404  14.562  51.050  1.00  8.32           O
ATOM    756  CB  ARG A 130       8.235  11.669  50.108  1.00  7.48           C
ATOM    757  CG  ARG A 130       7.325  10.826  49.222  1.00  9.02           C
ATOM    758  CD  ARG A 130       7.985   9.542  48.753  1.00  9.57           C
ATOM    759  NE  ARG A 130       8.337   8.599  49.812  1.00  9.81           N
ATOM    760  CZ  ARG A 130       7.508   7.700  50.342  1.00 10.43           C
ATOM    761  NH1 ARG A 130       6.239   7.682  49.990  1.00 11.78           N
ATOM    762  NH2 ARG A 130       7.934   6.834  51.262  1.00  9.94           N
ATOM    763  H   ARG A 130       8.353  14.133  48.831  1.00  9.50           H
ATOM    764  HA  ARG A 130       6.765  12.978  50.722  1.00  8.26           H
ATOM    765  HB2 ARG A 130       9.096  11.745  49.668  1.00  8.98           H
ATOM    766  HB3 ARG A 130       8.334  11.213  50.958  1.00  8.98           H
ATOM    767  HG2 ARG A 130       6.529  10.588  49.723  1.00 10.82           H
ATOM    768  HG3 ARG A 130       7.081  11.342  48.438  1.00 10.82           H
ATOM    769  HD2 ARG A 130       7.378   9.087  48.147  1.00 11.48           H
ATOM    770  HD3 ARG A 130       8.802   9.770  48.282  1.00 11.48           H
ATOM    771  HE  ARG A 130       9.141   8.626  50.117  1.00 11.77           H
ATOM    772 HH11 ARG A 130       5.952   8.224  49.387  1.00 14.14           H
ATOM    773 HH12 ARG A 130       5.702   7.110  50.344  1.00 14.14           H
ATOM    774 HH21 ARG A 130       8.755   6.848  51.518  1.00 11.93           H
ATOM    775 HH22 ARG A 130       7.381   6.283  51.623  1.00 11.93           H
ATOM    776  N   PHE A 131       8.260  13.463  52.657  1.00  7.92           N
ATOM    777  CA  PHE A 131       9.132  13.842  53.755  1.00  7.63           C
ATOM    778  C   PHE A 131      10.264  12.818  53.893  1.00  7.58           C
ATOM    779  O   PHE A 131      10.085  11.629  53.607  1.00  8.16           O
ATOM    780  CB  PHE A 131       8.337  13.914  55.059  1.00  7.44           C
ATOM    781  CG  PHE A 131       7.455  15.147  55.202  1.00  8.79           C
ATOM    782  CD1 PHE A 131       7.412  16.142  54.244  1.00  9.88           C
ATOM    783  CD2 PHE A 131       6.708  15.321  56.348  1.00  8.89           C
ATOM    784  CE1 PHE A 131       6.613  17.270  54.433  1.00 10.53           C
ATOM    785  CE2 PHE A 131       5.923  16.435  56.528  1.00  8.73           C
ATOM    786  CZ  PHE A 131       5.888  17.412  55.578  1.00  9.31           C
ATOM    787  H   PHE A 131       7.566  13.020  52.906  1.00  9.51           H
ATOM    788  HA  PHE A 131       9.524  14.722  53.576  1.00  9.16           H
ATOM    789  HB2 PHE A 131       7.763  13.135  55.114  1.00  8.93           H
ATOM    790  HB3 PHE A 131       8.961  13.913  55.802  1.00  8.93           H
ATOM    791  HD1 PHE A 131       7.914  16.057  53.466  1.00 11.86           H
ATOM    792  HD2 PHE A 131       6.732  14.668  57.011  1.00 10.67           H
ATOM    793  HE1 PHE A 131       6.585  17.932  53.781  1.00 12.64           H
ATOM    794  HE2 PHE A 131       5.423  16.527  57.307  1.00 10.47           H
ATOM    795  HZ  PHE A 131       5.346  18.159  55.698  1.00 11.17           H
ATOM    796  N   TYR A 132      11.432  13.308  54.302  1.00  6.93           N
ATOM    797  CA  TYR A 132      12.649  12.518  54.482  1.00  7.54           C
ATOM    798  C   TYR A 132      13.247  12.897  55.836  1.00  7.09           C
ATOM    799  O   TYR A 132      13.065  14.028  56.298  1.00  8.01           O
ATOM    800  CB  TYR A 132      13.696  12.870  53.393  1.00  7.61           C
ATOM    801  CG  TYR A 132      13.331  12.354  52.019  1.00  7.90           C
ATOM    802  CD1 TYR A 132      12.315  12.936  51.290  1.00  7.49           C
ATOM    803  CD2 TYR A 132      13.988  11.257  51.466  1.00  7.30           C
ATOM    804  CE1 TYR A 132      11.933  12.428  50.043  1.00  7.19           C
ATOM    805  CE2 TYR A 132      13.634  10.756  50.232  1.00  8.05           C
ATOM    806  CZ  TYR A 132      12.595  11.337  49.525  1.00  7.33           C
ATOM    807  OH  TYR A 132      12.251  10.811  48.299  1.00  8.83           O
ATOM    808  H   TYR A 132      11.549  14.139  54.490  1.00  8.32           H
ATOM    809  HA  TYR A 132      12.452  11.558  54.460  1.00  9.05           H
ATOM    810  HB2 TYR A 132      13.777  13.835  53.336  1.00  9.13           H
ATOM    811  HB3 TYR A 132      14.549  12.481  53.640  1.00  9.13           H
ATOM    812  HD1 TYR A 132      11.852  13.658  51.650  1.00  8.99           H
ATOM    813  HD2 TYR A 132      14.672  10.847  51.945  1.00  8.75           H
ATOM    814  HE1 TYR A 132      11.242  12.827  49.566  1.00  8.63           H
ATOM    815  HE2 TYR A 132      14.079  10.016  49.885  1.00  9.66           H
ATOM    816  HH  TYR A 132      12.344  11.378  47.715  1.00 10.59           H
ATOM    817  N   ALA A 133      13.981  11.976  56.467  1.00  7.71           N
ATOM    818  CA  ALA A 133      14.749  12.304  57.671  1.00  8.18           C
ATOM    819  C   ALA A 133      15.669  11.156  58.034  1.00  7.73           C
ATOM    820  O   ALA A 133      15.544  10.055  57.490  1.00  7.95           O
ATOM    821  CB  ALA A 133      13.816  12.627  58.867  1.00  8.81           C
ATOM    822  H   ALA A 133      14.051  11.156  56.218  1.00  9.26           H
ATOM    823  HA  ALA A 133      15.301  13.094  57.493  1.00  9.82           H
ATOM    824  HB1 ALA A 133      14.354  12.837  59.634  1.00 10.57           H
ATOM    825  HB2 ALA A 133      13.264  13.379  58.638  1.00 10.57           H
ATOM    826  HB3 ALA A 133      13.267  11.861  59.050  1.00 10.57           H
ATOM    827  N   LEU A 134      16.584  11.416  58.963  1.00  7.42           N
ATOM    828  CA  LEU A 134      17.400  10.362  59.541  1.00  7.96           C
ATOM    829  C   LEU A 134      16.705   9.787  60.768  1.00  7.92           C
ATOM    830  O   LEU A 134      16.601  10.428  61.804  1.00  9.17           O
ATOM    831  CB  LEU A 134      18.802  10.877  59.917  1.00  7.96           C
ATOM    832  CG  LEU A 134      19.661  11.337  58.736  1.00  8.95           C
ATOM    833  CD1 LEU A 134      20.954  11.965  59.205  1.00  9.67           C
ATOM    834  CD2 LEU A 134      19.975  10.180  57.791  1.00  9.76           C
ATOM    835  H   LEU A 134      16.750  12.199  59.275  1.00  8.91           H
ATOM    836  HA  LEU A 134      17.506   9.642  58.885  1.00  9.56           H
ATOM    837  HB2 LEU A 134      18.702  11.632  60.518  1.00  9.55           H
ATOM    838  HB3 LEU A 134      19.282  10.165  60.368  1.00  9.55           H
ATOM    839  HG  LEU A 134      19.171  12.006  58.234  1.00 10.74           H
ATOM    840 HD11 LEU A 134      21.463  12.239  58.439  1.00 11.61           H
ATOM    841 HD12 LEU A 134      20.750  12.727  59.753  1.00 11.61           H
ATOM    842 HD13 LEU A 134      21.449  11.318  59.713  1.00 11.61           H
ATOM    843 HD21 LEU A 134      20.453   9.502  58.275  1.00 11.71           H
ATOM    844 HD22 LEU A 134      19.152   9.821  57.452  1.00 11.71           H
ATOM    845 HD23 LEU A 134      20.513  10.506  57.066  1.00 11.71           H
ATOM    846  N   SER A 135      16.215   8.565  60.635  1.00  7.20           N
ATOM    847  CA  SER A 135      15.694   7.835  61.770  1.00  7.27           C
ATOM    848  C   SER A 135      16.790   7.565  62.782  1.00  8.09           C
ATOM    849  O   SER A 135      17.963   7.552  62.445  1.00  8.98           O
ATOM    850  CB  SER A 135      15.102   6.500  61.305  1.00  7.37           C
ATOM    851  OG  SER A 135      14.636   5.746  62.414  1.00  9.23           O
ATOM    852  H   SER A 135      16.173   8.136  59.890  1.00  8.64           H
ATOM    853  HA  SER A 135      14.988   8.358  62.204  1.00  8.72           H
ATOM    854  HB2 SER A 135      14.358   6.675  60.707  1.00  8.85           H
ATOM    855  HB3 SER A 135      15.788   5.994  60.843  1.00  8.85           H
ATOM    856  HG  SER A 135      14.321   5.034  62.156  1.00 11.07           H
ATOM    857  N   GLN A 136      16.380   7.319  64.021  1.00  9.10           N
ATOM    858  CA  GLN A 136      17.268   6.848  65.081  1.00  8.55           C
ATOM    859  C   GLN A 136      16.995   5.380  65.447  1.00  9.39           C
ATOM    860  O   GLN A 136      17.566   4.857  66.388  1.00  9.79           O
ATOM    861  CB  GLN A 136      17.101   7.734  66.310  1.00  9.11           C
ATOM    862  CG  GLN A 136      17.637   9.153  66.131  1.00  8.84           C
ATOM    863  CD  GLN A 136      19.131   9.277  66.417  1.00  9.60           C
ATOM    864  OE1 GLN A 136      19.900   8.303  66.330  1.00 10.35           O
ATOM    865  NE2 GLN A 136      19.548  10.486  66.774  1.00 10.20           N
ATOM    866  H   GLN A 136      15.566   7.420  64.281  1.00 10.92           H
ATOM    867  HA  GLN A 136      18.197   6.919  64.777  1.00 10.26           H
ATOM    868  HB2 GLN A 136      16.156   7.800  66.520  1.00 10.93           H
ATOM    869  HB3 GLN A 136      17.575   7.330  67.053  1.00 10.93           H
ATOM    870  HG2 GLN A 136      17.485   9.433  65.215  1.00 10.61           H
ATOM    871  HG3 GLN A 136      17.167   9.745  66.739  1.00 10.61           H
ATOM    872 HE21 GLN A 136      18.987  11.135  66.831  1.00 12.25           H
ATOM    873 HE22 GLN A 136      20.379  10.619  66.949  1.00 12.25           H
ATOM    874  N   GLY A 137      16.127   4.712  64.695  1.00  8.11           N
ATOM    875  CA  GLY A 137      15.934   3.281  64.883  1.00  8.20           C
ATOM    876  C   GLY A 137      15.288   2.925  66.216  1.00  8.24           C
ATOM    877  O   GLY A 137      15.668   1.941  66.884  1.00  8.71           O
ATOM    878  H   GLY A 137      15.642   5.060  64.076  1.00  9.74           H
ATOM    879  HA2 GLY A 137      15.370   2.939  64.171  1.00  9.84           H
ATOM    880  HA3 GLY A 137      16.793   2.833  64.832  1.00  9.84           H
ATOM    881  N   THR A 138      14.302   3.736  66.592  1.00  8.02           N
ATOM    882  CA  THR A 138      13.500   3.522  67.796  1.00  7.84           C
ATOM    883  C   THR A 138      12.291   4.424  67.683  1.00  8.78           C
ATOM    884  O   THR A 138      12.352   5.440  67.001  1.00  9.65           O
ATOM    885  CB  THR A 138      14.282   3.885  69.080  1.00  8.91           C
ATOM    886  OG1 THR A 138      13.443   3.720  70.233  1.00  9.19           O
ATOM    887  CG2 THR A 138      14.806   5.337  69.029  1.00  9.60           C
ATOM    888  H   THR A 138      14.072   4.439  66.153  1.00  9.63           H
ATOM    889  HA  THR A 138      13.205   2.588  67.848  1.00  9.41           H
ATOM    890  HB  THR A 138      15.047   3.294  69.161  1.00 10.69           H
ATOM    891  HG1 THR A 138      12.787   4.208  70.174  1.00 11.03           H
ATOM    892 HG21 THR A 138      15.287   5.541  69.834  1.00 11.52           H
ATOM    893 HG22 THR A 138      15.394   5.447  68.278  1.00 11.52           H
ATOM    894 HG23 THR A 138      14.071   5.948  68.942  1.00 11.52           H
ATOM    895  N   THR A 139      11.196   4.061  68.346  1.00  7.89           N
ATOM    896  CA  THR A 139      10.073   4.987  68.503  1.00  8.14           C
ATOM    897  C   THR A 139      10.367   5.979  69.631  1.00  8.96           C
ATOM    898  O   THR A 139      11.272   5.774  70.461  1.00 10.03           O
ATOM    899  CB  THR A 139       8.766   4.257  68.836  1.00  8.34           C
ATOM    900  OG1 THR A 139       8.950   3.520  70.044  1.00 10.40           O
ATOM    901  CG2 THR A 139       8.346   3.304  67.699  1.00  9.48           C
ATOM    902  H   THR A 139      11.076   3.292  68.711  1.00  9.46           H
ATOM    903  HA  THR A 139       9.945   5.490  67.672  1.00  9.77           H
ATOM    904  HB  THR A 139       8.058   4.908  68.964  1.00 10.01           H
ATOM    905  HG1 THR A 139       8.260   3.122  70.238  1.00 12.48           H
ATOM    906 HG21 THR A 139       9.029   2.645  67.554  1.00 11.37           H
ATOM    907 HG22 THR A 139       7.527   2.859  67.930  1.00 11.37           H
ATOM    908 HG23 THR A 139       8.213   3.800  66.888  1.00 11.37           H
ATOM    909  N   ILE A 140       9.581   7.037  69.695  1.00  9.91           N
ATOM    910  CA AILE A 140       9.824   8.068  70.685  0.48 10.06           C
ATOM    911  CA BILE A 140       9.759   8.093  70.705  0.52 10.21           C
ATOM    912  C   ILE A 140       9.421   7.596  72.099  1.00 10.16           C
ATOM    913  O   ILE A 140      10.136   7.870  73.083  1.00 10.71           O
ATOM    914  CB AILE A 140       9.183   9.407  70.224  0.48 10.51           C
ATOM    915  CB BILE A 140       8.829   9.300  70.469  0.52 11.01           C
ATOM    916  CG1AILE A 140       9.586  10.550  71.140  0.48 11.02           C
ATOM    917  CG1BILE A 140       9.029   9.926  69.094  0.52 12.02           C
ATOM    918  CG2AILE A 140       7.666   9.302  70.084  0.48 11.54           C
ATOM    919  CG2BILE A 140       9.061  10.350  71.529  0.52 12.32           C
ATOM    920  CD1AILE A 140       9.310  11.898  70.538  0.48 10.96           C
ATOM    921  CD1BILE A 140       7.994  10.971  68.804  0.52 11.74           C
ATOM    922  H  AILE A 140       8.906   7.183  69.182  0.48 11.89           H
ATOM    923  H  BILE A 140       8.923   7.180  69.160  0.52 11.89           H
ATOM    924  HA AILE A 140      10.791   8.223  70.714  0.48 12.08           H
ATOM    925  HA BILE A 140      10.688   8.405  70.698  0.52 12.25           H
ATOM    926  HB AILE A 140       9.538   9.607  69.343  0.48 12.61           H
ATOM    927  HB BILE A 140       7.911   8.995  70.536  0.52 13.22           H
ATOM    928 HG12AILE A 140       9.085  10.484  71.968  0.48 13.22           H
ATOM    929 HG12BILE A 140       9.903  10.345  69.058  0.52 14.42           H
ATOM    930 HG13AILE A 140      10.537  10.491  71.320  0.48 13.22           H
ATOM    931 HG13BILE A 140       8.961   9.235  68.416  0.52 14.42           H
ATOM    932 HG21AILE A 140       7.290   9.063  70.934  0.48 13.84           H
ATOM    933 HG21BILE A 140       8.474  11.092  71.366  0.52 14.78           H
ATOM    934 HG22AILE A 140       7.319  10.150  69.798  0.48 13.84           H
ATOM    935 HG22BILE A 140       8.877   9.970  72.391  0.52 14.78           H
ATOM    936 HG23AILE A 140       7.459   8.627  69.433  0.48 13.84           H
ATOM    937 HG23BILE A 140       9.975  10.639  71.487  0.52 14.78           H
ATOM    938 HD11AILE A 140       9.583  12.578  71.157  0.48 13.15           H
ATOM    939 HD11BILE A 140       8.157  11.338  67.932  0.52 14.09           H
ATOM    940 HD12AILE A 140       9.806  11.981  69.720  0.48 13.15           H
ATOM    941 HD12BILE A 140       7.125  10.566  68.833  0.52 14.09           H
ATOM    942 HD13AILE A 140       8.370  11.974  70.361  0.48 13.15           H
ATOM    943 HD13BILE A 140       8.055  11.663  69.468  0.52 14.09           H
ATOM    944  N   ARG A 141       8.330   6.847  72.195  1.00  9.73           N
ATOM    945  CA  ARG A 141       7.911   6.289  73.477  1.00 10.90           C
ATOM    946  C   ARG A 141       8.742   5.076  73.879  1.00 10.62           C
ATOM    947  O   ARG A 141       8.730   4.664  75.034  1.00 12.12           O
ATOM    948  CB  ARG A 141       6.420   5.931  73.459  1.00 11.68           C
ATOM    949  CG  ARG A 141       5.476   7.112  73.631  1.00 14.96           C
ATOM    950  CD  ARG A 141       5.518   7.552  75.015  1.00 17.08           C
ATOM    951  NE  ARG A 141       4.411   8.413  75.449  1.00 15.89           N
ATOM    952  CZ  ARG A 141       4.396   8.946  76.661  1.00 16.28           C
ATOM    953  NH1 ARG A 141       5.404   8.679  77.481  1.00 17.65           N
ATOM    954  NH2 ARG A 141       3.409   9.725  77.048  1.00 14.75           N
ATOM    955  H   ARG A 141       7.815   6.646  71.536  1.00 11.68           H
ATOM    956  HA  ARG A 141       8.039   6.973  74.167  1.00 13.09           H
ATOM    957  HB2 ARG A 141       6.213   5.513  72.609  1.00 14.02           H
ATOM    958  HB3 ARG A 141       6.243   5.308  74.181  1.00 14.02           H
ATOM    959  HG2 ARG A 141       5.760   7.844  73.062  1.00 17.95           H
ATOM    960  HG3 ARG A 141       4.570   6.841  73.417  1.00 17.95           H
ATOM    961  HD2 ARG A 141       5.515   6.768  75.585  1.00 20.50           H
ATOM    962  HD3 ARG A 141       6.340   8.048  75.153  1.00 20.50           H
ATOM    963  HE  ARG A 141       3.924   8.779  74.842  1.00 19.06           H
ATOM    964 HH11 ARG A 141       6.048   8.171  77.221  1.00 21.17           H
ATOM    965 HH12 ARG A 141       5.414   9.014  78.273  1.00 21.17           H
ATOM    966 HH21 ARG A 141       2.758   9.892  76.512  1.00 17.70           H
ATOM    967 HH22 ARG A 141       3.412  10.061  77.840  1.00 17.70           H
ATOM    968  N   GLY A 142       9.461   4.499  72.927  1.00  9.91           N
ATOM    969  CA  GLY A 142      10.286   3.349  73.216  1.00 10.16           C
ATOM    970  C   GLY A 142      11.429   3.690  74.151  1.00  9.87           C
ATOM    971  O   GLY A 142      11.938   4.807  74.151  1.00 10.51           O
ATOM    972  H   GLY A 142       9.485   4.757  72.107  1.00 11.89           H
ATOM    973  HA2 GLY A 142       9.746   2.657  73.628  1.00 12.19           H
ATOM    974  HA3 GLY A 142      10.657   3.000  72.390  1.00 12.19           H
ATOM    975  N   LYS A 143      11.846   2.703  74.935  1.00 10.18           N
ATOM    976  CA  LYS A 143      12.941   2.883  75.871  1.00  9.89           C
ATOM    977  C   LYS A 143      14.258   3.206  75.163  1.00 10.13           C
ATOM    978  O   LYS A 143      15.115   3.884  75.743  1.00 11.48           O
ATOM    979  CB  LYS A 143      13.069   1.660  76.787  1.00 10.64           C
ATOM    980  CG  LYS A 143      11.858   1.466  77.713  1.00 12.75           C
ATOM    981  CD  LYS A 143      12.032   0.240  78.587  1.00 13.96           C
ATOM    982  CE  LYS A 143      10.861   0.012  79.528  1.00 16.67           C
ATOM    983  NZ  LYS A 143      11.120  -1.175  80.407  1.00 17.11           N
ATOM    984  H   LYS A 143      11.506   1.913  74.942  1.00 12.22           H
ATOM    985  HA  LYS A 143      12.728   3.649  76.443  1.00 11.87           H
ATOM    986  HB2 LYS A 143      13.156   0.864  76.239  1.00 12.77           H
ATOM    987  HB3 LYS A 143      13.856   1.765  77.344  1.00 12.77           H
ATOM    988  HG2 LYS A 143      11.766   2.241  78.289  1.00 15.30           H
ATOM    989  HG3 LYS A 143      11.058   1.347  77.177  1.00 15.30           H
ATOM    990  HD2 LYS A 143      12.116  -0.543  78.020  1.00 16.76           H
ATOM    991  HD3 LYS A 143      12.832   0.347  79.126  1.00 16.76           H
ATOM    992  HE2 LYS A 143      10.743   0.792  80.092  1.00 20.00           H
ATOM    993  HE3 LYS A 143      10.059  -0.158  79.010  1.00 20.00           H
ATOM    994  HZ1 LYS A 143      11.854  -1.040  80.891  1.00 20.53           H
ATOM    995  HZ2 LYS A 143      10.431  -1.303  80.955  1.00 20.53           H
ATOM    996  HZ3 LYS A 143      11.232  -1.904  79.908  1.00 20.53           H
ATOM    997  N   HIS A 144      14.414   2.766  73.907  1.00  9.09           N
ATOM    998  CA  HIS A 144      15.627   3.081  73.152  1.00  9.35           C
ATOM    999  C   HIS A 144      15.671   4.542  72.691  1.00 10.76           C
ATOM   1000  O   HIS A 144      16.647   4.976  72.091  1.00 11.11           O
ATOM   1001  CB  HIS A 144      15.805   2.136  71.954  1.00 10.07           C
ATOM   1002  CG  HIS A 144      16.003   0.702  72.342  1.00  9.42           C
ATOM   1003  ND1 HIS A 144      14.977  -0.212  72.363  1.00  9.01           N
ATOM   1004  CD2 HIS A 144      17.110   0.035  72.752  1.00  9.65           C
ATOM   1005  CE1 HIS A 144      15.440  -1.388  72.764  1.00  9.62           C
ATOM   1006  NE2 HIS A 144      16.736  -1.262  73.006  1.00  9.81           N
ATOM   1007  H   HIS A 144      13.839   2.292  73.478  1.00 10.90           H
ATOM   1008  HA  HIS A 144      16.396   2.943  73.743  1.00 11.22           H
ATOM   1009  HB2 HIS A 144      15.013   2.186  71.396  1.00 12.09           H
ATOM   1010  HB3 HIS A 144      16.583   2.417  71.447  1.00 12.09           H
ATOM   1011  HD1 HIS A 144      14.160  -0.047  72.151  1.00 10.81           H
ATOM   1012  HD2 HIS A 144      17.965   0.389  72.844  1.00 11.58           H
ATOM   1013  HE1 HIS A 144      14.942  -2.168  72.854  1.00 11.55           H
ATOM   1014  N   SER A 145      14.635   5.320  72.972  1.00 10.47           N
ATOM   1015  CA  SER A 145      14.729   6.747  72.639  1.00  9.83           C
ATOM   1016  C   SER A 145      15.736   7.458  73.554  1.00  9.71           C
ATOM   1017  O   SER A 145      16.178   8.570  73.251  1.00 10.59           O
ATOM   1018  CB  SER A 145      13.365   7.425  72.725  1.00 10.30           C
ATOM   1019  OG  SER A 145      12.919   7.528  74.062  1.00 11.54           O
ATOM   1020  H   SER A 145      13.898   5.069  73.338  1.00 12.56           H
ATOM   1021  HA  SER A 145      15.049   6.834  71.716  1.00 11.79           H
ATOM   1022  HB2 SER A 145      13.434   8.316  72.348  1.00 12.36           H
ATOM   1023  HB3 SER A 145      12.723   6.903  72.219  1.00 12.36           H
ATOM   1024  HG  SER A 145      12.186   7.894  74.086  1.00 13.85           H
ATOM   1025  N   ASN A 146      16.069   6.841  74.684  1.00  9.98           N
ATOM   1026  CA  ASN A 146      17.063   7.401  75.595  1.00 11.65           C
ATOM   1027  C   ASN A 146      18.420   7.393  74.914  1.00 12.27           C
ATOM   1028  O   ASN A 146      18.910   6.330  74.539  1.00 13.35           O
ATOM   1029  CB  ASN A 146      17.118   6.571  76.885  1.00 13.05           C
ATOM   1030  CG  ASN A 146      18.030   7.170  77.935  1.00 15.72           C
ATOM   1031  OD1 ASN A 146      18.644   8.218  77.728  1.00 14.33           O
ATOM   1032  ND2 ASN A 146      18.094   6.515  79.093  1.00 20.87           N
ATOM   1033  H   ASN A 146      15.732   6.095  74.947  1.00 11.98           H
ATOM   1034  HA  ASN A 146      16.826   8.325  75.822  1.00 13.98           H
ATOM   1035  HB2 ASN A 146      16.226   6.513  77.260  1.00 15.66           H
ATOM   1036  HB3 ASN A 146      17.447   5.683  76.674  1.00 15.66           H
ATOM   1037 HD21 ASN A 146      17.702   5.754  79.179  1.00 25.04           H
ATOM   1038  N   GLY A 147      18.997   8.579  74.710  1.00 13.13           N
ATOM   1039  CA  GLY A 147      20.309   8.700  74.102  1.00 12.46           C
ATOM   1040  C   GLY A 147      20.301   9.261  72.692  1.00 12.31           C
ATOM   1041  O   GLY A 147      21.349   9.445  72.088  1.00 12.44           O
ATOM   1042  H   GLY A 147      18.640   9.333  74.919  1.00 15.76           H
ATOM   1043  HA2 GLY A 147      20.861   9.278  74.651  1.00 14.95           H
ATOM   1044  HA3 GLY A 147      20.726   7.824  74.073  1.00 14.95           H
ATOM   1045  N   THR A 148      19.117   9.544  72.172  1.00 10.24           N
ATOM   1046  CA  THR A 148      18.980  10.002  70.803  1.00 10.18           C
ATOM   1047  C   THR A 148      19.386  11.452  70.575  1.00 11.30           C
ATOM   1048  O   THR A 148      19.302  11.927  69.455  1.00 11.62           O
ATOM   1049  CB  THR A 148      17.549   9.785  70.255  1.00 10.03           C
ATOM   1050  OG1 THR A 148      16.581  10.298  71.173  1.00 10.56           O
ATOM   1051  CG2 THR A 148      17.295   8.302  69.984  1.00 10.40           C
ATOM   1052  H   THR A 148      18.372   9.478  72.596  1.00 12.29           H
ATOM   1053  HA  THR A 148      19.577   9.456  70.250  1.00 12.22           H
ATOM   1054  HB  THR A 148      17.463  10.258  69.413  1.00 12.04           H
ATOM   1055  HG1 THR A 148      16.648   9.915  71.895  1.00 12.68           H
ATOM   1056 HG21 THR A 148      16.406   8.178  69.645  1.00 12.48           H
ATOM   1057 HG22 THR A 148      17.924   7.974  69.337  1.00 12.48           H
ATOM   1058 HG23 THR A 148      17.393   7.799  70.796  1.00 12.48           H
ATOM   1059  N   ILE A 149      19.874  12.146  71.601  1.00 11.61           N
ATOM   1060  CA  ILE A 149      20.589  13.395  71.332  1.00 12.97           C
ATOM   1061  C   ILE A 149      21.815  13.130  70.429  1.00 12.90           C
ATOM   1062  O   ILE A 149      22.248  13.998  69.688  1.00 13.35           O
ATOM   1063  CB  ILE A 149      21.023  14.121  72.627  1.00 15.12           C
ATOM   1064  CG1 ILE A 149      21.421  15.569  72.293  1.00 16.25           C
ATOM   1065  CG2 ILE A 149      22.150  13.351  73.338  1.00 14.67           C
ATOM   1066  CD1 ILE A 149      21.862  16.423  73.488  1.00 18.25           C
ATOM   1067  H   ILE A 149      19.809  11.928  72.430  1.00 13.93           H
ATOM   1068  HA  ILE A 149      19.989  13.997  70.845  1.00 15.56           H
ATOM   1069  HB  ILE A 149      20.259  14.151  73.224  1.00 18.15           H
ATOM   1070 HG12 ILE A 149      22.158  15.547  71.663  1.00 19.50           H
ATOM   1071 HG13 ILE A 149      20.660  16.010  71.886  1.00 19.50           H
ATOM   1072 HG21 ILE A 149      22.397  13.825  74.135  1.00 17.60           H
ATOM   1073 HG22 ILE A 149      21.833  12.473  73.563  1.00 17.60           H
ATOM   1074 HG23 ILE A 149      22.904  13.286  72.748  1.00 17.60           H
ATOM   1075 HD11 ILE A 149      22.088  17.302  73.176  1.00 21.90           H
ATOM   1076 HD12 ILE A 149      21.140  16.473  74.118  1.00 21.90           H
ATOM   1077 HD13 ILE A 149      22.628  16.014  73.898  1.00 21.90           H
ATOM   1078  N   HIS A 150      22.375  11.929  70.492  1.00 12.78           N
ATOM   1079  CA  HIS A 150      23.581  11.615  69.720  1.00 12.56           C
ATOM   1080  C   HIS A 150      23.326  11.525  68.223  1.00 13.27           C
ATOM   1081  O   HIS A 150      22.278  11.070  67.782  1.00 13.37           O
ATOM   1082  CB  HIS A 150      24.238  10.347  70.248  1.00 17.35           C
ATOM   1083  CG  HIS A 150      24.874  10.547  71.583  1.00 21.87           C
ATOM   1084  ND1 HIS A 150      24.375   9.997  72.744  1.00 24.48           N
ATOM   1085  CD2 HIS A 150      25.947  11.289  71.946  1.00 24.87           C
ATOM   1086  CE1 HIS A 150      25.125  10.378  73.764  1.00 25.86           C
ATOM   1087  NE2 HIS A 150      26.082  11.167  73.307  1.00 27.07           N
ATOM   1088  H   HIS A 150      22.081  11.278  70.972  1.00 15.33           H
ATOM   1089  HA  HIS A 150      24.221  12.344  69.855  1.00 15.07           H
ATOM   1090  HB2 HIS A 150      23.565   9.654  70.336  1.00 20.82           H
ATOM   1091  HB3 HIS A 150      24.927  10.065  69.626  1.00 20.82           H
ATOM   1092  HD2 HIS A 150      26.489  11.789  71.379  1.00 29.85           H
ATOM   1093  HE1 HIS A 150      25.000  10.132  74.652  1.00 31.03           H
ATOM   1094  HE2 HIS A 150      26.699  11.531  73.782  1.00 32.49           H
ATOM   1095  N   ASP A 151      24.309  11.979  67.453  1.00 11.62           N
ATOM   1096  CA  ASP A 151      24.140  12.157  66.007  1.00 11.67           C
ATOM   1097  C   ASP A 151      24.458  10.946  65.148  1.00 10.67           C
ATOM   1098  O   ASP A 151      23.869  10.775  64.084  1.00 11.99           O
ATOM   1099  CB  ASP A 151      24.992  13.340  65.548  1.00 12.57           C
ATOM   1100  CG  ASP A 151      24.622  14.616  66.265  1.00 14.49           C
ATOM   1101  OD1 ASP A 151      23.414  14.935  66.350  1.00 13.56           O
ATOM   1102  OD2 ASP A 151      25.542  15.301  66.754  1.00 17.15           O
ATOM   1103  H   ASP A 151      25.090  12.194  67.743  1.00 13.95           H
ATOM   1104  HA  ASP A 151      23.204  12.392  65.838  1.00 14.00           H
ATOM   1105  HB2 ASP A 151      25.926  13.150  65.731  1.00 15.09           H
ATOM   1106  HB3 ASP A 151      24.859  13.478  64.597  1.00 15.09           H
ATOM   1107  N   ARG A 152      25.401  10.119  65.588  1.00 11.48           N
ATOM   1108  CA  ARG A 152      25.919   9.053  64.735  1.00 10.36           C
ATOM   1109  C   ARG A 152      25.874   7.729  65.471  1.00 12.13           C
ATOM   1110  O   ARG A 152      26.454   7.585  66.537  1.00 15.18           O
ATOM   1111  CB  ARG A 152      27.355   9.382  64.293  1.00 11.20           C
ATOM   1112  CG  ARG A 152      27.446  10.692  63.526  1.00 12.16           C
ATOM   1113  CD  ARG A 152      28.886  11.069  63.131  1.00 12.41           C
ATOM   1114  NE  ARG A 152      29.723  11.140  64.330  1.00 14.67           N
ATOM   1115  CZ  ARG A 152      29.704  12.129  65.215  1.00 18.22           C
ATOM   1116  NH1 ARG A 152      28.927  13.177  65.033  1.00 18.54           N
ATOM   1117  NH2 ARG A 152      30.457  12.055  66.300  1.00 21.80           N
ATOM   1118  H   ARG A 152      25.756  10.153  66.370  1.00 13.77           H
ATOM   1119  HA  ARG A 152      25.359   8.979  63.934  1.00 12.43           H
ATOM   1120  HB2 ARG A 152      27.920   9.454  65.078  1.00 13.44           H
ATOM   1121  HB3 ARG A 152      27.678   8.673  63.715  1.00 13.44           H
ATOM   1122  HG2 ARG A 152      26.924  10.616  62.712  1.00 14.60           H
ATOM   1123  HG3 ARG A 152      27.093  11.405  64.080  1.00 14.60           H
ATOM   1124  HD2 ARG A 152      29.249  10.393  62.538  1.00 14.89           H
ATOM   1125  HD3 ARG A 152      28.888  11.938  62.699  1.00 14.89           H
ATOM   1126  HE  ARG A 152      30.270  10.491  64.471  1.00 17.61           H
ATOM   1127 HH11 ARG A 152      28.421  13.221  64.339  1.00 22.25           H
ATOM   1128 HH12 ARG A 152      28.926  13.816  65.608  1.00 22.25           H
ATOM   1129 HH21 ARG A 152      30.975  11.379  66.417  1.00 26.17           H
ATOM   1130 HH22 ARG A 152      30.466  12.706  66.862  1.00 26.17           H
ATOM   1131  N   SER A 153      25.142   6.787  64.907  1.00 10.70           N
ATOM   1132  CA  SER A 153      25.078   5.426  65.410  1.00 10.38           C
ATOM   1133  C   SER A 153      24.773   4.518  64.255  1.00 10.04           C
ATOM   1134  O   SER A 153      24.375   4.974  63.177  1.00 11.01           O
ATOM   1135  CB  SER A 153      23.953   5.254  66.431  1.00 11.48           C
ATOM   1136  OG  SER A 153      22.698   5.152  65.770  1.00 11.14           O
ATOM   1137  H   SER A 153      24.656   6.915  64.209  1.00 12.84           H
ATOM   1138  HA  SER A 153      25.932   5.167  65.815  1.00 12.45           H
ATOM   1139  HB2 SER A 153      24.109   4.444  66.943  1.00 13.78           H
ATOM   1140  HB3 SER A 153      23.939   6.024  67.022  1.00 13.78           H
ATOM   1141  HG  SER A 153      22.098   5.060  66.320  1.00 13.37           H
ATOM   1142  N   GLN A 154      24.896   3.227  64.527  1.00  9.52           N
ATOM   1143  CA  GLN A 154      24.594   2.182  63.566  1.00  9.09           C
ATOM   1144  C   GLN A 154      23.097   1.945  63.365  1.00  8.68           C
ATOM   1145  O   GLN A 154      22.722   1.096  62.558  1.00  9.65           O
ATOM   1146  CB  GLN A 154      25.235   0.873  64.027  1.00  9.63           C
ATOM   1147  CG  GLN A 154      26.759   0.902  64.069  1.00 11.60           C
ATOM   1148  CD  GLN A 154      27.336   1.209  65.441  1.00 11.96           C
ATOM   1149  OE1 GLN A 154      26.774   1.982  66.212  1.00 11.89           O
ATOM   1150  NE2 GLN A 154      28.486   0.603  65.745  1.00 14.88           N
ATOM   1151  H   GLN A 154      25.161   2.924  65.286  1.00 11.43           H
ATOM   1152  HA  GLN A 154      24.982   2.422  62.699  1.00 10.90           H
ATOM   1153  HB2 GLN A 154      24.919   0.671  64.922  1.00 11.56           H
ATOM   1154  HB3 GLN A 154      24.970   0.166  63.419  1.00 11.56           H
ATOM   1155  HG2 GLN A 154      27.094   0.034  63.794  1.00 13.92           H
ATOM   1156  HG3 GLN A 154      27.074   1.584  63.456  1.00 13.92           H
ATOM   1157 HE21 GLN A 154      28.857   0.074  65.177  1.00 17.85           H
ATOM   1158 HE22 GLN A 154      28.857   0.742  66.509  1.00 17.85           H
ATOM   1159  N   TYR A 155      22.257   2.686  64.087  1.00  8.39           N
ATOM   1160  CA  TYR A 155      20.818   2.460  64.104  1.00  8.28           C
ATOM   1161  C   TYR A 155      20.067   3.529  63.324  1.00  8.01           C
ATOM   1162  O   TYR A 155      18.837   3.541  63.323  1.00  9.34           O
ATOM   1163  CB  TYR A 155      20.311   2.386  65.561  1.00  8.52           C
ATOM   1164  CG  TYR A 155      21.323   1.638  66.409  1.00  9.66           C
ATOM   1165  CD1 TYR A 155      21.656   0.331  66.110  1.00 10.71           C
ATOM   1166  CD2 TYR A 155      21.971   2.246  67.463  1.00 10.95           C
ATOM   1167  CE1 TYR A 155      22.639  -0.351  66.817  1.00 11.21           C
ATOM   1168  CE2 TYR A 155      22.948   1.570  68.190  1.00 12.08           C
ATOM   1169  CZ  TYR A 155      23.277   0.270  67.860  1.00 13.25           C
ATOM   1170  OH  TYR A 155      24.248  -0.413  68.575  1.00 14.83           O
ATOM   1171  H   TYR A 155      22.506   3.341  64.586  1.00 10.07           H
ATOM   1172  HA  TYR A 155      20.632   1.597  63.680  1.00  9.93           H
ATOM   1173  HB2 TYR A 155      20.209   3.282  65.917  1.00 10.23           H
ATOM   1174  HB3 TYR A 155      19.467   1.908  65.589  1.00 10.23           H
ATOM   1175  HD1 TYR A 155      21.246  -0.086  65.387  1.00 12.85           H
ATOM   1176  HD2 TYR A 155      21.772   3.130  67.675  1.00 13.14           H
ATOM   1177  HE1 TYR A 155      22.849  -1.230  66.596  1.00 13.45           H
ATOM   1178  HE2 TYR A 155      23.380   1.995  68.895  1.00 14.50           H
ATOM   1179  HH  TYR A 155      24.029  -0.467  69.363  1.00 17.80           H
ATOM   1180  N   ARG A 156      20.814   4.422  62.669  1.00  7.16           N
ATOM   1181  CA  ARG A 156      20.244   5.467  61.840  1.00  7.22           C
ATOM   1182  C   ARG A 156      20.119   5.051  60.385  1.00  7.66           C
ATOM   1183  O   ARG A 156      20.868   4.201  59.879  1.00  9.10           O
ATOM   1184  CB  ARG A 156      21.071   6.754  61.955  1.00  8.78           C
ATOM   1185  CG  ARG A 156      21.213   7.263  63.391  1.00  8.93           C
ATOM   1186  CD  ARG A 156      21.459   8.765  63.433  1.00  9.40           C
ATOM   1187  NE  ARG A 156      20.220   9.521  63.217  1.00  8.84           N
ATOM   1188  CZ  ARG A 156      20.115  10.841  63.355  1.00  9.52           C
ATOM   1189  NH1 ARG A 156      21.192  11.546  63.663  1.00 10.56           N
ATOM   1190  NH2 ARG A 156      18.941  11.466  63.206  1.00  7.81           N
ATOM   1191  H   ARG A 156      21.673   4.436  62.695  1.00  8.59           H
ATOM   1192  HA  ARG A 156      19.342   5.666  62.168  1.00  8.66           H
ATOM   1193  HB2 ARG A 156      21.962   6.587  61.609  1.00 10.54           H
ATOM   1194  HB3 ARG A 156      20.641   7.451  61.435  1.00 10.54           H
ATOM   1195  HG2 ARG A 156      20.396   7.075  63.879  1.00 10.71           H
ATOM   1196  HG3 ARG A 156      21.966   6.820  63.813  1.00 10.71           H
ATOM   1197  HD2 ARG A 156      21.815   9.007  64.302  1.00 11.28           H
ATOM   1198  HD3 ARG A 156      22.088   9.006  62.734  1.00 11.28           H
ATOM   1199  HE  ARG A 156      19.520   9.084  62.974  1.00 10.61           H
ATOM   1200 HH11 ARG A 156      21.947  11.150  63.779  1.00 12.68           H
ATOM   1201 HH12 ARG A 156      21.137  12.400  63.749  1.00 12.68           H
ATOM   1202 HH21 ARG A 156      18.239  11.017  62.994  1.00  9.37           H
ATOM   1203 HH22 ARG A 156      18.898  12.322  63.276  1.00  9.37           H
ATOM   1204  N   ALA A 157      19.141   5.648  59.715  1.00  7.79           N
ATOM   1205  CA  ALA A 157      18.903   5.390  58.302  1.00  7.99           C
ATOM   1206  C   ALA A 157      18.160   6.567  57.715  1.00  7.85           C
ATOM   1207  O   ALA A 157      17.389   7.238  58.418  1.00  8.24           O
ATOM   1208  CB  ALA A 157      18.053   4.120  58.115  1.00  8.58           C
ATOM   1209  H   ALA A 157      18.595   6.215  60.061  1.00  9.35           H
ATOM   1210  HA  ALA A 157      19.754   5.279  57.830  1.00  9.59           H
ATOM   1211  HB1 ALA A 157      17.912   3.974  57.177  1.00 10.30           H
ATOM   1212  HB2 ALA A 157      18.521   3.373  58.496  1.00 10.30           H
ATOM   1213  HB3 ALA A 157      17.211   4.240  58.559  1.00 10.30           H
ATOM   1214  N   LEU A 158      18.374   6.806  56.422  1.00  7.69           N
ATOM   1215  CA  LEU A 158      17.524   7.739  55.686  1.00  8.05           C
ATOM   1216  C   LEU A 158      16.192   7.058  55.419  1.00  7.33           C
ATOM   1217  O   LEU A 158      16.153   5.995  54.794  1.00  7.65           O
ATOM   1218  CB  LEU A 158      18.162   8.150  54.366  1.00  8.28           C
ATOM   1219  CG  LEU A 158      17.285   9.044  53.487  1.00  8.25           C
ATOM   1220  CD1 LEU A 158      16.923  10.358  54.215  1.00  7.65           C
ATOM   1221  CD2 LEU A 158      17.960   9.318  52.167  1.00  8.60           C
ATOM   1222  H   LEU A 158      18.999   6.446  55.953  1.00  9.22           H
ATOM   1223  HA  LEU A 158      17.366   8.542  56.225  1.00  9.66           H
ATOM   1224  HB2 LEU A 158      18.980   8.636  54.555  1.00  9.93           H
ATOM   1225  HB3 LEU A 158      18.368   7.350  53.858  1.00  9.93           H
ATOM   1226  HG  LEU A 158      16.457   8.575  53.301  1.00  9.90           H
ATOM   1227 HD11 LEU A 158      16.374  10.894  53.638  1.00  9.18           H
ATOM   1228 HD12 LEU A 158      16.444  10.148  55.020  1.00  9.18           H
ATOM   1229 HD13 LEU A 158      17.732  10.830  54.429  1.00  9.18           H
ATOM   1230 HD21 LEU A 158      17.390   9.879  51.636  1.00 10.32           H
ATOM   1231 HD22 LEU A 158      18.796   9.760  52.329  1.00 10.32           H
ATOM   1232 HD23 LEU A 158      18.112   8.485  51.715  1.00 10.32           H
ATOM   1233  N   ILE A 159      15.116   7.660  55.904  1.00  7.09           N
ATOM   1234  CA  ILE A 159      13.768   7.187  55.616  1.00  7.12           C
ATOM   1235  C   ILE A 159      12.965   8.251  54.877  1.00  8.14           C
ATOM   1236  O   ILE A 159      13.252   9.446  54.982  1.00  7.79           O
ATOM   1237  CB  ILE A 159      12.994   6.772  56.898  1.00  8.41           C
ATOM   1238  CG1 ILE A 159      12.975   7.902  57.927  1.00  9.21           C
ATOM   1239  CG2 ILE A 159      13.581   5.504  57.477  1.00  8.35           C
ATOM   1240  CD1 ILE A 159      11.961   7.699  59.030  1.00 10.46           C
ATOM   1241  H   ILE A 159      15.140   8.355  56.410  1.00  8.51           H
ATOM   1242  HA  ILE A 159      13.828   6.401  55.035  1.00  8.54           H
ATOM   1243  HB  ILE A 159      12.077   6.586  56.644  1.00 10.09           H
ATOM   1244 HG12 ILE A 159      13.852   7.967  58.337  1.00 11.05           H
ATOM   1245 HG13 ILE A 159      12.760   8.733  57.475  1.00 11.05           H
ATOM   1246 HG21 ILE A 159      14.502   5.659  57.698  1.00 10.02           H
ATOM   1247 HG22 ILE A 159      13.090   5.265  58.266  1.00 10.02           H
ATOM   1248 HG23 ILE A 159      13.515   4.803  56.824  1.00 10.02           H
ATOM   1249 HD11 ILE A 159      12.005   8.443  59.635  1.00 12.55           H
ATOM   1250 HD12 ILE A 159      11.085   7.643  58.642  1.00 12.55           H
ATOM   1251 HD13 ILE A 159      12.165   6.885  59.496  1.00 12.55           H
ATOM   1252  N   SER A 160      11.970   7.807  54.116  1.00  8.45           N
ATOM   1253  CA  SER A 160      10.988   8.715  53.545  1.00  7.67           C
ATOM   1254  C   SER A 160       9.578   8.211  53.829  1.00  7.03           C
ATOM   1255  O   SER A 160       9.358   7.029  54.102  1.00  7.23           O
ATOM   1256  CB  SER A 160      11.191   8.920  52.035  1.00  8.36           C
ATOM   1257  OG  SER A 160      10.802   7.772  51.306  1.00  9.86           O
ATOM   1258  H   SER A 160      11.843   6.980  53.916  1.00 10.14           H
ATOM   1259  HA  SER A 160      11.083   9.589  53.978  1.00  9.20           H
ATOM   1260  HB2 SER A 160      10.654   9.674  51.745  1.00 10.03           H
ATOM   1261  HB3 SER A 160      12.130   9.098  51.865  1.00 10.03           H
ATOM   1262  HG  SER A 160      10.917   7.898  50.504  1.00 11.83           H
ATOM   1263  N   TRP A 161       8.621   9.127  53.774  1.00  6.49           N
ATOM   1264  CA  TRP A 161       7.254   8.789  54.083  1.00  6.29           C
ATOM   1265  C   TRP A 161       6.319   9.802  53.459  1.00  6.93           C
ATOM   1266  O   TRP A 161       6.749  10.879  53.023  1.00  8.61           O
ATOM   1267  CB  TRP A 161       7.070   8.647  55.597  1.00  7.14           C
ATOM   1268  CG  TRP A 161       7.220   9.914  56.403  1.00  6.78           C
ATOM   1269  CD1 TRP A 161       6.217  10.723  56.812  1.00  6.69           C
ATOM   1270  CD2 TRP A 161       8.434  10.499  56.910  1.00  8.38           C
ATOM   1271  NE1 TRP A 161       6.712  11.779  57.541  1.00  8.34           N
ATOM   1272  CE2 TRP A 161       8.071  11.657  57.626  1.00  8.01           C
ATOM   1273  CE3 TRP A 161       9.793  10.146  56.842  1.00  8.26           C
ATOM   1274  CZ2 TRP A 161       9.003  12.476  58.253  1.00  7.57           C
ATOM   1275  CZ3 TRP A 161      10.720  10.968  57.473  1.00  8.02           C
ATOM   1276  CH2 TRP A 161      10.319  12.115  58.164  1.00  8.21           C
ATOM   1277  H   TRP A 161       8.743   9.951  53.559  1.00  7.78           H
ATOM   1278  HA  TRP A 161       7.052   7.918  53.681  1.00  7.55           H
ATOM   1279  HB2 TRP A 161       6.179   8.302  55.765  1.00  8.57           H
ATOM   1280  HB3 TRP A 161       7.728   8.015  55.926  1.00  8.57           H
ATOM   1281  HD1 TRP A 161       5.316  10.583  56.626  1.00  8.03           H
ATOM   1282  HE1 TRP A 161       6.242  12.407  57.894  1.00 10.01           H
ATOM   1283  HE3 TRP A 161      10.064   9.382  56.388  1.00  9.91           H
ATOM   1284  HZ2 TRP A 161       8.743  13.243  58.709  1.00  9.08           H
ATOM   1285  HZ3 TRP A 161      11.623  10.750  57.436  1.00  9.63           H
ATOM   1286  HH2 TRP A 161      10.963  12.646  58.574  1.00  9.85           H
ATOM   1287  N   PRO A 162       5.031   9.462  53.383  1.00  7.06           N
ATOM   1288  CA  PRO A 162       4.121  10.342  52.635  1.00  7.77           C
ATOM   1289  C   PRO A 162       3.991  11.742  53.240  1.00  8.37           C
ATOM   1290  O   PRO A 162       3.984  11.931  54.466  1.00  8.21           O
ATOM   1291  CB  PRO A 162       2.795   9.585  52.693  1.00  9.49           C
ATOM   1292  CG  PRO A 162       3.198   8.157  52.812  1.00  9.21           C
ATOM   1293  CD  PRO A 162       4.423   8.159  53.683  1.00  7.96           C
ATOM   1294  HA  PRO A 162       4.411  10.417  51.702  1.00  9.33           H
ATOM   1295  HB2 PRO A 162       2.288   9.867  53.470  1.00 11.38           H
ATOM   1296  HB3 PRO A 162       2.293   9.736  51.877  1.00 11.38           H
ATOM   1297  HG2 PRO A 162       2.483   7.650  53.227  1.00 11.06           H
ATOM   1298  HG3 PRO A 162       3.403   7.802  51.933  1.00 11.06           H
ATOM   1299  HD2 PRO A 162       4.175   8.108  54.619  1.00  9.55           H
ATOM   1300  HD3 PRO A 162       5.021   7.438  53.431  1.00  9.55           H
ATOM   1301  N   LEU A 163       3.859  12.715  52.348  1.00  8.08           N
ATOM   1302  CA  LEU A 163       3.779  14.119  52.715  1.00  8.24           C
ATOM   1303  C   LEU A 163       2.787  14.347  53.853  1.00  7.96           C
ATOM   1304  O   LEU A 163       1.610  13.994  53.750  1.00  8.14           O
ATOM   1305  CB  LEU A 163       3.341  14.938  51.495  1.00 10.31           C
ATOM   1306  CG  LEU A 163       3.536  16.449  51.628  1.00 15.26           C
ATOM   1307  CD1 LEU A 163       5.002  16.760  51.393  1.00 18.51           C
ATOM   1308  CD2 LEU A 163       2.676  17.182  50.634  1.00 17.40           C
ATOM   1309  H   LEU A 163       3.813  12.581  51.499  1.00  9.69           H
ATOM   1310  HA  LEU A 163       4.661  14.434  53.002  1.00  9.89           H
ATOM   1311  HB2 LEU A 163       3.853  14.643  50.725  1.00 12.37           H
ATOM   1312  HB3 LEU A 163       2.397  14.777  51.338  1.00 12.37           H
ATOM   1313  HG  LEU A 163       3.295  16.735  52.523  1.00 18.31           H
ATOM   1314 HD11 LEU A 163       5.137  17.707  51.474  1.00 22.22           H
ATOM   1315 HD12 LEU A 163       5.529  16.296  52.048  1.00 22.22           H
ATOM   1316 HD13 LEU A 163       5.245  16.469  50.511  1.00 22.22           H
ATOM   1317 HD21 LEU A 163       2.815  18.126  50.737  1.00 20.88           H
ATOM   1318 HD22 LEU A 163       2.922  16.909  49.748  1.00 20.88           H
ATOM   1319 HD23 LEU A 163       1.755  16.966  50.800  1.00 20.88           H
ATOM   1320  N   SER A 164       3.281  14.966  54.920  1.00  7.78           N
ATOM   1321  CA  SER A 164       2.488  15.364  56.081  1.00  8.27           C
ATOM   1322  C   SER A 164       1.970  14.255  56.992  1.00  8.07           C
ATOM   1323  O   SER A 164       1.335  14.557  58.001  1.00  8.63           O
ATOM   1324  CB  SER A 164       1.358  16.319  55.687  1.00  8.32           C
ATOM   1325  OG  SER A 164       1.901  17.550  55.232  1.00  9.23           O
ATOM   1326  H   SER A 164       4.112  15.175  54.997  1.00  9.34           H
ATOM   1327  HA  SER A 164       3.088  15.895  56.646  1.00  9.92           H
ATOM   1328  HB2 SER A 164       0.837  15.919  54.974  1.00  9.98           H
ATOM   1329  HB3 SER A 164       0.797  16.485  56.460  1.00  9.98           H
ATOM   1330  HG  SER A 164       1.297  18.062  55.021  1.00 11.08           H
ATOM   1331  N   SER A 165       2.178  12.991  56.645  1.00  8.84           N
ATOM   1332  CA ASER A 165       2.000  11.944  57.636  0.45  9.69           C
ATOM   1333  CA BSER A 165       2.031  11.917  57.613  0.55  9.26           C
ATOM   1334  C   SER A 165       3.245  11.974  58.528  1.00  8.56           C
ATOM   1335  O   SER A 165       4.230  12.614  58.192  1.00  8.66           O
ATOM   1336  CB ASER A 165       1.775  10.571  56.995  0.45 10.43           C
ATOM   1337  CB BSER A 165       1.947  10.561  56.932  0.55  9.17           C
ATOM   1338  OG ASER A 165       2.937  10.098  56.332  0.45 11.23           O
ATOM   1339  OG BSER A 165       0.703  10.388  56.280  0.55  8.79           O
ATOM   1340  H  ASER A 165       2.417  12.720  55.864  0.45 10.61           H
ATOM   1341  H  BSER A 165       2.405  12.731  55.857  0.55 10.61           H
ATOM   1342  HA ASER A 165       1.221  12.154  58.191  0.45 11.62           H
ATOM   1343  HA BSER A 165       1.222  12.057  58.148  0.55 11.12           H
ATOM   1344  HB2ASER A 165       1.533   9.939  57.690  0.45 12.52           H
ATOM   1345  HB2BSER A 165       2.658  10.494  56.275  0.55 11.00           H
ATOM   1346  HB3ASER A 165       1.054  10.642  56.350  0.45 12.52           H
ATOM   1347  HB3BSER A 165       2.050   9.866  57.601  0.55 11.00           H
ATOM   1348  HG ASER A 165       3.543  10.646  56.403  0.45 13.48           H
ATOM   1349  HG BSER A 165       0.676   9.652  55.919  0.55 10.54           H
ATOM   1350  N   PRO A 166       3.180  11.322  59.699  1.00  8.24           N
ATOM   1351  CA  PRO A 166       4.384  11.231  60.536  1.00  8.50           C
ATOM   1352  C   PRO A 166       5.256  10.072  60.098  1.00  8.17           C
ATOM   1353  O   PRO A 166       4.772   9.172  59.421  1.00  8.21           O
ATOM   1354  CB  PRO A 166       3.831  10.969  61.939  1.00 10.80           C
ATOM   1355  CG  PRO A 166       2.424  10.545  61.753  1.00 10.06           C
ATOM   1356  CD  PRO A 166       2.032  10.641  60.309  1.00  9.05           C
ATOM   1357  HA  PRO A 166       4.893  12.068  60.521  1.00 10.20           H
ATOM   1358  HB2 PRO A 166       4.346  10.265  62.364  1.00 12.95           H
ATOM   1359  HB3 PRO A 166       3.874  11.785  62.461  1.00 12.95           H
ATOM   1360  HG2 PRO A 166       2.334   9.627  62.055  1.00 12.07           H
ATOM   1361  HG3 PRO A 166       1.853  11.121  62.285  1.00 12.07           H
ATOM   1362  HD2 PRO A 166       1.922   9.756  59.928  1.00 10.86           H
ATOM   1363  HD3 PRO A 166       1.229  11.175  60.210  1.00 10.86           H
ATOM   1364  N   PRO A 167       6.519  10.069  60.512  1.00  7.12           N
ATOM   1365  CA  PRO A 167       7.402   8.954  60.171  1.00  7.00           C
ATOM   1366  C   PRO A 167       7.156   7.776  61.091  1.00  8.96           C
ATOM   1367  O   PRO A 167       7.711   7.698  62.184  1.00 12.15           O
ATOM   1368  CB  PRO A 167       8.790   9.538  60.383  1.00  7.73           C
ATOM   1369  CG  PRO A 167       8.595  10.594  61.430  1.00  7.72           C
ATOM   1370  CD  PRO A 167       7.225  11.144  61.234  1.00  8.56           C
ATOM   1371  HA  PRO A 167       7.287   8.685  59.235  1.00  8.40           H
ATOM   1372  HB2 PRO A 167       9.393   8.846  60.698  1.00  9.28           H
ATOM   1373  HB3 PRO A 167       9.113   9.928  59.556  1.00  9.28           H
ATOM   1374  HG2 PRO A 167       8.676  10.194  62.310  1.00  9.26           H
ATOM   1375  HG3 PRO A 167       9.260  11.290  61.313  1.00  9.26           H
ATOM   1376  HD2 PRO A 167       6.801  11.310  62.091  1.00 10.27           H
ATOM   1377  HD3 PRO A 167       7.258  11.949  60.692  1.00 10.27           H
ATOM   1378  N   THR A 168       6.286   6.869  60.680  1.00  8.94           N
ATOM   1379  CA  THR A 168       5.948   5.765  61.571  1.00 10.05           C
ATOM   1380  C   THR A 168       6.710   4.489  61.205  1.00  8.98           C
ATOM   1381  O   THR A 168       7.283   4.358  60.118  1.00  8.78           O
ATOM   1382  CB  THR A 168       4.454   5.467  61.585  1.00 13.33           C
ATOM   1383  OG1 THR A 168       4.122   4.698  60.437  1.00 14.97           O
ATOM   1384  CG2 THR A 168       3.623   6.744  61.639  1.00 13.12           C
ATOM   1385  H   THR A 168       5.887   6.864  59.918  1.00 10.73           H
ATOM   1386  HA  THR A 168       6.208   6.012  62.483  1.00 12.06           H
ATOM   1387  HB  THR A 168       4.248   4.947  62.377  1.00 15.99           H
ATOM   1388  HG1 THR A 168       4.310   5.115  59.757  1.00 17.97           H
ATOM   1389 HG21 THR A 168       2.688   6.527  61.646  1.00 15.75           H
ATOM   1390 HG22 THR A 168       3.835   7.239  62.434  1.00 15.75           H
ATOM   1391 HG23 THR A 168       3.811   7.290  60.872  1.00 15.75           H
ATOM   1392  N   VAL A 169       6.695   3.541  62.122  1.00  7.95           N
ATOM   1393  CA  VAL A 169       7.330   2.254  61.874  1.00  8.30           C
ATOM   1394  C   VAL A 169       6.739   1.580  60.632  1.00  9.46           C
ATOM   1395  O   VAL A 169       7.452   0.892  59.892  1.00 11.95           O
ATOM   1396  CB  VAL A 169       7.198   1.326  63.101  1.00  8.66           C
ATOM   1397  CG1 VAL A 169       7.800  -0.049  62.802  1.00 11.18           C
ATOM   1398  CG2 VAL A 169       7.864   1.949  64.324  1.00  8.86           C
ATOM   1399  H   VAL A 169       6.326   3.612  62.896  1.00  9.54           H
ATOM   1400  HA  VAL A 169       8.285   2.399  61.710  1.00  9.96           H
ATOM   1401  HB  VAL A 169       6.248   1.202  63.305  1.00 10.39           H
ATOM   1402 HG11 VAL A 169       7.706  -0.606  63.578  1.00 13.41           H
ATOM   1403 HG12 VAL A 169       7.333  -0.439  62.060  1.00 13.41           H
ATOM   1404 HG13 VAL A 169       8.729   0.057  62.585  1.00 13.41           H
ATOM   1405 HG21 VAL A 169       7.768   1.353  65.070  1.00 10.63           H
ATOM   1406 HG22 VAL A 169       8.795   2.090  64.135  1.00 10.63           H
ATOM   1407 HG23 VAL A 169       7.439   2.788  64.518  1.00 10.63           H
ATOM   1408  N   TYR A 169A      5.447   1.801  60.403  1.00  9.11           N
ATOM   1409  CA  TYR A 169A      4.688   1.058  59.411  1.00  9.92           C
ATOM   1410  C   TYR A 169A      4.517   1.753  58.046  1.00 12.03           C
ATOM   1411  O   TYR A 169A      4.065   1.114  57.084  1.00 16.84           O
ATOM   1412  CB  TYR A 169A      3.309   0.707  59.998  1.00  8.97           C
ATOM   1413  CG  TYR A 169A      3.373   0.261  61.450  1.00  8.00           C
ATOM   1414  CD1 TYR A 169A      4.109  -0.850  61.826  1.00  9.60           C
ATOM   1415  CD2 TYR A 169A      2.698   0.955  62.443  1.00  7.56           C
ATOM   1416  CE1 TYR A 169A      4.174  -1.250  63.137  1.00  9.08           C
ATOM   1417  CE2 TYR A 169A      2.763   0.559  63.766  1.00  7.35           C
ATOM   1418  CZ  TYR A 169A      3.508  -0.545  64.101  1.00  8.53           C
ATOM   1419  OH  TYR A 169A      3.600  -0.945  65.407  1.00  9.36           O
ATOM   1420  H   TYR A 169A      4.981   2.391  60.820  1.00 10.93           H
ATOM   1421  HA  TYR A 169A      5.155   0.212  59.244  1.00 11.91           H
ATOM   1422  HB2 TYR A 169A      2.738   1.489  59.950  1.00 10.77           H
ATOM   1423  HB3 TYR A 169A      2.922  -0.017  59.480  1.00 10.77           H
ATOM   1424  HD1 TYR A 169A      4.570  -1.332  61.179  1.00 11.51           H
ATOM   1425  HD2 TYR A 169A      2.199   1.707  62.216  1.00  9.08           H
ATOM   1426  HE1 TYR A 169A      4.681  -1.994  63.371  1.00 10.89           H
ATOM   1427  HE2 TYR A 169A      2.312   1.038  64.423  1.00  8.82           H
ATOM   1428  HH  TYR A 169A      2.855  -1.128  65.697  1.00 11.23           H
ATOM   1429  N   ASN A 170       4.876   3.028  57.933  1.00 11.41           N
ATOM   1430  CA  ASN A 170       4.679   3.766  56.669  1.00 13.29           C
ATOM   1431  C   ASN A 170       5.986   4.384  56.169  1.00 14.04           C
ATOM   1432  O   ASN A 170       5.994   5.157  55.198  1.00 17.97           O
ATOM   1433  CB  ASN A 170       3.632   4.896  56.817  1.00 14.63           C
ATOM   1434  CG  ASN A 170       4.151   6.084  57.657  1.00 16.97           C
ATOM   1435  OD1 ASN A 170       5.024   5.899  58.493  1.00 20.55           O
ATOM   1436  ND2 ASN A 170       3.597   7.289  57.451  1.00 14.67           N
ATOM   1437  H   ASN A 170       5.234   3.493  58.562  1.00 13.69           H
ATOM   1438  HA  ASN A 170       4.357   3.143  55.984  1.00 15.95           H
ATOM   1439  HB2 ASN A 170       3.400   5.229  55.936  1.00 17.56           H
ATOM   1440  HB3 ASN A 170       2.843   4.540  57.256  1.00 17.56           H
ATOM   1441 HD21 ASN A 170       3.866   7.968  57.904  1.00 17.60           H
ATOM   1442 HD22 ASN A 170       2.974   7.381  56.867  1.00 17.60           H
ATOM   1443  N   SER A 171       7.091   4.093  56.836  1.00 10.80           N
ATOM   1444  CA  SER A 171       8.361   4.695  56.437  1.00 11.57           C
ATOM   1445  C   SER A 171       9.156   3.750  55.543  1.00 11.98           C
ATOM   1446  O   SER A 171       9.269   2.564  55.830  1.00 13.71           O
ATOM   1447  CB  SER A 171       9.191   5.069  57.661  1.00 11.45           C
ATOM   1448  OG  SER A 171       8.553   6.091  58.424  1.00 12.33           O
ATOM   1449  H   SER A 171       7.138   3.562  57.511  1.00 12.96           H
ATOM   1450  HA  SER A 171       8.182   5.514  55.929  1.00 13.88           H
ATOM   1451  HB2 SER A 171       9.302   4.283  58.218  1.00 13.74           H
ATOM   1452  HB3 SER A 171      10.058   5.391  57.367  1.00 13.74           H
ATOM   1453  HG  SER A 171       9.010   6.280  59.077  1.00 14.79           H
ATOM   1454  N   ARG A 172       9.694   4.296  54.458  1.00  9.74           N
ATOM   1455  CA  ARG A 172      10.526   3.544  53.522  1.00  9.46           C
ATOM   1456  C   ARG A 172      11.968   3.855  53.775  1.00  8.60           C
ATOM   1457  O   ARG A 172      12.341   5.023  53.793  1.00  9.63           O
ATOM   1458  CB  ARG A 172      10.179   3.927  52.082  1.00 10.15           C
ATOM   1459  CG  ARG A 172      11.008   3.198  51.053  1.00 13.07           C
ATOM   1460  CD  ARG A 172      10.343   3.279  49.705  1.00 15.64           C
ATOM   1461  NE  ARG A 172      10.356   4.620  49.136  1.00 17.59           N
ATOM   1462  CZ  ARG A 172       9.388   5.148  48.376  1.00 18.86           C
ATOM   1463  NH1 ARG A 172       8.289   4.470  48.085  1.00 19.60           N
ATOM   1464  NH2 ARG A 172       9.527   6.371  47.882  1.00 18.38           N
ATOM   1465  H   ARG A 172       9.589   5.120  54.236  1.00 11.68           H
ATOM   1466  HA  ARG A 172      10.380   2.582  53.641  1.00 11.36           H
ATOM   1467  HB2 ARG A 172       9.247   3.716  51.917  1.00 12.18           H
ATOM   1468  HB3 ARG A 172      10.329   4.878  51.965  1.00 12.18           H
ATOM   1469  HG2 ARG A 172      11.884   3.610  50.991  1.00 15.69           H
ATOM   1470  HG3 ARG A 172      11.088   2.264  51.302  1.00 15.69           H
ATOM   1471  HD2 ARG A 172      10.808   2.689  49.090  1.00 18.77           H
ATOM   1472  HD3 ARG A 172       9.418   3.001  49.793  1.00 18.77           H
ATOM   1473  HE  ARG A 172      11.042   5.113  49.301  1.00 21.11           H
ATOM   1474 HH11 ARG A 172       8.184   3.671  48.386  1.00 23.52           H
ATOM   1475 HH12 ARG A 172       7.679   4.829  47.597  1.00 23.52           H
ATOM   1476 HH21 ARG A 172      10.231   6.830  48.064  1.00 22.06           H
ATOM   1477 HH22 ARG A 172       8.901   6.715  47.404  1.00 22.06           H
ATOM   1478  N   VAL A 173      12.785   2.827  53.979  1.00  8.83           N
ATOM   1479  CA  VAL A 173      14.213   3.046  54.193  1.00  8.57           C
ATOM   1480  C   VAL A 173      14.910   3.185  52.834  1.00  8.62           C
ATOM   1481  O   VAL A 173      14.830   2.305  51.975  1.00 11.45           O
ATOM   1482  CB  VAL A 173      14.854   1.903  54.971  1.00  9.55           C
ATOM   1483  CG1 VAL A 173      16.339   2.185  55.163  1.00 10.87           C
ATOM   1484  CG2 VAL A 173      14.191   1.736  56.315  1.00 11.97           C
ATOM   1485  H   VAL A 173      12.542   2.002  53.999  1.00 10.60           H
ATOM   1486  HA  VAL A 173      14.345   3.876  54.697  1.00 10.28           H
ATOM   1487  HB  VAL A 173      14.757   1.068  54.468  1.00 11.47           H
ATOM   1488 HG11 VAL A 173      16.733   1.459  55.653  1.00 13.05           H
ATOM   1489 HG12 VAL A 173      16.756   2.262  54.302  1.00 13.05           H
ATOM   1490 HG13 VAL A 173      16.440   3.004  55.652  1.00 13.05           H
ATOM   1491 HG21 VAL A 173      14.612   1.012  56.783  1.00 14.36           H
ATOM   1492 HG22 VAL A 173      14.288   2.550  56.814  1.00 14.36           H
ATOM   1493 HG23 VAL A 173      13.260   1.543  56.181  1.00 14.36           H
ATOM   1494  N   GLU A 174      15.557   4.325  52.633  1.00  9.63           N
ATOM   1495  CA  GLU A 174      16.270   4.597  51.396  1.00  9.30           C
ATOM   1496  C   GLU A 174      17.721   4.124  51.407  1.00  9.71           C
ATOM   1497  O   GLU A 174      18.263   3.738  50.362  1.00 11.48           O
ATOM   1498  CB  GLU A 174      16.223   6.102  51.092  1.00 10.31           C
ATOM   1499  CG  GLU A 174      14.797   6.680  51.073  1.00 12.62           C
ATOM   1500  CD  GLU A 174      13.907   6.171  49.937  1.00 15.23           C
ATOM   1501  OE1 GLU A 174      14.405   5.480  49.017  1.00 16.77           O
ATOM   1502  OE2 GLU A 174      12.693   6.467  49.960  1.00 16.29           O
ATOM   1503  H   GLU A 174      15.599   4.964  53.207  1.00 11.55           H
ATOM   1504  HA  GLU A 174      15.813   4.132  50.664  1.00 11.16           H
ATOM   1505  HB2 GLU A 174      16.726   6.575  51.774  1.00 12.37           H
ATOM   1506  HB3 GLU A 174      16.619   6.259  50.221  1.00 12.37           H
ATOM   1507  HG2 GLU A 174      14.362   6.453  51.909  1.00 15.14           H
ATOM   1508  HG3 GLU A 174      14.857   7.644  50.988  1.00 15.14           H
ATOM   1509  N   CYS A 175      18.363   4.196  52.569  1.00  7.73           N
ATOM   1510  CA  CYS A 175      19.736   3.726  52.724  1.00  7.84           C
ATOM   1511  C   CYS A 175      20.111   3.831  54.199  1.00  7.33           C
ATOM   1512  O   CYS A 175      19.364   4.401  54.994  1.00  9.40           O
ATOM   1513  CB  CYS A 175      20.719   4.480  51.812  1.00 10.24           C
ATOM   1514  SG  CYS A 175      20.623   6.281  51.733  1.00 13.24           S
ATOM   1515  H   CYS A 175      18.021   4.516  53.290  1.00  9.27           H
ATOM   1516  HA  CYS A 175      19.772   2.779  52.477  1.00  9.41           H
ATOM   1517  HB2 CYS A 175      21.619   4.261  52.102  1.00 12.29           H
ATOM   1518  HB3 CYS A 175      20.593   4.154  50.907  1.00 12.29           H
ATOM   1519  N   ILE A 176      21.243   3.257  54.567  1.00  8.66           N
ATOM   1520  CA  ILE A 176      21.657   3.187  55.976  1.00  7.82           C
ATOM   1521  C   ILE A 176      22.796   4.150  56.273  1.00  8.98           C
ATOM   1522  O   ILE A 176      23.787   4.176  55.560  1.00 10.33           O
ATOM   1523  CB  ILE A 176      22.129   1.747  56.336  1.00  9.09           C
ATOM   1524  CG1 ILE A 176      21.046   0.722  55.970  1.00 10.31           C
ATOM   1525  CG2 ILE A 176      22.525   1.624  57.845  1.00  8.29           C
ATOM   1526  CD1 ILE A 176      19.720   0.920  56.719  1.00 10.24           C
ATOM   1527  H   ILE A 176      21.801   2.895  54.021  1.00 10.39           H
ATOM   1528  HA  ILE A 176      20.897   3.418  56.551  1.00  9.38           H
ATOM   1529  HB  ILE A 176      22.916   1.551  55.805  1.00 10.91           H
ATOM   1530 HG12 ILE A 176      20.862   0.788  55.020  1.00 12.38           H
ATOM   1531 HG13 ILE A 176      21.375  -0.167  56.179  1.00 12.38           H
ATOM   1532 HG21 ILE A 176      22.808   0.724  58.021  1.00  9.95           H
ATOM   1533 HG22 ILE A 176      23.242   2.235  58.030  1.00  9.95           H
ATOM   1534 HG23 ILE A 176      21.762   1.840  58.387  1.00  9.95           H
ATOM   1535 HD11 ILE A 176      19.099   0.244  56.437  1.00 12.28           H
ATOM   1536 HD12 ILE A 176      19.881   0.845  57.662  1.00 12.28           H
ATOM   1537 HD13 ILE A 176      19.373   1.791  56.513  1.00 12.28           H
ATOM   1538  N   GLY A 177      22.656   4.941  57.336  1.00  8.37           N
ATOM   1539  CA  GLY A 177      23.706   5.864  57.726  1.00  9.07           C
ATOM   1540  C   GLY A 177      23.202   7.051  58.512  1.00  8.47           C
ATOM   1541  O   GLY A 177      22.017   7.139  58.856  1.00  9.06           O
ATOM   1542  H   GLY A 177      21.962   4.959  57.843  1.00 10.04           H
ATOM   1543  HA2 GLY A 177      24.358   5.394  58.270  1.00 10.89           H
ATOM   1544  HA3 GLY A 177      24.153   6.193  56.931  1.00 10.89           H
ATOM   1545  N   TRP A 178      24.112   7.983  58.769  1.00  8.62           N
ATOM   1546  CA  TRP A 178      23.857   9.082  59.698  1.00  8.42           C
ATOM   1547  C   TRP A 178      24.087  10.459  59.066  1.00  8.86           C
ATOM   1548  O   TRP A 178      24.145  11.459  59.763  1.00  9.16           O
ATOM   1549  CB  TRP A 178      24.658   8.919  61.003  1.00  8.13           C
ATOM   1550  CG  TRP A 178      26.083   8.455  60.866  1.00  8.32           C
ATOM   1551  CD1 TRP A 178      26.594   7.268  61.319  1.00  8.99           C
ATOM   1552  CD2 TRP A 178      27.178   9.156  60.263  1.00  8.95           C
ATOM   1553  NE1 TRP A 178      27.939   7.186  61.029  1.00  9.04           N
ATOM   1554  CE2 TRP A 178      28.319   8.332  60.376  1.00  8.96           C
ATOM   1555  CE3 TRP A 178      27.309  10.404  59.628  1.00  9.84           C
ATOM   1556  CZ2 TRP A 178      29.576   8.716  59.891  1.00  9.82           C
ATOM   1557  CZ3 TRP A 178      28.553  10.772  59.139  1.00 10.87           C
ATOM   1558  CH2 TRP A 178      29.670   9.929  59.274  1.00 10.47           C
ATOM   1559  H   TRP A 178      24.895   8.004  58.413  1.00 10.35           H
ATOM   1560  HA  TRP A 178      22.910   9.044  59.946  1.00 10.10           H
ATOM   1561  HB2 TRP A 178      24.678   9.777  61.456  1.00  9.75           H
ATOM   1562  HB3 TRP A 178      24.199   8.273  61.562  1.00  9.75           H
ATOM   1563  HD1 TRP A 178      26.103   6.612  61.759  1.00 10.79           H
ATOM   1564  HE1 TRP A 178      28.454   6.524  61.222  1.00 10.85           H
ATOM   1565  HE3 TRP A 178      26.576  10.968  59.534  1.00 11.81           H
ATOM   1566  HZ2 TRP A 178      30.315   8.158  59.973  1.00 11.79           H
ATOM   1567  HZ3 TRP A 178      28.652  11.596  58.719  1.00 13.05           H
ATOM   1568  HH2 TRP A 178      30.492  10.206  58.938  1.00 12.57           H
ATOM   1569  N   SER A 179      24.182  10.484  57.735  1.00  8.42           N
ATOM   1570  CA  SER A 179      24.251  11.715  56.954  1.00  8.58           C
ATOM   1571  C   SER A 179      23.719  11.378  55.564  1.00  9.68           C
ATOM   1572  O   SER A 179      24.031  10.302  55.033  1.00  9.88           O
ATOM   1573  CB  SER A 179      25.692  12.251  56.849  1.00  8.85           C
ATOM   1574  OG  SER A 179      25.727  13.479  56.120  1.00  8.86           O
ATOM   1575  H   SER A 179      24.208   9.775  57.249  1.00 10.11           H
ATOM   1576  HA  SER A 179      23.682  12.403  57.357  1.00 10.30           H
ATOM   1577  HB2 SER A 179      26.037  12.404  57.742  1.00 10.62           H
ATOM   1578  HB3 SER A 179      26.240  11.595  56.389  1.00 10.62           H
ATOM   1579  HG  SER A 179      24.970  13.687  55.883  1.00 10.64           H
ATOM   1580  N   SER A 180      22.932  12.276  54.967  1.00  8.10           N
ATOM   1581  CA  SER A 180      22.303  11.939  53.697  1.00  8.66           C
ATOM   1582  C   SER A 180      21.980  13.098  52.781  1.00  7.93           C
ATOM   1583  O   SER A 180      21.985  14.276  53.182  1.00  9.31           O
ATOM   1584  CB  SER A 180      21.001  11.166  53.949  1.00  8.70           C
ATOM   1585  OG  SER A 180      19.876  12.027  54.149  1.00  9.72           O
ATOM   1586  H   SER A 180      22.753  13.062  55.268  1.00  9.71           H
ATOM   1587  HA  SER A 180      22.906  11.342  53.207  1.00 10.39           H
ATOM   1588  HB2 SER A 180      20.824  10.600  53.182  1.00 10.45           H
ATOM   1589  HB3 SER A 180      21.115  10.617  54.741  1.00 10.45           H
ATOM   1590  HG  SER A 180      20.110  12.811  54.097  1.00 11.67           H
ATOM   1591  N   THR A 181      21.695  12.725  51.536  1.00  8.30           N
ATOM   1592  CA  THR A 181      21.023  13.589  50.583  1.00  8.87           C
ATOM   1593  C   THR A 181      20.252  12.679  49.632  1.00  9.32           C
ATOM   1594  O   THR A 181      20.447  11.464  49.644  1.00  9.12           O
ATOM   1595  CB  THR A 181      22.000  14.532  49.808  1.00  9.51           C
ATOM   1596  OG1 THR A 181      21.244  15.418  48.974  1.00 10.56           O
ATOM   1597  CG2 THR A 181      22.964  13.760  48.952  1.00 10.06           C
ATOM   1598  H   THR A 181      21.890  11.951  51.215  1.00  9.96           H
ATOM   1599  HA  THR A 181      20.375  14.149  51.060  1.00 10.65           H
ATOM   1600  HB  THR A 181      22.512  15.053  50.445  1.00 11.41           H
ATOM   1601  HG1 THR A 181      20.738  15.872  49.434  1.00 12.67           H
ATOM   1602 HG21 THR A 181      23.549  14.365  48.490  1.00 12.08           H
ATOM   1603 HG22 THR A 181      23.491  13.173  49.499  1.00 12.08           H
ATOM   1604 HG23 THR A 181      22.483  13.236  48.307  1.00 12.08           H
ATOM   1605  N   SER A 182      19.377  13.265  48.826  1.00  8.15           N
ATOM   1606  CA  SER A 182      18.559  12.496  47.890  1.00  7.65           C
ATOM   1607  C   SER A 182      17.955  13.467  46.877  1.00  7.58           C
ATOM   1608  O   SER A 182      17.664  14.607  47.216  1.00  8.53           O
ATOM   1609  CB  SER A 182      17.450  11.753  48.640  1.00  7.33           C
ATOM   1610  OG  SER A 182      16.723  10.870  47.792  1.00  8.05           O
ATOM   1611  H   SER A 182      19.235  14.113  48.799  1.00  9.78           H
ATOM   1612  HA  SER A 182      19.116  11.844  47.416  1.00  9.18           H
ATOM   1613  HB2 SER A 182      17.851  11.235  49.356  1.00  8.80           H
ATOM   1614  HB3 SER A 182      16.835  12.404  49.012  1.00  8.80           H
ATOM   1615  HG  SER A 182      16.138  10.488  48.221  1.00  9.67           H
ATOM   1616  N   CYS A 183      17.769  13.005  45.637  1.00  7.62           N
ATOM   1617  CA  CYS A 183      17.122  13.817  44.604  1.00  8.51           C
ATOM   1618  C   CYS A 183      16.708  12.938  43.438  1.00  9.02           C
ATOM   1619  O   CYS A 183      17.302  11.904  43.188  1.00  9.26           O
ATOM   1620  CB  CYS A 183      18.021  14.986  44.124  1.00 10.02           C
ATOM   1621  SG  CYS A 183      19.741  14.605  43.696  1.00 10.21           S
ATOM   1622  H   CYS A 183      18.008  12.223  45.369  1.00  9.14           H
ATOM   1623  HA  CYS A 183      16.307  14.208  44.982  1.00 10.21           H
ATOM   1624  HB2 CYS A 183      17.612  15.373  43.334  1.00 12.03           H
ATOM   1625  HB3 CYS A 183      18.045  15.653  44.828  1.00 12.03           H
ATOM   1626  N   HIS A 184      15.655  13.356  42.752  1.00  8.83           N
ATOM   1627  CA  HIS A 184      15.163  12.664  41.574  1.00  8.11           C
ATOM   1628  C   HIS A 184      15.670  13.393  40.342  1.00  9.10           C
ATOM   1629  O   HIS A 184      15.681  14.622  40.308  1.00 10.38           O
ATOM   1630  CB  HIS A 184      13.634  12.660  41.606  1.00  8.06           C
ATOM   1631  CG  HIS A 184      13.014  11.573  40.788  1.00  9.17           C
ATOM   1632  ND1 HIS A 184      12.967  11.609  39.417  1.00  9.25           N
ATOM   1633  CD2 HIS A 184      12.369  10.445  41.167  1.00  9.49           C
ATOM   1634  CE1 HIS A 184      12.336  10.531  38.975  1.00 10.42           C
ATOM   1635  NE2 HIS A 184      11.952   9.812  40.020  1.00  9.44           N
ATOM   1636  H   HIS A 184      15.198  14.056  42.956  1.00 10.60           H
ATOM   1637  HA  HIS A 184      15.490  11.740  41.561  1.00  9.73           H
ATOM   1638  HB2 HIS A 184      13.341  12.544  42.523  1.00  9.67           H
ATOM   1639  HB3 HIS A 184      13.313  13.509  41.263  1.00  9.67           H
ATOM   1640  HD2 HIS A 184      12.231  10.154  42.040  1.00 11.39           H
ATOM   1641  HE1 HIS A 184      12.180  10.320  38.082  1.00 12.50           H
ATOM   1642  HE2 HIS A 184      11.530   9.063  39.986  1.00 11.33           H
ATOM   1643  N   ASP A 185      16.113  12.644  39.334  1.00  8.64           N
ATOM   1644  CA  ASP A 185      16.665  13.262  38.126  1.00  8.09           C
ATOM   1645  C   ASP A 185      15.665  13.358  36.980  1.00 10.20           C
ATOM   1646  O   ASP A 185      16.022  13.775  35.879  1.00 10.22           O
ATOM   1647  CB  ASP A 185      17.970  12.557  37.696  1.00  8.93           C
ATOM   1648  CG  ASP A 185      17.768  11.126  37.218  1.00  9.52           C
ATOM   1649  OD1 ASP A 185      16.618  10.736  36.950  1.00  9.19           O
ATOM   1650  OD2 ASP A 185      18.790  10.389  37.084  1.00  9.94           O
ATOM   1651  H   ASP A 185      16.105  11.784  39.321  1.00 10.37           H
ATOM   1652  HA  ASP A 185      16.911  14.183  38.356  1.00  9.71           H
ATOM   1653  HB2 ASP A 185      18.372  13.058  36.969  1.00 10.72           H
ATOM   1654  HB3 ASP A 185      18.577  12.533  38.453  1.00 10.72           H
ATOM   1655  N   GLY A 186      14.413  13.000  37.264  1.00  9.87           N
ATOM   1656  CA  GLY A 186      13.376  12.933  36.252  1.00  9.75           C
ATOM   1657  C   GLY A 186      13.069  11.529  35.775  1.00 10.31           C
ATOM   1658  O   GLY A 186      11.938  11.252  35.347  1.00 11.58           O
ATOM   1659  H   GLY A 186      14.140  12.788  38.052  1.00 11.84           H
ATOM   1660  HA2 GLY A 186      12.559  13.316  36.608  1.00 11.70           H
ATOM   1661  HA3 GLY A 186      13.648  13.460  35.484  1.00 11.70           H
ATOM   1662  N   LYS A 187      14.073  10.650  35.818  1.00  8.81           N
ATOM   1663  CA  LYS A 187      13.875   9.232  35.502  1.00  9.07           C
ATOM   1664  C   LYS A 187      13.711   8.409  36.781  1.00  9.57           C
ATOM   1665  O   LYS A 187      12.763   7.635  36.925  1.00 11.08           O
ATOM   1666  CB  LYS A 187      15.044   8.694  34.676  1.00 10.87           C
ATOM   1667  CG  LYS A 187      15.198   9.335  33.300  1.00 11.84           C
ATOM   1668  CD  LYS A 187      16.196   8.562  32.464  1.00 13.78           C
ATOM   1669  CE  LYS A 187      16.504   9.280  31.171  1.00 15.94           C
ATOM   1670  NZ  LYS A 187      17.338   8.443  30.267  1.00 18.52           N
ATOM   1671  H   LYS A 187      14.882  10.850  36.029  1.00 10.57           H
ATOM   1672  HA  LYS A 187      13.058   9.134  34.971  1.00 10.88           H
ATOM   1673  HB2 LYS A 187      15.866   8.848  35.166  1.00 13.04           H
ATOM   1674  HB3 LYS A 187      14.916   7.741  34.544  1.00 13.04           H
ATOM   1675  HG2 LYS A 187      14.343   9.327  32.842  1.00 14.21           H
ATOM   1676  HG3 LYS A 187      15.520  10.244  33.401  1.00 14.21           H
ATOM   1677  HD2 LYS A 187      17.023   8.464  32.962  1.00 16.53           H
ATOM   1678  HD3 LYS A 187      15.828   7.691  32.249  1.00 16.53           H
ATOM   1679  HE2 LYS A 187      15.673   9.486  30.714  1.00 19.12           H
ATOM   1680  HE3 LYS A 187      16.991  10.096  31.366  1.00 19.12           H
ATOM   1681  HZ1 LYS A 187      18.109   8.242  30.663  1.00 22.22           H
ATOM   1682  HZ2 LYS A 187      16.910   7.688  30.070  1.00 22.22           H
ATOM   1683  HZ3 LYS A 187      17.507   8.884  29.513  1.00 22.22           H
ATOM   1684  N   THR A 188      14.641   8.574  37.713  1.00  9.22           N
ATOM   1685  CA  THR A 188      14.563   7.884  38.992  1.00  9.10           C
ATOM   1686  C   THR A 188      15.365   8.660  40.035  1.00  8.26           C
ATOM   1687  O   THR A 188      15.896   9.741  39.756  1.00  8.48           O
ATOM   1688  CB  THR A 188      15.040   6.409  38.876  1.00 11.33           C
ATOM   1689  OG1 THR A 188      14.730   5.690  40.071  1.00 11.10           O
ATOM   1690  CG2 THR A 188      16.524   6.306  38.591  1.00 11.40           C
ATOM   1691  H   THR A 188      15.330   9.082  37.628  1.00 11.06           H
ATOM   1692  HA  THR A 188      13.628   7.872  39.285  1.00 10.92           H
ATOM   1693  HB  THR A 188      14.571   5.991  38.137  1.00 13.59           H
ATOM   1694  HG1 THR A 188      14.983   4.913  40.005  1.00 13.32           H
ATOM   1695 HG21 THR A 188      16.782   5.384  38.526  1.00 13.68           H
ATOM   1696 HG22 THR A 188      16.730   6.747  37.764  1.00 13.68           H
ATOM   1697 HG23 THR A 188      17.023   6.721  39.298  1.00 13.68           H
ATOM   1698  N   ARG A 189      15.432   8.114  41.242  1.00  8.27           N
ATOM   1699  CA  ARG A 189      15.966   8.830  42.399  1.00  7.68           C
ATOM   1700  C   ARG A 189      17.349   8.320  42.787  1.00  8.46           C
ATOM   1701  O   ARG A 189      17.617   7.117  42.756  1.00  9.84           O
ATOM   1702  CB  ARG A 189      15.002   8.738  43.597  1.00  8.02           C
ATOM   1703  CG  ARG A 189      15.517   9.318  44.917  1.00  8.08           C
ATOM   1704  CD  ARG A 189      14.359   9.560  45.892  1.00  6.85           C
ATOM   1705  NE  ARG A 189      13.484  10.658  45.474  1.00  7.88           N
ATOM   1706  CZ  ARG A 189      13.701  11.951  45.741  1.00  8.21           C
ATOM   1707  NH1 ARG A 189      14.765  12.331  46.448  1.00  8.35           N
ATOM   1708  NH2 ARG A 189      12.842  12.870  45.307  1.00  8.97           N
ATOM   1709  H   ARG A 189      15.170   7.315  41.422  1.00  9.92           H
ATOM   1710  HA  ARG A 189      16.055   9.777  42.164  1.00  9.22           H
ATOM   1711  HB2 ARG A 189      14.187   9.213  43.371  1.00  9.62           H
ATOM   1712  HB3 ARG A 189      14.797   7.803  43.753  1.00  9.62           H
ATOM   1713  HG2 ARG A 189      16.136   8.692  45.324  1.00  9.69           H
ATOM   1714  HG3 ARG A 189      15.957  10.165  44.746  1.00  9.69           H
ATOM   1715  HD2 ARG A 189      13.822   8.755  45.951  1.00  8.22           H
ATOM   1716  HD3 ARG A 189      14.722   9.781  46.764  1.00  8.22           H
ATOM   1717  HE  ARG A 189      12.779  10.457  45.024  1.00  9.46           H
ATOM   1718 HH11 ARG A 189      15.325  11.743  46.732  1.00 10.02           H
ATOM   1719 HH12 ARG A 189      14.893  13.164  46.617  1.00 10.02           H
ATOM   1720 HH21 ARG A 189      12.152  12.632  44.853  1.00 10.76           H
ATOM   1721 HH22 ARG A 189      12.977  13.701  45.482  1.00 10.76           H
ATOM   1722  N   MET A 190      18.219   9.270  43.130  1.00  8.13           N
ATOM   1723  CA  MET A 190      19.516   8.980  43.732  1.00  8.17           C
ATOM   1724  C   MET A 190      19.423   9.281  45.210  1.00  8.39           C
ATOM   1725  O   MET A 190      18.935  10.341  45.594  1.00  8.81           O
ATOM   1726  CB  MET A 190      20.605   9.877  43.130  1.00  8.30           C
ATOM   1727  CG  MET A 190      21.971   9.678  43.764  1.00  8.37           C
ATOM   1728  SD  MET A 190      23.283  10.687  43.054  1.00  9.61           S
ATOM   1729  CE  MET A 190      22.829  12.316  43.625  1.00  8.47           C
ATOM   1730  H   MET A 190      18.074  10.110  43.019  1.00  9.75           H
ATOM   1731  HA  MET A 190      19.755   8.040  43.590  1.00  9.80           H
ATOM   1732  HB2 MET A 190      20.685   9.681  42.183  1.00  9.96           H
ATOM   1733  HB3 MET A 190      20.351  10.805  43.254  1.00  9.96           H
ATOM   1734  HG2 MET A 190      21.909   9.898  44.707  1.00 10.05           H
ATOM   1735  HG3 MET A 190      22.227   8.748  43.662  1.00 10.05           H
ATOM   1736  HE1 MET A 190      23.472  12.951  43.300  1.00 10.16           H
ATOM   1737  HE2 MET A 190      21.956  12.532  43.289  1.00 10.16           H
ATOM   1738  HE3 MET A 190      22.821  12.319  44.585  1.00 10.16           H
ATOM   1739  N   SER A 191      19.876   8.348  46.041  1.00  8.89           N
ATOM   1740  CA  SER A 191      19.974   8.615  47.471  1.00  8.53           C
ATOM   1741  C   SER A 191      21.369   8.280  47.962  1.00  8.37           C
ATOM   1742  O   SER A 191      21.978   7.311  47.517  1.00  9.60           O
ATOM   1743  CB  SER A 191      18.929   7.828  48.274  1.00  9.55           C
ATOM   1744  OG  SER A 191      17.598   8.245  47.979  1.00  9.92           O
ATOM   1745  H   SER A 191      20.131   7.561  45.806  1.00 10.67           H
ATOM   1746  HA  SER A 191      19.819   9.570  47.628  1.00 10.23           H
ATOM   1747  HB2 SER A 191      19.015   6.886  48.058  1.00 11.45           H
ATOM   1748  HB3 SER A 191      19.096   7.964  49.220  1.00 11.45           H
ATOM   1749  HG  SER A 191      17.063   7.808  48.421  1.00 11.90           H
ATOM   1750  N   ILE A 192      21.871   9.089  48.881  1.00  8.18           N
ATOM   1751  CA  ILE A 192      23.227   8.922  49.399  1.00  7.99           C
ATOM   1752  C   ILE A 192      23.175   8.893  50.914  1.00  7.57           C
ATOM   1753  O   ILE A 192      22.555   9.769  51.535  1.00  8.00           O
ATOM   1754  CB  ILE A 192      24.159  10.086  48.939  1.00  8.80           C
ATOM   1755  CG1 ILE A 192      24.192  10.134  47.407  1.00  9.25           C
ATOM   1756  CG2 ILE A 192      25.575   9.896  49.530  1.00 10.01           C
ATOM   1757  CD1 ILE A 192      25.067  11.225  46.810  1.00 10.42           C
ATOM   1758  H   ILE A 192      21.445   9.752  49.226  1.00  9.81           H
ATOM   1759  HA  ILE A 192      23.601   8.074  49.080  1.00  9.59           H
ATOM   1760  HB  ILE A 192      23.795  10.923  49.268  1.00 10.55           H
ATOM   1761 HG12 ILE A 192      24.523   9.283  47.080  1.00 11.11           H
ATOM   1762 HG13 ILE A 192      23.289  10.276  47.084  1.00 11.11           H
ATOM   1763 HG21 ILE A 192      25.516   9.894  50.488  1.00 12.01           H
ATOM   1764 HG22 ILE A 192      25.933   9.060  49.222  1.00 12.01           H
ATOM   1765 HG23 ILE A 192      26.135  10.619  49.238  1.00 12.01           H
ATOM   1766 HD11 ILE A 192      24.746  12.079  47.107  1.00 12.50           H
ATOM   1767 HD12 ILE A 192      25.972  11.094  47.103  1.00 12.50           H
ATOM   1768 HD13 ILE A 192      25.021  11.172  45.853  1.00 12.50           H
ATOM   1769  N   CYS A 193      23.795   7.876  51.499  1.00  8.73           N
ATOM   1770  CA  CYS A 193      23.923   7.766  52.949  1.00  8.58           C
ATOM   1771  C   CYS A 193      25.376   7.505  53.290  1.00  8.34           C
ATOM   1772  O   CYS A 193      26.037   6.712  52.629  1.00  9.32           O
ATOM   1773  CB  CYS A 193      23.101   6.602  53.503  1.00 10.00           C
ATOM   1774  SG  CYS A 193      21.319   6.862  53.591  1.00 13.98           S
ATOM   1775  H   CYS A 193      24.158   7.224  51.070  1.00 10.47           H
ATOM   1776  HA  CYS A 193      23.636   8.599  53.379  1.00 10.30           H
ATOM   1777  HB2 CYS A 193      23.252   5.827  52.940  1.00 12.00           H
ATOM   1778  HB3 CYS A 193      23.410   6.412  54.403  1.00 12.00           H
ATOM   1779  N   ILE A 194      25.852   8.140  54.354  1.00  7.87           N
ATOM   1780  CA  ILE A 194      27.202   7.916  54.849  1.00  8.34           C
ATOM   1781  C   ILE A 194      27.120   7.213  56.186  1.00  8.55           C
ATOM   1782  O   ILE A 194      26.288   7.576  57.021  1.00  9.32           O
ATOM   1783  CB  ILE A 194      27.945   9.248  55.025  1.00  9.34           C
ATOM   1784  CG1 ILE A 194      28.108   9.930  53.660  1.00 10.20           C
ATOM   1785  CG2 ILE A 194      29.318   9.016  55.682  1.00  9.79           C
ATOM   1786  CD1 ILE A 194      28.264  11.443  53.757  1.00 10.99           C
ATOM   1787  H   ILE A 194      25.405   8.715  54.813  1.00  9.44           H
ATOM   1788  HA  ILE A 194      27.700   7.352  54.222  1.00 10.00           H
ATOM   1789  HB  ILE A 194      27.418   9.825  55.601  1.00 11.20           H
ATOM   1790 HG12 ILE A 194      28.899   9.576  53.225  1.00 12.23           H
ATOM   1791 HG13 ILE A 194      27.324   9.745  53.121  1.00 12.23           H
ATOM   1792 HG21 ILE A 194      29.763   9.861  55.782  1.00 11.74           H
ATOM   1793 HG22 ILE A 194      29.187   8.611  56.543  1.00 11.74           H
ATOM   1794 HG23 ILE A 194      29.838   8.436  55.122  1.00 11.74           H
ATOM   1795 HD11 ILE A 194      28.361  11.804  52.872  1.00 13.19           H
ATOM   1796 HD12 ILE A 194      27.483  11.811  54.177  1.00 13.19           H
ATOM   1797 HD13 ILE A 194      29.043  11.644  54.280  1.00 13.19           H
ATOM   1798  N   SER A 195      27.985   6.226  56.404  1.00  8.51           N
ATOM   1799  CA  SER A 195      28.057   5.582  57.719  1.00  8.79           C
ATOM   1800  C   SER A 195      29.491   5.304  58.063  1.00 10.07           C
ATOM   1801  O   SER A 195      30.380   5.455  57.219  1.00 10.94           O
ATOM   1802  CB  SER A 195      27.258   4.267  57.743  1.00  9.60           C
ATOM   1803  OG  SER A 195      27.932   3.204  57.066  1.00  9.79           O
ATOM   1804  H   SER A 195      28.533   5.913  55.820  1.00 10.21           H
ATOM   1805  HA  SER A 195      27.685   6.183  58.398  1.00 10.55           H
ATOM   1806  HB2 SER A 195      27.117   4.006  58.667  1.00 11.53           H
ATOM   1807  HB3 SER A 195      26.402   4.416  57.312  1.00 11.53           H
ATOM   1808  HG  SER A 195      28.648   3.471  56.769  1.00 11.75           H
ATOM   1809  N   GLY A 196      29.699   4.877  59.306  1.00  9.44           N
ATOM   1810  CA  GLY A 196      30.992   4.438  59.782  1.00  9.24           C
ATOM   1811  C   GLY A 196      31.411   5.156  61.045  1.00  9.39           C
ATOM   1812  O   GLY A 196      30.745   6.075  61.519  1.00 10.55           O
ATOM   1813  H   GLY A 196      29.084   4.835  59.905  1.00 11.33           H
ATOM   1814  HA2 GLY A 196      30.963   3.485  59.964  1.00 11.09           H
ATOM   1815  HA3 GLY A 196      31.661   4.601  59.098  1.00 11.09           H
ATOM   1816  N   PRO A 197      32.550   4.743  61.590  1.00  9.12           N
ATOM   1817  CA  PRO A 197      33.148   5.476  62.697  1.00  9.47           C
ATOM   1818  C   PRO A 197      33.716   6.796  62.156  1.00 11.21           C
ATOM   1819  O   PRO A 197      33.857   6.997  60.941  1.00 11.56           O
ATOM   1820  CB  PRO A 197      34.262   4.545  63.163  1.00 11.38           C
ATOM   1821  CG  PRO A 197      34.690   3.833  61.919  1.00 11.79           C
ATOM   1822  CD  PRO A 197      33.465   3.738  61.020  1.00  9.63           C
ATOM   1823  HA  PRO A 197      32.504   5.639  63.418  1.00 11.36           H
ATOM   1824  HB2 PRO A 197      34.993   5.065  63.532  1.00 13.66           H
ATOM   1825  HB3 PRO A 197      33.916   3.919  63.817  1.00 13.66           H
ATOM   1826  HG2 PRO A 197      35.391   4.342  61.482  1.00 14.14           H
ATOM   1827  HG3 PRO A 197      35.010   2.947  62.149  1.00 14.14           H
ATOM   1828  HD2 PRO A 197      33.696   3.969  60.107  1.00 11.55           H
ATOM   1829  HD3 PRO A 197      33.072   2.853  61.076  1.00 11.55           H
ATOM   1830  N   ASN A 198      34.036   7.697  63.060  1.00 12.04           N
ATOM   1831  CA  ASN A 198      34.458   9.038  62.675  1.00 13.03           C
ATOM   1832  C   ASN A 198      35.657   9.051  61.737  1.00 12.83           C
ATOM   1833  O   ASN A 198      35.738   9.892  60.844  1.00 13.15           O
ATOM   1834  CB  ASN A 198      34.798   9.855  63.926  1.00 13.80           C
ATOM   1835  CG  ASN A 198      33.587  10.182  64.757  1.00 15.97           C
ATOM   1836  OD1 ASN A 198      32.466   9.856  64.398  1.00 15.66           O
ATOM   1837  ND2 ASN A 198      33.813  10.842  65.882  1.00 18.31           N
ATOM   1838  H   ASN A 198      34.019   7.563  63.909  1.00 14.44           H
ATOM   1839  HA  ASN A 198      33.715   9.484  62.217  1.00 15.63           H
ATOM   1840  HB2 ASN A 198      35.411   9.346  64.478  1.00 16.57           H
ATOM   1841  HB3 ASN A 198      35.210  10.690  63.655  1.00 16.57           H
ATOM   1842 HD21 ASN A 198      34.616  11.058  66.100  1.00 21.97           H
ATOM   1843 HD22 ASN A 198      33.156  11.054  66.395  1.00 21.97           H
ATOM   1844  N   ASN A 199      36.598   8.135  61.953  1.00 13.23           N
ATOM   1845  CA  ASN A 199      37.823   8.101  61.161  1.00 13.83           C
ATOM   1846  C   ASN A 199      37.783   7.133  59.982  1.00 13.99           C
ATOM   1847  O   ASN A 199      38.809   6.893  59.348  1.00 14.97           O
ATOM   1848  CB  ASN A 199      39.046   7.777  62.042  1.00 15.10           C
ATOM   1849  CG  ASN A 199      38.970   6.405  62.676  1.00 16.53           C
ATOM   1850  OD1 ASN A 199      38.067   5.613  62.386  1.00 16.33           O
ATOM   1851  ND2 ASN A 199      39.924   6.115  63.559  1.00 18.31           N
ATOM   1852  H   ASN A 199      36.550   7.521  62.553  1.00 15.88           H
ATOM   1853  HA  ASN A 199      37.966   8.997  60.790  1.00 16.59           H
ATOM   1854  HB2 ASN A 199      39.846   7.809  61.495  1.00 18.12           H
ATOM   1855  HB3 ASN A 199      39.105   8.433  62.754  1.00 18.12           H
ATOM   1856 HD21 ASN A 199      39.930   5.350  63.950  1.00 21.97           H
ATOM   1857 HD22 ASN A 199      40.535   6.694  63.738  1.00 21.97           H
ATOM   1858  N   ASN A 200      36.616   6.592  59.655  1.00 12.73           N
ATOM   1859  CA  ASN A 200      36.584   5.549  58.634  1.00 12.28           C
ATOM   1860  C   ASN A 200      35.215   5.450  57.970  1.00 11.23           C
ATOM   1861  O   ASN A 200      34.740   4.370  57.650  1.00 11.35           O
ATOM   1862  CB  ASN A 200      36.992   4.204  59.238  1.00 12.33           C
ATOM   1863  CG  ASN A 200      38.142   3.546  58.501  1.00 13.09           C
ATOM   1864  OD1 ASN A 200      38.545   3.983  57.416  1.00 13.07           O
ATOM   1865  ND2 ASN A 200      38.651   2.460  59.071  1.00 13.50           N
ATOM   1866  H   ASN A 200      35.854   6.800  59.994  1.00 15.28           H
ATOM   1867  HA  ASN A 200      37.237   5.772  57.937  1.00 14.73           H
ATOM   1868  HB2 ASN A 200      37.266   4.342  60.158  1.00 14.80           H
ATOM   1869  HB3 ASN A 200      36.232   3.601  59.206  1.00 14.80           H
ATOM   1870 HD21 ASN A 200      38.556   2.333  59.917  1.00 16.20           H
ATOM   1871  N   ALA A 201      34.601   6.603  57.731  1.00 10.71           N
ATOM   1872  CA  ALA A 201      33.267   6.641  57.146  1.00  9.77           C
ATOM   1873  C   ALA A 201      33.290   6.494  55.612  1.00 11.07           C
ATOM   1874  O   ALA A 201      34.311   6.741  54.962  1.00 11.84           O
ATOM   1875  CB  ALA A 201      32.568   7.923  57.567  1.00 11.14           C
ATOM   1876  H   ALA A 201      34.936   7.377  57.899  1.00 12.85           H
ATOM   1877  HA  ALA A 201      32.749   5.891  57.505  1.00 11.72           H
ATOM   1878  HB1 ALA A 201      33.080   8.674  57.258  1.00 13.36           H
ATOM   1879  HB2 ALA A 201      31.691   7.942  57.179  1.00 13.36           H
ATOM   1880  HB3 ALA A 201      32.503   7.943  58.525  1.00 13.36           H
ATOM   1881  N   SER A 202      32.165   6.067  55.055  1.00 10.46           N
ATOM   1882  CA  SER A 202      32.022   5.923  53.611  1.00  9.94           C
ATOM   1883  C   SER A 202      30.621   6.270  53.159  1.00  8.88           C
ATOM   1884  O   SER A 202      29.635   6.027  53.872  1.00 10.57           O
ATOM   1885  CB  SER A 202      32.339   4.492  53.167  1.00 10.44           C
ATOM   1886  OG  SER A 202      31.522   3.548  53.832  1.00 11.47           O
ATOM   1887  H   SER A 202      31.460   5.851  55.497  1.00 12.55           H
ATOM   1888  HA  SER A 202      32.647   6.530  53.163  1.00 11.93           H
ATOM   1889  HB2 SER A 202      32.188   4.420  52.212  1.00 12.53           H
ATOM   1890  HB3 SER A 202      33.268   4.300  53.369  1.00 12.53           H
ATOM   1891  HG  SER A 202      31.012   3.932  54.347  1.00 13.76           H
ATOM   1892  N   ALA A 203      30.550   6.861  51.973  1.00  9.10           N
ATOM   1893  CA  ALA A 203      29.286   7.125  51.299  1.00 10.56           C
ATOM   1894  C   ALA A 203      28.900   5.971  50.378  1.00 10.52           C
ATOM   1895  O   ALA A 203      29.748   5.426  49.682  1.00 11.88           O
ATOM   1896  CB  ALA A 203      29.403   8.384  50.466  1.00 10.68           C
ATOM   1897  H   ALA A 203      31.238   7.124  51.528  1.00 10.93           H
ATOM   1898  HA  ALA A 203      28.576   7.250  51.963  1.00 12.68           H
ATOM   1899  HB1 ALA A 203      28.565   8.547  50.028  1.00 12.82           H
ATOM   1900  HB2 ALA A 203      29.621   9.120  51.043  1.00 12.82           H
ATOM   1901  HB3 ALA A 203      30.096   8.263  49.813  1.00 12.82           H
ATOM   1902  N   VAL A 204      27.617   5.623  50.388  1.00  9.43           N
ATOM   1903  CA  VAL A 204      27.033   4.715  49.401  1.00  8.91           C
ATOM   1904  C   VAL A 204      26.000   5.478  48.611  1.00  8.28           C
ATOM   1905  O   VAL A 204      25.091   6.086  49.176  1.00  8.00           O
ATOM   1906  CB  VAL A 204      26.401   3.480  50.055  1.00  9.62           C
ATOM   1907  CG1 VAL A 204      25.876   2.523  48.976  1.00 10.66           C
ATOM   1908  CG2 VAL A 204      27.424   2.786  50.963  1.00 10.60           C
ATOM   1909  H   VAL A 204      27.050   5.906  50.969  1.00 11.32           H
ATOM   1910  HA  VAL A 204      27.732   4.413  48.784  1.00 10.69           H
ATOM   1911  HB  VAL A 204      25.643   3.762  50.608  1.00 11.55           H
ATOM   1912 HG11 VAL A 204      25.485   1.757  49.402  1.00 12.79           H
ATOM   1913 HG12 VAL A 204      25.216   2.979  48.450  1.00 12.79           H
ATOM   1914 HG13 VAL A 204      26.609   2.250  48.419  1.00 12.79           H
ATOM   1915 HG21 VAL A 204      27.014   2.016  51.364  1.00 12.72           H
ATOM   1916 HG22 VAL A 204      28.179   2.517  50.435  1.00 12.72           H
ATOM   1917 HG23 VAL A 204      27.704   3.401  51.645  1.00 12.72           H
ATOM   1918  N   ILE A 205      26.185   5.490  47.297  1.00  7.69           N
ATOM   1919  CA  ILE A 205      25.311   6.207  46.387  1.00  8.55           C
ATOM   1920  C   ILE A 205      24.411   5.183  45.733  1.00  8.06           C
ATOM   1921  O   ILE A 205      24.879   4.280  45.045  1.00  9.86           O
ATOM   1922  CB  ILE A 205      26.126   6.973  45.326  1.00 10.78           C
ATOM   1923  CG1 ILE A 205      27.001   8.041  46.003  1.00 13.34           C
ATOM   1924  CG2 ILE A 205      25.200   7.651  44.325  1.00 10.73           C
ATOM   1925  CD1 ILE A 205      28.409   7.611  46.269  1.00 14.59           C
ATOM   1926  H   ILE A 205      26.828   5.079  46.901  1.00  9.23           H
ATOM   1927  HA  ILE A 205      24.758   6.845  46.886  1.00 10.26           H
ATOM   1928  HB  ILE A 205      26.698   6.347  44.854  1.00 12.94           H
ATOM   1929 HG12 ILE A 205      27.036   8.823  45.431  1.00 16.01           H
ATOM   1930 HG13 ILE A 205      26.600   8.277  46.854  1.00 16.01           H
ATOM   1931 HG21 ILE A 205      25.730   8.119  43.676  1.00 12.87           H
ATOM   1932 HG22 ILE A 205      24.666   6.982  43.890  1.00 12.87           H
ATOM   1933 HG23 ILE A 205      24.633   8.269  44.793  1.00 12.87           H
ATOM   1934 HD11 ILE A 205      28.829   7.386  45.435  1.00 17.51           H
ATOM   1935 HD12 ILE A 205      28.882   8.333  46.690  1.00 17.51           H
ATOM   1936 HD13 ILE A 205      28.398   6.845  46.847  1.00 17.51           H
ATOM   1937  N   TRP A 206      23.111   5.331  45.976  1.00  9.06           N
ATOM   1938  CA  TRP A 206      22.082   4.441  45.481  1.00  8.40           C
ATOM   1939  C   TRP A 206      21.389   5.148  44.320  1.00  8.01           C
ATOM   1940  O   TRP A 206      21.215   6.368  44.339  1.00  8.33           O
ATOM   1941  CB  TRP A 206      21.042   4.204  46.575  1.00  9.42           C
ATOM   1942  CG  TRP A 206      21.499   3.423  47.761  1.00  8.83           C
ATOM   1943  CD1 TRP A 206      22.426   3.785  48.677  1.00  7.48           C
ATOM   1944  CD2 TRP A 206      20.986   2.160  48.186  1.00  9.54           C
ATOM   1945  NE1 TRP A 206      22.553   2.808  49.644  1.00 10.18           N
ATOM   1946  CE2 TRP A 206      21.667   1.803  49.363  1.00  9.78           C
ATOM   1947  CE3 TRP A 206      19.998   1.301  47.690  1.00 10.29           C
ATOM   1948  CZ2 TRP A 206      21.404   0.624  50.042  1.00 11.39           C
ATOM   1949  CZ3 TRP A 206      19.744   0.122  48.361  1.00 11.08           C
ATOM   1950  CH2 TRP A 206      20.446  -0.206  49.527  1.00 11.45           C
ATOM   1951  H   TRP A 206      22.794   5.974  46.451  1.00 10.87           H
ATOM   1952  HA  TRP A 206      22.462   3.589  45.182  1.00 10.08           H
ATOM   1953  HB2 TRP A 206      20.738   5.067  46.898  1.00 11.31           H
ATOM   1954  HB3 TRP A 206      20.294   3.725  46.185  1.00 11.31           H
ATOM   1955  HD1 TRP A 206      22.928   4.567  48.644  1.00  8.98           H
ATOM   1956  HE1 TRP A 206      23.093   2.830  50.313  1.00 12.21           H
ATOM   1957  HE3 TRP A 206      19.531   1.514  46.915  1.00 12.34           H
ATOM   1958  HZ2 TRP A 206      21.870   0.399  50.815  1.00 13.67           H
ATOM   1959  HZ3 TRP A 206      19.098  -0.462  48.035  1.00 13.29           H
ATOM   1960  HH2 TRP A 206      20.258  -1.007  49.961  1.00 13.73           H
ATOM   1961  N   TYR A 207      21.007   4.379  43.307  1.00  8.21           N
ATOM   1962  CA  TYR A 207      20.293   4.908  42.152  1.00  8.65           C
ATOM   1963  C   TYR A 207      19.248   3.871  41.762  1.00  9.28           C
ATOM   1964  O   TYR A 207      19.575   2.697  41.590  1.00  9.38           O
ATOM   1965  CB  TYR A 207      21.262   5.202  40.991  1.00  9.53           C
ATOM   1966  CG  TYR A 207      20.617   5.939  39.828  1.00  9.17           C
ATOM   1967  CD1 TYR A 207      20.271   7.282  39.928  1.00  9.84           C
ATOM   1968  CD2 TYR A 207      20.366   5.295  38.635  1.00 10.08           C
ATOM   1969  CE1 TYR A 207      19.675   7.947  38.868  1.00  9.95           C
ATOM   1970  CE2 TYR A 207      19.767   5.946  37.576  1.00  9.27           C
ATOM   1971  CZ  TYR A 207      19.421   7.272  37.694  1.00  9.92           C
ATOM   1972  OH  TYR A 207      18.822   7.911  36.629  1.00 11.62           O
ATOM   1973  H   TYR A 207      21.152   3.532  43.265  1.00  9.85           H
ATOM   1974  HA  TYR A 207      19.836   5.738  42.398  1.00 10.38           H
ATOM   1975  HB2 TYR A 207      21.990   5.750  41.322  1.00 11.44           H
ATOM   1976  HB3 TYR A 207      21.609   4.362  40.653  1.00 11.44           H
ATOM   1977  HD1 TYR A 207      20.431   7.739  40.723  1.00 11.81           H
ATOM   1978  HD2 TYR A 207      20.586   4.395  38.549  1.00 12.10           H
ATOM   1979  HE1 TYR A 207      19.440   8.843  38.951  1.00 11.94           H
ATOM   1980  HE2 TYR A 207      19.599   5.490  36.783  1.00 11.12           H
ATOM   1981  HH  TYR A 207      19.284   8.543  36.386  1.00 13.94           H
ATOM   1982  N   ASN A 208      17.994   4.301  41.612  1.00  9.27           N
ATOM   1983  CA  ASN A 208      16.920   3.369  41.313  1.00 12.15           C
ATOM   1984  C   ASN A 208      16.878   2.262  42.364  1.00 11.21           C
ATOM   1985  O   ASN A 208      16.638   1.097  42.046  1.00 11.30           O
ATOM   1986  CB  ASN A 208      17.104   2.775  39.908  1.00 15.71           C
ATOM   1987  CG  ASN A 208      15.814   2.204  39.325  1.00 19.37           C
ATOM   1988  OD1 ASN A 208      14.704   2.582  39.717  1.00 21.26           O
ATOM   1989  ND2 ASN A 208      15.960   1.297  38.375  1.00 20.82           N
ATOM   1990  H   ASN A 208      17.746   5.122  41.678  1.00 11.12           H
ATOM   1991  HA  ASN A 208      16.064   3.845  41.335  1.00 14.58           H
ATOM   1992  HB2 ASN A 208      17.419   3.471  39.310  1.00 18.86           H
ATOM   1993  HB3 ASN A 208      17.755   2.057  39.952  1.00 18.86           H
ATOM   1994 HD21 ASN A 208      15.267   0.940  38.011  1.00 24.98           H
ATOM   1995 HD22 ASN A 208      16.748   1.062  38.121  1.00 24.98           H
ATOM   1996  N   ARG A 209      17.104   2.666  43.611  1.00 10.94           N
ATOM   1997  CA  ARG A 209      17.018   1.815  44.793  1.00 12.38           C
ATOM   1998  C   ARG A 209      18.025   0.668  44.815  1.00 10.32           C
ATOM   1999  O   ARG A 209      17.802  -0.354  45.466  1.00 10.84           O
ATOM   2000  CB  ARG A 209      15.596   1.308  44.975  1.00 16.66           C
ATOM   2001  CG  ARG A 209      14.570   2.442  44.940  1.00 23.09           C
ATOM   2002  CD  ARG A 209      13.245   1.988  45.492  1.00 29.72           C
ATOM   2003  NE  ARG A 209      13.412   1.706  46.911  1.00 35.57           N
ATOM   2004  CZ  ARG A 209      13.371   2.631  47.866  1.00 39.22           C
ATOM   2005  NH1 ARG A 209      13.130   3.903  47.559  1.00 40.40           N
ATOM   2006  NH2 ARG A 209      13.559   2.280  49.131  1.00 40.64           N
ATOM   2007  H   ARG A 209      17.319   3.476  43.805  1.00 13.13           H
ATOM   2008  HA  ARG A 209      17.217   2.374  45.573  1.00 14.86           H
ATOM   2009  HB2 ARG A 209      15.385   0.689  44.259  1.00 19.99           H
ATOM   2010  HB3 ARG A 209      15.524   0.863  45.834  1.00 19.99           H
ATOM   2011  HG2 ARG A 209      14.889   3.181  45.481  1.00 27.71           H
ATOM   2012  HG3 ARG A 209      14.437   2.728  44.022  1.00 27.71           H
ATOM   2013  HD2 ARG A 209      12.585   2.692  45.387  1.00 35.67           H
ATOM   2014  HD3 ARG A 209      12.960   1.177  45.042  1.00 35.67           H
ATOM   2015  HE  ARG A 209      13.507   0.885  47.150  1.00 42.68           H
ATOM   2016 HH11 ARG A 209      13.014   4.133  46.739  1.00 48.48           H
ATOM   2017 HH12 ARG A 209      13.100   4.497  48.180  1.00 48.48           H
ATOM   2018 HH21 ARG A 209      13.707   1.457  49.332  1.00 48.77           H
ATOM   2019 HH22 ARG A 209      13.520   2.874  49.752  1.00 48.77           H
ATOM   2020  N   ARG A 210      19.160   0.882  44.158  1.00  9.52           N
ATOM   2021  CA  ARG A 210      20.267  -0.065  44.175  1.00  9.27           C
ATOM   2022  C   ARG A 210      21.566   0.671  44.427  1.00  9.83           C
ATOM   2023  O   ARG A 210      21.766   1.760  43.908  1.00  9.56           O
ATOM   2024  CB  ARG A 210      20.393  -0.760  42.822  1.00  9.78           C
ATOM   2025  CG  ARG A 210      19.170  -1.545  42.385  1.00 11.23           C
ATOM   2026  CD  ARG A 210      19.407  -2.229  41.029  1.00 12.51           C
ATOM   2027  NE  ARG A 210      18.327  -3.159  40.687  1.00 11.85           N
ATOM   2028  CZ  ARG A 210      17.265  -2.847  39.946  1.00 15.41           C
ATOM   2029  NH1 ARG A 210      17.125  -1.623  39.437  1.00 17.95           N
ATOM   2030  NH2 ARG A 210      16.336  -3.755  39.716  1.00 15.72           N
ATOM   2031  H   ARG A 210      19.315   1.584  43.685  1.00 11.43           H
ATOM   2032  HA  ARG A 210      20.132  -0.737  44.875  1.00 11.12           H
ATOM   2033  HB2 ARG A 210      20.567  -0.088  42.145  1.00 11.74           H
ATOM   2034  HB3 ARG A 210      21.139  -1.380  42.863  1.00 11.74           H
ATOM   2035  HG2 ARG A 210      18.975  -2.231  43.043  1.00 13.48           H
ATOM   2036  HG3 ARG A 210      18.416  -0.942  42.294  1.00 13.48           H
ATOM   2037  HD2 ARG A 210      19.456  -1.553  40.336  1.00 15.02           H
ATOM   2038  HD3 ARG A 210      20.237  -2.730  41.067  1.00 15.02           H
ATOM   2039  HE  ARG A 210      18.383  -3.964  40.985  1.00 14.22           H
ATOM   2040 HH11 ARG A 210      17.723  -1.024  39.588  1.00 21.54           H
ATOM   2041 HH12 ARG A 210      16.437  -1.433  38.958  1.00 21.54           H
ATOM   2042 HH21 ARG A 210      16.420  -4.548  40.037  1.00 18.86           H
ATOM   2043 HH22 ARG A 210      15.654  -3.558  39.230  1.00 18.86           H
ATOM   2044  N   PRO A 211      22.478   0.058  45.191  1.00  9.79           N
ATOM   2045  CA  PRO A 211      23.772   0.704  45.413  1.00 10.69           C
ATOM   2046  C   PRO A 211      24.602   0.655  44.135  1.00 10.13           C
ATOM   2047  O   PRO A 211      24.703  -0.398  43.509  1.00 13.02           O
ATOM   2048  CB  PRO A 211      24.404  -0.149  46.517  1.00 11.34           C
ATOM   2049  CG  PRO A 211      23.713  -1.473  46.421  1.00 12.26           C
ATOM   2050  CD  PRO A 211      22.346  -1.221  45.917  1.00 10.97           C
ATOM   2051  HA  PRO A 211      23.662   1.629  45.717  1.00 12.82           H
ATOM   2052  HB2 PRO A 211      25.355  -0.245  46.354  1.00 13.61           H
ATOM   2053  HB3 PRO A 211      24.243   0.261  47.381  1.00 13.61           H
ATOM   2054  HG2 PRO A 211      24.199  -2.044  45.806  1.00 14.71           H
ATOM   2055  HG3 PRO A 211      23.678  -1.881  47.301  1.00 14.71           H
ATOM   2056  HD2 PRO A 211      22.074  -1.928  45.311  1.00 13.17           H
ATOM   2057  HD3 PRO A 211      21.725  -1.127  46.657  1.00 13.17           H
ATOM   2058  N   VAL A 212      25.181   1.786  43.752  1.00  9.61           N
ATOM   2059  CA  VAL A 212      25.941   1.878  42.512  1.00 10.62           C
ATOM   2060  C   VAL A 212      27.407   2.269  42.713  1.00 11.13           C
ATOM   2061  O   VAL A 212      28.285   1.708  42.054  1.00 13.50           O
ATOM   2062  CB  VAL A 212      25.266   2.855  41.538  1.00 12.57           C
ATOM   2063  CG1 VAL A 212      26.104   3.063  40.302  1.00 14.51           C
ATOM   2064  CG2 VAL A 212      23.906   2.314  41.146  1.00 12.94           C
ATOM   2065  H   VAL A 212      25.147   2.521  44.197  1.00 11.53           H
ATOM   2066  HA  VAL A 212      25.935   0.995  42.086  1.00 12.74           H
ATOM   2067  HB  VAL A 212      25.141   3.721  41.978  1.00 15.08           H
ATOM   2068 HG11 VAL A 212      26.903   2.535  40.374  1.00 17.42           H
ATOM   2069 HG12 VAL A 212      25.599   2.790  39.533  1.00 17.42           H
ATOM   2070 HG13 VAL A 212      26.331   3.993  40.232  1.00 17.42           H
ATOM   2071 HG21 VAL A 212      23.489   2.928  40.537  1.00 15.53           H
ATOM   2072 HG22 VAL A 212      24.020   1.460  40.723  1.00 15.53           H
ATOM   2073 HG23 VAL A 212      23.368   2.219  41.935  1.00 15.53           H
ATOM   2074  N   THR A 213      27.674   3.211  43.620  1.00  9.81           N
ATOM   2075  CA  THR A 213      29.025   3.720  43.824  1.00  9.58           C
ATOM   2076  C   THR A 213      29.253   3.897  45.311  1.00  8.89           C
ATOM   2077  O   THR A 213      28.319   4.226  46.051  1.00 10.18           O
ATOM   2078  CB  THR A 213      29.204   5.098  43.133  1.00 11.09           C
ATOM   2079  OG1 THR A 213      28.932   4.983  41.732  1.00 12.65           O
ATOM   2080  CG2 THR A 213      30.608   5.652  43.322  1.00 13.62           C
ATOM   2081  H   THR A 213      27.084   3.572  44.132  1.00 11.77           H
ATOM   2082  HA  THR A 213      29.684   3.089  43.467  1.00 11.49           H
ATOM   2083  HB  THR A 213      28.580   5.729  43.524  1.00 13.30           H
ATOM   2084  HG1 THR A 213      28.163   4.725  41.616  1.00 15.19           H
ATOM   2085 HG21 THR A 213      30.686   6.502  42.884  1.00 16.35           H
ATOM   2086 HG22 THR A 213      30.793   5.764  44.257  1.00 16.35           H
ATOM   2087 HG23 THR A 213      31.253   5.047  42.947  1.00 16.35           H
ATOM   2088  N   GLU A 214      30.493   3.692  45.746  1.00  9.88           N
ATOM   2089  CA  GLU A 214      30.887   3.972  47.110  1.00 10.10           C
ATOM   2090  C   GLU A 214      32.099   4.903  47.113  1.00 10.52           C
ATOM   2091  O   GLU A 214      32.941   4.845  46.210  1.00 11.38           O
ATOM   2092  CB  GLU A 214      31.194   2.670  47.865  1.00 11.56           C
ATOM   2093  CG  GLU A 214      30.029   1.684  47.895  1.00 14.37           C
ATOM   2094  CD  GLU A 214      29.822   0.953  46.568  1.00 17.42           C
ATOM   2095  OE1 GLU A 214      30.819   0.438  46.016  1.00 18.96           O
ATOM   2096  OE2 GLU A 214      28.661   0.887  46.075  1.00 18.81           O
ATOM   2097  H   GLU A 214      31.131   3.385  45.257  1.00 11.86           H
ATOM   2098  HA  GLU A 214      30.151   4.427  47.571  1.00 12.12           H
ATOM   2099  HB2 GLU A 214      31.944   2.230  47.436  1.00 13.87           H
ATOM   2100  HB3 GLU A 214      31.422   2.888  48.782  1.00 13.87           H
ATOM   2101  HG2 GLU A 214      30.199   1.017  48.579  1.00 17.24           H
ATOM   2102  HG3 GLU A 214      29.213   2.166  48.100  1.00 17.24           H
ATOM   2103  N   ILE A 215      32.183   5.755  48.132  1.00  9.63           N
ATOM   2104  CA  ILE A 215      33.274   6.716  48.272  1.00 10.17           C
ATOM   2105  C   ILE A 215      33.787   6.661  49.704  1.00 10.49           C
ATOM   2106  O   ILE A 215      33.025   6.882  50.654  1.00 10.83           O
ATOM   2107  CB  ILE A 215      32.836   8.163  47.986  1.00 10.84           C
ATOM   2108  CG1 ILE A 215      32.189   8.287  46.604  1.00 11.81           C
ATOM   2109  CG2 ILE A 215      34.048   9.096  48.094  1.00 11.61           C
ATOM   2110  CD1 ILE A 215      31.533   9.634  46.387  1.00 13.09           C
ATOM   2111  H   ILE A 215      31.606   5.796  48.769  1.00 11.56           H
ATOM   2112  HA  ILE A 215      34.006   6.480  47.664  1.00 12.20           H
ATOM   2113  HB  ILE A 215      32.185   8.425  48.656  1.00 13.01           H
ATOM   2114 HG12 ILE A 215      32.870   8.172  45.924  1.00 14.17           H
ATOM   2115 HG13 ILE A 215      31.507   7.603  46.511  1.00 14.17           H
ATOM   2116 HG21 ILE A 215      33.766   9.996  47.914  1.00 13.93           H
ATOM   2117 HG22 ILE A 215      34.410   9.037  48.981  1.00 13.93           H
ATOM   2118 HG23 ILE A 215      34.709   8.825  47.452  1.00 13.93           H
ATOM   2119 HD11 ILE A 215      31.146   9.655  45.509  1.00 15.71           H
ATOM   2120 HD12 ILE A 215      30.850   9.759  47.049  1.00 15.71           H
ATOM   2121 HD13 ILE A 215      32.198  10.322  46.468  1.00 15.71           H
ATOM   2122  N   ASN A 216      35.075   6.365  49.853  1.00 10.63           N
ATOM   2123  CA  ASN A 216      35.700   6.317  51.166  1.00 10.93           C
ATOM   2124  C   ASN A 216      36.073   7.711  51.649  1.00 11.78           C
ATOM   2125  O   ASN A 216      36.369   8.601  50.859  1.00 12.99           O
ATOM   2126  CB  ASN A 216      36.962   5.459  51.141  1.00 11.92           C
ATOM   2127  CG  ASN A 216      37.296   4.897  52.500  1.00 12.53           C
ATOM   2128  OD1 ASN A 216      36.408   4.499  53.247  1.00 13.08           O
ATOM   2129  ND2 ASN A 216      38.576   4.863  52.832  1.00 13.80           N
ATOM   2130  H   ASN A 216      35.610   6.187  49.203  1.00 12.76           H
ATOM   2131  HA  ASN A 216      35.073   5.925  51.809  1.00 13.12           H
ATOM   2132  HB2 ASN A 216      36.829   4.715  50.532  1.00 14.30           H
ATOM   2133  HB3 ASN A 216      37.710   6.001  50.847  1.00 14.30           H
ATOM   2134 HD21 ASN A 216      38.813   4.551  53.597  1.00 16.56           H
ATOM   2135 HD22 ASN A 216      39.171   5.153  52.283  1.00 16.56           H
ATOM   2136  N   THR A 217      36.073   7.874  52.961  1.00 11.17           N
ATOM   2137  CA  THR A 217      36.552   9.085  53.590  1.00 11.07           C
ATOM   2138  C   THR A 217      37.912   9.493  53.029  1.00 12.48           C
ATOM   2139  O   THR A 217      38.809   8.655  52.833  1.00 13.26           O
ATOM   2140  CB  THR A 217      36.619   8.897  55.139  1.00 11.92           C
ATOM   2141  OG1 THR A 217      37.093  10.094  55.745  1.00 11.90           O
ATOM   2142  CG2 THR A 217      37.527   7.748  55.530  1.00 11.99           C
ATOM   2143  H   THR A 217      35.793   7.283  53.519  1.00 13.41           H
ATOM   2144  HA  THR A 217      35.920   9.810  53.403  1.00 13.28           H
ATOM   2145  HB  THR A 217      35.729   8.704  55.473  1.00 14.31           H
ATOM   2146  HG1 THR A 217      36.588  10.716  55.571  1.00 14.28           H
ATOM   2147 HG21 THR A 217      37.548   7.657  56.485  1.00 14.39           H
ATOM   2148 HG22 THR A 217      37.204   6.930  55.145  1.00 14.39           H
ATOM   2149 HG23 THR A 217      38.418   7.911  55.212  1.00 14.39           H
ATOM   2150  N   TRP A 218      38.071  10.787  52.767  1.00 11.95           N
ATOM   2151  CA  TRP A 218      39.343  11.306  52.272  1.00 12.38           C
ATOM   2152  C   TRP A 218      40.132  12.056  53.350  1.00 13.14           C
ATOM   2153  O   TRP A 218      41.344  12.249  53.205  1.00 13.97           O
ATOM   2154  CB  TRP A 218      39.136  12.193  51.033  1.00 11.26           C
ATOM   2155  CG  TRP A 218      38.109  13.301  51.137  1.00 11.83           C
ATOM   2156  CD1 TRP A 218      38.295  14.575  51.619  1.00 11.19           C
ATOM   2157  CD2 TRP A 218      36.754  13.238  50.687  1.00 10.48           C
ATOM   2158  NE1 TRP A 218      37.126  15.297  51.507  1.00 11.94           N
ATOM   2159  CE2 TRP A 218      36.166  14.498  50.941  1.00 11.13           C
ATOM   2160  CE3 TRP A 218      35.974  12.233  50.090  1.00 10.09           C
ATOM   2161  CZ2 TRP A 218      34.841  14.772  50.628  1.00 11.11           C
ATOM   2162  CZ3 TRP A 218      34.662  12.518  49.774  1.00 10.20           C
ATOM   2163  CH2 TRP A 218      34.109  13.772  50.050  1.00 10.40           C
ATOM   2164  H   TRP A 218      37.460  11.384  52.868  1.00 14.34           H
ATOM   2165  HA  TRP A 218      39.893  10.544  51.992  1.00 14.85           H
ATOM   2166  HB2 TRP A 218      39.984  12.611  50.818  1.00 13.52           H
ATOM   2167  HB3 TRP A 218      38.866  11.622  50.297  1.00 13.52           H
ATOM   2168  HD1 TRP A 218      39.090  14.899  51.975  1.00 13.42           H
ATOM   2169  HE1 TRP A 218      37.014  16.111  51.761  1.00 14.33           H
ATOM   2170  HE3 TRP A 218      36.337  11.397  49.907  1.00 12.10           H
ATOM   2171  HZ2 TRP A 218      34.467  15.606  50.802  1.00 13.33           H
ATOM   2172  HZ3 TRP A 218      34.132  11.859  49.388  1.00 12.24           H
ATOM   2173  HH2 TRP A 218      33.219  13.932  49.832  1.00 12.48           H
ATOM   2174  N   ALA A 219      39.457  12.495  54.415  1.00 13.78           N
ATOM   2175  CA  ALA A 219      40.132  13.248  55.476  1.00 14.21           C
ATOM   2176  C   ALA A 219      40.016  12.568  56.846  1.00 14.53           C
ATOM   2177  O   ALA A 219      40.560  13.068  57.836  1.00 15.21           O
ATOM   2178  CB  ALA A 219      39.606  14.681  55.539  1.00 14.61           C
ATOM   2179  H   ALA A 219      38.616  12.372  54.547  1.00 16.54           H
ATOM   2180  HA  ALA A 219      41.086  13.298  55.257  1.00 17.06           H
ATOM   2181  HB1 ALA A 219      39.769  15.111  54.696  1.00 17.53           H
ATOM   2182  HB2 ALA A 219      38.663  14.660  55.719  1.00 17.53           H
ATOM   2183  HB3 ALA A 219      40.063  15.151  56.240  1.00 17.53           H
ATOM   2184  N   ARG A 220      39.315  11.429  56.889  1.00 13.12           N
ATOM   2185  CA  ARG A 220      39.206  10.621  58.101  1.00 14.24           C
ATOM   2186  C   ARG A 220      38.625  11.364  59.289  1.00 15.10           C
ATOM   2187  O   ARG A 220      39.067  11.177  60.438  1.00 15.17           O
ATOM   2188  CB  ARG A 220      40.557  10.017  58.460  1.00 16.14           C
ATOM   2189  CG  ARG A 220      41.052   9.104  57.363  1.00 19.68           C
ATOM   2190  CD  ARG A 220      42.296   8.352  57.754  1.00 25.50           C
ATOM   2191  NE  ARG A 220      42.548   7.298  56.780  1.00 30.83           N
ATOM   2192  CZ  ARG A 220      41.820   6.186  56.672  1.00 34.28           C
ATOM   2193  NH1 ARG A 220      40.797   5.966  57.496  1.00 35.54           N
ATOM   2194  NH2 ARG A 220      42.112   5.287  55.738  1.00 34.96           N
ATOM   2195  H   ARG A 220      38.890  11.102  56.217  1.00 15.74           H
ATOM   2196  HA  ARG A 220      38.601   9.874  57.910  1.00 17.08           H
ATOM   2197  HB2 ARG A 220      41.205  10.728  58.581  1.00 19.37           H
ATOM   2198  HB3 ARG A 220      40.470   9.497  59.274  1.00 19.37           H
ATOM   2199  HG2 ARG A 220      40.361   8.455  57.156  1.00 23.62           H
ATOM   2200  HG3 ARG A 220      41.256   9.634  56.577  1.00 23.62           H
ATOM   2201  HD2 ARG A 220      43.054   8.956  57.762  1.00 30.59           H
ATOM   2202  HD3 ARG A 220      42.172   7.945  58.626  1.00 30.59           H
ATOM   2203  HE  ARG A 220      43.209   7.400  56.239  1.00 36.99           H
ATOM   2204 HH11 ARG A 220      40.599   6.546  58.100  1.00 42.65           H
ATOM   2205 HH12 ARG A 220      40.334   5.246  57.423  1.00 42.65           H
ATOM   2206 HH21 ARG A 220      42.774   5.420  55.205  1.00 41.96           H
ATOM   2207 HH22 ARG A 220      41.647   4.566  55.675  1.00 41.96           H
ATOM   2208  N   ASN A 221      37.615  12.184  59.018  1.00 13.54           N
ATOM   2209  CA  ASN A 221      36.977  12.942  60.087  1.00 13.47           C
ATOM   2210  C   ASN A 221      35.547  13.295  59.733  1.00 12.58           C
ATOM   2211  O   ASN A 221      35.270  14.391  59.272  1.00 12.23           O
ATOM   2212  CB  ASN A 221      37.801  14.192  60.421  1.00 15.67           C
ATOM   2213  CG  ASN A 221      37.342  14.881  61.691  1.00 18.46           C
ATOM   2214  OD1 ASN A 221      36.389  14.455  62.339  1.00 20.15           O
ATOM   2215  ND2 ASN A 221      38.048  15.939  62.073  1.00 20.13           N
ATOM   2216  H   ASN A 221      37.283  12.318  58.236  1.00 16.25           H
ATOM   2217  HA  ASN A 221      36.951  12.383  60.892  1.00 16.16           H
ATOM   2218  HB2 ASN A 221      38.730  13.936  60.538  1.00 18.80           H
ATOM   2219  HB3 ASN A 221      37.722  14.826  59.691  1.00 18.80           H
ATOM   2220 HD21 ASN A 221      37.830  16.367  62.786  1.00 24.16           H
ATOM   2221 HD22 ASN A 221      38.723  16.197  61.606  1.00 24.16           H
ATOM   2222  N   ILE A 222      34.667  12.312  59.915  1.00 11.41           N
ATOM   2223  CA  ILE A 222      33.223  12.457  59.744  1.00 10.76           C
ATOM   2224  C   ILE A 222      32.865  12.984  58.356  1.00 11.55           C
ATOM   2225  O   ILE A 222      32.277  14.054  58.203  1.00 12.59           O
ATOM   2226  CB  ILE A 222      32.617  13.319  60.859  1.00 12.03           C
ATOM   2227  CG1 ILE A 222      33.114  12.802  62.221  1.00 13.60           C
ATOM   2228  CG2 ILE A 222      31.099  13.258  60.814  1.00 11.97           C
ATOM   2229  CD1 ILE A 222      32.629  13.605  63.419  1.00 16.08           C
ATOM   2230  H   ILE A 222      34.895  11.517  60.149  1.00 13.69           H
ATOM   2231  HA  ILE A 222      32.821  11.566  59.823  1.00 12.92           H
ATOM   2232  HB  ILE A 222      32.903  14.238  60.742  1.00 14.44           H
ATOM   2233 HG12 ILE A 222      32.808  11.889  62.336  1.00 16.32           H
ATOM   2234 HG13 ILE A 222      34.084  12.825  62.225  1.00 16.32           H
ATOM   2235 HG21 ILE A 222      30.819  12.347  60.932  1.00 14.36           H
ATOM   2236 HG22 ILE A 222      30.743  13.803  61.519  1.00 14.36           H
ATOM   2237 HG23 ILE A 222      30.798  13.585  59.963  1.00 14.36           H
ATOM   2238 HD11 ILE A 222      32.985  13.215  64.221  1.00 19.29           H
ATOM   2239 HD12 ILE A 222      32.934  14.511  63.332  1.00 19.29           H
ATOM   2240 HD13 ILE A 222      31.669  13.584  63.442  1.00 19.29           H
ATOM   2241  N   LEU A 223      33.193  12.190  57.342  1.00 10.93           N
ATOM   2242  CA  LEU A 223      32.662  12.426  56.001  1.00 10.58           C
ATOM   2243  C   LEU A 223      31.151  12.675  56.116  1.00 10.23           C
ATOM   2244  O   LEU A 223      30.449  11.930  56.805  1.00  9.98           O
ATOM   2245  CB  LEU A 223      32.931  11.197  55.130  1.00 10.47           C
ATOM   2246  CG  LEU A 223      32.318  11.230  53.736  1.00 10.07           C
ATOM   2247  CD1 LEU A 223      32.899  12.368  52.895  1.00 10.43           C
ATOM   2248  CD2 LEU A 223      32.570   9.910  53.048  1.00 10.75           C
ATOM   2249  H   LEU A 223      33.718  11.512  57.401  1.00 13.12           H
ATOM   2250  HA  LEU A 223      33.090  13.209  55.598  1.00 12.70           H
ATOM   2251  HB2 LEU A 223      33.890  11.101  55.023  1.00 12.57           H
ATOM   2252  HB3 LEU A 223      32.577  10.416  55.585  1.00 12.57           H
ATOM   2253  HG  LEU A 223      31.359  11.360  53.808  1.00 12.09           H
ATOM   2254 HD11 LEU A 223      32.489  12.356  52.027  1.00 12.52           H
ATOM   2255 HD12 LEU A 223      32.717  13.203  53.332  1.00 12.52           H
ATOM   2256 HD13 LEU A 223      33.847  12.242  52.812  1.00 12.52           H
ATOM   2257 HD21 LEU A 223      32.182   9.936  52.170  1.00 12.90           H
ATOM   2258 HD22 LEU A 223      33.517   9.767  52.984  1.00 12.90           H
ATOM   2259 HD23 LEU A 223      32.167   9.207  53.564  1.00 12.90           H
ATOM   2260  N   ARG A 224      30.645  13.718  55.454  1.00  9.94           N
ATOM   2261  CA  ARG A 224      29.279  14.175  55.704  1.00  9.32           C
ATOM   2262  C   ARG A 224      28.760  15.016  54.542  1.00 10.20           C
ATOM   2263  O   ARG A 224      29.542  15.523  53.734  1.00 11.46           O
ATOM   2264  CB  ARG A 224      29.233  14.937  57.031  1.00  9.28           C
ATOM   2265  CG  ARG A 224      30.107  16.171  57.093  1.00  9.78           C
ATOM   2266  CD  ARG A 224      30.272  16.624  58.549  1.00 10.97           C
ATOM   2267  NE  ARG A 224      31.136  17.799  58.725  1.00 11.26           N
ATOM   2268  CZ  ARG A 224      32.460  17.761  58.908  1.00 12.25           C
ATOM   2269  NH1 ARG A 224      33.129  16.615  58.902  1.00 13.68           N
ATOM   2270  NH2 ARG A 224      33.126  18.891  59.085  1.00 11.78           N
ATOM   2271  H   ARG A 224      31.069  14.174  54.861  1.00 11.93           H
ATOM   2272  HA  ARG A 224      28.696  13.393  55.789  1.00 11.18           H
ATOM   2273  HB2 ARG A 224      28.319  15.219  57.194  1.00 11.14           H
ATOM   2274  HB3 ARG A 224      29.520  14.340  57.740  1.00 11.14           H
ATOM   2275  HG2 ARG A 224      30.984  15.966  56.733  1.00 11.74           H
ATOM   2276  HG3 ARG A 224      29.691  16.889  56.591  1.00 11.74           H
ATOM   2277  HD2 ARG A 224      29.397  16.845  58.906  1.00 13.16           H
ATOM   2278  HD3 ARG A 224      30.658  15.895  59.059  1.00 13.16           H
ATOM   2279  HE  ARG A 224      30.760  18.572  58.708  1.00 13.52           H
ATOM   2280 HH11 ARG A 224      32.708  15.873  58.795  1.00 16.42           H
ATOM   2281 HH12 ARG A 224      33.981  16.614  59.015  1.00 16.42           H
ATOM   2282 HH21 ARG A 224      32.708  19.642  59.082  1.00 14.14           H
ATOM   2283 HH22 ARG A 224      33.980  18.875  59.187  1.00 14.14           H
ATOM   2284  N   THR A 225      27.442  15.145  54.441  1.00  9.37           N
ATOM   2285  CA  THR A 225      26.850  15.800  53.275  1.00 10.10           C
ATOM   2286  C   THR A 225      25.659  16.689  53.662  1.00 10.48           C
ATOM   2287  O   THR A 225      25.597  17.184  54.792  1.00 11.77           O
ATOM   2288  CB  THR A 225      26.556  14.759  52.139  1.00 10.19           C
ATOM   2289  OG1 THR A 225      26.163  15.414  50.931  1.00 10.51           O
ATOM   2290  CG2 THR A 225      25.467  13.751  52.518  1.00 10.50           C
ATOM   2291  H   THR A 225      26.873  14.866  55.023  1.00 11.24           H
ATOM   2292  HA  THR A 225      27.529  16.406  52.912  1.00 12.12           H
ATOM   2293  HB  THR A 225      27.368  14.257  51.965  1.00 12.23           H
ATOM   2294  HG1 THR A 225      26.761  15.914  50.676  1.00 12.61           H
ATOM   2295 HG21 THR A 225      25.322  13.136  51.795  1.00 12.60           H
ATOM   2296 HG22 THR A 225      25.733  13.258  53.298  1.00 12.60           H
ATOM   2297 HG23 THR A 225      24.646  14.211  52.706  1.00 12.60           H
ATOM   2298  N   GLN A 226      24.732  16.908  52.735  1.00  9.06           N
ATOM   2299  CA  GLN A 226      23.870  18.097  52.780  1.00  8.53           C
ATOM   2300  C   GLN A 226      22.796  18.093  53.855  1.00  7.87           C
ATOM   2301  O   GLN A 226      22.521  19.139  54.455  1.00  8.63           O
ATOM   2302  CB  GLN A 226      23.224  18.316  51.404  1.00  9.24           C
ATOM   2303  CG  GLN A 226      24.266  18.610  50.326  1.00 10.00           C
ATOM   2304  CD  GLN A 226      23.722  18.841  48.918  1.00 11.52           C
ATOM   2305  OE1 GLN A 226      24.497  18.885  47.966  1.00 11.53           O
ATOM   2306  NE2 GLN A 226      22.417  19.010  48.778  1.00 12.24           N
ATOM   2307  H   GLN A 226      24.579  16.387  52.068  1.00 10.88           H
ATOM   2308  HA  GLN A 226      24.442  18.874  52.954  1.00 10.24           H
ATOM   2309  HB2 GLN A 226      22.741  17.514  51.147  1.00 11.09           H
ATOM   2310  HB3 GLN A 226      22.617  19.071  51.453  1.00 11.09           H
ATOM   2311  HG2 GLN A 226      24.753  19.408  50.582  1.00 12.00           H
ATOM   2312  HG3 GLN A 226      24.878  17.859  50.279  1.00 12.00           H
ATOM   2313 HE21 GLN A 226      22.082  19.142  47.997  1.00 14.69           H
ATOM   2314 HE22 GLN A 226      21.903  18.987  49.468  1.00 14.69           H
ATOM   2315  N   GLU A 227      22.187  16.935  54.077  1.00  8.82           N
ATOM   2316  CA  GLU A 227      20.990  16.796  54.919  1.00  8.71           C
ATOM   2317  C   GLU A 227      19.763  17.508  54.355  1.00  8.37           C
ATOM   2318  O   GLU A 227      18.821  17.783  55.089  1.00  9.53           O
ATOM   2319  CB  GLU A 227      21.211  17.246  56.379  1.00  9.10           C
ATOM   2320  CG  GLU A 227      22.576  16.938  56.985  1.00  9.24           C
ATOM   2321  CD  GLU A 227      23.013  15.466  56.929  1.00 10.86           C
ATOM   2322  OE1 GLU A 227      22.200  14.559  56.631  1.00 10.69           O
ATOM   2323  OE2 GLU A 227      24.217  15.213  57.197  1.00 13.20           O
ATOM   2324  H   GLU A 227      22.453  16.189  53.742  1.00 10.59           H
ATOM   2325  HA  GLU A 227      20.767  15.842  54.953  1.00 10.46           H
ATOM   2326  HB2 GLU A 227      21.087  18.207  56.423  1.00 10.92           H
ATOM   2327  HB3 GLU A 227      20.546  16.811  56.935  1.00 10.92           H
ATOM   2328  HG2 GLU A 227      23.245  17.458  56.512  1.00 11.09           H
ATOM   2329  HG3 GLU A 227      22.564  17.202  57.918  1.00 11.09           H
ATOM   2330  N   SER A 228      19.770  17.797  53.052  1.00  7.79           N
ATOM   2331  CA  SER A 228      18.550  18.145  52.343  1.00  8.53           C
ATOM   2332  C   SER A 228      18.747  17.759  50.884  1.00  8.40           C
ATOM   2333  O   SER A 228      19.810  17.246  50.518  1.00  8.92           O
ATOM   2334  CB  SER A 228      18.141  19.605  52.503  1.00  9.11           C
ATOM   2335  OG  SER A 228      19.115  20.485  51.991  1.00  9.46           O
ATOM   2336  H   SER A 228      20.474  17.796  52.558  1.00  9.35           H
ATOM   2337  HA  SER A 228      17.819  17.597  52.697  1.00 10.23           H
ATOM   2338  HB2 SER A 228      17.309  19.750  52.027  1.00 10.93           H
ATOM   2339  HB3 SER A 228      18.017  19.793  53.446  1.00 10.93           H
ATOM   2340  HG  SER A 228      18.871  21.261  52.089  1.00 11.36           H
ATOM   2341  N   GLU A 229      17.756  18.001  50.035  1.00  7.25           N
ATOM   2342  CA  GLU A 229      17.813  17.416  48.699  1.00  8.25           C
ATOM   2343  C   GLU A 229      18.903  18.016  47.825  1.00  8.74           C
ATOM   2344  O   GLU A 229      19.244  19.213  47.920  1.00  9.10           O
ATOM   2345  CB  GLU A 229      16.461  17.511  47.974  1.00  7.41           C
ATOM   2346  CG  GLU A 229      16.117  18.869  47.346  1.00  8.98           C
ATOM   2347  CD  GLU A 229      14.894  18.804  46.432  1.00  9.12           C
ATOM   2348  OE1 GLU A 229      14.188  17.764  46.411  1.00  9.00           O
ATOM   2349  OE2 GLU A 229      14.635  19.807  45.728  1.00  9.97           O
ATOM   2350  H   GLU A 229      17.062  18.482  50.198  1.00  8.70           H
ATOM   2351  HA  GLU A 229      18.018  16.463  48.797  1.00  9.90           H
ATOM   2352  HB2 GLU A 229      16.452  16.854  47.261  1.00  8.89           H
ATOM   2353  HB3 GLU A 229      15.760  17.304  48.611  1.00  8.89           H
ATOM   2354  HG2 GLU A 229      15.930  19.507  48.053  1.00 10.77           H
ATOM   2355  HG3 GLU A 229      16.871  19.173  46.816  1.00 10.77           H
ATOM   2356  N   CYS A 230      19.427  17.168  46.951  1.00  9.01           N
ATOM   2357  CA  CYS A 230      20.276  17.624  45.870  1.00  8.84           C
ATOM   2358  C   CYS A 230      19.380  18.033  44.698  1.00  9.60           C
ATOM   2359  O   CYS A 230      18.154  17.985  44.803  1.00  9.02           O
ATOM   2360  CB  CYS A 230      21.309  16.549  45.497  1.00  9.53           C
ATOM   2361  SG  CYS A 230      20.705  14.809  45.474  1.00  9.93           S
ATOM   2362  H   CYS A 230      19.303  16.318  46.965  1.00 10.81           H
ATOM   2363  HA  CYS A 230      20.766  18.420  46.166  1.00 10.60           H
ATOM   2364  HB2 CYS A 230      21.648  16.748  44.610  1.00 11.44           H
ATOM   2365  HB3 CYS A 230      22.038  16.593  46.136  1.00 11.44           H
ATOM   2366  N   VAL A 231      19.995  18.499  43.619  1.00  8.68           N
ATOM   2367  CA  VAL A 231      19.273  18.972  42.441  1.00  8.39           C
ATOM   2368  C   VAL A 231      19.965  18.436  41.195  1.00  9.25           C
ATOM   2369  O   VAL A 231      21.195  18.389  41.159  1.00  9.49           O
ATOM   2370  CB  VAL A 231      19.244  20.513  42.375  1.00  9.03           C
ATOM   2371  CG1 VAL A 231      18.351  20.991  41.249  1.00 10.01           C
ATOM   2372  CG2 VAL A 231      18.759  21.102  43.687  1.00  9.97           C
ATOM   2373  H   VAL A 231      20.850  18.554  43.542  1.00 10.42           H
ATOM   2374  HA  VAL A 231      18.351  18.638  42.459  1.00 10.06           H
ATOM   2375  HB  VAL A 231      20.150  20.845  42.208  1.00 10.84           H
ATOM   2376 HG11 VAL A 231      18.354  21.951  41.235  1.00 12.01           H
ATOM   2377 HG12 VAL A 231      18.688  20.650  40.418  1.00 12.01           H
ATOM   2378 HG13 VAL A 231      17.459  20.669  41.400  1.00 12.01           H
ATOM   2379 HG21 VAL A 231      18.752  22.059  43.616  1.00 11.96           H
ATOM   2380 HG22 VAL A 231      17.873  20.780  43.865  1.00 11.96           H
ATOM   2381 HG23 VAL A 231      19.354  20.830  44.390  1.00 11.96           H
ATOM   2382  N   CYS A 232      19.181  18.077  40.179  1.00  9.13           N
ATOM   2383  CA  CYS A 232      19.720  17.492  38.957  1.00  8.06           C
ATOM   2384  C   CYS A 232      19.384  18.331  37.725  1.00  8.72           C
ATOM   2385  O   CYS A 232      18.387  19.047  37.686  1.00 11.00           O
ATOM   2386  CB  CYS A 232      19.167  16.083  38.756  1.00  8.80           C
ATOM   2387  SG  CYS A 232      19.376  14.971  40.161  1.00  9.49           S
ATOM   2388  H   CYS A 232      18.326  18.164  40.175  1.00 10.96           H
ATOM   2389  HA  CYS A 232      20.695  17.432  39.031  1.00  9.67           H
ATOM   2390  HB2 CYS A 232      18.216  16.148  38.574  1.00 10.56           H
ATOM   2391  HB3 CYS A 232      19.616  15.681  37.996  1.00 10.56           H
ATOM   2392  N   HIS A 233      20.236  18.233  36.713  1.00  9.31           N
ATOM   2393  CA  HIS A 233      20.013  18.901  35.444  1.00  9.58           C
ATOM   2394  C   HIS A 233      20.549  18.011  34.337  1.00 10.20           C
ATOM   2395  O   HIS A 233      21.732  17.672  34.316  1.00 10.38           O
ATOM   2396  CB  HIS A 233      20.708  20.259  35.408  1.00  9.42           C
ATOM   2397  CG  HIS A 233      20.580  20.961  34.092  1.00  9.63           C
ATOM   2398  ND1 HIS A 233      19.437  21.636  33.721  1.00  9.88           N
ATOM   2399  CD2 HIS A 233      21.438  21.066  33.054  1.00 10.42           C
ATOM   2400  CE1 HIS A 233      19.609  22.144  32.508  1.00 10.54           C
ATOM   2401  NE2 HIS A 233      20.817  21.821  32.087  1.00 11.67           N
ATOM   2402  H   HIS A 233      20.963  17.775  36.740  1.00 11.17           H
ATOM   2403  HA  HIS A 233      19.053  19.035  35.304  1.00 11.49           H
ATOM   2404  HB2 HIS A 233      20.318  20.829  36.089  1.00 11.30           H
ATOM   2405  HB3 HIS A 233      21.653  20.132  35.587  1.00 11.30           H
ATOM   2406  HD2 HIS A 233      22.297  20.713  33.010  1.00 12.50           H
ATOM   2407  HE1 HIS A 233      18.986  22.649  32.037  1.00 12.65           H
ATOM   2408  HE2 HIS A 233      21.154  22.033  31.325  1.00 14.00           H
ATOM   2409  N   ASN A 234      19.668  17.614  33.428  1.00 10.36           N
ATOM   2410  CA  ASN A 234      20.028  16.677  32.363  1.00 10.28           C
ATOM   2411  C   ASN A 234      20.803  15.459  32.862  1.00  8.38           C
ATOM   2412  O   ASN A 234      21.761  14.986  32.216  1.00 10.34           O
ATOM   2413  CB  ASN A 234      20.817  17.355  31.239  1.00 12.17           C
ATOM   2414  CG  ASN A 234      20.825  16.526  29.974  1.00 15.10           C
ATOM   2415  OD1 ASN A 234      19.918  15.714  29.743  1.00 16.52           O
ATOM   2416  ND2 ASN A 234      21.843  16.711  29.156  1.00 16.85           N
ATOM   2417  H   ASN A 234      18.848  17.873  33.403  1.00 12.43           H
ATOM   2418  HA  ASN A 234      19.197  16.342  31.965  1.00 12.34           H
ATOM   2419  HB2 ASN A 234      20.410  18.213  31.037  1.00 14.61           H
ATOM   2420  HB3 ASN A 234      21.736  17.480  31.526  1.00 14.61           H
ATOM   2421 HD21 ASN A 234      22.457  17.279  29.355  1.00 20.21           H
ATOM   2422 HD22 ASN A 234      21.893  16.263  28.423  1.00 20.21           H
ATOM   2423  N   GLY A 235      20.357  14.930  33.992  1.00  9.30           N
ATOM   2424  CA  GLY A 235      20.936  13.726  34.552  1.00  9.28           C
ATOM   2425  C   GLY A 235      22.109  13.944  35.486  1.00 10.34           C
ATOM   2426  O   GLY A 235      22.541  12.999  36.166  1.00 11.06           O
ATOM   2427  H   GLY A 235      19.711  15.256  34.457  1.00 11.16           H
ATOM   2428  HA2 GLY A 235      20.249  13.248  35.043  1.00 11.13           H
ATOM   2429  HA3 GLY A 235      21.235  13.156  33.826  1.00 11.13           H
ATOM   2430  N   VAL A 236      22.648  15.161  35.511  1.00  9.54           N
ATOM   2431  CA  VAL A 236      23.795  15.475  36.370  1.00  8.83           C
ATOM   2432  C   VAL A 236      23.291  16.046  37.683  1.00  9.29           C
ATOM   2433  O   VAL A 236      22.566  17.045  37.698  1.00 10.85           O
ATOM   2434  CB  VAL A 236      24.744  16.488  35.712  1.00  9.64           C
ATOM   2435  CG1 VAL A 236      25.916  16.792  36.613  1.00 11.72           C
ATOM   2436  CG2 VAL A 236      25.225  15.955  34.387  1.00 10.98           C
ATOM   2437  H   VAL A 236      22.369  15.825  35.040  1.00 11.45           H
ATOM   2438  HA  VAL A 236      24.297  14.655  36.559  1.00 10.60           H
ATOM   2439  HB  VAL A 236      24.260  17.324  35.547  1.00 11.57           H
ATOM   2440 HG11 VAL A 236      26.489  17.426  36.177  1.00 14.07           H
ATOM   2441 HG12 VAL A 236      25.588  17.160  37.437  1.00 14.07           H
ATOM   2442 HG13 VAL A 236      26.396  15.979  36.785  1.00 14.07           H
ATOM   2443 HG21 VAL A 236      25.817  16.598  33.988  1.00 13.18           H
ATOM   2444 HG22 VAL A 236      25.691  15.129  34.534  1.00 13.18           H
ATOM   2445 HG23 VAL A 236      24.468  15.808  33.817  1.00 13.18           H
ATOM   2446  N   CYS A 237      23.643  15.375  38.775  1.00  9.34           N
ATOM   2447  CA  CYS A 237      23.189  15.749  40.113  1.00 10.21           C
ATOM   2448  C   CYS A 237      24.421  16.047  40.981  1.00  9.78           C
ATOM   2449  O   CYS A 237      25.082  15.120  41.491  1.00  9.71           O
ATOM   2450  CB  CYS A 237      22.393  14.596  40.755  1.00  9.56           C
ATOM   2451  SG  CYS A 237      21.065  13.911  39.725  1.00 10.36           S
ATOM   2452  H   CYS A 237      24.154  14.683  38.767  1.00 11.21           H
ATOM   2453  HA  CYS A 237      22.624  16.548  40.069  1.00 12.26           H
ATOM   2454  HB2 CYS A 237      23.007  13.873  40.958  1.00 11.47           H
ATOM   2455  HB3 CYS A 237      21.989  14.919  41.575  1.00 11.47           H
ATOM   2456  N   PRO A 238      24.757  17.337  41.151  1.00  8.95           N
ATOM   2457  CA  PRO A 238      25.886  17.677  42.017  1.00  9.28           C
ATOM   2458  C   PRO A 238      25.525  17.509  43.484  1.00 10.18           C
ATOM   2459  O   PRO A 238      24.357  17.713  43.873  1.00 10.63           O
ATOM   2460  CB  PRO A 238      26.160  19.150  41.690  1.00 10.57           C
ATOM   2461  CG  PRO A 238      25.399  19.432  40.442  1.00 10.92           C
ATOM   2462  CD  PRO A 238      24.230  18.518  40.457  1.00  9.70           C
ATOM   2463  HA  PRO A 238      26.672  17.134  41.799  1.00 11.14           H
ATOM   2464  HB2 PRO A 238      25.844  19.709  42.417  1.00 12.68           H
ATOM   2465  HB3 PRO A 238      27.111  19.280  41.548  1.00 12.68           H
ATOM   2466  HG2 PRO A 238      25.108  20.357  40.442  1.00 13.10           H
ATOM   2467  HG3 PRO A 238      25.961  19.253  39.672  1.00 13.10           H
ATOM   2468  HD2 PRO A 238      23.498  18.910  40.958  1.00 11.64           H
ATOM   2469  HD3 PRO A 238      23.964  18.291  39.552  1.00 11.64           H
ATOM   2470  N   VAL A 239      26.517  17.128  44.281  1.00  9.55           N
ATOM   2471  CA  VAL A 239      26.338  16.951  45.717  1.00  9.14           C
ATOM   2472  C   VAL A 239      27.551  17.502  46.430  1.00  9.22           C
ATOM   2473  O   VAL A 239      28.693  17.257  46.005  1.00  9.71           O
ATOM   2474  CB  VAL A 239      26.158  15.455  46.111  1.00  9.40           C
ATOM   2475  CG1 VAL A 239      26.124  15.299  47.621  1.00 10.24           C
ATOM   2476  CG2 VAL A 239      24.889  14.883  45.463  1.00 10.35           C
ATOM   2477  H   VAL A 239      27.316  16.963  44.010  1.00 11.46           H
ATOM   2478  HA  VAL A 239      25.547  17.449  46.014  1.00 10.96           H
ATOM   2479  HB  VAL A 239      26.924  14.945  45.774  1.00 11.28           H
ATOM   2480 HG11 VAL A 239      26.013  14.370  47.836  1.00 12.28           H
ATOM   2481 HG12 VAL A 239      26.950  15.624  47.987  1.00 12.28           H
ATOM   2482 HG13 VAL A 239      25.388  15.807  47.970  1.00 12.28           H
ATOM   2483 HG21 VAL A 239      24.797  13.962  45.717  1.00 12.42           H
ATOM   2484 HG22 VAL A 239      24.130  15.385  45.767  1.00 12.42           H
ATOM   2485 HG23 VAL A 239      24.967  14.953  44.509  1.00 12.42           H
ATOM   2486  N   VAL A 240      27.315  18.240  47.514  1.00  9.67           N
ATOM   2487  CA  VAL A 240      28.411  18.829  48.287  1.00  8.84           C
ATOM   2488  C   VAL A 240      28.670  17.983  49.530  1.00  9.94           C
ATOM   2489  O   VAL A 240      27.741  17.688  50.295  1.00 10.14           O
ATOM   2490  CB  VAL A 240      28.114  20.290  48.699  1.00 10.89           C
ATOM   2491  CG1 VAL A 240      29.330  20.918  49.413  1.00 11.45           C
ATOM   2492  CG2 VAL A 240      27.724  21.112  47.480  1.00 12.68           C
ATOM   2493  H   VAL A 240      26.532  18.414  47.823  1.00 11.61           H
ATOM   2494  HA  VAL A 240      29.225  18.827  47.742  1.00 10.60           H
ATOM   2495  HB  VAL A 240      27.359  20.299  49.323  1.00 13.06           H
ATOM   2496 HG11 VAL A 240      29.117  21.822  49.656  1.00 13.74           H
ATOM   2497 HG12 VAL A 240      29.529  20.405  50.200  1.00 13.74           H
ATOM   2498 HG13 VAL A 240      30.082  20.907  48.816  1.00 13.74           H
ATOM   2499 HG21 VAL A 240      27.545  22.014  47.756  1.00 15.22           H
ATOM   2500 HG22 VAL A 240      28.449  21.100  46.851  1.00 15.22           H
ATOM   2501 HG23 VAL A 240      26.939  20.728  47.084  1.00 15.22           H
ATOM   2502  N   PHE A 241      29.933  17.597  49.701  1.00  9.78           N
ATOM   2503  CA  PHE A 241      30.412  16.819  50.850  1.00 10.19           C
ATOM   2504  C   PHE A 241      31.506  17.583  51.579  1.00 10.65           C
ATOM   2505  O   PHE A 241      32.276  18.329  50.971  1.00 11.35           O
ATOM   2506  CB  PHE A 241      31.095  15.501  50.429  1.00 10.14           C
ATOM   2507  CG  PHE A 241      30.216  14.484  49.762  1.00 10.20           C
ATOM   2508  CD1 PHE A 241      29.969  14.557  48.412  1.00 10.56           C
ATOM   2509  CD2 PHE A 241      29.724  13.403  50.469  1.00 10.98           C
ATOM   2510  CE1 PHE A 241      29.211  13.601  47.771  1.00 11.07           C
ATOM   2511  CE2 PHE A 241      28.955  12.434  49.845  1.00 11.08           C
ATOM   2512  CZ  PHE A 241      28.697  12.533  48.486  1.00 11.29           C
ATOM   2513  H   PHE A 241      30.559  17.782  49.141  1.00 11.73           H
ATOM   2514  HA  PHE A 241      29.676  16.626  51.468  1.00 12.23           H
ATOM   2515  HB2 PHE A 241      31.811  15.714  49.811  1.00 12.17           H
ATOM   2516  HB3 PHE A 241      31.468  15.085  51.222  1.00 12.17           H
ATOM   2517  HD1 PHE A 241      30.313  15.269  47.923  1.00 12.67           H
ATOM   2518  HD2 PHE A 241      29.899  13.334  51.380  1.00 13.17           H
ATOM   2519  HE1 PHE A 241      29.038  13.678  46.861  1.00 13.28           H
ATOM   2520  HE2 PHE A 241      28.614  11.721  50.335  1.00 13.29           H
ATOM   2521  HZ  PHE A 241      28.176  11.891  48.060  1.00 13.55           H
ATOM   2522  N   THR A 242      31.626  17.338  52.881  1.00 10.71           N
ATOM   2523  CA  THR A 242      32.748  17.847  53.652  1.00 10.55           C
ATOM   2524  C   THR A 242      33.351  16.699  54.455  1.00 11.42           C
ATOM   2525  O   THR A 242      32.640  15.813  54.905  1.00 11.11           O
ATOM   2526  CB  THR A 242      32.282  18.990  54.568  1.00 10.19           C
ATOM   2527  OG1 THR A 242      31.802  20.053  53.745  1.00 10.97           O
ATOM   2528  CG2 THR A 242      33.424  19.531  55.417  1.00 11.41           C
ATOM   2529  H   THR A 242      31.066  16.877  53.341  1.00 12.85           H
ATOM   2530  HA  THR A 242      33.433  18.195  53.044  1.00 12.66           H
ATOM   2531  HB  THR A 242      31.573  18.679  55.153  1.00 12.23           H
ATOM   2532  HG1 THR A 242      31.547  20.677  54.213  1.00 13.16           H
ATOM   2533 HG21 THR A 242      33.107  20.242  55.979  1.00 13.69           H
ATOM   2534 HG22 THR A 242      33.781  18.832  55.970  1.00 13.69           H
ATOM   2535 HG23 THR A 242      34.122  19.868  54.851  1.00 13.69           H
ATOM   2536  N   ASP A 243      34.671  16.697  54.602  1.00 11.20           N
ATOM   2537  CA  ASP A 243      35.350  15.725  55.446  1.00 11.68           C
ATOM   2538  C   ASP A 243      36.467  16.516  56.129  1.00 12.41           C
ATOM   2539  O   ASP A 243      37.177  17.271  55.480  1.00 13.41           O
ATOM   2540  CB  ASP A 243      35.904  14.585  54.573  1.00 11.94           C
ATOM   2541  CG  ASP A 243      36.301  13.339  55.362  1.00 12.42           C
ATOM   2542  OD1 ASP A 243      36.404  13.369  56.607  1.00 12.31           O
ATOM   2543  OD2 ASP A 243      36.506  12.299  54.698  1.00 11.72           O
ATOM   2544  H   ASP A 243      35.200  17.256  54.219  1.00 13.44           H
ATOM   2545  HA  ASP A 243      34.739  15.362  56.121  1.00 14.01           H
ATOM   2546  HB2 ASP A 243      35.225  14.326  53.931  1.00 14.33           H
ATOM   2547  HB3 ASP A 243      36.693  14.904  54.107  1.00 14.33           H
ATOM   2548  N   GLY A 244      36.596  16.381  57.444  1.00 13.25           N
ATOM   2549  CA  GLY A 244      37.565  17.167  58.184  1.00 13.25           C
ATOM   2550  C   GLY A 244      36.913  17.860  59.356  1.00 13.48           C
ATOM   2551  O   GLY A 244      35.757  17.601  59.689  1.00 14.43           O
ATOM   2552  H   GLY A 244      36.134  15.841  57.927  1.00 15.89           H
ATOM   2553  HA2 GLY A 244      38.271  16.591  58.516  1.00 15.89           H
ATOM   2554  HA3 GLY A 244      37.957  17.838  57.603  1.00 15.89           H
ATOM   2555  N   SER A 245      37.679  18.728  59.995  1.00 15.28           N
ATOM   2556  CA  SER A 245      37.239  19.447  61.174  1.00 15.68           C
ATOM   2557  C   SER A 245      36.001  20.302  60.918  1.00 16.18           C
ATOM   2558  O   SER A 245      35.842  20.864  59.842  1.00 16.17           O
ATOM   2559  CB  SER A 245      38.379  20.346  61.649  1.00 18.52           C
ATOM   2560  OG  SER A 245      38.017  21.032  62.828  1.00 19.12           O
ATOM   2561  H   SER A 245      38.482  18.923  59.756  1.00 18.34           H
ATOM   2562  HA  SER A 245      37.031  18.807  61.886  1.00 18.82           H
ATOM   2563  HB2 SER A 245      39.159  19.799  61.830  1.00 22.22           H
ATOM   2564  HB3 SER A 245      38.581  20.994  60.956  1.00 22.22           H
ATOM   2565  HG  SER A 245      38.635  21.512  63.075  1.00 22.95           H
ATOM   2566  N   ALA A 246      35.135  20.395  61.925  1.00 16.52           N
ATOM   2567  CA  ALA A 246      34.011  21.326  61.907  1.00 17.74           C
ATOM   2568  C   ALA A 246      34.407  22.676  62.518  1.00 17.47           C
ATOM   2569  O   ALA A 246      33.607  23.609  62.541  1.00 17.69           O
ATOM   2570  CB  ALA A 246      32.841  20.747  62.677  1.00 19.01           C
ATOM   2571  H   ALA A 246      35.178  19.921  62.641  1.00 19.82           H
ATOM   2572  HA  ALA A 246      33.728  21.477  60.981  1.00 21.28           H
ATOM   2573  HB1 ALA A 246      33.112  20.590  63.585  1.00 22.81           H
ATOM   2574  HB2 ALA A 246      32.113  21.371  62.655  1.00 22.81           H
ATOM   2575  HB3 ALA A 246      32.577  19.920  62.266  1.00 22.81           H
ATOM   2576  N   THR A 247      35.635  22.771  63.024  1.00 18.02           N
ATOM   2577  CA  THR A 247      36.079  23.957  63.777  1.00 19.30           C
ATOM   2578  C   THR A 247      37.392  24.518  63.224  1.00 20.37           C
ATOM   2579  O   THR A 247      38.193  25.123  63.953  1.00 20.06           O
ATOM   2580  CB  THR A 247      36.259  23.635  65.270  1.00 20.98           C
ATOM   2581  OG1 THR A 247      37.273  22.638  65.437  1.00 22.75           O
ATOM   2582  CG2 THR A 247      34.948  23.127  65.864  1.00 21.63           C
ATOM   2583  H   THR A 247      36.237  22.162  62.947  1.00 21.62           H
ATOM   2584  HA  THR A 247      35.396  24.655  63.700  1.00 23.16           H
ATOM   2585  HB  THR A 247      36.518  24.440  65.744  1.00 25.17           H
ATOM   2586  HG1 THR A 247      37.061  21.953  65.041  1.00 27.30           H
ATOM   2587 HG21 THR A 247      34.265  23.796  65.772  1.00 25.96           H
ATOM   2588 HG22 THR A 247      34.667  22.331  65.407  1.00 25.96           H
ATOM   2589 HG23 THR A 247      35.065  22.928  66.796  1.00 25.96           H
ATOM   2590  N   GLY A 248      37.591  24.318  61.922  1.00 19.59           N
ATOM   2591  CA  GLY A 248      38.770  24.805  61.234  1.00 18.56           C
ATOM   2592  C   GLY A 248      38.636  24.465  59.761  1.00 19.25           C
ATOM   2593  O   GLY A 248      37.574  24.012  59.314  1.00 18.35           O
ATOM   2594  H   GLY A 248      37.044  23.895  61.411  1.00 23.51           H
ATOM   2595  HA2 GLY A 248      38.847  25.766  61.336  1.00 22.28           H
ATOM   2596  HA3 GLY A 248      39.567  24.380  61.590  1.00 22.28           H
ATOM   2597  N   PRO A 249      39.704  24.678  58.994  1.00 18.95           N
ATOM   2598  CA  PRO A 249      39.683  24.306  57.575  1.00 18.73           C
ATOM   2599  C   PRO A 249      39.358  22.836  57.412  1.00 17.46           C
ATOM   2600  O   PRO A 249      39.863  22.012  58.173  1.00 19.04           O
ATOM   2601  CB  PRO A 249      41.119  24.565  57.118  1.00 19.78           C
ATOM   2602  CG  PRO A 249      41.652  25.563  58.097  1.00 20.72           C
ATOM   2603  CD  PRO A 249      40.985  25.279  59.399  1.00 20.16           C
ATOM   2604  HA  PRO A 249      39.054  24.859  57.066  1.00 22.48           H
ATOM   2605  HB2 PRO A 249      41.628  23.740  57.154  1.00 23.74           H
ATOM   2606  HB3 PRO A 249      41.117  24.931  56.220  1.00 23.74           H
ATOM   2607  HG2 PRO A 249      42.612  25.453  58.178  1.00 24.87           H
ATOM   2608  HG3 PRO A 249      41.437  26.459  57.794  1.00 24.87           H
ATOM   2609  HD2 PRO A 249      41.507  24.647  59.917  1.00 24.19           H
ATOM   2610  HD3 PRO A 249      40.833  26.103  59.888  1.00 24.19           H
ATOM   2611  N   ALA A 250      38.535  22.521  56.419  1.00 15.65           N
ATOM   2612  CA  ALA A 250      38.174  21.160  56.128  1.00 14.57           C
ATOM   2613  C   ALA A 250      38.290  20.933  54.618  1.00 14.40           C
ATOM   2614  O   ALA A 250      38.598  21.863  53.854  1.00 15.44           O
ATOM   2615  CB  ALA A 250      36.742  20.896  56.614  1.00 14.68           C
ATOM   2616  H   ALA A 250      38.171  23.096  55.894  1.00 18.78           H
ATOM   2617  HA  ALA A 250      38.784  20.547  56.589  1.00 17.48           H
ATOM   2618  HB1 ALA A 250      36.508  19.986  56.417  1.00 17.62           H
ATOM   2619  HB2 ALA A 250      36.701  21.047  57.562  1.00 17.62           H
ATOM   2620  HB3 ALA A 250      36.143  21.494  56.161  1.00 17.62           H
ATOM   2621  N   GLU A 251      38.045  19.696  54.193  1.00 12.96           N
ATOM   2622  CA  GLU A 251      38.148  19.331  52.784  1.00 13.50           C
ATOM   2623  C   GLU A 251      36.765  19.074  52.182  1.00 12.79           C
ATOM   2624  O   GLU A 251      36.200  17.986  52.293  1.00 12.67           O
ATOM   2625  CB  GLU A 251      39.064  18.118  52.620  1.00 16.61           C
ATOM   2626  CG  GLU A 251      40.478  18.398  53.089  1.00 21.26           C
ATOM   2627  CD  GLU A 251      41.383  17.186  53.056  1.00 24.97           C
ATOM   2628  OE1 GLU A 251      41.171  16.284  52.227  1.00 24.97           O
ATOM   2629  OE2 GLU A 251      42.333  17.145  53.872  1.00 29.76           O
ATOM   2630  H   GLU A 251      37.816  19.046  54.706  1.00 15.55           H
ATOM   2631  HA  GLU A 251      38.552  20.077  52.294  1.00 16.20           H
ATOM   2632  HB2 GLU A 251      38.713  17.382  53.145  1.00 19.94           H
ATOM   2633  HB3 GLU A 251      39.100  17.871  51.683  1.00 19.94           H
ATOM   2634  HG2 GLU A 251      40.869  19.075  52.515  1.00 25.51           H
ATOM   2635  HG3 GLU A 251      40.447  18.720  54.003  1.00 25.51           H
ATOM   2636  N   THR A 252      36.229  20.119  51.567  1.00 11.12           N
ATOM   2637  CA  THR A 252      34.934  20.073  50.900  1.00 10.84           C
ATOM   2638  C   THR A 252      35.132  19.733  49.429  1.00 10.26           C
ATOM   2639  O   THR A 252      36.061  20.232  48.783  1.00 11.13           O
ATOM   2640  CB  THR A 252      34.215  21.434  51.067  1.00 12.14           C
ATOM   2641  OG1 THR A 252      33.899  21.611  52.452  1.00 12.96           O
ATOM   2642  CG2 THR A 252      32.964  21.500  50.244  1.00 12.21           C
ATOM   2643  H   THR A 252      36.607  20.890  51.522  1.00 13.35           H
ATOM   2644  HA  THR A 252      34.380  19.376  51.308  1.00 13.01           H
ATOM   2645  HB  THR A 252      34.806  22.147  50.780  1.00 14.56           H
ATOM   2646  HG1 THR A 252      33.409  21.005  52.708  1.00 15.55           H
ATOM   2647 HG21 THR A 252      32.536  22.351  50.364  1.00 14.65           H
ATOM   2648 HG22 THR A 252      33.176  21.386  49.315  1.00 14.65           H
ATOM   2649 HG23 THR A 252      32.358  20.805  50.512  1.00 14.65           H
ATOM   2650  N   ARG A 253      34.276  18.856  48.922  1.00 10.67           N
ATOM   2651  CA  ARG A 253      34.283  18.449  47.533  1.00 11.16           C
ATOM   2652  C   ARG A 253      32.870  18.531  46.944  1.00  9.86           C
ATOM   2653  O   ARG A 253      31.872  18.263  47.622  1.00 11.80           O
ATOM   2654  CB  ARG A 253      34.781  17.010  47.392  1.00 10.76           C
ATOM   2655  CG  ARG A 253      36.228  16.793  47.804  1.00 10.59           C
ATOM   2656  CD  ARG A 253      36.649  15.336  47.613  1.00 11.08           C
ATOM   2657  NE  ARG A 253      38.056  15.116  47.950  1.00 11.93           N
ATOM   2658  CZ  ARG A 253      38.692  13.959  47.793  1.00 13.20           C
ATOM   2659  NH1 ARG A 253      38.054  12.905  47.308  1.00 13.59           N
ATOM   2660  NH2 ARG A 253      39.981  13.860  48.094  1.00 14.83           N
ATOM   2661  H   ARG A 253      33.660  18.472  49.384  1.00 12.80           H
ATOM   2662  HA  ARG A 253      34.873  19.038  47.018  1.00 13.39           H
ATOM   2663  HB2 ARG A 253      34.230  16.436  47.946  1.00 12.91           H
ATOM   2664  HB3 ARG A 253      34.698  16.743  46.463  1.00 12.91           H
ATOM   2665  HG2 ARG A 253      36.804  17.351  47.258  1.00 12.71           H
ATOM   2666  HG3 ARG A 253      36.332  17.020  48.741  1.00 12.71           H
ATOM   2667  HD2 ARG A 253      36.110  14.771  48.188  1.00 13.30           H
ATOM   2668  HD3 ARG A 253      36.520  15.087  46.684  1.00 13.30           H
ATOM   2669  HE  ARG A 253      38.500  15.779  48.270  1.00 14.31           H
ATOM   2670 HH11 ARG A 253      37.222  12.965  47.099  1.00 16.31           H
ATOM   2671 HH12 ARG A 253      38.470  12.159  47.208  1.00 16.31           H
ATOM   2672 HH21 ARG A 253      40.401  14.540  48.412  1.00 17.80           H
ATOM   2673 HH22 ARG A 253      40.388  13.109  48.000  1.00 17.80           H
ATOM   2674  N   ILE A 254      32.802  18.902  45.673  1.00 10.36           N
ATOM   2675  CA  ILE A 254      31.579  18.789  44.900  1.00 12.38           C
ATOM   2676  C   ILE A 254      31.725  17.623  43.927  1.00 12.58           C
ATOM   2677  O   ILE A 254      32.637  17.597  43.089  1.00 12.31           O
ATOM   2678  CB  ILE A 254      31.297  20.086  44.135  1.00 14.34           C
ATOM   2679  CG1 ILE A 254      31.274  21.247  45.134  1.00 18.46           C
ATOM   2680  CG2 ILE A 254      29.976  19.981  43.359  1.00 14.16           C
ATOM   2681  CD1 ILE A 254      30.782  22.516  44.566  1.00 21.72           C
ATOM   2682  H   ILE A 254      33.463  19.228  45.231  1.00 12.43           H
ATOM   2683  HA  ILE A 254      30.825  18.606  45.499  1.00 14.86           H
ATOM   2684  HB  ILE A 254      32.017  20.236  43.502  1.00 17.20           H
ATOM   2685 HG12 ILE A 254      30.694  21.010  45.875  1.00 22.15           H
ATOM   2686 HG13 ILE A 254      32.176  21.398  45.458  1.00 22.15           H
ATOM   2687 HG21 ILE A 254      30.038  19.255  42.734  1.00 16.99           H
ATOM   2688 HG22 ILE A 254      29.261  19.820  43.979  1.00 16.99           H
ATOM   2689 HG23 ILE A 254      29.823  20.805  42.889  1.00 16.99           H
ATOM   2690 HD11 ILE A 254      30.798  23.190  45.250  1.00 26.07           H
ATOM   2691 HD12 ILE A 254      31.352  22.773  43.838  1.00 26.07           H
ATOM   2692 HD13 ILE A 254      29.884  22.389  44.251  1.00 26.07           H
ATOM   2693  N   TYR A 255      30.851  16.637  44.086  1.00 11.91           N
ATOM   2694  CA  TYR A 255      30.803  15.486  43.200  1.00 11.06           C
ATOM   2695  C   TYR A 255      29.674  15.698  42.226  1.00 11.38           C
ATOM   2696  O   TYR A 255      28.604  16.160  42.602  1.00 12.75           O
ATOM   2697  CB  TYR A 255      30.551  14.201  43.997  1.00 12.20           C
ATOM   2698  CG  TYR A 255      31.818  13.624  44.565  1.00 12.04           C
ATOM   2699  CD1 TYR A 255      32.420  14.194  45.680  1.00 13.31           C
ATOM   2700  CD2 TYR A 255      32.438  12.538  43.959  1.00 12.57           C
ATOM   2701  CE1 TYR A 255      33.600  13.696  46.184  1.00 13.58           C
ATOM   2702  CE2 TYR A 255      33.619  12.029  44.453  1.00 13.88           C
ATOM   2703  CZ  TYR A 255      34.195  12.609  45.570  1.00 13.59           C
ATOM   2704  OH  TYR A 255      35.376  12.115  46.069  1.00 13.72           O
ATOM   2705  H   TYR A 255      30.264  16.612  44.714  1.00 14.29           H
ATOM   2706  HA  TYR A 255      31.645  15.402  42.706  1.00 13.28           H
ATOM   2707  HB2 TYR A 255      29.952  14.396  44.734  1.00 14.64           H
ATOM   2708  HB3 TYR A 255      30.153  13.537  43.412  1.00 14.64           H
ATOM   2709  HD1 TYR A 255      32.022  14.928  46.090  1.00 15.97           H
ATOM   2710  HD2 TYR A 255      32.053  12.152  43.205  1.00 15.09           H
ATOM   2711  HE1 TYR A 255      33.991  14.083  46.933  1.00 16.30           H
ATOM   2712  HE2 TYR A 255      34.023  11.300  44.042  1.00 16.66           H
ATOM   2713  HH  TYR A 255      35.962  12.157  45.496  1.00 16.46           H
ATOM   2714  N   TYR A 256      29.916  15.345  40.975  1.00 10.69           N
ATOM   2715  CA  TYR A 256      28.897  15.370  39.945  1.00  9.89           C
ATOM   2716  C   TYR A 256      28.534  13.940  39.572  1.00  9.89           C
ATOM   2717  O   TYR A 256      29.348  13.214  38.982  1.00 10.50           O
ATOM   2718  CB  TYR A 256      29.442  16.116  38.736  1.00  9.93           C
ATOM   2719  CG  TYR A 256      29.837  17.535  39.066  1.00 10.08           C
ATOM   2720  CD1 TYR A 256      31.102  17.839  39.554  1.00 11.45           C
ATOM   2721  CD2 TYR A 256      28.929  18.568  38.912  1.00  9.78           C
ATOM   2722  CE1 TYR A 256      31.458  19.145  39.865  1.00 10.88           C
ATOM   2723  CE2 TYR A 256      29.269  19.885  39.211  1.00 10.76           C
ATOM   2724  CZ  TYR A 256      30.532  20.166  39.686  1.00 11.59           C
ATOM   2725  OH  TYR A 256      30.847  21.463  39.996  1.00 12.16           O
ATOM   2726  H   TYR A 256      30.684  15.081  40.692  1.00 12.83           H
ATOM   2727  HA  TYR A 256      28.097  15.830  40.273  1.00 11.87           H
ATOM   2728  HB2 TYR A 256      30.227  15.653  38.405  1.00 11.91           H
ATOM   2729  HB3 TYR A 256      28.758  16.146  38.048  1.00 11.91           H
ATOM   2730  HD1 TYR A 256      31.723  17.156  39.669  1.00 13.74           H
ATOM   2731  HD2 TYR A 256      28.079  18.380  38.587  1.00 11.74           H
ATOM   2732  HE1 TYR A 256      32.310  19.334  40.187  1.00 13.06           H
ATOM   2733  HE2 TYR A 256      28.647  20.568  39.099  1.00 12.91           H
ATOM   2734  HH  TYR A 256      31.487  21.711  39.548  1.00 14.59           H
ATOM   2735  N   PHE A 257      27.322  13.540  39.933  1.00  9.68           N
ATOM   2736  CA  PHE A 257      26.846  12.188  39.677  1.00 10.12           C
ATOM   2737  C   PHE A 257      25.901  12.128  38.491  1.00  9.94           C
ATOM   2738  O   PHE A 257      25.130  13.048  38.258  1.00 11.53           O
ATOM   2739  CB  PHE A 257      26.077  11.671  40.899  1.00 10.38           C
ATOM   2740  CG  PHE A 257      26.920  11.510  42.134  1.00 10.32           C
ATOM   2741  CD1 PHE A 257      27.784  10.433  42.271  1.00 10.22           C
ATOM   2742  CD2 PHE A 257      26.849  12.439  43.158  1.00 10.16           C
ATOM   2743  CE1 PHE A 257      28.556  10.280  43.427  1.00 10.59           C
ATOM   2744  CE2 PHE A 257      27.612  12.289  44.311  1.00 10.19           C
ATOM   2745  CZ  PHE A 257      28.466  11.204  44.441  1.00 10.61           C
ATOM   2746  H   PHE A 257      26.748  14.040  40.334  1.00 11.62           H
ATOM   2747  HA  PHE A 257      27.607  11.594  39.506  1.00 12.14           H
ATOM   2748  HB2 PHE A 257      25.366  12.297  41.106  1.00 12.45           H
ATOM   2749  HB3 PHE A 257      25.698  10.804  40.685  1.00 12.45           H
ATOM   2750  HD1 PHE A 257      27.841   9.799  41.592  1.00 12.26           H
ATOM   2751  HD2 PHE A 257      26.271  13.163  43.081  1.00 12.19           H
ATOM   2752  HE1 PHE A 257      29.130   9.553  43.511  1.00 12.71           H
ATOM   2753  HE2 PHE A 257      27.553  12.920  44.992  1.00 12.22           H
ATOM   2754  HZ  PHE A 257      28.985  11.108  45.207  1.00 12.73           H
ATOM   2755  N   LYS A 258      25.922  11.016  37.773  1.00 10.25           N
ATOM   2756  CA  LYS A 258      24.875  10.710  36.790  1.00 10.74           C
ATOM   2757  C   LYS A 258      24.607   9.215  36.830  1.00 10.36           C
ATOM   2758  O   LYS A 258      25.536   8.409  36.741  1.00 11.01           O
ATOM   2759  CB  LYS A 258      25.270  11.152  35.377  1.00 11.08           C
ATOM   2760  CG  LYS A 258      24.220  10.849  34.337  1.00 15.02           C
ATOM   2761  CD  LYS A 258      24.521  11.564  33.050  1.00 18.86           C
ATOM   2762  CE  LYS A 258      23.481  11.231  32.003  1.00 22.40           C
ATOM   2763  NZ  LYS A 258      23.977  11.429  30.632  1.00 25.70           N
ATOM   2764  H   LYS A 258      26.533  10.414  37.831  1.00 12.30           H
ATOM   2765  HA  LYS A 258      24.051  11.178  37.039  1.00 12.88           H
ATOM   2766  HB2 LYS A 258      25.420  12.110  35.379  1.00 13.29           H
ATOM   2767  HB3 LYS A 258      26.085  10.691  35.121  1.00 13.29           H
ATOM   2768  HG2 LYS A 258      24.206   9.895  34.162  1.00 18.02           H
ATOM   2769  HG3 LYS A 258      23.354  11.146  34.658  1.00 18.02           H
ATOM   2770  HD2 LYS A 258      24.508  12.522  33.202  1.00 22.64           H
ATOM   2771  HD3 LYS A 258      25.389  11.285  32.720  1.00 22.64           H
ATOM   2772  HE2 LYS A 258      23.223  10.301  32.098  1.00 26.88           H
ATOM   2773  HE3 LYS A 258      22.709  11.805  32.130  1.00 26.88           H
ATOM   2774  HZ1 LYS A 258      24.683  10.907  30.486  1.00 30.84           H
ATOM   2775  HZ2 LYS A 258      23.339  11.224  30.046  1.00 30.84           H
ATOM   2776  HZ3 LYS A 258      24.215  12.278  30.515  1.00 30.84           H
ATOM   2777  N   GLU A 259      23.346   8.857  37.031  1.00 10.21           N
ATOM   2778  CA  GLU A 259      22.941   7.470  37.217  1.00 10.42           C
ATOM   2779  C   GLU A 259      23.755   6.823  38.330  1.00 11.22           C
ATOM   2780  O   GLU A 259      24.044   5.636  38.295  1.00 12.92           O
ATOM   2781  CB  GLU A 259      23.022   6.691  35.892  1.00 12.51           C
ATOM   2782  CG  GLU A 259      22.100   7.285  34.835  1.00 15.80           C
ATOM   2783  CD  GLU A 259      22.193   6.600  33.481  1.00 23.45           C
ATOM   2784  OE1 GLU A 259      22.950   5.625  33.336  1.00 27.47           O
ATOM   2785  OE2 GLU A 259      21.487   7.034  32.554  1.00 27.55           O
ATOM   2786  H   GLU A 259      22.690   9.413  37.064  1.00 12.26           H
ATOM   2787  HA  GLU A 259      22.003   7.461  37.501  1.00 12.50           H
ATOM   2788  HB2 GLU A 259      23.932   6.725  35.556  1.00 15.01           H
ATOM   2789  HB3 GLU A 259      22.756   5.771  36.046  1.00 15.01           H
ATOM   2790  HG2 GLU A 259      21.183   7.209  35.142  1.00 18.96           H
ATOM   2791  HG3 GLU A 259      22.328   8.219  34.711  1.00 18.96           H
ATOM   2792  N   GLY A 260      24.075   7.624  39.341  1.00 10.07           N
ATOM   2793  CA  GLY A 260      24.780   7.138  40.516  1.00 10.53           C
ATOM   2794  C   GLY A 260      26.278   6.960  40.351  1.00 11.86           C
ATOM   2795  O   GLY A 260      26.945   6.497  41.283  1.00 12.54           O
ATOM   2796  H   GLY A 260      23.891   8.463  39.368  1.00 12.09           H
ATOM   2797  HA2 GLY A 260      24.634   7.759  41.247  1.00 12.64           H
ATOM   2798  HA3 GLY A 260      24.406   6.281  40.773  1.00 12.64           H
ATOM   2799  N   LYS A 261      26.795   7.311  39.177  1.00 11.46           N
ATOM   2800  CA  LYS A 261      28.212   7.169  38.865  1.00 11.42           C
ATOM   2801  C   LYS A 261      28.876   8.529  38.907  1.00 11.21           C
ATOM   2802  O   LYS A 261      28.244   9.559  38.630  1.00 11.00           O
ATOM   2803  CB  LYS A 261      28.408   6.530  37.482  1.00 12.69           C
ATOM   2804  CG  LYS A 261      27.845   5.100  37.380  1.00 15.07           C
ATOM   2805  CD  LYS A 261      27.985   4.534  35.982  1.00 18.66           C
ATOM   2806  CE  LYS A 261      27.458   3.111  35.901  0.00 18.68           C
ATOM   2807  NZ  LYS A 261      27.574   2.550  34.527  0.00 18.72           N
ATOM   2808  H   LYS A 261      26.334   7.641  38.530  1.00 13.75           H
ATOM   2809  HA  LYS A 261      28.638   6.595  39.535  1.00 13.70           H
ATOM   2810  HB2 LYS A 261      27.957   7.075  36.818  1.00 15.23           H
ATOM   2811  HB3 LYS A 261      29.358   6.491  37.287  1.00 15.23           H
ATOM   2812  HG2 LYS A 261      28.331   4.522  37.990  1.00 18.09           H
ATOM   2813  HG3 LYS A 261      26.903   5.111  37.610  1.00 18.09           H
ATOM   2814  HD2 LYS A 261      27.477   5.082  35.363  0.00 22.40           H
ATOM   2815  HD3 LYS A 261      28.922   4.526  35.732  0.00 22.40           H
ATOM   2816  HE2 LYS A 261      27.970   2.547  36.502  0.00 22.42           H
ATOM   2817  HE3 LYS A 261      26.521   3.103  36.152  0.00 22.42           H
ATOM   2818  HZ1 LYS A 261      27.108   3.047  33.955  0.00 22.46           H
ATOM   2819  HZ2 LYS A 261      28.427   2.541  34.274  0.00 22.46           H
ATOM   2820  HZ3 LYS A 261      27.259   1.718  34.511  0.00 22.46           H
ATOM   2821  N   ILE A 262      30.152   8.537  39.268  1.00 11.39           N
ATOM   2822  CA  ILE A 262      30.899   9.778  39.367  1.00 10.24           C
ATOM   2823  C   ILE A 262      31.387  10.194  37.984  1.00 11.00           C
ATOM   2824  O   ILE A 262      32.166   9.487  37.344  1.00 12.78           O
ATOM   2825  CB  ILE A 262      32.098   9.607  40.281  1.00 11.19           C
ATOM   2826  CG1 ILE A 262      31.634   9.252  41.695  1.00 10.93           C
ATOM   2827  CG2 ILE A 262      32.959  10.868  40.287  1.00 11.83           C
ATOM   2828  CD1 ILE A 262      32.749   8.675  42.566  1.00 10.82           C
ATOM   2829  H   ILE A 262      30.608   7.834  39.462  1.00 13.66           H
ATOM   2830  HA  ILE A 262      30.324  10.485  39.726  1.00 12.29           H
ATOM   2831  HB  ILE A 262      32.636   8.874  39.945  1.00 13.43           H
ATOM   2832 HG12 ILE A 262      31.302  10.054  42.128  1.00 13.12           H
ATOM   2833 HG13 ILE A 262      30.927   8.591  41.638  1.00 13.12           H
ATOM   2834 HG21 ILE A 262      33.708  10.732  40.872  1.00 14.20           H
ATOM   2835 HG22 ILE A 262      33.267  11.040  39.395  1.00 14.20           H
ATOM   2836 HG23 ILE A 262      32.429  11.606  40.599  1.00 14.20           H
ATOM   2837 HD11 ILE A 262      33.082   7.874  42.155  1.00 12.99           H
ATOM   2838 HD12 ILE A 262      33.453   9.323  42.641  1.00 12.99           H
ATOM   2839 HD13 ILE A 262      32.394   8.475  43.435  1.00 12.99           H
ATOM   2840  N   LEU A 263      30.924  11.354  37.524  1.00 11.38           N
ATOM   2841  CA  LEU A 263      31.462  11.944  36.308  1.00 12.31           C
ATOM   2842  C   LEU A 263      32.731  12.755  36.572  1.00 12.09           C
ATOM   2843  O   LEU A 263      33.654  12.775  35.743  1.00 14.10           O
ATOM   2844  CB  LEU A 263      30.428  12.864  35.679  1.00 13.26           C
ATOM   2845  CG  LEU A 263      29.127  12.229  35.222  1.00 14.36           C
ATOM   2846  CD1 LEU A 263      28.285  13.286  34.545  1.00 16.57           C
ATOM   2847  CD2 LEU A 263      29.368  11.054  34.314  1.00 16.09           C
ATOM   2848  H   LEU A 263      30.302  11.815  37.897  1.00 13.66           H
ATOM   2849  HA  LEU A 263      31.675  11.233  35.668  1.00 14.77           H
ATOM   2850  HB2 LEU A 263      30.200  13.548  36.327  1.00 15.91           H
ATOM   2851  HB3 LEU A 263      30.830  13.282  34.901  1.00 15.91           H
ATOM   2852  HG  LEU A 263      28.641  11.912  36.000  1.00 17.23           H
ATOM   2853 HD11 LEU A 263      28.106  13.992  35.171  1.00 19.89           H
ATOM   2854 HD12 LEU A 263      28.766  13.632  33.790  1.00 19.89           H
ATOM   2855 HD13 LEU A 263      27.460  12.890  34.254  1.00 19.89           H
ATOM   2856 HD21 LEU A 263      29.881  10.394  34.787  1.00 19.31           H
ATOM   2857 HD22 LEU A 263      28.522  10.685  34.050  1.00 19.31           H
ATOM   2858 HD23 LEU A 263      29.851  11.352  33.540  1.00 19.31           H
ATOM   2859  N   LYS A 264      32.751  13.439  37.715  1.00 12.04           N
ATOM   2860  CA  LYS A 264      33.789  14.400  38.043  1.00 12.37           C
ATOM   2861  C   LYS A 264      33.628  14.772  39.504  1.00 12.30           C
ATOM   2862  O   LYS A 264      32.536  14.671  40.037  1.00 12.06           O
ATOM   2863  CB  LYS A 264      33.602  15.667  37.188  1.00 13.03           C
ATOM   2864  CG  LYS A 264      34.601  16.782  37.412  1.00 14.08           C
ATOM   2865  CD  LYS A 264      34.247  17.978  36.552  1.00 14.62           C
ATOM   2866  CE  LYS A 264      35.286  19.081  36.642  1.00 16.06           C
ATOM   2867  NZ  LYS A 264      34.888  20.262  35.814  1.00 16.74           N
ATOM   2868  H   LYS A 264      32.155  13.358  38.329  1.00 14.45           H
ATOM   2869  HA  LYS A 264      34.680  14.021  37.890  1.00 14.84           H
ATOM   2870  HB2 LYS A 264      33.658  15.414  36.253  1.00 15.64           H
ATOM   2871  HB3 LYS A 264      32.721  16.029  37.370  1.00 15.64           H
ATOM   2872  HG2 LYS A 264      34.580  17.055  38.342  1.00 16.90           H
ATOM   2873  HG3 LYS A 264      35.489  16.478  37.166  1.00 16.90           H
ATOM   2874  HD2 LYS A 264      34.186  17.696  35.626  1.00 17.55           H
ATOM   2875  HD3 LYS A 264      33.397  18.340  36.847  1.00 17.55           H
ATOM   2876  HE2 LYS A 264      35.371  19.369  37.564  1.00 19.27           H
ATOM   2877  HE3 LYS A 264      36.136  18.750  36.313  1.00 19.27           H
ATOM   2878  HZ1 LYS A 264      34.109  20.585  36.099  1.00 20.09           H
ATOM   2879  HZ2 LYS A 264      35.505  20.900  35.876  1.00 20.09           H
ATOM   2880  HZ3 LYS A 264      34.805  20.022  34.961  1.00 20.09           H
ATOM   2881  N   TRP A 265      34.718  15.197  40.142  1.00 12.83           N
ATOM   2882  CA  TRP A 265      34.612  15.929  41.387  1.00 12.78           C
ATOM   2883  C   TRP A 265      35.624  17.056  41.400  1.00 12.29           C
ATOM   2884  O   TRP A 265      36.607  17.018  40.661  1.00 12.49           O
ATOM   2885  CB  TRP A 265      34.753  15.023  42.622  1.00 12.97           C
ATOM   2886  CG  TRP A 265      36.107  14.395  42.881  1.00 12.45           C
ATOM   2887  CD1 TRP A 265      36.509  13.152  42.510  1.00 13.27           C
ATOM   2888  CD2 TRP A 265      37.209  14.973  43.600  1.00 13.06           C
ATOM   2889  NE1 TRP A 265      37.800  12.916  42.939  1.00 13.83           N
ATOM   2890  CE2 TRP A 265      38.244  14.020  43.620  1.00 13.26           C
ATOM   2891  CE3 TRP A 265      37.415  16.199  44.234  1.00 12.61           C
ATOM   2892  CZ2 TRP A 265      39.461  14.255  44.240  1.00 13.54           C
ATOM   2893  CZ3 TRP A 265      38.637  16.431  44.845  1.00 12.97           C
ATOM   2894  CH2 TRP A 265      39.640  15.469  44.839  1.00 13.57           C
ATOM   2895  H   TRP A 265      35.525  15.071  39.871  1.00 15.40           H
ATOM   2896  HA  TRP A 265      33.722  16.337  41.428  1.00 15.34           H
ATOM   2897  HB2 TRP A 265      34.531  15.550  43.406  1.00 15.56           H
ATOM   2898  HB3 TRP A 265      34.116  14.298  42.535  1.00 15.56           H
ATOM   2899  HD1 TRP A 265      35.991  12.548  42.030  1.00 15.92           H
ATOM   2900  HE1 TRP A 265      38.246  12.193  42.811  1.00 16.60           H
ATOM   2901  HE3 TRP A 265      36.748  16.847  44.244  1.00 15.14           H
ATOM   2902  HZ2 TRP A 265      40.138  13.617  44.230  1.00 16.25           H
ATOM   2903  HZ3 TRP A 265      38.787  17.244  45.270  1.00 15.56           H
ATOM   2904  HH2 TRP A 265      40.449  15.654  45.258  1.00 16.28           H
ATOM   2905  N   GLU A 266      35.366  18.058  42.240  1.00 12.02           N
ATOM   2906  CA  GLU A 266      36.243  19.221  42.379  1.00 13.07           C
ATOM   2907  C   GLU A 266      36.356  19.564  43.843  1.00 11.58           C
ATOM   2908  O   GLU A 266      35.379  19.452  44.583  1.00 12.68           O
ATOM   2909  CB  GLU A 266      35.626  20.474  41.752  1.00 16.44           C
ATOM   2910  CG  GLU A 266      35.355  20.499  40.285  1.00 19.07           C
ATOM   2911  CD  GLU A 266      34.665  21.796  39.891  1.00 18.56           C
ATOM   2912  OE1 GLU A 266      35.278  22.532  39.082  1.00 21.25           O
ATOM   2913  OE2 GLU A 266      33.524  22.080  40.387  1.00 15.23           O
ATOM   2914  H   GLU A 266      34.674  18.088  42.751  1.00 14.42           H
ATOM   2915  HA  GLU A 266      37.130  19.049  41.999  1.00 15.69           H
ATOM   2916  HB2 GLU A 266      34.777  20.635  42.193  1.00 19.73           H
ATOM   2917  HB3 GLU A 266      36.220  21.218  41.937  1.00 19.73           H
ATOM   2918  HG2 GLU A 266      36.193  20.438  39.801  1.00 22.89           H
ATOM   2919  HG3 GLU A 266      34.774  19.759  40.051  1.00 22.89           H
ATOM   2920  N   PRO A 267      37.520  20.064  44.267  1.00 12.40           N
ATOM   2921  CA  PRO A 267      37.601  20.673  45.597  1.00 13.14           C
ATOM   2922  C   PRO A 267      36.916  22.027  45.610  1.00 13.02           C
ATOM   2923  O   PRO A 267      36.826  22.701  44.576  1.00 14.16           O
ATOM   2924  CB  PRO A 267      39.106  20.847  45.808  1.00 14.23           C
ATOM   2925  CG  PRO A 267      39.629  21.077  44.410  1.00 13.84           C
ATOM   2926  CD  PRO A 267      38.800  20.132  43.548  1.00 13.07           C
ATOM   2927  HA  PRO A 267      37.223  20.086  46.286  1.00 15.76           H
ATOM   2928  HB2 PRO A 267      39.275  21.617  46.374  1.00 17.08           H
ATOM   2929  HB3 PRO A 267      39.483  20.041  46.193  1.00 17.08           H
ATOM   2930  HG2 PRO A 267      39.485  22.000  44.150  1.00 16.60           H
ATOM   2931  HG3 PRO A 267      40.571  20.847  44.368  1.00 16.60           H
ATOM   2932  HD2 PRO A 267      38.671  20.506  42.662  1.00 15.68           H
ATOM   2933  HD3 PRO A 267      39.214  19.256  43.509  1.00 15.68           H
ATOM   2934  N   LEU A 268      36.424  22.420  46.775  1.00 12.06           N
ATOM   2935  CA  LEU A 268      35.830  23.735  46.938  1.00 13.55           C
ATOM   2936  C   LEU A 268      36.768  24.814  46.448  1.00 13.61           C
ATOM   2937  O   LEU A 268      37.959  24.837  46.810  1.00 15.18           O
ATOM   2938  CB  LEU A 268      35.522  23.989  48.408  1.00 14.07           C
ATOM   2939  CG  LEU A 268      34.927  25.353  48.765  1.00 14.52           C
ATOM   2940  CD1 LEU A 268      33.524  25.519  48.175  1.00 14.42           C
ATOM   2941  CD2 LEU A 268      34.909  25.507  50.270  1.00 14.68           C
ATOM   2942  H   LEU A 268      36.422  21.941  47.490  1.00 14.48           H
ATOM   2943  HA  LEU A 268      34.995  23.787  46.427  1.00 16.26           H
ATOM   2944  HB2 LEU A 268      34.891  23.315  48.706  1.00 16.88           H
ATOM   2945  HB3 LEU A 268      36.347  23.897  48.910  1.00 16.88           H
ATOM   2946  HG  LEU A 268      35.492  26.051  48.399  1.00 17.42           H
ATOM   2947 HD11 LEU A 268      33.577  25.445  47.219  1.00 17.30           H
ATOM   2948 HD12 LEU A 268      32.955  24.831  48.526  1.00 17.30           H
ATOM   2949 HD13 LEU A 268      33.184  26.383  48.418  1.00 17.30           H
ATOM   2950 HD21 LEU A 268      34.373  24.807  50.649  1.00 17.62           H
ATOM   2951 HD22 LEU A 268      35.809  25.446  50.600  1.00 17.62           H
ATOM   2952 HD23 LEU A 268      34.536  26.363  50.492  1.00 17.62           H
ATOM   2953  N   ALA A 269      36.212  25.740  45.669  1.00 13.88           N
ATOM   2954  CA  ALA A 269      36.926  26.923  45.208  1.00 15.92           C
ATOM   2955  C   ALA A 269      36.137  28.154  45.626  1.00 15.80           C
ATOM   2956  O   ALA A 269      35.032  28.036  46.169  1.00 16.15           O
ATOM   2957  CB  ALA A 269      37.076  26.887  43.704  1.00 19.07           C
ATOM   2958  H   ALA A 269      35.400  25.701  45.389  1.00 16.65           H
ATOM   2959  HA  ALA A 269      37.816  26.959  45.617  1.00 19.10           H
ATOM   2960  HB1 ALA A 269      37.548  27.673  43.418  1.00 22.89           H
ATOM   2961  HB2 ALA A 269      37.570  26.102  43.458  1.00 22.89           H
ATOM   2962  HB3 ALA A 269      36.204  26.865  43.303  1.00 22.89           H
ATOM   2963  N   GLY A 270      36.693  29.331  45.352  1.00 15.82           N
ATOM   2964  CA  GLY A 270      36.059  30.572  45.735  1.00 15.45           C
ATOM   2965  C   GLY A 270      36.456  31.008  47.135  1.00 15.58           C
ATOM   2966  O   GLY A 270      37.477  30.566  47.686  1.00 17.16           O
ATOM   2967  H   GLY A 270      37.443  29.431  44.943  1.00 18.98           H
ATOM   2968  HA2 GLY A 270      36.311  31.271  45.111  1.00 18.54           H
ATOM   2969  HA3 GLY A 270      35.095  30.466  45.707  1.00 18.54           H
ATOM   2970  N   THR A 271      35.638  31.874  47.719  1.00 15.61           N
ATOM   2971  CA  THR A 271      36.028  32.569  48.942  1.00 15.34           C
ATOM   2972  C   THR A 271      35.325  32.075  50.211  1.00 15.36           C
ATOM   2973  O   THR A 271      35.632  32.556  51.286  1.00 15.84           O
ATOM   2974  CB  THR A 271      35.817  34.083  48.819  1.00 16.10           C
ATOM   2975  OG1 THR A 271      34.430  34.358  48.571  1.00 15.89           O
ATOM   2976  CG2 THR A 271      36.673  34.654  47.691  1.00 16.74           C
ATOM   2977  H   THR A 271      34.854  32.078  47.430  1.00 18.74           H
ATOM   2978  HA  THR A 271      36.989  32.426  49.074  1.00 18.41           H
ATOM   2979  HB  THR A 271      36.083  34.510  49.648  1.00 19.32           H
ATOM   2980  HG1 THR A 271      34.312  35.167  48.505  1.00 19.07           H
ATOM   2981 HG21 THR A 271      36.434  34.241  46.857  1.00 20.09           H
ATOM   2982 HG22 THR A 271      36.534  35.601  47.621  1.00 20.09           H
ATOM   2983 HG23 THR A 271      37.602  34.486  47.867  1.00 20.09           H
ATOM   2984  N   ALA A 272      34.384  31.141  50.098  1.00 15.39           N
ATOM   2985  CA  ALA A 272      33.840  30.492  51.285  1.00 15.16           C
ATOM   2986  C   ALA A 272      34.966  29.754  52.009  1.00 15.69           C
ATOM   2987  O   ALA A 272      35.740  29.011  51.383  1.00 16.52           O
ATOM   2988  CB  ALA A 272      32.709  29.518  50.889  1.00 14.97           C
ATOM   2989  H   ALA A 272      34.047  30.869  49.355  1.00 18.47           H
ATOM   2990  HA  ALA A 272      33.471  31.170  51.890  1.00 18.20           H
ATOM   2991  HB1 ALA A 272      33.065  28.851  50.297  1.00 17.96           H
ATOM   2992  HB2 ALA A 272      32.364  29.101  51.682  1.00 17.96           H
ATOM   2993  HB3 ALA A 272      32.013  30.010  50.449  1.00 17.96           H
ATOM   2994  N   LYS A 273      35.068  29.942  53.323  1.00 15.12           N
ATOM   2995  CA  LYS A 273      36.205  29.403  54.066  1.00 15.04           C
ATOM   2996  C   LYS A 273      35.897  28.081  54.780  1.00 13.76           C
ATOM   2997  O   LYS A 273      36.823  27.365  55.205  1.00 14.52           O
ATOM   2998  CB  LYS A 273      36.714  30.446  55.076  1.00 15.66           C
ATOM   2999  CG  LYS A 273      37.165  31.772  54.432  1.00 17.39           C
ATOM   3000  CD  LYS A 273      38.212  31.539  53.317  1.00 19.23           C
ATOM   3001  CE  LYS A 273      38.871  32.845  52.820  1.00 20.12           C
ATOM   3002  NZ  LYS A 273      37.932  33.809  52.161  1.00 19.82           N
ATOM   3003  H   LYS A 273      34.500  30.374  53.803  1.00 18.14           H
ATOM   3004  HA  LYS A 273      36.932  29.229  53.433  1.00 18.04           H
ATOM   3005  HB2 LYS A 273      36.001  30.648  55.701  1.00 18.79           H
ATOM   3006  HB3 LYS A 273      37.473  30.074  55.552  1.00 18.79           H
ATOM   3007  HG2 LYS A 273      36.397  32.214  54.039  1.00 20.87           H
ATOM   3008  HG3 LYS A 273      37.566  32.336  55.112  1.00 20.87           H
ATOM   3009  HD2 LYS A 273      38.913  30.962  53.659  1.00 23.07           H
ATOM   3010  HD3 LYS A 273      37.777  31.117  52.560  1.00 23.07           H
ATOM   3011  HE2 LYS A 273      39.272  33.298  53.578  1.00 24.14           H
ATOM   3012  HE3 LYS A 273      39.559  32.618  52.175  1.00 24.14           H
ATOM   3013  HZ1 LYS A 273      37.293  34.049  52.732  1.00 23.78           H
ATOM   3014  HZ2 LYS A 273      38.375  34.535  51.900  1.00 23.78           H
ATOM   3015  HZ3 LYS A 273      37.555  33.428  51.450  1.00 23.78           H
ATOM   3016  N   HIS A 274      34.613  27.759  54.921  1.00 13.40           N
ATOM   3017  CA  HIS A 274      34.200  26.491  55.507  1.00 12.71           C
ATOM   3018  C   HIS A 274      32.760  26.202  55.069  1.00 12.64           C
ATOM   3019  O   HIS A 274      31.954  27.121  54.983  1.00 12.65           O
ATOM   3020  CB  HIS A 274      34.316  26.561  57.038  1.00 14.20           C
ATOM   3021  CG  HIS A 274      34.054  25.261  57.713  1.00 13.95           C
ATOM   3022  ND1 HIS A 274      35.060  24.415  58.125  1.00 14.21           N
ATOM   3023  CD2 HIS A 274      32.888  24.630  58.002  1.00 15.90           C
ATOM   3024  CE1 HIS A 274      34.526  23.330  58.663  1.00 13.96           C
ATOM   3025  NE2 HIS A 274      33.209  23.438  58.592  1.00 16.62           N
ATOM   3026  H   HIS A 274      33.958  28.263  54.683  1.00 16.08           H
ATOM   3027  HA  HIS A 274      34.779  25.772  55.180  1.00 15.25           H
ATOM   3028  HB2 HIS A 274      35.214  26.843  57.272  1.00 17.04           H
ATOM   3029  HB3 HIS A 274      33.671  27.205  57.372  1.00 17.04           H
ATOM   3030  HD2 HIS A 274      32.031  24.950  57.834  1.00 19.08           H
ATOM   3031  HE1 HIS A 274      34.996  22.613  59.023  1.00 16.75           H
ATOM   3032  HE2 HIS A 274      32.645  22.857  58.881  1.00 19.94           H
ATOM   3033  N   ILE A 275      32.455  24.934  54.792  1.00 12.31           N
ATOM   3034  CA  ILE A 275      31.163  24.530  54.237  1.00 11.62           C
ATOM   3035  C   ILE A 275      30.588  23.330  54.982  1.00 11.91           C
ATOM   3036  O   ILE A 275      31.274  22.313  55.161  1.00 13.62           O
ATOM   3037  CB  ILE A 275      31.318  24.110  52.755  1.00 11.90           C
ATOM   3038  CG1 ILE A 275      31.715  25.310  51.901  1.00 12.42           C
ATOM   3039  CG2 ILE A 275      30.030  23.433  52.221  1.00 12.52           C
ATOM   3040  CD1 ILE A 275      30.641  26.343  51.726  1.00 13.81           C
ATOM   3041  H   ILE A 275      32.993  24.275  54.919  1.00 14.78           H
ATOM   3042  HA  ILE A 275      30.528  25.274  54.293  1.00 13.95           H
ATOM   3043  HB  ILE A 275      32.036  23.460  52.705  1.00 14.28           H
ATOM   3044 HG12 ILE A 275      32.476  25.746  52.317  1.00 14.90           H
ATOM   3045 HG13 ILE A 275      31.964  24.993  51.019  1.00 14.90           H
ATOM   3046 HG21 ILE A 275      30.164  23.189  51.303  1.00 15.02           H
ATOM   3047 HG22 ILE A 275      29.849  22.650  52.746  1.00 15.02           H
ATOM   3048 HG23 ILE A 275      29.300  24.052  52.292  1.00 15.02           H
ATOM   3049 HD11 ILE A 275      30.980  27.056  51.178  1.00 16.58           H
ATOM   3050 HD12 ILE A 275      29.883  25.936  51.301  1.00 16.58           H
ATOM   3051 HD13 ILE A 275      30.391  26.683  52.588  1.00 16.58           H
ATOM   3052  N   GLU A 276      29.327  23.457  55.392  1.00 10.60           N
ATOM   3053  CA  GLU A 276      28.555  22.351  55.952  1.00 11.10           C
ATOM   3054  C   GLU A 276      27.117  22.406  55.451  1.00 10.12           C
ATOM   3055  O   GLU A 276      26.558  23.483  55.226  1.00 10.71           O
ATOM   3056  CB  GLU A 276      28.485  22.443  57.484  1.00 12.29           C
ATOM   3057  CG  GLU A 276      29.810  22.560  58.198  1.00 13.92           C
ATOM   3058  CD  GLU A 276      30.504  21.233  58.448  1.00 16.19           C
ATOM   3059  OE1 GLU A 276      29.945  20.165  58.119  1.00 17.34           O
ATOM   3060  OE2 GLU A 276      31.620  21.257  59.007  1.00 16.80           O
ATOM   3061  H   GLU A 276      28.886  24.194  55.355  1.00 12.72           H
ATOM   3062  HA  GLU A 276      28.955  21.493  55.697  1.00 13.32           H
ATOM   3063  HB2 GLU A 276      27.959  23.223  57.719  1.00 14.75           H
ATOM   3064  HB3 GLU A 276      28.045  21.645  57.818  1.00 14.75           H
ATOM   3065  HG2 GLU A 276      30.405  23.108  57.662  1.00 16.70           H
ATOM   3066  HG3 GLU A 276      29.663  22.983  59.059  1.00 16.70           H
ATOM   3067  N   GLU A 277      26.522  21.233  55.294  1.00  9.74           N
ATOM   3068  CA  GLU A 277      25.067  21.095  55.267  1.00  8.81           C
ATOM   3069  C   GLU A 277      24.383  22.012  54.249  1.00  8.92           C
ATOM   3070  O   GLU A 277      23.448  22.742  54.578  1.00  9.49           O
ATOM   3071  CB  GLU A 277      24.493  21.330  56.675  1.00  9.15           C
ATOM   3072  CG  GLU A 277      24.958  20.286  57.682  1.00 10.65           C
ATOM   3073  CD  GLU A 277      24.624  20.617  59.126  1.00 11.26           C
ATOM   3074  OE1 GLU A 277      24.230  21.768  59.415  1.00 11.75           O
ATOM   3075  OE2 GLU A 277      24.727  19.701  59.978  1.00 11.84           O
ATOM   3076  H   GLU A 277      26.942  20.489  55.200  1.00 11.69           H
ATOM   3077  HA  GLU A 277      24.852  20.172  55.015  1.00 10.58           H
ATOM   3078  HB2 GLU A 277      24.781  22.201  56.992  1.00 10.97           H
ATOM   3079  HB3 GLU A 277      23.525  21.296  56.632  1.00 10.97           H
ATOM   3080  HG2 GLU A 277      24.535  19.440  57.469  1.00 12.78           H
ATOM   3081  HG3 GLU A 277      25.921  20.197  57.615  1.00 12.78           H
ATOM   3082  N   CYS A 278      24.812  21.921  52.996  1.00  9.96           N
ATOM   3083  CA  CYS A 278      24.296  22.803  51.956  1.00  9.12           C
ATOM   3084  C   CYS A 278      22.830  22.545  51.621  1.00  8.73           C
ATOM   3085  O   CYS A 278      22.407  21.395  51.500  1.00  9.08           O
ATOM   3086  CB  CYS A 278      25.138  22.679  50.685  1.00 10.61           C
ATOM   3087  SG  CYS A 278      26.812  23.360  50.902  1.00 13.26           S
ATOM   3088  H   CYS A 278      25.401  21.357  52.721  1.00 11.95           H
ATOM   3089  HA  CYS A 278      24.368  23.728  52.270  1.00 10.94           H
ATOM   3090  HB2 CYS A 278      25.221  21.742  50.449  1.00 12.73           H
ATOM   3091  HB3 CYS A 278      24.704  23.168  49.968  1.00 12.73           H
ATOM   3092  N   SER A 279      22.084  23.636  51.454  1.00  9.01           N
ATOM   3093  CA  SER A 279      20.678  23.612  51.057  1.00  8.33           C
ATOM   3094  C   SER A 279      20.584  24.196  49.659  1.00  8.51           C
ATOM   3095  O   SER A 279      20.951  25.356  49.444  1.00  9.42           O
ATOM   3096  CB  SER A 279      19.846  24.464  52.017  1.00  8.52           C
ATOM   3097  OG  SER A 279      19.871  23.914  53.315  1.00  9.59           O
ATOM   3098  H   SER A 279      22.384  24.434  51.570  1.00 10.81           H
ATOM   3099  HA  SER A 279      20.337  22.693  51.053  1.00 10.00           H
ATOM   3100  HB2 SER A 279      20.215  25.360  52.046  1.00 10.22           H
ATOM   3101  HB3 SER A 279      18.929  24.492  51.702  1.00 10.22           H
ATOM   3102  HG  SER A 279      19.424  24.375  53.823  1.00 11.51           H
ATOM   3103  N   CYS A 280      20.082  23.412  48.709  1.00  9.37           N
ATOM   3104  CA  CYS A 280      20.217  23.773  47.304  1.00  9.33           C
ATOM   3105  C   CYS A 280      18.891  23.868  46.543  1.00  8.91           C
ATOM   3106  O   CYS A 280      17.883  23.274  46.932  1.00  9.41           O
ATOM   3107  CB  CYS A 280      21.115  22.753  46.607  1.00 10.32           C
ATOM   3108  SG  CYS A 280      22.719  22.511  47.411  1.00 11.21           S
ATOM   3109  H   CYS A 280      19.664  22.674  48.850  1.00 11.24           H
ATOM   3110  HA  CYS A 280      20.656  24.647  47.246  1.00 11.19           H
ATOM   3111  HB2 CYS A 280      20.660  21.897  46.591  1.00 12.38           H
ATOM   3112  HB3 CYS A 280      21.281  23.053  45.699  1.00 12.38           H
ATOM   3113  N   TYR A 281      18.900  24.625  45.456  1.00  8.97           N
ATOM   3114  CA  TYR A 281      17.762  24.700  44.535  1.00  9.07           C
ATOM   3115  C   TYR A 281      18.335  25.045  43.154  1.00  8.75           C
ATOM   3116  O   TYR A 281      19.459  25.528  43.039  1.00 10.31           O
ATOM   3117  CB  TYR A 281      16.715  25.748  44.967  1.00  9.71           C
ATOM   3118  CG  TYR A 281      17.234  27.155  44.884  1.00  9.64           C
ATOM   3119  CD1 TYR A 281      17.890  27.746  45.969  1.00  9.58           C
ATOM   3120  CD2 TYR A 281      17.095  27.892  43.719  1.00 10.39           C
ATOM   3121  CE1 TYR A 281      18.393  29.002  45.887  1.00 11.47           C
ATOM   3122  CE2 TYR A 281      17.596  29.169  43.627  1.00 11.72           C
ATOM   3123  CZ  TYR A 281      18.242  29.719  44.712  1.00 11.68           C
ATOM   3124  OH  TYR A 281      18.752  30.985  44.613  1.00 12.72           O
ATOM   3125  H   TYR A 281      19.565  25.117  45.221  1.00 10.76           H
ATOM   3126  HA  TYR A 281      17.324  23.825  44.483  1.00 10.88           H
ATOM   3127  HB2 TYR A 281      15.941  25.679  44.387  1.00 11.66           H
ATOM   3128  HB3 TYR A 281      16.457  25.577  45.887  1.00 11.66           H
ATOM   3129  HD1 TYR A 281      18.000  27.260  46.755  1.00 11.49           H
ATOM   3130  HD2 TYR A 281      16.667  27.513  42.985  1.00 12.47           H
ATOM   3131  HE1 TYR A 281      18.830  29.381  46.615  1.00 13.77           H
ATOM   3132  HE2 TYR A 281      17.503  29.655  42.840  1.00 14.06           H
ATOM   3133  N   GLY A 282      17.552  24.773  42.117  1.00  8.41           N
ATOM   3134  CA  GLY A 282      17.959  25.008  40.751  1.00  8.60           C
ATOM   3135  C   GLY A 282      16.994  25.872  39.985  1.00  8.81           C
ATOM   3136  O   GLY A 282      15.785  25.823  40.206  1.00  9.61           O
ATOM   3137  H   GLY A 282      16.761  24.444  42.188  1.00 10.09           H
ATOM   3138  HA2 GLY A 282      18.826  25.442  40.745  1.00 10.32           H
ATOM   3139  HA3 GLY A 282      18.039  24.159  40.290  1.00 10.32           H
ATOM   3140  N   GLU A 283      17.545  26.662  39.067  1.00 10.00           N
ATOM   3141  CA  GLU A 283      16.746  27.467  38.160  1.00 11.33           C
ATOM   3142  C   GLU A 283      17.641  27.904  37.016  1.00 11.09           C
ATOM   3143  O   GLU A 283      18.830  28.134  37.202  1.00 11.22           O
ATOM   3144  CB  GLU A 283      16.143  28.679  38.882  1.00 13.06           C
ATOM   3145  CG  GLU A 283      17.135  29.501  39.663  1.00 16.62           C
ATOM   3146  CD  GLU A 283      17.870  30.528  38.823  1.00 20.25           C
ATOM   3147  OE1 GLU A 283      19.065  30.782  39.131  1.00 24.33           O
ATOM   3148  OE2 GLU A 283      17.263  31.091  37.871  1.00 19.02           O
ATOM   3149  H   GLU A 283      18.392  26.747  38.951  1.00 12.00           H
ATOM   3150  HA  GLU A 283      16.016  26.925  37.796  1.00 13.60           H
ATOM   3151  HB2 GLU A 283      15.733  29.260  38.223  1.00 15.67           H
ATOM   3152  HB3 GLU A 283      15.468  28.364  39.504  1.00 15.67           H
ATOM   3153  HG2 GLU A 283      16.664  29.975  40.366  1.00 19.95           H
ATOM   3154  HG3 GLU A 283      17.796  28.907  40.052  1.00 19.95           H
ATOM   3155  N   ARG A 284      17.071  27.966  35.825  1.00 11.94           N
ATOM   3156  CA AARG A 284      17.775  28.365  34.607  0.60 13.26           C
ATOM   3157  CA BARG A 284      17.812  28.470  34.671  0.40 12.98           C
ATOM   3158  C   ARG A 284      19.209  27.831  34.558  1.00 12.20           C
ATOM   3159  O   ARG A 284      20.208  28.559  34.421  1.00 12.73           O
ATOM   3160  CB AARG A 284      17.687  29.871  34.398  0.60 15.50           C
ATOM   3161  CB BARG A 284      17.956  30.001  34.757  0.40 14.97           C
ATOM   3162  CG AARG A 284      16.243  30.345  34.129  0.60 16.70           C
ATOM   3163  CG BARG A 284      16.630  30.783  34.849  0.40 16.27           C
ATOM   3164  CD AARG A 284      16.206  31.727  33.540  0.60 17.78           C
ATOM   3165  CD BARG A 284      16.821  32.308  34.703  0.40 17.67           C
ATOM   3166  NE AARG A 284      14.907  32.390  33.660  0.60 19.08           N
ATOM   3167  NE BARG A 284      15.571  33.040  34.925  0.40 19.17           N
ATOM   3168  CZ AARG A 284      13.845  32.139  32.906  0.60 20.30           C
ATOM   3169  CZ BARG A 284      15.392  34.023  35.805  0.40 18.88           C
ATOM   3170  NH1AARG A 284      13.872  31.189  31.978  0.60 22.37           N
ATOM   3171  NH1BARG A 284      16.387  34.457  36.570  0.40 19.87           N
ATOM   3172  NH2AARG A 284      12.736  32.831  33.098  0.60 18.97           N
ATOM   3173  NH2BARG A 284      14.198  34.584  35.919  0.40 19.26           N
ATOM   3174  H  AARG A 284      16.244  27.774  35.687  0.60 14.33           H
ATOM   3175  H  BARG A 284      16.263  27.725  35.653  0.40 14.33           H
ATOM   3176  HA AARG A 284      17.305  27.955  33.851  0.60 15.91           H
ATOM   3177  HA BARG A 284      17.314  28.258  33.854  0.40 15.57           H
ATOM   3178  HB2AARG A 284      18.008  30.321  35.195  0.60 18.60           H
ATOM   3179  HB2BARG A 284      18.478  30.217  35.546  0.40 17.96           H
ATOM   3180  HB3AARG A 284      18.232  30.117  33.634  0.60 18.60           H
ATOM   3181  HB3BARG A 284      18.423  30.311  33.965  0.40 17.96           H
ATOM   3182  HG2AARG A 284      15.820  29.738  33.503  0.60 20.03           H
ATOM   3183  HG2BARG A 284      16.038  30.485  34.141  0.40 19.53           H
ATOM   3184  HG3AARG A 284      15.752  30.359  34.965  0.60 20.03           H
ATOM   3185  HG3BARG A 284      16.224  30.613  35.714  0.40 19.53           H
ATOM   3186  HD2AARG A 284      16.863  32.277  33.995  0.60 21.33           H
ATOM   3187  HD2BARG A 284      17.470  32.612  35.356  0.40 21.20           H
ATOM   3188  HD3AARG A 284      16.423  31.669  32.596  0.60 21.33           H
ATOM   3189  HD3BARG A 284      17.132  32.505  33.806  0.40 21.20           H
ATOM   3190  HE AARG A 284      14.826  32.992  34.270  0.60 22.90           H
ATOM   3191  HE BARG A 284      14.893  32.815  34.445  0.40 23.00           H
ATOM   3192 HH11AARG A 284      14.593  30.739  31.845  0.60 26.84           H
ATOM   3193 HH11BARG A 284      17.166  34.096  36.508  0.40 23.85           H
ATOM   3194 HH12AARG A 284      13.173  31.032  31.502  0.60 26.84           H
ATOM   3195 HH12BARG A 284      16.253  35.096  37.129  0.40 23.85           H
ATOM   3196 HH21AARG A 284      12.709  33.440  33.705  0.60 22.77           H
ATOM   3197 HH21BARG A 284      13.548  34.315  35.425  0.40 23.11           H
ATOM   3198 HH22AARG A 284      12.037  32.663  32.626  0.60 22.77           H
ATOM   3199 HH22BARG A 284      14.077  35.227  36.477  0.40 23.11           H
ATOM   3200  N   ALA A 285      19.275  26.503  34.646  1.00 11.65           N
ATOM   3201  CA  ALA A 285      20.498  25.732  34.430  1.00 11.73           C
ATOM   3202  C   ALA A 285      21.634  26.079  35.382  1.00 11.88           C
ATOM   3203  O   ALA A 285      22.805  25.918  35.050  1.00 13.06           O
ATOM   3204  CB  ALA A 285      20.952  25.847  32.988  1.00 13.37           C
ATOM   3205  H   ALA A 285      18.597  26.009  34.835  1.00 13.98           H
ATOM   3206  HA  ALA A 285      20.284  24.789  34.584  1.00 14.07           H
ATOM   3207  HB1 ALA A 285      21.755  25.334  32.871  1.00 16.04           H
ATOM   3208  HB2 ALA A 285      20.260  25.508  32.415  1.00 16.04           H
ATOM   3209  HB3 ALA A 285      21.121  26.770  32.786  1.00 16.04           H
ATOM   3210  N   GLU A 286      21.279  26.521  36.579  1.00 12.19           N
ATOM   3211  CA  GLU A 286      22.261  26.780  37.625  1.00 13.48           C
ATOM   3212  C   GLU A 286      21.715  26.265  38.949  1.00 11.22           C
ATOM   3213  O   GLU A 286      20.515  26.304  39.179  1.00 11.60           O
ATOM   3214  CB  GLU A 286      22.541  28.281  37.727  1.00 19.50           C
ATOM   3215  CG  GLU A 286      23.808  28.613  38.482  1.00 26.58           C
ATOM   3216  CD  GLU A 286      25.097  28.383  37.660  1.00 32.40           C
ATOM   3217  OE1 GLU A 286      26.199  28.658  38.192  1.00 35.03           O
ATOM   3218  OE2 GLU A 286      25.016  27.936  36.490  1.00 35.11           O
ATOM   3219  H   GLU A 286      20.468  26.681  36.815  1.00 14.63           H
ATOM   3220  HA  GLU A 286      23.098  26.313  37.421  1.00 16.18           H
ATOM   3221  HB2 GLU A 286      22.624  28.646  36.832  1.00 23.40           H
ATOM   3222  HB3 GLU A 286      21.801  28.707  38.188  1.00 23.40           H
ATOM   3223  HG2 GLU A 286      23.783  29.548  38.740  1.00 31.90           H
ATOM   3224  HG3 GLU A 286      23.856  28.055  39.273  1.00 31.90           H
ATOM   3225  N   ILE A 287      22.593  25.765  39.807  1.00  9.28           N
ATOM   3226  CA  ILE A 287      22.190  25.269  41.117  1.00 10.26           C
ATOM   3227  C   ILE A 287      22.838  26.152  42.168  1.00 10.91           C
ATOM   3228  O   ILE A 287      24.042  26.383  42.144  1.00 13.11           O
ATOM   3229  CB  ILE A 287      22.555  23.778  41.282  1.00  9.90           C
ATOM   3230  CG1 ILE A 287      21.705  22.962  40.307  1.00  9.58           C
ATOM   3231  CG2 ILE A 287      22.361  23.309  42.716  1.00 11.39           C
ATOM   3232  CD1 ILE A 287      22.200  21.564  40.066  1.00 11.80           C
ATOM   3233  H   ILE A 287      23.437  25.701  39.654  1.00 11.14           H
ATOM   3234  HA  ILE A 287      21.218  25.355  41.206  1.00 12.31           H
ATOM   3235  HB  ILE A 287      23.489  23.664  41.045  1.00 11.89           H
ATOM   3236 HG12 ILE A 287      20.804  22.898  40.659  1.00 11.50           H
ATOM   3237 HG13 ILE A 287      21.689  23.419  39.451  1.00 11.50           H
ATOM   3238 HG21 ILE A 287      22.598  22.381  42.775  1.00 13.66           H
ATOM   3239 HG22 ILE A 287      22.925  23.829  43.293  1.00 13.66           H
ATOM   3240 HG23 ILE A 287      21.441  23.429  42.961  1.00 13.66           H
ATOM   3241 HD11 ILE A 287      21.612  21.126  39.446  1.00 14.16           H
ATOM   3242 HD12 ILE A 287      23.088  21.605  39.702  1.00 14.16           H
ATOM   3243 HD13 ILE A 287      22.210  21.088  40.900  1.00 14.16           H
ATOM   3244  N   THR A 288      22.022  26.684  43.071  1.00  9.76           N
ATOM   3245  CA  THR A 288      22.504  27.567  44.146  1.00  9.93           C
ATOM   3246  C   THR A 288      22.346  26.866  45.483  1.00 10.43           C
ATOM   3247  O   THR A 288      21.266  26.353  45.781  1.00 10.56           O
ATOM   3248  CB  THR A 288      21.699  28.886  44.171  1.00 11.61           C
ATOM   3249  OG1 THR A 288      21.889  29.586  42.935  1.00 13.42           O
ATOM   3250  CG2 THR A 288      22.174  29.777  45.299  1.00 11.90           C
ATOM   3251  H   THR A 288      21.173  26.551  43.089  1.00 11.71           H
ATOM   3252  HA  THR A 288      23.452  27.776  44.007  1.00 11.92           H
ATOM   3253  HB  THR A 288      20.757  28.695  44.299  1.00 13.94           H
ATOM   3254  HG1 THR A 288      21.630  29.124  42.309  1.00 16.11           H
ATOM   3255 HG21 THR A 288      22.058  29.330  46.140  1.00 14.28           H
ATOM   3256 HG22 THR A 288      23.104  29.986  45.182  1.00 14.28           H
ATOM   3257 HG23 THR A 288      21.669  30.593  45.307  1.00 14.28           H
ATOM   3258  N   CYS A 289      23.425  26.828  46.269  1.00  9.85           N
ATOM   3259  CA  CYS A 289      23.428  26.185  47.575  1.00 10.70           C
ATOM   3260  C   CYS A 289      23.803  27.202  48.639  1.00 10.63           C
ATOM   3261  O   CYS A 289      24.740  27.963  48.454  1.00 11.82           O
ATOM   3262  CB  CYS A 289      24.434  25.047  47.620  1.00 10.76           C
ATOM   3263  SG  CYS A 289      24.100  23.721  46.463  1.00 11.87           S
ATOM   3264  H   CYS A 289      24.182  27.177  46.058  1.00 11.82           H
ATOM   3265  HA  CYS A 289      22.536  25.829  47.774  1.00 12.84           H
ATOM   3266  HB2 CYS A 289      25.314  25.402  47.416  1.00 12.91           H
ATOM   3267  HB3 CYS A 289      24.434  24.667  48.512  1.00 12.91           H
ATOM   3268  N   THR A 290      23.039  27.230  49.727  1.00  9.75           N
ATOM   3269  CA  THR A 290      23.332  28.084  50.873  1.00  9.70           C
ATOM   3270  C   THR A 290      23.707  27.156  52.013  1.00  9.83           C
ATOM   3271  O   THR A 290      22.954  26.236  52.325  1.00  8.80           O
ATOM   3272  CB  THR A 290      22.103  28.889  51.274  1.00 10.64           C
ATOM   3273  OG1 THR A 290      21.653  29.659  50.158  1.00 11.95           O
ATOM   3274  CG2 THR A 290      22.430  29.819  52.390  1.00 11.09           C
ATOM   3275  H   THR A 290      22.330  26.754  49.826  1.00 11.70           H
ATOM   3276  HA  THR A 290      24.078  28.689  50.677  1.00 11.64           H
ATOM   3277  HB  THR A 290      21.398  28.289  51.564  1.00 12.77           H
ATOM   3278  HG1 THR A 290      21.459  29.163  49.535  1.00 14.34           H
ATOM   3279 HG21 THR A 290      21.651  30.322  52.637  1.00 13.31           H
ATOM   3280 HG22 THR A 290      22.735  29.321  53.152  1.00 13.31           H
ATOM   3281 HG23 THR A 290      23.121  30.427  52.117  1.00 13.31           H
ATOM   3282  N   CYS A 291      24.856  27.400  52.634  1.00 10.10           N
ATOM   3283  CA  CYS A 291      25.457  26.420  53.530  1.00 10.36           C
ATOM   3284  C   CYS A 291      25.681  27.015  54.916  1.00 10.82           C
ATOM   3285  O   CYS A 291      25.152  28.073  55.237  1.00 11.34           O
ATOM   3286  CB  CYS A 291      26.764  25.883  52.903  1.00 10.79           C
ATOM   3287  SG  CYS A 291      26.573  25.458  51.131  1.00 13.16           S
ATOM   3288  H   CYS A 291      25.309  28.126  52.553  1.00 12.12           H
ATOM   3289  HA  CYS A 291      24.841  25.664  53.627  1.00 12.43           H
ATOM   3290  HB2 CYS A 291      27.453  26.562  52.976  1.00 12.95           H
ATOM   3291  HB3 CYS A 291      27.036  25.081  53.376  1.00 12.95           H
ATOM   3292  N   ARG A 292      26.426  26.303  55.744  1.00 11.14           N
ATOM   3293  CA  ARG A 292      26.684  26.683  57.126  1.00 10.44           C
ATOM   3294  C   ARG A 292      28.202  26.745  57.288  1.00 11.46           C
ATOM   3295  O   ARG A 292      28.868  25.740  57.119  1.00 11.76           O
ATOM   3296  CB  ARG A 292      26.086  25.612  58.049  1.00 10.23           C
ATOM   3297  CG  ARG A 292      26.622  25.556  59.509  1.00  9.96           C
ATOM   3298  CD  ARG A 292      25.979  24.369  60.226  1.00 10.75           C
ATOM   3299  NE  ARG A 292      26.497  24.120  61.572  1.00 10.64           N
ATOM   3300  CZ  ARG A 292      25.956  23.260  62.426  1.00 10.99           C
ATOM   3301  NH1 ARG A 292      24.875  22.573  62.063  1.00 11.91           N
ATOM   3302  NH2 ARG A 292      26.504  23.074  63.636  1.00 11.61           N
ATOM   3303  H   ARG A 292      26.808  25.566  55.520  1.00 13.37           H
ATOM   3304  HA  ARG A 292      26.290  27.557  57.329  1.00 12.53           H
ATOM   3305  HB2 ARG A 292      25.129  25.760  58.102  1.00 12.28           H
ATOM   3306  HB3 ARG A 292      26.253  24.744  57.651  1.00 12.28           H
ATOM   3307  HG2 ARG A 292      27.584  25.433  59.502  1.00 11.96           H
ATOM   3308  HG3 ARG A 292      26.382  26.371  59.978  1.00 11.96           H
ATOM   3309  HD2 ARG A 292      25.026  24.532  60.303  1.00 12.90           H
ATOM   3310  HD3 ARG A 292      26.132  23.569  59.700  1.00 12.90           H
ATOM   3311  HE  ARG A 292      27.139  24.617  61.854  1.00 12.77           H
ATOM   3312 HH11 ARG A 292      24.532  22.692  61.283  1.00 14.29           H
ATOM   3313 HH12 ARG A 292      24.517  22.014  62.609  1.00 14.29           H
ATOM   3314 HH21 ARG A 292      27.202  23.523  63.865  1.00 13.93           H
ATOM   3315 HH22 ARG A 292      26.148  22.520  64.189  1.00 13.93           H
ATOM   3316  N   ASP A 293      28.744  27.929  57.590  1.00 12.35           N
ATOM   3317  CA  ASP A 293      30.157  28.053  57.968  1.00 11.63           C
ATOM   3318  C   ASP A 293      30.236  27.824  59.478  1.00 12.10           C
ATOM   3319  O   ASP A 293      29.999  28.732  60.270  1.00 13.86           O
ATOM   3320  CB  ASP A 293      30.718  29.435  57.586  1.00 12.81           C
ATOM   3321  CG  ASP A 293      32.170  29.602  57.982  1.00 14.38           C
ATOM   3322  OD1 ASP A 293      32.646  28.814  58.836  1.00 15.78           O
ATOM   3323  OD2 ASP A 293      32.837  30.524  57.456  1.00 15.09           O
ATOM   3324  H   ASP A 293      28.316  28.674  57.584  1.00 14.82           H
ATOM   3325  HA  ASP A 293      30.684  27.362  57.515  1.00 13.96           H
ATOM   3326  HB2 ASP A 293      30.653  29.549  56.625  1.00 15.37           H
ATOM   3327  HB3 ASP A 293      30.203  30.122  58.038  1.00 15.37           H
ATOM   3328  N   ASN A 294      30.506  26.591  59.877  1.00 11.84           N
ATOM   3329  CA  ASN A 294      30.527  26.262  61.294  1.00 11.83           C
ATOM   3330  C   ASN A 294      31.728  26.842  62.017  1.00 13.40           C
ATOM   3331  O   ASN A 294      31.727  26.959  63.232  1.00 15.11           O
ATOM   3332  CB  ASN A 294      30.523  24.744  61.491  1.00 13.05           C
ATOM   3333  CG  ASN A 294      30.048  24.341  62.875  1.00 14.20           C
ATOM   3334  OD1 ASN A 294      28.873  24.500  63.207  1.00 15.43           O
ATOM   3335  ND2 ASN A 294      30.948  23.800  63.678  1.00 14.72           N
ATOM   3336  H   ASN A 294      30.680  25.931  59.353  1.00 14.20           H
ATOM   3337  HA  ASN A 294      29.719  26.623  61.715  1.00 14.20           H
ATOM   3338  HB2 ASN A 294      29.928  24.342  60.839  1.00 15.66           H
ATOM   3339  HB3 ASN A 294      31.424  24.406  61.372  1.00 15.66           H
ATOM   3340 HD21 ASN A 294      31.757  23.692  63.406  1.00 17.66           H
ATOM   3341 HD22 ASN A 294      30.725  23.556  64.472  1.00 17.66           H
ATOM   3342  N   TRP A 295      32.763  27.191  61.273  1.00 13.17           N
ATOM   3343  CA  TRP A 295      34.029  27.577  61.883  1.00 13.95           C
ATOM   3344  C   TRP A 295      33.979  29.020  62.388  1.00 15.90           C
ATOM   3345  O   TRP A 295      33.972  29.237  63.587  1.00 15.99           O
ATOM   3346  CB  TRP A 295      35.154  27.363  60.866  1.00 14.96           C
ATOM   3347  CG  TRP A 295      36.518  27.795  61.309  1.00 16.22           C
ATOM   3348  CD1 TRP A 295      36.954  27.997  62.589  1.00 15.58           C
ATOM   3349  CD2 TRP A 295      37.621  28.090  60.454  1.00 17.24           C
ATOM   3350  NE1 TRP A 295      38.279  28.392  62.577  1.00 17.01           N
ATOM   3351  CE2 TRP A 295      38.703  28.468  61.277  1.00 17.07           C
ATOM   3352  CE3 TRP A 295      37.802  28.068  59.066  1.00 18.59           C
ATOM   3353  CZ2 TRP A 295      39.952  28.823  60.758  1.00 17.53           C
ATOM   3354  CZ3 TRP A 295      39.038  28.424  58.552  1.00 19.11           C
ATOM   3355  CH2 TRP A 295      40.100  28.799  59.402  1.00 18.25           C
ATOM   3356  H   TRP A 295      32.762  27.215  60.413  1.00 15.81           H
ATOM   3357  HA  TRP A 295      34.202  26.994  62.652  1.00 16.74           H
ATOM   3358  HB2 TRP A 295      35.203  26.417  60.657  1.00 17.96           H
ATOM   3359  HB3 TRP A 295      34.939  27.861  60.062  1.00 17.96           H
ATOM   3360  HD1 TRP A 295      36.439  27.878  63.354  1.00 18.69           H
ATOM   3361  HE1 TRP A 295      38.751  28.580  63.271  1.00 20.41           H
ATOM   3362  HE3 TRP A 295      37.103  27.830  58.500  1.00 22.31           H
ATOM   3363  HZ2 TRP A 295      40.656  29.064  61.316  1.00 21.03           H
ATOM   3364  HZ3 TRP A 295      39.170  28.418  57.632  1.00 22.93           H
ATOM   3365  HH2 TRP A 295      40.921  29.028  59.030  1.00 21.90           H
ATOM   3366  N   GLN A 296      33.904  29.999  61.489  1.00 17.67           N
ATOM   3367  CA  GLN A 296      34.017  31.406  61.895  1.00 19.32           C
ATOM   3368  C   GLN A 296      32.842  32.311  61.508  1.00 17.58           C
ATOM   3369  O   GLN A 296      32.726  33.419  62.032  1.00 17.59           O
ATOM   3370  CB  GLN A 296      35.264  32.020  61.272  1.00 22.64           C
ATOM   3371  CG  GLN A 296      36.541  31.273  61.540  1.00 25.09           C
ATOM   3372  CD  GLN A 296      37.670  31.759  60.648  1.00 27.62           C
ATOM   3373  OE1 GLN A 296      37.635  31.614  59.416  1.00 29.15           O
ATOM   3374  NE2 GLN A 296      38.668  32.347  61.262  1.00 27.42           N
ATOM   3375  H   GLN A 296      33.789  29.881  60.645  1.00 21.21           H
ATOM   3376  HA  GLN A 296      34.117  31.446  62.869  1.00 23.18           H
ATOM   3377  HB2 GLN A 296      35.142  32.056  60.311  1.00 27.17           H
ATOM   3378  HB3 GLN A 296      35.372  32.919  61.620  1.00 27.17           H
ATOM   3379  HG2 GLN A 296      36.804  31.410  62.464  1.00 30.10           H
ATOM   3380  HG3 GLN A 296      36.402  30.329  61.367  1.00 30.10           H
ATOM   3381 HE21 GLN A 296      39.336  32.644  60.809  1.00 32.90           H
ATOM   3382 HE22 GLN A 296      38.654  32.436  62.117  1.00 32.90           H
ATOM   3383  N   GLY A 297      31.998  31.879  60.576  1.00 16.56           N
ATOM   3384  CA  GLY A 297      31.080  32.804  59.918  1.00 15.25           C
ATOM   3385  C   GLY A 297      29.645  32.764  60.427  1.00 15.08           C
ATOM   3386  O   GLY A 297      29.081  31.691  60.638  1.00 15.88           O
ATOM   3387  H   GLY A 297      31.936  31.064  60.308  1.00 19.87           H
ATOM   3388  HA2 GLY A 297      31.411  33.709  60.033  1.00 18.30           H
ATOM   3389  HA3 GLY A 297      31.065  32.609  58.968  1.00 18.30           H
ATOM   3390  N   SER A 298      29.047  33.932  60.632  1.00 13.80           N
ATOM   3391  CA  SER A 298      27.644  33.983  61.008  1.00 12.87           C
ATOM   3392  C   SER A 298      26.812  34.471  59.841  1.00 13.28           C
ATOM   3393  O   SER A 298      25.576  34.458  59.901  1.00 12.75           O
ATOM   3394  CB  SER A 298      27.422  34.871  62.230  1.00 13.17           C
ATOM   3395  OG  SER A 298      27.933  34.267  63.398  1.00 14.97           O
ATOM   3396  H   SER A 298      29.427  34.700  60.560  1.00 16.56           H
ATOM   3397  HA  SER A 298      27.344  33.078  61.235  1.00 15.44           H
ATOM   3398  HB2 SER A 298      27.874  35.718  62.091  1.00 15.80           H
ATOM   3399  HB3 SER A 298      26.470  35.019  62.343  1.00 15.80           H
ATOM   3400  HG  SER A 298      28.263  33.539  63.216  1.00 17.97           H
ATOM   3401  N   ASN A 299      27.494  34.926  58.793  1.00 13.36           N
ATOM   3402  CA  ASN A 299      26.889  34.996  57.471  1.00 13.55           C
ATOM   3403  C   ASN A 299      27.005  33.604  56.864  1.00 12.84           C
ATOM   3404  O   ASN A 299      27.820  32.801  57.319  1.00 13.56           O
ATOM   3405  CB  ASN A 299      27.558  36.063  56.587  1.00 12.94           C
ATOM   3406  CG  ASN A 299      29.080  35.929  56.524  1.00 13.50           C
ATOM   3407  OD1 ASN A 299      29.685  35.180  57.295  1.00 13.82           O
ATOM   3408  ND2 ASN A 299      29.704  36.676  55.614  1.00 13.21           N
ATOM   3409  H   ASN A 299      28.309  35.200  58.823  1.00 16.03           H
ATOM   3410  HA  ASN A 299      25.938  35.218  57.559  1.00 16.26           H
ATOM   3411  HB2 ASN A 299      27.214  35.983  55.684  1.00 15.53           H
ATOM   3412  HB3 ASN A 299      27.351  36.941  56.943  1.00 15.53           H
ATOM   3413 HD21 ASN A 299      30.560  36.637  55.539  1.00 15.86           H
ATOM   3414 HD22 ASN A 299      29.250  37.198  55.102  1.00 15.86           H
ATOM   3415  N   ARG A 300      26.187  33.308  55.855  1.00 12.68           N
ATOM   3416  CA  ARG A 300      26.197  31.980  55.245  1.00 11.24           C
ATOM   3417  C   ARG A 300      26.973  31.930  53.952  1.00 11.63           C
ATOM   3418  O   ARG A 300      26.822  32.800  53.088  1.00 12.20           O
ATOM   3419  CB  ARG A 300      24.788  31.493  54.983  1.00 10.79           C
ATOM   3420  CG  ARG A 300      24.046  31.185  56.251  1.00 10.96           C
ATOM   3421  CD  ARG A 300      22.726  30.480  55.969  1.00 11.07           C
ATOM   3422  NE  ARG A 300      22.049  30.139  57.210  1.00  9.99           N
ATOM   3423  CZ  ARG A 300      22.315  29.064  57.953  1.00 10.03           C
ATOM   3424  NH1 ARG A 300      23.258  28.207  57.595  1.00  9.98           N
ATOM   3425  NH2 ARG A 300      21.645  28.846  59.071  1.00 11.24           N
ATOM   3426  H   ARG A 300      25.620  33.854  55.508  1.00 15.21           H
ATOM   3427  HA  ARG A 300      26.618  31.352  55.869  1.00 13.49           H
ATOM   3428  HB2 ARG A 300      24.298  32.181  54.506  1.00 12.94           H
ATOM   3429  HB3 ARG A 300      24.826  30.682  54.451  1.00 12.94           H
ATOM   3430  HG2 ARG A 300      24.588  30.604  56.806  1.00 13.15           H
ATOM   3431  HG3 ARG A 300      23.854  32.013  56.718  1.00 13.15           H
ATOM   3432  HD2 ARG A 300      22.149  31.067  55.456  1.00 13.28           H
ATOM   3433  HD3 ARG A 300      22.897  29.661  55.478  1.00 13.28           H
ATOM   3434  HE  ARG A 300      21.432  30.671  57.485  1.00 11.99           H
ATOM   3435 HH11 ARG A 300      23.704  28.337  56.872  1.00 11.98           H
ATOM   3436 HH12 ARG A 300      23.421  27.518  58.084  1.00 11.98           H
ATOM   3437 HH21 ARG A 300      21.030  29.394  59.318  1.00 13.49           H
ATOM   3438 HH22 ARG A 300      21.819  28.152  59.548  1.00 13.49           H
ATOM   3439  N   PRO A 301      27.798  30.893  53.807  1.00 10.74           N
ATOM   3440  CA  PRO A 301      28.462  30.679  52.519  1.00 11.79           C
ATOM   3441  C   PRO A 301      27.478  30.229  51.443  1.00 11.76           C
ATOM   3442  O   PRO A 301      26.447  29.603  51.727  1.00 11.99           O
ATOM   3443  CB  PRO A 301      29.498  29.582  52.820  1.00 13.61           C
ATOM   3444  CG  PRO A 301      29.069  28.940  54.078  1.00 13.20           C
ATOM   3445  CD  PRO A 301      28.161  29.879  54.815  1.00 11.63           C
ATOM   3446  HA  PRO A 301      28.921  31.494  52.227  1.00 14.15           H
ATOM   3447  HB2 PRO A 301      29.506  28.937  52.095  1.00 16.34           H
ATOM   3448  HB3 PRO A 301      30.374  29.984  52.926  1.00 16.34           H
ATOM   3449  HG2 PRO A 301      28.597  28.119  53.868  1.00 15.84           H
ATOM   3450  HG3 PRO A 301      29.852  28.745  54.616  1.00 15.84           H
ATOM   3451  HD2 PRO A 301      27.369  29.410  55.121  1.00 13.96           H
ATOM   3452  HD3 PRO A 301      28.635  30.294  55.553  1.00 13.96           H
ATOM   3453  N   VAL A 302      27.817  30.549  50.203  1.00 11.32           N
ATOM   3454  CA  VAL A 302      26.990  30.214  49.054  1.00 11.22           C
ATOM   3455  C   VAL A 302      27.861  29.586  47.987  1.00 10.83           C
ATOM   3456  O   VAL A 302      28.930  30.114  47.657  1.00 13.54           O
ATOM   3457  CB  VAL A 302      26.296  31.477  48.486  1.00 12.71           C
ATOM   3458  CG1 VAL A 302      25.509  31.147  47.222  1.00 12.76           C
ATOM   3459  CG2 VAL A 302      25.385  32.084  49.544  1.00 14.18           C
ATOM   3460  H   VAL A 302      28.538  30.970  49.997  1.00 13.59           H
ATOM   3461  HA  VAL A 302      26.302  29.569  49.319  1.00 13.46           H
ATOM   3462  HB  VAL A 302      26.978  32.141  48.254  1.00 15.25           H
ATOM   3463 HG11 VAL A 302      25.092  31.948  46.896  1.00 15.31           H
ATOM   3464 HG12 VAL A 302      26.111  30.798  46.561  1.00 15.31           H
ATOM   3465 HG13 VAL A 302      24.839  30.492  47.434  1.00 15.31           H
ATOM   3466 HG21 VAL A 302      24.962  32.865  49.180  1.00 17.01           H
ATOM   3467 HG22 VAL A 302      24.721  31.437  49.793  1.00 17.01           H
ATOM   3468 HG23 VAL A 302      25.913  32.324  50.309  1.00 17.01           H
ATOM   3469  N   ILE A 303      27.394  28.471  47.433  1.00 10.68           N
ATOM   3470  CA  ILE A 303      28.060  27.820  46.314  1.00 11.44           C
ATOM   3471  C   ILE A 303      27.105  27.848  45.127  1.00 12.00           C
ATOM   3472  O   ILE A 303      25.919  27.499  45.277  1.00 11.74           O
ATOM   3473  CB  ILE A 303      28.412  26.352  46.627  1.00 12.38           C
ATOM   3474  CG1 ILE A 303      29.425  26.271  47.778  1.00 12.48           C
ATOM   3475  CG2 ILE A 303      28.989  25.668  45.407  1.00 12.90           C
ATOM   3476  CD1 ILE A 303      29.550  24.879  48.382  1.00 13.49           C
ATOM   3477  H   ILE A 303      26.681  28.067  47.693  1.00 12.82           H
ATOM   3478  HA  ILE A 303      28.879  28.304  46.080  1.00 13.73           H
ATOM   3479  HB  ILE A 303      27.602  25.887  46.891  1.00 14.86           H
ATOM   3480 HG12 ILE A 303      30.298  26.531  47.445  1.00 14.98           H
ATOM   3481 HG13 ILE A 303      29.148  26.878  48.482  1.00 14.98           H
ATOM   3482 HG21 ILE A 303      28.341  25.692  44.700  1.00 15.47           H
ATOM   3483 HG22 ILE A 303      29.786  26.131  45.137  1.00 15.47           H
ATOM   3484 HG23 ILE A 303      29.199  24.758  45.629  1.00 15.47           H
ATOM   3485 HD11 ILE A 303      28.695  24.610  48.728  1.00 16.19           H
ATOM   3486 HD12 ILE A 303      29.835  24.266  47.700  1.00 16.19           H
ATOM   3487 HD13 ILE A 303      30.197  24.903  49.092  1.00 16.19           H
ATOM   3488  N   ARG A 304      27.599  28.298  43.974  1.00 12.33           N
ATOM   3489  CA  ARG A 304      26.797  28.306  42.761  1.00 12.97           C
ATOM   3490  C   ARG A 304      27.461  27.373  41.773  1.00 12.46           C
ATOM   3491  O   ARG A 304      28.639  27.513  41.461  1.00 13.79           O
ATOM   3492  CB  ARG A 304      26.648  29.714  42.182  1.00 17.29           C
ATOM   3493  CG  ARG A 304      25.563  29.834  41.114  1.00 22.69           C
ATOM   3494  CD  ARG A 304      24.962  31.254  41.082  1.00 26.68           C
ATOM   3495  NE  ARG A 304      23.728  31.395  41.870  1.00 28.82           N
ATOM   3496  CZ  ARG A 304      23.122  32.561  42.094  1.00 30.36           C
ATOM   3497  NH1 ARG A 304      23.648  33.684  41.606  1.00 31.42           N
ATOM   3498  NH2 ARG A 304      21.995  32.617  42.794  1.00 30.20           N
ATOM   3499  H   ARG A 304      28.397  28.602  43.872  1.00 14.80           H
ATOM   3500  HA  ARG A 304      25.903  27.959  42.961  1.00 15.56           H
ATOM   3501  HB2 ARG A 304      26.424  30.325  42.901  1.00 20.75           H
ATOM   3502  HB3 ARG A 304      27.491  29.977  41.779  1.00 20.75           H
ATOM   3503  HG2 ARG A 304      25.948  29.646  40.244  1.00 27.23           H
ATOM   3504  HG3 ARG A 304      24.850  29.206  41.310  1.00 27.23           H
ATOM   3505  HD2 ARG A 304      25.614  31.877  41.438  1.00 32.02           H
ATOM   3506  HD3 ARG A 304      24.755  31.484  40.163  1.00 32.02           H
ATOM   3507  HE  ARG A 304      23.438  30.703  42.291  1.00 34.58           H
ATOM   3508 HH11 ARG A 304      24.373  33.654  41.145  1.00 37.71           H
ATOM   3509 HH12 ARG A 304      23.261  34.438  41.750  1.00 37.71           H
ATOM   3510 HH21 ARG A 304      21.652  31.897  43.116  1.00 36.24           H
ATOM   3511 HH22 ARG A 304      21.617  33.375  42.941  1.00 36.24           H
ATOM   3512  N   ILE A 305      26.688  26.390  41.326  1.00 12.52           N
ATOM   3513  CA  ILE A 305      27.182  25.276  40.526  1.00 12.60           C
ATOM   3514  C   ILE A 305      26.549  25.297  39.141  1.00 12.11           C
ATOM   3515  O   ILE A 305      25.327  25.416  39.002  1.00 12.88           O
ATOM   3516  CB  ILE A 305      26.813  23.935  41.188  1.00 11.85           C
ATOM   3517  CG1 ILE A 305      27.373  23.850  42.608  1.00 11.71           C
ATOM   3518  CG2 ILE A 305      27.322  22.764  40.345  1.00 12.03           C
ATOM   3519  CD1 ILE A 305      26.816  22.690  43.409  1.00 11.95           C
ATOM   3520  H   ILE A 305      25.843  26.346  41.480  1.00 15.03           H
ATOM   3521  HA  ILE A 305      28.156  25.332  40.434  1.00 15.12           H
ATOM   3522  HB  ILE A 305      25.846  23.877  41.239  1.00 14.22           H
ATOM   3523 HG12 ILE A 305      28.336  23.743  42.559  1.00 14.05           H
ATOM   3524 HG13 ILE A 305      27.157  24.669  43.080  1.00 14.05           H
ATOM   3525 HG21 ILE A 305      27.082  21.941  40.776  1.00 14.44           H
ATOM   3526 HG22 ILE A 305      26.919  22.808  39.474  1.00 14.44           H
ATOM   3527 HG23 ILE A 305      28.277  22.827  40.267  1.00 14.44           H
ATOM   3528 HD11 ILE A 305      27.209  22.698  44.285  1.00 14.34           H
ATOM   3529 HD12 ILE A 305      25.863  22.786  43.477  1.00 14.34           H
ATOM   3530 HD13 ILE A 305      27.031  21.869  42.961  1.00 14.34           H
ATOM   3531  N   ASP A 306      27.389  25.216  38.118  1.00 11.72           N
ATOM   3532  CA  ASP A 306      26.953  25.003  36.737  1.00 11.45           C
ATOM   3533  C   ASP A 306      26.999  23.500  36.438  1.00 11.02           C
ATOM   3534  O   ASP A 306      28.068  22.934  36.304  1.00 11.59           O
ATOM   3535  CB  ASP A 306      27.897  25.768  35.797  1.00 12.56           C
ATOM   3536  CG  ASP A 306      27.521  25.645  34.336  1.00 15.00           C
ATOM   3537  OD1 ASP A 306      26.835  24.674  33.962  1.00 13.81           O
ATOM   3538  OD2 ASP A 306      27.955  26.525  33.545  1.00 16.90           O
ATOM   3539  H   ASP A 306      28.242  25.283  38.198  1.00 14.07           H
ATOM   3540  HA  ASP A 306      26.038  25.330  36.615  1.00 13.73           H
ATOM   3541  HB2 ASP A 306      27.879  26.709  36.031  1.00 15.07           H
ATOM   3542  HB3 ASP A 306      28.796  25.419  35.903  1.00 15.07           H
ATOM   3543  N   PRO A 307      25.833  22.834  36.373  1.00  9.81           N
ATOM   3544  CA  PRO A 307      25.848  21.374  36.205  1.00 10.53           C
ATOM   3545  C   PRO A 307      26.126  20.905  34.785  1.00 11.53           C
ATOM   3546  O   PRO A 307      26.197  19.703  34.545  1.00 11.26           O
ATOM   3547  CB  PRO A 307      24.431  20.972  36.624  1.00 10.29           C
ATOM   3548  CG  PRO A 307      23.600  22.168  36.301  1.00 11.07           C
ATOM   3549  CD  PRO A 307      24.468  23.370  36.519  1.00 10.29           C
ATOM   3550  HA  PRO A 307      26.497  20.967  36.816  1.00 12.64           H
ATOM   3551  HB2 PRO A 307      24.142  20.201  36.112  1.00 12.35           H
ATOM   3552  HB3 PRO A 307      24.410  20.783  37.576  1.00 12.35           H
ATOM   3553  HG2 PRO A 307      23.314  22.121  35.375  1.00 13.28           H
ATOM   3554  HG3 PRO A 307      22.831  22.195  36.891  1.00 13.28           H
ATOM   3555  HD2 PRO A 307      24.293  24.040  35.840  1.00 12.35           H
ATOM   3556  HD3 PRO A 307      24.337  23.724  37.412  1.00 12.35           H
ATOM   3557  N   VAL A 308      26.238  21.831  33.842  1.00 11.49           N
ATOM   3558  CA  VAL A 308      26.621  21.470  32.484  1.00 12.18           C
ATOM   3559  C   VAL A 308      28.138  21.525  32.348  1.00 12.05           C
ATOM   3560  O   VAL A 308      28.768  20.562  31.936  1.00 13.46           O
ATOM   3561  CB  VAL A 308      25.949  22.388  31.461  1.00 13.46           C
ATOM   3562  CG1 VAL A 308      26.391  22.033  30.046  1.00 13.11           C
ATOM   3563  CG2 VAL A 308      24.431  22.284  31.570  1.00 14.28           C
ATOM   3564  H   VAL A 308      26.100  22.671  33.962  1.00 13.79           H
ATOM   3565  HA  VAL A 308      26.332  20.551  32.303  1.00 14.62           H
ATOM   3566  HB  VAL A 308      26.207  23.316  31.640  1.00 16.15           H
ATOM   3567 HG11 VAL A 308      25.956  22.623  29.426  1.00 15.74           H
ATOM   3568 HG12 VAL A 308      27.343  22.135  29.981  1.00 15.74           H
ATOM   3569 HG13 VAL A 308      26.145  21.124  29.861  1.00 15.74           H
ATOM   3570 HG21 VAL A 308      24.031  22.867  30.920  1.00 17.13           H
ATOM   3571 HG22 VAL A 308      24.168  21.376  31.401  1.00 17.13           H
ATOM   3572 HG23 VAL A 308      24.163  22.544  32.454  1.00 17.13           H
ATOM   3573  N   ALA A 309      28.732  22.652  32.709  1.00 12.11           N
ATOM   3574  CA  ALA A 309      30.190  22.764  32.702  1.00 13.21           C
ATOM   3575  C   ALA A 309      30.824  21.961  33.832  1.00 13.13           C
ATOM   3576  O   ALA A 309      32.020  21.672  33.803  1.00 14.03           O
ATOM   3577  CB  ALA A 309      30.606  24.220  32.822  1.00 14.37           C
ATOM   3578  H   ALA A 309      28.321  23.365  32.960  1.00 14.53           H
ATOM   3579  HA  ALA A 309      30.534  22.418  31.852  1.00 15.85           H
ATOM   3580  HB1 ALA A 309      31.565  24.272  32.816  1.00 17.24           H
ATOM   3581  HB2 ALA A 309      30.247  24.710  32.079  1.00 17.24           H
ATOM   3582  HB3 ALA A 309      30.264  24.576  33.646  1.00 17.24           H
ATOM   3583  N   MET A 310      30.018  21.631  34.831  1.00 11.34           N
ATOM   3584  CA  MET A 310      30.475  20.970  36.065  1.00 11.65           C
ATOM   3585  C   MET A 310      31.584  21.764  36.749  1.00 11.37           C
ATOM   3586  O   MET A 310      32.674  21.256  37.043  1.00 12.08           O
ATOM   3587  CB  MET A 310      30.873  19.529  35.800  1.00 11.75           C
ATOM   3588  CG  MET A 310      29.706  18.731  35.228  1.00 13.05           C
ATOM   3589  SD  MET A 310      29.966  16.953  35.148  1.00 14.58           S
ATOM   3590  CE  MET A 310      31.191  16.853  33.884  1.00 14.91           C
ATOM   3591  H   MET A 310      29.171  21.782  34.824  1.00 13.61           H
ATOM   3592  HA  MET A 310      29.714  20.939  36.681  1.00 13.99           H
ATOM   3593  HB2 MET A 310      31.599  19.509  35.158  1.00 14.11           H
ATOM   3594  HB3 MET A 310      31.147  19.113  36.632  1.00 14.11           H
ATOM   3595  HG2 MET A 310      28.924  18.887  35.782  1.00 15.67           H
ATOM   3596  HG3 MET A 310      29.532  19.042  34.326  1.00 15.67           H
ATOM   3597  HE1 MET A 310      31.420  15.931  33.744  1.00 17.89           H
ATOM   3598  HE2 MET A 310      30.837  17.228  33.074  1.00 17.89           H
ATOM   3599  HE3 MET A 310      31.967  17.345  34.161  1.00 17.89           H
ATOM   3600  N   THR A 311      31.266  23.029  37.007  1.00 11.88           N
ATOM   3601  CA  THR A 311      32.151  23.959  37.691  1.00 12.53           C
ATOM   3602  C   THR A 311      31.338  24.718  38.724  1.00 12.48           C
ATOM   3603  O   THR A 311      30.110  24.669  38.699  1.00 12.14           O
ATOM   3604  CB  THR A 311      32.764  24.958  36.695  1.00 14.37           C
ATOM   3605  OG1 THR A 311      31.719  25.663  36.007  1.00 16.09           O
ATOM   3606  CG2 THR A 311      33.629  24.234  35.677  1.00 14.52           C
ATOM   3607  H   THR A 311      30.514  23.381  36.785  1.00 14.26           H
ATOM   3608  HA  THR A 311      32.872  23.471  38.142  1.00 15.03           H
ATOM   3609  HB  THR A 311      33.320  25.592  37.174  1.00 17.24           H
ATOM   3610  HG1 THR A 311      32.044  26.196  35.475  1.00 19.31           H
ATOM   3611 HG21 THR A 311      34.007  24.864  35.060  1.00 17.42           H
ATOM   3612 HG22 THR A 311      34.341  23.769  36.123  1.00 17.42           H
ATOM   3613 HG23 THR A 311      33.100  23.599  35.189  1.00 17.42           H
ATOM   3614  N   HIS A 312      32.007  25.418  39.635  1.00 12.61           N
ATOM   3615  CA  HIS A 312      31.300  26.180  40.645  1.00 12.96           C
ATOM   3616  C   HIS A 312      32.103  27.385  41.109  1.00 14.18           C
ATOM   3617  O   HIS A 312      33.295  27.511  40.815  1.00 14.97           O
ATOM   3618  CB  HIS A 312      30.988  25.293  41.859  1.00 14.05           C
ATOM   3619  CG  HIS A 312      32.180  25.013  42.727  1.00 14.97           C
ATOM   3620  ND1 HIS A 312      33.146  24.088  42.391  1.00 15.42           N
ATOM   3621  CD2 HIS A 312      32.572  25.553  43.908  1.00 14.84           C
ATOM   3622  CE1 HIS A 312      34.076  24.063  43.334  1.00 15.25           C
ATOM   3623  NE2 HIS A 312      33.753  24.943  44.265  1.00 15.68           N
ATOM   3624  H   HIS A 312      32.864  25.467  39.686  1.00 15.13           H
ATOM   3625  HA  HIS A 312      30.452  26.501  40.274  1.00 15.56           H
ATOM   3626  HB2 HIS A 312      30.321  25.736  42.407  1.00 16.86           H
ATOM   3627  HB3 HIS A 312      30.644  24.442  41.545  1.00 16.86           H
ATOM   3628  HD1 HIS A 312      33.143  23.601  41.683  1.00 18.51           H
ATOM   3629  HD2 HIS A 312      32.124  26.210  44.390  1.00 17.81           H
ATOM   3630  HE1 HIS A 312      34.830  23.519  43.339  1.00 18.30           H
ATOM   3631  N   THR A 313      31.416  28.255  41.848  1.00 14.34           N
ATOM   3632  CA  THR A 313      32.016  29.387  42.542  1.00 16.26           C
ATOM   3633  C   THR A 313      31.461  29.381  43.952  1.00 13.99           C
ATOM   3634  O   THR A 313      30.462  28.703  44.233  1.00 12.88           O
ATOM   3635  CB  THR A 313      31.649  30.746  41.872  1.00 19.51           C
ATOM   3636  OG1 THR A 313      30.225  30.931  41.875  1.00 21.13           O
ATOM   3637  CG2 THR A 313      32.131  30.795  40.444  1.00 22.32           C
ATOM   3638  H   THR A 313      30.565  28.204  41.965  1.00 17.21           H
ATOM   3639  HA  THR A 313      32.990  29.291  42.575  1.00 19.51           H
ATOM   3640  HB  THR A 313      32.069  31.470  42.362  1.00 23.42           H
ATOM   3641  HG1 THR A 313      30.034  31.646  41.522  1.00 25.36           H
ATOM   3642 HG21 THR A 313      31.897  31.638  40.048  1.00 26.78           H
ATOM   3643 HG22 THR A 313      33.085  30.691  40.416  1.00 26.78           H
ATOM   3644 HG23 THR A 313      31.726  30.088  39.936  1.00 26.78           H
ATOM   3645  N   SER A 314      32.108  30.124  44.844  1.00 11.93           N
ATOM   3646  CA  SER A 314      31.579  30.316  46.189  1.00 12.50           C
ATOM   3647  C   SER A 314      31.929  31.696  46.716  1.00 13.45           C
ATOM   3648  O   SER A 314      32.896  32.329  46.282  1.00 13.63           O
ATOM   3649  CB  SER A 314      32.091  29.264  47.169  1.00 12.99           C
ATOM   3650  OG  SER A 314      33.404  29.555  47.607  1.00 13.10           O
ATOM   3651  H   SER A 314      32.853  30.527  44.695  1.00 14.32           H
ATOM   3652  HA  SER A 314      30.602  30.246  46.157  1.00 15.00           H
ATOM   3653  HB2 SER A 314      31.502  29.241  47.940  1.00 15.59           H
ATOM   3654  HB3 SER A 314      32.091  28.400  46.729  1.00 15.59           H
ATOM   3655  HG  SER A 314      33.659  28.979  48.132  1.00 15.72           H
ATOM   3656  N   GLN A 315      31.090  32.157  47.628  1.00 12.95           N
ATOM   3657  CA  GLN A 315      31.324  33.377  48.388  1.00 12.64           C
ATOM   3658  C   GLN A 315      30.448  33.295  49.632  1.00 12.92           C
ATOM   3659  O   GLN A 315      30.043  32.180  50.019  1.00 13.72           O
ATOM   3660  CB  GLN A 315      31.023  34.604  47.532  1.00 14.66           C
ATOM   3661  CG  GLN A 315      29.581  34.780  47.116  1.00 15.49           C
ATOM   3662  CD  GLN A 315      29.360  36.131  46.458  1.00 18.16           C
ATOM   3663  OE1 GLN A 315      29.664  36.318  45.279  1.00 20.59           O
ATOM   3664  NE2 GLN A 315      28.842  37.086  47.224  1.00 17.67           N
ATOM   3665  H   GLN A 315      30.351  31.767  47.833  1.00 15.54           H
ATOM   3666  HA  GLN A 315      32.262  33.415  48.668  1.00 15.17           H
ATOM   3667  HB2 GLN A 315      31.278  35.396  48.031  1.00 17.59           H
ATOM   3668  HB3 GLN A 315      31.553  34.549  46.721  1.00 17.59           H
ATOM   3669  HG2 GLN A 315      29.343  34.088  46.480  1.00 18.59           H
ATOM   3670  HG3 GLN A 315      29.012  34.726  47.900  1.00 18.59           H
ATOM   3671 HE21 GLN A 315      28.698  37.869  46.898  1.00 21.21           H
ATOM   3672 HE22 GLN A 315      28.652  36.922  48.047  1.00 21.21           H
ATOM   3673  N   TYR A 316      30.166  34.435  50.262  1.00 12.69           N
ATOM   3674  CA  TYR A 316      29.160  34.516  51.327  1.00 12.76           C
ATOM   3675  C   TYR A 316      28.008  35.398  50.872  1.00 12.50           C
ATOM   3676  O   TYR A 316      28.181  36.221  49.961  1.00 13.35           O
ATOM   3677  CB  TYR A 316      29.787  35.121  52.600  1.00 12.31           C
ATOM   3678  CG  TYR A 316      30.755  34.197  53.296  1.00 11.77           C
ATOM   3679  CD1 TYR A 316      32.067  34.091  52.873  1.00 12.02           C
ATOM   3680  CD2 TYR A 316      30.351  33.422  54.371  1.00 11.73           C
ATOM   3681  CE1 TYR A 316      32.956  33.241  53.503  1.00 12.54           C
ATOM   3682  CE2 TYR A 316      31.235  32.564  55.007  1.00 12.60           C
ATOM   3683  CZ  TYR A 316      32.533  32.476  54.562  1.00 13.38           C
ATOM   3684  OH  TYR A 316      33.422  31.628  55.185  1.00 15.16           O
ATOM   3685  H   TYR A 316      30.547  35.187  50.090  1.00 15.23           H
ATOM   3686  HA  TYR A 316      28.816  33.622  51.533  1.00 15.32           H
ATOM   3687  HB2 TYR A 316      30.268  35.928  52.359  1.00 14.77           H
ATOM   3688  HB3 TYR A 316      29.079  35.335  53.227  1.00 14.77           H
ATOM   3689  HD1 TYR A 316      32.357  34.602  52.153  1.00 14.42           H
ATOM   3690  HD2 TYR A 316      29.472  33.476  54.668  1.00 14.08           H
ATOM   3691  HE1 TYR A 316      33.835  33.180  53.205  1.00 15.05           H
ATOM   3692  HE2 TYR A 316      30.950  32.048  55.726  1.00 15.11           H
ATOM   3693  HH  TYR A 316      33.155  30.855  55.134  1.00 18.19           H
ATOM   3694  N   ILE A 317      26.842  35.253  51.510  1.00 11.39           N
ATOM   3695  CA  ILE A 317      25.792  36.256  51.392  1.00 11.74           C
ATOM   3696  C   ILE A 317      26.366  37.582  51.925  1.00 12.93           C
ATOM   3697  O   ILE A 317      26.780  37.662  53.079  1.00 13.97           O
ATOM   3698  CB  ILE A 317      24.524  35.848  52.178  1.00 11.93           C
ATOM   3699  CG1 ILE A 317      23.966  34.508  51.663  1.00 12.98           C
ATOM   3700  CG2 ILE A 317      23.450  36.911  52.048  1.00 13.43           C
ATOM   3701  CD1 ILE A 317      22.769  34.045  52.406  1.00 14.05           C
ATOM   3702  H   ILE A 317      26.640  34.586  52.013  1.00 13.67           H
ATOM   3703  HA  ILE A 317      25.553  36.374  50.449  1.00 14.09           H
ATOM   3704  HB  ILE A 317      24.756  35.750  53.115  1.00 14.32           H
ATOM   3705 HG12 ILE A 317      23.717  34.610  50.731  1.00 15.58           H
ATOM   3706 HG13 ILE A 317      24.652  33.828  51.750  1.00 15.58           H
ATOM   3707 HG21 ILE A 317      22.676  36.635  52.544  1.00 16.12           H
ATOM   3708 HG22 ILE A 317      23.786  37.739  52.400  1.00 16.12           H
ATOM   3709 HG23 ILE A 317      23.225  37.016  51.121  1.00 16.12           H
ATOM   3710 HD11 ILE A 317      22.075  34.704  52.321  1.00 16.86           H
ATOM   3711 HD12 ILE A 317      22.475  33.210  52.035  1.00 16.86           H
ATOM   3712 HD13 ILE A 317      23.000  33.930  53.330  1.00 16.86           H
ATOM   3713  N   CYS A 318      26.396  38.601  51.068  1.00 14.05           N
ATOM   3714  CA  CYS A 318      26.965  39.909  51.425  1.00 14.52           C
ATOM   3715  C   CYS A 318      26.157  40.659  52.481  1.00 15.01           C
ATOM   3716  O   CYS A 318      26.693  41.511  53.192  1.00 13.54           O
ATOM   3717  CB  CYS A 318      27.024  40.837  50.188  1.00 15.75           C
ATOM   3718  SG  CYS A 318      28.178  40.380  48.862  1.00 17.99           S
ATOM   3719  H   CYS A 318      26.092  38.564  50.264  1.00 16.86           H
ATOM   3720  HA  CYS A 318      27.877  39.786  51.763  1.00 17.43           H
ATOM   3721  HB2 CYS A 318      26.138  40.870  49.795  1.00 18.90           H
ATOM   3722  HB3 CYS A 318      27.273  41.724  50.489  1.00 18.90           H
ATOM   3723  N   SER A 319      24.858  40.411  52.528  1.00 14.28           N
ATOM   3724  CA  SER A 319      23.961  41.192  53.387  1.00 14.57           C
ATOM   3725  C   SER A 319      24.371  41.193  54.855  1.00 14.51           C
ATOM   3726  O   SER A 319      24.842  40.179  55.375  1.00 15.41           O
ATOM   3727  CB  SER A 319      22.544  40.617  53.282  1.00 13.14           C
ATOM   3728  OG  SER A 319      21.589  41.332  54.061  1.00 13.91           O
ATOM   3729  H   SER A 319      24.463  39.796  52.074  1.00 17.13           H
ATOM   3730  HA  SER A 319      23.940  42.120  53.073  1.00 17.49           H
ATOM   3731  HB2 SER A 319      22.268  40.647  52.353  1.00 15.77           H
ATOM   3732  HB3 SER A 319      22.562  39.696  53.586  1.00 15.77           H
ATOM   3733  HG  SER A 319      21.955  41.953  54.452  1.00 16.69           H
ATOM   3734  N   PRO A 320      24.145  42.323  55.546  1.00 14.62           N
ATOM   3735  CA  PRO A 320      24.306  42.406  57.003  1.00 13.80           C
ATOM   3736  C   PRO A 320      23.180  41.707  57.762  1.00 13.78           C
ATOM   3737  O   PRO A 320      23.227  41.655  58.991  1.00 14.10           O
ATOM   3738  CB  PRO A 320      24.243  43.921  57.274  1.00 15.00           C
ATOM   3739  CG  PRO A 320      23.398  44.441  56.164  1.00 14.97           C
ATOM   3740  CD  PRO A 320      23.841  43.641  54.970  1.00 15.16           C
ATOM   3741  HA  PRO A 320      25.176  42.050  57.283  1.00 16.56           H
ATOM   3742  HB2 PRO A 320      23.826  44.086  58.134  1.00 18.00           H
ATOM   3743  HB3 PRO A 320      25.134  44.301  57.239  1.00 18.00           H
ATOM   3744  HG2 PRO A 320      22.461  44.282  56.359  1.00 17.96           H
ATOM   3745  HG3 PRO A 320      23.571  45.386  56.031  1.00 17.96           H
ATOM   3746  HD2 PRO A 320      23.122  43.570  54.323  1.00 18.19           H
ATOM   3747  HD3 PRO A 320      24.638  44.031  54.578  1.00 18.19           H
ATOM   3748  N   VAL A 321      22.185  41.170  57.051  1.00 13.64           N
ATOM   3749  CA  VAL A 321      21.137  40.400  57.709  1.00 13.29           C
ATOM   3750  C   VAL A 321      21.710  39.009  57.904  1.00 12.09           C
ATOM   3751  O   VAL A 321      21.665  38.176  56.995  1.00 12.54           O
ATOM   3752  CB  VAL A 321      19.842  40.347  56.870  1.00 12.75           C
ATOM   3753  CG1 VAL A 321      18.790  39.500  57.573  1.00 12.20           C
ATOM   3754  CG2 VAL A 321      19.317  41.743  56.606  1.00 13.36           C
ATOM   3755  H   VAL A 321      22.098  41.238  56.198  1.00 16.37           H
ATOM   3756  HA  VAL A 321      20.934  40.789  58.585  1.00 15.95           H
ATOM   3757  HB  VAL A 321      20.038  39.929  56.005  1.00 15.30           H
ATOM   3758 HG11 VAL A 321      17.995  39.480  57.036  1.00 14.64           H
ATOM   3759 HG12 VAL A 321      19.131  38.610  57.688  1.00 14.64           H
ATOM   3760 HG13 VAL A 321      18.598  39.890  58.429  1.00 14.64           H
ATOM   3761 HG21 VAL A 321      18.514  41.681  56.084  1.00 16.03           H
ATOM   3762 HG22 VAL A 321      19.131  42.170  57.446  1.00 16.03           H
ATOM   3763 HG23 VAL A 321      19.983  42.241  56.126  1.00 16.03           H
ATOM   3764  N   LEU A 322      22.280  38.766  59.078  1.00 12.79           N
ATOM   3765  CA  LEU A 322      23.001  37.527  59.334  1.00 12.90           C
ATOM   3766  C   LEU A 322      22.016  36.371  59.586  1.00 11.53           C
ATOM   3767  O   LEU A 322      21.045  36.522  60.342  1.00 11.28           O
ATOM   3768  CB  LEU A 322      23.914  37.693  60.539  1.00 13.13           C
ATOM   3769  CG  LEU A 322      24.925  38.835  60.446  1.00 14.53           C
ATOM   3770  CD1 LEU A 322      25.775  38.925  61.726  1.00 15.56           C
ATOM   3771  CD2 LEU A 322      25.807  38.648  59.212  1.00 14.52           C
ATOM   3772  H   LEU A 322      22.263  39.306  59.747  1.00 15.34           H
ATOM   3773  HA  LEU A 322      23.551  37.302  58.555  1.00 15.48           H
ATOM   3774  HB2 LEU A 322      23.364  37.854  61.321  1.00 15.75           H
ATOM   3775  HB3 LEU A 322      24.415  36.871  60.659  1.00 15.75           H
ATOM   3776  HG  LEU A 322      24.446  39.672  60.346  1.00 17.44           H
ATOM   3777 HD11 LEU A 322      25.195  39.082  62.475  1.00 18.67           H
ATOM   3778 HD12 LEU A 322      26.249  38.098  61.846  1.00 18.67           H
ATOM   3779 HD13 LEU A 322      26.398  39.650  61.637  1.00 18.67           H
ATOM   3780 HD21 LEU A 322      26.273  37.812  59.286  1.00 17.42           H
ATOM   3781 HD22 LEU A 322      25.252  38.646  58.429  1.00 17.42           H
ATOM   3782 HD23 LEU A 322      26.436  39.371  59.166  1.00 17.42           H
ATOM   3783  N   THR A 323      22.276  35.206  58.994  1.00 10.81           N
ATOM   3784  CA  THR A 323      21.283  34.133  59.051  1.00 11.57           C
ATOM   3785  C   THR A 323      21.728  32.790  59.596  1.00 11.06           C
ATOM   3786  O   THR A 323      20.956  31.826  59.530  1.00 12.32           O
ATOM   3787  CB  THR A 323      20.600  33.920  57.691  1.00 12.36           C
ATOM   3788  OG1 THR A 323      21.539  33.432  56.724  1.00 12.70           O
ATOM   3789  CG2 THR A 323      19.991  35.219  57.205  1.00 12.69           C
ATOM   3790  H   THR A 323      22.996  35.015  58.564  1.00 12.97           H
ATOM   3791  HA  THR A 323      20.578  34.440  59.658  1.00 13.88           H
ATOM   3792  HB  THR A 323      19.885  33.273  57.793  1.00 14.83           H
ATOM   3793  HG1 THR A 323      21.166  33.322  56.002  1.00 15.24           H
ATOM   3794 HG21 THR A 323      19.338  35.531  57.835  1.00 15.23           H
ATOM   3795 HG22 THR A 323      20.675  35.885  57.108  1.00 15.23           H
ATOM   3796 HG23 THR A 323      19.566  35.083  56.355  1.00 15.23           H
ATOM   3797  N   ASP A 324      22.925  32.704  60.162  1.00 10.53           N
ATOM   3798  CA  ASP A 324      23.295  31.491  60.893  1.00 11.14           C
ATOM   3799  C   ASP A 324      22.782  31.622  62.334  1.00 11.72           C
ATOM   3800  O   ASP A 324      22.103  32.595  62.670  1.00 13.77           O
ATOM   3801  CB  ASP A 324      24.806  31.239  60.849  1.00 11.61           C
ATOM   3802  CG  ASP A 324      25.159  29.755  60.969  1.00 12.80           C
ATOM   3803  OD1 ASP A 324      24.300  28.971  61.393  1.00 11.95           O
ATOM   3804  OD2 ASP A 324      26.303  29.369  60.649  1.00 14.22           O
ATOM   3805  H   ASP A 324      23.530  33.315  60.142  1.00 12.63           H
ATOM   3806  HA  ASP A 324      22.848  30.722  60.481  1.00 13.37           H
ATOM   3807  HB2 ASP A 324      25.157  31.564  60.005  1.00 13.93           H
ATOM   3808  HB3 ASP A 324      25.227  31.708  61.587  1.00 13.93           H
ATOM   3809  N   ASN A 325      23.057  30.619  63.163  1.00 12.35           N
ATOM   3810  CA  ASN A 325      22.677  30.636  64.574  1.00 12.03           C
ATOM   3811  C   ASN A 325      23.584  29.689  65.327  1.00 12.34           C
ATOM   3812  O   ASN A 325      23.810  28.583  64.878  1.00 12.07           O
ATOM   3813  CB  ASN A 325      21.223  30.158  64.755  1.00 12.44           C
ATOM   3814  CG  ASN A 325      20.795  30.115  66.225  1.00 13.41           C
ATOM   3815  OD1 ASN A 325      20.869  29.068  66.891  1.00 13.06           O
ATOM   3816  ND2 ASN A 325      20.368  31.274  66.746  1.00 13.95           N
ATOM   3817  H   ASN A 325      23.470  29.902  62.927  1.00 14.82           H
ATOM   3818  HA  ASN A 325      22.771  31.539  64.942  1.00 14.44           H
ATOM   3819  HB2 ASN A 325      20.629  30.765  64.287  1.00 14.93           H
ATOM   3820  HB3 ASN A 325      21.136  29.263  64.391  1.00 14.93           H
ATOM   3821 HD21 ASN A 325      20.115  31.309  67.568  1.00 16.74           H
ATOM   3822 HD22 ASN A 325      20.347  31.983  66.260  1.00 16.74           H
ATOM   3823  N   PRO A 326      24.107  30.108  66.485  1.00 13.45           N
ATOM   3824  CA  PRO A 326      24.010  31.451  67.057  1.00 14.34           C
ATOM   3825  C   PRO A 326      24.775  32.457  66.193  1.00 14.89           C
ATOM   3826  O   PRO A 326      25.516  32.069  65.287  1.00 17.48           O
ATOM   3827  CB  PRO A 326      24.649  31.286  68.437  1.00 15.27           C
ATOM   3828  CG  PRO A 326      25.621  30.170  68.261  1.00 16.47           C
ATOM   3829  CD  PRO A 326      24.955  29.219  67.296  1.00 15.43           C
ATOM   3830  HA  PRO A 326      23.075  31.727  67.151  1.00 17.21           H
ATOM   3831  HB2 PRO A 326      25.105  32.104  68.689  1.00 18.32           H
ATOM   3832  HB3 PRO A 326      23.970  31.053  69.089  1.00 18.32           H
ATOM   3833  HG2 PRO A 326      26.448  30.512  67.889  1.00 19.76           H
ATOM   3834  HG3 PRO A 326      25.780  29.737  69.114  1.00 19.76           H
ATOM   3835  HD2 PRO A 326      25.618  28.781  66.740  1.00 18.52           H
ATOM   3836  HD3 PRO A 326      24.410  28.575  67.776  1.00 18.52           H
ATOM   3837  N   ARG A 327      24.579  33.738  66.465  1.00 13.32           N
ATOM   3838  CA  ARG A 327      25.168  34.788  65.665  1.00 13.49           C
ATOM   3839  C   ARG A 327      25.212  36.065  66.498  1.00 14.05           C
ATOM   3840  O   ARG A 327      24.492  36.208  67.472  1.00 14.36           O
ATOM   3841  CB  ARG A 327      24.330  35.021  64.397  1.00 13.40           C
ATOM   3842  CG  ARG A 327      22.863  35.341  64.674  1.00 13.20           C
ATOM   3843  CD  ARG A 327      22.112  35.703  63.387  1.00 13.75           C
ATOM   3844  NE  ARG A 327      20.787  36.237  63.689  1.00 12.54           N
ATOM   3845  CZ  ARG A 327      19.678  35.519  63.800  1.00 12.06           C
ATOM   3846  NH1 ARG A 327      19.694  34.208  63.594  1.00 12.57           N
ATOM   3847  NH2 ARG A 327      18.541  36.130  64.118  1.00 13.10           N
ATOM   3848  H   ARG A 327      24.101  34.026  67.120  1.00 15.98           H
ATOM   3849  HA  ARG A 327      26.080  34.542  65.405  1.00 16.19           H
ATOM   3850  HB2 ARG A 327      24.708  35.767  63.906  1.00 16.08           H
ATOM   3851  HB3 ARG A 327      24.360  34.220  63.851  1.00 16.08           H
ATOM   3852  HG2 ARG A 327      22.435  34.564  65.067  1.00 15.84           H
ATOM   3853  HG3 ARG A 327      22.809  36.096  65.280  1.00 15.84           H
ATOM   3854  HD2 ARG A 327      22.611  36.379  62.903  1.00 16.50           H
ATOM   3855  HD3 ARG A 327      22.004  34.907  62.843  1.00 16.50           H
ATOM   3856  HE  ARG A 327      20.721  37.087  63.803  1.00 15.05           H
ATOM   3857 HH11 ARG A 327      20.433  33.813  63.398  1.00 15.08           H
ATOM   3858 HH12 ARG A 327      18.968  33.752  63.662  1.00 15.08           H
ATOM   3859 HH21 ARG A 327      18.531  36.981  64.242  1.00 15.72           H
ATOM   3860 HH22 ARG A 327      17.812  35.678  64.176  1.00 15.72           H
ATOM   3861  N   PRO A 328      26.054  37.010  66.101  1.00 15.80           N
ATOM   3862  CA  PRO A 328      25.974  38.324  66.750  1.00 16.33           C
ATOM   3863  C   PRO A 328      24.788  39.122  66.208  1.00 15.72           C
ATOM   3864  O   PRO A 328      24.086  38.672  65.290  1.00 15.52           O
ATOM   3865  CB  PRO A 328      27.309  38.980  66.393  1.00 17.97           C
ATOM   3866  CG  PRO A 328      27.796  38.256  65.159  1.00 17.69           C
ATOM   3867  CD  PRO A 328      27.118  36.919  65.086  1.00 15.58           C
ATOM   3868  HA  PRO A 328      25.898  38.229  67.723  1.00 19.59           H
ATOM   3869  HB2 PRO A 328      27.170  39.921  66.206  1.00 21.56           H
ATOM   3870  HB3 PRO A 328      27.935  38.865  67.126  1.00 21.56           H
ATOM   3871  HG2 PRO A 328      27.574  38.784  64.376  1.00 21.23           H
ATOM   3872  HG3 PRO A 328      28.757  38.139  65.219  1.00 21.23           H
ATOM   3873  HD2 PRO A 328      26.734  36.783  64.206  1.00 18.70           H
ATOM   3874  HD3 PRO A 328      27.742  36.212  65.314  1.00 18.70           H
ATOM   3875  N   ASN A 329      24.539  40.291  66.780  1.00 15.77           N
ATOM   3876  CA  ASN A 329      23.474  41.142  66.265  1.00 16.50           C
ATOM   3877  C   ASN A 329      23.807  41.663  64.874  1.00 16.31           C
ATOM   3878  O   ASN A 329      24.979  41.747  64.508  1.00 17.66           O
ATOM   3879  CB  ASN A 329      23.220  42.304  67.212  1.00 17.12           C
ATOM   3880  CG  ASN A 329      22.493  41.869  68.459  1.00 19.92           C
ATOM   3881  OD1 ASN A 329      21.362  41.401  68.388  1.00 19.63           O
ATOM   3882  ND2 ASN A 329      23.137  42.025  69.614  1.00 22.37           N
ATOM   3883  H   ASN A 329      24.963  40.612  67.456  1.00 18.92           H
ATOM   3884  HA  ASN A 329      22.649  40.617  66.202  1.00 19.80           H
ATOM   3885  HB2 ASN A 329      24.069  42.690  67.477  1.00 20.55           H
ATOM   3886  HB3 ASN A 329      22.676  42.969  66.762  1.00 20.55           H
ATOM   3887 HD21 ASN A 329      22.761  41.790  70.351  1.00 26.85           H
ATOM   3888 HD22 ASN A 329      23.929  42.359  69.623  1.00 26.85           H
ATOM   3889  N   ASP A 330      22.781  42.019  64.102  1.00 16.45           N
ATOM   3890  CA  ASP A 330      22.993  42.445  62.719  1.00 15.78           C
ATOM   3891  C   ASP A 330      23.776  43.749  62.679  1.00 16.84           C
ATOM   3892  O   ASP A 330      23.442  44.703  63.403  1.00 18.10           O
ATOM   3893  CB  ASP A 330      21.672  42.682  61.990  1.00 15.52           C
ATOM   3894  CG  ASP A 330      20.971  41.402  61.582  1.00 15.24           C
ATOM   3895  OD1 ASP A 330      21.595  40.319  61.612  1.00 15.16           O
ATOM   3896  OD2 ASP A 330      19.778  41.495  61.210  1.00 16.02           O
ATOM   3897  H   ASP A 330      21.958  42.024  64.352  1.00 19.74           H
ATOM   3898  HA  ASP A 330      23.500  41.759  62.237  1.00 18.93           H
ATOM   3899  HB2 ASP A 330      21.075  43.176  62.574  1.00 18.63           H
ATOM   3900  HB3 ASP A 330      21.846  43.196  61.186  1.00 18.63           H
ATOM   3901  N   PRO A 331      24.826  43.800  61.852  1.00 15.20           N
ATOM   3902  CA  PRO A 331      25.521  45.066  61.599  1.00 15.49           C
ATOM   3903  C   PRO A 331      24.824  45.850  60.503  1.00 15.70           C
ATOM   3904  O   PRO A 331      23.724  45.468  60.117  1.00 15.44           O
ATOM   3905  CB  PRO A 331      26.889  44.601  61.134  1.00 15.01           C
ATOM   3906  CG  PRO A 331      26.581  43.321  60.380  1.00 14.50           C
ATOM   3907  CD  PRO A 331      25.494  42.665  61.183  1.00 14.73           C
ATOM   3908  HA  PRO A 331      25.599  45.603  62.415  1.00 18.59           H
ATOM   3909  HB2 PRO A 331      27.284  45.265  60.547  1.00 18.02           H
ATOM   3910  HB3 PRO A 331      27.459  44.426  61.899  1.00 18.02           H
ATOM   3911  HG2 PRO A 331      26.270  43.533  59.486  1.00 17.39           H
ATOM   3912  HG3 PRO A 331      27.372  42.760  60.347  1.00 17.39           H
ATOM   3913  HD2 PRO A 331      24.873  42.205  60.597  1.00 17.68           H
ATOM   3914  HD3 PRO A 331      25.877  42.063  61.840  1.00 17.68           H
ATOM   3915  N   THR A 332      25.431  46.932  60.020  1.00 15.07           N
ATOM   3916  CA  THR A 332      24.865  47.654  58.883  1.00 16.37           C
ATOM   3917  C   THR A 332      25.568  47.329  57.582  1.00 17.66           C
ATOM   3918  O   THR A 332      25.090  47.687  56.507  1.00 19.05           O
ATOM   3919  CB  THR A 332      24.974  49.153  59.077  1.00 18.47           C
ATOM   3920  OG1 THR A 332      26.354  49.474  59.185  1.00 20.03           O
ATOM   3921  CG2 THR A 332      24.254  49.591  60.335  1.00 18.95           C
ATOM   3922  H   THR A 332      26.163  47.265  60.327  1.00 18.09           H
ATOM   3923  HA  THR A 332      23.917  47.422  58.790  1.00 19.65           H
ATOM   3924  HB  THR A 332      24.587  49.613  58.317  1.00 22.17           H
ATOM   3925  HG1 THR A 332      26.446  50.282  59.291  1.00 24.04           H
ATOM   3926 HG21 THR A 332      23.324  49.359  60.277  1.00 22.73           H
ATOM   3927 HG22 THR A 332      24.637  49.156  61.100  1.00 22.73           H
ATOM   3928 HG23 THR A 332      24.333  50.541  60.443  1.00 22.73           H
ATOM   3929  N   VAL A 333      26.720  46.681  57.672  1.00 17.57           N
ATOM   3930  CA  VAL A 333      27.433  46.235  56.482  1.00 18.18           C
ATOM   3931  C   VAL A 333      27.941  44.811  56.733  1.00 17.79           C
ATOM   3932  O   VAL A 333      28.463  44.502  57.806  1.00 17.90           O
ATOM   3933  CB  VAL A 333      28.572  47.224  56.076  1.00 21.42           C
ATOM   3934  CG1 VAL A 333      29.399  47.578  57.249  1.00 22.71           C
ATOM   3935  CG2 VAL A 333      29.442  46.653  54.944  1.00 21.57           C
ATOM   3936  H   VAL A 333      27.112  46.485  58.412  1.00 21.09           H
ATOM   3937  HA  VAL A 333      26.799  46.194  55.735  1.00 21.81           H
ATOM   3938  HB  VAL A 333      28.162  48.051  55.745  1.00 25.71           H
ATOM   3939 HG11 VAL A 333      30.089  48.185  56.973  1.00 27.25           H
ATOM   3940 HG12 VAL A 333      28.841  47.994  57.911  1.00 27.25           H
ATOM   3941 HG13 VAL A 333      29.791  46.777  57.607  1.00 27.25           H
ATOM   3942 HG21 VAL A 333      30.127  47.289  54.726  1.00 25.89           H
ATOM   3943 HG22 VAL A 333      29.840  45.832  55.241  1.00 25.89           H
ATOM   3944 HG23 VAL A 333      28.888  46.491  54.177  1.00 25.89           H
ATOM   3945  N   GLY A 335      27.704  43.925  55.768  1.00 17.46           N
ATOM   3946  CA  GLY A 335      28.131  42.537  55.869  1.00 17.35           C
ATOM   3947  C   GLY A 335      29.475  42.274  55.216  1.00 18.56           C
ATOM   3948  O   GLY A 335      30.258  43.202  54.991  1.00 20.08           O
ATOM   3949  H   GLY A 335      27.292  44.109  55.035  1.00 20.95           H
ATOM   3950  HA2 GLY A 335      28.193  42.288  56.804  1.00 20.82           H
ATOM   3951  HA3 GLY A 335      27.470  41.967  55.445  1.00 20.82           H
ATOM   3952  N   LYS A 336      29.735  41.005  54.902  1.00 17.51           N
ATOM   3953  CA  LYS A 336      30.975  40.594  54.240  1.00 17.67           C
ATOM   3954  C   LYS A 336      30.669  39.623  53.124  1.00 17.07           C
ATOM   3955  O   LYS A 336      29.979  38.629  53.349  1.00 15.80           O
ATOM   3956  CB  LYS A 336      31.920  39.931  55.231  1.00 18.22           C
ATOM   3957  CG  LYS A 336      32.510  40.917  56.260  1.00 21.80           C
ATOM   3958  CD  LYS A 336      33.519  40.192  57.109  1.00 27.29           C
ATOM   3959  CE  LYS A 336      34.953  40.428  56.625  1.00 31.61           C
ATOM   3960  NZ  LYS A 336      35.468  41.782  57.016  1.00 33.19           N
ATOM   3961  H   LYS A 336      29.200  40.352  55.064  1.00 21.01           H
ATOM   3962  HA  LYS A 336      31.421  41.379  53.859  1.00 21.20           H
ATOM   3963  HB2 LYS A 336      31.435  39.246  55.717  1.00 21.87           H
ATOM   3964  HB3 LYS A 336      32.657  39.532  54.743  1.00 21.87           H
ATOM   3965  HG2 LYS A 336      32.957  41.645  55.799  1.00 26.16           H
ATOM   3966  HG3 LYS A 336      31.805  41.255  56.834  1.00 26.16           H
ATOM   3967  HD2 LYS A 336      33.452  40.509  58.024  1.00 32.75           H
ATOM   3968  HD3 LYS A 336      33.340  39.239  57.072  1.00 32.75           H
ATOM   3969  HE2 LYS A 336      35.535  39.759  57.019  1.00 37.93           H
ATOM   3970  HE3 LYS A 336      34.977  40.364  55.658  1.00 37.93           H
ATOM   3971  HZ1 LYS A 336      36.301  41.887  56.721  1.00 39.83           H
ATOM   3972  HZ2 LYS A 336      34.953  42.417  56.662  1.00 39.83           H
ATOM   3973  HZ3 LYS A 336      35.462  41.866  57.902  1.00 39.83           H
ATOM   3974  N   CYS A 337      31.193  39.908  51.929  1.00 16.57           N
ATOM   3975  CA  CYS A 337      30.945  39.085  50.742  1.00 17.74           C
ATOM   3976  C   CYS A 337      31.911  37.910  50.601  1.00 16.10           C
ATOM   3977  O   CYS A 337      31.543  36.875  50.045  1.00 15.95           O
ATOM   3978  CB  CYS A 337      31.068  39.947  49.474  1.00 18.48           C
ATOM   3979  SG  CYS A 337      29.918  41.340  49.365  1.00 20.23           S
ATOM   3980  H   CYS A 337      31.702  40.585  51.779  1.00 19.88           H
ATOM   3981  HA  CYS A 337      30.034  38.728  50.783  1.00 21.29           H
ATOM   3982  HB2 CYS A 337      31.968  40.308  49.435  1.00 22.18           H
ATOM   3983  HB3 CYS A 337      30.913  39.380  48.702  1.00 22.18           H
ATOM   3984  N   ASN A 338      33.150  38.079  51.063  1.00 16.80           N
ATOM   3985  CA  ASN A 338      34.212  37.120  50.769  1.00 17.56           C
ATOM   3986  C   ASN A 338      34.971  36.616  51.980  1.00 17.65           C
ATOM   3987  O   ASN A 338      36.078  36.111  51.847  1.00 18.60           O
ATOM   3988  CB  ASN A 338      35.179  37.723  49.748  1.00 18.97           C
ATOM   3989  CG  ASN A 338      34.511  37.975  48.419  1.00 18.85           C
ATOM   3990  OD1 ASN A 338      34.055  37.037  47.757  1.00 18.55           O
ATOM   3991  ND2 ASN A 338      34.399  39.241  48.040  1.00 19.96           N
ATOM   3992  H   ASN A 338      33.401  38.742  51.550  1.00 20.17           H
ATOM   3993  HA  ASN A 338      33.801  36.338  50.346  1.00 21.07           H
ATOM   3994  HB2 ASN A 338      35.512  38.569  50.084  1.00 22.77           H
ATOM   3995  HB3 ASN A 338      35.915  37.107  49.604  1.00 22.77           H
ATOM   3996 HD21 ASN A 338      34.025  39.433  47.290  1.00 23.95           H
ATOM   3997 HD22 ASN A 338      34.701  39.869  48.543  1.00 23.95           H
ATOM   3998  N   ASP A 339      34.373  36.760  53.158  1.00 17.49           N
ATOM   3999  CA  ASP A 339      34.940  36.223  54.381  1.00 18.00           C
ATOM   4000  C   ASP A 339      33.855  36.020  55.402  1.00 16.07           C
ATOM   4001  O   ASP A 339      32.790  36.602  55.296  1.00 16.89           O
ATOM   4002  CB  ASP A 339      35.985  37.166  54.957  1.00 21.83           C
ATOM   4003  CG  ASP A 339      37.389  36.838  54.481  1.00 25.68           C
ATOM   4004  OD1 ASP A 339      37.775  35.636  54.482  1.00 26.15           O
ATOM   4005  OD2 ASP A 339      38.102  37.783  54.106  1.00 26.90           O
ATOM   4006  H   ASP A 339      33.627  37.173  53.273  1.00 20.98           H
ATOM   4007  HA  ASP A 339      35.364  35.359  54.197  1.00 21.60           H
ATOM   4008  HB2 ASP A 339      35.778  38.074  54.683  1.00 26.19           H
ATOM   4009  HB3 ASP A 339      35.972  37.100  55.925  1.00 26.19           H
ATOM   4010  N   PRO A 340      34.128  35.189  56.406  1.00 16.16           N
ATOM   4011  CA  PRO A 340      33.155  34.977  57.481  1.00 15.26           C
ATOM   4012  C   PRO A 340      32.937  36.254  58.280  1.00 15.77           C
ATOM   4013  O   PRO A 340      33.898  36.959  58.616  1.00 17.57           O
ATOM   4014  CB  PRO A 340      33.827  33.912  58.357  1.00 15.54           C
ATOM   4015  CG  PRO A 340      35.315  34.045  58.051  1.00 16.80           C
ATOM   4016  CD  PRO A 340      35.349  34.385  56.585  1.00 16.93           C
ATOM   4017  HA  PRO A 340      32.303  34.642  57.131  1.00 18.31           H
ATOM   4018  HB2 PRO A 340      33.650  34.096  59.293  1.00 18.65           H
ATOM   4019  HB3 PRO A 340      33.502  33.031  58.111  1.00 18.65           H
ATOM   4020  HG2 PRO A 340      35.700  34.760  58.582  1.00 20.16           H
ATOM   4021  HG3 PRO A 340      35.765  33.203  58.222  1.00 20.16           H
ATOM   4022  HD2 PRO A 340      36.136  34.912  56.377  1.00 20.32           H
ATOM   4023  HD3 PRO A 340      35.306  33.578  56.048  1.00 20.32           H
ATOM   4024  N   TYR A 341      31.680  36.556  58.569  1.00 14.12           N
ATOM   4025  CA  TYR A 341      31.365  37.634  59.484  1.00 13.93           C
ATOM   4026  C   TYR A 341      31.579  37.109  60.906  1.00 14.27           C
ATOM   4027  O   TYR A 341      30.915  36.142  61.320  1.00 13.93           O
ATOM   4028  CB  TYR A 341      29.927  38.136  59.294  1.00 14.25           C
ATOM   4029  CG  TYR A 341      29.783  39.422  60.030  1.00 16.50           C
ATOM   4030  CD1 TYR A 341      30.143  40.607  59.431  1.00 18.51           C
ATOM   4031  CD2 TYR A 341      29.391  39.439  61.351  1.00 18.52           C
ATOM   4032  CE1 TYR A 341      30.076  41.789  60.117  1.00 20.31           C
ATOM   4033  CE2 TYR A 341      29.318  40.635  62.057  1.00 20.48           C
ATOM   4034  CZ  TYR A 341      29.659  41.796  61.421  1.00 21.51           C
ATOM   4035  OH  TYR A 341      29.614  42.992  62.101  1.00 25.95           O
ATOM   4036  H   TYR A 341      30.993  36.152  58.247  1.00 16.95           H
ATOM   4037  HA  TYR A 341      31.979  38.383  59.333  1.00 16.71           H
ATOM   4038  HB2 TYR A 341      29.753  38.291  58.353  1.00 17.10           H
ATOM   4039  HB3 TYR A 341      29.301  37.492  59.661  1.00 17.10           H
ATOM   4040  HD1 TYR A 341      30.429  40.606  58.546  1.00 22.22           H
ATOM   4041  HD2 TYR A 341      29.164  38.642  61.774  1.00 22.22           H
ATOM   4042  HE1 TYR A 341      30.309  42.585  59.697  1.00 24.38           H
ATOM   4043  HE2 TYR A 341      29.041  40.644  62.944  1.00 24.57           H
ATOM   4044  HH  TYR A 341      29.102  43.510  61.724  1.00 31.14           H
ATOM   4045  N   PRO A 342      32.514  37.724  61.654  1.00 14.43           N
ATOM   4046  CA  PRO A 342      32.988  37.153  62.919  1.00 15.49           C
ATOM   4047  C   PRO A 342      32.104  37.463  64.130  1.00 16.09           C
ATOM   4048  O   PRO A 342      31.168  38.264  64.033  1.00 17.03           O
ATOM   4049  CB  PRO A 342      34.354  37.814  63.088  1.00 16.59           C
ATOM   4050  CG  PRO A 342      34.149  39.171  62.532  1.00 16.75           C
ATOM   4051  CD  PRO A 342      33.250  38.960  61.322  1.00 15.43           C
ATOM   4052  HA  PRO A 342      33.103  36.184  62.836  1.00 18.59           H
ATOM   4053  HB2 PRO A 342      34.589  37.855  64.029  1.00 19.91           H
ATOM   4054  HB3 PRO A 342      35.024  37.327  62.582  1.00 19.91           H
ATOM   4055  HG2 PRO A 342      33.712  39.733  63.191  1.00 20.10           H
ATOM   4056  HG3 PRO A 342      35.001  39.549  62.266  1.00 20.10           H
ATOM   4057  HD2 PRO A 342      32.635  39.704  61.223  1.00 18.52           H
ATOM   4058  HD3 PRO A 342      33.784  38.831  60.522  1.00 18.52           H
ATOM   4059  N   GLY A 343      32.412  36.815  65.254  1.00 16.14           N
ATOM   4060  CA  GLY A 343      31.708  37.037  66.503  1.00 16.85           C
ATOM   4061  C   GLY A 343      31.310  35.740  67.192  1.00 17.63           C
ATOM   4062  O   GLY A 343      31.231  35.683  68.423  1.00 19.71           O
ATOM   4063  H   GLY A 343      33.039  36.230  65.313  1.00 19.37           H
ATOM   4064  HA2 GLY A 343      32.274  37.543  67.107  1.00 20.22           H
ATOM   4065  HA3 GLY A 343      30.904  37.552  66.333  1.00 20.22           H
ATOM   4066  N   ASN A 344      31.046  34.704  66.395  1.00 16.78           N
ATOM   4067  CA  ASN A 344      30.694  33.393  66.915  1.00 16.33           C
ATOM   4068  C   ASN A 344      31.488  32.332  66.194  1.00 16.00           C
ATOM   4069  O   ASN A 344      31.527  32.323  64.960  1.00 16.14           O
ATOM   4070  CB  ASN A 344      29.211  33.107  66.711  1.00 16.89           C
ATOM   4071  CG  ASN A 344      28.343  33.786  67.746  1.00 18.73           C
ATOM   4072  OD1 ASN A 344      27.935  34.938  67.576  1.00 18.34           O
ATOM   4073  ND2 ASN A 344      28.048  33.072  68.829  1.00 21.07           N
ATOM   4074  H   ASN A 344      31.066  34.740  65.536  1.00 20.13           H
ATOM   4075  HA  ASN A 344      30.899  33.348  67.873  1.00 19.60           H
ATOM   4076  HB2 ASN A 344      28.944  33.430  65.836  1.00 20.27           H
ATOM   4077  HB3 ASN A 344      29.061  32.151  66.773  1.00 20.27           H
ATOM   4078 HD21 ASN A 344      27.557  33.412  69.448  1.00 25.29           H
ATOM   4079 HD22 ASN A 344      28.348  32.270  68.910  1.00 25.29           H
ATOM   4080  N   ASN A 345      32.105  31.435  66.960  1.00 15.07           N
ATOM   4081  CA  ASN A 345      32.936  30.376  66.392  1.00 16.22           C
ATOM   4082  C   ASN A 345      32.394  28.999  66.709  1.00 14.82           C
ATOM   4083  O   ASN A 345      31.705  28.811  67.724  1.00 15.58           O
ATOM   4084  CB  ASN A 345      34.377  30.480  66.910  1.00 19.59           C
ATOM   4085  CG  ASN A 345      35.169  31.577  66.203  1.00 23.83           C
ATOM   4086  OD1 ASN A 345      34.716  32.702  66.106  1.00 24.68           O
ATOM   4087  ND2 ASN A 345      36.348  31.234  65.689  1.00 27.39           N
ATOM   4088  H   ASN A 345      32.057  31.418  67.818  1.00 18.08           H
ATOM   4089  HA  ASN A 345      32.957  30.476  65.417  1.00 19.46           H
ATOM   4090  HB2 ASN A 345      34.359  30.684  67.858  1.00 23.51           H
ATOM   4091  HB3 ASN A 345      34.830  29.636  66.759  1.00 23.51           H
ATOM   4092 HD21 ASN A 345      36.827  31.821  65.282  1.00 32.87           H
ATOM   4093 HD22 ASN A 345      36.631  30.425  65.763  1.00 32.87           H
ATOM   4094  N   ASN A 346      32.700  28.043  65.837  1.00 14.39           N
ATOM   4095  CA  ASN A 346      32.497  26.622  66.142  1.00 13.77           C
ATOM   4096  C   ASN A 346      31.065  26.237  66.477  1.00 13.23           C
ATOM   4097  O   ASN A 346      30.814  25.444  67.388  1.00 15.61           O
ATOM   4098  CB  ASN A 346      33.423  26.212  67.289  1.00 15.64           C
ATOM   4099  CG  ASN A 346      34.896  26.470  66.972  1.00 17.81           C
ATOM   4100  OD1 ASN A 346      35.253  26.754  65.836  1.00 18.15           O
ATOM   4101  ND2 ASN A 346      35.751  26.350  67.977  1.00 20.62           N
ATOM   4102  H   ASN A 346      33.029  28.188  65.056  1.00 17.27           H
ATOM   4103  HA  ASN A 346      32.760  26.100  65.355  1.00 16.53           H
ATOM   4104  HB2 ASN A 346      33.193  26.723  68.081  1.00 18.77           H
ATOM   4105  HB3 ASN A 346      33.314  25.264  67.462  1.00 18.77           H
ATOM   4106 HD21 ASN A 346      36.590  26.485  67.847  1.00 24.75           H
ATOM   4107 HD22 ASN A 346      35.466  26.136  68.760  1.00 24.75           H
ATOM   4108  N   ASN A 347      30.134  26.774  65.709  1.00 13.57           N
ATOM   4109  CA  ASN A 347      28.741  26.422  65.824  1.00 13.99           C
ATOM   4110  C   ASN A 347      27.997  26.942  64.606  1.00 13.30           C
ATOM   4111  O   ASN A 347      28.548  27.663  63.771  1.00 13.26           O
ATOM   4112  CB  ASN A 347      28.129  26.998  67.100  1.00 15.83           C
ATOM   4113  CG  ASN A 347      27.036  26.105  67.680  1.00 19.61           C
ATOM   4114  OD1 ASN A 347      26.510  25.202  67.008  1.00 19.84           O
ATOM   4115  ND2 ASN A 347      26.689  26.353  68.936  1.00 22.88           N
ATOM   4116  H   ASN A 347      30.293  27.360  65.099  1.00 16.28           H
ATOM   4117  HA  ASN A 347      28.652  25.446  65.850  1.00 16.78           H
ATOM   4118  HB2 ASN A 347      28.825  27.096  67.769  1.00 19.00           H
ATOM   4119  HB3 ASN A 347      27.736  27.863  66.900  1.00 19.00           H
ATOM   4120 HD21 ASN A 347      26.079  25.881  69.315  1.00 27.45           H
ATOM   4121 HD22 ASN A 347      27.075  26.987  69.371  1.00 27.45           H
ATOM   4122  N   GLY A 348      26.724  26.595  64.527  1.00 12.47           N
ATOM   4123  CA  GLY A 348      25.903  26.992  63.408  1.00 11.58           C
ATOM   4124  C   GLY A 348      24.622  26.187  63.389  1.00 10.01           C
ATOM   4125  O   GLY A 348      24.343  25.416  64.306  1.00 11.12           O
ATOM   4126  H   GLY A 348      26.311  26.124  65.116  1.00 14.96           H
ATOM   4127  HA2 GLY A 348      25.681  27.934  63.479  1.00 13.89           H
ATOM   4128  HA3 GLY A 348      26.381  26.843  62.578  1.00 13.89           H
ATOM   4129  N   VAL A 349      23.859  26.352  62.314  1.00  9.23           N
ATOM   4130  CA  VAL A 349      22.671  25.551  62.071  1.00  9.82           C
ATOM   4131  C   VAL A 349      22.490  25.474  60.564  1.00  9.84           C
ATOM   4132  O   VAL A 349      22.827  26.414  59.850  1.00 10.56           O
ATOM   4133  CB  VAL A 349      21.426  26.171  62.788  1.00 10.05           C
ATOM   4134  CG1 VAL A 349      20.976  27.445  62.087  1.00 11.67           C
ATOM   4135  CG2 VAL A 349      20.283  25.159  62.864  1.00  9.29           C
ATOM   4136  H   VAL A 349      24.014  26.933  61.700  1.00 11.07           H
ATOM   4137  HA  VAL A 349      22.810  24.644  62.416  1.00 11.78           H
ATOM   4138  HB  VAL A 349      21.677  26.408  63.705  1.00 12.06           H
ATOM   4139 HG11 VAL A 349      20.213  27.802  62.548  1.00 14.01           H
ATOM   4140 HG12 VAL A 349      21.695  28.081  62.103  1.00 14.01           H
ATOM   4141 HG13 VAL A 349      20.743  27.236  61.180  1.00 14.01           H
ATOM   4142 HG21 VAL A 349      19.535  25.565  63.308  1.00 11.15           H
ATOM   4143 HG22 VAL A 349      20.035  24.900  61.974  1.00 11.15           H
ATOM   4144 HG23 VAL A 349      20.579  24.391  63.359  1.00 11.15           H
ATOM   4145  N   LYS A 350      21.992  24.349  60.057  1.00  8.71           N
ATOM   4146  CA  LYS A 350      21.664  24.254  58.636  1.00  8.70           C
ATOM   4147  C   LYS A 350      20.540  25.236  58.329  1.00  9.09           C
ATOM   4148  O   LYS A 350      19.581  25.332  59.086  1.00  8.98           O
ATOM   4149  CB  LYS A 350      21.214  22.839  58.292  1.00  7.88           C
ATOM   4150  CG  LYS A 350      20.782  22.683  56.843  1.00  8.27           C
ATOM   4151  CD  LYS A 350      20.363  21.246  56.513  1.00  7.86           C
ATOM   4152  CE  LYS A 350      19.761  21.141  55.113  1.00  8.72           C
ATOM   4153  NZ  LYS A 350      20.814  21.281  54.065  1.00  8.52           N
ATOM   4154  H   LYS A 350      21.835  23.634  60.508  1.00 10.45           H
ATOM   4155  HA  LYS A 350      22.448  24.483  58.094  1.00 10.45           H
ATOM   4156  HB2 LYS A 350      21.950  22.228  58.452  1.00  9.46           H
ATOM   4157  HB3 LYS A 350      20.461  22.603  58.855  1.00  9.46           H
ATOM   4158  HG2 LYS A 350      20.025  23.264  56.673  1.00  9.92           H
ATOM   4159  HG3 LYS A 350      21.522  22.922  56.264  1.00  9.92           H
ATOM   4160  HD2 LYS A 350      21.142  20.669  56.552  1.00  9.43           H
ATOM   4161  HD3 LYS A 350      19.696  20.953  57.153  1.00  9.43           H
ATOM   4162  HE2 LYS A 350      19.339  20.274  55.008  1.00 10.46           H
ATOM   4163  HE3 LYS A 350      19.110  21.850  54.988  1.00 10.46           H
ATOM   4164  HZ1 LYS A 350      21.423  20.639  54.158  1.00 10.23           H
ATOM   4165  HZ2 LYS A 350      20.449  21.218  53.256  1.00 10.23           H
ATOM   4166  HZ3 LYS A 350      21.215  22.072  54.141  1.00 10.23           H
ATOM   4167  N   GLY A 351      20.680  25.976  57.231  1.00  9.51           N
ATOM   4168  CA  GLY A 351      19.682  26.934  56.799  1.00  8.88           C
ATOM   4169  C   GLY A 351      19.682  27.081  55.285  1.00  9.91           C
ATOM   4170  O   GLY A 351      20.313  26.295  54.593  1.00 10.35           O
ATOM   4171  H   GLY A 351      21.363  25.935  56.711  1.00 11.41           H
ATOM   4172  HA2 GLY A 351      18.803  26.642  57.085  1.00 10.65           H
ATOM   4173  HA3 GLY A 351      19.867  27.800  57.196  1.00 10.65           H
ATOM   4174  N   PHE A 352      18.974  28.086  54.766  1.00  8.66           N
ATOM   4175  CA  PHE A 352      18.790  28.190  53.319  1.00  9.15           C
ATOM   4176  C   PHE A 352      18.453  29.625  52.925  1.00  9.88           C
ATOM   4177  O   PHE A 352      18.139  30.470  53.781  1.00  9.83           O
ATOM   4178  CB  PHE A 352      17.647  27.258  52.845  1.00  9.39           C
ATOM   4179  CG  PHE A 352      16.298  27.825  53.111  1.00  9.47           C
ATOM   4180  CD1 PHE A 352      15.742  27.738  54.374  1.00  9.93           C
ATOM   4181  CD2 PHE A 352      15.618  28.519  52.122  1.00  7.53           C
ATOM   4182  CE1 PHE A 352      14.515  28.309  54.648  1.00  9.58           C
ATOM   4183  CE2 PHE A 352      14.387  29.111  52.391  1.00  8.96           C
ATOM   4184  CZ  PHE A 352      13.844  29.005  53.664  1.00  9.22           C
ATOM   4185  H   PHE A 352      18.597  28.710  55.222  1.00 10.39           H
ATOM   4186  HA  PHE A 352      19.616  27.927  52.863  1.00 10.98           H
ATOM   4187  HB2 PHE A 352      17.729  27.117  51.889  1.00 11.27           H
ATOM   4188  HB3 PHE A 352      17.714  26.411  53.313  1.00 11.27           H
ATOM   4189  HD1 PHE A 352      16.198  27.287  55.047  1.00 11.92           H
ATOM   4190  HD2 PHE A 352      15.995  28.604  51.276  1.00  9.03           H
ATOM   4191  HE1 PHE A 352      14.147  28.236  55.499  1.00 11.50           H
ATOM   4192  HE2 PHE A 352      13.929  29.565  51.721  1.00 10.76           H
ATOM   4193  HZ  PHE A 352      13.010  29.374  53.844  1.00 11.06           H
ATOM   4194  N   SER A 353      18.509  29.892  51.622  1.00  9.57           N
ATOM   4195  CA  SER A 353      18.016  31.145  51.070  1.00 10.37           C
ATOM   4196  C   SER A 353      17.592  30.927  49.639  1.00 10.06           C
ATOM   4197  O   SER A 353      17.904  29.892  49.044  1.00 10.82           O
ATOM   4198  CB  SER A 353      19.076  32.256  51.090  1.00 12.03           C
ATOM   4199  OG  SER A 353      20.131  31.991  50.187  1.00 11.74           O
ATOM   4200  H   SER A 353      18.832  29.355  51.033  1.00 11.48           H
ATOM   4201  HA  SER A 353      17.238  31.447  51.584  1.00 12.45           H
ATOM   4202  HB2 SER A 353      18.656  33.094  50.842  1.00 14.44           H
ATOM   4203  HB3 SER A 353      19.441  32.324  51.986  1.00 14.44           H
ATOM   4204  HG  SER A 353      19.997  31.280  49.800  1.00 14.09           H
ATOM   4205  N   TYR A 354      16.859  31.900  49.101  1.00 10.06           N
ATOM   4206  CA  TYR A 354      16.586  31.965  47.664  1.00  9.54           C
ATOM   4207  C   TYR A 354      17.162  33.295  47.226  1.00  9.84           C
ATOM   4208  O   TYR A 354      16.775  34.328  47.741  1.00 11.43           O
ATOM   4209  CB  TYR A 354      15.082  31.857  47.376  1.00  9.32           C
ATOM   4210  CG  TYR A 354      14.598  30.421  47.456  1.00  9.48           C
ATOM   4211  CD1 TYR A 354      14.655  29.588  46.347  1.00  9.44           C
ATOM   4212  CD2 TYR A 354      14.143  29.883  48.649  1.00  9.72           C
ATOM   4213  CE1 TYR A 354      14.230  28.286  46.405  1.00  9.27           C
ATOM   4214  CE2 TYR A 354      13.725  28.556  48.728  1.00  9.10           C
ATOM   4215  CZ  TYR A 354      13.780  27.760  47.593  1.00  9.12           C
ATOM   4216  OH  TYR A 354      13.374  26.441  47.642  1.00  8.97           O
ATOM   4217  H   TYR A 354      16.505  32.542  49.551  1.00 12.07           H
ATOM   4218  HA  TYR A 354      17.055  31.242  47.198  1.00 11.45           H
ATOM   4219  HB2 TYR A 354      14.593  32.379  48.030  1.00 11.19           H
ATOM   4220  HB3 TYR A 354      14.903  32.188  46.481  1.00 11.19           H
ATOM   4221  HD1 TYR A 354      14.959  29.931  45.538  1.00 11.33           H
ATOM   4222  HD2 TYR A 354      14.110  30.418  49.409  1.00 11.67           H
ATOM   4223  HE1 TYR A 354      14.274  27.749  45.647  1.00 11.13           H
ATOM   4224  HE2 TYR A 354      13.414  28.208  49.533  1.00 10.93           H
ATOM   4225  HH  TYR A 354      12.589  26.398  47.874  1.00 10.76           H
ATOM   4226  N   LEU A 355      18.105  33.250  46.294  1.00 10.11           N
ATOM   4227  CA  LEU A 355      18.898  34.409  45.924  1.00 11.20           C
ATOM   4228  C   LEU A 355      18.607  34.719  44.463  1.00 12.82           C
ATOM   4229  O   LEU A 355      19.107  34.039  43.570  1.00 15.21           O
ATOM   4230  CB  LEU A 355      20.382  34.109  46.116  1.00 11.07           C
ATOM   4231  CG  LEU A 355      20.754  33.687  47.543  1.00 11.89           C
ATOM   4232  CD1 LEU A 355      22.156  33.113  47.619  1.00 13.10           C
ATOM   4233  CD2 LEU A 355      20.606  34.850  48.513  1.00 13.31           C
ATOM   4234  H   LEU A 355      18.307  32.541  45.851  1.00 12.14           H
ATOM   4235  HA  LEU A 355      18.649  35.181  46.475  1.00 13.44           H
ATOM   4236  HB2 LEU A 355      20.634  33.388  45.518  1.00 13.28           H
ATOM   4237  HB3 LEU A 355      20.892  34.906  45.901  1.00 13.28           H
ATOM   4238  HG  LEU A 355      20.140  32.991  47.827  1.00 14.27           H
ATOM   4239 HD11 LEU A 355      22.209  32.342  47.050  1.00 15.72           H
ATOM   4240 HD12 LEU A 355      22.782  33.780  47.327  1.00 15.72           H
ATOM   4241 HD13 LEU A 355      22.343  32.864  48.527  1.00 15.72           H
ATOM   4242 HD21 LEU A 355      19.694  35.149  48.504  1.00 15.97           H
ATOM   4243 HD22 LEU A 355      20.845  34.554  49.394  1.00 15.97           H
ATOM   4244 HD23 LEU A 355      21.187  35.562  48.237  1.00 15.97           H
ATOM   4245  N   ASP A 356      17.780  35.730  44.238  1.00 12.57           N
ATOM   4246  CA  ASP A 356      17.196  35.977  42.918  1.00 12.42           C
ATOM   4247  C   ASP A 356      16.924  37.472  42.734  1.00 13.81           C
ATOM   4248  O   ASP A 356      15.807  37.875  42.435  1.00 14.54           O
ATOM   4249  CB  ASP A 356      15.913  35.140  42.795  1.00 14.12           C
ATOM   4250  CG  ASP A 356      15.299  35.166  41.394  1.00 15.61           C
ATOM   4251  OD1 ASP A 356      16.042  35.154  40.396  1.00 16.88           O
ATOM   4252  OD2 ASP A 356      14.050  35.171  41.296  1.00 16.14           O
ATOM   4253  H   ASP A 356      17.536  36.296  44.838  1.00 15.08           H
ATOM   4254  HA  ASP A 356      17.824  35.687  42.224  1.00 14.90           H
ATOM   4255  HB2 ASP A 356      16.118  34.217  43.012  1.00 16.94           H
ATOM   4256  HB3 ASP A 356      15.252  35.485  43.415  1.00 16.94           H
ATOM   4257  N   GLY A 357      17.961  38.298  42.926  1.00 14.40           N
ATOM   4258  CA  GLY A 357      17.832  39.733  42.733  1.00 14.59           C
ATOM   4259  C   GLY A 357      16.897  40.330  43.757  1.00 13.90           C
ATOM   4260  O   GLY A 357      17.039  40.082  44.958  1.00 14.02           O
ATOM   4261  H   GLY A 357      18.746  38.044  43.169  1.00 17.28           H
ATOM   4262  HA2 GLY A 357      18.701  40.156  42.820  1.00 17.50           H
ATOM   4263  HA3 GLY A 357      17.483  39.915  41.847  1.00 17.50           H
ATOM   4264  N   VAL A 358      15.931  41.115  43.294  1.00 15.21           N
ATOM   4265  CA  VAL A 358      14.991  41.726  44.217  1.00 15.62           C
ATOM   4266  C   VAL A 358      14.140  40.636  44.882  1.00 15.74           C
ATOM   4267  O   VAL A 358      13.732  40.788  46.025  1.00 18.16           O
ATOM   4268  CB  VAL A 358      14.121  42.802  43.536  1.00 17.17           C
ATOM   4269  CG1 VAL A 358      13.018  43.276  44.481  1.00 20.07           C
ATOM   4270  CG2 VAL A 358      14.993  43.986  43.133  1.00 17.99           C
ATOM   4271  H   VAL A 358      15.802  41.306  42.466  1.00 18.26           H
ATOM   4272  HA  VAL A 358      15.500  42.170  44.927  1.00 18.74           H
ATOM   4273  HB  VAL A 358      13.706  42.430  42.730  1.00 20.61           H
ATOM   4274 HG11 VAL A 358      12.491  43.944  44.036  1.00 24.08           H
ATOM   4275 HG12 VAL A 358      12.466  42.527  44.717  1.00 24.08           H
ATOM   4276 HG13 VAL A 358      13.420  43.648  45.269  1.00 24.08           H
ATOM   4277 HG21 VAL A 358      14.443  44.650  42.710  1.00 21.59           H
ATOM   4278 HG22 VAL A 358      15.403  44.353  43.920  1.00 21.59           H
ATOM   4279 HG23 VAL A 358      15.669  43.683  42.523  1.00 21.59           H
ATOM   4280  N   ASN A 359      13.933  39.524  44.174  1.00 14.57           N
ATOM   4281  CA  ASN A 359      13.144  38.381  44.654  1.00 13.92           C
ATOM   4282  C   ASN A 359      13.963  37.455  45.548  1.00 13.04           C
ATOM   4283  O   ASN A 359      13.985  36.247  45.327  1.00 14.35           O
ATOM   4284  CB  ASN A 359      12.671  37.594  43.432  1.00 13.29           C
ATOM   4285  CG  ASN A 359      11.610  36.554  43.737  1.00 12.66           C
ATOM   4286  OD1 ASN A 359      10.688  36.784  44.514  1.00 14.36           O
ATOM   4287  ND2 ASN A 359      11.716  35.411  43.072  1.00 13.66           N
ATOM   4288  H   ASN A 359      14.251  39.403  43.384  1.00 17.49           H
ATOM   4289  HA  ASN A 359      12.362  38.698  45.152  1.00 16.71           H
ATOM   4290  HB2 ASN A 359      12.299  38.215  42.787  1.00 15.95           H
ATOM   4291  HB3 ASN A 359      13.432  37.135  43.044  1.00 15.95           H
ATOM   4292 HD21 ASN A 359      12.357  35.298  42.509  1.00 16.39           H
ATOM   4293 HD22 ASN A 359      11.143  34.783  43.202  1.00 16.39           H
ATOM   4294  N   THR A 360      14.638  38.029  46.545  1.00 12.32           N
ATOM   4295  CA  THR A 360      15.533  37.297  47.433  1.00 11.60           C
ATOM   4296  C   THR A 360      14.937  37.209  48.827  1.00 12.08           C
ATOM   4297  O   THR A 360      14.548  38.223  49.417  1.00 12.54           O
ATOM   4298  CB  THR A 360      16.916  38.004  47.534  1.00 11.49           C
ATOM   4299  OG1 THR A 360      17.606  37.864  46.294  1.00 11.72           O
ATOM   4300  CG2 THR A 360      17.774  37.406  48.633  1.00 12.24           C
ATOM   4301  H   THR A 360      14.590  38.868  46.729  1.00 14.79           H
ATOM   4302  HA  THR A 360      15.668  36.389  47.091  1.00 13.92           H
ATOM   4303  HB  THR A 360      16.784  38.945  47.726  1.00 13.79           H
ATOM   4304  HG1 THR A 360      17.170  38.207  45.690  1.00 14.06           H
ATOM   4305 HG21 THR A 360      18.619  37.860  48.673  1.00 14.69           H
ATOM   4306 HG22 THR A 360      17.332  37.497  49.481  1.00 14.69           H
ATOM   4307 HG23 THR A 360      17.928  36.475  48.459  1.00 14.69           H
ATOM   4308  N   TRP A 361      14.855  35.990  49.340  1.00 11.41           N
ATOM   4309  CA  TRP A 361      14.326  35.757  50.671  1.00 11.24           C
ATOM   4310  C   TRP A 361      15.288  34.887  51.470  1.00 11.35           C
ATOM   4311  O   TRP A 361      15.752  33.847  50.985  1.00 11.31           O
ATOM   4312  CB  TRP A 361      12.976  35.069  50.589  1.00 11.18           C
ATOM   4313  CG  TRP A 361      11.820  35.951  50.155  1.00 10.74           C
ATOM   4314  CD1 TRP A 361      11.501  36.339  48.875  1.00 11.65           C
ATOM   4315  CD2 TRP A 361      10.802  36.492  50.999  1.00 11.23           C
ATOM   4316  NE1 TRP A 361      10.356  37.106  48.881  1.00 11.90           N
ATOM   4317  CE2 TRP A 361       9.904  37.213  50.173  1.00 11.29           C
ATOM   4318  CE3 TRP A 361      10.566  36.453  52.375  1.00 11.41           C
ATOM   4319  CZ2 TRP A 361       8.775  37.848  50.678  1.00 11.64           C
ATOM   4320  CZ3 TRP A 361       9.449  37.109  52.876  1.00 11.43           C
ATOM   4321  CH2 TRP A 361       8.570  37.791  52.030  1.00 11.85           C
ATOM   4322  H   TRP A 361      15.101  35.274  48.932  1.00 13.69           H
ATOM   4323  HA  TRP A 361      14.216  36.613  51.137  1.00 13.48           H
ATOM   4324  HB2 TRP A 361      13.041  34.340  49.952  1.00 13.41           H
ATOM   4325  HB3 TRP A 361      12.758  34.715  51.465  1.00 13.41           H
ATOM   4326  HD1 TRP A 361      11.991  36.121  48.115  1.00 13.97           H
ATOM   4327  HE1 TRP A 361       9.977  37.447  48.188  1.00 14.28           H
ATOM   4328  HE3 TRP A 361      11.132  35.979  52.941  1.00 13.69           H
ATOM   4329  HZ2 TRP A 361       8.206  38.331  50.123  1.00 13.97           H
ATOM   4330  HZ3 TRP A 361       9.274  37.082  53.789  1.00 13.72           H
ATOM   4331  HH2 TRP A 361       7.840  38.235  52.398  1.00 14.22           H
ATOM   4332  N   LEU A 362      15.573  35.326  52.694  1.00 11.19           N
ATOM   4333  CA  LEU A 362      16.445  34.614  53.621  1.00 11.18           C
ATOM   4334  C   LEU A 362      15.641  34.048  54.784  1.00 11.74           C
ATOM   4335  O   LEU A 362      14.778  34.729  55.338  1.00 11.28           O
ATOM   4336  CB  LEU A 362      17.483  35.582  54.204  1.00 10.55           C
ATOM   4337  CG  LEU A 362      18.185  36.524  53.222  1.00 11.24           C
ATOM   4338  CD1 LEU A 362      19.212  37.367  53.970  1.00 12.74           C
ATOM   4339  CD2 LEU A 362      18.858  35.740  52.076  1.00 12.08           C
ATOM   4340  H   LEU A 362      15.262  36.059  53.018  1.00 13.43           H
ATOM   4341  HA  LEU A 362      16.906  33.883  53.160  1.00 13.42           H
ATOM   4342  HB2 LEU A 362      17.039  36.137  54.864  1.00 12.66           H
ATOM   4343  HB3 LEU A 362      18.173  35.058  54.639  1.00 12.66           H
ATOM   4344  HG  LEU A 362      17.529  37.124  52.833  1.00 13.48           H
ATOM   4345 HD11 LEU A 362      19.647  37.954  53.348  1.00 15.29           H
ATOM   4346 HD12 LEU A 362      18.762  37.880  54.646  1.00 15.29           H
ATOM   4347 HD13 LEU A 362      19.857  36.784  54.377  1.00 15.29           H
ATOM   4348 HD21 LEU A 362      19.286  36.362  51.483  1.00 14.50           H
ATOM   4349 HD22 LEU A 362      19.508  35.140  52.448  1.00 14.50           H
ATOM   4350 HD23 LEU A 362      18.187  35.244  51.602  1.00 14.50           H
ATOM   4351  N   GLY A 363      15.932  32.817  55.181  1.00 11.35           N
ATOM   4352  CA  GLY A 363      15.378  32.310  56.425  1.00 11.38           C
ATOM   4353  C   GLY A 363      16.377  32.441  57.566  1.00 11.12           C
ATOM   4354  O   GLY A 363      17.594  32.374  57.363  1.00 11.73           O
ATOM   4355  H   GLY A 363      16.437  32.265  54.757  1.00 13.62           H
ATOM   4356  HA2 GLY A 363      14.577  32.807  56.654  1.00 13.66           H
ATOM   4357  HA3 GLY A 363      15.145  31.374  56.322  1.00 13.66           H
ATOM   4358  N   ARG A 364      15.861  32.629  58.777  1.00 10.62           N
ATOM   4359  CA  ARG A 364      16.695  32.558  59.968  1.00 10.15           C
ATOM   4360  C   ARG A 364      15.891  32.307  61.226  1.00 11.06           C
ATOM   4361  O   ARG A 364      14.678  32.544  61.263  1.00 11.71           O
ATOM   4362  CB  ARG A 364      17.519  33.835  60.152  1.00 11.22           C
ATOM   4363  CG  ARG A 364      16.736  35.105  60.473  1.00 11.76           C
ATOM   4364  CD  ARG A 364      17.735  36.231  60.657  1.00 12.06           C
ATOM   4365  NE  ARG A 364      17.156  37.535  60.940  1.00 12.72           N
ATOM   4366  CZ  ARG A 364      17.886  38.634  61.089  1.00 13.40           C
ATOM   4367  NH1 ARG A 364      19.210  38.563  61.006  1.00 12.62           N
ATOM   4368  NH2 ARG A 364      17.286  39.791  61.333  1.00 14.27           N
ATOM   4369  H   ARG A 364      15.033  32.798  58.934  1.00 12.75           H
ATOM   4370  HA  ARG A 364      17.323  31.813  59.864  1.00 12.19           H
ATOM   4371  HB2 ARG A 364      18.145  33.691  60.879  1.00 13.46           H
ATOM   4372  HB3 ARG A 364      18.012  34.000  59.333  1.00 13.46           H
ATOM   4373  HG2 ARG A 364      16.144  35.326  59.736  1.00 14.11           H
ATOM   4374  HG3 ARG A 364      16.237  34.988  61.297  1.00 14.11           H
ATOM   4375  HD2 ARG A 364      18.320  36.004  61.397  1.00 14.48           H
ATOM   4376  HD3 ARG A 364      18.257  36.314  59.844  1.00 14.48           H
ATOM   4377  HE  ARG A 364      16.305  37.626  60.851  1.00 15.26           H
ATOM   4378 HH11 ARG A 364      19.591  37.809  60.845  1.00 15.14           H
ATOM   4379 HH12 ARG A 364      19.686  39.272  61.106  1.00 15.14           H
ATOM   4380 HH21 ARG A 364      16.428  39.826  61.391  1.00 17.12           H
ATOM   4381 HH22 ARG A 364      17.754  40.504  61.439  1.00 17.12           H
ATOM   4382  N   THR A 365      16.577  31.837  62.262  1.00 12.42           N
ATOM   4383  CA  THR A 365      15.975  31.792  63.588  1.00 11.75           C
ATOM   4384  C   THR A 365      15.726  33.222  64.045  1.00 12.36           C
ATOM   4385  O   THR A 365      16.430  34.133  63.621  1.00 12.35           O
ATOM   4386  CB  THR A 365      16.897  31.116  64.620  1.00 12.82           C
ATOM   4387  OG1 THR A 365      18.103  31.871  64.728  1.00 12.77           O
ATOM   4388  CG2 THR A 365      17.226  29.687  64.208  1.00 13.21           C
ATOM   4389  H   THR A 365      17.383  31.542  62.225  1.00 14.91           H
ATOM   4390  HA  THR A 365      15.121  31.312  63.556  1.00 14.10           H
ATOM   4391  HB  THR A 365      16.453  31.092  65.482  1.00 15.39           H
ATOM   4392  HG1 THR A 365      17.935  32.636  64.972  1.00 15.32           H
ATOM   4393 HG21 THR A 365      17.801  29.282  64.862  1.00 15.85           H
ATOM   4394 HG22 THR A 365      16.419  29.171  64.140  1.00 15.85           H
ATOM   4395 HG23 THR A 365      17.671  29.685  63.358  1.00 15.85           H
ATOM   4396  N   ILE A 366      14.728  33.431  64.902  1.00 12.80           N
ATOM   4397  CA  ILE A 366      14.535  34.753  65.487  1.00 13.91           C
ATOM   4398  C   ILE A 366      15.607  35.039  66.561  1.00 13.96           C
ATOM   4399  O   ILE A 366      16.240  36.103  66.552  1.00 13.69           O
ATOM   4400  CB  ILE A 366      13.096  34.926  66.026  1.00 13.77           C
ATOM   4401  CG1 ILE A 366      12.105  34.851  64.858  1.00 13.50           C
ATOM   4402  CG2 ILE A 366      12.966  36.258  66.776  1.00 14.47           C
ATOM   4403  CD1 ILE A 366      10.652  34.701  65.285  1.00 14.66           C
ATOM   4404  H   ILE A 366      14.160  32.837  65.155  1.00 15.36           H
ATOM   4405  HA  ILE A 366      14.656  35.418  64.778  1.00 16.69           H
ATOM   4406  HB  ILE A 366      12.905  34.202  66.643  1.00 16.53           H
ATOM   4407 HG12 ILE A 366      12.177  35.665  64.335  1.00 16.20           H
ATOM   4408 HG13 ILE A 366      12.331  34.085  64.306  1.00 16.20           H
ATOM   4409 HG21 ILE A 366      12.067  36.347  67.102  1.00 17.37           H
ATOM   4410 HG22 ILE A 366      13.583  36.264  67.511  1.00 17.37           H
ATOM   4411 HG23 ILE A 366      13.168  36.977  66.172  1.00 17.37           H
ATOM   4412 HD11 ILE A 366      10.099  34.662  64.501  1.00 17.59           H
ATOM   4413 HD12 ILE A 366      10.557  33.892  65.794  1.00 17.59           H
ATOM   4414 HD13 ILE A 366      10.405  35.457  65.822  1.00 17.59           H
ATOM   4415  N   SER A 367      15.836  34.084  67.457  1.00 15.52           N
ATOM   4416  CA  SER A 367      16.873  34.225  68.479  1.00 15.01           C
ATOM   4417  C   SER A 367      18.259  34.273  67.857  1.00 14.01           C
ATOM   4418  O   SER A 367      18.558  33.535  66.931  1.00 14.53           O
ATOM   4419  CB  SER A 367      16.821  33.061  69.465  1.00 15.15           C
ATOM   4420  OG  SER A 367      17.896  33.128  70.388  1.00 15.76           O
ATOM   4421  H   SER A 367      15.405  33.341  67.495  1.00 18.62           H
ATOM   4422  HA  SER A 367      16.728  35.058  68.976  1.00 18.02           H
ATOM   4423  HB2 SER A 367      15.983  33.098  69.954  1.00 18.18           H
ATOM   4424  HB3 SER A 367      16.880  32.227  68.973  1.00 18.18           H
ATOM   4425  HG  SER A 367      17.856  32.498  70.912  1.00 18.91           H
ATOM   4426  N   ILE A 368      19.119  35.138  68.376  1.00 14.66           N
ATOM   4427  CA  ILE A 368      20.514  35.133  67.956  1.00 14.18           C
ATOM   4428  C   ILE A 368      21.330  34.133  68.772  1.00 14.95           C
ATOM   4429  O   ILE A 368      22.467  33.831  68.424  1.00 15.30           O
ATOM   4430  CB  ILE A 368      21.164  36.541  68.038  1.00 14.15           C
ATOM   4431  CG1 ILE A 368      21.377  36.986  69.499  1.00 15.73           C
ATOM   4432  CG2 ILE A 368      20.339  37.566  67.250  1.00 14.75           C
ATOM   4433  CD1 ILE A 368      22.234  38.220  69.613  1.00 17.12           C
ATOM   4434  H   ILE A 368      18.925  35.732  68.967  1.00 17.60           H
ATOM   4435  HA  ILE A 368      20.552  34.848  67.019  1.00 17.02           H
ATOM   4436  HB  ILE A 368      22.038  36.484  67.620  1.00 16.98           H
ATOM   4437 HG12 ILE A 368      20.515  37.182  69.898  1.00 18.88           H
ATOM   4438 HG13 ILE A 368      21.814  36.271  69.987  1.00 18.88           H
ATOM   4439 HG21 ILE A 368      20.762  38.425  67.317  1.00 17.71           H
ATOM   4440 HG22 ILE A 368      20.298  37.292  66.331  1.00 17.71           H
ATOM   4441 HG23 ILE A 368      19.455  37.606  67.620  1.00 17.71           H
ATOM   4442 HD11 ILE A 368      23.095  38.039  69.229  1.00 20.55           H
ATOM   4443 HD12 ILE A 368      21.809  38.940  69.141  1.00 20.55           H
ATOM   4444 HD13 ILE A 368      22.331  38.448  70.541  1.00 20.55           H
ATOM   4445  N   ALA A 369      20.742  33.598  69.838  1.00 15.06           N
ATOM   4446  CA  ALA A 369      21.472  32.732  70.762  1.00 15.88           C
ATOM   4447  C   ALA A 369      21.145  31.241  70.625  1.00 15.82           C
ATOM   4448  O   ALA A 369      21.987  30.386  70.899  1.00 16.53           O
ATOM   4449  CB  ALA A 369      21.193  33.174  72.192  1.00 16.09           C
ATOM   4450  H   ALA A 369      19.918  33.721  70.050  1.00 18.07           H
ATOM   4451  HA  ALA A 369      22.432  32.841  70.599  1.00 19.06           H
ATOM   4452  HB1 ALA A 369      21.674  32.602  72.795  1.00 19.30           H
ATOM   4453  HB2 ALA A 369      21.483  34.082  72.301  1.00 19.30           H
ATOM   4454  HB3 ALA A 369      20.250  33.108  72.361  1.00 19.30           H
ATOM   4455  N   SER A 370      19.919  30.928  70.235  1.00 15.34           N
ATOM   4456  CA ASER A 370      19.475  29.544  70.237  0.26 14.15           C
ATOM   4457  CA BSER A 370      19.421  29.565  70.276  0.74 15.24           C
ATOM   4458  C   SER A 370      18.531  29.258  69.089  1.00 13.08           C
ATOM   4459  O   SER A 370      18.089  30.165  68.393  1.00 12.03           O
ATOM   4460  CB ASER A 370      18.775  29.214  71.551  0.26 14.39           C
ATOM   4461  CB BSER A 370      18.617  29.348  71.557  0.74 18.27           C
ATOM   4462  OG ASER A 370      17.514  29.848  71.612  0.26 14.25           O
ATOM   4463  OG BSER A 370      19.395  29.641  72.707  0.74 20.58           O
ATOM   4464  H  ASER A 370      19.329  31.493  69.966  0.26 18.41           H
ATOM   4465  H  BSER A 370      19.348  31.498  69.937  0.74 18.41           H
ATOM   4466  HA ASER A 370      20.253  28.956  70.147  0.26 16.98           H
ATOM   4467  HA BSER A 370      20.175  28.940  70.270  0.74 18.29           H
ATOM   4468  HB2ASER A 370      18.651  28.254  71.611  0.26 17.27           H
ATOM   4469  HB2BSER A 370      17.842  29.931  71.544  0.74 21.93           H
ATOM   4470  HB3ASER A 370      19.323  29.525  72.289  0.26 17.27           H
ATOM   4471  HB3BSER A 370      18.333  28.422  71.597  0.74 21.93           H
ATOM   4472  HG ASER A 370      17.143  29.667  72.320  0.26 17.10           H
ATOM   4473  HG BSER A 370      18.950  29.520  73.385  0.74 24.70           H
ATOM   4474  N   ARG A 371      18.250  27.973  68.891  1.00 12.19           N
ATOM   4475  CA  ARG A 371      17.396  27.530  67.792  1.00 11.88           C
ATOM   4476  C   ARG A 371      15.937  27.682  68.155  1.00 11.59           C
ATOM   4477  O   ARG A 371      15.217  26.701  68.378  1.00 12.17           O
ATOM   4478  CB  ARG A 371      17.716  26.081  67.431  1.00 12.02           C
ATOM   4479  CG  ARG A 371      19.148  25.925  66.926  1.00 12.15           C
ATOM   4480  CD  ARG A 371      19.604  24.478  66.886  1.00 12.04           C
ATOM   4481  NE  ARG A 371      20.918  24.377  66.264  1.00 12.35           N
ATOM   4482  CZ  ARG A 371      21.511  23.231  65.939  1.00 12.74           C
ATOM   4483  NH1 ARG A 371      20.922  22.058  66.198  1.00 12.44           N
ATOM   4484  NH2 ARG A 371      22.690  23.262  65.343  1.00 11.76           N
ATOM   4485  H   ARG A 371      18.544  27.332  69.384  1.00 14.63           H
ATOM   4486  HA  ARG A 371      17.574  28.086  67.004  1.00 14.25           H
ATOM   4487  HB2 ARG A 371      17.611  25.526  68.219  1.00 14.42           H
ATOM   4488  HB3 ARG A 371      17.114  25.786  66.731  1.00 14.42           H
ATOM   4489  HG2 ARG A 371      19.206  26.282  66.026  1.00 14.58           H
ATOM   4490  HG3 ARG A 371      19.746  26.412  67.515  1.00 14.58           H
ATOM   4491  HD2 ARG A 371      19.665  24.133  67.791  1.00 14.45           H
ATOM   4492  HD3 ARG A 371      18.976  23.955  66.365  1.00 14.45           H
ATOM   4493  HE  ARG A 371      21.338  25.108  66.095  1.00 14.82           H
ATOM   4494 HH11 ARG A 371      20.150  22.038  66.576  1.00 14.93           H
ATOM   4495 HH12 ARG A 371      21.317  21.323  65.987  1.00 14.93           H
ATOM   4496 HH21 ARG A 371      23.071  24.016  65.182  1.00 14.11           H
ATOM   4497 HH22 ARG A 371      23.089  22.527  65.141  1.00 14.11           H
ATOM   4498  N   SER A 372      15.513  28.930  68.241  1.00 11.21           N
ATOM   4499  CA  SER A 372      14.129  29.245  68.551  1.00 11.50           C
ATOM   4500  C   SER A 372      13.632  30.300  67.577  1.00 11.61           C
ATOM   4501  O   SER A 372      14.369  31.200  67.148  1.00 12.32           O
ATOM   4502  CB  SER A 372      13.938  29.672  70.022  1.00 14.31           C
ATOM   4503  OG  SER A 372      14.636  30.841  70.322  1.00 17.16           O
ATOM   4504  H   SER A 372      16.012  29.620  68.124  1.00 13.45           H
ATOM   4505  HA  SER A 372      13.590  28.439  68.409  1.00 13.80           H
ATOM   4506  HB2 SER A 372      12.993  29.823  70.182  1.00 17.18           H
ATOM   4507  HB3 SER A 372      14.258  28.960  70.597  1.00 17.18           H
ATOM   4508  HG  SER A 372      15.036  31.107  69.658  1.00 20.60           H
ATOM   4509  N   GLY A 373      12.364  30.168  67.235  1.00 11.91           N
ATOM   4510  CA  GLY A 373      11.745  31.019  66.240  1.00 11.74           C
ATOM   4511  C   GLY A 373      12.237  30.761  64.828  1.00 10.84           C
ATOM   4512  O   GLY A 373      13.252  30.084  64.583  1.00 10.77           O
ATOM   4513  H   GLY A 373      11.832  29.582  67.572  1.00 14.29           H
ATOM   4514  HA2 GLY A 373      10.785  30.882  66.257  1.00 14.09           H
ATOM   4515  HA3 GLY A 373      11.923  31.947  66.459  1.00 14.09           H
ATOM   4516  N   TYR A 374      11.483  31.271  63.868  1.00 10.45           N
ATOM   4517  CA  TYR A 374      11.905  31.189  62.482  1.00 10.19           C
ATOM   4518  C   TYR A 374      11.162  32.236  61.711  1.00 10.39           C
ATOM   4519  O   TYR A 374       9.950  32.397  61.887  1.00 10.56           O
ATOM   4520  CB  TYR A 374      11.635  29.811  61.847  1.00 10.92           C
ATOM   4521  CG  TYR A 374      12.596  29.585  60.715  1.00 10.81           C
ATOM   4522  CD1 TYR A 374      13.863  29.083  60.961  1.00 11.58           C
ATOM   4523  CD2 TYR A 374      12.281  29.946  59.409  1.00 10.13           C
ATOM   4524  CE1 TYR A 374      14.767  28.901  59.939  1.00 10.27           C
ATOM   4525  CE2 TYR A 374      13.191  29.797  58.391  1.00  9.07           C
ATOM   4526  CZ  TYR A 374      14.424  29.263  58.655  1.00  9.38           C
ATOM   4527  OH  TYR A 374      15.335  29.107  57.633  1.00 11.16           O
ATOM   4528  H   TYR A 374      10.729  31.667  63.990  1.00 12.54           H
ATOM   4529  HA  TYR A 374      12.865  31.378  62.419  1.00 12.22           H
ATOM   4530  HB2 TYR A 374      11.766  29.115  62.510  1.00 13.10           H
ATOM   4531  HB3 TYR A 374      10.731  29.785  61.497  1.00 13.10           H
ATOM   4532  HD1 TYR A 374      14.097  28.838  61.827  1.00 13.90           H
ATOM   4533  HD2 TYR A 374      11.446  30.312  59.225  1.00 12.15           H
ATOM   4534  HE1 TYR A 374      15.612  28.554  60.118  1.00 12.32           H
ATOM   4535  HE2 TYR A 374      12.960  30.030  57.520  1.00 10.88           H
ATOM   4536  HH  TYR A 374      15.495  29.832  57.287  1.00 13.39           H
ATOM   4537  N   GLU A 375      11.892  32.955  60.869  1.00 10.81           N
ATOM   4538  CA  GLU A 375      11.296  33.993  60.046  1.00 10.81           C
ATOM   4539  C   GLU A 375      11.922  33.991  58.658  1.00 10.99           C
ATOM   4540  O   GLU A 375      13.078  33.568  58.474  1.00 10.62           O
ATOM   4541  CB  GLU A 375      11.471  35.378  60.687  1.00 11.93           C
ATOM   4542  CG  GLU A 375      12.902  35.826  60.822  1.00 12.42           C
ATOM   4543  CD  GLU A 375      13.044  37.198  61.486  1.00 12.69           C
ATOM   4544  OE1 GLU A 375      12.010  37.835  61.841  1.00 14.81           O
ATOM   4545  OE2 GLU A 375      14.198  37.639  61.653  1.00 12.78           O
ATOM   4546  H   GLU A 375      12.740  32.860  60.756  1.00 12.97           H
ATOM   4547  HA  GLU A 375      10.337  33.817  59.951  1.00 12.97           H
ATOM   4548  HB2 GLU A 375      11.007  36.032  60.141  1.00 14.32           H
ATOM   4549  HB3 GLU A 375      11.082  35.360  61.575  1.00 14.32           H
ATOM   4550  HG2 GLU A 375      13.384  35.181  61.363  1.00 14.90           H
ATOM   4551  HG3 GLU A 375      13.300  35.880  59.939  1.00 14.90           H
ATOM   4552  N   MET A 376      11.121  34.431  57.689  1.00  9.81           N
ATOM   4553  CA  MET A 376      11.581  34.702  56.336  1.00 11.04           C
ATOM   4554  C   MET A 376      11.655  36.203  56.174  1.00 12.03           C
ATOM   4555  O   MET A 376      10.752  36.918  56.603  1.00 13.30           O
ATOM   4556  CB  MET A 376      10.612  34.099  55.301  1.00 10.49           C
ATOM   4557  CG  MET A 376      10.498  32.567  55.349  1.00 11.64           C
ATOM   4558  SD  MET A 376      12.087  31.749  55.112  1.00 11.31           S
ATOM   4559  CE  MET A 376      12.571  32.364  53.495  1.00 11.02           C
ATOM   4560  H   MET A 376      10.282  34.583  57.799  1.00 11.78           H
ATOM   4561  HA  MET A 376      12.469  34.310  56.203  1.00 13.25           H
ATOM   4562  HB2 MET A 376       9.726  34.465  55.455  1.00 12.58           H
ATOM   4563  HB3 MET A 376      10.916  34.344  54.412  1.00 12.58           H
ATOM   4564  HG2 MET A 376      10.150  32.302  56.215  1.00 13.96           H
ATOM   4565  HG3 MET A 376       9.900  32.271  54.645  1.00 13.96           H
ATOM   4566  HE1 MET A 376      12.636  33.321  53.532  1.00 13.23           H
ATOM   4567  HE2 MET A 376      13.422  31.987  53.260  1.00 13.23           H
ATOM   4568  HE3 MET A 376      11.908  32.105  52.851  1.00 13.23           H
ATOM   4569  N   LEU A 377      12.738  36.677  55.570  1.00 12.51           N
ATOM   4570  CA  LEU A 377      12.925  38.100  55.302  1.00 12.98           C
ATOM   4571  C   LEU A 377      13.240  38.296  53.823  1.00 12.55           C
ATOM   4572  O   LEU A 377      14.145  37.650  53.259  1.00 12.41           O
ATOM   4573  CB  LEU A 377      14.062  38.658  56.148  1.00 13.30           C
ATOM   4574  CG  LEU A 377      13.861  38.585  57.660  1.00 14.82           C
ATOM   4575  CD1 LEU A 377      15.138  38.964  58.385  1.00 15.65           C
ATOM   4576  CD2 LEU A 377      12.715  39.493  58.098  1.00 15.47           C
ATOM   4577  H   LEU A 377      13.391  36.187  55.300  1.00 15.01           H
ATOM   4578  HA  LEU A 377      12.103  38.588  55.517  1.00 15.58           H
ATOM   4579  HB2 LEU A 377      14.870  38.164  55.939  1.00 15.96           H
ATOM   4580  HB3 LEU A 377      14.186  39.592  55.917  1.00 15.96           H
ATOM   4581  HG  LEU A 377      13.635  37.675  57.906  1.00 17.79           H
ATOM   4582 HD11 LEU A 377      14.987  38.911  59.332  1.00 18.78           H
ATOM   4583 HD12 LEU A 377      15.835  38.354  58.129  1.00 18.78           H
ATOM   4584 HD13 LEU A 377      15.381  39.860  58.142  1.00 18.78           H
ATOM   4585 HD21 LEU A 377      12.612  39.427  59.051  1.00 18.57           H
ATOM   4586 HD22 LEU A 377      12.922  40.397  57.853  1.00 18.57           H
ATOM   4587 HD23 LEU A 377      11.909  39.210  57.661  1.00 18.57           H
ATOM   4588  N   LYS A 378      12.500  39.207  53.204  1.00 11.77           N
ATOM   4589  CA  LYS A 378      12.791  39.633  51.844  1.00 12.09           C
ATOM   4590  C   LYS A 378      13.906  40.660  51.931  1.00 12.55           C
ATOM   4591  O   LYS A 378      13.730  41.712  52.530  1.00 13.34           O
ATOM   4592  CB  LYS A 378      11.553  40.246  51.177  1.00 12.14           C
ATOM   4593  CG  LYS A 378      11.731  40.500  49.683  1.00 13.48           C
ATOM   4594  CD  LYS A 378      10.518  41.166  49.051  1.00 13.40           C
ATOM   4595  CE  LYS A 378      10.791  41.490  47.595  1.00 15.10           C
ATOM   4596  NZ  LYS A 378       9.664  42.246  46.962  1.00 15.20           N
ATOM   4597  H   LYS A 378      11.818  39.597  53.554  1.00 14.13           H
ATOM   4598  HA  LYS A 378      13.098  38.871  51.311  1.00 14.51           H
ATOM   4599  HB2 LYS A 378      10.804  39.640  51.289  1.00 14.57           H
ATOM   4600  HB3 LYS A 378      11.357  41.096  51.602  1.00 14.57           H
ATOM   4601  HG2 LYS A 378      12.496  41.082  49.550  1.00 16.17           H
ATOM   4602  HG3 LYS A 378      11.877  39.653  49.234  1.00 16.17           H
ATOM   4603  HD2 LYS A 378       9.759  40.563  49.095  1.00 16.08           H
ATOM   4604  HD3 LYS A 378      10.323  41.993  49.519  1.00 16.08           H
ATOM   4605  HE2 LYS A 378      11.591  42.036  47.535  1.00 18.12           H
ATOM   4606  HE3 LYS A 378      10.913  40.663  47.103  1.00 18.12           H
ATOM   4607  HZ1 LYS A 378       8.917  41.764  46.998  1.00 18.24           H
ATOM   4608  HZ2 LYS A 378       9.534  43.014  47.392  1.00 18.24           H
ATOM   4609  HZ3 LYS A 378       9.855  42.420  46.111  1.00 18.24           H
ATOM   4610  N   VAL A 379      15.051  40.326  51.349  1.00 11.98           N
ATOM   4611  CA  VAL A 379      16.241  41.157  51.424  1.00 12.61           C
ATOM   4612  C   VAL A 379      16.774  41.305  50.005  1.00 13.16           C
ATOM   4613  O   VAL A 379      17.603  40.528  49.552  1.00 12.68           O
ATOM   4614  CB  VAL A 379      17.305  40.565  52.387  1.00 12.06           C
ATOM   4615  CG1 VAL A 379      18.520  41.497  52.492  1.00 13.42           C
ATOM   4616  CG2 VAL A 379      16.702  40.346  53.775  1.00 12.36           C
ATOM   4617  H   VAL A 379      15.164  39.605  50.895  1.00 14.38           H
ATOM   4618  HA  VAL A 379      15.994  42.047  51.753  1.00 15.13           H
ATOM   4619  HB  VAL A 379      17.609  39.699  52.042  1.00 14.48           H
ATOM   4620 HG11 VAL A 379      18.373  42.265  51.935  1.00 16.10           H
ATOM   4621 HG12 VAL A 379      18.626  41.771  53.406  1.00 16.10           H
ATOM   4622 HG13 VAL A 379      19.303  41.025  52.198  1.00 16.10           H
ATOM   4623 HG21 VAL A 379      17.375  39.980  54.353  1.00 14.83           H
ATOM   4624 HG22 VAL A 379      16.397  41.188  54.119  1.00 14.83           H
ATOM   4625 HG23 VAL A 379      15.965  39.735  53.702  1.00 14.83           H
ATOM   4626  N   PRO A 380      16.249  42.293  49.274  1.00 13.76           N
ATOM   4627  CA  PRO A 380      16.638  42.426  47.868  1.00 13.48           C
ATOM   4628  C   PRO A 380      18.159  42.461  47.677  1.00 14.09           C
ATOM   4629  O   PRO A 380      18.866  43.201  48.385  1.00 14.24           O
ATOM   4630  CB  PRO A 380      15.989  43.751  47.467  1.00 14.65           C
ATOM   4631  CG  PRO A 380      14.752  43.807  48.320  1.00 14.42           C
ATOM   4632  CD  PRO A 380      15.182  43.241  49.648  1.00 15.05           C
ATOM   4633  HA  PRO A 380      16.256  41.698  47.334  1.00 16.18           H
ATOM   4634  HB2 PRO A 380      16.586  44.488  47.671  1.00 17.58           H
ATOM   4635  HB3 PRO A 380      15.762  43.737  46.524  1.00 17.58           H
ATOM   4636  HG2 PRO A 380      14.460  44.727  48.416  1.00 17.30           H
ATOM   4637  HG3 PRO A 380      14.054  43.262  47.923  1.00 17.30           H
ATOM   4638  HD2 PRO A 380      15.536  43.942  50.217  1.00 18.06           H
ATOM   4639  HD3 PRO A 380      14.446  42.773  50.072  1.00 18.06           H
ATOM   4640  N   ASN A 381      18.644  41.650  46.736  1.00 14.79           N
ATOM   4641  CA  ASN A 381      20.065  41.571  46.399  1.00 14.25           C
ATOM   4642  C   ASN A 381      20.978  41.175  47.551  1.00 13.77           C
ATOM   4643  O   ASN A 381      22.143  41.568  47.575  1.00 14.20           O
ATOM   4644  CB  ASN A 381      20.552  42.897  45.790  1.00 16.25           C
ATOM   4645  CG  ASN A 381      19.701  43.333  44.638  1.00 17.54           C
ATOM   4646  OD1 ASN A 381      19.482  42.570  43.696  1.00 18.89           O
ATOM   4647  ND2 ASN A 381      19.174  44.551  44.714  1.00 19.53           N
ATOM   4648  H   ASN A 381      18.155  41.121  46.267  1.00 17.75           H
ATOM   4649  HA  ASN A 381      20.170  40.885  45.707  1.00 17.10           H
ATOM   4650  HB2 ASN A 381      20.520  43.589  46.468  1.00 19.50           H
ATOM   4651  HB3 ASN A 381      21.460  42.785  45.469  1.00 19.50           H
ATOM   4652 HD21 ASN A 381      18.679  44.846  44.076  1.00 23.44           H
ATOM   4653 HD22 ASN A 381      19.330  45.044  45.401  1.00 23.44           H
ATOM   4654  N   ALA A 382      20.470  40.377  48.484  1.00 12.03           N
ATOM   4655  CA  ALA A 382      21.275  39.961  49.630  1.00 11.82           C
ATOM   4656  C   ALA A 382      22.608  39.366  49.213  1.00 11.67           C
ATOM   4657  O   ALA A 382      23.613  39.568  49.879  1.00 13.01           O
ATOM   4658  CB  ALA A 382      20.510  38.968  50.500  1.00 12.01           C
ATOM   4659  H   ALA A 382      19.669  40.064  48.479  1.00 14.44           H
ATOM   4660  HA  ALA A 382      21.463  40.751  50.179  1.00 14.18           H
ATOM   4661  HB1 ALA A 382      21.063  38.714  51.243  1.00 14.41           H
ATOM   4662  HB2 ALA A 382      19.706  39.385  50.818  1.00 14.41           H
ATOM   4663  HB3 ALA A 382      20.293  38.195  49.974  1.00 14.41           H
ATOM   4664  N   LEU A 383      22.617  38.595  48.130  1.00 12.48           N
ATOM   4665  CA  LEU A 383      23.845  37.930  47.723  1.00 12.09           C
ATOM   4666  C   LEU A 383      24.967  38.924  47.445  1.00 13.73           C
ATOM   4667  O   LEU A 383      26.116  38.698  47.827  1.00 15.12           O
ATOM   4668  CB  LEU A 383      23.615  37.055  46.484  1.00 12.88           C
ATOM   4669  CG  LEU A 383      24.873  36.357  45.936  1.00 13.47           C
ATOM   4670  CD1 LEU A 383      25.542  35.471  46.987  1.00 14.09           C
ATOM   4671  CD2 LEU A 383      24.540  35.525  44.720  1.00 16.72           C
ATOM   4672  H   LEU A 383      21.938  38.443  47.625  1.00 14.98           H
ATOM   4673  HA  LEU A 383      24.140  37.344  48.451  1.00 14.51           H
ATOM   4674  HB2 LEU A 383      22.973  36.364  46.710  1.00 15.45           H
ATOM   4675  HB3 LEU A 383      23.257  37.612  45.775  1.00 15.45           H
ATOM   4676  HG  LEU A 383      25.513  37.034  45.666  1.00 16.17           H
ATOM   4677 HD11 LEU A 383      26.318  35.059  46.600  1.00 16.90           H
ATOM   4678 HD12 LEU A 383      25.798  36.015  47.736  1.00 16.90           H
ATOM   4679 HD13 LEU A 383      24.919  34.797  47.269  1.00 16.90           H
ATOM   4680 HD21 LEU A 383      25.341  35.103  44.401  1.00 20.06           H
ATOM   4681 HD22 LEU A 383      23.894  34.858  44.966  1.00 20.06           H
ATOM   4682 HD23 LEU A 383      24.177  36.097  44.040  1.00 20.06           H
ATOM   4683  N   THR A 384      24.634  40.027  46.792  1.00 14.31           N
ATOM   4684  CA  THR A 384      25.654  40.906  46.228  1.00 15.87           C
ATOM   4685  C   THR A 384      25.732  42.296  46.871  1.00 16.63           C
ATOM   4686  O   THR A 384      26.660  43.046  46.603  1.00 19.31           O
ATOM   4687  CB  THR A 384      25.378  41.126  44.751  1.00 16.89           C
ATOM   4688  OG1 THR A 384      24.071  41.691  44.608  1.00 18.22           O
ATOM   4689  CG2 THR A 384      25.451  39.813  43.980  1.00 18.79           C
ATOM   4690  H   THR A 384      23.826  40.291  46.659  1.00 17.17           H
ATOM   4691  HA  THR A 384      26.531  40.479  46.316  1.00 19.04           H
ATOM   4692  HB  THR A 384      26.037  41.737  44.384  1.00 20.27           H
ATOM   4693  HG1 THR A 384      24.030  42.407  45.005  1.00 21.87           H
ATOM   4694 HG21 THR A 384      25.275  39.969  43.049  1.00 22.55           H
ATOM   4695 HG22 THR A 384      26.326  39.428  44.072  1.00 22.55           H
ATOM   4696 HG23 THR A 384      24.801  39.195  44.322  1.00 22.55           H
ATOM   4697  N   ASP A 385      24.758  42.640  47.707  1.00 16.53           N
ATOM   4698  CA  ASP A 385      24.692  43.985  48.280  1.00 16.99           C
ATOM   4699  C   ASP A 385      25.007  43.943  49.769  1.00 16.56           C
ATOM   4700  O   ASP A 385      24.198  43.463  50.567  1.00 15.40           O
ATOM   4701  CB  ASP A 385      23.303  44.573  48.033  1.00 17.28           C
ATOM   4702  CG  ASP A 385      23.121  45.951  48.644  1.00 19.12           C
ATOM   4703  OD1 ASP A 385      24.045  46.434  49.325  1.00 19.12           O
ATOM   4704  OD2 ASP A 385      22.033  46.544  48.447  1.00 20.33           O
ATOM   4705  H   ASP A 385      24.124  42.117  47.960  1.00 19.84           H
ATOM   4706  HA  ASP A 385      25.353  44.559  47.840  1.00 20.39           H
ATOM   4707  HB2 ASP A 385      23.158  44.649  47.077  1.00 20.73           H
ATOM   4708  HB3 ASP A 385      22.637  43.984  48.422  1.00 20.73           H
ATOM   4709  N   ASP A 386      26.180  44.457  50.141  1.00 17.34           N
ATOM   4710  CA  ASP A 386      26.668  44.323  51.514  1.00 17.78           C
ATOM   4711  C   ASP A 386      26.019  45.282  52.514  1.00 17.41           C
ATOM   4712  O   ASP A 386      26.389  45.291  53.689  1.00 17.97           O
ATOM   4713  CB  ASP A 386      28.199  44.422  51.566  1.00 19.22           C
ATOM   4714  CG  ASP A 386      28.726  45.809  51.245  1.00 21.25           C
ATOM   4715  OD1 ASP A 386      27.941  46.722  50.914  1.00 20.96           O
ATOM   4716  OD2 ASP A 386      29.960  45.962  51.327  1.00 22.61           O
ATOM   4717  H   ASP A 386      26.711  44.888  49.619  1.00 20.81           H
ATOM   4718  HA  ASP A 386      26.440  43.419  51.815  1.00 21.34           H
ATOM   4719  HB2 ASP A 386      28.498  44.189  52.459  1.00 23.06           H
ATOM   4720  HB3 ASP A 386      28.575  43.803  50.921  1.00 23.06           H
ATOM   4721  N   LYS A 387      25.038  46.056  52.062  1.00 17.18           N
ATOM   4722  CA  LYS A 387      24.247  46.881  52.975  1.00 17.81           C
ATOM   4723  C   LYS A 387      22.745  46.594  52.885  1.00 17.07           C
ATOM   4724  O   LYS A 387      21.937  47.336  53.458  1.00 18.69           O
ATOM   4725  CB  LYS A 387      24.487  48.373  52.706  1.00 20.45           C
ATOM   4726  CG  LYS A 387      25.936  48.809  52.880  1.00 22.98           C
ATOM   4727  CD  LYS A 387      26.107  50.303  52.618  1.00 26.91           C
ATOM   4728  CE  LYS A 387      27.557  50.659  52.393  1.00 30.31           C
ATOM   4729  NZ  LYS A 387      27.747  52.122  52.188  0.00 30.35           N
ATOM   4730  H   LYS A 387      24.810  46.124  51.236  1.00 20.62           H
ATOM   4731  HA  LYS A 387      24.532  46.694  53.894  1.00 21.38           H
ATOM   4732  HB2 LYS A 387      24.226  48.572  51.794  1.00 24.53           H
ATOM   4733  HB3 LYS A 387      23.947  48.892  53.323  1.00 24.53           H
ATOM   4734  HG2 LYS A 387      26.219  48.625  53.789  1.00 27.57           H
ATOM   4735  HG3 LYS A 387      26.493  48.324  52.250  1.00 27.57           H
ATOM   4736  HD2 LYS A 387      25.606  50.550  51.824  1.00 32.29           H
ATOM   4737  HD3 LYS A 387      25.787  50.802  53.386  1.00 32.29           H
ATOM   4738  HE2 LYS A 387      28.074  50.392  53.169  0.00 36.37           H
ATOM   4739  HE3 LYS A 387      27.879  50.198  51.602  0.00 36.37           H
ATOM   4740  HZ1 LYS A 387      27.285  52.392  51.476  0.00 36.42           H
ATOM   4741  HZ2 LYS A 387      27.464  52.569  52.903  0.00 36.42           H
ATOM   4742  HZ3 LYS A 387      28.609  52.301  52.058  0.00 36.42           H
ATOM   4743  N   SER A 388      22.370  45.515  52.186  1.00 16.40           N
ATOM   4744  CA  SER A 388      20.963  45.196  51.950  1.00 15.67           C
ATOM   4745  C   SER A 388      20.227  44.834  53.232  1.00 16.18           C
ATOM   4746  O   SER A 388      20.689  44.011  54.012  1.00 16.74           O
ATOM   4747  CB  SER A 388      20.830  44.042  50.943  1.00 16.48           C
ATOM   4748  OG  SER A 388      21.616  42.910  51.318  1.00 16.54           O
ATOM   4749  H   SER A 388      22.917  44.951  51.838  1.00 19.68           H
ATOM   4750  HA  SER A 388      20.523  45.982  51.565  1.00 18.80           H
ATOM   4751  HB2 SER A 388      19.898  43.774  50.897  1.00 19.77           H
ATOM   4752  HB3 SER A 388      21.125  44.352  50.072  1.00 19.77           H
ATOM   4753  HG  SER A 388      22.014  43.065  52.018  1.00 19.85           H
ATOM   4754  N   LYS A 389      19.064  45.446  53.417  1.00 16.85           N
ATOM   4755  CA  LYS A 389      18.226  45.193  54.575  1.00 17.04           C
ATOM   4756  C   LYS A 389      16.831  44.728  54.135  1.00 15.76           C
ATOM   4757  O   LYS A 389      16.485  44.786  52.956  1.00 16.30           O
ATOM   4758  CB  LYS A 389      18.154  46.461  55.427  1.00 19.88           C
ATOM   4759  CG  LYS A 389      19.480  46.817  56.098  1.00 22.45           C
ATOM   4760  CD  LYS A 389      19.743  45.908  57.296  1.00 25.36           C
ATOM   4761  CE  LYS A 389      20.936  46.374  58.145  1.00 26.30           C
ATOM   4762  NZ  LYS A 389      21.051  45.602  59.419  1.00 25.34           N
ATOM   4763  H   LYS A 389      18.734  46.025  52.873  1.00 20.22           H
ATOM   4764  HA  LYS A 389      18.630  44.483  55.116  1.00 20.45           H
ATOM   4765  HB2 LYS A 389      17.898  47.206  54.860  1.00 23.85           H
ATOM   4766  HB3 LYS A 389      17.492  46.334  56.124  1.00 23.85           H
ATOM   4767  HG2 LYS A 389      20.204  46.703  55.463  1.00 26.94           H
ATOM   4768  HG3 LYS A 389      19.447  47.734  56.412  1.00 26.94           H
ATOM   4769  HD2 LYS A 389      18.956  45.898  57.864  1.00 30.43           H
ATOM   4770  HD3 LYS A 389      19.933  45.012  56.977  1.00 30.43           H
ATOM   4771  HE2 LYS A 389      21.755  46.247  57.640  1.00 31.56           H
ATOM   4772  HE3 LYS A 389      20.822  47.311  58.368  1.00 31.56           H
ATOM   4773  HZ1 LYS A 389      21.748  45.892  59.889  1.00 30.41           H
ATOM   4774  HZ2 LYS A 389      20.312  45.705  59.905  1.00 30.41           H
ATOM   4775  HZ3 LYS A 389      21.161  44.736  59.242  1.00 30.41           H
ATOM   4776  N   PRO A 390      16.023  44.251  55.085  1.00 14.25           N
ATOM   4777  CA  PRO A 390      14.736  43.675  54.699  1.00 14.91           C
ATOM   4778  C   PRO A 390      13.721  44.700  54.209  1.00 15.17           C
ATOM   4779  O   PRO A 390      13.682  45.827  54.719  1.00 16.13           O
ATOM   4780  CB  PRO A 390      14.235  43.062  56.012  1.00 15.66           C
ATOM   4781  CG  PRO A 390      15.468  42.833  56.815  1.00 15.46           C
ATOM   4782  CD  PRO A 390      16.312  44.019  56.508  1.00 14.19           C
ATOM   4783  HA  PRO A 390      14.854  42.972  54.027  1.00 17.90           H
ATOM   4784  HB2 PRO A 390      13.643  43.686  56.461  1.00 18.79           H
ATOM   4785  HB3 PRO A 390      13.781  42.224  55.832  1.00 18.79           H
ATOM   4786  HG2 PRO A 390      15.247  42.799  57.759  1.00 18.56           H
ATOM   4787  HG3 PRO A 390      15.902  42.014  56.529  1.00 18.56           H
ATOM   4788  HD2 PRO A 390      16.036  44.781  57.040  1.00 17.02           H
ATOM   4789  HD3 PRO A 390      17.251  43.812  56.636  1.00 17.02           H
ATOM   4790  N   THR A 391      12.896  44.296  53.250  1.00 14.71           N
ATOM   4791  CA  THR A 391      11.800  45.132  52.769  1.00 15.29           C
ATOM   4792  C   THR A 391      10.423  44.511  53.048  1.00 14.09           C
ATOM   4793  O   THR A 391       9.391  45.158  52.823  1.00 14.82           O
ATOM   4794  CB  THR A 391      11.913  45.371  51.267  1.00 16.12           C
ATOM   4795  OG1 THR A 391      11.928  44.111  50.587  1.00 16.66           O
ATOM   4796  CG2 THR A 391      13.180  46.157  50.938  1.00 16.94           C
ATOM   4797  H   THR A 391      12.950  43.533  52.856  1.00 17.65           H
ATOM   4798  HA  THR A 391      11.839  46.002  53.220  1.00 18.34           H
ATOM   4799  HB  THR A 391      11.148  45.888  50.966  1.00 19.34           H
ATOM   4800  HG1 THR A 391      11.989  44.229  49.777  1.00 20.00           H
ATOM   4801 HG21 THR A 391      13.163  47.008  51.383  1.00 20.33           H
ATOM   4802 HG22 THR A 391      13.953  45.668  51.229  1.00 20.33           H
ATOM   4803 HG23 THR A 391      13.240  46.301  49.991  1.00 20.33           H
ATOM   4804  N   GLN A 392      10.410  43.265  53.530  1.00 13.11           N
ATOM   4805  CA  GLN A 392       9.178  42.543  53.801  1.00 13.28           C
ATOM   4806  C   GLN A 392       9.581  41.322  54.616  1.00 12.64           C
ATOM   4807  O   GLN A 392      10.753  40.950  54.633  1.00 12.83           O
ATOM   4808  CB  GLN A 392       8.517  42.100  52.492  1.00 13.74           C
ATOM   4809  CG  GLN A 392       7.031  41.800  52.606  1.00 12.41           C
ATOM   4810  CD  GLN A 392       6.484  41.158  51.356  1.00 13.35           C
ATOM   4811  OE1 GLN A 392       6.842  41.534  50.244  1.00 14.82           O
ATOM   4812  NE2 GLN A 392       5.638  40.158  51.529  1.00 12.91           N
ATOM   4813  H   GLN A 392      11.120  42.814  53.711  1.00 15.73           H
ATOM   4814  HA  GLN A 392       8.556  43.097  54.317  1.00 15.93           H
ATOM   4815  HB2 GLN A 392       8.625  42.806  51.836  1.00 16.48           H
ATOM   4816  HB3 GLN A 392       8.956  41.294  52.180  1.00 16.48           H
ATOM   4817  HG2 GLN A 392       6.885  41.192  53.347  1.00 14.90           H
ATOM   4818  HG3 GLN A 392       6.549  42.629  52.755  1.00 14.90           H
ATOM   4819 HE21 GLN A 392       5.299  39.759  50.846  1.00 15.49           H
ATOM   4820 HE22 GLN A 392       5.427  39.906  52.323  1.00 15.49           H
ATOM   4821  N   GLY A 394       8.631  40.696  55.299  1.00 12.31           N
ATOM   4822  CA  GLY A 394       8.945  39.467  55.996  1.00 12.27           C
ATOM   4823  C   GLY A 394       7.731  38.637  56.334  1.00 11.76           C
ATOM   4824  O   GLY A 394       6.578  39.038  56.081  1.00 12.62           O
ATOM   4825  H   GLY A 394       7.815  40.958  55.372  1.00 14.77           H
ATOM   4826  HA2 GLY A 394       9.536  38.930  55.446  1.00 14.73           H
ATOM   4827  HA3 GLY A 394       9.407  39.679  56.823  1.00 14.73           H
ATOM   4828  N   GLN A 395       7.992  37.455  56.892  1.00 11.73           N
ATOM   4829  CA  GLN A 395       6.923  36.589  57.377  1.00 11.35           C
ATOM   4830  C   GLN A 395       7.435  35.756  58.541  1.00 12.17           C
ATOM   4831  O   GLN A 395       8.470  35.107  58.430  1.00 12.64           O
ATOM   4832  CB  GLN A 395       6.401  35.672  56.256  1.00 11.14           C
ATOM   4833  CG  GLN A 395       5.111  34.963  56.641  1.00 10.81           C
ATOM   4834  CD  GLN A 395       4.435  34.299  55.465  1.00 11.48           C
ATOM   4835  OE1 GLN A 395       4.439  34.822  54.342  1.00 12.24           O
ATOM   4836  NE2 GLN A 395       3.861  33.134  55.708  1.00 11.11           N
ATOM   4837  H   GLN A 395       8.782  37.132  57.000  1.00 14.08           H
ATOM   4838  HA  GLN A 395       6.179  37.141  57.696  1.00 13.63           H
ATOM   4839  HB2 GLN A 395       6.228  36.206  55.465  1.00 13.37           H
ATOM   4840  HB3 GLN A 395       7.070  34.997  56.062  1.00 13.37           H
ATOM   4841  HG2 GLN A 395       5.310  34.278  57.298  1.00 12.97           H
ATOM   4842  HG3 GLN A 395       4.494  35.611  57.015  1.00 12.97           H
ATOM   4843 HE21 GLN A 395       3.461  32.712  55.075  1.00 13.33           H
ATOM   4844 HE22 GLN A 395       3.887  32.799  56.499  1.00 13.33           H
ATOM   4845  N   THR A 396       6.715  35.780  59.661  1.00 12.19           N
ATOM   4846  CA  THR A 396       7.073  34.932  60.789  1.00 12.53           C
ATOM   4847  C   THR A 396       6.515  33.554  60.542  1.00 12.20           C
ATOM   4848  O   THR A 396       5.353  33.405  60.183  1.00 13.46           O
ATOM   4849  CB  THR A 396       6.551  35.501  62.120  1.00 14.28           C
ATOM   4850  OG1 THR A 396       7.121  36.793  62.318  1.00 16.38           O
ATOM   4851  CG2 THR A 396       6.922  34.612  63.304  1.00 15.17           C
ATOM   4852  H   THR A 396       6.023  36.273  59.789  1.00 14.63           H
ATOM   4853  HA  THR A 396       8.049  34.864  60.846  1.00 15.04           H
ATOM   4854  HB  THR A 396       5.584  35.576  62.083  1.00 17.14           H
ATOM   4855  HG1 THR A 396       6.854  37.113  63.024  1.00 19.65           H
ATOM   4856 HG21 THR A 396       6.584  34.991  64.118  1.00 18.21           H
ATOM   4857 HG22 THR A 396       6.546  33.736  63.187  1.00 18.21           H
ATOM   4858 HG23 THR A 396       7.877  34.535  63.369  1.00 18.21           H
ATOM   4859  N   ILE A 397       7.365  32.553  60.717  1.00 10.89           N
ATOM   4860  CA  ILE A 397       6.981  31.165  60.504  1.00 10.28           C
ATOM   4861  C   ILE A 397       6.779  30.425  61.829  1.00 10.78           C
ATOM   4862  O   ILE A 397       5.823  29.652  61.968  1.00 10.98           O
ATOM   4863  CB  ILE A 397       8.053  30.401  59.693  1.00 10.21           C
ATOM   4864  CG1 ILE A 397       8.482  31.188  58.446  1.00 11.31           C
ATOM   4865  CG2 ILE A 397       7.547  28.998  59.318  1.00 10.12           C
ATOM   4866  CD1 ILE A 397       7.346  31.593  57.501  1.00 11.64           C
ATOM   4867  H   ILE A 397       8.183  32.653  60.963  1.00 13.07           H
ATOM   4868  HA  ILE A 397       6.139  31.136  60.004  1.00 12.34           H
ATOM   4869  HB  ILE A 397       8.833  30.294  60.259  1.00 12.25           H
ATOM   4870 HG12 ILE A 397       8.924  32.002  58.735  1.00 13.57           H
ATOM   4871 HG13 ILE A 397       9.103  30.644  57.938  1.00 13.57           H
ATOM   4872 HG21 ILE A 397       7.353  28.511  60.122  1.00 12.14           H
ATOM   4873 HG22 ILE A 397       6.752  29.084  58.787  1.00 12.14           H
ATOM   4874 HG23 ILE A 397       8.229  28.545  58.816  1.00 12.14           H
ATOM   4875 HD11 ILE A 397       7.715  32.077  56.759  1.00 13.97           H
ATOM   4876 HD12 ILE A 397       6.903  30.801  57.188  1.00 13.97           H
ATOM   4877 HD13 ILE A 397       6.725  32.149  57.978  1.00 13.97           H
ATOM   4878  N   VAL A 398       7.666  30.676  62.793  1.00 10.63           N
ATOM   4879  CA  VAL A 398       7.622  30.041  64.116  1.00 11.33           C
ATOM   4880  C   VAL A 398       7.969  31.126  65.132  1.00 11.72           C
ATOM   4881  O   VAL A 398       8.957  31.865  64.953  1.00 12.00           O
ATOM   4882  CB  VAL A 398       8.639  28.863  64.243  1.00 10.70           C
ATOM   4883  CG1 VAL A 398       8.571  28.212  65.643  1.00 11.89           C
ATOM   4884  CG2 VAL A 398       8.415  27.819  63.161  1.00 11.70           C
ATOM   4885  H   VAL A 398       8.321  31.226  62.703  1.00 12.76           H
ATOM   4886  HA  VAL A 398       6.719  29.707  64.300  1.00 13.59           H
ATOM   4887  HB  VAL A 398       9.544  29.219  64.127  1.00 12.84           H
ATOM   4888 HG11 VAL A 398       9.208  27.494  65.684  1.00 14.26           H
ATOM   4889 HG12 VAL A 398       8.780  28.874  66.305  1.00 14.26           H
ATOM   4890 HG13 VAL A 398       7.685  27.873  65.787  1.00 14.26           H
ATOM   4891 HG21 VAL A 398       9.057  27.113  63.271  1.00 14.04           H
ATOM   4892 HG22 VAL A 398       7.525  27.469  63.244  1.00 14.04           H
ATOM   4893 HG23 VAL A 398       8.526  28.232  62.301  1.00 14.04           H
ATOM   4894  N   LEU A 399       7.155  31.246  66.182  1.00 11.78           N
ATOM   4895  CA  LEU A 399       7.363  32.286  67.181  1.00 12.03           C
ATOM   4896  C   LEU A 399       8.637  31.985  67.950  1.00 12.06           C
ATOM   4897  O   LEU A 399       9.060  30.829  68.049  1.00 11.42           O
ATOM   4898  CB  LEU A 399       6.187  32.349  68.155  1.00 13.13           C
ATOM   4899  CG  LEU A 399       4.816  32.739  67.612  1.00 15.40           C
ATOM   4900  CD1 LEU A 399       3.773  32.706  68.717  1.00 16.39           C
ATOM   4901  CD2 LEU A 399       4.860  34.101  66.948  1.00 16.30           C
ATOM   4902  H   LEU A 399       6.478  30.738  66.335  1.00 14.14           H
ATOM   4903  HA  LEU A 399       7.456  33.156  66.740  1.00 14.44           H
ATOM   4904  HB2 LEU A 399       6.090  31.473  68.560  1.00 15.75           H
ATOM   4905  HB3 LEU A 399       6.409  32.993  68.846  1.00 15.75           H
ATOM   4906  HG  LEU A 399       4.552  32.092  66.939  1.00 18.48           H
ATOM   4907 HD11 LEU A 399       4.027  33.325  69.405  1.00 19.66           H
ATOM   4908 HD12 LEU A 399       2.921  32.954  68.350  1.00 19.66           H
ATOM   4909 HD13 LEU A 399       3.728  31.817  69.077  1.00 19.66           H
ATOM   4910 HD21 LEU A 399       5.486  34.074  66.221  1.00 19.56           H
ATOM   4911 HD22 LEU A 399       3.984  34.316  66.619  1.00 19.56           H
ATOM   4912 HD23 LEU A 399       5.136  34.755  67.595  1.00 19.56           H
ATOM   4913  N   ASN A 400       9.239  33.024  68.516  1.00 12.93           N
ATOM   4914  CA  ASN A 400      10.479  32.860  69.260  1.00 14.61           C
ATOM   4915  C   ASN A 400      10.287  32.112  70.562  1.00 14.95           C
ATOM   4916  O   ASN A 400      11.264  31.727  71.208  1.00 17.85           O
ATOM   4917  CB  ASN A 400      11.124  34.212  69.535  1.00 15.19           C
ATOM   4918  CG  ASN A 400      12.596  34.088  69.858  1.00 18.16           C
ATOM   4919  OD1 ASN A 400      13.292  33.209  69.334  1.00 17.95           O
ATOM   4920  ND2 ASN A 400      13.083  34.965  70.722  1.00 20.87           N
ATOM   4921  H   ASN A 400       8.950  33.834  68.483  1.00 15.52           H
ATOM   4922  HA  ASN A 400      11.104  32.341  68.712  1.00 17.53           H
ATOM   4923  HB2 ASN A 400      11.034  34.773  68.749  1.00 18.22           H
ATOM   4924  HB3 ASN A 400      10.682  34.626  70.293  1.00 18.22           H
ATOM   4925 HD21 ASN A 400      12.568  35.562  71.065  1.00 25.04           H
ATOM   4926 HD22 ASN A 400      13.915  34.937  70.940  1.00 25.04           H
ATOM   4927  N   THR A 401       9.031  31.893  70.943  1.00 14.50           N
ATOM   4928  CA  THR A 401       8.725  31.118  72.133  1.00 15.01           C
ATOM   4929  C   THR A 401       8.559  29.622  71.804  1.00 14.45           C
ATOM   4930  O   THR A 401       8.180  28.817  72.679  1.00 16.83           O
ATOM   4931  CB  THR A 401       7.468  31.663  72.805  1.00 17.66           C
ATOM   4932  OG1 THR A 401       6.458  31.886  71.812  1.00 18.56           O
ATOM   4933  CG2 THR A 401       7.785  32.970  73.500  1.00 18.48           C
ATOM   4934  H   THR A 401       8.338  32.185  70.526  1.00 17.40           H
ATOM   4935  HA  THR A 401       9.467  31.206  72.767  1.00 18.02           H
ATOM   4936  HB  THR A 401       7.146  31.029  73.464  1.00 21.19           H
ATOM   4937  HG1 THR A 401       5.778  32.179  72.164  1.00 22.28           H
ATOM   4938 HG21 THR A 401       8.462  32.830  74.167  1.00 22.18           H
ATOM   4939 HG22 THR A 401       8.103  33.612  72.862  1.00 22.18           H
ATOM   4940 HG23 THR A 401       6.996  33.316  73.924  1.00 22.18           H
ATOM   4941  N   ASP A 402       8.869  29.252  70.558  1.00 13.71           N
ATOM   4942  CA  ASP A 402       8.833  27.861  70.143  1.00 12.30           C
ATOM   4943  C   ASP A 402      10.168  27.444  69.517  1.00 11.81           C
ATOM   4944  O   ASP A 402      10.887  28.252  68.936  1.00 11.47           O
ATOM   4945  CB  ASP A 402       7.697  27.644  69.148  1.00 12.63           C
ATOM   4946  CG  ASP A 402       6.338  27.614  69.813  1.00 15.66           C
ATOM   4947  OD1 ASP A 402       6.130  26.748  70.691  1.00 17.50           O
ATOM   4948  OD2 ASP A 402       5.479  28.454  69.461  1.00 16.38           O
ATOM   4949  H   ASP A 402       9.104  29.797  69.936  1.00 16.45           H
ATOM   4950  HA  ASP A 402       8.669  27.294  70.926  1.00 14.76           H
ATOM   4951  HB2 ASP A 402       7.700  28.368  68.503  1.00 15.16           H
ATOM   4952  HB3 ASP A 402       7.830  26.796  68.697  1.00 15.16           H
ATOM   4953  N   TRP A 403      10.496  26.174  69.651  1.00 12.43           N
ATOM   4954  CA  TRP A 403      11.756  25.646  69.142  1.00 12.53           C
ATOM   4955  C   TRP A 403      11.719  25.433  67.639  1.00 12.28           C
ATOM   4956  O   TRP A 403      10.728  24.927  67.091  1.00 12.46           O
ATOM   4957  CB  TRP A 403      12.079  24.316  69.833  1.00 14.45           C
ATOM   4958  CG  TRP A 403      12.174  24.471  71.318  1.00 15.74           C
ATOM   4959  CD1 TRP A 403      11.364  23.912  72.259  1.00 16.47           C
ATOM   4960  CD2 TRP A 403      13.119  25.279  72.030  1.00 16.31           C
ATOM   4961  NE1 TRP A 403      11.753  24.313  73.510  1.00 17.38           N
ATOM   4962  CE2 TRP A 403      12.834  25.147  73.397  1.00 17.30           C
ATOM   4963  CE3 TRP A 403      14.183  26.095  71.638  1.00 17.25           C
ATOM   4964  CZ2 TRP A 403      13.565  25.811  74.374  1.00 17.55           C
ATOM   4965  CZ3 TRP A 403      14.918  26.747  72.612  1.00 17.80           C
ATOM   4966  CH2 TRP A 403      14.605  26.599  73.962  1.00 17.93           C
ATOM   4967  H   TRP A 403      10.002  25.585  70.038  1.00 14.92           H
ATOM   4968  HA  TRP A 403      12.476  26.279  69.344  1.00 15.03           H
ATOM   4969  HB2 TRP A 403      11.376  23.676  69.640  1.00 17.35           H
ATOM   4970  HB3 TRP A 403      12.931  23.985  69.508  1.00 17.35           H
ATOM   4971  HD1 TRP A 403      10.653  23.340  72.079  1.00 19.76           H
ATOM   4972  HE1 TRP A 403      11.383  24.072  74.249  1.00 20.86           H
ATOM   4973  HE3 TRP A 403      14.394  26.197  70.739  1.00 20.70           H
ATOM   4974  HZ2 TRP A 403      13.365  25.711  75.277  1.00 21.06           H
ATOM   4975  HZ3 TRP A 403      15.630  27.291  72.362  1.00 21.36           H
ATOM   4976  HH2 TRP A 403      15.116  27.046  74.598  1.00 21.52           H
ATOM   4977  N   SER A 404      12.817  25.788  66.979  1.00 10.36           N
ATOM   4978  CA  SER A 404      12.985  25.481  65.561  1.00 10.36           C
ATOM   4979  C   SER A 404      14.147  24.503  65.404  1.00 10.43           C
ATOM   4980  O   SER A 404      14.232  23.535  66.160  1.00 10.59           O
ATOM   4981  CB  SER A 404      13.167  26.769  64.754  1.00 10.76           C
ATOM   4982  OG  SER A 404      14.236  27.544  65.236  1.00 11.42           O
ATOM   4983  H   SER A 404      13.480  26.209  67.329  1.00 12.43           H
ATOM   4984  HA  SER A 404      12.175  25.037  65.236  1.00 12.43           H
ATOM   4985  HB2 SER A 404      13.343  26.536  63.829  1.00 12.91           H
ATOM   4986  HB3 SER A 404      12.352  27.292  64.812  1.00 12.91           H
ATOM   4987  HG  SER A 404      14.312  28.227  64.788  1.00 13.70           H
ATOM   4988  N   GLY A 405      15.025  24.724  64.432  1.00  9.53           N
ATOM   4989  CA  GLY A 405      16.016  23.720  64.096  1.00  9.29           C
ATOM   4990  C   GLY A 405      16.557  23.950  62.704  1.00  9.97           C
ATOM   4991  O   GLY A 405      16.607  25.090  62.236  1.00 11.50           O
ATOM   4992  H   GLY A 405      15.065  25.440  63.958  1.00 11.43           H
ATOM   4993  HA2 GLY A 405      16.750  23.758  64.728  1.00 11.14           H
ATOM   4994  HA3 GLY A 405      15.616  22.837  64.134  1.00 11.14           H
ATOM   4995  N   TYR A 406      17.001  22.871  62.071  1.00  9.29           N
ATOM   4996  CA  TYR A 406      17.505  22.915  60.710  1.00  9.32           C
ATOM   4997  C   TYR A 406      16.423  23.413  59.764  1.00  9.38           C
ATOM   4998  O   TYR A 406      15.232  23.261  60.022  1.00 10.23           O
ATOM   4999  CB  TYR A 406      17.949  21.512  60.283  1.00  9.10           C
ATOM   5000  CG  TYR A 406      19.323  21.109  60.775  1.00  8.60           C
ATOM   5001  CD1 TYR A 406      19.950  21.806  61.803  1.00  9.44           C
ATOM   5002  CD2 TYR A 406      20.020  20.077  60.155  1.00  8.03           C
ATOM   5003  CE1 TYR A 406      21.228  21.463  62.223  1.00 10.77           C
ATOM   5004  CE2 TYR A 406      21.292  19.725  60.569  1.00  9.03           C
ATOM   5005  CZ  TYR A 406      21.892  20.432  61.602  1.00  9.64           C
ATOM   5006  OH  TYR A 406      23.153  20.112  62.038  1.00 10.83           O
ATOM   5007  H   TYR A 406      17.020  22.085  62.419  1.00 11.15           H
ATOM   5008  HA  TYR A 406      18.275  23.520  60.658  1.00 11.19           H
ATOM   5009  HB2 TYR A 406      17.312  20.867  60.629  1.00 10.92           H
ATOM   5010  HB3 TYR A 406      17.960  21.471  59.314  1.00 10.92           H
ATOM   5011  HD1 TYR A 406      19.504  22.509  62.218  1.00 11.33           H
ATOM   5012  HD2 TYR A 406      19.620  19.609  59.458  1.00  9.64           H
ATOM   5013  HE1 TYR A 406      21.634  21.931  62.917  1.00 12.92           H
ATOM   5014  HE2 TYR A 406      21.745  19.028  60.152  1.00 10.83           H
ATOM   5015  HH  TYR A 406      23.692  20.198  61.426  1.00 12.99           H
ATOM   5016  N   SER A 407      16.844  24.005  58.657  1.00  8.75           N
ATOM   5017  CA  SER A 407      15.912  24.352  57.592  1.00  8.96           C
ATOM   5018  C   SER A 407      16.613  24.214  56.250  1.00  8.99           C
ATOM   5019  O   SER A 407      17.840  24.320  56.161  1.00  9.32           O
ATOM   5020  CB  SER A 407      15.360  25.766  57.803  1.00 10.02           C
ATOM   5021  OG  SER A 407      16.427  26.692  57.872  1.00 10.53           O
ATOM   5022  H   SER A 407      17.662  24.217  58.496  1.00 10.49           H
ATOM   5023  HA  SER A 407      15.159  23.725  57.608  1.00 10.76           H
ATOM   5024  HB2 SER A 407      14.784  25.998  57.058  1.00 12.02           H
ATOM   5025  HB3 SER A 407      14.860  25.793  58.634  1.00 12.02           H
ATOM   5026  HG  SER A 407      16.133  27.449  57.985  1.00 12.64           H
ATOM   5027  N   GLY A 408      15.828  23.981  55.207  1.00  8.44           N
ATOM   5028  CA  GLY A 408      16.368  23.685  53.895  1.00  7.54           C
ATOM   5029  C   GLY A 408      15.371  23.956  52.787  1.00  8.75           C
ATOM   5030  O   GLY A 408      14.166  24.113  53.003  1.00  9.18           O
ATOM   5031  H   GLY A 408      14.969  23.989  55.237  1.00 10.13           H
ATOM   5032  HA2 GLY A 408      17.156  24.229  53.740  1.00  9.04           H
ATOM   5033  HA3 GLY A 408      16.625  22.751  53.855  1.00  9.04           H
ATOM   5034  N   SER A 409      15.907  23.991  51.580  1.00  8.50           N
ATOM   5035  CA  SER A 409      15.138  24.270  50.383  1.00  7.75           C
ATOM   5036  C   SER A 409      14.809  23.013  49.571  1.00  8.40           C
ATOM   5037  O   SER A 409      15.554  22.024  49.574  1.00  8.76           O
ATOM   5038  CB  SER A 409      15.940  25.234  49.507  1.00  9.13           C
ATOM   5039  OG  SER A 409      17.279  24.768  49.328  1.00  9.42           O
ATOM   5040  H   SER A 409      16.741  23.853  51.424  1.00 10.21           H
ATOM   5041  HA  SER A 409      14.296  24.706  50.632  1.00  9.30           H
ATOM   5042  HB2 SER A 409      15.512  25.303  48.640  1.00 10.96           H
ATOM   5043  HB3 SER A 409      15.964  26.104  49.936  1.00 10.96           H
ATOM   5044  HG  SER A 409      17.386  24.061  49.729  1.00 11.30           H
ATOM   5045  N   PHE A 410      13.677  23.077  48.873  1.00  8.31           N
ATOM   5046  CA  PHE A 410      13.321  22.115  47.839  1.00  8.70           C
ATOM   5047  C   PHE A 410      12.304  22.797  46.939  1.00  8.36           C
ATOM   5048  O   PHE A 410      11.689  23.793  47.335  1.00  9.27           O
ATOM   5049  CB  PHE A 410      12.704  20.834  48.420  1.00  9.00           C
ATOM   5050  CG  PHE A 410      11.360  21.051  49.073  1.00  9.07           C
ATOM   5051  CD1 PHE A 410      11.282  21.626  50.327  1.00  9.10           C
ATOM   5052  CD2 PHE A 410      10.180  20.685  48.432  1.00  9.54           C
ATOM   5053  CE1 PHE A 410      10.068  21.843  50.930  1.00  8.94           C
ATOM   5054  CE2 PHE A 410       8.954  20.896  49.039  1.00  9.34           C
ATOM   5055  CZ  PHE A 410       8.908  21.483  50.299  1.00  9.76           C
ATOM   5056  H   PHE A 410      13.083  23.689  48.986  1.00  9.97           H
ATOM   5057  HA  PHE A 410      14.111  21.880  47.310  1.00 10.43           H
ATOM   5058  HB2 PHE A 410      12.586  20.190  47.704  1.00 10.80           H
ATOM   5059  HB3 PHE A 410      13.305  20.474  49.091  1.00 10.80           H
ATOM   5060  HD1 PHE A 410      12.063  21.880  50.765  1.00 10.92           H
ATOM   5061  HD2 PHE A 410      10.216  20.297  47.587  1.00 11.45           H
ATOM   5062  HE1 PHE A 410      10.034  22.230  51.774  1.00 10.73           H
ATOM   5063  HE2 PHE A 410       8.167  20.651  48.607  1.00 11.21           H
[truncated: 3,478,290 more chars]
