# Supplementary material for: Growing Glycans in Rosetta: Accurate de novo glycan modeling, density fitting, and rational sequon design
Source: PLoS Comput Biol. 2024 Jun 24;20(6):e1011895. doi: 10.1371/journal.pcbi.1011895 (PMC11288642; doi:10.1371/journal.pcbi.1011895)
Supplement: S1 Data — Please see README for a full description of each component. Briefly, these include the following scripts: create_substituted_JD.py—Used to create substituted job description file for rosetta_scripts_jd3; create_symmetry_mates.py—This was used to create symmetry mates with a 12 A radius; density_build_example.xml—An an example of a main job definition file before being substituted for each glycan; density_build_example_substituted.xml—Substituted version; glycan_bm_plots.py—Tools used for plotting all benchmark experiments from Rosetta JSON files.; glycan_conformer_table.txt—The resultant glycan conformer table used in Rosetta and benchmarked against; glycan_tree_relax.xml—Main script used for de novo benchmarking.; glycan_tree_relax_dens.xml—Main script used for density building.; glycan_tree_relax_with_solvation.xml—Script used for running the GTM with explicit waters; glycan_water_mediated_hbonds.xml—Script for calculating water mediated hydrogen bonds; pdb_roots_density_sym.txt—Benchmark glycan list used for create_substituted_JD.py; refine_with_map_dih2.xml—Script used for refining input structures into the rosetta energy function using density. (ZIP) [file pcbi.1011895.s027.zip › supplemental_data/symmetrized_structures/fix_space_chain.py]

#!/usr/bin/env python
import os,sys

def insert (source_str, insert_str, pos):
    return source_str[:pos]+insert_str+source_str[pos:]

if __name__ == "__main__":

    if len(sys.argv) == 1:
        sys.exit("Fixes symmetry perl script issue with chains that are spaces.  First argument is the pdb file")
    input_pdb_file = sys.argv[1]

    lines = open(input_pdb_file, 'r').readlines()
    new_lines = []
    for line in lines:
        #print line
        new_line = line
        if len(line) > 4:
            print line[0:6]
            if line[0:6] == "HETATM":
                chain_column = 22-1
                chain = line[chain_column]
                print chain
                if chain == ' ' or len(line.strip()) == 77:
                    new_line = insert(new_line, " ", chain_column)


        new_lines.append(new_line)


    OUTFILE = open("test_pdb.pdb", 'w')
    for line in new_lines:
        OUTFILE.write(line)
    OUTFILE.close()
