# Supplementary material for: Growing Glycans in Rosetta: Accurate de novo glycan modeling, density fitting, and rational sequon design
Source: PLoS Comput Biol. 2024 Jun 24;20(6):e1011895. doi: 10.1371/journal.pcbi.1011895 (PMC11288642; doi:10.1371/journal.pcbi.1011895)
Supplement: S1 Data — Please see README for a full description of each component. Briefly, these include the following scripts: create_substituted_JD.py—Used to create substituted job description file for rosetta_scripts_jd3; create_symmetry_mates.py—This was used to create symmetry mates with a 12 A radius; density_build_example.xml—An an example of a main job definition file before being substituted for each glycan; density_build_example_substituted.xml—Substituted version; glycan_bm_plots.py—Tools used for plotting all benchmark experiments from Rosetta JSON files.; glycan_conformer_table.txt—The resultant glycan conformer table used in Rosetta and benchmarked against; glycan_tree_relax.xml—Main script used for de novo benchmarking.; glycan_tree_relax_dens.xml—Main script used for density building.; glycan_tree_relax_with_solvation.xml—Script used for running the GTM with explicit waters; glycan_water_mediated_hbonds.xml—Script for calculating water mediated hydrogen bonds; pdb_roots_density_sym.txt—Benchmark glycan list used for create_substituted_JD.py; refine_with_map_dih2.xml—Script used for refining input structures into the rosetta energy function using density. (ZIP) [file pcbi.1011895.s027.zip › supplemental_data/symmetrized_structures/3og2_symm.pdb]

ATOM      1  N   ALA A  38     -21.187   8.705 -20.374  1.00 37.37           N
ATOM      2  CA  ALA A  38     -19.909   8.966 -21.037  1.00 41.61           C
ATOM      3  C   ALA A  38     -20.169   9.708 -22.341  1.00 33.07           C
ATOM      4  O   ALA A  38     -20.760   9.106 -23.254  1.00 51.48           O
ATOM      5  CB  ALA A  38     -19.221   7.612 -21.204  1.00 40.39           C
ATOM      6  N   LYS A  39     -19.737  10.957 -22.482  1.00 28.24           N
ATOM      7  CA  LYS A  39     -19.938  11.927 -23.532  1.00 27.13           C
ATOM      8  C   LYS A  39     -18.682  12.721 -23.864  1.00 21.20           C
ATOM      9  O   LYS A  39     -18.770  13.910 -24.232  1.00 33.33           O
ATOM     10  CB  LYS A  39     -20.983  12.951 -23.063  1.00 34.36           C
ATOM     11  CG  LYS A  39     -22.197  12.307 -22.402  1.00 50.52           C
ATOM     12  CD  LYS A  39     -22.388  12.660 -20.938  1.00 66.09           C
ATOM     13  CE  LYS A  39     -22.350  11.447 -20.027  1.00 72.79           C
ATOM     14  NZ  LYS A  39     -23.571  10.602 -20.157  1.00 76.64           N
ATOM     15  N   GLY A  40     -17.519  12.105 -23.714  1.00 13.43           N
ATOM     16  CA  GLY A  40     -16.324  12.779 -24.197  1.00 12.73           C
ATOM     17  C   GLY A  40     -15.695  13.570 -23.067  1.00 10.80           C
ATOM     18  O   GLY A  40     -16.214  13.641 -21.948  1.00 13.74           O
ATOM     19  N   PRO A  41     -14.555  14.188 -23.347  1.00 10.43           N
ATOM     20  CA  PRO A  41     -13.826  14.990 -22.346  1.00  9.39           C
ATOM     21  C   PRO A  41     -14.592  16.275 -22.045  1.00 11.00           C
ATOM     22  O   PRO A  41     -15.268  16.842 -22.953  1.00 11.30           O
ATOM     23  CB  PRO A  41     -12.488  15.255 -23.052  1.00 10.03           C
ATOM     24  CG  PRO A  41     -12.839  15.276 -24.510  1.00 11.30           C
ATOM     25  CD  PRO A  41     -13.871  14.189 -24.667  1.00 11.33           C
ATOM     26  N   LEU A  42     -14.455  16.721 -20.815  1.00 11.02           N
ATOM     27  CA  LEU A  42     -15.079  18.000 -20.396  1.00 10.93           C
ATOM     28  C   LEU A  42     -14.092  19.165 -20.452  1.00 11.67           C
ATOM     29  O   LEU A  42     -14.458  20.312 -20.137  1.00 14.04           O
ATOM     30  CB  LEU A  42     -15.629  17.833 -18.987  1.00 11.17           C
ATOM     31  CG  LEU A  42     -16.718  16.786 -18.897  1.00 11.32           C
ATOM     32  CD1 LEU A  42     -17.231  16.689 -17.451  1.00 13.17           C
ATOM     33  CD2 LEU A  42     -17.888  17.105 -19.831  1.00 19.02           C
ATOM     34  N   GLN A  43     -12.853  18.866 -20.793  1.00 10.89           N
ATOM     35  CA  GLN A  43     -11.721  19.784 -20.803  1.00 10.25           C
ATOM     36  C   GLN A  43     -10.722  19.248 -21.809  1.00  9.69           C
ATOM     37  O   GLN A  43     -10.823  18.064 -22.153  1.00 11.20           O
ATOM     38  CB  GLN A  43     -11.108  19.982 -19.395  1.00 11.33           C
ATOM     39  CG  GLN A  43     -11.044  18.700 -18.541  1.00 10.34           C
ATOM     40  CD  GLN A  43     -10.032  17.701 -19.076  1.00  8.53           C
ATOM     41  OE1 GLN A  43      -8.908  18.129 -19.370  1.00 10.12           O
ATOM     42  NE2 GLN A  43     -10.376  16.420 -19.266  1.00 10.07           N
ATOM     43  N   ASN A  44      -9.705  20.036 -22.152  1.00 10.87           N
ATOM     44  CA  ASN A  44      -8.806  19.458 -23.163  1.00 12.61           C
ATOM     45  C   ASN A  44      -7.392  19.273 -22.627  1.00 11.26           C
ATOM     46  O   ASN A  44      -6.465  19.068 -23.401  1.00 15.43           O
ATOM     47  CB  ASN A  44      -8.808  20.285 -24.437  1.00 18.26           C
ATOM     48  CG  ASN A  44      -8.120  21.586 -24.214  1.00 23.08           C
ATOM     49  OD1 ASN A  44      -8.085  22.104 -23.109  1.00 26.94           O
ATOM     50  ND2 ASN A  44      -7.529  22.129 -25.283  1.00 48.83           N
ATOM     51  N   ILE A  45      -7.202  19.273 -21.319  1.00 10.21           N
ATOM     52  CA AILE A  45      -5.882  19.001 -20.730  0.50  9.41           C
ATOM     53  CA BILE A  45      -5.858  19.003 -20.791  0.50  9.33           C
ATOM     54  C   ILE A  45      -5.622  17.502 -20.694  1.00  8.96           C
ATOM     55  O   ILE A  45      -4.542  17.042 -21.052  1.00 12.39           O
ATOM     56  CB AILE A  45      -5.866  19.690 -19.359  0.50 10.67           C
ATOM     57  CB BILE A  45      -5.589  19.611 -19.414  0.50 10.79           C
ATOM     58  CG1AILE A  45      -6.382  21.153 -19.470  0.50 11.90           C
ATOM     59  CG1BILE A  45      -5.453  21.145 -19.450  0.50 13.81           C
ATOM     60  CG2AILE A  45      -4.524  19.673 -18.667  0.50 10.51           C
ATOM     61  CG2BILE A  45      -4.363  18.988 -18.769  0.50 12.41           C
ATOM     62  CD1AILE A  45      -5.536  21.988 -20.414  0.50 15.87           C
ATOM     63  CD1BILE A  45      -5.303  21.694 -18.050  0.50 31.44           C
ATOM     64  N   VAL A  46      -6.614  16.741 -20.241  1.00  8.95           N
ATOM     65  CA  VAL A  46      -6.488  15.277 -20.152  1.00  8.24           C
ATOM     66  C   VAL A  46      -7.529  14.664 -21.070  1.00  8.51           C
ATOM     67  O   VAL A  46      -8.725  14.791 -20.804  1.00  9.16           O
ATOM     68  CB  VAL A  46      -6.664  14.736 -18.717  1.00  8.57           C
ATOM     69  CG1 VAL A  46      -6.403  13.229 -18.656  1.00  9.41           C
ATOM     70  CG2 VAL A  46      -5.709  15.426 -17.727  1.00 11.40           C
ATOM     71  N   THR A  47      -7.050  14.041 -22.164  1.00  8.59           N
ATOM     72  CA  THR A  47      -7.945  13.475 -23.132  1.00  7.65           C
ATOM     73  C   THR A  47      -7.491  12.049 -23.426  1.00  8.08           C
ATOM     74  O   THR A  47      -6.508  11.562 -22.810  1.00  9.49           O
ATOM     75  CB  THR A  47      -8.044  14.346 -24.402  1.00  9.17           C
ATOM     76  OG1 THR A  47      -6.736  14.479 -25.020  1.00 10.98           O
ATOM     77  CG2 THR A  47      -8.594  15.733 -24.120  1.00 10.91           C
ATOM     78  N   TRP A  48      -8.151  11.346 -24.337  1.00  8.38           N
ATOM     79  CA  TRP A  48      -7.797   9.939 -24.540  1.00  8.13           C
ATOM     80  C   TRP A  48      -8.255   9.535 -25.947  1.00  8.54           C
ATOM     81  O   TRP A  48      -9.166  10.158 -26.495  1.00  9.71           O
ATOM     82  CB  TRP A  48      -8.405   8.982 -23.468  1.00  9.11           C
ATOM     83  CG  TRP A  48      -9.917   8.956 -23.596  1.00  8.87           C
ATOM     84  CD1 TRP A  48     -10.669   8.114 -24.378  1.00  9.98           C
ATOM     85  CD2 TRP A  48     -10.824   9.848 -22.924  1.00  8.70           C
ATOM     86  NE1 TRP A  48     -11.985   8.408 -24.271  1.00  9.53           N
ATOM     87  CE2 TRP A  48     -12.115   9.460 -23.381  1.00  8.76           C
ATOM     88  CE3 TRP A  48     -10.713  10.911 -22.004  1.00  8.88           C
ATOM     89  CZ2 TRP A  48     -13.261  10.092 -22.947  1.00 10.28           C
ATOM     90  CZ3 TRP A  48     -11.889  11.517 -21.618  1.00 10.67           C
ATOM     91  CH2 TRP A  48     -13.143  11.125 -22.075  1.00 10.84           C
ATOM     92  N   ASP A  49      -7.695   8.430 -26.424  1.00  8.85           N
ATOM     93  CA  ASP A  49      -8.310   7.716 -27.526  1.00  9.40           C
ATOM     94  C   ASP A  49      -8.108   6.226 -27.346  1.00  8.96           C
ATOM     95  O   ASP A  49      -7.889   5.757 -26.185  1.00 10.30           O
ATOM     96  CB  ASP A  49      -7.744   8.288 -28.833  1.00  9.83           C
ATOM     97  CG  ASP A  49      -6.296   7.980 -29.110  1.00  9.78           C
ATOM     98  OD1 ASP A  49      -5.625   7.238 -28.322  1.00 10.23           O
ATOM     99  OD2 ASP A  49      -5.760   8.466 -30.132  1.00 11.67           O
ATOM    100  N   GLU A  50      -8.201   5.437 -28.394  1.00  9.06           N
ATOM    101  CA  GLU A  50      -8.117   3.988 -28.241  1.00  9.69           C
ATOM    102  C   GLU A  50      -6.763   3.580 -27.686  1.00  9.66           C
ATOM    103  O   GLU A  50      -6.708   2.473 -27.123  1.00 11.21           O
ATOM    104  CB  GLU A  50      -8.319   3.277 -29.586  1.00 10.85           C
ATOM    105  CG  GLU A  50      -9.602   3.524 -30.289  1.00 17.47           C
ATOM    106  CD  GLU A  50      -9.599   4.720 -31.221  1.00 23.08           C
ATOM    107  OE1 GLU A  50      -8.867   5.729 -31.100  1.00 19.63           O
ATOM    108  OE2 GLU A  50     -10.443   4.627 -32.134  1.00 40.47           O
ATOM    109  N   HIS A  51      -5.728   4.407 -27.900  1.00  9.32           N
ATOM    110  CA  HIS A  51      -4.363   3.944 -27.567  1.00  9.69           C
ATOM    111  C   HIS A  51      -3.832   4.407 -26.240  1.00  9.19           C
ATOM    112  O   HIS A  51      -3.109   3.680 -25.574  1.00 12.75           O
ATOM    113  CB  HIS A  51      -3.378   4.402 -28.660  1.00 12.96           C
ATOM    114  CG  HIS A  51      -3.853   4.042 -30.031  1.00 14.58           C
ATOM    115  ND1 HIS A  51      -4.045   2.757 -30.411  1.00 20.55           N
ATOM    116  CD2 HIS A  51      -4.174   4.851 -31.069  1.00 21.83           C
ATOM    117  CE1 HIS A  51      -4.460   2.755 -31.691  1.00 28.71           C
ATOM    118  NE2 HIS A  51      -4.546   4.028 -32.098  1.00 25.65           N
ATOM    119  N   SER A  52      -4.179   5.648 -25.847  1.00  8.95           N
ATOM    120  CA  SER A  52      -3.558   6.217 -24.627  1.00  8.63           C
ATOM    121  C   SER A  52      -4.324   7.423 -24.161  1.00  7.51           C
ATOM    122  O   SER A  52      -5.130   8.034 -24.878  1.00  9.09           O
ATOM    123  CB  SER A  52      -2.091   6.603 -24.883  1.00  9.36           C
ATOM    124  OG  SER A  52      -1.996   7.765 -25.705  1.00 10.20           O
ATOM    125  N   LEU A  53      -4.009   7.797 -22.918  1.00  8.46           N
ATOM    126  CA  LEU A  53      -4.242   9.164 -22.471  1.00  8.38           C
ATOM    127  C   LEU A  53      -3.351  10.128 -23.205  1.00  9.00           C
ATOM    128  O   LEU A  53      -2.254   9.802 -23.693  1.00  9.79           O
ATOM    129  CB  LEU A  53      -3.954   9.139 -20.948  1.00 11.01           C
ATOM    130  CG  LEU A  53      -4.809   9.987 -20.076  1.00 12.77           C
ATOM    131  CD1 LEU A  53      -6.244   9.428 -20.069  1.00 12.12           C
ATOM    132  CD2 LEU A  53      -4.262  10.048 -18.681  1.00 11.49           C
ATOM    133  N   PHE A  54      -3.793  11.363 -23.237  1.00 10.06           N
ATOM    134  CA  PHE A  54      -2.982  12.515 -23.621  1.00 10.08           C
ATOM    135  C   PHE A  54      -3.000  13.504 -22.470  1.00  9.64           C
ATOM    136  O   PHE A  54      -4.101  13.782 -21.922  1.00 12.47           O
ATOM    137  CB  PHE A  54      -3.558  13.211 -24.851  1.00 11.22           C
ATOM    138  CG  PHE A  54      -3.556  12.485 -26.180  1.00 11.31           C
ATOM    139  CD1 PHE A  54      -4.344  11.368 -26.373  1.00 11.86           C
ATOM    140  CD2 PHE A  54      -2.760  12.938 -27.233  1.00 12.51           C
ATOM    141  CE1 PHE A  54      -4.368  10.672 -27.583  1.00 13.89           C
ATOM    142  CE2 PHE A  54      -2.846  12.266 -28.460  1.00 13.49           C
ATOM    143  CZ  PHE A  54      -3.666  11.189 -28.663  1.00 14.08           C
ATOM    144  N   VAL A  55      -1.855  14.029 -22.096  1.00  9.42           N
ATOM    145  CA  VAL A  55      -1.764  15.043 -21.067  1.00  9.51           C
ATOM    146  C   VAL A  55      -1.112  16.265 -21.715  1.00 10.81           C
ATOM    147  O   VAL A  55       0.014  16.153 -22.241  1.00 11.46           O
ATOM    148  CB  VAL A  55      -0.987  14.507 -19.827  1.00 10.60           C
ATOM    149  CG1 VAL A  55      -0.808  15.679 -18.818  1.00 13.08           C
ATOM    150  CG2 VAL A  55      -1.653  13.318 -19.171  1.00 11.21           C
ATOM    151  N   HIS A  56      -1.802  17.408 -21.719  1.00 11.33           N
ATOM    152  CA  HIS A  56      -1.335  18.590 -22.423  1.00 12.90           C
ATOM    153  C   HIS A  56      -0.996  18.227 -23.879  1.00 13.58           C
ATOM    154  O   HIS A  56      -0.061  18.767 -24.461  1.00 16.95           O
ATOM    155  CB  HIS A  56      -0.134  19.217 -21.725  1.00 14.44           C
ATOM    156  CG  HIS A  56      -0.353  19.777 -20.355  1.00 16.74           C
ATOM    157  ND1 HIS A  56      -1.210  20.840 -20.138  1.00 20.59           N
ATOM    158  CD2 HIS A  56       0.124  19.508 -19.115  1.00 21.79           C
ATOM    159  CE1 HIS A  56      -1.241  21.186 -18.849  1.00 24.17           C
ATOM    160  NE2 HIS A  56      -0.430  20.383 -18.201  1.00 24.81           N
ATOM    161  N   GLY A  57      -1.790  17.333 -24.490  1.00 13.01           N
ATOM    162  CA  GLY A  57      -1.613  17.071 -25.917  1.00 15.00           C
ATOM    163  C   GLY A  57      -0.544  16.033 -26.185  1.00 14.22           C
ATOM    164  O   GLY A  57      -0.345  15.722 -27.388  1.00 14.89           O
ATOM    165  N   GLU A  58       0.108  15.471 -25.190  1.00 10.67           N
ATOM    166  CA  GLU A  58       1.193  14.532 -25.367  1.00 10.38           C
ATOM    167  C   GLU A  58       0.687  13.135 -25.038  1.00 10.02           C
ATOM    168  O   GLU A  58       0.172  12.941 -23.922  1.00 10.32           O
ATOM    169  CB  GLU A  58       2.354  14.888 -24.397  1.00 12.53           C
ATOM    170  CG  GLU A  58       3.526  13.920 -24.532  1.00 13.98           C
ATOM    171  CD  GLU A  58       4.610  14.081 -23.490  1.00 12.92           C
ATOM    172  OE1 GLU A  58       4.458  14.807 -22.487  1.00 14.78           O
ATOM    173  OE2 GLU A  58       5.700  13.474 -23.703  1.00 13.32           O
ATOM    174  N   ARG A  59       0.858  12.184 -25.943  1.00  9.58           N
ATOM    175  CA  ARG A  59       0.552  10.797 -25.580  1.00  9.64           C
ATOM    176  C   ARG A  59       1.481  10.334 -24.469  1.00  9.41           C
ATOM    177  O   ARG A  59       2.692  10.652 -24.512  1.00 11.08           O
ATOM    178  CB  ARG A  59       0.781   9.848 -26.762  1.00 10.18           C
ATOM    179  CG  ARG A  59      -0.295   9.950 -27.848  1.00 11.37           C
ATOM    180  CD  ARG A  59      -0.078   8.744 -28.763  1.00 12.31           C
ATOM    181  NE  ARG A  59      -1.074   8.745 -29.846  1.00 12.51           N
ATOM    182  CZ  ARG A  59      -2.325   8.322 -29.745  1.00 11.11           C
ATOM    183  NH1 ARG A  59      -2.792   7.859 -28.550  1.00 11.06           N
ATOM    184  NH2 ARG A  59      -3.097   8.376 -30.828  1.00 13.54           N
ATOM    185  N   VAL A  60       0.972   9.547 -23.540  1.00  8.71           N
ATOM    186  CA AVAL A  60       1.804   9.070 -22.426  0.50  8.64           C
ATOM    187  CA BVAL A  60       1.827   9.053 -22.466  0.50  8.24           C
ATOM    188  C   VAL A  60       1.371   7.661 -22.070  1.00  8.31           C
ATOM    189  O   VAL A  60       0.196   7.303 -22.217  1.00 11.02           O
ATOM    190  CB AVAL A  60       1.723  10.052 -21.258  0.50 10.29           C
ATOM    191  CB BVAL A  60       1.805   9.981 -21.240  0.50  9.80           C
ATOM    192  CG1AVAL A  60       0.270  10.254 -20.769  0.50 13.26           C
ATOM    193  CG1BVAL A  60       2.469   9.306 -20.049  0.50 10.86           C
ATOM    194  CG2AVAL A  60       2.599   9.622 -20.072  0.50 13.24           C
ATOM    195  CG2BVAL A  60       2.489  11.302 -21.559  0.50  9.92           C
ATOM    196  N   VAL A  61       2.307   6.847 -21.604  1.00  8.02           N
ATOM    197  CA  VAL A  61       2.006   5.614 -20.911  1.00  8.42           C
ATOM    198  C   VAL A  61       1.886   6.003 -19.447  1.00  7.97           C
ATOM    199  O   VAL A  61       2.905   6.454 -18.858  1.00  8.88           O
ATOM    200  CB  VAL A  61       3.080   4.536 -21.110  1.00  9.68           C
ATOM    201  CG1 VAL A  61       2.772   3.310 -20.218  1.00 11.75           C
ATOM    202  CG2 VAL A  61       3.203   4.138 -22.555  1.00 12.87           C
ATOM    203  N   ILE A  62       0.710   5.900 -18.846  1.00  7.75           N
ATOM    204  CA  ILE A  62       0.567   6.158 -17.403  1.00  7.57           C
ATOM    205  C   ILE A  62       1.044   4.908 -16.666  1.00  7.20           C
ATOM    206  O   ILE A  62       0.493   3.807 -16.832  1.00  8.07           O
ATOM    207  CB  ILE A  62      -0.888   6.481 -17.058  1.00  7.36           C
ATOM    208  CG1 ILE A  62      -1.335   7.797 -17.710  1.00  8.84           C
ATOM    209  CG2 ILE A  62      -1.096   6.453 -15.544  1.00  8.53           C
ATOM    210  CD1 ILE A  62      -0.550   8.998 -17.181  1.00  9.21           C
ATOM    211  N   PHE A  63       2.086   5.079 -15.887  1.00  7.30           N
ATOM    212  CA  PHE A  63       2.660   3.974 -15.090  1.00  7.53           C
ATOM    213  C   PHE A  63       2.621   4.523 -13.674  1.00  6.86           C
ATOM    214  O   PHE A  63       3.317   5.499 -13.370  1.00  7.39           O
ATOM    215  CB  PHE A  63       4.059   3.623 -15.579  1.00  7.56           C
ATOM    216  CG  PHE A  63       4.466   2.163 -15.285  1.00  7.48           C
ATOM    217  CD1 PHE A  63       3.787   1.303 -14.427  1.00  8.99           C
ATOM    218  CD2 PHE A  63       5.607   1.679 -15.922  1.00 10.52           C
ATOM    219  CE1 PHE A  63       4.216  -0.008 -14.177  1.00  9.36           C
ATOM    220  CE2 PHE A  63       6.025   0.366 -15.681  1.00 10.81           C
ATOM    221  CZ  PHE A  63       5.360  -0.486 -14.823  1.00 10.33           C
ATOM    222  N   SER A  64       1.787   3.935 -12.838  1.00  6.84           N
ATOM    223  CA  SER A  64       1.358   4.473 -11.550  1.00  7.22           C
ATOM    224  C   SER A  64       1.618   3.521 -10.422  1.00  6.32           C
ATOM    225  O   SER A  64       1.583   2.304 -10.656  1.00  8.05           O
ATOM    226  CB  SER A  64      -0.161   4.743 -11.693  1.00 10.08           C
ATOM    227  OG  SER A  64      -0.689   5.261 -10.466  1.00 10.60           O
ATOM    228  N   GLY A  65       1.816   4.084  -9.248  1.00  7.60           N
ATOM    229  CA  GLY A  65       1.976   3.263  -8.056  1.00  8.66           C
ATOM    230  C   GLY A  65       0.917   3.633  -7.024  1.00  6.60           C
ATOM    231  O   GLY A  65       0.689   4.834  -6.827  1.00  7.87           O
ATOM    232  N   GLU A  66       0.388   2.698  -6.295  1.00  6.35           N
ATOM    233  CA  GLU A  66      -0.605   2.982  -5.279  1.00  5.92           C
ATOM    234  C   GLU A  66       0.066   3.371  -3.944  1.00  6.07           C
ATOM    235  O   GLU A  66       0.966   2.649  -3.488  1.00  7.01           O
ATOM    236  CB  GLU A  66      -1.466   1.730  -5.007  1.00  6.76           C
ATOM    237  CG  GLU A  66      -2.675   2.061  -4.171  1.00  7.07           C
ATOM    238  CD  GLU A  66      -3.901   2.523  -4.910  1.00  7.52           C
ATOM    239  OE1 GLU A  66      -3.909   2.627  -6.174  1.00  8.26           O
ATOM    240  OE2 GLU A  66      -4.928   2.808  -4.217  1.00  8.39           O
ATOM    241  N   VAL A  67      -0.416   4.479  -3.382  1.00  6.20           N
ATOM    242  CA  VAL A  67       0.032   5.023  -2.083  1.00  6.47           C
ATOM    243  C   VAL A  67      -1.200   5.527  -1.351  1.00  6.45           C
ATOM    244  O   VAL A  67      -1.998   6.213  -1.971  1.00  7.51           O
ATOM    245  CB  VAL A  67       1.020   6.179  -2.266  1.00  7.55           C
ATOM    246  CG1 VAL A  67       1.406   6.794  -0.907  1.00  9.61           C
ATOM    247  CG2 VAL A  67       2.259   5.740  -3.045  1.00  8.41           C
ATOM    248  N   HIS A  68      -1.331   5.208  -0.075  1.00  6.37           N
ATOM    249  CA  HIS A  68      -2.538   5.640   0.658  1.00  6.85           C
ATOM    250  C   HIS A  68      -2.120   6.655   1.692  1.00  6.42           C
ATOM    251  O   HIS A  68      -1.431   6.315   2.639  1.00  8.01           O
ATOM    252  CB  HIS A  68      -3.208   4.471   1.356  1.00  7.18           C
ATOM    253  CG  HIS A  68      -3.753   3.485   0.343  1.00  6.30           C
ATOM    254  ND1 HIS A  68      -4.146   2.240   0.668  1.00  6.94           N
ATOM    255  CD2 HIS A  68      -3.963   3.687  -0.993  1.00  6.42           C
ATOM    256  CE1 HIS A  68      -4.574   1.657  -0.473  1.00  6.28           C
ATOM    257  NE2 HIS A  68      -4.467   2.504  -1.487  1.00  6.68           N
ATOM    258  N   PRO A  69      -2.472   7.933   1.519  1.00  7.59           N
ATOM    259  CA  PRO A  69      -1.942   8.985   2.411  1.00  7.99           C
ATOM    260  C   PRO A  69      -2.275   8.706   3.861  1.00  7.29           C
ATOM    261  O   PRO A  69      -1.473   9.026   4.748  1.00  8.60           O
ATOM    262  CB  PRO A  69      -2.588  10.272   1.901  1.00 10.82           C
ATOM    263  CG  PRO A  69      -3.656   9.877   0.961  1.00 17.24           C
ATOM    264  CD  PRO A  69      -3.304   8.493   0.429  1.00 10.97           C
ATOM    265  N   PHE A  70      -3.449   8.124   4.128  1.00  6.87           N
ATOM    266  CA  PHE A  70      -3.812   7.904   5.524  1.00  7.95           C
ATOM    267  C   PHE A  70      -3.037   6.792   6.196  1.00  6.57           C
ATOM    268  O   PHE A  70      -3.155   6.662   7.424  1.00  8.91           O
ATOM    269  CB  PHE A  70      -5.340   7.637   5.592  1.00  8.62           C
ATOM    270  CG  PHE A  70      -5.787   6.497   4.700  1.00  8.04           C
ATOM    271  CD1 PHE A  70      -5.716   5.182   5.154  1.00  8.27           C
ATOM    272  CD2 PHE A  70      -6.281   6.778   3.412  1.00  8.85           C
ATOM    273  CE1 PHE A  70      -6.095   4.105   4.350  1.00  8.51           C
ATOM    274  CE2 PHE A  70      -6.629   5.689   2.617  1.00  9.07           C
ATOM    275  CZ  PHE A  70      -6.532   4.376   3.052  1.00  8.54           C
ATOM    276  N   ARG A  71      -2.263   6.019   5.442  1.00  6.52           N
ATOM    277  CA  ARG A  71      -1.422   4.959   6.034  1.00  7.46           C
ATOM    278  C   ARG A  71       0.002   5.444   6.350  1.00  7.47           C
ATOM    279  O   ARG A  71       0.818   4.665   6.836  1.00  8.08           O
ATOM    280  CB  ARG A  71      -1.374   3.768   5.097  1.00  7.43           C
ATOM    281  CG  ARG A  71      -2.669   2.921   5.309  1.00  7.99           C
ATOM    282  CD  ARG A  71      -2.825   1.845   4.254  1.00  7.61           C
ATOM    283  NE  ARG A  71      -3.647   0.721   4.738  1.00  6.83           N
ATOM    284  CZ  ARG A  71      -4.574   0.094   4.038  1.00  6.10           C
ATOM    285  NH1 ARG A  71      -4.977   0.466   2.824  1.00  6.42           N
ATOM    286  NH2 ARG A  71      -5.126  -0.949   4.650  1.00  6.30           N
ATOM    287  N   LEU A  72       0.258   6.750   6.185  1.00  7.37           N
ATOM    288  CA  LEU A  72       1.549   7.364   6.509  1.00  7.93           C
ATOM    289  C   LEU A  72       1.246   8.758   7.050  1.00  7.41           C
ATOM    290  O   LEU A  72       1.231   9.727   6.264  1.00  8.55           O
ATOM    291  CB  LEU A  72       2.476   7.412   5.273  1.00  7.68           C
ATOM    292  CG  LEU A  72       3.850   8.040   5.559  1.00  9.25           C
ATOM    293  CD1 LEU A  72       4.595   7.338   6.656  1.00 12.82           C
ATOM    294  CD2 LEU A  72       4.674   8.030   4.270  1.00 11.41           C
ATOM    295  N   PRO A  73       0.942   8.870   8.338  1.00  7.48           N
ATOM    296  CA  PRO A  73       0.488  10.157   8.909  1.00  7.99           C
ATOM    297  C   PRO A  73       1.658  11.052   9.252  1.00  9.08           C
ATOM    298  O   PRO A  73       1.724  11.630  10.358  1.00 10.94           O
ATOM    299  CB  PRO A  73      -0.285   9.694  10.147  1.00 10.39           C
ATOM    300  CG  PRO A  73       0.495   8.472  10.618  1.00  9.54           C
ATOM    301  CD  PRO A  73       0.905   7.777   9.314  1.00  8.19           C
ATOM    302  N   VAL A  74       2.557  11.204   8.289  1.00  8.30           N
ATOM    303  CA  VAL A  74       3.748  12.080   8.465  1.00  8.46           C
ATOM    304  C   VAL A  74       3.848  12.887   7.189  1.00  7.52           C
ATOM    305  O   VAL A  74       4.418  12.412   6.178  1.00  8.23           O
ATOM    306  CB  VAL A  74       5.021  11.284   8.663  1.00  8.31           C
ATOM    307  CG1 VAL A  74       6.241  12.221   8.833  1.00  9.29           C
ATOM    308  CG2 VAL A  74       4.923  10.366   9.892  1.00 10.78           C
ATOM    309  N   PRO A  75       3.264  14.075   7.185  1.00  8.03           N
ATOM    310  CA  PRO A  75       3.169  14.845   5.951  1.00  9.80           C
ATOM    311  C   PRO A  75       4.497  15.066   5.247  1.00  9.07           C
ATOM    312  O   PRO A  75       4.540  15.030   3.990  1.00 10.03           O
ATOM    313  CB  PRO A  75       2.575  16.186   6.420  1.00 12.29           C
ATOM    314  CG  PRO A  75       1.815  15.868   7.653  1.00 12.62           C
ATOM    315  CD  PRO A  75       2.515  14.697   8.303  1.00 10.08           C
ATOM    316  N   SER A  76       5.555  15.277   6.030  1.00  8.79           N
ATOM    317  CA  SER A  76       6.854  15.554   5.369  1.00 10.24           C
ATOM    318  C   SER A  76       7.536  14.325   4.779  1.00  9.77           C
ATOM    319  O   SER A  76       8.595  14.454   4.132  1.00 13.12           O
ATOM    320  CB  SER A  76       7.769  16.310   6.363  1.00 14.15           C
ATOM    321  OG  SER A  76       7.918  15.506   7.525  1.00 14.06           O
ATOM    322  N   LEU A  77       6.949  13.117   4.943  1.00  8.76           N
ATOM    323  CA  LEU A  77       7.489  11.936   4.273  1.00  8.55           C
ATOM    324  C   LEU A  77       6.786  11.613   2.964  1.00  8.15           C
ATOM    325  O   LEU A  77       7.277  10.743   2.238  1.00  8.40           O
ATOM    326  CB  LEU A  77       7.378  10.709   5.214  1.00  8.98           C
ATOM    327  CG  LEU A  77       8.514  10.690   6.255  1.00  9.01           C
ATOM    328  CD1 LEU A  77       8.242   9.533   7.220  1.00 10.09           C
ATOM    329  CD2 LEU A  77       9.890  10.545   5.595  1.00 10.72           C
ATOM    330  N   TYR A  78       5.689  12.290   2.614  1.00  8.51           N
ATOM    331  CA  TYR A  78       5.133  11.972   1.291  1.00  7.92           C
ATOM    332  C   TYR A  78       6.120  12.215   0.183  1.00  7.28           C
ATOM    333  O   TYR A  78       6.198  11.410  -0.761  1.00  8.08           O
ATOM    334  CB  TYR A  78       3.874  12.807   1.051  1.00  8.02           C
ATOM    335  CG  TYR A  78       2.723  12.472   1.980  1.00  8.20           C
ATOM    336  CD1 TYR A  78       2.455  11.139   2.323  1.00  8.73           C
ATOM    337  CD2 TYR A  78       1.937  13.500   2.492  1.00  8.42           C
ATOM    338  CE1 TYR A  78       1.393  10.841   3.194  1.00  8.40           C
ATOM    339  CE2 TYR A  78       0.859  13.206   3.356  1.00  8.61           C
ATOM    340  CZ  TYR A  78       0.613  11.886   3.687  1.00  9.60           C
ATOM    341  OH  TYR A  78      -0.460  11.564   4.532  1.00  8.65           O
ATOM    342  N   LEU A  79       6.936  13.258   0.267  1.00  7.88           N
ATOM    343  CA  LEU A  79       7.896  13.526  -0.795  1.00  7.69           C
ATOM    344  C   LEU A  79       8.934  12.426  -0.867  1.00  7.66           C
ATOM    345  O   LEU A  79       9.437  12.107  -1.954  1.00  8.74           O
ATOM    346  CB  LEU A  79       8.588  14.883  -0.582  1.00  9.63           C
ATOM    347  CG  LEU A  79       9.475  15.348  -1.726  1.00  9.78           C
ATOM    348  CD1 LEU A  79       8.773  15.490  -3.086  1.00 12.85           C
ATOM    349  CD2 LEU A  79      10.157  16.665  -1.331  1.00 13.51           C
ATOM    350  N   ASP A  80       9.309  11.843   0.268  1.00  7.79           N
ATOM    351  CA  ASP A  80      10.219  10.684   0.228  1.00  7.65           C
ATOM    352  C   ASP A  80       9.640   9.575  -0.596  1.00  7.07           C
ATOM    353  O   ASP A  80      10.323   9.021  -1.489  1.00  8.42           O
ATOM    354  CB  ASP A  80      10.492  10.233   1.674  1.00  8.75           C
ATOM    355  CG  ASP A  80      11.469   9.074   1.679  1.00  9.37           C
ATOM    356  OD1 ASP A  80      12.539   9.165   1.017  1.00 14.47           O
ATOM    357  OD2 ASP A  80      11.211   8.054   2.360  1.00 12.96           O
ATOM    358  N   VAL A  81       8.388   9.211  -0.341  1.00  7.41           N
ATOM    359  CA AVAL A  81       7.849   8.100  -1.139  0.50  9.08           C
ATOM    360  CA BVAL A  81       7.738   8.153  -1.113  0.50  6.09           C
ATOM    361  C   VAL A  81       7.673   8.565  -2.564  1.00  6.62           C
ATOM    362  O   VAL A  81       7.946   7.747  -3.496  1.00  7.97           O
ATOM    363  CB AVAL A  81       6.596   7.624  -0.407  0.50 12.27           C
ATOM    364  CB BVAL A  81       6.361   7.820  -0.517  0.50  5.39           C
ATOM    365  CG1AVAL A  81       6.954   6.681   0.736  0.50 26.75           C
ATOM    366  CG1BVAL A  81       5.669   6.750  -1.367  0.50  4.05           C
ATOM    367  CG2AVAL A  81       5.853   8.803   0.181  0.50 31.23           C
ATOM    368  CG2BVAL A  81       6.533   7.327   0.918  0.50  4.71           C
ATOM    369  N   PHE A  82       7.264   9.777  -2.868  1.00  7.18           N
ATOM    370  CA APHE A  82       7.138  10.197  -4.270  0.50  7.30           C
ATOM    371  CA BPHE A  82       7.133  10.148  -4.286  0.50  7.30           C
ATOM    372  C   PHE A  82       8.479  10.203  -4.972  1.00  7.58           C
ATOM    373  O   PHE A  82       8.542   9.845  -6.154  1.00  7.81           O
ATOM    374  CB APHE A  82       6.503  11.583  -4.379  0.50  7.36           C
ATOM    375  CB BPHE A  82       6.388  11.480  -4.408  0.50  7.07           C
ATOM    376  CG APHE A  82       5.004  11.671  -4.221  0.50  7.93           C
ATOM    377  CG BPHE A  82       4.930  11.432  -3.986  0.50  8.04           C
ATOM    378  CD1APHE A  82       4.449  12.360  -3.157  0.50  7.20           C
ATOM    379  CD1BPHE A  82       4.268  10.255  -3.713  0.50  8.92           C
ATOM    380  CD2APHE A  82       4.131  11.098  -5.109  0.50  8.03           C
ATOM    381  CD2BPHE A  82       4.255  12.641  -3.867  0.50  7.72           C
ATOM    382  CE1APHE A  82       3.063  12.459  -3.018  0.50  9.56           C
ATOM    383  CE1BPHE A  82       2.936  10.236  -3.338  0.50 10.78           C
ATOM    384  CE2APHE A  82       2.754  11.188  -4.990  0.50  9.25           C
ATOM    385  CE2BPHE A  82       2.904  12.638  -3.527  0.50  8.57           C
ATOM    386  CZ APHE A  82       2.199  11.888  -3.944  0.50  8.19           C
ATOM    387  CZ BPHE A  82       2.260  11.446  -3.282  0.50 11.39           C
ATOM    388  N   HIS A  83       9.565  10.591  -4.314  1.00  7.86           N
ATOM    389  CA  HIS A  83      10.860  10.524  -4.954  1.00  7.47           C
ATOM    390  C   HIS A  83      11.213   9.087  -5.359  1.00  6.47           C
ATOM    391  O   HIS A  83      11.800   8.820  -6.385  1.00  7.79           O
ATOM    392  CB  HIS A  83      11.956  10.946  -3.951  1.00 10.18           C
ATOM    393  CG  HIS A  83      12.164  12.384  -3.751  1.00 10.01           C
ATOM    394  ND1 HIS A  83      12.795  12.913  -2.648  1.00 11.29           N
ATOM    395  CD2 HIS A  83      11.883  13.392  -4.611  1.00 11.40           C
ATOM    396  CE1 HIS A  83      12.873  14.223  -2.801  1.00 11.43           C
ATOM    397  NE2 HIS A  83      12.314  14.545  -3.990  1.00 12.05           N
ATOM    398  N   LYS A  84      10.859   8.142  -4.462  1.00  6.83           N
ATOM    399  CA  LYS A  84      11.185   6.725  -4.696  1.00  6.92           C
ATOM    400  C   LYS A  84      10.314   6.192  -5.837  1.00  6.90           C
ATOM    401  O   LYS A  84      10.790   5.352  -6.625  1.00  8.25           O
ATOM    402  CB  LYS A  84      10.983   5.961  -3.392  1.00  6.98           C
ATOM    403  CG  LYS A  84      12.104   6.271  -2.410  1.00  7.59           C
ATOM    404  CD  LYS A  84      11.827   5.866  -0.970  1.00  7.58           C
ATOM    405  CE  LYS A  84      13.110   6.171  -0.170  1.00  8.71           C
ATOM    406  NZ  LYS A  84      12.924   5.997   1.265  1.00  8.99           N
ATOM    407  N   ILE A  85       9.080   6.649  -5.971  1.00  7.15           N
ATOM    408  CA  ILE A  85       8.239   6.189  -7.100  1.00  7.28           C
ATOM    409  C   ILE A  85       8.648   6.870  -8.391  1.00  6.66           C
ATOM    410  O   ILE A  85       8.750   6.217  -9.433  1.00  7.51           O
ATOM    411  CB  ILE A  85       6.779   6.456  -6.730  1.00  7.90           C
ATOM    412  CG1 ILE A  85       6.419   5.495  -5.577  1.00  8.64           C
ATOM    413  CG2 ILE A  85       5.873   6.295  -7.951  1.00  9.27           C
ATOM    414  CD1 ILE A  85       5.019   5.663  -5.045  1.00 10.46           C
ATOM    415  N   LYS A  86       8.930   8.163  -8.360  1.00  6.68           N
ATOM    416  CA  LYS A  86       9.395   8.862  -9.572  1.00  6.95           C
ATOM    417  C   LYS A  86      10.670   8.208 -10.107  1.00  7.26           C
ATOM    418  O   LYS A  86      10.866   8.095 -11.310  1.00  7.66           O
ATOM    419  CB  LYS A  86       9.628  10.333  -9.226  1.00  7.72           C
ATOM    420  CG  LYS A  86      10.086  11.181 -10.375  1.00  9.44           C
ATOM    421  CD  LYS A  86       8.960  11.571 -11.319  1.00 11.11           C
ATOM    422  CE  LYS A  86       9.524  12.597 -12.334  1.00 12.46           C
ATOM    423  NZ  LYS A  86       8.417  12.970 -13.254  1.00 12.81           N
ATOM    424  N   ALA A  87      11.556   7.780  -9.195  1.00  6.86           N
ATOM    425  CA  ALA A  87      12.801   7.196  -9.668  1.00  7.06           C
ATOM    426  C   ALA A  87      12.583   5.864 -10.367  1.00  6.44           C
ATOM    427  O   ALA A  87      13.479   5.403 -11.112  1.00  7.92           O
ATOM    428  CB  ALA A  87      13.747   7.037  -8.463  1.00  7.96           C
ATOM    429  N   LEU A  88      11.475   5.164 -10.174  1.00  7.15           N
ATOM    430  CA  LEU A  88      11.147   3.960 -10.925  1.00  6.95           C
ATOM    431  C   LEU A  88      10.874   4.263 -12.409  1.00  7.30           C
ATOM    432  O   LEU A  88      10.776   3.360 -13.226  1.00  8.90           O
ATOM    433  CB  LEU A  88       9.867   3.307 -10.389  1.00  7.32           C
ATOM    434  CG  LEU A  88       9.932   2.753  -8.979  1.00  6.93           C
ATOM    435  CD1 LEU A  88       8.542   2.376  -8.487  1.00  8.81           C
ATOM    436  CD2 LEU A  88      10.830   1.501  -8.964  1.00  9.89           C
ATOM    437  N   GLY A  89      10.675   5.529 -12.762  1.00  7.39           N
ATOM    438  CA  GLY A  89      10.217   5.885 -14.085  1.00  8.26           C
ATOM    439  C   GLY A  89       8.711   6.053 -14.119  1.00  7.17           C
ATOM    440  O   GLY A  89       8.147   6.265 -15.198  1.00  9.16           O
ATOM    441  N   PHE A  90       8.060   5.946 -12.950  1.00  7.54           N
ATOM    442  CA  PHE A  90       6.588   6.164 -12.924  1.00  6.65           C
ATOM    443  C   PHE A  90       6.270   7.653 -13.076  1.00  6.99           C
ATOM    444  O   PHE A  90       7.103   8.493 -12.738  1.00  8.39           O
ATOM    445  CB  PHE A  90       6.051   5.687 -11.594  1.00  7.67           C
ATOM    446  CG  PHE A  90       5.935   4.147 -11.480  1.00  7.15           C
ATOM    447  CD1 PHE A  90       6.633   3.269 -12.314  1.00  9.16           C
ATOM    448  CD2 PHE A  90       5.094   3.647 -10.489  1.00  9.23           C
ATOM    449  CE1 PHE A  90       6.463   1.903 -12.129  1.00 10.44           C
ATOM    450  CE2 PHE A  90       4.900   2.247 -10.311  1.00  8.84           C
ATOM    451  CZ  PHE A  90       5.616   1.381 -11.149  1.00 10.19           C
ATOM    452  N   ASN A  91       5.034   7.923 -13.545  1.00  7.26           N
ATOM    453  CA  ASN A  91       4.621   9.332 -13.679  1.00  7.25           C
ATOM    454  C   ASN A  91       3.423   9.652 -12.821  1.00  6.28           C
ATOM    455  O   ASN A  91       3.043  10.840 -12.742  1.00  7.40           O
ATOM    456  CB  ASN A  91       4.335   9.712 -15.138  1.00  7.45           C
ATOM    457  CG  ASN A  91       3.523   8.644 -15.842  1.00  6.64           C
ATOM    458  OD1 ASN A  91       2.642   8.012 -15.274  1.00  7.52           O
ATOM    459  ND2 ASN A  91       3.886   8.422 -17.107  1.00  8.51           N
ATOM    460  N   THR A  92       2.864   8.651 -12.126  1.00  7.25           N
ATOM    461  CA  THR A  92       1.560   8.797 -11.465  1.00  6.20           C
ATOM    462  C   THR A  92       1.545   8.013 -10.169  1.00  6.12           C
ATOM    463  O   THR A  92       2.240   7.005 -10.026  1.00  6.71           O
ATOM    464  CB  THR A  92       0.473   8.324 -12.428  1.00  7.70           C
ATOM    465  OG1 THR A  92       0.522   9.066 -13.657  1.00  9.08           O
ATOM    466  CG2 THR A  92      -0.936   8.460 -11.872  1.00  9.14           C
ATOM    467  N   VAL A  93       0.738   8.498  -9.255  1.00  6.01           N
ATOM    468  CA  VAL A  93       0.376   7.773  -8.043  1.00  6.10           C
ATOM    469  C   VAL A  93      -1.154   7.731  -7.989  1.00  6.10           C
ATOM    470  O   VAL A  93      -1.824   8.726  -8.268  1.00  7.30           O
ATOM    471  CB  VAL A  93       0.987   8.451  -6.800  1.00  7.02           C
ATOM    472  CG1 VAL A  93       0.270   8.080  -5.499  1.00  8.01           C
ATOM    473  CG2 VAL A  93       2.470   8.009  -6.745  1.00  8.54           C
ATOM    474  N   SER A  94      -1.640   6.564  -7.567  1.00  6.39           N
ATOM    475  CA  SER A  94      -3.057   6.365  -7.293  1.00  6.48           C
ATOM    476  C   SER A  94      -3.287   6.280  -5.801  1.00  5.98           C
ATOM    477  O   SER A  94      -2.508   5.629  -5.124  1.00  7.41           O
ATOM    478  CB  SER A  94      -3.445   5.041  -7.982  1.00  7.80           C
ATOM    479  OG  SER A  94      -4.773   4.654  -7.645  1.00  8.69           O
ATOM    480  N   PHE A  95      -4.345   6.957  -5.308  1.00  6.60           N
ATOM    481  CA  PHE A  95      -4.544   6.964  -3.865  1.00  6.39           C
ATOM    482  C   PHE A  95      -6.012   6.832  -3.524  1.00  6.10           C
ATOM    483  O   PHE A  95      -6.879   7.364  -4.219  1.00  7.24           O
ATOM    484  CB  PHE A  95      -3.989   8.227  -3.228  1.00  7.46           C
ATOM    485  CG  PHE A  95      -4.712   9.525  -3.583  1.00  6.54           C
ATOM    486  CD1 PHE A  95      -4.471  10.211  -4.780  1.00  7.55           C
ATOM    487  CD2 PHE A  95      -5.662  10.044  -2.695  1.00  8.01           C
ATOM    488  CE1 PHE A  95      -5.149  11.410  -5.056  1.00  7.29           C
ATOM    489  CE2 PHE A  95      -6.314  11.248  -2.975  1.00  8.78           C
ATOM    490  CZ  PHE A  95      -6.057  11.924  -4.152  1.00  8.68           C
ATOM    491  N   TYR A  96      -6.269   6.163  -2.403  1.00  6.78           N
ATOM    492  CA  TYR A  96      -7.587   6.143  -1.790  1.00  6.35           C
ATOM    493  C   TYR A  96      -7.680   7.279  -0.779  1.00  5.72           C
ATOM    494  O   TYR A  96      -6.649   7.722  -0.218  1.00  6.90           O
ATOM    495  CB  TYR A  96      -7.824   4.815  -1.062  1.00  7.27           C
ATOM    496  CG  TYR A  96      -8.233   3.643  -1.929  1.00  6.31           C
ATOM    497  CD1 TYR A  96      -9.196   3.741  -2.957  1.00  6.39           C
ATOM    498  CD2 TYR A  96      -7.684   2.390  -1.616  1.00  7.40           C
ATOM    499  CE1 TYR A  96      -9.552   2.590  -3.689  1.00  6.64           C
ATOM    500  CE2 TYR A  96      -8.046   1.266  -2.342  1.00  7.11           C
ATOM    501  CZ  TYR A  96      -8.974   1.382  -3.366  1.00  6.71           C
ATOM    502  OH  TYR A  96      -9.279   0.242  -4.061  1.00  7.69           O
ATOM    503  N   VAL A  97      -8.929   7.642  -0.479  1.00  6.22           N
ATOM    504  CA  VAL A  97      -9.253   8.437   0.718  1.00  7.02           C
ATOM    505  C   VAL A  97     -10.172   7.590   1.573  1.00  6.52           C
ATOM    506  O   VAL A  97     -11.086   6.941   1.007  1.00  7.47           O
ATOM    507  CB  VAL A  97      -9.926   9.768   0.368  1.00  7.98           C
ATOM    508  CG1 VAL A  97     -10.161  10.557   1.654  1.00  8.13           C
ATOM    509  CG2 VAL A  97      -9.129  10.550  -0.657  1.00  8.51           C
ATOM    510  N   ASP A  98      -9.943   7.538   2.887  1.00  7.15           N
ATOM    511  CA  ASP A  98     -10.732   6.703   3.790  1.00  7.28           C
ATOM    512  C   ASP A  98     -11.754   7.559   4.512  1.00  6.54           C
ATOM    513  O   ASP A  98     -11.425   8.318   5.451  1.00  7.30           O
ATOM    514  CB  ASP A  98      -9.750   6.021   4.763  1.00  7.51           C
ATOM    515  CG  ASP A  98     -10.424   5.069   5.693  1.00  7.13           C
ATOM    516  OD1 ASP A  98     -11.659   4.922   5.735  1.00  8.93           O
ATOM    517  OD2 ASP A  98      -9.659   4.374   6.472  1.00  9.31           O
ATOM    518  N   TRP A  99     -13.017   7.423   4.098  1.00  6.72           N
ATOM    519  CA  TRP A  99     -14.118   8.229   4.648  1.00  6.56           C
ATOM    520  C   TRP A  99     -14.182   8.072   6.165  1.00  6.41           C
ATOM    521  O   TRP A  99     -14.427   9.066   6.878  1.00  7.28           O
ATOM    522  CB  TRP A  99     -15.402   7.727   3.944  1.00  7.46           C
ATOM    523  CG  TRP A  99     -16.693   8.313   4.402  1.00  6.49           C
ATOM    524  CD1 TRP A  99     -16.956   9.425   5.202  1.00  6.98           C
ATOM    525  CD2 TRP A  99     -17.984   7.777   4.056  1.00  6.72           C
ATOM    526  NE1 TRP A  99     -18.306   9.581   5.353  1.00  7.06           N
ATOM    527  CE2 TRP A  99     -18.965   8.587   4.665  1.00  7.24           C
ATOM    528  CE3 TRP A  99     -18.394   6.689   3.293  1.00  6.77           C
ATOM    529  CZ2 TRP A  99     -20.323   8.342   4.531  1.00  7.73           C
ATOM    530  CZ3 TRP A  99     -19.735   6.431   3.150  1.00  7.58           C
ATOM    531  CH2 TRP A  99     -20.685   7.260   3.774  1.00  8.59           C
ATOM    532  N   ALA A 100     -13.999   6.872   6.684  1.00  6.88           N
ATOM    533  CA  ALA A 100     -14.157   6.603   8.122  1.00  7.71           C
ATOM    534  C   ALA A 100     -13.225   7.495   8.960  1.00  8.27           C
ATOM    535  O   ALA A 100     -13.543   7.758  10.119  1.00 10.19           O
ATOM    536  CB  ALA A 100     -13.855   5.137   8.426  1.00  9.04           C
ATOM    537  N   LEU A 101     -12.089   7.945   8.386  1.00  6.76           N
ATOM    538  CA  LEU A 101     -11.196   8.853   9.159  1.00  7.40           C
ATOM    539  C   LEU A 101     -11.607  10.307   9.081  1.00  7.68           C
ATOM    540  O   LEU A 101     -11.170  11.069   9.956  1.00  8.85           O
ATOM    541  CB  LEU A 101      -9.758   8.683   8.623  1.00  8.36           C
ATOM    542  CG  LEU A 101      -9.145   7.288   8.944  1.00  8.45           C
ATOM    543  CD1 LEU A 101      -7.830   7.159   8.171  1.00 10.74           C
ATOM    544  CD2 LEU A 101      -8.933   7.140  10.431  1.00 11.29           C
ATOM    545  N   LEU A 102     -12.382  10.660   8.031  1.00  7.37           N
ATOM    546  CA  LEU A 102     -12.687  12.078   7.799  1.00  7.73           C
ATOM    547  C   LEU A 102     -14.070  12.469   8.214  1.00  8.07           C
ATOM    548  O   LEU A 102     -14.364  13.676   8.266  1.00 10.76           O
ATOM    549  CB  LEU A 102     -12.521  12.372   6.294  1.00  7.60           C
ATOM    550  CG  LEU A 102     -11.160  11.973   5.732  1.00  7.94           C
ATOM    551  CD1 LEU A 102     -11.014  12.552   4.324  1.00  8.72           C
ATOM    552  CD2 LEU A 102      -9.998  12.463   6.595  1.00  9.52           C
ATOM    553  N   GLU A 103     -14.962  11.529   8.499  1.00  7.20           N
ATOM    554  CA  GLU A 103     -16.304  11.882   8.972  1.00  7.40           C
ATOM    555  C   GLU A 103     -16.693  10.920  10.086  1.00  7.67           C
ATOM    556  O   GLU A 103     -17.733  10.260  10.049  1.00  9.54           O
ATOM    557  CB  GLU A 103     -17.332  11.927   7.825  1.00  8.48           C
ATOM    558  CG  GLU A 103     -18.558  12.755   8.224  1.00  8.29           C
ATOM    559  CD  GLU A 103     -19.697  12.683   7.234  1.00  8.69           C
ATOM    560  OE1 GLU A 103     -19.663  11.889   6.310  1.00  9.27           O
ATOM    561  OE2 GLU A 103     -20.676  13.456   7.416  1.00 10.50           O
ATOM    562  N   GLY A 104     -15.796  10.853  11.094  1.00  8.40           N
ATOM    563  CA  GLY A 104     -16.084   9.963  12.225  1.00  9.24           C
ATOM    564  C   GLY A 104     -17.358  10.340  12.947  1.00  9.70           C
ATOM    565  O   GLY A 104     -18.038   9.467  13.486  1.00  9.36           O
ATOM    566  N   LYS A 105     -17.712  11.628  12.994  1.00 10.97           N
ATOM    567  CA  LYS A 105     -19.011  12.062  13.487  1.00 12.74           C
ATOM    568  C   LYS A 105     -19.913  12.427  12.321  1.00 11.23           C
ATOM    569  O   LYS A 105     -19.474  13.255  11.491  1.00  9.94           O
ATOM    570  CB  LYS A 105     -18.881  13.295  14.387  1.00 17.51           C
ATOM    571  CG  LYS A 105     -20.225  13.702  14.903  1.00 21.12           C
ATOM    572  CD  LYS A 105     -20.407  14.093  16.272  1.00 26.16           C
ATOM    573  CE  LYS A 105     -21.840  14.591  16.614  1.00 26.46           C
ATOM    574  NZ  LYS A 105     -21.695  15.750  17.544  1.00 43.17           N
ATOM    575  N   PRO A 106     -21.058  11.820  12.188  1.00 11.15           N
ATOM    576  CA  PRO A 106     -21.886  12.093  11.031  1.00 11.85           C
ATOM    577  C   PRO A 106     -22.181  13.586  10.938  1.00 10.30           C
ATOM    578  O   PRO A 106     -22.570  14.212  11.946  1.00 12.94           O
ATOM    579  CB  PRO A 106     -23.176  11.325  11.268  1.00 15.02           C
ATOM    580  CG  PRO A 106     -22.921  10.468  12.461  1.00 17.93           C
ATOM    581  CD  PRO A 106     -21.642  10.853  13.107  1.00 13.66           C
ATOM    582  N   GLY A 107     -21.991  14.174   9.759  1.00 10.29           N
ATOM    583  CA  GLY A 107     -22.247  15.577   9.553  1.00 11.85           C
ATOM    584  C   GLY A 107     -21.052  16.459   9.812  1.00 11.02           C
ATOM    585  O   GLY A 107     -21.138  17.683   9.583  1.00 15.83           O
ATOM    586  N   ARG A 108     -19.944  15.909  10.274  1.00 10.30           N
ATOM    587  CA  ARG A 108     -18.761  16.749  10.589  1.00 10.65           C
ATOM    588  C   ARG A 108     -17.559  16.251   9.837  1.00  9.13           C
ATOM    589  O   ARG A 108     -16.785  15.420  10.270  1.00 12.25           O
ATOM    590  CB  ARG A 108     -18.474  16.774  12.086  1.00 13.58           C
ATOM    591  CG  ARG A 108     -17.427  17.798  12.469  1.00 25.92           C
ATOM    592  CD  ARG A 108     -17.722  19.222  12.056  1.00 43.27           C
ATOM    593  NE  ARG A 108     -16.777  20.129  12.710  1.00 42.61           N
ATOM    594  CZ  ARG A 108     -15.663  20.666  12.244  1.00 53.47           C
ATOM    595  NH1 ARG A 108     -15.295  20.376  10.993  1.00 76.69           N
ATOM    596  NH2 ARG A 108     -14.935  21.478  13.009  1.00 45.95           N
ATOM    597  N   PHE A 109     -17.402  16.724   8.592  1.00  8.83           N
ATOM    598  CA  PHE A 109     -16.252  16.337   7.806  1.00  8.88           C
ATOM    599  C   PHE A 109     -15.058  17.090   8.366  1.00  9.50           C
ATOM    600  O   PHE A 109     -15.122  18.316   8.561  1.00 12.03           O
ATOM    601  CB  PHE A 109     -16.508  16.775   6.369  1.00 10.04           C
ATOM    602  CG  PHE A 109     -15.316  16.502   5.439  1.00  9.67           C
ATOM    603  CD1 PHE A 109     -15.215  15.244   4.807  1.00  9.57           C
ATOM    604  CD2 PHE A 109     -14.361  17.486   5.212  1.00  9.55           C
ATOM    605  CE1 PHE A 109     -14.143  14.964   3.971  1.00  9.23           C
ATOM    606  CE2 PHE A 109     -13.288  17.198   4.380  1.00  9.70           C
ATOM    607  CZ  PHE A 109     -13.205  15.955   3.755  1.00  9.43           C
ATOM    608  N   ARG A 110     -13.946  16.390   8.544  1.00  9.10           N
ATOM    609  CA  ARG A 110     -12.735  16.996   9.068  1.00 10.49           C
ATOM    610  C   ARG A 110     -11.539  16.389   8.336  1.00  8.94           C
ATOM    611  O   ARG A 110     -11.367  15.155   8.470  1.00 11.74           O
ATOM    612  CB  ARG A 110     -12.524  16.720  10.546  1.00 14.57           C
ATOM    613  CG  ARG A 110     -13.526  17.214  11.537  1.00 21.14           C
ATOM    614  CD  ARG A 110     -12.946  16.848  12.937  1.00 26.21           C
ATOM    615  NE  ARG A 110     -13.773  17.427  13.955  1.00 31.75           N
ATOM    616  CZ  ARG A 110     -13.487  18.608  14.515  1.00 45.19           C
ATOM    617  NH1 ARG A 110     -12.419  19.342  14.185  1.00 41.66           N
ATOM    618  NH2 ARG A 110     -14.332  19.033  15.454  1.00 61.37           N
ATOM    619  N   ALA A 111     -10.782  17.180   7.584  1.00 10.08           N
ATOM    620  CA  ALA A 111      -9.585  16.669   6.889  1.00 10.01           C
ATOM    621  C   ALA A 111      -8.454  17.666   7.151  1.00  9.30           C
ATOM    622  O   ALA A 111      -7.985  18.343   6.215  1.00 11.97           O
ATOM    623  CB  ALA A 111      -9.844  16.395   5.402  1.00 10.80           C
ATOM    624  N   ASP A 112      -8.077  17.739   8.435  1.00 11.07           N
ATOM    625  CA  ASP A 112      -7.079  18.681   8.862  1.00 12.26           C
ATOM    626  C   ASP A 112      -5.838  17.983   9.371  1.00 10.80           C
ATOM    627  O   ASP A 112      -5.930  16.801   9.684  1.00 10.56           O
ATOM    628  CB  ASP A 112      -7.658  19.545  10.011  1.00 13.86           C
ATOM    629  CG  ASP A 112      -8.920  20.264   9.528  1.00 15.40           C
ATOM    630  OD1 ASP A 112      -8.923  20.832   8.397  1.00 19.09           O
ATOM    631  OD2 ASP A 112      -9.914  20.269  10.293  1.00 22.19           O
ATOM    632  N   GLY A 113      -4.714  18.724   9.475  1.00 11.67           N
ATOM    633  CA  GLY A 113      -3.539  18.102  10.094  1.00 11.87           C
ATOM    634  C   GLY A 113      -3.092  16.877   9.331  1.00 10.57           C
ATOM    635  O   GLY A 113      -2.916  16.907   8.100  1.00 12.57           O
ATOM    636  N   ILE A 114      -2.884  15.771  10.038  1.00  9.71           N
ATOM    637  CA  ILE A 114      -2.384  14.554   9.367  1.00  8.88           C
ATOM    638  C   ILE A 114      -3.418  14.002   8.391  1.00  8.85           C
ATOM    639  O   ILE A 114      -3.056  13.110   7.607  1.00 10.92           O
ATOM    640  CB  ILE A 114      -1.938  13.489  10.372  1.00  9.50           C
ATOM    641  CG1 ILE A 114      -3.142  12.929  11.165  1.00 10.75           C
ATOM    642  CG2 ILE A 114      -0.853  14.030  11.274  1.00 12.50           C
ATOM    643  CD1 ILE A 114      -2.768  11.923  12.236  1.00 11.95           C
ATOM    644  N   PHE A 115      -4.671  14.468   8.449  1.00  8.17           N
ATOM    645  CA  PHE A 115      -5.720  13.991   7.535  1.00  8.65           C
ATOM    646  C   PHE A 115      -5.895  14.913   6.325  1.00  7.71           C
ATOM    647  O   PHE A 115      -6.673  14.583   5.444  1.00  9.79           O
ATOM    648  CB  PHE A 115      -7.044  13.867   8.268  1.00  8.38           C
ATOM    649  CG  PHE A 115      -6.885  12.839   9.393  1.00  8.46           C
ATOM    650  CD1 PHE A 115      -6.773  11.488   9.115  1.00  9.89           C
ATOM    651  CD2 PHE A 115      -6.835  13.228  10.731  1.00 10.36           C
ATOM    652  CE1 PHE A 115      -6.633  10.533  10.099  1.00 10.75           C
ATOM    653  CE2 PHE A 115      -6.663  12.274  11.747  1.00 11.69           C
ATOM    654  CZ  PHE A 115      -6.550  10.917  11.416  1.00 11.98           C
ATOM    655  N   SER A 116      -5.208  16.055   6.304  1.00  8.42           N
ATOM    656  CA  SER A 116      -5.268  16.888   5.098  1.00  8.32           C
ATOM    657  C   SER A 116      -4.572  16.238   3.923  1.00  8.39           C
ATOM    658  O   SER A 116      -3.464  15.678   4.039  1.00  9.91           O
ATOM    659  CB  SER A 116      -4.547  18.204   5.397  1.00 10.21           C
ATOM    660  OG  SER A 116      -4.522  19.038   4.234  1.00 10.44           O
ATOM    661  N   LEU A 117      -5.172  16.373   2.735  1.00  8.87           N
ATOM    662  CA  LEU A 117      -4.499  15.930   1.532  1.00  8.80           C
ATOM    663  C   LEU A 117      -3.565  16.967   0.963  1.00  7.96           C
ATOM    664  O   LEU A 117      -2.815  16.702   0.020  1.00  8.97           O
ATOM    665  CB  LEU A 117      -5.566  15.619   0.466  1.00  9.74           C
ATOM    666  CG  LEU A 117      -6.353  14.332   0.705  1.00 10.74           C
ATOM    667  CD1 LEU A 117      -7.432  14.140  -0.331  1.00 13.71           C
ATOM    668  CD2 LEU A 117      -5.406  13.123   0.690  1.00 16.63           C
ATOM    669  N   GLU A 118      -3.594  18.192   1.480  1.00  8.92           N
ATOM    670  CA AGLU A 118      -2.809  19.238   0.835  0.50 10.11           C
ATOM    671  CA BGLU A 118      -2.806  19.253   0.878  0.50  9.52           C
ATOM    672  C   GLU A 118      -1.314  18.921   0.820  1.00  9.86           C
ATOM    673  O   GLU A 118      -0.682  19.124  -0.234  1.00  9.60           O
ATOM    674  CB AGLU A 118      -3.112  20.598   1.473  0.50 10.03           C
ATOM    675  CB BGLU A 118      -3.013  20.598   1.587  0.50 11.72           C
ATOM    676  CG AGLU A 118      -4.574  20.981   1.341  0.50 13.28           C
ATOM    677  CG BGLU A 118      -2.419  21.746   0.801  0.50 11.27           C
ATOM    678  CD AGLU A 118      -5.215  20.795  -0.013  0.50 16.12           C
ATOM    679  CD BGLU A 118      -2.874  21.920  -0.633  0.50 14.20           C
ATOM    680  OE1AGLU A 118      -4.621  21.211  -1.027  0.50 18.42           O
ATOM    681  OE1BGLU A 118      -3.979  21.495  -1.036  0.50 14.09           O
ATOM    682  OE2AGLU A 118      -6.320  20.216  -0.066  0.50 12.61           O
ATOM    683  OE2BGLU A 118      -2.119  22.528  -1.425  0.50 17.51           O
ATOM    684  N   PRO A 119      -0.708  18.395   1.885  1.00  9.51           N
ATOM    685  CA  PRO A 119       0.725  18.045   1.747  1.00  9.82           C
ATOM    686  C   PRO A 119       0.999  16.933   0.757  1.00  8.35           C
ATOM    687  O   PRO A 119       2.072  16.836   0.178  1.00  9.90           O
ATOM    688  CB  PRO A 119       1.094  17.569   3.165  1.00 12.34           C
ATOM    689  CG  PRO A 119       0.092  18.294   4.059  1.00 12.15           C
ATOM    690  CD  PRO A 119      -1.194  18.143   3.260  1.00 11.12           C
ATOM    691  N   PHE A 120       0.032  16.052   0.548  1.00  8.57           N
ATOM    692  CA  PHE A 120       0.135  14.969  -0.407  1.00  8.40           C
ATOM    693  C   PHE A 120       0.115  15.587  -1.817  1.00  8.16           C
ATOM    694  O   PHE A 120       0.990  15.256  -2.640  1.00  8.50           O
ATOM    695  CB  PHE A 120      -1.000  13.980  -0.171  1.00  8.64           C
ATOM    696  CG  PHE A 120      -0.867  12.664  -0.923  1.00  8.04           C
ATOM    697  CD1 PHE A 120       0.008  11.724  -0.439  1.00  9.87           C
ATOM    698  CD2 PHE A 120      -1.648  12.368  -2.029  1.00 10.66           C
ATOM    699  CE1 PHE A 120       0.076  10.471  -1.012  1.00 13.15           C
ATOM    700  CE2 PHE A 120      -1.555  11.116  -2.645  1.00 10.77           C
ATOM    701  CZ  PHE A 120      -0.670  10.160  -2.146  1.00 13.70           C
ATOM    702  N   PHE A 121      -0.857  16.464  -2.097  1.00  7.81           N
ATOM    703  CA  PHE A 121      -0.869  17.153  -3.394  1.00  8.02           C
ATOM    704  C   PHE A 121       0.400  17.958  -3.652  1.00  7.75           C
ATOM    705  O   PHE A 121       0.941  17.947  -4.756  1.00  8.30           O
ATOM    706  CB  PHE A 121      -2.076  18.069  -3.489  1.00  8.39           C
ATOM    707  CG  PHE A 121      -3.450  17.410  -3.393  1.00  8.63           C
ATOM    708  CD1 PHE A 121      -3.694  16.135  -3.897  1.00 11.09           C
ATOM    709  CD2 PHE A 121      -4.505  18.087  -2.782  1.00  9.48           C
ATOM    710  CE1 PHE A 121      -4.933  15.529  -3.808  1.00 11.18           C
ATOM    711  CE2 PHE A 121      -5.782  17.479  -2.709  1.00 10.10           C
ATOM    712  CZ  PHE A 121      -5.981  16.208  -3.232  1.00 10.39           C
ATOM    713  N   GLU A 122       0.835  18.680  -2.599  1.00  8.69           N
ATOM    714  CA  GLU A 122       2.044  19.497  -2.750  1.00  9.78           C
ATOM    715  C   GLU A 122       3.262  18.651  -3.041  1.00  8.85           C
ATOM    716  O   GLU A 122       4.107  19.045  -3.887  1.00 10.25           O
ATOM    717  CB  GLU A 122       2.228  20.366  -1.491  1.00 12.05           C
ATOM    718  CG  GLU A 122       1.111  21.415  -1.402  1.00 20.97           C
ATOM    719  CD  GLU A 122       1.285  22.400  -0.274  1.00 41.03           C
ATOM    720  OE1 GLU A 122       2.322  22.282   0.426  1.00 74.04           O
ATOM    721  OE2 GLU A 122       0.405  23.284  -0.080  1.00 44.51           O
ATOM    722  N   ALA A 123       3.360  17.512  -2.357  1.00  8.79           N
ATOM    723  CA  ALA A 123       4.508  16.651  -2.613  1.00  9.04           C
ATOM    724  C   ALA A 123       4.452  16.088  -4.037  1.00  8.15           C
ATOM    725  O   ALA A 123       5.477  15.912  -4.671  1.00  8.83           O
ATOM    726  CB  ALA A 123       4.564  15.498  -1.616  1.00 10.91           C
ATOM    727  N   ALA A 124       3.258  15.778  -4.537  1.00  8.01           N
ATOM    728  CA  ALA A 124       3.142  15.272  -5.912  1.00  7.81           C
ATOM    729  C   ALA A 124       3.660  16.319  -6.888  1.00  7.33           C
ATOM    730  O   ALA A 124       4.457  16.039  -7.787  1.00  8.35           O
ATOM    731  CB  ALA A 124       1.684  14.912  -6.247  1.00  8.63           C
ATOM    732  N   THR A 125       3.193  17.558  -6.677  1.00  7.95           N
ATOM    733  CA  THR A 125       3.691  18.656  -7.567  1.00  8.33           C
ATOM    734  C   THR A 125       5.205  18.796  -7.445  1.00  8.02           C
ATOM    735  O   THR A 125       5.873  18.944  -8.474  1.00  9.11           O
ATOM    736  CB  THR A 125       2.996  19.966  -7.199  1.00  8.34           C
ATOM    737  OG1 THR A 125       1.603  19.827  -7.481  1.00  9.89           O
ATOM    738  CG2 THR A 125       3.589  21.154  -7.975  1.00 10.69           C
ATOM    739  N   LYS A 126       5.741  18.734  -6.237  1.00  8.62           N
ATOM    740  CA  LYS A 126       7.185  18.909  -6.058  1.00  9.26           C
ATOM    741  C   LYS A 126       8.002  17.775  -6.676  1.00  8.64           C
ATOM    742  O   LYS A 126       9.120  18.036  -7.109  1.00 10.12           O
ATOM    743  CB  LYS A 126       7.477  19.016  -4.544  1.00 11.94           C
ATOM    744  CG  LYS A 126       8.903  19.506  -4.264  1.00 23.41           C
ATOM    745  CD  LYS A 126       9.064  20.023  -2.820  1.00 26.34           C
ATOM    746  CE  LYS A 126      10.499  20.513  -2.622  1.00 32.47           C
ATOM    747  NZ  LYS A 126      11.515  19.792  -3.472  1.00 52.80           N
ATOM    748  N   ALA A 127       7.420  16.578  -6.707  1.00  7.74           N
ATOM    749  CA  ALA A 127       8.116  15.416  -7.262  1.00  8.63           C
ATOM    750  C   ALA A 127       7.909  15.310  -8.745  1.00  8.73           C
ATOM    751  O   ALA A 127       8.590  14.526  -9.396  1.00 10.60           O
ATOM    752  CB  ALA A 127       7.626  14.135  -6.613  1.00 10.53           C
ATOM    753  N   GLY A 128       6.940  16.020  -9.314  1.00  7.91           N
ATOM    754  CA  GLY A 128       6.599  15.867 -10.705  1.00  8.66           C
ATOM    755  C   GLY A 128       5.798  14.593 -10.968  1.00  7.66           C
ATOM    756  O   GLY A 128       6.053  13.931 -11.980  1.00  9.05           O
ATOM    757  N   ILE A 129       4.838  14.303 -10.135  1.00  7.81           N
ATOM    758  CA  ILE A 129       3.956  13.132 -10.218  1.00  8.55           C
ATOM    759  C   ILE A 129       2.530  13.596 -10.370  1.00  6.98           C
ATOM    760  O   ILE A 129       2.106  14.552  -9.693  1.00  7.86           O
ATOM    761  CB  ILE A 129       4.150  12.283  -8.922  1.00 10.42           C
ATOM    762  CG1 ILE A 129       5.530  11.626  -8.948  1.00 12.14           C
ATOM    763  CG2 ILE A 129       2.995  11.301  -8.650  1.00 12.96           C
ATOM    764  CD1 ILE A 129       5.648  10.528  -9.982  1.00 15.08           C
ATOM    765  N   TYR A 130       1.786  12.938 -11.266  1.00  6.63           N
ATOM    766  CA  TYR A 130       0.346  13.181 -11.395  1.00  6.79           C
ATOM    767  C   TYR A 130      -0.404  12.180 -10.504  1.00  6.19           C
ATOM    768  O   TYR A 130       0.182  11.194 -10.034  1.00  7.48           O
ATOM    769  CB  TYR A 130      -0.087  13.061 -12.847  1.00  8.07           C
ATOM    770  CG  TYR A 130       0.457  14.168 -13.714  1.00  7.23           C
ATOM    771  CD1 TYR A 130       0.058  15.478 -13.461  1.00  7.90           C
ATOM    772  CD2 TYR A 130       1.311  13.920 -14.773  1.00  9.17           C
ATOM    773  CE1 TYR A 130       0.518  16.562 -14.256  1.00  9.31           C
ATOM    774  CE2 TYR A 130       1.761  14.972 -15.559  1.00 10.60           C
ATOM    775  CZ  TYR A 130       1.357  16.252 -15.299  1.00 10.17           C
ATOM    776  OH  TYR A 130       1.859  17.304 -16.092  1.00 13.60           O
ATOM    777  N   LEU A 131      -1.703  12.448 -10.271  1.00  6.69           N
ATOM    778  CA  LEU A 131      -2.462  11.608  -9.354  1.00  6.35           C
ATOM    779  C   LEU A 131      -3.781  11.130  -9.947  1.00  6.41           C
ATOM    780  O   LEU A 131      -4.503  11.887 -10.642  1.00  6.89           O
ATOM    781  CB  LEU A 131      -2.809  12.408  -8.080  1.00  6.93           C
ATOM    782  CG  LEU A 131      -1.600  12.827  -7.216  1.00  6.49           C
ATOM    783  CD1 LEU A 131      -2.088  13.727  -6.069  1.00  7.79           C
ATOM    784  CD2 LEU A 131      -0.807  11.658  -6.715  1.00  9.15           C
ATOM    785  N   LEU A 132      -4.081   9.874  -9.616  1.00  5.91           N
ATOM    786  CA  LEU A 132      -5.397   9.247  -9.800  1.00  6.09           C
ATOM    787  C   LEU A 132      -6.059   9.223  -8.429  1.00  5.51           C
ATOM    788  O   LEU A 132      -5.580   8.528  -7.533  1.00  7.10           O
ATOM    789  CB  LEU A 132      -5.203   7.849 -10.390  1.00  6.42           C
ATOM    790  CG  LEU A 132      -6.404   6.898 -10.230  1.00  8.58           C
ATOM    791  CD1 LEU A 132      -7.729   7.471 -10.731  1.00  9.59           C
ATOM    792  CD2 LEU A 132      -6.123   5.572 -10.953  1.00 10.19           C
ATOM    793  N   ALA A 133      -7.126  10.011  -8.267  1.00  6.56           N
ATOM    794  CA  ALA A 133      -7.814  10.124  -6.983  1.00  7.26           C
ATOM    795  C   ALA A 133      -8.949   9.117  -6.901  1.00  6.94           C
ATOM    796  O   ALA A 133      -9.768   9.074  -7.830  1.00  7.49           O
ATOM    797  CB  ALA A 133      -8.387  11.546  -6.847  1.00  7.63           C
ATOM    798  N   ARG A 134      -8.995   8.367  -5.795  1.00  6.50           N
ATOM    799  CA  ARG A 134      -9.998   7.286  -5.654  1.00  6.58           C
ATOM    800  C   ARG A 134     -10.644   7.449  -4.292  1.00  5.80           C
ATOM    801  O   ARG A 134     -10.278   6.728  -3.326  1.00  7.34           O
ATOM    802  CB  ARG A 134      -9.340   5.907  -5.867  1.00  6.92           C
ATOM    803  CG  ARG A 134      -8.315   5.886  -6.997  1.00  7.64           C
ATOM    804  CD  ARG A 134      -8.041   4.509  -7.547  1.00  7.81           C
ATOM    805  NE  ARG A 134      -7.407   3.628  -6.577  1.00  7.63           N
ATOM    806  CZ  ARG A 134      -7.659   2.326  -6.513  1.00  7.02           C
ATOM    807  NH1 ARG A 134      -8.588   1.729  -7.277  1.00  8.35           N
ATOM    808  NH2 ARG A 134      -6.963   1.585  -5.620  1.00  7.46           N
ATOM    809  N   PRO A 135     -11.585   8.380  -4.137  1.00  6.30           N
ATOM    810  CA  PRO A 135     -12.111   8.667  -2.816  1.00  6.78           C
ATOM    811  C   PRO A 135     -13.281   7.801  -2.353  1.00  7.34           C
ATOM    812  O   PRO A 135     -13.815   8.043  -1.273  1.00  8.76           O
ATOM    813  CB  PRO A 135     -12.568  10.141  -2.939  1.00  7.58           C
ATOM    814  CG  PRO A 135     -13.011  10.246  -4.356  1.00  8.57           C
ATOM    815  CD  PRO A 135     -12.054   9.354  -5.150  1.00  7.68           C
ATOM    816  N   GLY A 136     -13.694   6.845  -3.153  1.00  6.66           N
ATOM    817  CA  GLY A 136     -14.767   5.960  -2.796  1.00  7.93           C
ATOM    818  C   GLY A 136     -16.124   6.512  -3.219  1.00  7.22           C
ATOM    819  O   GLY A 136     -16.282   6.855  -4.395  1.00  9.15           O
ATOM    820  N   PRO A 137     -17.116   6.649  -2.329  1.00  7.82           N
ATOM    821  CA  PRO A 137     -17.062   6.458  -0.886  1.00  8.60           C
ATOM    822  C   PRO A 137     -16.639   5.101  -0.356  1.00  7.29           C
ATOM    823  O   PRO A 137     -15.928   5.055   0.664  1.00  8.64           O
ATOM    824  CB  PRO A 137     -18.537   6.656  -0.444  1.00 11.84           C
ATOM    825  CG  PRO A 137     -19.183   7.467  -1.498  1.00 11.47           C
ATOM    826  CD  PRO A 137     -18.440   7.178  -2.775  1.00  9.26           C
ATOM    827  N   TYR A 138     -16.944   4.030  -1.068  1.00  6.45           N
ATOM    828  CA  TYR A 138     -16.457   2.703  -0.725  1.00  6.45           C
ATOM    829  C   TYR A 138     -15.093   2.497  -1.378  1.00  6.70           C
ATOM    830  O   TYR A 138     -14.965   2.681  -2.608  1.00  7.74           O
ATOM    831  CB  TYR A 138     -17.458   1.634  -1.212  1.00  8.04           C
ATOM    832  CG  TYR A 138     -16.975   0.296  -0.649  1.00  7.21           C
ATOM    833  CD1 TYR A 138     -17.104   0.051   0.723  1.00  7.70           C
ATOM    834  CD2 TYR A 138     -16.388  -0.677  -1.462  1.00  7.88           C
ATOM    835  CE1 TYR A 138     -16.684  -1.148   1.270  1.00  7.96           C
ATOM    836  CE2 TYR A 138     -15.930  -1.879  -0.921  1.00  8.07           C
ATOM    837  CZ  TYR A 138     -16.082  -2.094   0.452  1.00  7.59           C
ATOM    838  OH  TYR A 138     -15.603  -3.265   1.017  1.00  9.54           O
ATOM    839  N   ILE A 139     -14.072   2.103  -0.582  1.00  6.91           N
ATOM    840  CA  ILE A 139     -12.745   1.864  -1.136  1.00  6.76           C
ATOM    841  C   ILE A 139     -12.237   0.435  -0.934  1.00  6.31           C
ATOM    842  O   ILE A 139     -11.272   0.048  -1.594  1.00  6.94           O
ATOM    843  CB  ILE A 139     -11.680   2.867  -0.561  1.00  6.24           C
ATOM    844  CG1 ILE A 139     -11.519   2.772   0.948  1.00  6.56           C
ATOM    845  CG2 ILE A 139     -11.988   4.292  -1.033  1.00  7.39           C
ATOM    846  CD1 ILE A 139     -10.296   3.496   1.479  1.00  6.84           C
ATOM    847  N   ASN A 140     -12.844  -0.355  -0.045  1.00  6.65           N
ATOM    848  CA  ASN A 140     -12.357  -1.721   0.273  1.00  6.69           C
ATOM    849  C   ASN A 140     -11.004  -1.568   0.962  1.00  5.68           C
ATOM    850  O   ASN A 140     -10.987  -1.189   2.138  1.00  7.33           O
ATOM    851  CB  ASN A 140     -12.351  -2.602  -0.997  1.00  8.00           C
ATOM    852  CG  ASN A 140     -12.488  -4.064  -0.644  1.00  8.23           C
ATOM    853  OD1 ASN A 140     -13.481  -4.477   0.024  1.00  9.20           O
ATOM    854  ND2 ASN A 140     -11.522  -4.894  -1.010  1.00  9.76           N
ATOM    855  N   ALA A 141      -9.887  -1.801   0.267  1.00  6.46           N
ATOM    856  CA  ALA A 141      -8.578  -1.336   0.722  1.00  6.62           C
ATOM    857  C   ALA A 141      -8.032  -2.006   1.950  1.00  6.48           C
ATOM    858  O   ALA A 141      -6.987  -1.601   2.507  1.00  6.91           O
ATOM    859  CB  ALA A 141      -8.554   0.185   0.945  1.00  7.14           C
ATOM    860  N   GLU A 142      -8.672  -3.082   2.391  1.00  6.91           N
ATOM    861  CA  GLU A 142      -8.297  -3.747   3.652  1.00  6.40           C
ATOM    862  C   GLU A 142      -8.288  -2.778   4.846  1.00  6.83           C
ATOM    863  O   GLU A 142      -7.552  -2.930   5.808  1.00  7.29           O
ATOM    864  CB  GLU A 142      -6.957  -4.483   3.527  1.00  7.54           C
ATOM    865  CG  GLU A 142      -7.099  -5.736   2.618  1.00  8.24           C
ATOM    866  CD  GLU A 142      -7.166  -5.394   1.140  1.00  7.91           C
ATOM    867  OE1 GLU A 142      -6.195  -4.770   0.608  1.00 10.12           O
ATOM    868  OE2 GLU A 142      -8.148  -5.805   0.464  1.00 10.35           O
ATOM    869  N   VAL A 143      -9.175  -1.770   4.777  1.00  6.70           N
ATOM    870  CA  VAL A 143      -9.365  -0.830   5.876  1.00  7.01           C
ATOM    871  C   VAL A 143     -10.696  -1.158   6.572  1.00  6.10           C
ATOM    872  O   VAL A 143     -11.608  -1.769   5.980  1.00  6.75           O
ATOM    873  CB  VAL A 143      -9.358   0.657   5.486  1.00  6.98           C
ATOM    874  CG1 VAL A 143      -8.023   0.992   4.791  1.00  8.02           C
ATOM    875  CG2 VAL A 143     -10.557   1.097   4.650  1.00  8.64           C
ATOM    876  N   SER A 144     -10.802  -0.705   7.828  1.00  6.28           N
ATOM    877  CA  SER A 144     -12.019  -0.950   8.601  1.00  6.89           C
ATOM    878  C   SER A 144     -13.238  -0.412   7.821  1.00  6.25           C
ATOM    879  O   SER A 144     -13.231   0.728   7.348  1.00  7.60           O
ATOM    880  CB  SER A 144     -11.907  -0.227   9.946  1.00  7.62           C
ATOM    881  OG  SER A 144     -13.055  -0.566  10.727  1.00  7.99           O
ATOM    882  N   GLY A 145     -14.264  -1.250   7.706  1.00  6.32           N
ATOM    883  CA  GLY A 145     -15.537  -0.959   7.028  1.00  6.96           C
ATOM    884  C   GLY A 145     -15.357  -0.825   5.526  1.00  6.80           C
ATOM    885  O   GLY A 145     -16.306  -0.366   4.834  1.00  7.85           O
ATOM    886  N   GLY A 146     -14.187  -1.136   4.950  1.00  6.43           N
ATOM    887  CA  GLY A 146     -13.919  -0.810   3.576  1.00  6.42           C
ATOM    888  C   GLY A 146     -14.026   0.707   3.311  1.00  6.29           C
ATOM    889  O   GLY A 146     -14.226   1.093   2.143  1.00  7.17           O
ATOM    890  N   GLY A 147     -13.825   1.506   4.333  1.00  6.69           N
ATOM    891  CA  GLY A 147     -13.903   2.965   4.230  1.00  7.37           C
ATOM    892  C   GLY A 147     -15.182   3.492   4.847  1.00  7.38           C
ATOM    893  O   GLY A 147     -15.268   4.688   5.188  1.00  8.34           O
ATOM    894  N   PHE A 148     -16.215   2.661   5.002  1.00  6.85           N
ATOM    895  CA  PHE A 148     -17.471   3.151   5.542  1.00  6.85           C
ATOM    896  C   PHE A 148     -17.332   3.438   7.045  1.00  6.80           C
ATOM    897  O   PHE A 148     -16.934   2.525   7.785  1.00  8.37           O
ATOM    898  CB  PHE A 148     -18.565   2.072   5.369  1.00  8.41           C
ATOM    899  CG  PHE A 148     -19.077   1.923   3.943  1.00  7.79           C
ATOM    900  CD1 PHE A 148     -18.984   2.945   3.010  1.00  9.29           C
ATOM    901  CD2 PHE A 148     -19.687   0.703   3.604  1.00  8.14           C
ATOM    902  CE1 PHE A 148     -19.534   2.782   1.719  1.00  8.42           C
ATOM    903  CE2 PHE A 148     -20.246   0.590   2.328  1.00  7.82           C
ATOM    904  CZ  PHE A 148     -20.203   1.620   1.408  1.00  8.53           C
ATOM    905  N   PRO A 149     -17.714   4.616   7.509  1.00  6.90           N
ATOM    906  CA  PRO A 149     -17.732   4.863   8.955  1.00  7.40           C
ATOM    907  C   PRO A 149     -18.708   3.897   9.651  1.00  7.29           C
ATOM    908  O   PRO A 149     -19.758   3.480   9.116  1.00  7.85           O
ATOM    909  CB  PRO A 149     -18.271   6.281   9.096  1.00  7.40           C
ATOM    910  CG  PRO A 149     -17.973   6.909   7.747  1.00  9.97           C
ATOM    911  CD  PRO A 149     -18.155   5.790   6.747  1.00  8.60           C
ATOM    912  N   GLY A 150     -18.401   3.539  10.903  1.00  7.62           N
ATOM    913  CA  GLY A 150     -19.217   2.554  11.618  1.00  7.79           C
ATOM    914  C   GLY A 150     -20.664   3.014  11.834  1.00  6.81           C
ATOM    915  O   GLY A 150     -21.532   2.157  12.061  1.00  8.07           O
ATOM    916  N   TRP A 151     -20.916   4.343  11.779  1.00  7.14           N
ATOM    917  CA  TRP A 151     -22.315   4.759  11.892  1.00  8.02           C
ATOM    918  C   TRP A 151     -23.174   4.347  10.707  1.00  7.95           C
ATOM    919  O   TRP A 151     -24.408   4.426  10.843  1.00  9.30           O
ATOM    920  CB  TRP A 151     -22.363   6.246  12.172  1.00  8.72           C
ATOM    921  CG  TRP A 151     -21.540   7.194  11.369  1.00  7.74           C
ATOM    922  CD1 TRP A 151     -20.336   7.690  11.702  1.00  7.85           C
ATOM    923  CD2 TRP A 151     -21.913   7.787  10.122  1.00  9.13           C
ATOM    924  NE1 TRP A 151     -19.878   8.551  10.756  1.00  9.22           N
ATOM    925  CE2 TRP A 151     -20.825   8.642   9.770  1.00  9.29           C
ATOM    926  CE3 TRP A 151     -23.029   7.713   9.268  1.00 10.76           C
ATOM    927  CZ2 TRP A 151     -20.795   9.413   8.602  1.00 11.26           C
ATOM    928  CZ3 TRP A 151     -22.967   8.493   8.109  1.00 13.04           C
ATOM    929  CH2 TRP A 151     -21.874   9.324   7.792  1.00 12.18           C
ATOM    930  N   LEU A 152     -22.592   3.832   9.618  1.00  7.78           N
ATOM    931  CA  LEU A 152     -23.456   3.238   8.583  1.00  8.65           C
ATOM    932  C   LEU A 152     -24.094   1.956   9.063  1.00  8.32           C
ATOM    933  O   LEU A 152     -25.034   1.466   8.438  1.00  9.80           O
ATOM    934  CB  LEU A 152     -22.659   3.003   7.301  1.00 11.06           C
ATOM    935  CG  LEU A 152     -22.425   4.252   6.440  1.00 14.90           C
ATOM    936  CD1 LEU A 152     -21.835   3.794   5.093  1.00 13.28           C
ATOM    937  CD2 LEU A 152     -23.543   5.223   6.188  1.00 19.16           C
ATOM    938  N   GLN A 153     -23.633   1.339  10.192  1.00  8.32           N
ATOM    939  CA  GLN A 153     -24.392   0.234  10.727  1.00  8.82           C
ATOM    940  C   GLN A 153     -25.794   0.661  11.177  1.00  9.74           C
ATOM    941  O   GLN A 153     -26.652  -0.214  11.269  1.00 12.25           O
ATOM    942  CB  GLN A 153     -23.664  -0.415  11.925  1.00  9.18           C
ATOM    943  CG  GLN A 153     -22.271  -0.919  11.568  1.00  8.68           C
ATOM    944  CD  GLN A 153     -21.800  -2.059  12.430  1.00  8.65           C
ATOM    945  OE1 GLN A 153     -22.315  -2.259  13.561  1.00 10.73           O
ATOM    946  NE2 GLN A 153     -20.800  -2.844  11.983  1.00  8.44           N
ATOM    947  N   ARG A 154     -26.015   1.955  11.388  1.00  8.69           N
ATOM    948  CA  ARG A 154     -27.310   2.433  11.795  1.00  8.89           C
ATOM    949  C   ARG A 154     -28.159   2.892  10.603  1.00  9.91           C
ATOM    950  O   ARG A 154     -29.241   3.453  10.773  1.00 13.10           O
ATOM    951  CB  ARG A 154     -27.143   3.612  12.756  1.00  9.19           C
ATOM    952  CG  ARG A 154     -26.342   3.174  13.993  1.00  9.72           C
ATOM    953  CD  ARG A 154     -26.505   4.188  15.115  1.00  9.67           C
ATOM    954  NE  ARG A 154     -26.204   5.589  14.795  1.00 10.12           N
ATOM    955  CZ  ARG A 154     -24.998   6.156  14.957  1.00  8.37           C
ATOM    956  NH1 ARG A 154     -23.966   5.435  15.427  1.00  9.27           N
ATOM    957  NH2 ARG A 154     -24.791   7.445  14.684  1.00  8.89           N
ATOM    958  N   VAL A 155     -27.694   2.673   9.376  1.00 10.93           N
ATOM    959  CA  VAL A 155     -28.485   2.984   8.167  1.00 12.54           C
ATOM    960  C   VAL A 155     -29.168   1.724   7.727  1.00 12.15           C
ATOM    961  O   VAL A 155     -28.518   0.727   7.437  1.00 15.29           O
ATOM    962  CB  VAL A 155     -27.524   3.528   7.093  1.00 15.43           C
ATOM    963  CG1 VAL A 155     -28.268   3.682   5.770  1.00 20.23           C
ATOM    964  CG2 VAL A 155     -26.958   4.868   7.532  1.00 17.97           C
ATOM    965  N   LYS A 156     -30.510   1.773   7.668  1.00 11.65           N
ATOM    966  CA  LYS A 156     -31.241   0.528   7.365  1.00 11.14           C
ATOM    967  C   LYS A 156     -31.036   0.029   5.966  1.00 10.47           C
ATOM    968  O   LYS A 156     -30.998  -1.199   5.749  1.00 13.63           O
ATOM    969  CB  LYS A 156     -32.737   0.774   7.592  1.00 12.49           C
ATOM    970  CG  LYS A 156     -33.059   1.112   9.060  1.00 15.07           C
ATOM    971  CD  LYS A 156     -34.580   1.355   9.289  1.00 30.84           C
ATOM    972  CE  LYS A 156     -34.852   2.039  10.633  1.00 42.70           C
ATOM    973  NZ  LYS A 156     -36.179   2.699  10.843  1.00 55.31           N
ATOM    974  N   GLY A 157     -30.961   0.932   4.991  1.00 10.87           N
ATOM    975  CA  GLY A 157     -30.929   0.476   3.595  1.00 13.88           C
ATOM    976  C   GLY A 157     -29.650  -0.240   3.235  1.00 10.89           C
ATOM    977  O   GLY A 157     -28.607  -0.136   3.908  1.00 11.22           O
ATOM    978  N   LYS A 158     -29.722  -0.953   2.102  1.00 10.78           N
ATOM    979  CA ALYS A 158     -28.546  -1.676   1.654  0.50 10.24           C
ATOM    980  CA BLYS A 158     -28.551  -1.669   1.640  0.50 10.02           C
ATOM    981  C   LYS A 158     -27.442  -0.737   1.146  1.00  9.07           C
ATOM    982  O   LYS A 158     -27.666   0.190   0.339  1.00 10.57           O
ATOM    983  CB ALYS A 158     -28.910  -2.650   0.524  0.50 12.87           C
ATOM    984  CB BLYS A 158     -28.930  -2.606   0.477  0.50 15.88           C
ATOM    985  CG ALYS A 158     -29.937  -3.691   0.940  0.50 13.28           C
ATOM    986  CG BLYS A 158     -29.451  -3.938   0.990  0.50 20.26           C
ATOM    987  CD ALYS A 158     -29.300  -4.802   1.750  0.50 18.57           C
ATOM    988  CD BLYS A 158     -28.319  -4.885   1.344  0.50 23.87           C
ATOM    989  CE ALYS A 158     -30.290  -5.926   2.025  0.50 25.44           C
ATOM    990  CE BLYS A 158     -28.859  -5.977   2.264  0.50 28.38           C
ATOM    991  NZ ALYS A 158     -31.258  -6.128   0.911  0.50 30.31           N
ATOM    992  NZ BLYS A 158     -29.683  -6.973   1.538  0.50 19.65           N
ATOM    993  N   LEU A 159     -26.231  -1.012   1.621  1.00  8.90           N
ATOM    994  CA  LEU A 159     -25.103  -0.165   1.265  1.00  8.25           C
ATOM    995  C   LEU A 159     -24.709  -0.364  -0.181  1.00  7.77           C
ATOM    996  O   LEU A 159     -24.866  -1.482  -0.732  1.00  8.94           O
ATOM    997  CB  LEU A 159     -23.898  -0.467   2.189  1.00  8.95           C
ATOM    998  CG  LEU A 159     -24.240  -0.455   3.682  1.00  9.06           C
ATOM    999  CD1 LEU A 159     -23.043  -0.865   4.523  1.00 12.73           C
ATOM   1000  CD2 LEU A 159     -24.835   0.863   4.165  1.00 11.87           C
ATOM   1001  N   ARG A 160     -24.198   0.690  -0.830  1.00  7.53           N
ATOM   1002  CA  ARG A 160     -23.748   0.645  -2.222  1.00  6.99           C
ATOM   1003  C   ARG A 160     -24.933   0.334  -3.135  1.00  7.01           C
ATOM   1004  O   ARG A 160     -24.768  -0.292  -4.179  1.00  9.20           O
ATOM   1005  CB  ARG A 160     -22.619  -0.367  -2.488  1.00  8.45           C
ATOM   1006  CG  ARG A 160     -21.409  -0.079  -1.559  1.00  8.21           C
ATOM   1007  CD  ARG A 160     -20.329  -1.125  -1.720  1.00  8.11           C
ATOM   1008  NE  ARG A 160     -19.704  -0.969  -3.067  1.00  7.53           N
ATOM   1009  CZ  ARG A 160     -18.966  -1.945  -3.626  1.00  7.36           C
ATOM   1010  NH1 ARG A 160     -18.787  -3.109  -2.983  1.00  9.07           N
ATOM   1011  NH2 ARG A 160     -18.455  -1.728  -4.819  1.00  8.44           N
ATOM   1012  N   THR A 161     -26.104   0.832  -2.757  1.00  8.57           N
ATOM   1013  CA  THR A 161     -27.281   0.826  -3.647  1.00  9.60           C
ATOM   1014  C   THR A 161     -27.902   2.207  -3.645  1.00  9.05           C
ATOM   1015  O   THR A 161     -27.452   3.079  -2.883  1.00  9.96           O
ATOM   1016  CB  THR A 161     -28.338  -0.181  -3.198  1.00  9.72           C
ATOM   1017  OG1 THR A 161     -29.021   0.302  -2.031  1.00 10.65           O
ATOM   1018  CG2 THR A 161     -27.742  -1.557  -2.916  1.00 12.52           C
ATOM   1019  N   ASP A 162     -28.962   2.383  -4.447  1.00  9.42           N
ATOM   1020  CA  ASP A 162     -29.597   3.726  -4.358  1.00 10.97           C
ATOM   1021  C   ASP A 162     -30.647   3.811  -3.257  1.00 10.26           C
ATOM   1022  O   ASP A 162     -31.448   4.759  -3.327  1.00 13.64           O
ATOM   1023  CB  ASP A 162     -30.117   4.188  -5.717  1.00 12.02           C
ATOM   1024  CG  ASP A 162     -31.032   3.177  -6.380  1.00 13.00           C
ATOM   1025  OD1 ASP A 162     -31.074   2.018  -5.971  1.00 13.65           O
ATOM   1026  OD2 ASP A 162     -31.692   3.663  -7.341  1.00 15.97           O
ATOM   1027  N   ALA A 163     -30.593   2.983  -2.234  1.00 10.63           N
ATOM   1028  CA  ALA A 163     -31.402   3.188  -1.028  1.00 11.20           C
ATOM   1029  C   ALA A 163     -31.093   4.606  -0.576  1.00 10.25           C
ATOM   1030  O   ALA A 163     -29.890   4.948  -0.413  1.00 10.33           O
ATOM   1031  CB  ALA A 163     -31.087   2.205   0.091  1.00 13.30           C
ATOM   1032  N   PRO A 164     -32.081   5.471  -0.441  1.00 10.60           N
ATOM   1033  CA  PRO A 164     -31.787   6.893  -0.238  1.00 10.42           C
ATOM   1034  C   PRO A 164     -31.139   7.170   1.098  1.00 10.05           C
ATOM   1035  O   PRO A 164     -30.413   8.183   1.190  1.00 11.13           O
ATOM   1036  CB  PRO A 164     -33.132   7.606  -0.389  1.00 11.93           C
ATOM   1037  CG  PRO A 164     -34.117   6.507  -0.069  1.00 12.58           C
ATOM   1038  CD  PRO A 164     -33.519   5.226  -0.595  1.00 11.69           C
ATOM   1039  N   ASP A 165     -31.370   6.321   2.125  1.00 10.97           N
ATOM   1040  CA  ASP A 165     -30.673   6.608   3.387  1.00 10.78           C
ATOM   1041  C   ASP A 165     -29.168   6.381   3.250  1.00 10.33           C
ATOM   1042  O   ASP A 165     -28.374   7.166   3.769  1.00 14.26           O
ATOM   1043  CB  ASP A 165     -31.241   5.797   4.553  1.00 13.04           C
ATOM   1044  CG  ASP A 165     -31.447   4.315   4.244  1.00 13.62           C
ATOM   1045  OD1 ASP A 165     -31.231   3.850   3.107  1.00 17.65           O
ATOM   1046  OD2 ASP A 165     -31.823   3.547   5.161  1.00 15.44           O
ATOM   1047  N   TYR A 166     -28.746   5.393   2.471  1.00 10.63           N
ATOM   1048  CA  TYR A 166     -27.334   5.183   2.143  1.00  9.87           C
ATOM   1049  C   TYR A 166     -26.842   6.345   1.290  1.00  9.63           C
ATOM   1050  O   TYR A 166     -25.814   6.986   1.583  1.00  9.06           O
ATOM   1051  CB  TYR A 166     -27.085   3.821   1.426  1.00 10.83           C
ATOM   1052  CG  TYR A 166     -25.640   3.841   0.896  1.00  9.81           C
ATOM   1053  CD1 TYR A 166     -24.576   3.746   1.808  1.00  9.54           C
ATOM   1054  CD2 TYR A 166     -25.360   4.009  -0.461  1.00  9.47           C
ATOM   1055  CE1 TYR A 166     -23.265   3.771   1.351  1.00  9.22           C
ATOM   1056  CE2 TYR A 166     -24.069   4.062  -0.910  1.00  8.59           C
ATOM   1057  CZ  TYR A 166     -23.020   3.945   0.003  1.00  9.32           C
ATOM   1058  OH  TYR A 166     -21.730   4.020  -0.474  1.00  8.96           O
ATOM   1059  N   LEU A 167     -27.533   6.641   0.176  1.00  9.60           N
ATOM   1060  CA  LEU A 167     -27.039   7.675  -0.748  1.00  9.91           C
ATOM   1061  C   LEU A 167     -26.834   8.989  -0.019  1.00  9.86           C
ATOM   1062  O   LEU A 167     -25.800   9.657  -0.112  1.00 10.23           O
ATOM   1063  CB  LEU A 167     -28.041   7.967  -1.892  1.00 11.51           C
ATOM   1064  CG  LEU A 167     -28.139   6.842  -2.933  1.00 11.89           C
ATOM   1065  CD1 LEU A 167     -29.047   7.323  -4.042  1.00 13.83           C
ATOM   1066  CD2 LEU A 167     -26.773   6.445  -3.498  1.00 11.58           C
ATOM   1067  N   HIS A 168     -27.871   9.369   0.759  1.00  8.88           N
ATOM   1068  CA  HIS A 168     -27.770  10.684   1.369  1.00  9.79           C
ATOM   1069  C   HIS A 168     -26.772  10.656   2.521  1.00  9.77           C
ATOM   1070  O   HIS A 168     -26.157  11.691   2.817  1.00 11.27           O
ATOM   1071  CB  HIS A 168     -29.179  11.153   1.737  1.00 13.21           C
ATOM   1072  CG  HIS A 168     -30.031  11.329   0.512  1.00 15.56           C
ATOM   1073  ND1 HIS A 168     -29.613  11.820  -0.704  1.00 19.51           N
ATOM   1074  CD2 HIS A 168     -31.353  11.056   0.414  1.00 20.14           C
ATOM   1075  CE1 HIS A 168     -30.651  11.835  -1.542  1.00 21.17           C
ATOM   1076  NE2 HIS A 168     -31.675  11.380  -0.878  1.00 24.80           N
ATOM   1077  N   ALA A 169     -26.488   9.493   3.129  1.00  9.65           N
ATOM   1078  CA  ALA A 169     -25.410   9.389   4.124  1.00  8.84           C
ATOM   1079  C   ALA A 169     -24.040   9.686   3.508  1.00  7.85           C
ATOM   1080  O   ALA A 169     -23.152  10.100   4.251  1.00  9.52           O
ATOM   1081  CB  ALA A 169     -25.389   8.009   4.765  1.00 10.77           C
ATOM   1082  N   THR A 170     -23.877   9.499   2.189  1.00  7.32           N
ATOM   1083  CA  THR A 170     -22.572   9.734   1.531  1.00  7.10           C
ATOM   1084  C   THR A 170     -22.394  11.167   1.040  1.00  7.52           C
ATOM   1085  O   THR A 170     -21.284  11.565   0.643  1.00  8.34           O
ATOM   1086  CB  THR A 170     -22.363   8.812   0.319  1.00  7.22           C
ATOM   1087  OG1 THR A 170     -23.235   9.191  -0.758  1.00  8.08           O
ATOM   1088  CG2 THR A 170     -22.538   7.342   0.638  1.00  8.69           C
ATOM   1089  N   ASP A 171     -23.488  11.936   1.008  1.00  8.56           N
ATOM   1090  CA  ASP A 171     -23.443  13.209   0.284  1.00  8.17           C
ATOM   1091  C   ASP A 171     -22.460  14.190   0.891  1.00  8.06           C
ATOM   1092  O   ASP A 171     -21.725  14.876   0.151  1.00  8.76           O
ATOM   1093  CB  ASP A 171     -24.813  13.911   0.295  1.00  8.86           C
ATOM   1094  CG  ASP A 171     -25.803  13.279  -0.677  1.00 10.22           C
ATOM   1095  OD1 ASP A 171     -25.398  12.668  -1.690  1.00 11.98           O
ATOM   1096  OD2 ASP A 171     -27.021  13.479  -0.449  1.00 12.59           O
ATOM   1097  N   ASN A 172     -22.436  14.356   2.195  1.00  8.74           N
ATOM   1098  CA  ASN A 172     -21.564  15.349   2.811  1.00  8.12           C
ATOM   1099  C   ASN A 172     -20.109  14.976   2.551  1.00  7.53           C
ATOM   1100  O   ASN A 172     -19.301  15.865   2.211  1.00  9.05           O
ATOM   1101  CB  ASN A 172     -21.864  15.393   4.325  1.00  9.50           C
ATOM   1102  CG  ASN A 172     -21.110  16.531   4.997  1.00 10.26           C
ATOM   1103  OD1 ASN A 172     -21.080  17.669   4.533  1.00 11.43           O
ATOM   1104  ND2 ASN A 172     -20.499  16.239   6.148  1.00 11.06           N
ATOM   1105  N   TYR A 173     -19.743  13.723   2.697  1.00  7.52           N
ATOM   1106  CA  TYR A 173     -18.359  13.317   2.465  1.00  7.98           C
ATOM   1107  C   TYR A 173     -17.998  13.567   1.028  1.00  6.76           C
ATOM   1108  O   TYR A 173     -16.933  14.152   0.746  1.00  8.24           O
ATOM   1109  CB  TYR A 173     -18.227  11.796   2.803  1.00  8.53           C
ATOM   1110  CG  TYR A 173     -16.926  11.249   2.281  1.00  7.94           C
ATOM   1111  CD1 TYR A 173     -15.687  11.607   2.873  1.00  8.20           C
ATOM   1112  CD2 TYR A 173     -16.901  10.369   1.202  1.00  7.47           C
ATOM   1113  CE1 TYR A 173     -14.482  11.069   2.341  1.00  7.00           C
ATOM   1114  CE2 TYR A 173     -15.742   9.862   0.691  1.00  7.21           C
ATOM   1115  CZ  TYR A 173     -14.532  10.210   1.264  1.00  7.53           C
ATOM   1116  OH  TYR A 173     -13.367   9.694   0.762  1.00  9.14           O
ATOM   1117  N   VAL A 174     -18.828  13.160   0.069  1.00  7.80           N
ATOM   1118  CA  VAL A 174     -18.382  13.337  -1.331  1.00  7.49           C
ATOM   1119  C   VAL A 174     -18.308  14.790  -1.687  1.00  8.02           C
ATOM   1120  O   VAL A 174     -17.354  15.241  -2.359  1.00  8.62           O
ATOM   1121  CB  VAL A 174     -19.245  12.535  -2.328  1.00  8.55           C
ATOM   1122  CG1 VAL A 174     -18.706  12.747  -3.731  1.00 10.14           C
ATOM   1123  CG2 VAL A 174     -19.243  11.044  -1.907  1.00  9.06           C
ATOM   1124  N   ALA A 175     -19.269  15.608  -1.223  1.00  8.29           N
ATOM   1125  CA  ALA A 175     -19.225  17.021  -1.537  1.00  9.34           C
ATOM   1126  C   ALA A 175     -17.927  17.639  -1.064  1.00  9.08           C
ATOM   1127  O   ALA A 175     -17.314  18.447  -1.782  1.00 10.96           O
ATOM   1128  CB  ALA A 175     -20.435  17.718  -0.916  1.00 10.38           C
ATOM   1129  N   HIS A 176     -17.498  17.277   0.146  1.00  7.72           N
ATOM   1130  CA  HIS A 176     -16.281  17.849   0.691  1.00  7.67           C
ATOM   1131  C   HIS A 176     -15.042  17.291   0.008  1.00  8.00           C
ATOM   1132  O   HIS A 176     -14.152  18.042  -0.427  1.00  8.83           O
ATOM   1133  CB  HIS A 176     -16.169  17.559   2.219  1.00  8.35           C
ATOM   1134  CG  HIS A 176     -17.014  18.512   2.987  1.00 10.02           C
ATOM   1135  ND1 HIS A 176     -18.375  18.353   3.234  1.00 12.88           N
ATOM   1136  CD2 HIS A 176     -16.632  19.665   3.606  1.00 12.91           C
ATOM   1137  CE1 HIS A 176     -18.798  19.407   3.957  1.00 14.60           C
ATOM   1138  NE2 HIS A 176     -17.757  20.209   4.188  1.00 15.12           N
ATOM   1139  N   ILE A 177     -14.923  15.943  -0.079  1.00  7.78           N
ATOM   1140  CA  ILE A 177     -13.657  15.396  -0.595  1.00  7.59           C
ATOM   1141  C   ILE A 177     -13.528  15.645  -2.089  1.00  7.56           C
ATOM   1142  O   ILE A 177     -12.417  15.905  -2.586  1.00  8.34           O
ATOM   1143  CB  ILE A 177     -13.512  13.901  -0.227  1.00  7.80           C
ATOM   1144  CG1 ILE A 177     -12.040  13.467  -0.310  1.00  9.41           C
ATOM   1145  CG2 ILE A 177     -14.387  12.978  -1.094  1.00  8.51           C
ATOM   1146  CD1 ILE A 177     -11.146  14.079   0.748  1.00 10.25           C
ATOM   1147  N   ALA A 178     -14.623  15.586  -2.856  1.00  7.85           N
ATOM   1148  CA  ALA A 178     -14.497  15.801  -4.291  1.00  8.21           C
ATOM   1149  C   ALA A 178     -14.239  17.253  -4.545  1.00  8.53           C
ATOM   1150  O   ALA A 178     -13.572  17.554  -5.546  1.00  9.70           O
ATOM   1151  CB  ALA A 178     -15.709  15.255  -5.034  1.00  8.69           C
ATOM   1152  N   SER A 179     -14.668  18.177  -3.683  1.00  8.63           N
ATOM   1153  CA ASER A 179     -14.288  19.584  -3.856  0.25  8.93           C
ATOM   1154  CA BSER A 179     -14.297  19.581  -3.813  0.25  9.25           C
ATOM   1155  CA CSER A 179     -14.270  19.576  -3.944  0.50  9.78           C
ATOM   1156  C   SER A 179     -12.805  19.808  -3.595  1.00  8.30           C
ATOM   1157  O   SER A 179     -12.148  20.567  -4.306  1.00  9.54           O
ATOM   1158  CB ASER A 179     -15.187  20.407  -2.936  0.25 10.01           C
ATOM   1159  CB BSER A 179     -15.050  20.436  -2.794  0.25  7.58           C
ATOM   1160  CB CSER A 179     -15.188  20.510  -3.190  0.50 10.87           C
ATOM   1161  OG ASER A 179     -16.495  20.454  -3.509  0.25 11.13           O
ATOM   1162  OG BSER A 179     -14.678  21.797  -3.012  0.25  5.12           O
ATOM   1163  OG CSER A 179     -15.021  20.449  -1.802  0.50 23.41           O
ATOM   1164  N   ILE A 180     -12.269  19.126  -2.564  1.00  8.34           N
ATOM   1165  CA  ILE A 180     -10.832  19.184  -2.285  1.00  8.25           C
ATOM   1166  C   ILE A 180     -10.053  18.644  -3.466  1.00  7.68           C
ATOM   1167  O   ILE A 180      -9.084  19.248  -3.931  1.00  9.16           O
ATOM   1168  CB  ILE A 180     -10.538  18.373  -1.008  1.00  8.93           C
ATOM   1169  CG1 ILE A 180     -10.976  19.161   0.248  1.00  9.87           C
ATOM   1170  CG2 ILE A 180      -9.078  17.972  -0.890  1.00 11.11           C
ATOM   1171  CD1 ILE A 180     -11.101  18.335   1.501  1.00 10.89           C
ATOM   1172  N   ILE A 181     -10.474  17.502  -4.000  1.00  7.86           N
ATOM   1173  CA AILE A 181      -9.779  16.924  -5.164  0.50  7.75           C
ATOM   1174  CA BILE A 181      -9.749  16.947  -5.153  0.50  7.68           C
ATOM   1175  C   ILE A 181      -9.928  17.839  -6.361  1.00  7.36           C
ATOM   1176  O   ILE A 181      -9.015  18.017  -7.175  1.00  8.52           O
ATOM   1177  CB AILE A 181     -10.338  15.523  -5.378  0.50  7.05           C
ATOM   1178  CB BILE A 181     -10.216  15.525  -5.446  0.50  8.43           C
ATOM   1179  CG1AILE A 181      -9.965  14.586  -4.197  0.50  7.79           C
ATOM   1180  CG1BILE A 181      -9.782  14.570  -4.313  0.50  8.91           C
ATOM   1181  CG2AILE A 181      -9.910  14.903  -6.697  0.50  6.27           C
ATOM   1182  CG2BILE A 181      -9.724  15.074  -6.811  0.50 11.15           C
ATOM   1183  CD1AILE A 181     -10.492  13.170  -4.437  0.50 12.94           C
ATOM   1184  CD1BILE A 181     -10.740  13.400  -4.140  0.50  6.31           C
ATOM   1185  N   ALA A 182     -11.128  18.461  -6.517  1.00  8.08           N
ATOM   1186  CA  ALA A 182     -11.374  19.304  -7.671  1.00  8.10           C
ATOM   1187  C   ALA A 182     -10.363  20.455  -7.723  1.00  8.09           C
ATOM   1188  O   ALA A 182      -9.851  20.821  -8.788  1.00  8.33           O
ATOM   1189  CB  ALA A 182     -12.799  19.892  -7.670  1.00 10.14           C
ATOM   1190  N   LYS A 183     -10.054  21.035  -6.558  1.00  9.01           N
ATOM   1191  CA  LYS A 183      -9.111  22.166  -6.526  1.00  9.41           C
ATOM   1192  C   LYS A 183      -7.713  21.725  -6.954  1.00  8.66           C
ATOM   1193  O   LYS A 183      -6.967  22.563  -7.470  1.00 11.18           O
ATOM   1194  CB  LYS A 183      -9.135  22.727  -5.092  1.00 12.74           C
ATOM   1195  CG  LYS A 183     -10.476  23.305  -4.700  1.00 27.71           C
ATOM   1196  CD  LYS A 183     -10.554  23.910  -3.322  1.00 31.71           C
ATOM   1197  CE  LYS A 183     -11.857  24.619  -3.092  1.00 44.20           C
ATOM   1198  NZ  LYS A 183     -13.070  23.763  -2.986  1.00 58.40           N
ATOM   1199  N   ALA A 184      -7.422  20.453  -6.772  1.00  8.48           N
ATOM   1200  CA  ALA A 184      -6.084  19.909  -7.084  1.00  8.26           C
ATOM   1201  C   ALA A 184      -6.017  19.378  -8.504  1.00  6.94           C
ATOM   1202  O   ALA A 184      -5.023  18.771  -8.896  1.00  7.98           O
ATOM   1203  CB  ALA A 184      -5.742  18.832  -6.087  1.00  8.99           C
ATOM   1204  N   GLN A 185      -7.056  19.531  -9.325  1.00  7.70           N
ATOM   1205  CA  GLN A 185      -6.984  19.058 -10.705  1.00  7.66           C
ATOM   1206  C   GLN A 185      -5.963  19.806 -11.529  1.00  7.56           C
ATOM   1207  O   GLN A 185      -5.647  20.979 -11.307  1.00  8.42           O
ATOM   1208  CB  GLN A 185      -8.386  19.247 -11.355  1.00  7.77           C
ATOM   1209  CG  GLN A 185      -9.383  18.192 -10.837  1.00  8.56           C
ATOM   1210  CD  GLN A 185     -10.769  18.498 -11.355  1.00  8.13           C
ATOM   1211  OE1 GLN A 185     -11.386  17.654 -12.033  1.00  9.02           O
ATOM   1212  NE2 GLN A 185     -11.347  19.655 -11.047  1.00  8.54           N
ATOM   1213  N   ILE A 186      -5.445  19.067 -12.528  1.00  7.64           N
ATOM   1214  CA  ILE A 186      -4.497  19.623 -13.477  1.00  8.41           C
ATOM   1215  C   ILE A 186      -5.061  20.856 -14.208  1.00  9.97           C
ATOM   1216  O   ILE A 186      -4.322  21.774 -14.612  1.00 11.53           O
ATOM   1217  CB  ILE A 186      -4.032  18.515 -14.439  1.00  9.14           C
ATOM   1218  CG1 ILE A 186      -2.876  18.950 -15.299  1.00 10.13           C
ATOM   1219  CG2 ILE A 186      -5.201  18.029 -15.332  1.00  9.83           C
ATOM   1220  CD1 ILE A 186      -2.244  17.853 -16.147  1.00 10.59           C
ATOM   1221  N   THR A 187      -6.400  20.953 -14.334  1.00  9.85           N
ATOM   1222  CA  THR A 187      -7.052  22.112 -14.967  1.00 10.51           C
ATOM   1223  C   THR A 187      -6.920  23.339 -14.091  1.00 11.83           C
ATOM   1224  O   THR A 187      -7.175  24.437 -14.583  1.00 13.90           O
ATOM   1225  CB  THR A 187      -8.537  21.779 -15.198  1.00 11.74           C
ATOM   1226  OG1 THR A 187      -9.051  21.196 -14.026  1.00 12.67           O
ATOM   1227  CG2 THR A 187      -8.685  20.751 -16.312  1.00 13.45           C
ATOM   1228  N   ASN A 188      -6.560  23.197 -12.832  1.00 11.55           N
ATOM   1229  CA  ASN A 188      -6.316  24.282 -11.883  1.00 14.67           C
ATOM   1230  C   ASN A 188      -4.840  24.370 -11.487  1.00 14.36           C
ATOM   1231  O   ASN A 188      -4.548  25.021 -10.509  1.00 19.34           O
ATOM   1232  CB  ASN A 188      -7.060  24.083 -10.554  1.00 18.04           C
ATOM   1233  CG  ASN A 188      -8.524  24.098 -10.806  1.00 21.54           C
ATOM   1234  OD1 ASN A 188      -8.971  24.923 -11.636  1.00 28.64           O
ATOM   1235  ND2 ASN A 188      -9.263  23.250 -10.132  1.00 24.60           N
ATOM   1236  N   GLY A 189      -3.947  23.718 -12.211  1.00 12.88           N
ATOM   1237  CA  GLY A 189      -2.533  23.794 -11.870  1.00 14.78           C
ATOM   1238  C   GLY A 189      -2.088  22.777 -10.836  1.00 11.60           C
ATOM   1239  O   GLY A 189      -0.995  22.934 -10.296  1.00 14.37           O
ATOM   1240  N   GLY A 190      -2.903  21.750 -10.573  1.00  9.93           N
ATOM   1241  CA  GLY A 190      -2.577  20.727  -9.571  1.00  9.47           C
ATOM   1242  C   GLY A 190      -2.258  19.412 -10.266  1.00  7.86           C
ATOM   1243  O   GLY A 190      -2.176  19.274 -11.512  1.00  8.90           O
ATOM   1244  N   PRO A 191      -1.991  18.416  -9.428  1.00  7.52           N
ATOM   1245  CA  PRO A 191      -1.530  17.121  -9.944  1.00  7.35           C
ATOM   1246  C   PRO A 191      -2.603  16.137 -10.359  1.00  6.58           C
ATOM   1247  O   PRO A 191      -2.222  15.122 -10.952  1.00  7.48           O
ATOM   1248  CB  PRO A 191      -0.743  16.568  -8.715  1.00  8.27           C
ATOM   1249  CG  PRO A 191      -1.486  17.160  -7.543  1.00  8.26           C
ATOM   1250  CD  PRO A 191      -1.879  18.546  -7.968  1.00  8.64           C
ATOM   1251  N   VAL A 192      -3.871  16.345 -10.034  1.00  6.60           N
ATOM   1252  CA  VAL A 192      -4.878  15.277 -10.272  1.00  7.19           C
ATOM   1253  C   VAL A 192      -5.315  15.228 -11.735  1.00  6.94           C
ATOM   1254  O   VAL A 192      -5.775  16.242 -12.294  1.00  7.70           O
ATOM   1255  CB  VAL A 192      -6.100  15.462  -9.342  1.00  6.69           C
ATOM   1256  CG1 VAL A 192      -7.166  14.433  -9.703  1.00  8.61           C
ATOM   1257  CG2 VAL A 192      -5.695  15.307  -7.880  1.00  7.47           C
ATOM   1258  N   ILE A 193      -5.152  14.059 -12.349  1.00  6.89           N
ATOM   1259  CA  ILE A 193      -5.505  13.908 -13.769  1.00  6.32           C
ATOM   1260  C   ILE A 193      -6.675  12.973 -14.026  1.00  7.01           C
ATOM   1261  O   ILE A 193      -7.232  12.992 -15.118  1.00  8.12           O
ATOM   1262  CB  ILE A 193      -4.263  13.388 -14.567  1.00  6.69           C
ATOM   1263  CG1 ILE A 193      -3.732  12.052 -14.047  1.00  7.72           C
ATOM   1264  CG2 ILE A 193      -3.204  14.478 -14.624  1.00  7.77           C
ATOM   1265  CD1 ILE A 193      -2.740  11.391 -14.975  1.00  9.70           C
ATOM   1266  N   LEU A 194      -7.039  12.147 -13.052  1.00  7.32           N
ATOM   1267  CA  LEU A 194      -8.067  11.108 -13.236  1.00  6.63           C
ATOM   1268  C   LEU A 194      -8.780  10.933 -11.894  1.00  6.16           C
ATOM   1269  O   LEU A 194      -8.199  11.156 -10.845  1.00  6.91           O
ATOM   1270  CB  LEU A 194      -7.490   9.777 -13.631  1.00  7.05           C
ATOM   1271  CG  LEU A 194      -6.847   9.709 -15.018  1.00  7.94           C
ATOM   1272  CD1 LEU A 194      -6.069   8.381 -15.119  1.00 10.10           C
ATOM   1273  CD2 LEU A 194      -7.926   9.789 -16.105  1.00  8.60           C
ATOM   1274  N   TYR A 195     -10.066  10.561 -11.972  1.00  6.42           N
ATOM   1275  CA  TYR A 195     -10.858  10.303 -10.785  1.00  6.83           C
ATOM   1276  C   TYR A 195     -11.599   8.988 -10.941  1.00  6.33           C
ATOM   1277  O   TYR A 195     -12.244   8.750 -11.962  1.00  7.53           O
ATOM   1278  CB  TYR A 195     -11.836  11.472 -10.614  1.00  6.81           C
ATOM   1279  CG  TYR A 195     -12.759  11.455  -9.424  1.00  7.06           C
ATOM   1280  CD1 TYR A 195     -13.874  10.606  -9.321  1.00  8.08           C
ATOM   1281  CD2 TYR A 195     -12.509  12.367  -8.358  1.00  7.98           C
ATOM   1282  CE1 TYR A 195     -14.678  10.617  -8.228  1.00  7.55           C
ATOM   1283  CE2 TYR A 195     -13.375  12.388  -7.266  1.00  9.19           C
ATOM   1284  CZ  TYR A 195     -14.458  11.512  -7.211  1.00  8.27           C
ATOM   1285  OH  TYR A 195     -15.315  11.553  -6.118  1.00 10.02           O
ATOM   1286  N   GLN A 196     -11.578   8.182  -9.872  1.00  6.59           N
ATOM   1287  CA  GLN A 196     -12.347   6.924  -9.873  1.00  6.78           C
ATOM   1288  C   GLN A 196     -13.512   7.075  -8.904  1.00  6.89           C
ATOM   1289  O   GLN A 196     -13.316   7.286  -7.687  1.00  8.44           O
ATOM   1290  CB  GLN A 196     -11.454   5.764  -9.379  1.00  6.61           C
ATOM   1291  CG  GLN A 196     -12.235   4.459  -9.245  1.00  7.11           C
ATOM   1292  CD  GLN A 196     -11.399   3.402  -8.582  1.00  6.55           C
ATOM   1293  OE1 GLN A 196     -10.387   2.916  -9.146  1.00  7.56           O
ATOM   1294  NE2 GLN A 196     -11.767   2.973  -7.360  1.00  7.96           N
ATOM   1295  N   PRO A 197     -14.745   6.916  -9.368  1.00  8.14           N
ATOM   1296  CA  PRO A 197     -15.898   6.856  -8.513  1.00  8.75           C
ATOM   1297  C   PRO A 197     -16.139   5.402  -8.065  1.00  7.94           C
ATOM   1298  O   PRO A 197     -16.005   4.492  -8.888  1.00  9.79           O
ATOM   1299  CB  PRO A 197     -17.039   7.319  -9.439  1.00 11.27           C
ATOM   1300  CG  PRO A 197     -16.586   7.016 -10.839  1.00 18.29           C
ATOM   1301  CD  PRO A 197     -15.106   6.824 -10.828  1.00  9.70           C
ATOM   1302  N   GLU A 198     -16.528   5.194  -6.794  1.00  8.24           N
ATOM   1303  CA  GLU A 198     -16.860   3.811  -6.344  1.00  8.91           C
ATOM   1304  C   GLU A 198     -15.592   2.952  -6.350  1.00  8.88           C
ATOM   1305  O   GLU A 198     -14.456   3.486  -6.435  1.00  8.85           O
ATOM   1306  CB  GLU A 198     -18.031   3.189  -7.151  1.00  9.12           C
ATOM   1307  CG  GLU A 198     -19.296   2.956  -6.315  1.00  9.09           C
ATOM   1308  CD  GLU A 198     -19.226   1.749  -5.411  1.00  8.80           C
ATOM   1309  OE1 GLU A 198     -18.296   0.903  -5.594  1.00 10.07           O
ATOM   1310  OE2 GLU A 198     -20.095   1.553  -4.511  1.00  9.35           O
ATOM   1311  N   ASN A 199     -15.722   1.643  -6.233  1.00  7.95           N
ATOM   1312  CA  ASN A 199     -14.529   0.775  -6.211  1.00  7.23           C
ATOM   1313  C   ASN A 199     -14.965  -0.649  -6.505  1.00  6.77           C
ATOM   1314  O   ASN A 199     -15.716  -1.204  -5.686  1.00  7.95           O
ATOM   1315  CB  ASN A 199     -13.833   0.849  -4.846  1.00  8.17           C
ATOM   1316  CG  ASN A 199     -12.567  -0.003  -4.891  1.00  7.94           C
ATOM   1317  OD1 ASN A 199     -11.582   0.540  -5.463  1.00  8.47           O
ATOM   1318  ND2 ASN A 199     -12.505  -1.238  -4.446  1.00  9.09           N
ATOM   1319  N   GLU A 200     -14.497  -1.228  -7.596  1.00  6.92           N
ATOM   1320  CA  GLU A 200     -14.816  -2.623  -7.919  1.00  7.80           C
ATOM   1321  C   GLU A 200     -16.322  -2.897  -7.780  1.00  7.39           C
ATOM   1322  O   GLU A 200     -16.771  -3.860  -7.142  1.00  9.95           O
ATOM   1323  CB  GLU A 200     -14.008  -3.646  -7.094  1.00  9.15           C
ATOM   1324  CG  GLU A 200     -12.534  -3.588  -7.478  1.00 10.73           C
ATOM   1325  CD  GLU A 200     -11.695  -4.733  -7.032  1.00 13.41           C
ATOM   1326  OE1 GLU A 200     -12.090  -5.473  -6.107  1.00 18.86           O
ATOM   1327  OE2 GLU A 200     -10.545  -4.958  -7.549  1.00 15.92           O
ATOM   1328  N   TYR A 201     -17.084  -2.031  -8.444  1.00  8.17           N
ATOM   1329  CA  TYR A 201     -18.552  -2.220  -8.489  1.00  8.82           C
ATOM   1330  C   TYR A 201     -18.832  -3.270  -9.536  1.00  8.37           C
ATOM   1331  O   TYR A 201     -18.991  -2.930 -10.723  1.00 10.00           O
ATOM   1332  CB  TYR A 201     -19.220  -0.846  -8.761  1.00  9.06           C
ATOM   1333  CG  TYR A 201     -20.740  -1.003  -8.757  1.00  8.33           C
ATOM   1334  CD1 TYR A 201     -21.437  -1.190  -7.553  1.00  9.16           C
ATOM   1335  CD2 TYR A 201     -21.479  -0.962  -9.939  1.00  8.88           C
ATOM   1336  CE1 TYR A 201     -22.820  -1.333  -7.565  1.00  8.96           C
ATOM   1337  CE2 TYR A 201     -22.840  -1.102  -9.942  1.00  9.34           C
ATOM   1338  CZ  TYR A 201     -23.496  -1.282  -8.755  1.00  9.03           C
ATOM   1339  OH  TYR A 201     -24.878  -1.437  -8.773  1.00 10.56           O
ATOM   1340  N   SER A 202     -18.792  -4.551  -9.125  1.00  9.66           N
ATOM   1341  CA  SER A 202     -18.576  -5.605 -10.114  1.00 10.60           C
ATOM   1342  C   SER A 202     -19.508  -6.800  -9.996  1.00 12.13           C
ATOM   1343  O   SER A 202     -19.568  -7.602 -10.946  1.00 12.32           O
ATOM   1344  CB  SER A 202     -17.138  -6.129  -9.961  1.00 11.80           C
ATOM   1345  OG  SER A 202     -16.265  -5.016 -10.245  1.00 11.47           O
ATOM   1346  N   GLY A 203     -20.301  -6.857  -8.967  1.00 12.51           N
ATOM   1347  CA  GLY A 203     -21.360  -7.839  -8.861  1.00 13.63           C
ATOM   1348  C   GLY A 203     -22.143  -7.600  -7.585  1.00 16.82           C
ATOM   1349  O   GLY A 203     -21.871  -6.700  -6.784  1.00 16.95           O
ATOM   1350  N   ALA A 204     -23.177  -8.406  -7.415  1.00 13.64           N
ATOM   1351  CA  ALA A 204     -24.039  -8.185  -6.238  1.00 10.86           C
ATOM   1352  C   ALA A 204     -24.612  -9.503  -5.753  1.00 10.70           C
ATOM   1353  O   ALA A 204     -24.507 -10.543  -6.399  1.00 16.00           O
ATOM   1354  CB  ALA A 204     -25.173  -7.255  -6.632  1.00 13.74           C
ATOM   1355  N   ALA A 205     -25.215  -9.452  -4.576  1.00 12.75           N
ATOM   1356  CA  ALA A 205     -25.853 -10.618  -3.986  1.00 13.93           C
ATOM   1357  C   ALA A 205     -27.070 -11.041  -4.806  1.00 14.30           C
ATOM   1358  O   ALA A 205     -27.613 -10.283  -5.618  1.00 15.42           O
ATOM   1359  CB  ALA A 205     -26.240 -10.275  -2.572  1.00 14.97           C
ATOM   1360  N   GLU A 206     -27.483 -12.281  -4.584  1.00 20.20           N
ATOM   1361  CA  GLU A 206     -28.592 -12.850  -5.373  1.00 22.91           C
ATOM   1362  C   GLU A 206     -29.819 -11.974  -5.228  1.00 22.61           C
ATOM   1363  O   GLU A 206     -30.112 -11.550  -4.097  1.00 22.95           O
ATOM   1364  CB  GLU A 206     -28.819 -14.290  -4.889  1.00 33.22           C
ATOM   1365  CG  GLU A 206     -29.823 -15.040  -5.754  1.00 50.91           C
ATOM   1366  CD  GLU A 206     -29.195 -15.926  -6.812  1.00 72.82           C
ATOM   1367  OE1 GLU A 206     -28.751 -15.393  -7.861  1.00 77.84           O
ATOM   1368  OE2 GLU A 206     -29.150 -17.163  -6.606  1.00 82.10           O
ATOM   1369  N   GLY A 207     -30.551 -11.636  -6.280  1.00 20.89           N
ATOM   1370  CA  GLY A 207     -31.807 -10.884  -6.095  1.00 23.63           C
ATOM   1371  C   GLY A 207     -31.586  -9.372  -6.113  1.00 22.10           C
ATOM   1372  O   GLY A 207     -32.541  -8.601  -6.171  1.00 30.12           O
ATOM   1373  N   VAL A 208     -30.348  -8.878  -6.056  1.00 16.64           N
ATOM   1374  CA  VAL A 208     -30.107  -7.464  -5.992  1.00 14.02           C
ATOM   1375  C   VAL A 208     -29.834  -6.915  -7.378  1.00 13.45           C
ATOM   1376  O   VAL A 208     -29.017  -7.480  -8.094  1.00 16.51           O
ATOM   1377  CB  VAL A 208     -28.890  -7.192  -5.058  1.00 15.30           C
ATOM   1378  CG1 VAL A 208     -28.541  -5.723  -5.178  1.00 17.92           C
ATOM   1379  CG2 VAL A 208     -29.257  -7.587  -3.638  1.00 18.62           C
ATOM   1380  N   LEU A 209     -30.512  -5.835  -7.744  1.00 13.88           N
ATOM   1381  CA  LEU A 209     -30.308  -5.192  -9.042  1.00 12.95           C
ATOM   1382  C   LEU A 209     -28.832  -4.909  -9.317  1.00 14.47           C
ATOM   1383  O   LEU A 209     -28.189  -4.191  -8.548  1.00 13.20           O
ATOM   1384  CB  LEU A 209     -31.008  -3.830  -9.089  1.00 13.30           C
ATOM   1385  CG  LEU A 209     -30.895  -3.043 -10.397  1.00 14.14           C
ATOM   1386  CD1 LEU A 209     -31.405  -3.835 -11.614  1.00 16.24           C
ATOM   1387  CD2 LEU A 209     -31.636  -1.693 -10.329  1.00 17.03           C
ATOM   1388  N   PHE A 210     -28.346  -5.494 -10.412  1.00 12.05           N
ATOM   1389  CA  PHE A 210     -26.953  -5.231 -10.770  1.00 12.02           C
ATOM   1390  C   PHE A 210     -26.747  -5.365 -12.258  1.00 12.83           C
ATOM   1391  O   PHE A 210     -27.155  -6.420 -12.796  1.00 15.52           O
ATOM   1392  CB  PHE A 210     -26.005  -6.211 -10.038  1.00 12.94           C
ATOM   1393  CG  PHE A 210     -24.537  -5.900 -10.390  1.00 12.45           C
ATOM   1394  CD1 PHE A 210     -23.843  -6.500 -11.444  1.00 14.40           C
ATOM   1395  CD2 PHE A 210     -23.882  -4.921  -9.632  1.00 13.11           C
ATOM   1396  CE1 PHE A 210     -22.552  -6.098 -11.771  1.00 15.32           C
ATOM   1397  CE2 PHE A 210     -22.610  -4.511  -9.926  1.00 13.74           C
ATOM   1398  CZ  PHE A 210     -22.034  -5.080 -11.024  1.00 15.73           C
ATOM   1399  N   PRO A 211     -25.991  -4.505 -12.931  1.00 11.89           N
ATOM   1400  CA  PRO A 211     -25.545  -3.193 -12.436  1.00 11.87           C
ATOM   1401  C   PRO A 211     -26.714  -2.257 -12.175  1.00 12.12           C
ATOM   1402  O   PRO A 211     -27.673  -2.176 -12.963  1.00 13.59           O
ATOM   1403  CB  PRO A 211     -24.705  -2.612 -13.602  1.00 14.29           C
ATOM   1404  CG  PRO A 211     -24.848  -3.565 -14.711  1.00 26.23           C
ATOM   1405  CD  PRO A 211     -25.551  -4.805 -14.301  1.00 16.08           C
ATOM   1406  N   ASN A 212     -26.688  -1.539 -11.050  1.00  9.28           N
ATOM   1407  CA  ASN A 212     -27.762  -0.580 -10.729  1.00  9.19           C
ATOM   1408  C   ASN A 212     -27.381   0.757 -11.360  1.00  8.60           C
ATOM   1409  O   ASN A 212     -26.586   1.518 -10.789  1.00  9.71           O
ATOM   1410  CB  ASN A 212     -27.938  -0.552  -9.213  1.00  8.80           C
ATOM   1411  CG  ASN A 212     -29.052   0.384  -8.766  1.00  9.57           C
ATOM   1412  OD1 ASN A 212     -29.443   1.320  -9.462  1.00 10.62           O
ATOM   1413  ND2 ASN A 212     -29.571   0.077  -7.601  1.00 10.70           N
ATOM   1414  N   LYS A 213     -27.831   1.003 -12.604  1.00  9.77           N
ATOM   1415  CA  LYS A 213     -27.365   2.195 -13.315  1.00  9.42           C
ATOM   1416  C   LYS A 213     -27.797   3.516 -12.655  1.00  8.76           C
ATOM   1417  O   LYS A 213     -26.962   4.434 -12.650  1.00 10.36           O
ATOM   1418  CB  LYS A 213     -27.741   2.090 -14.770  1.00 11.16           C
ATOM   1419  CG  LYS A 213     -27.079   0.879 -15.452  1.00 11.63           C
ATOM   1420  CD  LYS A 213     -27.310   0.855 -16.924  1.00 13.03           C
ATOM   1421  CE  LYS A 213     -26.636  -0.338 -17.597  1.00 15.66           C
ATOM   1422  NZ  LYS A 213     -26.865  -0.367 -19.083  1.00 19.53           N
ATOM   1423  N   PRO A 214     -28.984   3.652 -12.095  1.00  9.68           N
ATOM   1424  CA  PRO A 214     -29.275   4.851 -11.340  1.00  9.85           C
ATOM   1425  C   PRO A 214     -28.302   5.047 -10.188  1.00  9.01           C
ATOM   1426  O   PRO A 214     -27.875   6.195  -9.935  1.00  9.65           O
ATOM   1427  CB  PRO A 214     -30.728   4.618 -10.817  1.00 11.97           C
ATOM   1428  CG  PRO A 214     -31.316   3.777 -11.940  1.00 12.22           C
ATOM   1429  CD  PRO A 214     -30.200   2.790 -12.232  1.00 11.47           C
ATOM   1430  N   TYR A 215     -27.922   3.992  -9.480  1.00  8.75           N
ATOM   1431  CA  TYR A 215     -26.930   4.110  -8.407  1.00  8.26           C
ATOM   1432  C   TYR A 215     -25.607   4.613  -8.950  1.00  7.96           C
ATOM   1433  O   TYR A 215     -25.009   5.592  -8.462  1.00  8.22           O
ATOM   1434  CB  TYR A 215     -26.766   2.759  -7.687  1.00  8.67           C
ATOM   1435  CG  TYR A 215     -25.565   2.791  -6.773  1.00  7.77           C
ATOM   1436  CD1 TYR A 215     -25.583   3.574  -5.637  1.00  8.78           C
ATOM   1437  CD2 TYR A 215     -24.412   2.048  -7.058  1.00  8.03           C
ATOM   1438  CE1 TYR A 215     -24.468   3.611  -4.799  1.00  8.18           C
ATOM   1439  CE2 TYR A 215     -23.311   2.091  -6.241  1.00  7.59           C
ATOM   1440  CZ  TYR A 215     -23.347   2.883  -5.108  1.00  7.96           C
ATOM   1441  OH  TYR A 215     -22.261   2.939  -4.244  1.00  8.18           O
ATOM   1442  N   MET A 216     -25.156   3.970 -10.027  1.00  7.95           N
ATOM   1443  CA  MET A 216     -23.855   4.355 -10.605  1.00  7.93           C
ATOM   1444  C   MET A 216     -23.842   5.801 -11.037  1.00  8.02           C
ATOM   1445  O   MET A 216     -22.872   6.533 -10.858  1.00  8.00           O
ATOM   1446  CB  MET A 216     -23.522   3.432 -11.786  1.00  9.31           C
ATOM   1447  CG  MET A 216     -23.365   1.967 -11.429  1.00 10.94           C
ATOM   1448  SD  MET A 216     -23.651   0.875 -12.870  1.00 13.30           S
ATOM   1449  CE  MET A 216     -22.077   1.104 -13.623  1.00 17.20           C
ATOM   1450  N   GLN A 217     -24.959   6.228 -11.694  1.00  8.26           N
ATOM   1451  CA  GLN A 217     -25.002   7.621 -12.135  1.00  8.11           C
ATOM   1452  C   GLN A 217     -25.088   8.587 -10.964  1.00  7.96           C
ATOM   1453  O   GLN A 217     -24.566   9.694 -11.087  1.00  9.19           O
ATOM   1454  CB  GLN A 217     -26.212   7.823 -13.078  1.00  9.11           C
ATOM   1455  CG  GLN A 217     -26.117   9.201 -13.732  1.00  9.17           C
ATOM   1456  CD  GLN A 217     -24.894   9.322 -14.615  1.00  9.47           C
ATOM   1457  OE1 GLN A 217     -24.516   8.456 -15.408  1.00 11.08           O
ATOM   1458  NE2 GLN A 217     -24.245  10.474 -14.458  1.00 11.14           N
ATOM   1459  N   TYR A 218     -25.791   8.225  -9.874  1.00  8.59           N
ATOM   1460  CA  TYR A 218     -25.810   9.133  -8.708  1.00  8.22           C
ATOM   1461  C   TYR A 218     -24.369   9.357  -8.237  1.00  7.58           C
ATOM   1462  O   TYR A 218     -24.014  10.505  -7.893  1.00  8.36           O
ATOM   1463  CB  TYR A 218     -26.623   8.505  -7.597  1.00  9.44           C
ATOM   1464  CG  TYR A 218     -26.856   9.428  -6.422  1.00  8.57           C
ATOM   1465  CD1 TYR A 218     -25.918   9.489  -5.371  1.00 10.03           C
ATOM   1466  CD2 TYR A 218     -27.987  10.240  -6.342  1.00 11.68           C
ATOM   1467  CE1 TYR A 218     -26.111  10.336  -4.305  1.00  9.47           C
ATOM   1468  CE2 TYR A 218     -28.193  11.085  -5.266  1.00 10.58           C
ATOM   1469  CZ  TYR A 218     -27.250  11.140  -4.240  1.00 11.38           C
ATOM   1470  OH  TYR A 218     -27.479  11.954  -3.159  1.00 13.67           O
ATOM   1471  N   VAL A 219     -23.574   8.283  -8.169  1.00  7.65           N
ATOM   1472  CA  VAL A 219     -22.191   8.415  -7.648  1.00  8.00           C
ATOM   1473  C   VAL A 219     -21.387   9.316  -8.564  1.00  7.24           C
ATOM   1474  O   VAL A 219     -20.629  10.207  -8.135  1.00  7.93           O
ATOM   1475  CB  VAL A 219     -21.594   7.004  -7.520  1.00  8.55           C
ATOM   1476  CG1 VAL A 219     -20.099   7.040  -7.234  1.00 11.51           C
ATOM   1477  CG2 VAL A 219     -22.340   6.218  -6.435  1.00  8.76           C
ATOM   1478  N   ILE A 220     -21.569   9.147  -9.906  1.00  8.13           N
ATOM   1479  CA  ILE A 220     -20.905  10.063 -10.836  1.00  8.26           C
ATOM   1480  C   ILE A 220     -21.363  11.510 -10.674  1.00  7.82           C
ATOM   1481  O   ILE A 220     -20.525  12.425 -10.658  1.00  9.58           O
ATOM   1482  CB  ILE A 220     -21.150   9.591 -12.306  1.00  8.31           C
ATOM   1483  CG1 ILE A 220     -20.376   8.283 -12.561  1.00  8.96           C
ATOM   1484  CG2 ILE A 220     -20.805  10.673 -13.316  1.00  9.16           C
ATOM   1485  CD1 ILE A 220     -20.763   7.597 -13.870  1.00 12.67           C
ATOM   1486  N   ASP A 221     -22.675  11.698 -10.559  1.00  8.59           N
ATOM   1487  CA  ASP A 221     -23.217  13.039 -10.415  1.00  9.32           C
ATOM   1488  C   ASP A 221     -22.651  13.732  -9.169  1.00  8.18           C
ATOM   1489  O   ASP A 221     -22.407  14.955  -9.226  1.00  8.97           O
ATOM   1490  CB  ASP A 221     -24.747  13.020 -10.287  1.00 10.10           C
ATOM   1491  CG  ASP A 221     -25.546  12.626 -11.495  1.00 13.05           C
ATOM   1492  OD1 ASP A 221     -25.013  12.607 -12.645  1.00 13.48           O
ATOM   1493  OD2 ASP A 221     -26.787  12.341 -11.346  1.00 18.06           O
ATOM   1494  N   GLN A 222     -22.457  12.979  -8.083  1.00  7.74           N
ATOM   1495  CA  GLN A 222     -21.905  13.659  -6.886  1.00  7.95           C
ATOM   1496  C   GLN A 222     -20.553  14.275  -7.199  1.00  8.39           C
ATOM   1497  O   GLN A 222     -20.189  15.346  -6.751  1.00  8.79           O
ATOM   1498  CB  GLN A 222     -21.696  12.695  -5.730  1.00  8.99           C
ATOM   1499  CG  GLN A 222     -22.997  12.120  -5.133  1.00  9.14           C
ATOM   1500  CD  GLN A 222     -22.639  11.129  -4.054  1.00  7.94           C
ATOM   1501  OE1 GLN A 222     -21.924  10.135  -4.354  1.00  9.18           O
ATOM   1502  NE2 GLN A 222     -23.060  11.350  -2.827  1.00  9.40           N
ATOM   1503  N   ALA A 223     -19.724  13.484  -7.939  1.00  8.75           N
ATOM   1504  CA  ALA A 223     -18.362  13.979  -8.240  1.00  7.99           C
ATOM   1505  C   ALA A 223     -18.443  15.134  -9.222  1.00  7.67           C
ATOM   1506  O   ALA A 223     -17.768  16.168  -9.049  1.00  8.74           O
ATOM   1507  CB  ALA A 223     -17.532  12.826  -8.803  1.00  9.13           C
ATOM   1508  N   ARG A 224     -19.258  15.033 -10.298  1.00  8.24           N
ATOM   1509  CA  ARG A 224     -19.364  16.116 -11.284  1.00  8.76           C
ATOM   1510  C   ARG A 224     -19.886  17.380 -10.599  1.00  8.97           C
ATOM   1511  O   ARG A 224     -19.436  18.479 -10.884  1.00 10.48           O
ATOM   1512  CB  ARG A 224     -20.310  15.696 -12.424  1.00  9.11           C
ATOM   1513  CG  ARG A 224     -19.687  14.608 -13.284  1.00  9.29           C
ATOM   1514  CD  ARG A 224     -18.414  15.054 -13.971  1.00  9.81           C
ATOM   1515  NE  ARG A 224     -17.964  14.155 -15.038  1.00 10.64           N
ATOM   1516  CZ  ARG A 224     -16.698  13.925 -15.403  1.00  9.31           C
ATOM   1517  NH1 ARG A 224     -15.710  14.541 -14.764  1.00 10.79           N
ATOM   1518  NH2 ARG A 224     -16.467  13.087 -16.389  1.00 13.64           N
ATOM   1519  N   ASN A 225     -20.883  17.214  -9.710  1.00  8.80           N
ATOM   1520  CA  ASN A 225     -21.502  18.360  -9.040  1.00 10.16           C
ATOM   1521  C   ASN A 225     -20.485  19.070  -8.153  1.00 10.47           C
ATOM   1522  O   ASN A 225     -20.642  20.286  -7.934  1.00 13.49           O
ATOM   1523  CB  ASN A 225     -22.682  17.931  -8.180  1.00 11.29           C
ATOM   1524  CG  ASN A 225     -23.914  17.511  -8.949  1.00 13.77           C
ATOM   1525  OD1 ASN A 225     -24.833  16.861  -8.380  1.00 17.46           O
ATOM   1526  ND2 ASN A 225     -23.961  17.826 -10.208  1.00 13.39           N
ATOM   1527  N   ALA A 226     -19.481  18.345  -7.658  1.00 10.27           N
ATOM   1528  CA  ALA A 226     -18.449  18.958  -6.791  1.00 10.86           C
ATOM   1529  C   ALA A 226     -17.304  19.557  -7.592  1.00 10.32           C
ATOM   1530  O   ALA A 226     -16.352  20.087  -6.971  1.00 13.72           O
ATOM   1531  CB  ALA A 226     -17.891  17.907  -5.824  1.00 12.06           C
ATOM   1532  N   GLY A 227     -17.395  19.528  -8.927  1.00 10.59           N
ATOM   1533  CA  GLY A 227     -16.418  20.176  -9.758  1.00 11.29           C
ATOM   1534  C   GLY A 227     -15.392  19.286 -10.443  1.00  9.15           C
ATOM   1535  O   GLY A 227     -14.444  19.815 -11.028  1.00 10.11           O
ATOM   1536  N   ILE A 228     -15.554  17.960 -10.346  1.00  8.28           N
ATOM   1537  CA  ILE A 228     -14.602  17.086 -11.004  1.00  8.15           C
ATOM   1538  C   ILE A 228     -14.865  17.151 -12.503  1.00  7.50           C
ATOM   1539  O   ILE A 228     -15.997  16.834 -12.907  1.00  8.53           O
ATOM   1540  CB  ILE A 228     -14.731  15.641 -10.477  1.00  8.47           C
ATOM   1541  CG1 ILE A 228     -14.434  15.571  -8.984  1.00  9.64           C
ATOM   1542  CG2 ILE A 228     -13.878  14.678 -11.279  1.00  9.19           C
ATOM   1543  CD1 ILE A 228     -12.990  15.936  -8.591  1.00  8.90           C
ATOM   1544  N   ILE A 229     -13.855  17.589 -13.278  1.00  8.27           N
ATOM   1545  CA  ILE A 229     -14.026  17.696 -14.735  1.00  8.25           C
ATOM   1546  C   ILE A 229     -12.998  16.836 -15.456  1.00  7.79           C
ATOM   1547  O   ILE A 229     -13.092  16.702 -16.665  1.00  9.81           O
ATOM   1548  CB  ILE A 229     -13.939  19.150 -15.240  1.00 10.02           C
ATOM   1549  CG1 ILE A 229     -12.625  19.829 -14.864  1.00 10.16           C
ATOM   1550  CG2 ILE A 229     -15.180  19.927 -14.745  1.00 11.92           C
ATOM   1551  CD1 ILE A 229     -12.512  21.233 -15.506  1.00 13.54           C
ATOM   1552  N   VAL A 230     -12.004  16.234 -14.749  1.00  8.00           N
ATOM   1553  CA  VAL A 230     -11.091  15.310 -15.385  1.00  7.77           C
ATOM   1554  C   VAL A 230     -11.834  14.032 -15.708  1.00  7.41           C
ATOM   1555  O   VAL A 230     -12.986  13.833 -15.276  1.00  8.09           O
ATOM   1556  CB  VAL A 230      -9.854  15.042 -14.492  1.00  8.28           C
ATOM   1557  CG1 VAL A 230      -9.038  16.375 -14.369  1.00 10.79           C
ATOM   1558  CG2 VAL A 230     -10.214  14.455 -13.135  1.00  9.86           C
ATOM   1559  N   PRO A 231     -11.225  13.164 -16.520  1.00  7.90           N
ATOM   1560  CA  PRO A 231     -11.938  11.939 -16.894  1.00  7.51           C
ATOM   1561  C   PRO A 231     -12.158  11.037 -15.677  1.00  7.21           C
ATOM   1562  O   PRO A 231     -11.325  10.944 -14.781  1.00  7.87           O
ATOM   1563  CB  PRO A 231     -11.011  11.259 -17.883  1.00  8.62           C
ATOM   1564  CG  PRO A 231     -10.187  12.428 -18.455  1.00  9.82           C
ATOM   1565  CD  PRO A 231      -9.933  13.285 -17.240  1.00  8.14           C
ATOM   1566  N   LEU A 232     -13.304  10.331 -15.788  1.00  7.63           N
ATOM   1567  CA  LEU A 232     -13.657   9.322 -14.772  1.00  7.43           C
ATOM   1568  C   LEU A 232     -13.255   7.942 -15.280  1.00  7.43           C
ATOM   1569  O   LEU A 232     -13.567   7.586 -16.423  1.00  8.50           O
ATOM   1570  CB  LEU A 232     -15.182   9.301 -14.507  1.00  8.51           C
ATOM   1571  CG  LEU A 232     -15.748  10.630 -14.035  1.00 10.07           C
ATOM   1572  CD1 LEU A 232     -17.273  10.514 -13.946  1.00 13.05           C
ATOM   1573  CD2 LEU A 232     -15.080  11.025 -12.729  1.00 15.56           C
ATOM   1574  N   ILE A 233     -12.583   7.198 -14.440  1.00  6.99           N
ATOM   1575  CA  ILE A 233     -12.123   5.839 -14.763  1.00  6.89           C
ATOM   1576  C   ILE A 233     -12.611   4.930 -13.676  1.00  7.19           C
ATOM   1577  O   ILE A 233     -12.624   5.291 -12.484  1.00 10.21           O
ATOM   1578  CB  ILE A 233     -10.600   5.842 -14.862  1.00  8.17           C
ATOM   1579  CG1 ILE A 233     -10.053   4.504 -15.411  1.00  8.19           C
ATOM   1580  CG2 ILE A 233      -9.897   6.201 -13.552  1.00 10.41           C
ATOM   1581  CD1 ILE A 233      -8.595   4.592 -15.906  1.00 10.36           C
ATOM   1582  N   ASN A 234     -13.068   3.733 -14.060  1.00  7.69           N
ATOM   1583  CA  ASN A 234     -13.497   2.795 -13.024  1.00  7.69           C
ATOM   1584  C   ASN A 234     -12.507   1.630 -12.917  1.00  6.94           C
ATOM   1585  O   ASN A 234     -11.494   1.582 -13.577  1.00  8.30           O
ATOM   1586  CB  ASN A 234     -14.947   2.283 -13.267  1.00  8.48           C
ATOM   1587  CG  ASN A 234     -15.077   1.429 -14.505  1.00  9.11           C
ATOM   1588  OD1 ASN A 234     -14.240   1.386 -15.418  1.00  8.45           O
ATOM   1589  ND2 ASN A 234     -16.234   0.833 -14.589  1.00 15.34           N
ATOM   1590  N   ASN A 235     -12.839   0.708 -11.987  1.00  7.05           N
ATOM   1591  CA  ASN A 235     -11.957  -0.400 -11.717  1.00  7.15           C
ATOM   1592  C   ASN A 235     -12.741  -1.655 -11.457  1.00  7.19           C
ATOM   1593  O   ASN A 235     -12.815  -2.180 -10.354  1.00  8.83           O
ATOM   1594  CB  ASN A 235     -10.985  -0.086 -10.552  1.00  7.41           C
ATOM   1595  CG  ASN A 235     -11.604   0.013  -9.190  1.00  6.86           C
ATOM   1596  OD1 ASN A 235     -12.729   0.526  -9.052  1.00  7.54           O
ATOM   1597  ND2 ASN A 235     -10.899  -0.458  -8.176  1.00  7.44           N
ATOM   1598  N   ASP A 236     -13.340  -2.174 -12.499  1.00  7.49           N
ATOM   1599  CA  ASP A 236     -14.058  -3.435 -12.425  1.00  7.90           C
ATOM   1600  C   ASP A 236     -13.141  -4.516 -11.864  1.00  7.65           C
ATOM   1601  O   ASP A 236     -11.961  -4.584 -12.236  1.00  8.97           O
ATOM   1602  CB  ASP A 236     -14.577  -3.761 -13.809  1.00  8.37           C
ATOM   1603  CG  ASP A 236     -15.886  -4.540 -13.930  1.00  8.73           C
ATOM   1604  OD1 ASP A 236     -16.423  -4.994 -12.893  1.00 11.46           O
ATOM   1605  OD2 ASP A 236     -16.326  -4.726 -15.096  1.00  9.47           O
ATOM   1606  N   ALA A 237     -13.641  -5.368 -10.954  1.00  8.38           N
ATOM   1607  CA  ALA A 237     -12.779  -6.374 -10.344  1.00 10.23           C
ATOM   1608  C   ALA A 237     -12.198  -7.362 -11.328  1.00  9.97           C
ATOM   1609  O   ALA A 237     -11.126  -7.981 -11.109  1.00 12.41           O
ATOM   1610  CB  ALA A 237     -13.511  -7.101  -9.238  1.00 10.43           C
ATOM   1611  N   PHE A 238     -12.939  -7.569 -12.415  1.00 10.13           N
ATOM   1612  CA  PHE A 238     -12.556  -8.459 -13.498  1.00 10.19           C
ATOM   1613  C   PHE A 238     -13.132  -7.814 -14.743  1.00  9.89           C
ATOM   1614  O   PHE A 238     -13.898  -6.832 -14.654  1.00 10.15           O
ATOM   1615  CB  PHE A 238     -13.084  -9.888 -13.240  1.00 11.33           C
ATOM   1616  CG  PHE A 238     -14.603  -9.944 -13.291  1.00 14.59           C
ATOM   1617  CD1 PHE A 238     -15.375  -9.621 -12.192  1.00 18.37           C
ATOM   1618  CD2 PHE A 238     -15.260 -10.314 -14.452  1.00 19.84           C
ATOM   1619  CE1 PHE A 238     -16.779  -9.658 -12.248  1.00 19.50           C
ATOM   1620  CE2 PHE A 238     -16.657 -10.363 -14.523  1.00 21.61           C
ATOM   1621  CZ  PHE A 238     -17.409 -10.028 -13.412  1.00 22.95           C
ATOM   1622  N   PRO A 239     -12.803  -8.292 -15.942  1.00 10.97           N
ATOM   1623  CA  PRO A 239     -13.356  -7.671 -17.151  1.00 11.11           C
ATOM   1624  C   PRO A 239     -14.824  -8.053 -17.367  1.00 10.91           C
ATOM   1625  O   PRO A 239     -15.182  -8.864 -18.221  1.00 14.36           O
ATOM   1626  CB  PRO A 239     -12.441  -8.184 -18.276  1.00 12.49           C
ATOM   1627  CG  PRO A 239     -11.306  -8.827 -17.606  1.00 13.24           C
ATOM   1628  CD  PRO A 239     -11.797  -9.311 -16.275  1.00 11.83           C
ATOM   1629  N   GLY A 240     -15.719  -7.512 -16.555  1.00 12.12           N
ATOM   1630  CA  GLY A 240     -17.141  -7.795 -16.620  1.00 12.56           C
ATOM   1631  C   GLY A 240     -17.888  -6.761 -17.445  1.00 11.20           C
ATOM   1632  O   GLY A 240     -19.102  -6.935 -17.653  1.00 15.09           O
ATOM   1633  N   GLY A 241     -17.273  -5.682 -17.882  1.00 11.29           N
ATOM   1634  CA  GLY A 241     -17.916  -4.655 -18.701  1.00 10.58           C
ATOM   1635  C   GLY A 241     -18.727  -3.634 -17.899  1.00 10.19           C
ATOM   1636  O   GLY A 241     -19.366  -2.761 -18.535  1.00 11.73           O
ATOM   1637  N   THR A 242     -18.793  -3.722 -16.587  1.00  9.06           N
ATOM   1638  CA  THR A 242     -19.687  -2.808 -15.843  1.00  9.25           C
ATOM   1639  C   THR A 242     -19.202  -1.385 -15.929  1.00  9.03           C
ATOM   1640  O   THR A 242     -18.019  -1.127 -15.629  1.00 11.98           O
ATOM   1641  CB  THR A 242     -19.797  -3.294 -14.382  1.00  9.96           C
ATOM   1642  OG1 THR A 242     -20.367  -4.632 -14.421  1.00 10.95           O
ATOM   1643  CG2 THR A 242     -20.709  -2.420 -13.556  1.00 10.83           C
ATOM   1644  N   GLY A 243     -20.086  -0.483 -16.317  1.00  8.82           N
ATOM   1645  CA  GLY A 243     -19.801   0.955 -16.344  1.00  9.27           C
ATOM   1646  C   GLY A 243     -19.036   1.327 -17.590  1.00  8.91           C
ATOM   1647  O   GLY A 243     -18.619   2.506 -17.715  1.00 10.35           O
ATOM   1648  N   ALA A 244     -18.749   0.445 -18.536  1.00  9.29           N
ATOM   1649  CA  ALA A 244     -17.989   0.821 -19.697  1.00  9.72           C
ATOM   1650  C   ALA A 244     -18.703   1.832 -20.555  1.00  9.83           C
ATOM   1651  O   ALA A 244     -19.939   1.840 -20.622  1.00 10.64           O
ATOM   1652  CB  ALA A 244     -17.699  -0.433 -20.522  1.00 11.02           C
ATOM   1653  N   PRO A 245     -17.927   2.640 -21.297  1.00 11.65           N
ATOM   1654  CA  PRO A 245     -18.551   3.448 -22.356  1.00 12.24           C
ATOM   1655  C   PRO A 245     -19.433   2.602 -23.255  1.00 13.72           C
ATOM   1656  O   PRO A 245     -19.084   1.495 -23.617  1.00 17.82           O
ATOM   1657  CB  PRO A 245     -17.322   3.916 -23.126  1.00 15.30           C
ATOM   1658  CG  PRO A 245     -16.276   4.068 -22.039  1.00 15.08           C
ATOM   1659  CD  PRO A 245     -16.447   2.828 -21.156  1.00 12.80           C
ATOM   1660  N   GLY A 246     -20.612   3.120 -23.603  1.00 15.14           N
ATOM   1661  CA  GLY A 246     -21.554   2.348 -24.404  1.00 19.36           C
ATOM   1662  C   GLY A 246     -22.627   1.710 -23.523  1.00 17.91           C
ATOM   1663  O   GLY A 246     -23.622   1.231 -24.080  1.00 20.78           O
ATOM   1664  N   THR A 247     -22.483   1.681 -22.204  1.00 14.05           N
ATOM   1665  CA  THR A 247     -23.507   1.064 -21.386  1.00 12.60           C
ATOM   1666  C   THR A 247     -24.539   2.071 -20.893  1.00 12.74           C
ATOM   1667  O   THR A 247     -25.443   1.755 -20.122  1.00 15.56           O
ATOM   1668  CB  THR A 247     -22.887   0.338 -20.164  1.00 12.82           C
ATOM   1669  OG1 THR A 247     -22.173   1.281 -19.366  1.00 12.36           O
ATOM   1670  CG2 THR A 247     -21.938  -0.785 -20.588  1.00 15.47           C
ATOM   1671  N   GLY A 248     -24.487   3.318 -21.345  1.00 13.59           N
ATOM   1672  CA  GLY A 248     -25.545   4.245 -21.053  1.00 15.57           C
ATOM   1673  C   GLY A 248     -25.422   4.896 -19.680  1.00 12.58           C
ATOM   1674  O   GLY A 248     -24.368   5.357 -19.195  1.00 13.04           O
ATOM   1675  N   LEU A 249     -26.566   4.864 -18.975  1.00 12.80           N
ATOM   1676  CA  LEU A 249     -26.628   5.495 -17.671  1.00 11.17           C
ATOM   1677  C   LEU A 249     -25.605   4.878 -16.734  1.00 10.21           C
ATOM   1678  O   LEU A 249     -25.469   3.662 -16.660  1.00 10.68           O
ATOM   1679  CB  LEU A 249     -28.044   5.226 -17.144  1.00 12.68           C
ATOM   1680  CG  LEU A 249     -28.368   5.942 -15.874  1.00 14.31           C
ATOM   1681  CD1 LEU A 249     -28.441   7.465 -16.048  1.00 16.07           C
ATOM   1682  CD2 LEU A 249     -29.759   5.443 -15.393  1.00 18.78           C
ATOM   1683  N   GLY A 250     -24.835   5.708 -16.033  1.00 10.09           N
ATOM   1684  CA  GLY A 250     -23.848   5.196 -15.087  1.00 11.60           C
ATOM   1685  C   GLY A 250     -22.482   4.866 -15.656  1.00  9.92           C
ATOM   1686  O   GLY A 250     -21.591   4.466 -14.979  1.00 12.22           O
ATOM   1687  N   SER A 251     -22.294   5.086 -16.978  1.00  8.79           N
ATOM   1688  CA  SER A 251     -21.008   4.806 -17.602  1.00  9.94           C
ATOM   1689  C   SER A 251     -19.973   5.871 -17.292  1.00  8.99           C
ATOM   1690  O   SER A 251     -20.232   7.061 -17.232  1.00 10.01           O
ATOM   1691  CB  SER A 251     -21.215   4.629 -19.100  1.00 11.68           C
ATOM   1692  OG  SER A 251     -21.720   5.766 -19.749  1.00 13.78           O
ATOM   1693  N   VAL A 252     -18.735   5.391 -17.150  1.00  9.17           N
ATOM   1694  CA  VAL A 252     -17.591   6.313 -16.963  1.00  8.80           C
ATOM   1695  C   VAL A 252     -16.937   6.612 -18.294  1.00  7.83           C
ATOM   1696  O   VAL A 252     -17.374   6.177 -19.369  1.00 10.62           O
ATOM   1697  CB  VAL A 252     -16.586   5.725 -15.958  1.00  8.82           C
ATOM   1698  CG1 VAL A 252     -17.234   5.578 -14.567  1.00 12.70           C
ATOM   1699  CG2 VAL A 252     -16.013   4.393 -16.427  1.00  9.94           C
ATOM   1700  N   ASP A 253     -15.846   7.395 -18.255  1.00  8.10           N
ATOM   1701  CA  ASP A 253     -15.174   7.802 -19.478  1.00  7.59           C
ATOM   1702  C   ASP A 253     -14.221   6.731 -20.004  1.00  7.61           C
ATOM   1703  O   ASP A 253     -14.119   6.500 -21.200  1.00  9.82           O
ATOM   1704  CB  ASP A 253     -14.409   9.083 -19.229  1.00  8.52           C
ATOM   1705  CG  ASP A 253     -15.345  10.222 -18.880  1.00  9.25           C
ATOM   1706  OD1 ASP A 253     -16.386  10.391 -19.594  1.00 13.03           O
ATOM   1707  OD2 ASP A 253     -15.014  10.998 -17.990  1.00  9.99           O
ATOM   1708  N   ILE A 254     -13.466   6.128 -19.070  1.00  7.59           N
ATOM   1709  CA  ILE A 254     -12.447   5.149 -19.450  1.00  6.89           C
ATOM   1710  C   ILE A 254     -12.736   3.895 -18.628  1.00  7.07           C
ATOM   1711  O   ILE A 254     -12.777   3.956 -17.385  1.00  7.83           O
ATOM   1712  CB  ILE A 254     -11.011   5.656 -19.182  1.00  7.62           C
ATOM   1713  CG1 ILE A 254     -10.728   6.918 -20.001  1.00  9.32           C
ATOM   1714  CG2 ILE A 254     -10.021   4.528 -19.354  1.00  9.04           C
ATOM   1715  CD1 ILE A 254      -9.389   7.594 -19.650  1.00 10.52           C
ATOM   1716  N   TYR A 255     -12.942   2.763 -19.287  1.00  7.46           N
ATOM   1717  CA  TYR A 255     -13.195   1.520 -18.584  1.00  7.73           C
ATOM   1718  C   TYR A 255     -11.880   0.960 -18.036  1.00  8.04           C
ATOM   1719  O   TYR A 255     -10.937   0.753 -18.831  1.00  8.31           O
ATOM   1720  CB  TYR A 255     -13.823   0.494 -19.561  1.00  9.02           C
ATOM   1721  CG  TYR A 255     -14.038  -0.835 -18.887  1.00  7.93           C
ATOM   1722  CD1 TYR A 255     -15.071  -1.035 -17.958  1.00  8.49           C
ATOM   1723  CD2 TYR A 255     -13.168  -1.921 -19.185  1.00  8.65           C
ATOM   1724  CE1 TYR A 255     -15.280  -2.257 -17.314  1.00  8.98           C
ATOM   1725  CE2 TYR A 255     -13.404  -3.134 -18.532  1.00  9.04           C
ATOM   1726  CZ  TYR A 255     -14.433  -3.295 -17.624  1.00  8.17           C
ATOM   1727  OH  TYR A 255     -14.622  -4.532 -17.026  1.00  9.79           O
ATOM   1728  N   GLY A 256     -11.820   0.710 -16.754  1.00  7.73           N
ATOM   1729  CA  GLY A 256     -10.638   0.106 -16.124  1.00  7.74           C
ATOM   1730  C   GLY A 256     -11.060  -1.219 -15.449  1.00  7.11           C
ATOM   1731  O   GLY A 256     -12.212  -1.372 -15.065  1.00  7.75           O
ATOM   1732  N   HIS A 257     -10.065  -2.108 -15.322  1.00  7.28           N
ATOM   1733  CA  HIS A 257     -10.322  -3.274 -14.491  1.00  7.44           C
ATOM   1734  C   HIS A 257      -9.039  -3.659 -13.759  1.00  7.04           C
ATOM   1735  O   HIS A 257      -7.977  -3.074 -13.974  1.00  7.82           O
ATOM   1736  CB  HIS A 257     -10.920  -4.454 -15.277  1.00  8.12           C
ATOM   1737  CG  HIS A 257      -9.987  -5.197 -16.179  1.00  8.35           C
ATOM   1738  ND1 HIS A 257      -9.075  -6.132 -15.729  1.00  8.47           N
ATOM   1739  CD2 HIS A 257      -9.840  -5.104 -17.526  1.00  8.69           C
ATOM   1740  CE1 HIS A 257      -8.415  -6.594 -16.817  1.00  8.77           C
ATOM   1741  NE2 HIS A 257      -8.841  -5.997 -17.916  1.00  9.03           N
ATOM   1742  N   ASP A 258      -9.210  -4.625 -12.866  1.00  8.06           N
ATOM   1743  CA  ASP A 258      -8.114  -4.993 -11.948  1.00  8.42           C
ATOM   1744  C   ASP A 258      -7.642  -6.413 -12.199  1.00  7.39           C
ATOM   1745  O   ASP A 258      -8.271  -7.153 -12.981  1.00  9.79           O
ATOM   1746  CB  ASP A 258      -8.621  -4.865 -10.515  1.00  8.62           C
ATOM   1747  CG  ASP A 258      -8.937  -3.414 -10.177  1.00  9.93           C
ATOM   1748  OD1 ASP A 258      -8.601  -2.478 -10.933  1.00 10.04           O
ATOM   1749  OD2 ASP A 258      -9.542  -3.154  -9.084  1.00 10.67           O
ATOM   1750  N   GLY A 259      -6.541  -6.789 -11.581  1.00  7.84           N
ATOM   1751  CA  GLY A 259      -6.123  -8.190 -11.678  1.00 10.29           C
ATOM   1752  C   GLY A 259      -5.117  -8.535 -10.606  1.00  7.33           C
ATOM   1753  O   GLY A 259      -4.146  -7.792 -10.440  1.00  8.36           O
ATOM   1754  N   TYR A 260      -5.344  -9.664  -9.921  1.00  8.25           N
ATOM   1755  CA  TYR A 260      -4.420 -10.185  -8.930  1.00  7.91           C
ATOM   1756  C   TYR A 260      -4.214 -11.677  -9.240  1.00  8.50           C
ATOM   1757  O   TYR A 260      -4.649 -12.562  -8.502  1.00 11.24           O
ATOM   1758  CB  TYR A 260      -4.964  -9.998  -7.516  1.00  9.53           C
ATOM   1759  CG  TYR A 260      -5.023  -8.549  -7.130  1.00  8.82           C
ATOM   1760  CD1 TYR A 260      -6.153  -7.790  -7.472  1.00  9.04           C
ATOM   1761  CD2 TYR A 260      -4.002  -7.939  -6.413  1.00  9.45           C
ATOM   1762  CE1 TYR A 260      -6.245  -6.440  -7.130  1.00  9.61           C
ATOM   1763  CE2 TYR A 260      -4.082  -6.596  -6.047  1.00  9.11           C
ATOM   1764  CZ  TYR A 260      -5.212  -5.862  -6.406  1.00  8.85           C
ATOM   1765  OH  TYR A 260      -5.255  -4.519  -6.017  1.00 10.57           O
ATOM   1766  N   PRO A 261      -3.565 -11.962 -10.363  1.00  9.64           N
ATOM   1767  CA  PRO A 261      -3.594 -13.331 -10.892  1.00  9.64           C
ATOM   1768  C   PRO A 261      -2.850 -14.322 -10.050  1.00 13.40           C
ATOM   1769  O   PRO A 261      -3.150 -15.525 -10.179  1.00 17.42           O
ATOM   1770  CB  PRO A 261      -2.964 -13.194 -12.290  1.00 16.73           C
ATOM   1771  CG  PRO A 261      -2.267 -11.864 -12.320  1.00 13.79           C
ATOM   1772  CD  PRO A 261      -2.871 -10.991 -11.236  1.00 12.32           C
ATOM   1773  N  ALEU A 262      -1.746 -13.777  -9.525  0.50 14.42           N
ATOM   1774  N  BLEU A 262      -2.087 -14.040  -8.986  0.50 11.89           N
ATOM   1775  CA ALEU A 262      -0.770 -14.679  -8.918  0.50 12.33           C
ATOM   1776  CA BLEU A 262      -1.636 -15.102  -8.071  0.50 12.35           C
ATOM   1777  C  ALEU A 262      -1.430 -15.195  -7.645  0.50 13.01           C
ATOM   1778  C  BLEU A 262      -2.337 -15.105  -6.726  0.50 14.98           C
ATOM   1779  O  ALEU A 262      -1.140 -16.246  -7.100  0.50 15.60           O
ATOM   1780  O  BLEU A 262      -1.998 -15.938  -5.871  0.50 15.47           O
ATOM   1781  CB ALEU A 262       0.579 -14.012  -8.624  0.50 11.72           C
ATOM   1782  CB BLEU A 262      -0.108 -15.029  -7.852  0.50 13.45           C
ATOM   1783  CG ALEU A 262       1.551 -14.920  -7.869  0.50 10.12           C
ATOM   1784  CG BLEU A 262       0.658 -16.013  -8.766  0.50 19.88           C
ATOM   1785  CD1ALEU A 262       1.917 -16.139  -8.703  0.50 15.12           C
ATOM   1786  CD1BLEU A 262      -0.171 -16.234 -10.026  0.50 47.01           C
ATOM   1787  CD2ALEU A 262       2.780 -14.181  -7.410  0.50 14.89           C
ATOM   1788  CD2BLEU A 262       2.074 -15.584  -9.052  0.50 22.71           C
ATOM   1789  N  AGLY A 263      -2.377 -14.422  -7.118  0.50 13.77           N
ATOM   1790  N  BGLY A 263      -3.298 -14.233  -6.456  0.50 13.47           N
ATOM   1791  CA AGLY A 263      -3.108 -14.825  -5.959  0.50 13.35           C
ATOM   1792  CA BGLY A 263      -4.081 -14.326  -5.231  0.50 13.29           C
ATOM   1793  C  AGLY A 263      -2.304 -14.467  -4.711  0.50 10.90           C
ATOM   1794  C  BGLY A 263      -3.353 -13.815  -4.002  0.50 11.99           C
ATOM   1795  O  AGLY A 263      -1.292 -13.788  -4.804  0.50 11.80           O
ATOM   1796  O  BGLY A 263      -2.322 -13.151  -4.178  0.50 12.18           O
ATOM   1797  N  APHE A 264      -2.830 -14.946  -3.587  0.50 11.72           N
ATOM   1798  N  BPHE A 264      -3.846 -14.084  -2.795  0.50 12.80           N
ATOM   1799  CA APHE A 264      -2.331 -14.517  -2.279  0.50 11.59           C
ATOM   1800  CA BPHE A 264      -3.389 -13.422  -1.570  0.50 14.14           C
ATOM   1801  C  APHE A 264      -1.885 -15.712  -1.457  0.50 11.55           C
ATOM   1802  C  BPHE A 264      -2.889 -14.327  -0.445  0.50 14.55           C
ATOM   1803  O  APHE A 264      -1.826 -15.626  -0.224  0.50 13.67           O
ATOM   1804  O  BPHE A 264      -2.494 -13.839   0.657  0.50 15.65           O
ATOM   1805  CB APHE A 264      -3.415 -13.713  -1.550  0.50 12.08           C
ATOM   1806  CB BPHE A 264      -4.546 -12.557  -1.051  0.50 14.36           C
ATOM   1807  CG APHE A 264      -3.972 -12.598  -2.430  0.50 11.86           C
ATOM   1808  CG BPHE A 264      -5.022 -11.499  -2.042  0.50 14.33           C
ATOM   1809  CD1APHE A 264      -5.215 -12.734  -3.039  0.50 15.44           C
ATOM   1810  CD1BPHE A 264      -6.239 -11.661  -2.683  0.50 14.18           C
ATOM   1811  CD2APHE A 264      -3.224 -11.449  -2.627  0.50 13.12           C
ATOM   1812  CD2BPHE A 264      -4.259 -10.365  -2.298  0.50 14.09           C
ATOM   1813  CE1APHE A 264      -5.702 -11.708  -3.841  0.50 15.93           C
ATOM   1814  CE1BPHE A 264      -6.720 -10.735  -3.594  0.50 16.79           C
ATOM   1815  CE2APHE A 264      -3.717 -10.422  -3.414  0.50 14.95           C
ATOM   1816  CE2BPHE A 264      -4.726  -9.441  -3.226  0.50 14.29           C
ATOM   1817  CZ APHE A 264      -4.961 -10.557  -4.025  0.50 15.93           C
ATOM   1818  CZ BPHE A 264      -5.946  -9.617  -3.855  0.50 17.60           C
ATOM   1819  N  AASP A 265      -1.547 -16.824  -2.105  0.50 12.14           N
ATOM   1820  N  BASP A 265      -2.903 -15.625  -0.759  0.50 14.28           N
ATOM   1821  CA AASP A 265      -1.061 -17.942  -1.306  0.50 12.60           C
ATOM   1822  CA BASP A 265      -2.306 -16.649   0.078  0.50 14.68           C
ATOM   1823  C  AASP A 265       0.426 -17.832  -0.987  0.50 15.13           C
ATOM   1824  C  BASP A 265      -0.821 -16.788  -0.305  0.50 15.12           C
ATOM   1825  O  AASP A 265       1.245 -18.639  -1.477  0.50 14.90           O
ATOM   1826  O  BASP A 265      -0.591 -17.128  -1.460  0.50 17.92           O
ATOM   1827  CB AASP A 265      -1.350 -19.249  -2.050  0.50 16.42           C
ATOM   1828  CB BASP A 265      -2.929 -18.029  -0.047  0.50 20.50           C
ATOM   1829  CG AASP A 265      -1.170 -20.475  -1.170  0.50 15.13           C
ATOM   1830  CG BASP A 265      -2.547 -18.954   1.102  0.50 23.44           C
ATOM   1831  OD1AASP A 265      -1.291 -20.292   0.074  0.50 20.08           O
ATOM   1832  OD1BASP A 265      -1.624 -18.761   1.915  0.50 17.48           O
ATOM   1833  OD2AASP A 265      -0.926 -21.539  -1.756  0.50 16.53           O
ATOM   1834  OD2BASP A 265      -3.259 -19.982   1.185  0.50 24.70           O
ATOM   1835  N  ACYS A 266       0.745 -16.885  -0.095  0.50 18.31           N
ATOM   1836  N  BCYS A 266       0.040 -16.533   0.658  0.50 14.71           N
ATOM   1837  CA ACYS A 266       2.049 -16.577   0.468  0.50 16.01           C
ATOM   1838  CA BCYS A 266       1.483 -16.459   0.567  0.50 17.49           C
ATOM   1839  C  ACYS A 266       2.509 -17.827   1.227  0.50 14.63           C
ATOM   1840  C  BCYS A 266       2.216 -17.702   1.073  0.50 16.70           C
ATOM   1841  O  ACYS A 266       3.690 -17.910   1.559  0.50 15.29           O
ATOM   1842  O  BCYS A 266       3.455 -17.635   1.060  0.50 17.52           O
ATOM   1843  CB ACYS A 266       2.159 -15.323   1.391  0.50 17.35           C
ATOM   1844  CB BCYS A 266       1.972 -15.191   1.341  0.50 20.07           C
ATOM   1845  SG ACYS A 266       1.489 -13.780   0.733  0.50 18.21           S
ATOM   1846  SG BCYS A 266       1.170 -13.626   0.851  0.50 32.31           S
ATOM   1847  N   ALA A 267       1.620 -18.799   1.523  1.00 19.16           N
ATOM   1848  CA  ALA A 267       2.098 -20.056   2.045  1.00 20.08           C
ATOM   1849  C   ALA A 267       3.095 -20.746   1.115  1.00 18.10           C
ATOM   1850  O   ALA A 267       3.969 -21.463   1.597  1.00 21.10           O
ATOM   1851  CB  ALA A 267       0.988 -21.091   2.225  1.00 19.82           C
ATOM   1852  N   HIS A 268       2.996 -20.577  -0.187  1.00 16.19           N
ATOM   1853  CA  HIS A 268       3.854 -21.274  -1.148  1.00 15.21           C
ATOM   1854  C   HIS A 268       4.396 -20.309  -2.173  1.00 15.06           C
ATOM   1855  O   HIS A 268       3.956 -20.171  -3.320  1.00 14.49           O
ATOM   1856  CB  HIS A 268       2.992 -22.310  -1.890  1.00 19.00           C
ATOM   1857  CG  HIS A 268       2.381 -23.298  -0.941  1.00 21.08           C
ATOM   1858  ND1 HIS A 268       1.014 -23.362  -0.724  1.00 26.30           N
ATOM   1859  CD2 HIS A 268       2.938 -24.252  -0.146  1.00 28.08           C
ATOM   1860  CE1 HIS A 268       0.755 -24.330   0.169  1.00 31.71           C
ATOM   1861  NE2 HIS A 268       1.914 -24.889   0.541  1.00 31.90           N
ATOM   1862  N   PRO A 269       5.377 -19.533  -1.762  1.00 14.48           N
ATOM   1863  CA  PRO A 269       5.856 -18.394  -2.563  1.00 15.08           C
ATOM   1864  C   PRO A 269       6.516 -18.763  -3.868  1.00 14.81           C
ATOM   1865  O   PRO A 269       6.677 -17.889  -4.750  1.00 17.83           O
ATOM   1866  CB  PRO A 269       6.878 -17.703  -1.635  1.00 18.37           C
ATOM   1867  CG  PRO A 269       7.154 -18.674  -0.561  1.00 23.86           C
ATOM   1868  CD  PRO A 269       6.052 -19.672  -0.450  1.00 18.91           C
ATOM   1869  N   SER A 270       6.903 -20.008  -4.082  1.00 13.50           N
ATOM   1870  CA ASER A 270       7.470 -20.368  -5.373  0.50 14.15           C
ATOM   1871  CA BSER A 270       7.469 -20.425  -5.347  0.50 13.80           C
ATOM   1872  C   SER A 270       6.408 -20.990  -6.283  1.00 12.64           C
ATOM   1873  O   SER A 270       6.767 -21.261  -7.431  1.00 14.35           O
ATOM   1874  CB ASER A 270       8.654 -21.326  -5.229  0.50 16.15           C
ATOM   1875  CB BSER A 270       8.576 -21.462  -5.092  0.50 15.67           C
ATOM   1876  OG ASER A 270       8.217 -22.563  -4.710  0.50 18.30           O
ATOM   1877  OG BSER A 270       9.587 -20.796  -4.341  0.50 22.65           O
ATOM   1878  N   ALA A 271       5.189 -21.189  -5.840  1.00 12.65           N
ATOM   1879  CA  ALA A 271       4.178 -21.842  -6.670  1.00 13.60           C
ATOM   1880  C   ALA A 271       3.409 -20.798  -7.488  1.00 12.70           C
ATOM   1881  O   ALA A 271       2.829 -19.853  -6.960  1.00 15.72           O
ATOM   1882  CB  ALA A 271       3.215 -22.635  -5.796  1.00 14.02           C
ATOM   1883  N   TRP A 272       3.478 -20.983  -8.808  1.00 12.60           N
ATOM   1884  CA  TRP A 272       2.785 -20.226  -9.828  1.00 15.31           C
ATOM   1885  C   TRP A 272       1.856 -21.234 -10.509  1.00 18.00           C
ATOM   1886  O   TRP A 272       2.264 -21.996 -11.390  1.00 25.31           O
ATOM   1887  CB  TRP A 272       3.701 -19.591 -10.861  1.00 13.75           C
ATOM   1888  CG  TRP A 272       4.581 -18.500 -10.321  1.00 11.71           C
ATOM   1889  CD1 TRP A 272       4.810 -18.124  -9.029  1.00 10.41           C
ATOM   1890  CD2 TRP A 272       5.352 -17.632 -11.175  1.00 11.32           C
ATOM   1891  NE1 TRP A 272       5.696 -17.067  -9.023  1.00 10.11           N
ATOM   1892  CE2 TRP A 272       6.037 -16.738 -10.324  1.00 10.10           C
ATOM   1893  CE3 TRP A 272       5.514 -17.532 -12.555  1.00 10.63           C
ATOM   1894  CZ2 TRP A 272       6.888 -15.742 -10.820  1.00 10.63           C
ATOM   1895  CZ3 TRP A 272       6.353 -16.545 -13.045  1.00 11.37           C
ATOM   1896  CH2 TRP A 272       7.017 -15.669 -12.193  1.00  9.93           C
ATOM   1897  N   PRO A 273       0.621 -21.222 -10.147  1.00 23.68           N
ATOM   1898  CA  PRO A 273      -0.279 -22.288 -10.606  1.00 27.05           C
ATOM   1899  C   PRO A 273      -0.612 -22.199 -12.095  1.00 24.12           C
ATOM   1900  O   PRO A 273      -0.545 -21.133 -12.710  1.00 17.95           O
ATOM   1901  CB  PRO A 273      -1.574 -22.114  -9.820  1.00 32.11           C
ATOM   1902  CG  PRO A 273      -1.449 -20.835  -9.117  1.00 41.94           C
ATOM   1903  CD  PRO A 273      -0.044 -20.276  -9.259  1.00 30.59           C
ATOM   1904  N   ASP A 274      -0.930 -23.404 -12.576  1.00 24.69           N
ATOM   1905  CA  ASP A 274      -1.379 -23.536 -13.952  1.00 29.10           C
ATOM   1906  C   ASP A 274      -2.525 -22.545 -14.171  1.00 27.23           C
ATOM   1907  O   ASP A 274      -3.422 -22.231 -13.382  1.00 27.56           O
ATOM   1908  CB  ASP A 274      -1.761 -24.959 -14.302  1.00 32.70           C
ATOM   1909  CG  ASP A 274      -0.645 -25.945 -14.603  1.00 42.54           C
ATOM   1910  OD1 ASP A 274       0.565 -25.599 -14.686  1.00 39.28           O
ATOM   1911  OD2 ASP A 274      -0.901 -27.167 -14.767  1.00 50.05           O
ATOM   1912  N   ASN A 275      -2.499 -21.956 -15.343  1.00 23.40           N
ATOM   1913  CA  ASN A 275      -3.506 -21.022 -15.781  1.00 23.31           C
ATOM   1914  C   ASN A 275      -3.479 -19.730 -14.991  1.00 18.41           C
ATOM   1915  O   ASN A 275      -4.409 -18.969 -15.219  1.00 21.90           O
ATOM   1916  CB  ASN A 275      -4.926 -21.597 -15.655  1.00 29.97           C
ATOM   1917  CG  ASN A 275      -5.089 -22.857 -16.478  1.00 46.28           C
ATOM   1918  OD1 ASN A 275      -4.537 -23.022 -17.567  1.00 49.48           O
ATOM   1919  ND2 ASN A 275      -5.881 -23.776 -15.918  1.00 83.61           N
ATOM   1920  N   GLY A 276      -2.487 -19.436 -14.185  1.00 15.50           N
ATOM   1921  CA  GLY A 276      -2.467 -18.144 -13.444  1.00 15.96           C
ATOM   1922  C   GLY A 276      -2.150 -16.956 -14.333  1.00 14.96           C
ATOM   1923  O   GLY A 276      -2.488 -15.800 -14.000  1.00 19.77           O
ATOM   1924  N   LEU A 277      -1.483 -17.111 -15.487  1.00 12.55           N
ATOM   1925  CA  LEU A 277      -1.136 -15.942 -16.300  1.00 11.78           C
ATOM   1926  C   LEU A 277      -2.359 -15.463 -17.036  1.00 10.76           C
ATOM   1927  O   LEU A 277      -3.008 -16.245 -17.742  1.00 13.98           O
ATOM   1928  CB  LEU A 277      -0.019 -16.341 -17.273  1.00 12.41           C
ATOM   1929  CG  LEU A 277       0.559 -15.134 -18.022  1.00 12.45           C
ATOM   1930  CD1 LEU A 277       1.467 -14.294 -17.143  1.00 15.55           C
ATOM   1931  CD2 LEU A 277       1.300 -15.615 -19.276  1.00 16.91           C
ATOM   1932  N   PRO A 278      -2.728 -14.196 -16.971  1.00 11.19           N
ATOM   1933  CA  PRO A 278      -3.874 -13.745 -17.801  1.00 13.04           C
ATOM   1934  C   PRO A 278      -3.596 -13.784 -19.286  1.00 12.43           C
ATOM   1935  O   PRO A 278      -2.586 -13.234 -19.760  1.00 14.70           O
ATOM   1936  CB  PRO A 278      -4.040 -12.279 -17.396  1.00 18.13           C
ATOM   1937  CG  PRO A 278      -3.148 -12.017 -16.246  1.00 15.78           C
ATOM   1938  CD  PRO A 278      -2.174 -13.122 -16.133  1.00 12.11           C
ATOM   1939  N   THR A 279      -4.483 -14.430 -20.042  1.00 11.88           N
ATOM   1940  CA  THR A 279      -4.195 -14.536 -21.473  1.00 12.93           C
ATOM   1941  C   THR A 279      -5.335 -13.935 -22.304  1.00 14.16           C
ATOM   1942  O   THR A 279      -5.253 -14.035 -23.523  1.00 15.59           O
ATOM   1943  CB  THR A 279      -4.037 -16.011 -21.893  1.00 19.05           C
ATOM   1944  OG1 THR A 279      -5.242 -16.725 -21.577  1.00 26.81           O
ATOM   1945  CG2 THR A 279      -2.872 -16.653 -21.136  1.00 20.17           C
ATOM   1946  N   THR A 280      -6.352 -13.327 -21.689  1.00 12.09           N
ATOM   1947  CA  THR A 280      -7.509 -12.884 -22.476  1.00 14.30           C
ATOM   1948  C   THR A 280      -7.709 -11.397 -22.491  1.00 11.25           C
ATOM   1949  O   THR A 280      -8.673 -10.929 -23.083  1.00 11.96           O
ATOM   1950  CB  THR A 280      -8.815 -13.521 -21.928  1.00 15.90           C
ATOM   1951  OG1 THR A 280      -9.049 -13.030 -20.626  1.00 20.41           O
ATOM   1952  CG2 THR A 280      -8.679 -15.050 -21.812  1.00 22.09           C
ATOM   1953  N   TRP A 281      -6.833 -10.608 -21.849  1.00 10.86           N
ATOM   1954  CA  TRP A 281      -7.210  -9.220 -21.595  1.00 10.24           C
ATOM   1955  C   TRP A 281      -7.182  -8.339 -22.843  1.00  9.12           C
ATOM   1956  O   TRP A 281      -7.949  -7.354 -22.868  1.00  9.62           O
ATOM   1957  CB  TRP A 281      -6.347  -8.697 -20.448  1.00  9.78           C
ATOM   1958  CG  TRP A 281      -6.738  -9.232 -19.116  1.00 10.09           C
ATOM   1959  CD1 TRP A 281      -7.844  -9.934 -18.774  1.00 11.13           C
ATOM   1960  CD2 TRP A 281      -5.979  -9.090 -17.897  1.00  9.36           C
ATOM   1961  NE1 TRP A 281      -7.841 -10.259 -17.431  1.00 11.38           N
ATOM   1962  CE2 TRP A 281      -6.700  -9.733 -16.879  1.00  9.20           C
ATOM   1963  CE3 TRP A 281      -4.740  -8.455 -17.624  1.00  8.74           C
ATOM   1964  CZ2 TRP A 281      -6.261  -9.788 -15.543  1.00  9.22           C
ATOM   1965  CZ3 TRP A 281      -4.312  -8.514 -16.306  1.00  9.87           C
ATOM   1966  CH2 TRP A 281      -5.047  -9.165 -15.292  1.00 10.36           C
ATOM   1967  N   ARG A 282      -6.307  -8.609 -23.811  1.00 10.60           N
ATOM   1968  CA  ARG A 282      -6.364  -7.782 -25.033  1.00 10.35           C
ATOM   1969  C   ARG A 282      -7.722  -7.954 -25.694  1.00 11.24           C
ATOM   1970  O   ARG A 282      -8.403  -7.003 -26.073  1.00 12.56           O
ATOM   1971  CB  ARG A 282      -5.210  -8.196 -25.954  1.00 12.11           C
ATOM   1972  CG  ARG A 282      -5.364  -7.621 -27.354  1.00 11.26           C
ATOM   1973  CD  ARG A 282      -5.257  -6.087 -27.355  1.00 15.09           C
ATOM   1974  NE  ARG A 282      -5.342  -5.662 -28.780  1.00 16.85           N
ATOM   1975  CZ  ARG A 282      -5.605  -4.469 -29.259  1.00 15.88           C
ATOM   1976  NH1 ARG A 282      -5.818  -3.486 -28.359  1.00 15.66           N
ATOM   1977  NH2 ARG A 282      -5.651  -4.319 -30.587  1.00 19.90           N
ATOM   1978  N   GLN A 283      -8.153  -9.204 -25.890  1.00 12.12           N
ATOM   1979  CA  GLN A 283      -9.467  -9.449 -26.521  1.00 11.93           C
ATOM   1980  C   GLN A 283     -10.606  -8.961 -25.629  1.00 11.21           C
ATOM   1981  O   GLN A 283     -11.581  -8.388 -26.156  1.00 12.51           O
ATOM   1982  CB  GLN A 283      -9.677 -10.942 -26.806  1.00 13.94           C
ATOM   1983  CG  GLN A 283     -10.936 -11.123 -27.676  1.00 21.33           C
ATOM   1984  CD  GLN A 283     -10.853 -10.377 -29.017  1.00 26.60           C
ATOM   1985  OE1 GLN A 283      -9.876 -10.531 -29.756  1.00 29.80           O
ATOM   1986  NE2 GLN A 283     -11.886  -9.575 -29.364  1.00 25.30           N
ATOM   1987  N   ASP A 284     -10.521  -9.157 -24.321  1.00 10.83           N
ATOM   1988  CA  ASP A 284     -11.583  -8.623 -23.455  1.00 11.49           C
ATOM   1989  C   ASP A 284     -11.665  -7.105 -23.628  1.00 10.48           C
ATOM   1990  O   ASP A 284     -12.757  -6.563 -23.651  1.00 12.07           O
ATOM   1991  CB  ASP A 284     -11.275  -8.928 -22.003  1.00 12.63           C
ATOM   1992  CG  ASP A 284     -11.305 -10.385 -21.642  1.00 12.53           C
ATOM   1993  OD1 ASP A 284     -12.070 -11.157 -22.306  1.00 17.47           O
ATOM   1994  OD2 ASP A 284     -10.622 -10.785 -20.672  1.00 14.87           O
ATOM   1995  N   HIS A 285     -10.528  -6.438 -23.762  1.00  9.14           N
ATOM   1996  CA  HIS A 285     -10.518  -4.979 -23.905  1.00 10.16           C
ATOM   1997  C   HIS A 285     -11.221  -4.577 -25.188  1.00 10.22           C
ATOM   1998  O   HIS A 285     -12.064  -3.665 -25.259  1.00 11.72           O
ATOM   1999  CB  HIS A 285      -9.040  -4.498 -23.912  1.00 10.65           C
ATOM   2000  CG  HIS A 285      -9.073  -3.011 -24.186  1.00  9.81           C
ATOM   2001  ND1 HIS A 285      -9.672  -2.140 -23.293  1.00 10.29           N
ATOM   2002  CD2 HIS A 285      -8.664  -2.275 -25.231  1.00 10.69           C
ATOM   2003  CE1 HIS A 285      -9.589  -0.891 -23.817  1.00  9.87           C
ATOM   2004  NE2 HIS A 285      -8.980  -0.956 -24.978  1.00 11.08           N
ATOM   2005  N   LEU A 286     -10.890  -5.272 -26.286  1.00 11.24           N
ATOM   2006  CA  LEU A 286     -11.558  -4.993 -27.550  1.00 12.19           C
ATOM   2007  C   LEU A 286     -13.037  -5.292 -27.485  1.00 12.28           C
ATOM   2008  O   LEU A 286     -13.810  -4.622 -28.170  1.00 15.12           O
ATOM   2009  CB  LEU A 286     -10.935  -5.842 -28.652  1.00 14.03           C
ATOM   2010  CG  LEU A 286      -9.484  -5.396 -28.981  1.00 15.11           C
ATOM   2011  CD1 LEU A 286      -8.867  -6.409 -29.949  1.00 19.38           C
ATOM   2012  CD2 LEU A 286      -9.432  -3.950 -29.454  1.00 21.47           C
ATOM   2013  N   ASN A 287     -13.448  -6.279 -26.694  1.00 12.49           N
ATOM   2014  CA  ASN A 287     -14.868  -6.616 -26.611  1.00 13.19           C
ATOM   2015  C   ASN A 287     -15.632  -5.584 -25.792  1.00 12.01           C
ATOM   2016  O   ASN A 287     -16.822  -5.280 -26.017  1.00 19.05           O
ATOM   2017  CB  ASN A 287     -15.027  -7.975 -25.939  1.00 14.59           C
ATOM   2018  CG  ASN A 287     -14.571  -9.123 -26.774  1.00 17.74           C
ATOM   2019  OD1 ASN A 287     -14.420  -8.984 -28.004  1.00 21.14           O
ATOM   2020  ND2 ASN A 287     -14.327 -10.262 -26.137  1.00 22.44           N
ATOM   2021  N   ILE A 288     -15.005  -5.032 -24.766  1.00 11.53           N
ATOM   2022  CA  ILE A 288     -15.675  -4.204 -23.782  1.00 10.25           C
ATOM   2023  C   ILE A 288     -15.555  -2.714 -24.106  1.00 10.34           C
ATOM   2024  O   ILE A 288     -16.582  -2.019 -23.974  1.00 11.68           O
ATOM   2025  CB  ILE A 288     -15.128  -4.454 -22.351  1.00 10.87           C
ATOM   2026  CG1 ILE A 288     -15.447  -5.884 -21.909  1.00 12.79           C
ATOM   2027  CG2 ILE A 288     -15.598  -3.418 -21.326  1.00 12.65           C
ATOM   2028  CD1 ILE A 288     -14.660  -6.348 -20.678  1.00 17.58           C
ATOM   2029  N   SER A 289     -14.367  -2.189 -24.381  1.00 11.04           N
ATOM   2030  CA  SER A 289     -14.240  -0.721 -24.481  1.00 11.71           C
ATOM   2031  C   SER A 289     -13.127  -0.382 -25.465  1.00  9.96           C
ATOM   2032  O   SER A 289     -12.079   0.153 -25.083  1.00 10.59           O
ATOM   2033  CB  SER A 289     -13.913  -0.111 -23.100  1.00 13.90           C
ATOM   2034  OG  SER A 289     -14.142   1.311 -23.182  1.00 13.67           O
ATOM   2035  N   PRO A 290     -13.297  -0.716 -26.740  1.00 11.95           N
ATOM   2036  CA  PRO A 290     -12.213  -0.515 -27.717  1.00 13.30           C
ATOM   2037  C   PRO A 290     -11.885   0.957 -27.963  1.00 11.58           C
ATOM   2038  O   PRO A 290     -10.809   1.279 -28.484  1.00 12.94           O
ATOM   2039  CB  PRO A 290     -12.782  -1.160 -29.015  1.00 14.62           C
ATOM   2040  CG  PRO A 290     -14.274  -1.135 -28.823  1.00 16.13           C
ATOM   2041  CD  PRO A 290     -14.532  -1.343 -27.328  1.00 15.49           C
ATOM   2042  N   SER A 291     -12.754   1.866 -27.544  1.00 11.48           N
ATOM   2043  CA  SER A 291     -12.538   3.294 -27.795  1.00 12.15           C
ATOM   2044  C   SER A 291     -11.648   3.968 -26.748  1.00 10.96           C
ATOM   2045  O   SER A 291     -11.306   5.167 -26.925  1.00 11.52           O
ATOM   2046  CB  SER A 291     -13.882   4.033 -27.858  1.00 14.98           C
ATOM   2047  OG  SER A 291     -14.496   4.085 -26.566  1.00 18.88           O
ATOM   2048  N   THR A 292     -11.284   3.220 -25.666  1.00  9.07           N
ATOM   2049  CA  THR A 292     -10.526   3.859 -24.577  1.00  9.72           C
ATOM   2050  C   THR A 292      -9.283   3.050 -24.277  1.00  8.73           C
ATOM   2051  O   THR A 292      -9.162   1.879 -24.672  1.00  9.62           O
ATOM   2052  CB  THR A 292     -11.421   4.047 -23.329  1.00  9.50           C
ATOM   2053  OG1 THR A 292     -11.958   2.788 -22.885  1.00 11.15           O
ATOM   2054  CG2 THR A 292     -12.614   4.943 -23.597  1.00  9.70           C
ATOM   2055  N   PRO A 293      -8.309   3.647 -23.609  1.00  8.35           N
ATOM   2056  CA  PRO A 293      -7.043   2.924 -23.422  1.00  9.50           C
ATOM   2057  C   PRO A 293      -7.175   1.710 -22.554  1.00  7.99           C
ATOM   2058  O   PRO A 293      -7.877   1.740 -21.550  1.00  9.43           O
ATOM   2059  CB  PRO A 293      -6.193   3.997 -22.711  1.00 10.10           C
ATOM   2060  CG  PRO A 293      -6.797   5.316 -23.049  1.00 11.93           C
ATOM   2061  CD  PRO A 293      -8.290   5.035 -23.109  1.00  9.01           C
ATOM   2062  N   PHE A 294      -6.447   0.662 -22.899  1.00  8.11           N
ATOM   2063  CA  PHE A 294      -6.434  -0.514 -22.010  1.00  7.58           C
ATOM   2064  C   PHE A 294      -5.800  -0.136 -20.670  1.00  7.11           C
ATOM   2065  O   PHE A 294      -4.650   0.275 -20.598  1.00  8.03           O
ATOM   2066  CB  PHE A 294      -5.730  -1.679 -22.681  1.00  9.03           C
ATOM   2067  CG  PHE A 294      -5.632  -2.910 -21.770  1.00  8.84           C
ATOM   2068  CD1 PHE A 294      -6.649  -3.293 -20.916  1.00  8.94           C
ATOM   2069  CD2 PHE A 294      -4.429  -3.641 -21.820  1.00  9.58           C
ATOM   2070  CE1 PHE A 294      -6.459  -4.388 -20.039  1.00  9.23           C
ATOM   2071  CE2 PHE A 294      -4.266  -4.720 -20.965  1.00 10.89           C
ATOM   2072  CZ  PHE A 294      -5.279  -5.095 -20.087  1.00 10.37           C
ATOM   2073  N   SER A 295      -6.629  -0.258 -19.618  1.00  7.33           N
ATOM   2074  CA  SER A 295      -6.289   0.253 -18.292  1.00  7.07           C
ATOM   2075  C   SER A 295      -6.440  -0.785 -17.194  1.00  6.70           C
ATOM   2076  O   SER A 295      -7.519  -1.337 -17.016  1.00  7.90           O
ATOM   2077  CB  SER A 295      -7.242   1.407 -17.969  1.00  7.61           C
ATOM   2078  OG  SER A 295      -7.136   2.459 -18.941  1.00  8.75           O
ATOM   2079  N   LEU A 296      -5.339  -1.034 -16.494  1.00  6.73           N
ATOM   2080  CA  LEU A 296      -5.317  -1.902 -15.334  1.00  6.07           C
ATOM   2081  C   LEU A 296      -5.179  -0.948 -14.137  1.00  6.44           C
ATOM   2082  O   LEU A 296      -4.092  -0.479 -13.810  1.00  7.60           O
ATOM   2083  CB  LEU A 296      -4.164  -2.912 -15.365  1.00  8.48           C
ATOM   2084  CG  LEU A 296      -4.333  -3.962 -16.468  1.00  9.45           C
ATOM   2085  CD1 LEU A 296      -3.055  -4.802 -16.580  1.00  9.63           C
ATOM   2086  CD2 LEU A 296      -5.552  -4.846 -16.190  1.00 10.31           C
ATOM   2087  N   VAL A 297      -6.311  -0.636 -13.536  1.00  6.36           N
ATOM   2088  CA  VAL A 297      -6.336   0.385 -12.485  1.00  7.02           C
ATOM   2089  C   VAL A 297      -5.780  -0.169 -11.188  1.00  7.15           C
ATOM   2090  O   VAL A 297      -5.278   0.547 -10.335  1.00  8.32           O
ATOM   2091  CB  VAL A 297      -7.787   0.913 -12.332  1.00  7.31           C
ATOM   2092  CG1 VAL A 297      -7.931   1.847 -11.127  1.00 10.01           C
ATOM   2093  CG2 VAL A 297      -8.084   1.647 -13.627  1.00  9.97           C
ATOM   2094  N   GLU A 298      -5.816  -1.501 -10.975  1.00  7.83           N
ATOM   2095  CA  GLU A 298      -5.061  -2.149  -9.900  1.00  7.13           C
ATOM   2096  C   GLU A 298      -4.486  -3.433 -10.472  1.00  6.64           C
ATOM   2097  O   GLU A 298      -5.266  -4.309 -10.903  1.00  9.16           O
ATOM   2098  CB  GLU A 298      -5.862  -2.576  -8.680  1.00  8.27           C
ATOM   2099  CG  GLU A 298      -6.603  -1.389  -8.035  1.00  8.97           C
ATOM   2100  CD  GLU A 298      -7.550  -1.921  -6.987  1.00  9.81           C
ATOM   2101  OE1 GLU A 298      -7.425  -3.078  -6.499  1.00 10.75           O
ATOM   2102  OE2 GLU A 298      -8.470  -1.170  -6.591  1.00 10.96           O
ATOM   2103  N   PHE A 299      -3.175  -3.544 -10.476  1.00  6.41           N
ATOM   2104  CA  PHE A 299      -2.547  -4.809 -10.837  1.00  6.56           C
ATOM   2105  C   PHE A 299      -1.629  -5.214  -9.690  1.00  6.37           C
ATOM   2106  O   PHE A 299      -0.908  -4.383  -9.127  1.00  7.56           O
ATOM   2107  CB  PHE A 299      -1.793  -4.710 -12.168  1.00  7.05           C
ATOM   2108  CG  PHE A 299      -1.388  -6.132 -12.588  1.00  7.18           C
ATOM   2109  CD1 PHE A 299      -2.325  -6.993 -13.193  1.00  8.69           C
ATOM   2110  CD2 PHE A 299      -0.106  -6.597 -12.334  1.00  7.57           C
ATOM   2111  CE1 PHE A 299      -1.941  -8.291 -13.517  1.00  8.58           C
ATOM   2112  CE2 PHE A 299       0.252  -7.888 -12.675  1.00  7.50           C
ATOM   2113  CZ  PHE A 299      -0.656  -8.744 -13.240  1.00  8.36           C
ATOM   2114  N   GLN A 300      -1.629  -6.502  -9.356  1.00  7.24           N
ATOM   2115  CA  GLN A 300      -0.903  -7.022  -8.211  1.00  6.97           C
ATOM   2116  C   GLN A 300       0.539  -6.548  -8.098  1.00  6.77           C
ATOM   2117  O   GLN A 300       1.387  -6.771  -8.986  1.00  7.95           O
ATOM   2118  CB  GLN A 300      -0.939  -8.556  -8.357  1.00  8.07           C
ATOM   2119  CG  GLN A 300      -0.331  -9.270  -7.159  1.00  9.23           C
ATOM   2120  CD  GLN A 300      -0.904 -10.670  -7.000  1.00  8.06           C
ATOM   2121  OE1 GLN A 300      -1.380 -11.303  -7.958  1.00  9.79           O
ATOM   2122  NE2 GLN A 300      -0.889 -11.153  -5.760  1.00  9.55           N
ATOM   2123  N   GLY A 301       0.806  -5.938  -6.940  1.00  7.02           N
ATOM   2124  CA  GLY A 301       2.149  -5.545  -6.526  1.00  7.27           C
ATOM   2125  C   GLY A 301       2.564  -6.185  -5.212  1.00  6.33           C
ATOM   2126  O   GLY A 301       3.643  -5.815  -4.704  1.00  7.89           O
ATOM   2127  N   GLY A 302       1.753  -7.049  -4.656  1.00  6.58           N
ATOM   2128  CA  GLY A 302       2.078  -7.720  -3.410  1.00  7.36           C
ATOM   2129  C   GLY A 302       0.860  -8.548  -3.026  1.00  6.67           C
ATOM   2130  O   GLY A 302       0.059  -8.971  -3.888  1.00  8.47           O
ATOM   2131  N   ALA A 303       0.699  -8.736  -1.731  1.00  8.13           N
ATOM   2132  CA  ALA A 303      -0.472  -9.460  -1.207  1.00  9.93           C
ATOM   2133  C   ALA A 303      -0.782  -8.924   0.169  1.00  9.45           C
ATOM   2134  O   ALA A 303       0.161  -8.526   0.868  1.00 10.62           O
ATOM   2135  CB  ALA A 303      -0.145 -10.937  -1.125  1.00 12.10           C
ATOM   2136  N  APHE A 304      -2.060  -8.906   0.561  0.61 10.82           N
ATOM   2137  N  BPHE A 304      -2.054  -8.927   0.532  0.39 10.38           N
ATOM   2138  CA APHE A 304      -2.342  -8.682   1.980  0.61  9.90           C
ATOM   2139  CA BPHE A 304      -2.399  -8.751   1.934  0.39 11.51           C
ATOM   2140  C  APHE A 304      -2.064  -9.995   2.716  0.61 10.44           C
ATOM   2141  C  BPHE A 304      -1.911  -9.957   2.727  0.39 13.01           C
ATOM   2142  O  APHE A 304      -1.852 -11.070   2.127  0.61 10.32           O
ATOM   2143  O  BPHE A 304      -1.392 -10.928   2.159  0.39 14.85           O
ATOM   2144  CB APHE A 304      -3.759  -8.180   2.168  0.61  9.94           C
ATOM   2145  CB BPHE A 304      -3.907  -8.601   2.012  0.39 12.45           C
ATOM   2146  CG APHE A 304      -4.892  -9.019   1.601  0.61 11.72           C
ATOM   2147  CG BPHE A 304      -4.720  -9.764   1.475  0.39 14.58           C
ATOM   2148  CD1APHE A 304      -5.312 -10.187   2.245  0.61 14.80           C
ATOM   2149  CD1BPHE A 304      -5.074 -10.798   2.332  0.39 12.65           C
ATOM   2150  CD2APHE A 304      -5.560  -8.670   0.435  0.61 12.62           C
ATOM   2151  CD2BPHE A 304      -5.136  -9.820   0.152  0.39 11.52           C
ATOM   2152  CE1APHE A 304      -6.347 -11.002   1.777  0.61 16.91           C
ATOM   2153  CE1BPHE A 304      -5.848 -11.854   1.886  0.39 16.00           C
ATOM   2154  CE2APHE A 304      -6.606  -9.471  -0.036  0.61 14.75           C
ATOM   2155  CE2BPHE A 304      -5.896 -10.877  -0.313  0.39 12.98           C
ATOM   2156  CZ APHE A 304      -7.004 -10.616   0.624  0.61 15.75           C
ATOM   2157  CZ BPHE A 304      -6.224 -11.888   0.561  0.39 17.40           C
ATOM   2158  N   ASP A 305      -2.073  -9.928   4.049  1.00 10.17           N
ATOM   2159  CA  ASP A 305      -1.729 -11.077   4.888  1.00 10.39           C
ATOM   2160  C   ASP A 305      -2.666 -11.033   6.100  1.00  8.36           C
ATOM   2161  O   ASP A 305      -2.758  -9.959   6.699  1.00  9.54           O
ATOM   2162  CB  ASP A 305      -0.264 -11.002   5.320  1.00 11.11           C
ATOM   2163  CG  ASP A 305       0.258 -12.272   5.969  1.00 10.54           C
ATOM   2164  OD1 ASP A 305      -0.032 -13.401   5.476  1.00 12.18           O
ATOM   2165  OD2 ASP A 305       1.016 -12.213   6.966  1.00 11.71           O
ATOM   2166  N   PRO A 306      -3.368 -12.068   6.455  1.00  9.56           N
ATOM   2167  CA  PRO A 306      -4.293 -12.056   7.586  1.00  9.94           C
ATOM   2168  C   PRO A 306      -3.582 -12.272   8.918  1.00  9.28           C
ATOM   2169  O   PRO A 306      -2.423 -12.704   8.978  1.00  9.64           O
ATOM   2170  CB  PRO A 306      -5.206 -13.291   7.347  1.00 10.42           C
ATOM   2171  CG  PRO A 306      -4.250 -14.245   6.634  1.00 11.60           C
ATOM   2172  CD  PRO A 306      -3.356 -13.398   5.739  1.00 12.04           C
ATOM   2173  N   PHE A 307      -4.314 -11.977   9.992  1.00  8.61           N
ATOM   2174  CA  PHE A 307      -3.873 -12.534  11.261  1.00  9.20           C
ATOM   2175  C   PHE A 307      -3.640 -14.060  11.080  1.00  9.41           C
ATOM   2176  O   PHE A 307      -4.407 -14.704  10.359  1.00 10.85           O
ATOM   2177  CB  PHE A 307      -4.908 -12.275  12.342  1.00  9.38           C
ATOM   2178  CG  PHE A 307      -4.747 -10.962  13.070  1.00  8.92           C
ATOM   2179  CD1 PHE A 307      -3.744 -10.791  14.045  1.00 10.24           C
ATOM   2180  CD2 PHE A 307      -5.633  -9.918  12.792  1.00  9.24           C
ATOM   2181  CE1 PHE A 307      -3.610  -9.595  14.742  1.00 10.34           C
ATOM   2182  CE2 PHE A 307      -5.495  -8.716  13.476  1.00  9.36           C
ATOM   2183  CZ  PHE A 307      -4.514  -8.553  14.446  1.00 10.96           C
ATOM   2184  N   GLY A 308      -2.619 -14.567  11.752  1.00  9.60           N
ATOM   2185  CA  GLY A 308      -2.216 -15.979  11.623  1.00 10.33           C
ATOM   2186  C   GLY A 308      -1.614 -16.265  10.242  1.00 11.68           C
ATOM   2187  O   GLY A 308      -1.476 -17.437   9.865  1.00 13.54           O
ATOM   2188  N   GLY A 309      -1.210 -15.248   9.497  1.00 11.18           N
ATOM   2189  CA  GLY A 309      -0.669 -15.386   8.157  1.00 11.66           C
ATOM   2190  C   GLY A 309       0.793 -15.712   8.154  1.00 11.72           C
ATOM   2191  O   GLY A 309       1.401 -16.175   9.124  1.00 13.42           O
ATOM   2192  N   TRP A 310       1.377 -15.455   6.987  1.00 12.38           N
ATOM   2193  CA  TRP A 310       2.712 -15.947   6.685  1.00 13.64           C
ATOM   2194  C   TRP A 310       3.778 -14.874   6.849  1.00 12.55           C
ATOM   2195  O   TRP A 310       4.985 -15.173   6.774  1.00 14.33           O
ATOM   2196  CB  TRP A 310       2.819 -16.517   5.241  1.00 17.64           C
ATOM   2197  CG  TRP A 310       1.898 -17.704   5.180  1.00 18.71           C
ATOM   2198  CD1 TRP A 310       0.655 -17.667   4.598  1.00 17.76           C
ATOM   2199  CD2 TRP A 310       2.087 -19.003   5.700  1.00 21.49           C
ATOM   2200  NE1 TRP A 310       0.088 -18.917   4.736  1.00 21.05           N
ATOM   2201  CE2 TRP A 310       0.941 -19.744   5.400  1.00 25.24           C
ATOM   2202  CE3 TRP A 310       3.140 -19.632   6.383  1.00 26.20           C
ATOM   2203  CZ2 TRP A 310       0.774 -21.086   5.755  1.00 30.33           C
ATOM   2204  CZ3 TRP A 310       2.979 -20.977   6.744  1.00 31.36           C
ATOM   2205  CH2 TRP A 310       1.816 -21.665   6.424  1.00 30.33           C
ATOM   2206  N   GLY A 311       3.377 -13.648   7.042  1.00 12.71           N
ATOM   2207  CA  GLY A 311       4.280 -12.505   7.142  1.00 12.63           C
ATOM   2208  C   GLY A 311       4.553 -11.908   5.772  1.00 11.10           C
ATOM   2209  O   GLY A 311       4.578 -12.609   4.756  1.00 11.96           O
ATOM   2210  N   PHE A 312       4.823 -10.620   5.729  1.00 10.92           N
ATOM   2211  CA  PHE A 312       4.989  -9.920   4.462  1.00 10.26           C
ATOM   2212  C   PHE A 312       6.337 -10.240   3.811  1.00 11.06           C
ATOM   2213  O   PHE A 312       6.475 -10.001   2.606  1.00 11.25           O
ATOM   2214  CB  PHE A 312       4.820  -8.389   4.663  1.00 10.47           C
ATOM   2215  CG  PHE A 312       3.344  -8.065   4.777  1.00  9.38           C
ATOM   2216  CD1 PHE A 312       2.453  -8.370   3.750  1.00  9.51           C
ATOM   2217  CD2 PHE A 312       2.842  -7.441   5.938  1.00 10.37           C
ATOM   2218  CE1 PHE A 312       1.094  -8.057   3.883  1.00 10.14           C
ATOM   2219  CE2 PHE A 312       1.503  -7.118   6.023  1.00  9.69           C
ATOM   2220  CZ  PHE A 312       0.601  -7.389   5.009  1.00 10.50           C
ATOM   2221  N   GLU A 313       7.328 -10.772   4.556  1.00 11.17           N
ATOM   2222  CA  GLU A 313       8.528 -11.200   3.859  1.00 13.32           C
ATOM   2223  C   GLU A 313       8.192 -12.345   2.907  1.00 12.53           C
ATOM   2224  O   GLU A 313       8.687 -12.335   1.759  1.00 13.50           O
ATOM   2225  CB  GLU A 313       9.600 -11.686   4.840  1.00 17.86           C
ATOM   2226  CG  GLU A 313      10.408 -10.566   5.450  1.00 20.99           C
ATOM   2227  CD  GLU A 313      11.058  -9.704   4.355  1.00 23.15           C
ATOM   2228  OE1 GLU A 313      11.914 -10.159   3.552  1.00 28.16           O
ATOM   2229  OE2 GLU A 313      10.653  -8.530   4.261  1.00 15.34           O
ATOM   2230  N   GLN A 314       7.387 -13.305   3.343  1.00 13.35           N
ATOM   2231  CA  GLN A 314       6.967 -14.426   2.479  1.00 15.21           C
ATOM   2232  C   GLN A 314       6.076 -13.903   1.348  1.00 14.22           C
ATOM   2233  O   GLN A 314       6.185 -14.303   0.168  1.00 15.23           O
ATOM   2234  CB  GLN A 314       6.314 -15.514   3.339  1.00 21.11           C
ATOM   2235  CG  GLN A 314       6.814 -16.877   2.876  1.00 29.55           C
ATOM   2236  CD  GLN A 314       6.413 -17.992   3.793  1.00 22.26           C
ATOM   2237  OE1 GLN A 314       7.055 -18.179   4.818  1.00 29.99           O
ATOM   2238  NE2 GLN A 314       5.366 -18.741   3.434  1.00 22.00           N
ATOM   2239  N   CYS A 315       5.197 -12.915   1.640  1.00 14.00           N
ATOM   2240  CA  CYS A 315       4.464 -12.345   0.499  1.00 14.83           C
ATOM   2241  C   CYS A 315       5.353 -11.653  -0.531  1.00 12.07           C
ATOM   2242  O   CYS A 315       5.078 -11.723  -1.734  1.00 14.61           O
ATOM   2243  CB  CYS A 315       3.404 -11.370   1.024  1.00 16.52           C
ATOM   2244  SG  CYS A 315       2.125 -12.126   2.043  1.00 19.37           S
ATOM   2245  N   SER A 316       6.412 -10.997  -0.095  1.00 10.63           N
ATOM   2246  CA  SER A 316       7.333 -10.347  -1.032  1.00 10.88           C
ATOM   2247  C   SER A 316       8.140 -11.376  -1.854  1.00  9.50           C
ATOM   2248  O   SER A 316       8.568 -11.079  -2.954  1.00 11.74           O
ATOM   2249  CB  SER A 316       8.311  -9.421  -0.317  1.00 10.73           C
ATOM   2250  OG  SER A 316       9.376 -10.177   0.316  1.00 12.55           O
ATOM   2251  N   ALA A 317       8.298 -12.585  -1.328  1.00 10.08           N
ATOM   2252  CA  ALA A 317       8.980 -13.670  -2.064  1.00 10.37           C
ATOM   2253  C   ALA A 317       8.021 -14.246  -3.114  1.00  9.88           C
ATOM   2254  O   ALA A 317       8.518 -14.659  -4.157  1.00 12.82           O
ATOM   2255  CB  ALA A 317       9.443 -14.745  -1.115  1.00 12.00           C
ATOM   2256  N   LEU A 318       6.736 -14.227  -2.853  1.00 11.30           N
ATOM   2257  CA  LEU A 318       5.763 -14.660  -3.851  1.00 10.99           C
ATOM   2258  C   LEU A 318       5.752 -13.601  -4.945  1.00 10.50           C
ATOM   2259  O   LEU A 318       5.979 -13.877  -6.123  1.00 11.68           O
ATOM   2260  CB  LEU A 318       4.368 -14.819  -3.221  1.00 13.21           C
ATOM   2261  CG  LEU A 318       3.238 -15.103  -4.215  1.00 14.38           C
ATOM   2262  CD1 LEU A 318       3.423 -16.438  -4.948  1.00 15.56           C
ATOM   2263  CD2 LEU A 318       1.882 -15.100  -3.503  1.00 21.18           C
ATOM   2264  N   VAL A 319       5.509 -12.365  -4.546  1.00 10.49           N
ATOM   2265  CA  VAL A 319       5.325 -11.301  -5.538  1.00  9.98           C
ATOM   2266  C   VAL A 319       6.668 -10.591  -5.722  1.00  8.49           C
ATOM   2267  O   VAL A 319       6.839  -9.432  -5.339  1.00  9.97           O
ATOM   2268  CB  VAL A 319       4.200 -10.349  -5.124  1.00 12.60           C
ATOM   2269  CG1 VAL A 319       3.932  -9.349  -6.232  1.00 16.47           C
ATOM   2270  CG2 VAL A 319       2.922 -11.142  -4.754  1.00 18.10           C
ATOM   2271  N   ASN A 320       7.606 -11.333  -6.309  1.00  8.65           N
ATOM   2272  CA  ASN A 320       9.007 -10.861  -6.322  1.00  7.94           C
ATOM   2273  C   ASN A 320       9.408 -10.294  -7.668  1.00  7.50           C
ATOM   2274  O   ASN A 320       8.555  -9.998  -8.532  1.00  8.42           O
ATOM   2275  CB  ASN A 320       9.878 -12.033  -5.854  1.00  9.90           C
ATOM   2276  CG  ASN A 320       9.981 -13.142  -6.905  1.00 10.34           C
ATOM   2277  OD1 ASN A 320       9.261 -13.136  -7.889  1.00 10.56           O
ATOM   2278  ND2 ASN A 320      10.890 -14.065  -6.686  1.00 12.98           N
ATOM   2279  N   HIS A 321      10.709 -10.110  -7.893  1.00  7.95           N
ATOM   2280  CA  HIS A 321      11.151  -9.523  -9.169  1.00  7.98           C
ATOM   2281  C   HIS A 321      10.818 -10.400 -10.368  1.00  7.55           C
ATOM   2282  O   HIS A 321      10.652  -9.913 -11.492  1.00  8.82           O
ATOM   2283  CB  HIS A 321      12.668  -9.220  -9.079  1.00  8.69           C
ATOM   2284  CG  HIS A 321      13.515 -10.428  -9.004  1.00  8.69           C
ATOM   2285  ND1 HIS A 321      13.746 -11.163  -7.864  1.00 10.80           N
ATOM   2286  CD2 HIS A 321      14.218 -11.020 -10.015  1.00  9.28           C
ATOM   2287  CE1 HIS A 321      14.570 -12.197  -8.190  1.00 10.85           C
ATOM   2288  NE2 HIS A 321      14.857 -12.125  -9.477  1.00 13.32           N
ATOM   2289  N   GLU A 322      10.772 -11.725 -10.141  1.00  7.75           N
ATOM   2290  CA  GLU A 322      10.444 -12.665 -11.210  1.00  7.46           C
ATOM   2291  C   GLU A 322       8.983 -12.506 -11.620  1.00  7.35           C
ATOM   2292  O   GLU A 322       8.642 -12.489 -12.800  1.00  8.14           O
ATOM   2293  CB  GLU A 322      10.727 -14.111 -10.784  1.00  8.73           C
ATOM   2294  CG  GLU A 322      12.220 -14.317 -10.568  1.00 10.74           C
ATOM   2295  CD  GLU A 322      12.579 -15.668 -10.008  1.00 15.15           C
ATOM   2296  OE1 GLU A 322      11.762 -16.202  -9.220  1.00 18.69           O
ATOM   2297  OE2 GLU A 322      13.696 -16.140 -10.286  1.00 19.22           O
ATOM   2298  N   PHE A 323       8.132 -12.437 -10.591  1.00  7.83           N
ATOM   2299  CA APHE A 323       6.729 -12.146 -10.883  0.50  6.92           C
ATOM   2300  CA BPHE A 323       6.732 -12.131 -10.871  0.50  7.14           C
ATOM   2301  C   PHE A 323       6.630 -10.880 -11.719  1.00  7.12           C
ATOM   2302  O   PHE A 323       5.873 -10.784 -12.682  1.00  8.13           O
ATOM   2303  CB APHE A 323       5.966 -12.045  -9.543  0.50  8.45           C
ATOM   2304  CB BPHE A 323       5.994 -11.947  -9.536  0.50  8.24           C
ATOM   2305  CG APHE A 323       4.711 -11.205  -9.674  0.50  8.17           C
ATOM   2306  CG BPHE A 323       4.531 -11.597  -9.677  0.50  7.92           C
ATOM   2307  CD1APHE A 323       3.529 -11.783 -10.093  0.50  9.58           C
ATOM   2308  CD1BPHE A 323       3.600 -12.623  -9.599  0.50 10.83           C
ATOM   2309  CD2APHE A 323       4.677  -9.845  -9.367  0.50 10.48           C
ATOM   2310  CD2BPHE A 323       4.017 -10.315  -9.850  0.50  9.03           C
ATOM   2311  CE1APHE A 323       2.370 -11.032 -10.240  0.50  9.00           C
ATOM   2312  CE1BPHE A 323       2.252 -12.366  -9.684  0.50 12.92           C
ATOM   2313  CE2APHE A 323       3.554  -9.062  -9.522  0.50 11.31           C
ATOM   2314  CE2BPHE A 323       2.666 -10.061  -9.976  0.50 10.14           C
ATOM   2315  CZ APHE A 323       2.380  -9.664  -9.954  0.50  8.97           C
ATOM   2316  CZ BPHE A 323       1.744 -11.106  -9.899  0.50 11.18           C
ATOM   2317  N   GLU A 324       7.346  -9.818 -11.327  1.00  7.84           N
ATOM   2318  CA  GLU A 324       7.206  -8.542 -12.073  1.00  7.85           C
ATOM   2319  C   GLU A 324       7.618  -8.700 -13.511  1.00  8.25           C
ATOM   2320  O   GLU A 324       6.939  -8.252 -14.449  1.00  8.66           O
ATOM   2321  CB  GLU A 324       8.049  -7.403 -11.452  1.00  7.92           C
ATOM   2322  CG  GLU A 324       7.520  -7.062 -10.038  1.00  8.28           C
ATOM   2323  CD  GLU A 324       8.358  -5.941  -9.460  1.00  7.52           C
ATOM   2324  OE1 GLU A 324       9.611  -5.897  -9.792  1.00  8.39           O
ATOM   2325  OE2 GLU A 324       7.858  -5.180  -8.642  1.00  8.42           O
ATOM   2326  N   ARG A 325       8.788  -9.340 -13.745  1.00  8.06           N
ATOM   2327  CA  ARG A 325       9.201  -9.330 -15.179  1.00  9.92           C
ATOM   2328  C   ARG A 325       8.285 -10.239 -15.994  1.00  9.31           C
ATOM   2329  O   ARG A 325       7.988  -9.850 -17.140  1.00 10.35           O
ATOM   2330  CB  ARG A 325      10.659  -9.620 -15.300  1.00 14.07           C
ATOM   2331  CG  ARG A 325      11.014 -10.994 -14.801  1.00 13.07           C
ATOM   2332  CD  ARG A 325      12.526 -10.970 -14.390  1.00 13.09           C
ATOM   2333  NE  ARG A 325      12.903 -12.355 -14.167  1.00 10.96           N
ATOM   2334  CZ  ARG A 325      14.107 -12.777 -13.750  1.00 10.90           C
ATOM   2335  NH1 ARG A 325      15.114 -11.943 -13.432  1.00 11.85           N
ATOM   2336  NH2 ARG A 325      14.291 -14.097 -13.645  1.00 11.13           N
ATOM   2337  N   VAL A 326       7.799 -11.371 -15.473  1.00  8.33           N
ATOM   2338  CA  VAL A 326       6.887 -12.183 -16.313  1.00  8.10           C
ATOM   2339  C   VAL A 326       5.510 -11.564 -16.403  1.00  7.71           C
ATOM   2340  O   VAL A 326       4.943 -11.394 -17.501  1.00  9.08           O
ATOM   2341  CB  VAL A 326       6.787 -13.627 -15.771  1.00  9.23           C
ATOM   2342  CG1 VAL A 326       5.789 -14.447 -16.595  1.00  9.45           C
ATOM   2343  CG2 VAL A 326       8.150 -14.329 -15.742  1.00  9.95           C
ATOM   2344  N   PHE A 327       4.903 -11.235 -15.236  1.00  7.48           N
ATOM   2345  CA  PHE A 327       3.520 -10.771 -15.308  1.00  7.83           C
ATOM   2346  C   PHE A 327       3.368  -9.336 -15.808  1.00  6.62           C
ATOM   2347  O   PHE A 327       2.382  -9.019 -16.489  1.00  7.96           O
ATOM   2348  CB  PHE A 327       2.847 -10.863 -13.919  1.00  7.72           C
ATOM   2349  CG  PHE A 327       2.439 -12.277 -13.541  1.00  8.11           C
ATOM   2350  CD1 PHE A 327       3.359 -13.181 -13.056  1.00 10.46           C
ATOM   2351  CD2 PHE A 327       1.062 -12.622 -13.675  1.00 10.68           C
ATOM   2352  CE1 PHE A 327       2.961 -14.435 -12.670  1.00 11.14           C
ATOM   2353  CE2 PHE A 327       0.671 -13.921 -13.308  1.00 10.45           C
ATOM   2354  CZ  PHE A 327       1.607 -14.805 -12.809  1.00 13.33           C
ATOM   2355  N   TYR A 328       4.293  -8.439 -15.486  1.00  7.20           N
ATOM   2356  CA  TYR A 328       4.110  -7.042 -15.934  1.00  6.89           C
ATOM   2357  C   TYR A 328       4.379  -6.942 -17.421  1.00  7.53           C
ATOM   2358  O   TYR A 328       3.665  -6.248 -18.153  1.00  8.13           O
ATOM   2359  CB  TYR A 328       4.943  -6.047 -15.158  1.00  6.53           C
ATOM   2360  CG  TYR A 328       4.582  -5.936 -13.672  1.00  6.95           C
ATOM   2361  CD1 TYR A 328       3.585  -6.700 -13.087  1.00  6.89           C
ATOM   2362  CD2 TYR A 328       5.276  -5.026 -12.884  1.00  7.58           C
ATOM   2363  CE1 TYR A 328       3.284  -6.563 -11.741  1.00  6.76           C
ATOM   2364  CE2 TYR A 328       4.987  -4.893 -11.531  1.00  7.94           C
ATOM   2365  CZ  TYR A 328       3.989  -5.661 -10.977  1.00  6.62           C
ATOM   2366  OH  TYR A 328       3.709  -5.525  -9.637  1.00  7.95           O
ATOM   2367  N   LYS A 329       5.400  -7.651 -17.926  1.00  7.59           N
ATOM   2368  CA  LYS A 329       5.607  -7.640 -19.391  1.00  7.26           C
ATOM   2369  C   LYS A 329       4.459  -8.356 -20.092  1.00  7.44           C
ATOM   2370  O   LYS A 329       4.174  -8.009 -21.242  1.00  8.25           O
ATOM   2371  CB  LYS A 329       6.958  -8.287 -19.722  1.00  8.25           C
ATOM   2372  CG  LYS A 329       8.125  -7.409 -19.219  1.00  8.65           C
ATOM   2373  CD  LYS A 329       9.483  -8.057 -19.452  1.00  9.40           C
ATOM   2374  CE  LYS A 329      10.569  -7.233 -18.724  1.00 10.50           C
ATOM   2375  NZ  LYS A 329      11.927  -7.702 -19.003  1.00 11.62           N
ATOM   2376  N   ASN A 330       3.773  -9.309 -19.423  1.00  7.49           N
ATOM   2377  CA  ASN A 330       2.590  -9.888 -20.055  1.00  7.68           C
ATOM   2378  C   ASN A 330       1.475  -8.871 -20.210  1.00  8.46           C
ATOM   2379  O   ASN A 330       0.620  -9.017 -21.106  1.00  9.26           O
ATOM   2380  CB  ASN A 330       2.127 -11.062 -19.186  1.00  9.14           C
ATOM   2381  CG  ASN A 330       0.981 -11.807 -19.801  1.00  8.55           C
ATOM   2382  OD1 ASN A 330       1.142 -12.372 -20.912  1.00 10.61           O
ATOM   2383  ND2 ASN A 330      -0.161 -11.819 -19.110  1.00  8.64           N
ATOM   2384  N   ASN A 331       1.399  -7.836 -19.374  1.00  7.75           N
ATOM   2385  CA  ASN A 331       0.427  -6.783 -19.551  1.00  7.08           C
ATOM   2386  C   ASN A 331       0.867  -5.833 -20.675  1.00  7.44           C
ATOM   2387  O   ASN A 331       0.014  -5.318 -21.404  1.00  8.43           O
ATOM   2388  CB  ASN A 331       0.249  -5.992 -18.229  1.00  7.94           C
ATOM   2389  CG  ASN A 331      -0.392  -6.881 -17.171  1.00  7.79           C
ATOM   2390  OD1 ASN A 331      -1.138  -7.813 -17.474  1.00  8.64           O
ATOM   2391  ND2 ASN A 331      -0.084  -6.594 -15.895  1.00  9.14           N
ATOM   2392  N   MET A 332       2.188  -5.609 -20.791  1.00  7.51           N
ATOM   2393  CA  MET A 332       2.675  -4.864 -21.950  1.00  8.12           C
ATOM   2394  C   MET A 332       2.392  -5.655 -23.230  1.00  7.92           C
ATOM   2395  O   MET A 332       2.126  -5.054 -24.274  1.00  9.37           O
ATOM   2396  CB  MET A 332       4.188  -4.611 -21.818  1.00  8.93           C
ATOM   2397  CG  MET A 332       4.449  -3.786 -20.515  1.00 10.25           C
ATOM   2398  SD  MET A 332       6.232  -3.708 -20.228  1.00 13.95           S
ATOM   2399  CE  MET A 332       6.247  -3.396 -18.430  1.00 21.26           C
ATOM   2400  N   ALA A 333       2.413  -7.023 -23.152  1.00  9.19           N
ATOM   2401  CA  ALA A 333       2.084  -7.812 -24.369  1.00  8.65           C
ATOM   2402  C   ALA A 333       0.667  -7.532 -24.845  1.00  8.83           C
ATOM   2403  O   ALA A 333       0.355  -7.689 -26.029  1.00 11.68           O
ATOM   2404  CB  ALA A 333       2.276  -9.261 -24.020  1.00  9.84           C
ATOM   2405  N   ALA A 334      -0.226  -7.130 -23.935  1.00  9.67           N
ATOM   2406  CA  ALA A 334      -1.627  -6.795 -24.245  1.00 10.78           C
ATOM   2407  C   ALA A 334      -1.792  -5.296 -24.509  1.00  9.69           C
ATOM   2408  O   ALA A 334      -2.943  -4.850 -24.726  1.00 11.51           O
ATOM   2409  CB  ALA A 334      -2.522  -7.251 -23.129  1.00 11.13           C
ATOM   2410  N   GLY A 335      -0.728  -4.484 -24.462  1.00  9.65           N
ATOM   2411  CA  GLY A 335      -0.806  -3.078 -24.768  1.00 10.71           C
ATOM   2412  C   GLY A 335      -1.369  -2.256 -23.650  1.00  9.43           C
ATOM   2413  O   GLY A 335      -1.973  -1.190 -23.910  1.00 11.22           O
ATOM   2414  N   VAL A 336      -1.155  -2.613 -22.377  1.00  8.26           N
ATOM   2415  CA  VAL A 336      -1.652  -1.685 -21.326  1.00  8.16           C
ATOM   2416  C   VAL A 336      -1.001  -0.330 -21.432  1.00  7.63           C
ATOM   2417  O   VAL A 336       0.220  -0.209 -21.565  1.00  8.77           O
ATOM   2418  CB  VAL A 336      -1.415  -2.336 -19.957  1.00  7.66           C
ATOM   2419  CG1 VAL A 336       0.085  -2.379 -19.554  1.00  9.03           C
ATOM   2420  CG2 VAL A 336      -2.245  -1.633 -18.893  1.00  9.13           C
ATOM   2421  N   THR A 337      -1.819   0.742 -21.338  1.00  7.81           N
ATOM   2422  CA  THR A 337      -1.224   2.073 -21.372  1.00  8.01           C
ATOM   2423  C   THR A 337      -1.662   2.911 -20.160  1.00  7.02           C
ATOM   2424  O   THR A 337      -1.194   4.041 -20.044  1.00  8.04           O
ATOM   2425  CB  THR A 337      -1.516   2.829 -22.649  1.00  9.12           C
ATOM   2426  OG1 THR A 337      -2.936   2.849 -22.829  1.00 11.12           O
ATOM   2427  CG2 THR A 337      -0.847   2.140 -23.874  1.00 10.71           C
ATOM   2428  N   ILE A 338      -2.518   2.356 -19.273  1.00  7.70           N
ATOM   2429  CA  ILE A 338      -2.733   3.007 -17.946  1.00  6.79           C
ATOM   2430  C   ILE A 338      -2.565   1.821 -16.992  1.00  6.61           C
ATOM   2431  O   ILE A 338      -3.370   0.869 -17.055  1.00  7.55           O
ATOM   2432  CB  ILE A 338      -4.108   3.671 -17.808  1.00  6.87           C
ATOM   2433  CG1 ILE A 338      -4.292   4.819 -18.819  1.00  8.13           C
ATOM   2434  CG2 ILE A 338      -4.305   4.127 -16.346  1.00  8.27           C
ATOM   2435  CD1 ILE A 338      -5.636   5.481 -18.757  1.00  9.65           C
ATOM   2436  N   PHE A 339      -1.506   1.844 -16.181  1.00  6.64           N
ATOM   2437  CA  PHE A 339      -1.085   0.635 -15.453  1.00  6.42           C
ATOM   2438  C   PHE A 339      -0.712   1.046 -14.056  1.00  6.42           C
ATOM   2439  O   PHE A 339       0.299   1.758 -13.879  1.00  7.86           O
ATOM   2440  CB  PHE A 339       0.109   0.055 -16.235  1.00  7.45           C
ATOM   2441  CG  PHE A 339       0.636  -1.296 -15.745  1.00  7.31           C
ATOM   2442  CD1 PHE A 339      -0.107  -2.214 -15.015  1.00  9.58           C
ATOM   2443  CD2 PHE A 339       1.934  -1.606 -16.114  1.00 10.06           C
ATOM   2444  CE1 PHE A 339       0.426  -3.460 -14.665  1.00  8.45           C
ATOM   2445  CE2 PHE A 339       2.474  -2.842 -15.740  1.00 11.29           C
ATOM   2446  CZ  PHE A 339       1.736  -3.749 -15.042  1.00  9.75           C
ATOM   2447  N   ASN A 340      -1.468   0.617 -13.034  1.00  6.48           N
ATOM   2448  CA  ASN A 340      -1.213   1.016 -11.658  1.00  6.43           C
ATOM   2449  C   ASN A 340      -0.934  -0.213 -10.805  1.00  6.05           C
ATOM   2450  O   ASN A 340      -1.671  -1.195 -10.873  1.00  8.59           O
ATOM   2451  CB  ASN A 340      -2.414   1.770 -11.106  1.00  7.07           C
ATOM   2452  CG  ASN A 340      -2.247   2.139  -9.633  1.00  7.27           C
ATOM   2453  OD1 ASN A 340      -1.289   2.837  -9.258  1.00  8.07           O
ATOM   2454  ND2 ASN A 340      -3.134   1.684  -8.772  1.00  8.14           N
ATOM   2455  N   ILE A 341       0.145  -0.119 -10.040  1.00  6.66           N
ATOM   2456  CA  ILE A 341       0.613  -1.229  -9.212  1.00  6.61           C
ATOM   2457  C   ILE A 341       0.142  -1.082  -7.782  1.00  6.46           C
ATOM   2458  O   ILE A 341       0.491  -0.135  -7.075  1.00  6.43           O
ATOM   2459  CB  ILE A 341       2.166  -1.288  -9.239  1.00  7.26           C
ATOM   2460  CG1 ILE A 341       2.725  -1.400 -10.683  1.00  8.48           C
ATOM   2461  CG2 ILE A 341       2.695  -2.422  -8.337  1.00  8.40           C
ATOM   2462  CD1 ILE A 341       2.052  -2.520 -11.495  1.00 10.07           C
ATOM   2463  N   TYR A 342      -0.749  -2.027  -7.353  1.00  6.24           N
ATOM   2464  CA  TYR A 342      -1.382  -1.989  -6.024  1.00  6.42           C
ATOM   2465  C   TYR A 342      -0.681  -3.068  -5.210  1.00  5.98           C
ATOM   2466  O   TYR A 342      -0.897  -4.251  -5.567  1.00  6.53           O
ATOM   2467  CB  TYR A 342      -2.896  -2.257  -6.185  1.00  6.66           C
ATOM   2468  CG  TYR A 342      -3.615  -2.086  -4.861  1.00  6.48           C
ATOM   2469  CD1 TYR A 342      -3.500  -2.989  -3.804  1.00  6.33           C
ATOM   2470  CD2 TYR A 342      -4.440  -0.974  -4.621  1.00  7.43           C
ATOM   2471  CE1 TYR A 342      -4.142  -2.831  -2.618  1.00  7.05           C
ATOM   2472  CE2 TYR A 342      -5.110  -0.773  -3.420  1.00  7.07           C
ATOM   2473  CZ  TYR A 342      -4.951  -1.704  -2.423  1.00  7.00           C
ATOM   2474  OH  TYR A 342      -5.564  -1.510  -1.208  1.00  8.16           O
ATOM   2475  N   MET A 343      -0.030  -2.822  -4.088  1.00  6.99           N
ATOM   2476  CA  MET A 343       0.456  -1.521  -3.615  1.00  6.92           C
ATOM   2477  C   MET A 343       1.873  -1.279  -4.168  1.00  6.41           C
ATOM   2478  O   MET A 343       2.600  -2.242  -4.463  1.00  7.16           O
ATOM   2479  CB  MET A 343       0.591  -1.537  -2.094  1.00  7.15           C
ATOM   2480  CG  MET A 343      -0.748  -1.699  -1.339  1.00  7.61           C
ATOM   2481  SD  MET A 343      -1.938  -0.399  -1.711  1.00  7.06           S
ATOM   2482  CE  MET A 343      -1.177   1.016  -0.912  1.00  7.74           C
ATOM   2483  N   THR A 344       2.272  -0.019  -4.227  1.00  6.74           N
ATOM   2484  CA  THR A 344       3.684   0.313  -4.440  1.00  6.34           C
ATOM   2485  C   THR A 344       4.345   0.683  -3.122  1.00  6.25           C
ATOM   2486  O   THR A 344       5.454   0.230  -2.871  1.00  7.49           O
ATOM   2487  CB  THR A 344       3.797   1.395  -5.514  1.00  7.39           C
ATOM   2488  OG1 THR A 344       3.314   0.817  -6.764  1.00  7.77           O
ATOM   2489  CG2 THR A 344       5.229   1.816  -5.762  1.00  8.45           C
ATOM   2490  N   PHE A 345       3.676   1.452  -2.284  1.00  6.96           N
ATOM   2491  CA  PHE A 345       4.094   1.666  -0.903  1.00  6.65           C
ATOM   2492  C   PHE A 345       2.846   1.396  -0.049  1.00  6.79           C
ATOM   2493  O   PHE A 345       1.837   2.095  -0.287  1.00  7.41           O
ATOM   2494  CB  PHE A 345       4.635   3.087  -0.672  1.00  7.18           C
ATOM   2495  CG  PHE A 345       4.737   3.380   0.829  1.00  6.52           C
ATOM   2496  CD1 PHE A 345       5.702   2.769   1.607  1.00  7.39           C
ATOM   2497  CD2 PHE A 345       3.826   4.279   1.404  1.00  8.58           C
ATOM   2498  CE1 PHE A 345       5.770   3.042   2.976  1.00  7.93           C
ATOM   2499  CE2 PHE A 345       3.913   4.537   2.766  1.00 10.77           C
ATOM   2500  CZ  PHE A 345       4.889   3.931   3.539  1.00  9.31           C
ATOM   2501  N   GLY A 346       2.872   0.470   0.889  1.00  6.74           N
ATOM   2502  CA  GLY A 346       1.714   0.100   1.653  1.00  7.76           C
ATOM   2503  C   GLY A 346       1.536   0.875   2.934  1.00  6.85           C
ATOM   2504  O   GLY A 346       0.422   1.249   3.307  1.00  8.94           O
ATOM   2505  N   GLY A 347       2.613   1.144   3.697  1.00  8.93           N
ATOM   2506  CA  GLY A 347       2.466   1.833   4.967  1.00  8.32           C
ATOM   2507  C   GLY A 347       1.865   0.942   6.070  1.00  7.45           C
ATOM   2508  O   GLY A 347       2.063  -0.292   6.093  1.00  8.35           O
ATOM   2509  N   THR A 348       1.161   1.600   6.992  1.00  6.66           N
ATOM   2510  CA  THR A 348       0.798   0.925   8.222  1.00  6.99           C
ATOM   2511  C   THR A 348      -0.653   1.175   8.583  1.00  6.84           C
ATOM   2512  O   THR A 348      -1.133   2.332   8.458  1.00  7.52           O
ATOM   2513  CB  THR A 348       1.681   1.485   9.368  1.00  8.54           C
ATOM   2514  OG1 THR A 348       3.077   1.294   8.954  1.00 10.17           O
ATOM   2515  CG2 THR A 348       1.480   0.743  10.663  1.00  9.18           C
ATOM   2516  N   ASN A 349      -1.342   0.136   9.055  1.00  6.91           N
ATOM   2517  CA  ASN A 349      -2.705   0.298   9.578  1.00  6.76           C
ATOM   2518  C   ASN A 349      -2.628   0.786  11.031  1.00  6.51           C
ATOM   2519  O   ASN A 349      -3.044   0.032  11.969  1.00  7.20           O
ATOM   2520  CB  ASN A 349      -3.447  -1.037   9.491  1.00  6.12           C
ATOM   2521  CG  ASN A 349      -3.514  -1.565   8.091  1.00  6.50           C
ATOM   2522  OD1 ASN A 349      -3.865  -0.826   7.156  1.00  7.22           O
ATOM   2523  ND2 ASN A 349      -3.124  -2.831   7.897  1.00  7.14           N
ATOM   2524  N   TRP A 350      -2.106   1.979  11.240  1.00  6.30           N
ATOM   2525  CA  TRP A 350      -2.033   2.526  12.588  1.00  7.26           C
ATOM   2526  C   TRP A 350      -3.411   2.884  13.073  1.00  7.16           C
ATOM   2527  O   TRP A 350      -4.389   3.003  12.310  1.00  6.99           O
ATOM   2528  CB  TRP A 350      -1.056   3.748  12.560  1.00  7.33           C
ATOM   2529  CG  TRP A 350      -1.669   4.873  11.761  1.00  7.03           C
ATOM   2530  CD1 TRP A 350      -1.616   5.071  10.415  1.00  7.23           C
ATOM   2531  CD2 TRP A 350      -2.450   5.946  12.316  1.00  7.62           C
ATOM   2532  NE1 TRP A 350      -2.317   6.200  10.096  1.00  7.07           N
ATOM   2533  CE2 TRP A 350      -2.854   6.760  11.231  1.00  7.67           C
ATOM   2534  CE3 TRP A 350      -2.877   6.285  13.611  1.00  7.83           C
ATOM   2535  CZ2 TRP A 350      -3.642   7.902  11.399  1.00  7.99           C
ATOM   2536  CZ3 TRP A 350      -3.654   7.419  13.772  1.00  8.08           C
ATOM   2537  CH2 TRP A 350      -4.015   8.187  12.691  1.00  8.65           C
ATOM   2538  N   GLY A 351      -3.527   3.064  14.399  1.00  7.20           N
ATOM   2539  CA  GLY A 351      -4.767   3.655  14.949  1.00  8.03           C
ATOM   2540  C   GLY A 351      -6.028   2.892  14.575  1.00  6.14           C
ATOM   2541  O   GLY A 351      -7.049   3.522  14.318  1.00  7.23           O
ATOM   2542  N   ASN A 352      -5.999   1.569  14.563  1.00  6.40           N
ATOM   2543  CA  ASN A 352      -7.169   0.733  14.288  1.00  7.16           C
ATOM   2544  C   ASN A 352      -7.764   1.000  12.913  1.00  5.92           C
ATOM   2545  O   ASN A 352      -8.951   0.621  12.691  1.00  7.79           O
ATOM   2546  CB  ASN A 352      -8.244   0.929  15.366  1.00  7.74           C
ATOM   2547  CG  ASN A 352      -7.692   0.602  16.734  1.00  7.93           C
ATOM   2548  OD1 ASN A 352      -7.193  -0.520  16.970  1.00  8.88           O
ATOM   2549  ND2 ASN A 352      -7.837   1.558  17.630  1.00  8.31           N
ATOM   2550  N   LEU A 353      -7.032   1.564  11.960  1.00  6.33           N
ATOM   2551  CA  LEU A 353      -7.747   1.891  10.681  1.00  6.30           C
ATOM   2552  C   LEU A 353      -7.980   0.650   9.863  1.00  5.78           C
ATOM   2553  O   LEU A 353      -8.775   0.743   8.913  1.00  7.17           O
ATOM   2554  CB  LEU A 353      -6.995   2.994   9.925  1.00  6.60           C
ATOM   2555  CG  LEU A 353      -5.654   2.637   9.294  1.00  6.97           C
ATOM   2556  CD1 LEU A 353      -5.814   2.031   7.894  1.00  8.08           C
ATOM   2557  CD2 LEU A 353      -4.794   3.900   9.139  1.00  8.31           C
ATOM   2558  N   GLY A 354      -7.305  -0.479  10.107  1.00  6.45           N
ATOM   2559  CA  GLY A 354      -7.426  -1.649   9.280  1.00  7.15           C
ATOM   2560  C   GLY A 354      -8.656  -2.485   9.553  1.00  6.63           C
ATOM   2561  O   GLY A 354      -9.303  -2.400  10.580  1.00  8.05           O
ATOM   2562  N   HIS A 355      -8.941  -3.420   8.587  1.00  7.59           N
ATOM   2563  CA  HIS A 355     -10.040  -4.369   8.810  1.00  7.26           C
ATOM   2564  C   HIS A 355      -9.591  -5.632   9.502  1.00  6.75           C
ATOM   2565  O   HIS A 355      -8.371  -5.875   9.629  1.00  6.97           O
ATOM   2566  CB  HIS A 355     -10.686  -4.693   7.429  1.00  8.33           C
ATOM   2567  CG  HIS A 355      -9.940  -5.681   6.601  1.00  7.15           C
ATOM   2568  ND1 HIS A 355     -10.622  -6.528   5.736  1.00  8.77           N
ATOM   2569  CD2 HIS A 355      -8.623  -5.927   6.427  1.00  7.48           C
ATOM   2570  CE1 HIS A 355      -9.736  -7.267   5.107  1.00  9.67           C
ATOM   2571  NE2 HIS A 355      -8.509  -6.945   5.500  1.00  8.52           N
ATOM   2572  N   PRO A 356     -10.510  -6.498   9.933  1.00  7.51           N
ATOM   2573  CA  PRO A 356     -10.130  -7.709  10.637  1.00  8.56           C
ATOM   2574  C   PRO A 356      -9.367  -8.726   9.807  1.00  7.37           C
ATOM   2575  O   PRO A 356      -8.726  -9.597  10.405  1.00  8.91           O
ATOM   2576  CB  PRO A 356     -11.469  -8.366  11.023  1.00  8.39           C
ATOM   2577  CG  PRO A 356     -12.398  -7.162  11.126  1.00  8.79           C
ATOM   2578  CD  PRO A 356     -11.967  -6.292   9.971  1.00  9.11           C
ATOM   2579  N   GLY A 357      -9.440  -8.631   8.482  1.00  7.65           N
ATOM   2580  CA  GLY A 357      -8.730  -9.569   7.600  1.00  8.59           C
ATOM   2581  C   GLY A 357      -7.250  -9.296   7.445  1.00  8.42           C
ATOM   2582  O   GLY A 357      -6.600  -9.984   6.616  1.00  9.18           O
ATOM   2583  N   GLY A 358      -6.751  -8.297   8.163  1.00  7.73           N
ATOM   2584  CA  GLY A 358      -5.338  -7.959   8.201  1.00  8.28           C
ATOM   2585  C   GLY A 358      -4.990  -7.544   9.624  1.00  6.64           C
ATOM   2586  O   GLY A 358      -5.836  -7.489  10.506  1.00  8.24           O
ATOM   2587  N   TYR A 359      -3.704  -7.258   9.801  1.00  7.16           N
ATOM   2588  CA  TYR A 359      -3.167  -6.868  11.104  1.00  6.89           C
ATOM   2589  C   TYR A 359      -2.534  -5.503  10.970  1.00  6.69           C
ATOM   2590  O   TYR A 359      -2.924  -4.721  10.102  1.00  9.36           O
ATOM   2591  CB  TYR A 359      -2.299  -7.997  11.670  1.00  7.74           C
ATOM   2592  CG  TYR A 359      -1.253  -8.535  10.743  1.00  7.79           C
ATOM   2593  CD1 TYR A 359      -1.524  -9.643   9.883  1.00  7.99           C
ATOM   2594  CD2 TYR A 359       0.030  -7.948  10.702  1.00  7.41           C
ATOM   2595  CE1 TYR A 359      -0.522 -10.115   9.028  1.00  8.09           C
ATOM   2596  CE2 TYR A 359       1.001  -8.441   9.839  1.00  8.73           C
ATOM   2597  CZ  TYR A 359       0.707  -9.519   9.009  1.00  8.80           C
ATOM   2598  OH  TYR A 359       1.686 -10.001   8.177  1.00 10.18           O
ATOM   2599  N   THR A 360      -1.605  -5.123  11.866  1.00  6.64           N
ATOM   2600  CA  THR A 360      -1.160  -3.719  11.839  1.00  6.89           C
ATOM   2601  C   THR A 360      -0.387  -3.397  10.585  1.00  6.63           C
ATOM   2602  O   THR A 360      -0.596  -2.358   9.952  1.00  8.10           O
ATOM   2603  CB  THR A 360      -0.266  -3.401  13.054  1.00  7.32           C
ATOM   2604  OG1 THR A 360      -0.948  -3.808  14.225  1.00  8.31           O
ATOM   2605  CG2 THR A 360      -0.072  -1.889  13.099  1.00  8.14           C
ATOM   2606  N   SER A 361       0.556  -4.239  10.186  1.00  6.53           N
ATOM   2607  CA  SER A 361       1.341  -3.897   9.026  1.00  7.04           C
ATOM   2608  C   SER A 361       0.514  -3.904   7.745  1.00  7.25           C
ATOM   2609  O   SER A 361      -0.302  -4.792   7.509  1.00  7.58           O
ATOM   2610  CB  SER A 361       2.476  -4.960   8.917  1.00  7.80           C
ATOM   2611  OG  SER A 361       3.289  -4.674   7.748  1.00  7.69           O
ATOM   2612  N   TYR A 362       0.804  -2.961   6.835  1.00  7.10           N
ATOM   2613  CA  TYR A 362       0.302  -3.065   5.451  1.00  7.78           C
ATOM   2614  C   TYR A 362       1.521  -3.003   4.513  1.00  6.25           C
ATOM   2615  O   TYR A 362       1.483  -2.448   3.426  1.00  7.12           O
ATOM   2616  CB  TYR A 362      -0.664  -1.966   5.088  1.00  7.14           C
ATOM   2617  CG  TYR A 362      -1.643  -2.301   3.961  1.00  6.58           C
ATOM   2618  CD1 TYR A 362      -2.442  -3.456   3.958  1.00  7.00           C
ATOM   2619  CD2 TYR A 362      -1.741  -1.438   2.876  1.00  6.89           C
ATOM   2620  CE1 TYR A 362      -3.329  -3.731   2.905  1.00  7.01           C
ATOM   2621  CE2 TYR A 362      -2.654  -1.688   1.812  1.00  7.17           C
ATOM   2622  CZ  TYR A 362      -3.413  -2.850   1.867  1.00  7.48           C
ATOM   2623  OH  TYR A 362      -4.290  -3.024   0.827  1.00  7.96           O
ATOM   2624  N   ASP A 363       2.632  -3.666   4.918  1.00  6.89           N
ATOM   2625  CA  ASP A 363       3.800  -3.673   4.044  1.00  6.94           C
ATOM   2626  C   ASP A 363       3.452  -4.235   2.656  1.00  5.98           C
ATOM   2627  O   ASP A 363       3.976  -3.741   1.656  1.00  6.45           O
ATOM   2628  CB  ASP A 363       4.900  -4.524   4.667  1.00  6.76           C
ATOM   2629  CG  ASP A 363       6.113  -4.702   3.776  1.00  7.28           C
ATOM   2630  OD1 ASP A 363       7.056  -3.861   3.888  1.00  8.05           O
ATOM   2631  OD2 ASP A 363       6.111  -5.647   2.954  1.00  7.39           O
ATOM   2632  N   TYR A 364       2.581  -5.234   2.647  1.00  6.44           N
ATOM   2633  CA  TYR A 364       2.003  -5.747   1.364  1.00  6.80           C
ATOM   2634  C   TYR A 364       3.029  -6.542   0.591  1.00  6.48           C
ATOM   2635  O   TYR A 364       2.699  -6.994  -0.517  1.00  8.04           O
ATOM   2636  CB  TYR A 364       1.370  -4.626   0.517  1.00  7.20           C
ATOM   2637  CG  TYR A 364       0.173  -5.058  -0.299  1.00  7.14           C
ATOM   2638  CD1 TYR A 364      -1.098  -5.202   0.291  1.00  9.16           C
ATOM   2639  CD2 TYR A 364       0.321  -5.309  -1.673  1.00  7.51           C
ATOM   2640  CE1 TYR A 364      -2.194  -5.598  -0.478  1.00  8.31           C
ATOM   2641  CE2 TYR A 364      -0.770  -5.709  -2.445  1.00  7.60           C
ATOM   2642  CZ  TYR A 364      -1.998  -5.841  -1.832  1.00  8.21           C
ATOM   2643  OH  TYR A 364      -3.068  -6.254  -2.621  1.00  9.15           O
ATOM   2644  N   GLY A 365       4.262  -6.718   1.080  1.00  6.35           N
ATOM   2645  CA  GLY A 365       5.299  -7.279   0.212  1.00  7.28           C
ATOM   2646  C   GLY A 365       5.630  -6.340  -0.963  1.00  6.42           C
ATOM   2647  O   GLY A 365       6.198  -6.829  -1.945  1.00  8.59           O
ATOM   2648  N   ALA A 366       5.320  -5.049  -0.863  1.00  6.57           N
ATOM   2649  CA  ALA A 366       5.429  -4.113  -1.983  1.00  6.93           C
ATOM   2650  C   ALA A 366       6.886  -3.781  -2.307  1.00  6.75           C
ATOM   2651  O   ALA A 366       7.818  -4.039  -1.544  1.00  8.01           O
ATOM   2652  CB  ALA A 366       4.688  -2.822  -1.641  1.00  6.78           C
ATOM   2653  N   SER A 367       7.045  -3.178  -3.482  1.00  6.82           N
ATOM   2654  CA  SER A 367       8.399  -2.759  -3.933  1.00  8.04           C
ATOM   2655  C   SER A 367       9.021  -1.733  -3.012  1.00  6.76           C
ATOM   2656  O   SER A 367      10.252  -1.738  -2.927  1.00  8.09           O
ATOM   2657  CB  SER A 367       8.365  -2.211  -5.350  1.00  8.24           C
ATOM   2658  OG  SER A 367       7.477  -1.125  -5.472  1.00  9.89           O
ATOM   2659  N   ILE A 368       8.233  -0.899  -2.353  1.00  6.39           N
ATOM   2660  CA  ILE A 368       8.752  -0.018  -1.301  1.00  6.95           C
ATOM   2661  C   ILE A 368       8.248  -0.558   0.035  1.00  6.96           C
ATOM   2662  O   ILE A 368       7.035  -0.722   0.181  1.00  7.73           O
ATOM   2663  CB  ILE A 368       8.288   1.425  -1.516  1.00  6.72           C
ATOM   2664  CG1 ILE A 368       8.645   1.916  -2.930  1.00  6.92           C
ATOM   2665  CG2 ILE A 368       8.850   2.304  -0.427  1.00  7.86           C
ATOM   2666  CD1 ILE A 368       8.112   3.296  -3.301  1.00  8.53           C
ATOM   2667  N   ARG A 369       9.171  -0.883   0.942  1.00  6.84           N
ATOM   2668  CA  ARG A 369       8.770  -1.497   2.198  1.00  7.32           C
ATOM   2669  C   ARG A 369       7.977  -0.507   3.060  1.00  7.70           C
ATOM   2670  O   ARG A 369       8.008   0.729   2.844  1.00  8.13           O
ATOM   2671  CB  ARG A 369      10.001  -1.862   3.002  1.00  8.20           C
ATOM   2672  CG  ARG A 369      10.828  -3.011   2.398  1.00  8.23           C
ATOM   2673  CD  ARG A 369      11.982  -3.262   3.361  1.00  9.76           C
ATOM   2674  NE  ARG A 369      12.934  -4.271   2.878  1.00  9.66           N
ATOM   2675  CZ  ARG A 369      12.795  -5.556   3.085  1.00 10.28           C
ATOM   2676  NH1 ARG A 369      11.743  -6.059   3.759  1.00 11.26           N
ATOM   2677  NH2 ARG A 369      13.744  -6.381   2.617  1.00 12.99           N
ATOM   2678  N   GLU A 370       7.347  -1.050   4.106  1.00  7.39           N
ATOM   2679  CA  GLU A 370       6.596  -0.235   5.065  1.00  7.85           C
ATOM   2680  C   GLU A 370       7.439   0.844   5.685  1.00  7.75           C
ATOM   2681  O   GLU A 370       6.936   1.919   5.968  1.00  9.03           O
ATOM   2682  CB  GLU A 370       6.080  -1.217   6.136  1.00  8.52           C
ATOM   2683  CG  GLU A 370       5.299  -0.538   7.244  1.00  8.86           C
ATOM   2684  CD  GLU A 370       4.638  -1.559   8.164  1.00  9.10           C
ATOM   2685  OE1 GLU A 370       5.027  -2.762   8.105  1.00 10.29           O
ATOM   2686  OE2 GLU A 370       3.721  -1.189   8.940  1.00 10.89           O
ATOM   2687  N   ASP A 371       8.734   0.539   5.911  1.00  7.77           N
ATOM   2688  CA  ASP A 371       9.674   1.534   6.481  1.00  8.79           C
ATOM   2689  C   ASP A 371      10.323   2.390   5.384  1.00  8.55           C
ATOM   2690  O   ASP A 371      11.255   3.152   5.695  1.00 10.07           O
ATOM   2691  CB  ASP A 371      10.671   0.824   7.381  1.00 10.30           C
ATOM   2692  CG  ASP A 371      11.631  -0.071   6.637  1.00 12.05           C
ATOM   2693  OD1 ASP A 371      11.645  -0.100   5.386  1.00 11.12           O
ATOM   2694  OD2 ASP A 371      12.429  -0.799   7.305  1.00 13.94           O
ATOM   2695  N   ARG A 372       9.855   2.297   4.159  1.00  8.28           N
ATOM   2696  CA  ARG A 372      10.180   3.108   2.971  1.00  7.64           C
ATOM   2697  C   ARG A 372      11.513   2.681   2.340  1.00  6.81           C
ATOM   2698  O   ARG A 372      11.981   3.354   1.406  1.00  8.70           O
ATOM   2699  CB  ARG A 372      10.077   4.639   3.180  1.00  8.95           C
ATOM   2700  CG  ARG A 372       8.797   5.005   3.943  1.00  9.73           C
ATOM   2701  CD  ARG A 372       8.675   6.509   4.195  1.00 11.09           C
ATOM   2702  NE  ARG A 372       9.905   7.020   4.772  1.00 11.83           N
ATOM   2703  CZ  ARG A 372      10.338   6.853   6.005  1.00 12.84           C
ATOM   2704  NH1 ARG A 372       9.594   6.180   6.898  1.00 13.98           N
ATOM   2705  NH2 ARG A 372      11.521   7.386   6.329  1.00 16.30           N
ATOM   2706  N   ARG A 373      12.096   1.577   2.788  1.00  7.28           N
ATOM   2707  CA  ARG A 373      13.348   1.122   2.156  1.00  8.00           C
ATOM   2708  C   ARG A 373      13.035   0.525   0.766  1.00  8.26           C
ATOM   2709  O   ARG A 373      11.992  -0.095   0.558  1.00  7.77           O
ATOM   2710  CB  ARG A 373      14.096   0.082   2.989  1.00  9.23           C
ATOM   2711  CG  ARG A 373      14.765   0.701   4.216  1.00 11.67           C
ATOM   2712  CD  ARG A 373      15.494  -0.396   4.986  1.00 15.83           C
ATOM   2713  NE  ARG A 373      14.615  -1.364   5.601  1.00 16.32           N
ATOM   2714  CZ  ARG A 373      14.731  -2.688   5.650  1.00 16.53           C
ATOM   2715  NH1 ARG A 373      15.731  -3.392   5.097  1.00 20.53           N
ATOM   2716  NH2 ARG A 373      13.805  -3.397   6.290  1.00 18.10           N
ATOM   2717  N   ILE A 374      14.015   0.731  -0.129  1.00  7.27           N
ATOM   2718  CA  ILE A 374      13.907   0.285  -1.522  1.00  7.77           C
ATOM   2719  C   ILE A 374      15.056  -0.649  -1.866  1.00  8.88           C
ATOM   2720  O   ILE A 374      15.702  -0.600  -2.904  1.00 11.82           O
ATOM   2721  CB  ILE A 374      13.876   1.501  -2.464  1.00  7.50           C
ATOM   2722  CG1 ILE A 374      15.076   2.453  -2.257  1.00  9.44           C
ATOM   2723  CG2 ILE A 374      12.538   2.208  -2.280  1.00  9.01           C
ATOM   2724  CD1 ILE A 374      15.197   3.472  -3.360  1.00  9.42           C
ATOM   2725  N   ASP A 375      15.306  -1.590  -0.930  1.00  8.03           N
ATOM   2726  CA  ASP A 375      16.314  -2.594  -1.151  1.00  9.32           C
ATOM   2727  C   ASP A 375      15.760  -3.858  -1.776  1.00 10.47           C
ATOM   2728  O   ASP A 375      16.560  -4.665  -2.278  1.00 15.51           O
ATOM   2729  CB  ASP A 375      16.959  -2.949   0.202  1.00 12.40           C
ATOM   2730  CG  ASP A 375      15.895  -3.602   1.073  1.00 15.84           C
ATOM   2731  OD1 ASP A 375      14.879  -3.023   1.426  1.00 12.09           O
ATOM   2732  OD2 ASP A 375      15.992  -4.826   1.444  1.00 19.60           O
ATOM   2733  N   ARG A 376      14.456  -4.104  -1.815  1.00  7.78           N
ATOM   2734  CA  ARG A 376      13.980  -5.388  -2.406  1.00  7.97           C
ATOM   2735  C   ARG A 376      14.318  -5.415  -3.882  1.00  7.95           C
ATOM   2736  O   ARG A 376      14.202  -4.385  -4.589  1.00  8.43           O
ATOM   2737  CB  ARG A 376      12.459  -5.520  -2.256  1.00  7.95           C
ATOM   2738  CG  ARG A 376      12.097  -5.783  -0.773  1.00  7.99           C
ATOM   2739  CD  ARG A 376      10.570  -5.796  -0.636  1.00  9.44           C
ATOM   2740  NE  ARG A 376      10.174  -6.485   0.603  1.00  7.78           N
ATOM   2741  CZ  ARG A 376       9.076  -6.246   1.287  1.00  7.10           C
ATOM   2742  NH1 ARG A 376       8.207  -5.303   0.927  1.00  8.22           N
ATOM   2743  NH2 ARG A 376       8.826  -6.969   2.395  1.00  8.59           N
ATOM   2744  N   GLU A 377      14.738  -6.594  -4.371  1.00  8.36           N
ATOM   2745  CA  GLU A 377      15.117  -6.676  -5.795  1.00  7.84           C
ATOM   2746  C   GLU A 377      13.987  -6.239  -6.712  1.00  7.09           C
ATOM   2747  O   GLU A 377      14.209  -5.654  -7.777  1.00  8.38           O
ATOM   2748  CB  GLU A 377      15.568  -8.087  -6.105  1.00  8.56           C
ATOM   2749  CG  GLU A 377      16.191  -8.175  -7.513  1.00  9.91           C
ATOM   2750  CD  GLU A 377      17.133  -9.365  -7.725  1.00  9.26           C
ATOM   2751  OE1 GLU A 377      17.660  -9.964  -6.730  1.00  9.85           O
ATOM   2752  OE2 GLU A 377      17.381  -9.704  -8.888  1.00  9.16           O
ATOM   2753  N   LYS A 378      12.741  -6.524  -6.277  1.00  7.51           N
ATOM   2754  CA  LYS A 378      11.600  -6.157  -7.121  1.00  7.13           C
ATOM   2755  C   LYS A 378      11.547  -4.659  -7.361  1.00  6.68           C
ATOM   2756  O   LYS A 378      11.041  -4.216  -8.389  1.00  7.92           O
ATOM   2757  CB  LYS A 378      10.237  -6.642  -6.538  1.00  8.20           C
ATOM   2758  CG  LYS A 378      10.007  -6.134  -5.120  1.00  8.35           C
ATOM   2759  CD  LYS A 378       8.728  -6.665  -4.520  1.00  8.07           C
ATOM   2760  CE  LYS A 378       7.476  -6.218  -5.290  1.00  8.05           C
ATOM   2761  NZ  LYS A 378       6.243  -6.849  -4.699  1.00  7.75           N
ATOM   2762  N   TYR A 379      12.053  -3.816  -6.482  1.00  6.82           N
ATOM   2763  CA  TYR A 379      12.109  -2.360  -6.754  1.00  7.09           C
ATOM   2764  C   TYR A 379      12.962  -2.113  -7.987  1.00  6.48           C
ATOM   2765  O   TYR A 379      12.592  -1.363  -8.906  1.00  6.75           O
ATOM   2766  CB  TYR A 379      12.634  -1.608  -5.497  1.00  7.36           C
ATOM   2767  CG  TYR A 379      12.747  -0.120  -5.778  1.00  7.36           C
ATOM   2768  CD1 TYR A 379      13.918   0.439  -6.326  1.00  7.88           C
ATOM   2769  CD2 TYR A 379      11.659   0.738  -5.490  1.00  7.55           C
ATOM   2770  CE1 TYR A 379      14.036   1.784  -6.606  1.00  7.62           C
ATOM   2771  CE2 TYR A 379      11.767   2.087  -5.768  1.00  7.99           C
ATOM   2772  CZ  TYR A 379      12.956   2.603  -6.316  1.00  7.33           C
ATOM   2773  OH  TYR A 379      13.117   3.934  -6.605  1.00  8.88           O
ATOM   2774  N   SER A 380      14.200  -2.669  -7.958  1.00  6.69           N
ATOM   2775  CA  SER A 380      15.128  -2.343  -9.053  1.00  7.37           C
ATOM   2776  C   SER A 380      14.635  -2.909 -10.367  1.00  6.73           C
ATOM   2777  O   SER A 380      14.812  -2.263 -11.413  1.00  8.13           O
ATOM   2778  CB  SER A 380      16.514  -2.889  -8.711  1.00  9.44           C
ATOM   2779  OG  SER A 380      16.966  -2.326  -7.464  1.00  9.53           O
ATOM   2780  N   GLU A 381      13.996  -4.099 -10.325  1.00  7.49           N
ATOM   2781  CA  GLU A 381      13.435  -4.645 -11.583  1.00  7.41           C
ATOM   2782  C   GLU A 381      12.302  -3.762 -12.096  1.00  7.83           C
ATOM   2783  O   GLU A 381      12.187  -3.537 -13.299  1.00  8.13           O
ATOM   2784  CB  GLU A 381      12.938  -6.048 -11.317  1.00  8.67           C
ATOM   2785  CG  GLU A 381      12.041  -6.556 -12.451  1.00 10.05           C
ATOM   2786  CD  GLU A 381      12.655  -6.636 -13.832  1.00 12.99           C
ATOM   2787  OE1 GLU A 381      13.862  -7.023 -13.890  1.00 14.33           O
ATOM   2788  OE2 GLU A 381      11.988  -6.368 -14.895  1.00 14.21           O
ATOM   2789  N   LEU A 382      11.467  -3.232 -11.181  1.00  6.80           N
ATOM   2790  CA  LEU A 382      10.362  -2.366 -11.628  1.00  7.28           C
ATOM   2791  C   LEU A 382      10.901  -1.099 -12.256  1.00  6.24           C
ATOM   2792  O   LEU A 382      10.319  -0.617 -13.248  1.00  8.10           O
ATOM   2793  CB  LEU A 382       9.468  -2.094 -10.430  1.00  7.02           C
ATOM   2794  CG  LEU A 382       8.185  -1.341 -10.685  1.00  8.03           C
ATOM   2795  CD1 LEU A 382       7.350  -1.964 -11.804  1.00 10.03           C
ATOM   2796  CD2 LEU A 382       7.372  -1.333  -9.379  1.00  9.11           C
ATOM   2797  N   LYS A 383      12.016  -0.566 -11.723  1.00  6.60           N
ATOM   2798  CA  LYS A 383      12.631   0.620 -12.338  1.00  7.08           C
ATOM   2799  C   LYS A 383      13.078   0.330 -13.757  1.00  6.49           C
ATOM   2800  O   LYS A 383      12.977   1.185 -14.625  1.00  7.45           O
ATOM   2801  CB  LYS A 383      13.861   0.997 -11.484  1.00  6.82           C
ATOM   2802  CG  LYS A 383      14.634   2.175 -12.052  1.00  7.13           C
ATOM   2803  CD  LYS A 383      15.751   2.693 -11.099  1.00  7.67           C
ATOM   2804  CE  LYS A 383      16.732   1.533 -10.803  1.00  8.84           C
ATOM   2805  NZ  LYS A 383      17.885   2.053 -10.001  1.00  8.64           N
ATOM   2806  N   LEU A 384      13.600  -0.882 -14.057  1.00  7.10           N
ATOM   2807  CA  LEU A 384      14.009  -1.138 -15.441  1.00  7.63           C
ATOM   2808  C   LEU A 384      12.812  -1.004 -16.380  1.00  7.89           C
ATOM   2809  O   LEU A 384      12.925  -0.489 -17.504  1.00  9.91           O
ATOM   2810  CB  LEU A 384      14.572  -2.545 -15.569  1.00  8.60           C
ATOM   2811  CG  LEU A 384      15.714  -2.920 -14.643  1.00  7.90           C
ATOM   2812  CD1 LEU A 384      16.206  -4.334 -14.978  1.00 10.78           C
ATOM   2813  CD2 LEU A 384      16.857  -1.927 -14.757  1.00 11.43           C
ATOM   2814  N   GLN A 385      11.656  -1.462 -15.887  1.00  7.93           N
ATOM   2815  CA  GLN A 385      10.449  -1.416 -16.736  1.00  8.27           C
ATOM   2816  C   GLN A 385       9.893  -0.018 -16.879  1.00  7.16           C
ATOM   2817  O   GLN A 385       9.507   0.384 -17.986  1.00  9.01           O
ATOM   2818  CB  GLN A 385       9.379  -2.328 -16.114  1.00 10.73           C
ATOM   2819  CG  GLN A 385       9.818  -3.814 -16.065  1.00 12.23           C
ATOM   2820  CD  GLN A 385       8.736  -4.667 -15.436  1.00 14.29           C
ATOM   2821  OE1 GLN A 385       7.546  -4.312 -15.378  1.00 16.19           O
ATOM   2822  NE2 GLN A 385       9.092  -5.820 -14.930  1.00 15.32           N
ATOM   2823  N   GLY A 386       9.873   0.756 -15.779  1.00  7.27           N
ATOM   2824  CA  GLY A 386       9.375   2.126 -15.900  1.00  7.22           C
ATOM   2825  C   GLY A 386      10.255   2.995 -16.788  1.00  7.11           C
ATOM   2826  O   GLY A 386       9.772   3.805 -17.605  1.00  7.78           O
ATOM   2827  N   GLN A 387      11.582   2.824 -16.639  1.00  6.82           N
ATOM   2828  CA  GLN A 387      12.482   3.636 -17.451  1.00  7.56           C
ATOM   2829  C   GLN A 387      12.406   3.265 -18.924  1.00  6.94           C
ATOM   2830  O   GLN A 387      12.497   4.150 -19.776  1.00  8.20           O
ATOM   2831  CB  GLN A 387      13.906   3.498 -16.906  1.00  9.61           C
ATOM   2832  CG  GLN A 387      14.024   4.101 -15.495  1.00  9.43           C
ATOM   2833  CD  GLN A 387      13.762   5.574 -15.481  1.00 10.06           C
ATOM   2834  OE1 GLN A 387      13.785   6.367 -16.380  1.00 11.01           O
ATOM   2835  NE2 GLN A 387      13.445   6.017 -14.238  1.00 11.63           N
ATOM   2836  N   PHE A 388      12.185   1.992 -19.243  1.00  7.33           N
ATOM   2837  CA  PHE A 388      12.006   1.569 -20.621  1.00  7.60           C
ATOM   2838  C   PHE A 388      10.757   2.208 -21.235  1.00  7.77           C
ATOM   2839  O   PHE A 388      10.810   2.786 -22.349  1.00  8.56           O
ATOM   2840  CB  PHE A 388      11.901   0.031 -20.654  1.00  9.43           C
ATOM   2841  CG  PHE A 388      11.371  -0.470 -21.995  1.00 11.38           C
ATOM   2842  CD1 PHE A 388      12.067  -0.257 -23.174  1.00 14.51           C
ATOM   2843  CD2 PHE A 388      10.162  -1.133 -22.032  1.00 16.05           C
ATOM   2844  CE1 PHE A 388      11.565  -0.656 -24.422  1.00 18.02           C
ATOM   2845  CE2 PHE A 388       9.690  -1.564 -23.253  1.00 21.63           C
ATOM   2846  CZ  PHE A 388      10.390  -1.359 -24.426  1.00 19.84           C
ATOM   2847  N   LEU A 389       9.621   2.104 -20.523  1.00  7.76           N
ATOM   2848  CA  LEU A 389       8.374   2.552 -21.179  1.00  7.52           C
ATOM   2849  C   LEU A 389       8.410   4.058 -21.428  1.00  7.54           C
ATOM   2850  O   LEU A 389       7.900   4.503 -22.470  1.00  8.93           O
ATOM   2851  CB  LEU A 389       7.151   2.173 -20.356  1.00  9.71           C
ATOM   2852  CG  LEU A 389       6.765   0.670 -20.446  1.00 10.57           C
ATOM   2853  CD1 LEU A 389       5.644   0.361 -19.508  1.00 15.60           C
ATOM   2854  CD2 LEU A 389       6.353   0.323 -21.900  1.00 18.58           C
ATOM   2855  N   LYS A 390       9.029   4.841 -20.534  1.00  7.71           N
ATOM   2856  CA  LYS A 390       8.922   6.292 -20.715  1.00  7.61           C
ATOM   2857  C   LYS A 390       9.780   6.822 -21.856  1.00  7.66           C
ATOM   2858  O   LYS A 390       9.630   7.985 -22.223  1.00  8.46           O
ATOM   2859  CB  LYS A 390       9.167   6.994 -19.402  1.00  7.95           C
ATOM   2860  CG  LYS A 390      10.615   6.919 -18.922  1.00  8.01           C
ATOM   2861  CD  LYS A 390      10.734   7.603 -17.528  1.00  9.42           C
ATOM   2862  CE  LYS A 390      10.416   9.064 -17.625  1.00  9.15           C
ATOM   2863  NZ  LYS A 390      10.746   9.842 -16.377  1.00  9.74           N
ATOM   2864  N   VAL A 391      10.652   5.988 -22.451  1.00  7.52           N
ATOM   2865  CA  VAL A 391      11.413   6.450 -23.626  1.00  7.48           C
ATOM   2866  C   VAL A 391      10.947   5.720 -24.878  1.00  6.98           C
ATOM   2867  O   VAL A 391      11.633   5.809 -25.916  1.00  8.65           O
ATOM   2868  CB  VAL A 391      12.944   6.324 -23.390  1.00  7.95           C
ATOM   2869  CG1 VAL A 391      13.378   7.216 -22.233  1.00  9.22           C
ATOM   2870  CG2 VAL A 391      13.381   4.865 -23.154  1.00  9.05           C
ATOM   2871  N   SER A 392       9.776   5.084 -24.843  1.00  8.46           N
ATOM   2872  CA  SER A 392       9.345   4.201 -25.928  1.00  8.58           C
ATOM   2873  C   SER A 392       7.960   4.533 -26.424  1.00  8.13           C
ATOM   2874  O   SER A 392       7.037   3.726 -26.344  1.00  8.79           O
ATOM   2875  CB  SER A 392       9.406   2.731 -25.435  1.00  9.32           C
ATOM   2876  OG  SER A 392      10.726   2.395 -25.034  1.00  8.16           O
ATOM   2877  N   PRO A 393       7.790   5.748 -26.953  1.00  9.80           N
ATOM   2878  CA  PRO A 393       6.424   6.145 -27.389  1.00 10.74           C
ATOM   2879  C   PRO A 393       5.892   5.262 -28.496  1.00  9.24           C
ATOM   2880  O   PRO A 393       4.661   5.179 -28.633  1.00 10.83           O
ATOM   2881  CB  PRO A 393       6.621   7.551 -27.926  1.00 15.83           C
ATOM   2882  CG  PRO A 393       8.084   7.710 -28.126  1.00 14.72           C
ATOM   2883  CD  PRO A 393       8.778   6.806 -27.160  1.00 12.52           C
ATOM   2884  N   GLY A 394       6.702   4.550 -29.253  1.00  9.32           N
ATOM   2885  CA  GLY A 394       6.203   3.698 -30.288  1.00  9.56           C
ATOM   2886  C   GLY A 394       5.437   2.547 -29.705  1.00  9.21           C
ATOM   2887  O   GLY A 394       4.602   1.933 -30.398  1.00 11.04           O
ATOM   2888  N   TYR A 395       5.660   2.227 -28.447  1.00  8.24           N
ATOM   2889  CA  TYR A 395       4.840   1.184 -27.801  1.00  8.51           C
ATOM   2890  C   TYR A 395       3.359   1.538 -27.797  1.00  8.43           C
ATOM   2891  O   TYR A 395       2.468   0.685 -27.907  1.00 10.94           O
ATOM   2892  CB  TYR A 395       5.372   0.978 -26.378  1.00  8.88           C
ATOM   2893  CG  TYR A 395       4.421   0.219 -25.455  1.00  8.57           C
ATOM   2894  CD1 TYR A 395       4.329  -1.163 -25.478  1.00  9.75           C
ATOM   2895  CD2 TYR A 395       3.620   0.924 -24.544  1.00  8.73           C
ATOM   2896  CE1 TYR A 395       3.472  -1.852 -24.646  1.00  9.76           C
ATOM   2897  CE2 TYR A 395       2.762   0.256 -23.689  1.00  9.63           C
ATOM   2898  CZ  TYR A 395       2.684  -1.140 -23.750  1.00 10.48           C
ATOM   2899  OH  TYR A 395       1.866  -1.853 -22.930  1.00 10.41           O
ATOM   2900  N   ILE A 396       3.032   2.814 -27.679  1.00  9.68           N
ATOM   2901  CA  ILE A 396       1.653   3.233 -27.540  1.00 10.57           C
ATOM   2902  C   ILE A 396       0.876   2.964 -28.793  1.00 12.82           C
ATOM   2903  O   ILE A 396      -0.310   2.602 -28.718  1.00 16.62           O
ATOM   2904  CB  ILE A 396       1.576   4.718 -27.196  1.00 10.86           C
ATOM   2905  CG1 ILE A 396       2.201   4.981 -25.831  1.00 12.00           C
ATOM   2906  CG2 ILE A 396       0.105   5.139 -27.249  1.00 13.21           C
ATOM   2907  CD1 ILE A 396       2.398   6.440 -25.497  1.00 13.81           C
ATOM   2908  N   THR A 397       1.534   3.163 -29.963  1.00 13.00           N
ATOM   2909  CA  THR A 397       0.645   3.064 -31.147  1.00 17.29           C
ATOM   2910  C   THR A 397       0.882   1.760 -31.887  1.00 17.84           C
ATOM   2911  O   THR A 397       0.196   1.568 -32.898  1.00 24.07           O
ATOM   2912  CB  THR A 397       0.843   4.294 -32.023  1.00 20.28           C
ATOM   2913  OG1 THR A 397       2.268   4.368 -32.220  1.00 21.85           O
ATOM   2914  CG2 THR A 397       0.342   5.581 -31.358  1.00 23.04           C
ATOM   2915  N   ALA A 398       1.747   0.898 -31.388  1.00 12.70           N
ATOM   2916  CA  ALA A 398       1.892  -0.466 -31.939  1.00 12.82           C
ATOM   2917  C   ALA A 398       0.614  -1.211 -31.619  1.00 14.93           C
ATOM   2918  O   ALA A 398      -0.025  -0.983 -30.580  1.00 25.87           O
ATOM   2919  CB  ALA A 398       3.116  -1.151 -31.362  1.00 13.97           C
ATOM   2920  N   THR A 399       0.181  -2.129 -32.463  1.00 11.69           N
ATOM   2921  CA  THR A 399      -1.019  -2.913 -32.203  1.00 11.53           C
ATOM   2922  C   THR A 399      -0.725  -4.272 -31.618  1.00 10.92           C
ATOM   2923  O   THR A 399      -0.039  -5.081 -32.274  1.00 11.41           O
ATOM   2924  CB  THR A 399      -1.739  -3.156 -33.553  1.00 15.33           C
ATOM   2925  OG1 THR A 399      -2.041  -1.889 -34.169  1.00 17.66           O
ATOM   2926  CG2 THR A 399      -3.044  -3.894 -33.293  1.00 19.51           C
ATOM   2927  N   PRO A 400      -1.189  -4.554 -30.405  1.00 11.45           N
ATOM   2928  CA  PRO A 400      -0.938  -5.889 -29.833  1.00 11.72           C
ATOM   2929  C   PRO A 400      -1.753  -6.888 -30.616  1.00 13.34           C
ATOM   2930  O   PRO A 400      -2.929  -6.661 -30.939  1.00 18.30           O
ATOM   2931  CB  PRO A 400      -1.504  -5.759 -28.421  1.00 13.30           C
ATOM   2932  CG  PRO A 400      -1.656  -4.297 -28.160  1.00 16.32           C
ATOM   2933  CD  PRO A 400      -1.955  -3.696 -29.502  1.00 12.53           C
ATOM   2934  N   GLU A 401      -1.164  -8.012 -30.915  1.00 12.20           N
ATOM   2935  CA  GLU A 401      -1.779  -9.113 -31.637  1.00 13.17           C
ATOM   2936  C   GLU A 401      -1.786 -10.355 -30.775  1.00 11.84           C
ATOM   2937  O   GLU A 401      -1.255 -10.393 -29.649  1.00 13.62           O
ATOM   2938  CB  GLU A 401      -0.998  -9.399 -32.931  1.00 19.73           C
ATOM   2939  CG  GLU A 401      -0.908  -8.125 -33.755  1.00 30.04           C
ATOM   2940  CD  GLU A 401      -2.175  -7.695 -34.461  1.00 36.35           C
ATOM   2941  OE1 GLU A 401      -3.219  -8.355 -34.253  1.00 41.87           O
ATOM   2942  OE2 GLU A 401      -2.181  -6.693 -35.230  1.00 60.92           O
ATOM   2943  N   ASN A 402      -2.394 -11.416 -31.303  1.00 14.45           N
ATOM   2944  CA  ASN A 402      -2.458 -12.645 -30.548  1.00 14.43           C
ATOM   2945  C   ASN A 402      -1.069 -13.205 -30.231  1.00 13.40           C
ATOM   2946  O   ASN A 402      -0.141 -13.108 -31.025  1.00 14.17           O
ATOM   2947  CB  ASN A 402      -3.158 -13.761 -31.325  1.00 16.76           C
ATOM   2948  CG  ASN A 402      -4.655 -13.571 -31.395  1.00 25.10           C
ATOM   2949  OD1 ASN A 402      -5.192 -12.809 -30.598  1.00 33.28           O
ATOM   2950  ND2 ASN A 402      -5.304 -14.280 -32.311  1.00 29.74           N
ATOM   2951  N   ALA A 403      -0.960 -13.819 -29.072  1.00 12.86           N
ATOM   2952  CA  ALA A 403       0.214 -14.599 -28.720  1.00 12.67           C
ATOM   2953  C   ALA A 403       0.434 -15.720 -29.697  1.00 12.31           C
ATOM   2954  O   ALA A 403      -0.516 -16.333 -30.224  1.00 14.85           O
ATOM   2955  CB  ALA A 403       0.007 -15.257 -27.331  1.00 14.42           C
ATOM   2956  N   THR A 404       1.685 -16.044 -29.934  1.00 13.12           N
ATOM   2957  CA  THR A 404       2.046 -17.058 -30.893  1.00 13.23           C
ATOM   2958  C   THR A 404       3.062 -18.035 -30.332  1.00 12.55           C
ATOM   2959  O   THR A 404       3.796 -17.730 -29.409  1.00 12.90           O
ATOM   2960  CB  THR A 404       2.657 -16.421 -32.162  1.00 14.35           C
ATOM   2961  OG1 THR A 404       3.936 -15.809 -31.850  1.00 13.53           O
ATOM   2962  CG2 THR A 404       1.774 -15.360 -32.793  1.00 16.39           C
ATOM   2963  N   GLN A 405       3.152 -19.198 -30.982  1.00 12.85           N
ATOM   2964  CA  GLN A 405       4.167 -20.181 -30.632  1.00 13.93           C
ATOM   2965  C   GLN A 405       4.704 -20.791 -31.928  1.00 17.60           C
ATOM   2966  O   GLN A 405       3.882 -21.320 -32.654  1.00 21.28           O
ATOM   2967  CB  GLN A 405       3.515 -21.180 -29.691  1.00 18.67           C
ATOM   2968  CG  GLN A 405       4.379 -22.115 -28.880  1.00 20.71           C
ATOM   2969  CD  GLN A 405       3.493 -22.778 -27.841  1.00 24.76           C
ATOM   2970  OE1 GLN A 405       2.271 -22.537 -27.773  1.00 34.11           O
ATOM   2971  NE2 GLN A 405       4.048 -23.665 -27.059  1.00 27.72           N
ATOM   2972  N   GLY A 406       6.003 -20.663 -32.144  1.00 16.67           N
ATOM   2973  CA  GLY A 406       6.607 -21.233 -33.343  1.00 18.01           C
ATOM   2974  C   GLY A 406       6.388 -20.335 -34.556  1.00 17.60           C
ATOM   2975  O   GLY A 406       6.601 -20.822 -35.674  1.00 20.99           O
ATOM   2976  N   VAL A 407       5.987 -19.065 -34.354  1.00 16.01           N
ATOM   2977  CA  VAL A 407       5.813 -18.152 -35.479  1.00 15.71           C
ATOM   2978  C   VAL A 407       6.967 -17.162 -35.612  1.00 15.42           C
ATOM   2979  O   VAL A 407       7.521 -16.936 -36.687  1.00 18.20           O
ATOM   2980  CB  VAL A 407       4.497 -17.349 -35.339  1.00 17.24           C
ATOM   2981  CG1 VAL A 407       4.369 -16.223 -36.346  1.00 18.50           C
ATOM   2982  CG2 VAL A 407       3.314 -18.274 -35.484  1.00 18.21           C
ATOM   2983  N   TYR A 408       7.347 -16.560 -34.515  1.00 13.39           N
ATOM   2984  CA  TYR A 408       8.456 -15.592 -34.461  1.00 12.46           C
ATOM   2985  C   TYR A 408       9.705 -16.276 -33.944  1.00 11.54           C
ATOM   2986  O   TYR A 408      10.716 -15.596 -33.779  1.00 13.53           O
ATOM   2987  CB  TYR A 408       8.091 -14.375 -33.593  1.00 12.60           C
ATOM   2988  CG  TYR A 408       6.982 -13.561 -34.216  1.00 11.70           C
ATOM   2989  CD1 TYR A 408       7.289 -12.639 -35.246  1.00 12.20           C
ATOM   2990  CD2 TYR A 408       5.647 -13.711 -33.865  1.00 14.54           C
ATOM   2991  CE1 TYR A 408       6.295 -11.899 -35.847  1.00 12.93           C
ATOM   2992  CE2 TYR A 408       4.635 -12.971 -34.447  1.00 14.85           C
ATOM   2993  CZ  TYR A 408       4.981 -12.073 -35.442  1.00 13.92           C
ATOM   2994  OH  TYR A 408       3.969 -11.342 -35.999  1.00 16.66           O
ATOM   2995  N   SER A 409       9.642 -17.573 -33.705  1.00 12.51           N
ATOM   2996  CA ASER A 409      10.827 -18.386 -33.417  0.50 12.91           C
ATOM   2997  CA BSER A 409      10.805 -18.400 -33.358  0.50 12.39           C
ATOM   2998  C   SER A 409      10.543 -19.795 -33.905  1.00 12.52           C
ATOM   2999  O   SER A 409       9.372 -20.199 -33.939  1.00 16.79           O
ATOM   3000  CB ASER A 409      11.100 -18.341 -31.916  0.50 11.73           C
ATOM   3001  CB BSER A 409      11.083 -18.594 -31.864  0.50 11.34           C
ATOM   3002  OG ASER A 409      12.103 -19.235 -31.532  0.50 15.33           O
ATOM   3003  OG BSER A 409      10.006 -19.238 -31.191  0.50 10.53           O
ATOM   3004  N   ASP A 410      11.569 -20.514 -34.260  1.00 13.38           N
ATOM   3005  CA  ASP A 410      11.370 -21.926 -34.649  1.00 13.75           C
ATOM   3006  C   ASP A 410      11.026 -22.720 -33.409  1.00 14.75           C
ATOM   3007  O   ASP A 410      10.311 -23.718 -33.415  1.00 18.51           O
ATOM   3008  CB  ASP A 410      12.653 -22.406 -35.315  1.00 16.29           C
ATOM   3009  CG  ASP A 410      12.579 -23.808 -35.845  1.00 15.85           C
ATOM   3010  OD1 ASP A 410      11.580 -24.189 -36.511  1.00 22.45           O
ATOM   3011  OD2 ASP A 410      13.508 -24.577 -35.578  1.00 14.85           O
ATOM   3012  N   SER A 411      11.561 -22.298 -32.261  1.00 15.09           N
ATOM   3013  CA ASER A 411      11.297 -22.854 -30.956  0.50 15.42           C
ATOM   3014  CA BSER A 411      11.279 -23.033 -31.026  0.50 15.15           C
ATOM   3015  C   SER A 411       9.829 -22.874 -30.584  1.00 15.74           C
ATOM   3016  O   SER A 411       9.242 -21.802 -30.641  1.00 19.22           O
ATOM   3017  CB ASER A 411      11.916 -21.947 -29.865  0.50 22.28           C
ATOM   3018  CB BSER A 411      12.207 -22.546 -29.903  0.50 16.63           C
ATOM   3019  OG ASER A 411      13.308 -22.116 -29.785  0.50 31.71           O
ATOM   3020  OG BSER A 411      11.823 -23.086 -28.652  0.50 14.20           O
ATOM   3021  N   GLN A 412       9.254 -23.990 -30.163  1.00 16.47           N
ATOM   3022  CA AGLN A 412       7.938 -24.089 -29.582  0.50 17.40           C
ATOM   3023  CA BGLN A 412       7.918 -24.047 -29.599  0.50 15.70           C
ATOM   3024  C   GLN A 412       7.951 -23.939 -28.066  1.00 18.61           C
ATOM   3025  O   GLN A 412       6.875 -23.964 -27.467  1.00 21.60           O
ATOM   3026  CB AGLN A 412       7.391 -25.482 -29.957  0.50 23.48           C
ATOM   3027  CB BGLN A 412       7.212 -25.352 -29.943  0.50 22.83           C
ATOM   3028  CG AGLN A 412       7.529 -25.730 -31.449  0.50 30.62           C
ATOM   3029  CG BGLN A 412       6.816 -25.731 -31.321  0.50 22.99           C
ATOM   3030  CD AGLN A 412       7.099 -24.466 -32.187  0.50 30.85           C
ATOM   3031  CD BGLN A 412       5.558 -25.185 -31.930  0.50 25.69           C
ATOM   3032  OE1AGLN A 412       7.936 -23.619 -32.506  0.50 40.35           O
ATOM   3033  OE1BGLN A 412       4.495 -25.043 -31.332  0.50 24.45           O
ATOM   3034  NE2AGLN A 412       5.789 -24.395 -32.419  0.50 34.07           N
ATOM   3035  NE2BGLN A 412       5.673 -24.870 -33.228  0.50 22.98           N
ATOM   3036  N   ASN A 413       9.124 -23.825 -27.457  1.00 17.89           N
ATOM   3037  CA  ASN A 413       9.189 -23.760 -25.998  1.00 18.87           C
ATOM   3038  C   ASN A 413       9.034 -22.337 -25.496  1.00 13.69           C
ATOM   3039  O   ASN A 413       9.080 -22.100 -24.279  1.00 14.52           O
ATOM   3040  CB  ASN A 413      10.546 -24.334 -25.552  1.00 28.18           C
ATOM   3041  CG  ASN A 413      10.620 -25.810 -25.939  1.00 37.57           C
ATOM   3042  OD1 ASN A 413       9.869 -26.605 -25.370  1.00 69.58           O
ATOM   3043  ND2 ASN A 413      11.507 -26.049 -26.902  1.00 58.56           N
ATOM   3044  N   ILE A 414       8.837 -21.376 -26.373  1.00 13.02           N
ATOM   3045  CA  ILE A 414       8.601 -20.001 -25.941  1.00 12.32           C
ATOM   3046  C   ILE A 414       7.375 -19.503 -26.699  1.00 11.58           C
ATOM   3047  O   ILE A 414       7.078 -19.947 -27.804  1.00 12.61           O
ATOM   3048  CB  ILE A 414       9.810 -19.101 -26.177  1.00 13.89           C
ATOM   3049  CG1 ILE A 414      10.202 -19.114 -27.633  1.00 16.84           C
ATOM   3050  CG2 ILE A 414      10.998 -19.485 -25.277  1.00 17.41           C
ATOM   3051  CD1 ILE A 414      11.317 -18.187 -28.039  1.00 17.23           C
ATOM   3052  N   VAL A 415       6.700 -18.580 -26.010  1.00 10.47           N
ATOM   3053  CA  VAL A 415       5.555 -17.880 -26.551  1.00 10.61           C
ATOM   3054  C   VAL A 415       5.999 -16.454 -26.847  1.00  9.62           C
ATOM   3055  O   VAL A 415       6.712 -15.828 -26.031  1.00 11.53           O
ATOM   3056  CB  VAL A 415       4.351 -17.947 -25.598  1.00 10.62           C
ATOM   3057  CG1 VAL A 415       3.305 -16.896 -25.975  1.00 13.48           C
ATOM   3058  CG2 VAL A 415       3.722 -19.320 -25.637  1.00 12.18           C
ATOM   3059  N   ILE A 416       5.614 -15.914 -27.987  1.00 10.33           N
ATOM   3060  CA  ILE A 416       5.963 -14.541 -28.347  1.00  9.46           C
ATOM   3061  C   ILE A 416       4.703 -13.786 -28.697  1.00  8.75           C
ATOM   3062  O   ILE A 416       3.907 -14.254 -29.551  1.00 11.10           O
ATOM   3063  CB  ILE A 416       6.979 -14.523 -29.523  1.00 10.14           C
ATOM   3064  CG1 ILE A 416       8.235 -15.301 -29.114  1.00 12.30           C
ATOM   3065  CG2 ILE A 416       7.250 -13.095 -29.960  1.00 11.42           C
ATOM   3066  CD1 ILE A 416       9.267 -15.445 -30.245  1.00 12.94           C
ATOM   3067  N   THR A 417       4.485 -12.642 -28.082  1.00  9.46           N
ATOM   3068  CA  THR A 417       3.369 -11.779 -28.459  1.00 10.12           C
ATOM   3069  C   THR A 417       3.897 -10.555 -29.152  1.00  9.23           C
ATOM   3070  O   THR A 417       4.687  -9.836 -28.553  1.00 11.02           O
ATOM   3071  CB  THR A 417       2.569 -11.355 -27.208  1.00 10.50           C
ATOM   3072  OG1 THR A 417       2.162 -12.536 -26.480  1.00 11.29           O
ATOM   3073  CG2 THR A 417       1.328 -10.579 -27.633  1.00 11.48           C
ATOM   3074  N   PRO A 418       3.496 -10.312 -30.399  1.00 10.60           N
ATOM   3075  CA  PRO A 418       3.934  -9.134 -31.141  1.00 11.86           C
ATOM   3076  C   PRO A 418       3.039  -7.936 -30.904  1.00 10.66           C
ATOM   3077  O   PRO A 418       1.822  -8.078 -30.801  1.00 12.60           O
ATOM   3078  CB  PRO A 418       3.815  -9.597 -32.619  1.00 14.61           C
ATOM   3079  CG  PRO A 418       2.627 -10.503 -32.567  1.00 15.94           C
ATOM   3080  CD  PRO A 418       2.659 -11.204 -31.233  1.00 12.08           C
ATOM   3081  N   LEU A 419       3.650  -6.768 -30.896  1.00 10.68           N
ATOM   3082  CA  LEU A 419       2.965  -5.486 -31.017  1.00 10.32           C
ATOM   3083  C   LEU A 419       3.564  -4.862 -32.287  1.00  9.47           C
ATOM   3084  O   LEU A 419       4.763  -4.580 -32.386  1.00 10.62           O
ATOM   3085  CB  LEU A 419       3.169  -4.511 -29.844  1.00 12.62           C
ATOM   3086  CG  LEU A 419       2.549  -5.003 -28.530  1.00 16.07           C
ATOM   3087  CD1 LEU A 419       3.341  -6.073 -27.828  1.00 23.20           C
ATOM   3088  CD2 LEU A 419       2.372  -3.816 -27.580  1.00 23.92           C
ATOM   3089  N   LEU A 420       2.706  -4.683 -33.286  1.00 10.80           N
ATOM   3090  CA  LEU A 420       3.169  -4.379 -34.633  1.00 10.74           C
ATOM   3091  C   LEU A 420       2.715  -3.025 -35.138  1.00 11.22           C
ATOM   3092  O   LEU A 420       1.590  -2.591 -34.872  1.00 12.53           O
ATOM   3093  CB  LEU A 420       2.622  -5.424 -35.640  1.00 12.46           C
ATOM   3094  CG  LEU A 420       3.037  -6.890 -35.369  1.00 13.71           C
ATOM   3095  CD1 LEU A 420       2.333  -7.813 -36.333  1.00 15.14           C
ATOM   3096  CD2 LEU A 420       4.564  -7.061 -35.434  1.00 14.64           C
ATOM   3097  N   ALA A 421       3.589  -2.387 -35.915  1.00 12.94           N
ATOM   3098  CA  ALA A 421       3.302  -1.085 -36.514  1.00 14.29           C
ATOM   3099  C   ALA A 421       3.893  -1.000 -37.917  1.00 17.92           C
ATOM   3100  O   ALA A 421       4.911  -1.679 -38.180  1.00 17.80           O
ATOM   3101  CB  ALA A 421       3.891   0.046 -35.656  1.00 16.23           C
ATOM   3102  N   LYS A 422       3.312  -0.214 -38.805  1.00 19.15           N
ATOM   3103  CA  LYS A 422       3.846  -0.119 -40.163  1.00 23.46           C
ATOM   3104  C   LYS A 422       5.289   0.367 -40.164  1.00 27.31           C
ATOM   3105  O   LYS A 422       6.121  -0.220 -40.871  1.00 26.26           O
ATOM   3106  CB  LYS A 422       3.051   0.829 -41.066  1.00 33.60           C
ATOM   3107  CG  LYS A 422       3.794   1.178 -42.365  1.00 49.98           C
ATOM   3108  CD  LYS A 422       2.892   1.314 -43.572  1.00 61.37           C
ATOM   3109  CE  LYS A 422       3.259   2.426 -44.535  1.00 71.28           C
ATOM   3110  NZ  LYS A 422       2.077   3.080 -45.169  1.00 74.42           N
ATOM   3111  N   GLU A 423       5.567   1.452 -39.440  1.00 21.17           N
ATOM   3112  CA  GLU A 423       6.900   2.029 -39.491  1.00 24.61           C
ATOM   3113  C   GLU A 423       7.418   2.484 -38.131  1.00 23.31           C
ATOM   3114  O   GLU A 423       8.632   2.707 -38.056  1.00 21.50           O
ATOM   3115  CB  GLU A 423       6.965   3.267 -40.406  1.00 34.76           C
ATOM   3116  CG  GLU A 423       6.525   2.939 -41.811  1.00 53.48           C
ATOM   3117  CD  GLU A 423       6.249   4.065 -42.777  1.00 62.53           C
ATOM   3118  OE1 GLU A 423       6.395   5.261 -42.441  1.00 67.68           O
ATOM   3119  OE2 GLU A 423       5.876   3.762 -43.941  1.00 73.21           O
ATOM   3120  N   SER A 424       6.603   2.652 -37.100  1.00 16.39           N
ATOM   3121  CA  SER A 424       7.058   3.289 -35.865  1.00 15.61           C
ATOM   3122  C   SER A 424       7.743   2.351 -34.894  1.00 14.52           C
ATOM   3123  O   SER A 424       8.207   2.808 -33.836  1.00 15.89           O
ATOM   3124  CB  SER A 424       5.824   3.959 -35.203  1.00 16.51           C
ATOM   3125  OG  SER A 424       4.739   3.056 -35.079  1.00 17.17           O
ATOM   3126  N   GLY A 425       7.848   1.071 -35.237  1.00 13.37           N
ATOM   3127  CA  GLY A 425       8.598   0.146 -34.448  1.00 12.42           C
ATOM   3128  C   GLY A 425       7.750  -0.978 -33.879  1.00  9.77           C
ATOM   3129  O   GLY A 425       6.622  -0.739 -33.483  1.00 12.94           O
ATOM   3130  N   ASP A 426       8.285  -2.206 -33.875  1.00  9.92           N
ATOM   3131  CA  ASP A 426       7.592  -3.331 -33.261  1.00  9.87           C
ATOM   3132  C   ASP A 426       8.231  -3.769 -31.947  1.00  9.35           C
ATOM   3133  O   ASP A 426       9.407  -3.501 -31.678  1.00  9.97           O
ATOM   3134  CB  ASP A 426       7.663  -4.543 -34.180  1.00 11.09           C
ATOM   3135  CG  ASP A 426       7.061  -4.304 -35.536  1.00 11.61           C
ATOM   3136  OD1 ASP A 426       6.199  -3.420 -35.739  1.00 13.88           O
ATOM   3137  OD2 ASP A 426       7.498  -5.095 -36.456  1.00 16.69           O
ATOM   3138  N   PHE A 427       7.428  -4.486 -31.173  1.00  8.96           N
ATOM   3139  CA  PHE A 427       7.857  -4.993 -29.874  1.00  8.82           C
ATOM   3140  C   PHE A 427       7.465  -6.446 -29.781  1.00  8.29           C
ATOM   3141  O   PHE A 427       6.374  -6.824 -30.312  1.00 10.52           O
ATOM   3142  CB  PHE A 427       7.174  -4.201 -28.727  1.00  8.77           C
ATOM   3143  CG  PHE A 427       7.524  -2.739 -28.725  1.00  9.05           C
ATOM   3144  CD1 PHE A 427       6.929  -1.852 -29.610  1.00  8.50           C
ATOM   3145  CD2 PHE A 427       8.513  -2.250 -27.836  1.00  8.84           C
ATOM   3146  CE1 PHE A 427       7.253  -0.496 -29.685  1.00  9.52           C
ATOM   3147  CE2 PHE A 427       8.817  -0.886 -27.873  1.00  9.76           C
ATOM   3148  CZ  PHE A 427       8.234  -0.028 -28.787  1.00  9.72           C
ATOM   3149  N   PHE A 428       8.250  -7.296 -29.167  1.00  8.83           N
ATOM   3150  CA  PHE A 428       7.930  -8.727 -29.088  1.00  8.18           C
ATOM   3151  C   PHE A 428       8.174  -9.187 -27.671  1.00  8.72           C
ATOM   3152  O   PHE A 428       9.313  -9.115 -27.182  1.00  9.80           O
ATOM   3153  CB  PHE A 428       8.811  -9.551 -30.042  1.00  9.78           C
ATOM   3154  CG  PHE A 428       8.655  -9.049 -31.477  1.00  9.43           C
ATOM   3155  CD1 PHE A 428       9.426  -8.003 -31.949  1.00 10.44           C
ATOM   3156  CD2 PHE A 428       7.657  -9.640 -32.272  1.00 10.95           C
ATOM   3157  CE1 PHE A 428       9.220  -7.533 -33.215  1.00 11.93           C
ATOM   3158  CE2 PHE A 428       7.463  -9.153 -33.570  1.00 11.58           C
ATOM   3159  CZ  PHE A 428       8.220  -8.080 -33.996  1.00 12.15           C
ATOM   3160  N   VAL A 429       7.106  -9.606 -27.005  1.00  8.62           N
ATOM   3161  CA  VAL A 429       7.255 -10.054 -25.627  1.00  8.15           C
ATOM   3162  C   VAL A 429       7.436 -11.569 -25.628  1.00  8.20           C
ATOM   3163  O   VAL A 429       6.550 -12.322 -26.095  1.00  9.80           O
ATOM   3164  CB  VAL A 429       6.024  -9.632 -24.782  1.00  8.92           C
ATOM   3165  CG1 VAL A 429       6.238 -10.140 -23.337  1.00 10.28           C
ATOM   3166  CG2 VAL A 429       5.829  -8.134 -24.879  1.00 10.14           C
ATOM   3167  N   VAL A 430       8.561 -12.017 -25.110  1.00  9.25           N
ATOM   3168  CA  VAL A 430       8.929 -13.428 -25.117  1.00  8.58           C
ATOM   3169  C   VAL A 430       8.830 -14.000 -23.716  1.00  8.88           C
ATOM   3170  O   VAL A 430       9.310 -13.383 -22.754  1.00  9.66           O
ATOM   3171  CB  VAL A 430      10.383 -13.576 -25.636  1.00 10.34           C
ATOM   3172  CG1 VAL A 430      10.757 -15.051 -25.727  1.00 14.47           C
ATOM   3173  CG2 VAL A 430      10.603 -12.837 -26.964  1.00 12.18           C
ATOM   3174  N   ARG A 431       8.182 -15.168 -23.566  1.00  9.49           N
ATOM   3175  CA  ARG A 431       8.114 -15.840 -22.276  1.00  9.68           C
ATOM   3176  C   ARG A 431       8.268 -17.334 -22.525  1.00  9.45           C
ATOM   3177  O   ARG A 431       8.133 -17.828 -23.657  1.00 10.65           O
ATOM   3178  CB  ARG A 431       6.788 -15.541 -21.550  1.00 10.05           C
ATOM   3179  CG  ARG A 431       5.563 -16.025 -22.311  1.00 11.12           C
ATOM   3180  CD  ARG A 431       4.368 -15.997 -21.379  1.00 13.23           C
ATOM   3181  NE  ARG A 431       3.075 -16.271 -21.970  1.00 13.08           N
ATOM   3182  CZ  ARG A 431       2.631 -17.519 -22.139  1.00 13.38           C
ATOM   3183  NH1 ARG A 431       3.350 -18.592 -21.813  1.00 13.88           N
ATOM   3184  NH2 ARG A 431       1.401 -17.664 -22.658  1.00 17.51           N
ATOM   3185  N   HIS A 432       8.513 -18.078 -21.450  1.00 10.34           N
ATOM   3186  CA  HIS A 432       8.427 -19.537 -21.593  1.00 10.68           C
ATOM   3187  C   HIS A 432       6.989 -19.946 -21.906  1.00 11.69           C
ATOM   3188  O   HIS A 432       6.018 -19.391 -21.384  1.00 12.11           O
ATOM   3189  CB  HIS A 432       8.857 -20.212 -20.286  1.00 10.86           C
ATOM   3190  CG  HIS A 432      10.319 -20.039 -19.989  1.00 10.86           C
ATOM   3191  ND1 HIS A 432      11.291 -20.814 -20.562  1.00 12.82           N
ATOM   3192  CD2 HIS A 432      10.975 -19.172 -19.172  1.00 11.10           C
ATOM   3193  CE1 HIS A 432      12.490 -20.457 -20.125  1.00 11.68           C
ATOM   3194  NE2 HIS A 432      12.310 -19.452 -19.272  1.00 12.45           N
ATOM   3195  N   ALA A 433       6.829 -20.977 -22.730  1.00 11.90           N
ATOM   3196  CA  ALA A 433       5.495 -21.444 -23.072  1.00 14.05           C
ATOM   3197  C   ALA A 433       4.696 -21.893 -21.856  1.00 14.59           C
ATOM   3198  O   ALA A 433       3.503 -21.621 -21.752  1.00 15.89           O
ATOM   3199  CB  ALA A 433       5.583 -22.638 -24.043  1.00 15.11           C
ATOM   3200  N   ASN A 434       5.327 -22.612 -20.917  1.00 13.13           N
ATOM   3201  CA  ASN A 434       4.833 -22.784 -19.569  1.00 12.32           C
ATOM   3202  C   ASN A 434       5.334 -21.572 -18.788  1.00 10.61           C
ATOM   3203  O   ASN A 434       6.504 -21.482 -18.475  1.00 11.46           O
ATOM   3204  CB  ASN A 434       5.363 -24.101 -18.980  1.00 13.25           C
ATOM   3205  CG  ASN A 434       4.956 -24.206 -17.518  1.00 14.80           C
ATOM   3206  OD1 ASN A 434       4.313 -23.343 -16.922  1.00 14.75           O
ATOM   3207  ND2 ASN A 434       5.409 -25.286 -16.880  1.00 25.64           N
ATOM   3208  N   TYR A 435       4.440 -20.639 -18.487  1.00 12.78           N
ATOM   3209  CA  TYR A 435       4.830 -19.346 -17.955  1.00 13.55           C
ATOM   3210  C   TYR A 435       5.530 -19.518 -16.606  1.00 13.89           C
ATOM   3211  O   TYR A 435       6.213 -18.568 -16.192  1.00 17.12           O
ATOM   3212  CB  TYR A 435       3.634 -18.372 -17.835  1.00 14.01           C
ATOM   3213  CG  TYR A 435       2.883 -18.533 -16.523  1.00 13.85           C
ATOM   3214  CD1 TYR A 435       1.944 -19.547 -16.334  1.00 12.79           C
ATOM   3215  CD2 TYR A 435       3.124 -17.656 -15.487  1.00 14.50           C
ATOM   3216  CE1 TYR A 435       1.253 -19.725 -15.169  1.00 13.07           C
ATOM   3217  CE2 TYR A 435       2.470 -17.803 -14.282  1.00 13.65           C
ATOM   3218  CZ  TYR A 435       1.542 -18.813 -14.134  1.00 13.10           C
ATOM   3219  OH  TYR A 435       0.909 -18.918 -12.933  1.00 15.06           O
ATOM   3220  N   SER A 436       5.277 -20.591 -15.896  1.00 13.37           N
ATOM   3221  CA  SER A 436       5.818 -20.899 -14.562  1.00 16.59           C
ATOM   3222  C   SER A 436       7.239 -21.425 -14.638  1.00 12.67           C
ATOM   3223  O   SER A 436       7.920 -21.561 -13.611  1.00 13.29           O
ATOM   3224  CB  SER A 436       4.846 -21.925 -13.911  1.00 21.52           C
ATOM   3225  OG  SER A 436       5.462 -22.488 -12.728  1.00 24.57           O
ATOM   3226  N   SER A 437       7.682 -21.810 -15.833  1.00 11.33           N
ATOM   3227  CA  SER A 437       8.889 -22.598 -15.977  1.00 12.06           C
ATOM   3228  C   SER A 437      10.124 -21.915 -15.374  1.00 11.48           C
ATOM   3229  O   SER A 437      10.385 -20.726 -15.596  1.00 11.45           O
ATOM   3230  CB  SER A 437       9.185 -22.829 -17.459  1.00 15.29           C
ATOM   3231  OG  SER A 437      10.409 -23.602 -17.543  1.00 17.57           O
ATOM   3232  N   THR A 438      10.886 -22.727 -14.627  1.00 13.40           N
ATOM   3233  CA  THR A 438      12.140 -22.237 -14.090  1.00 13.97           C
ATOM   3234  C   THR A 438      13.301 -22.793 -14.897  1.00 13.22           C
ATOM   3235  O   THR A 438      14.462 -22.628 -14.494  1.00 15.77           O
ATOM   3236  CB  THR A 438      12.311 -22.695 -12.630  1.00 14.91           C
ATOM   3237  OG1 THR A 438      12.182 -24.118 -12.571  1.00 19.90           O
ATOM   3238  CG2 THR A 438      11.188 -22.059 -11.772  1.00 16.29           C
ATOM   3239  N   ASP A 439      13.016 -23.431 -16.021  1.00 14.88           N
ATOM   3240  CA  ASP A 439      14.117 -23.896 -16.843  1.00 17.05           C
ATOM   3241  C   ASP A 439      14.684 -22.801 -17.724  1.00 15.29           C
ATOM   3242  O   ASP A 439      14.117 -21.723 -17.884  1.00 17.41           O
ATOM   3243  CB  ASP A 439      13.601 -25.016 -17.751  1.00 25.41           C
ATOM   3244  CG  ASP A 439      13.222 -26.225 -16.913  1.00 31.61           C
ATOM   3245  OD1 ASP A 439      13.863 -26.422 -15.861  1.00 44.46           O
ATOM   3246  OD2 ASP A 439      12.293 -26.939 -17.296  1.00 58.87           O
ATOM   3247  N   THR A 440      15.849 -23.098 -18.292  1.00 15.79           N
ATOM   3248  CA  THR A 440      16.473 -22.214 -19.266  1.00 14.25           C
ATOM   3249  C   THR A 440      16.213 -22.711 -20.677  1.00 14.78           C
ATOM   3250  O   THR A 440      16.374 -23.893 -20.985  1.00 21.43           O
ATOM   3251  CB  THR A 440      17.995 -22.100 -19.039  1.00 17.68           C
ATOM   3252  OG1 THR A 440      18.201 -21.431 -17.789  1.00 20.77           O
ATOM   3253  CG2 THR A 440      18.646 -21.192 -20.047  1.00 20.01           C
ATOM   3254  N   ALA A 441      15.806 -21.838 -21.572  1.00 14.77           N
ATOM   3255  CA  ALA A 441      15.554 -22.117 -22.963  1.00 14.81           C
ATOM   3256  C   ALA A 441      16.550 -21.403 -23.847  1.00 14.01           C
ATOM   3257  O   ALA A 441      16.869 -20.257 -23.606  1.00 15.12           O
ATOM   3258  CB  ALA A 441      14.141 -21.622 -23.275  1.00 18.15           C
ATOM   3259  N   SER A 442      17.062 -22.086 -24.848  1.00 13.41           N
ATOM   3260  CA  SER A 442      17.867 -21.519 -25.921  1.00 12.79           C
ATOM   3261  C   SER A 442      16.998 -21.323 -27.138  1.00 12.31           C
ATOM   3262  O   SER A 442      16.212 -22.205 -27.485  1.00 14.72           O
ATOM   3263  CB  SER A 442      18.973 -22.506 -26.308  1.00 15.65           C
ATOM   3264  OG  SER A 442      19.823 -22.707 -25.160  1.00 24.21           O
ATOM   3265  N   TYR A 443      17.102 -20.170 -27.802  1.00 12.17           N
ATOM   3266  CA  TYR A 443      16.223 -19.894 -28.912  1.00 11.62           C
ATOM   3267  C   TYR A 443      16.859 -18.878 -29.854  1.00 11.57           C
ATOM   3268  O   TYR A 443      17.881 -18.245 -29.519  1.00 12.35           O
ATOM   3269  CB  TYR A 443      14.867 -19.392 -28.375  1.00 11.44           C
ATOM   3270  CG  TYR A 443      14.848 -18.016 -27.775  1.00 11.82           C
ATOM   3271  CD1 TYR A 443      15.333 -17.822 -26.485  1.00 11.71           C
ATOM   3272  CD2 TYR A 443      14.358 -16.900 -28.460  1.00 11.39           C
ATOM   3273  CE1 TYR A 443      15.323 -16.557 -25.893  1.00 11.96           C
ATOM   3274  CE2 TYR A 443      14.331 -15.632 -27.878  1.00 11.47           C
ATOM   3275  CZ  TYR A 443      14.821 -15.480 -26.587  1.00 12.00           C
ATOM   3276  OH  TYR A 443      14.822 -14.211 -26.043  1.00 12.27           O
ATOM   3277  N   THR A 444      16.216 -18.731 -31.006  1.00 11.35           N
ATOM   3278  CA  THR A 444      16.476 -17.655 -31.914  1.00 11.46           C
ATOM   3279  C   THR A 444      15.125 -17.058 -32.289  1.00 11.68           C
ATOM   3280  O   THR A 444      14.092 -17.694 -32.030  1.00 12.68           O
ATOM   3281  CB  THR A 444      17.233 -18.112 -33.187  1.00 12.28           C
ATOM   3282  OG1 THR A 444      16.343 -18.979 -33.858  1.00 12.92           O
ATOM   3283  CG2 THR A 444      18.541 -18.848 -32.839  1.00 12.75           C
ATOM   3284  N   VAL A 445      15.144 -15.860 -32.875  1.00 12.01           N
ATOM   3285  CA  VAL A 445      13.862 -15.265 -33.323  1.00 11.68           C
ATOM   3286  C   VAL A 445      13.960 -14.916 -34.793  1.00 12.19           C
ATOM   3287  O   VAL A 445      15.035 -14.718 -35.362  1.00 14.52           O
ATOM   3288  CB  VAL A 445      13.445 -14.012 -32.506  1.00 11.77           C
ATOM   3289  CG1 VAL A 445      13.113 -14.425 -31.084  1.00 15.55           C
ATOM   3290  CG2 VAL A 445      14.565 -13.010 -32.522  1.00 14.44           C
ATOM   3291  N   LYS A 446      12.813 -14.822 -35.439  1.00 13.29           N
ATOM   3292  CA  LYS A 446      12.719 -14.367 -36.824  1.00 14.42           C
ATOM   3293  C   LYS A 446      11.717 -13.212 -36.785  1.00 13.49           C
ATOM   3294  O   LYS A 446      10.514 -13.453 -36.542  1.00 14.34           O
ATOM   3295  CB  LYS A 446      12.292 -15.501 -37.775  1.00 18.17           C
ATOM   3296  CG  LYS A 446      12.233 -15.003 -39.198  1.00 22.57           C
ATOM   3297  CD  LYS A 446      11.988 -16.109 -40.221  1.00 24.24           C
ATOM   3298  CE  LYS A 446      12.683 -15.636 -41.502  1.00 34.90           C
ATOM   3299  NZ  LYS A 446      13.510 -14.391 -41.298  1.00 53.70           N
ATOM   3300  N   LEU A 447      12.192 -11.963 -36.952  1.00 12.86           N
ATOM   3301  CA  LEU A 447      11.358 -10.793 -36.665  1.00 13.31           C
ATOM   3302  C   LEU A 447      11.241  -9.935 -37.916  1.00 12.99           C
ATOM   3303  O   LEU A 447      12.205  -9.822 -38.684  1.00 15.35           O
ATOM   3304  CB  LEU A 447      11.955  -9.921 -35.540  1.00 11.44           C
ATOM   3305  CG  LEU A 447      12.164 -10.651 -34.214  1.00 10.87           C
ATOM   3306  CD1 LEU A 447      12.764  -9.737 -33.158  1.00 13.87           C
ATOM   3307  CD2 LEU A 447      10.881 -11.260 -33.663  1.00 14.46           C
ATOM   3308  N   PRO A 448      10.098  -9.338 -38.090  1.00 12.83           N
ATOM   3309  CA  PRO A 448       9.930  -8.390 -39.192  1.00 13.62           C
ATOM   3310  C   PRO A 448      10.670  -7.093 -38.907  1.00 13.25           C
ATOM   3311  O   PRO A 448      10.656  -6.580 -37.757  1.00 15.21           O
ATOM   3312  CB  PRO A 448       8.408  -8.187 -39.246  1.00 14.52           C
ATOM   3313  CG  PRO A 448       7.976  -8.404 -37.819  1.00 14.17           C
ATOM   3314  CD  PRO A 448       8.854  -9.517 -37.299  1.00 14.71           C
ATOM   3315  N   THR A 449      11.317  -6.560 -39.944  1.00 15.55           N
ATOM   3316  CA  THR A 449      11.986  -5.283 -39.832  1.00 15.14           C
ATOM   3317  C   THR A 449      11.786  -4.515 -41.152  1.00 18.12           C
ATOM   3318  O   THR A 449      11.374  -5.107 -42.137  1.00 17.56           O
ATOM   3319  CB  THR A 449      13.503  -5.333 -39.570  1.00 15.24           C
ATOM   3320  OG1 THR A 449      14.169  -5.717 -40.774  1.00 18.06           O
ATOM   3321  CG2 THR A 449      13.875  -6.373 -38.534  1.00 18.22           C
ATOM   3322  N   SER A 450      12.089  -3.222 -41.133  1.00 18.00           N
ATOM   3323  CA  SER A 450      12.145  -2.416 -42.357  1.00 18.37           C
ATOM   3324  C   SER A 450      13.150  -2.939 -43.372  1.00 20.62           C
ATOM   3325  O   SER A 450      13.091  -2.560 -44.545  1.00 25.42           O
ATOM   3326  CB  SER A 450      12.544  -0.978 -42.034  1.00 19.05           C
ATOM   3327  OG  SER A 450      13.829  -0.971 -41.365  1.00 18.94           O
ATOM   3328  N   ALA A 451      14.067  -3.823 -42.975  1.00 19.06           N
ATOM   3329  CA  ALA A 451      14.944  -4.423 -43.963  1.00 22.36           C
ATOM   3330  C   ALA A 451      14.491  -5.836 -44.340  1.00 23.52           C
ATOM   3331  O   ALA A 451      15.266  -6.531 -44.992  1.00 26.53           O
ATOM   3332  CB  ALA A 451      16.373  -4.379 -43.411  1.00 22.77           C
ATOM   3333  N   GLY A 452      13.294  -6.270 -43.942  1.00 19.96           N
ATOM   3334  CA  GLY A 452      12.723  -7.580 -44.200  1.00 20.69           C
ATOM   3335  C   GLY A 452      12.818  -8.456 -42.964  1.00 16.95           C
ATOM   3336  O   GLY A 452      13.232  -8.038 -41.878  1.00 19.17           O
ATOM   3337  N   ASP A 453      12.400  -9.718 -43.095  1.00 18.82           N
ATOM   3338  CA  ASP A 453      12.389 -10.607 -41.938  1.00 17.96           C
ATOM   3339  C   ASP A 453      13.782 -11.146 -41.642  1.00 20.51           C
ATOM   3340  O   ASP A 453      14.454 -11.616 -42.575  1.00 29.24           O
ATOM   3341  CB  ASP A 453      11.523 -11.818 -42.205  1.00 20.94           C
ATOM   3342  CG  ASP A 453      10.065 -11.502 -42.434  1.00 31.80           C
ATOM   3343  OD1 ASP A 453       9.566 -10.468 -41.915  1.00 27.08           O
ATOM   3344  OD2 ASP A 453       9.436 -12.324 -43.135  1.00 47.52           O
ATOM   3345  N   LEU A 454      14.230 -11.072 -40.424  1.00 18.26           N
ATOM   3346  CA  LEU A 454      15.579 -11.571 -40.126  1.00 19.80           C
ATOM   3347  C   LEU A 454      15.603 -12.594 -39.004  1.00 17.53           C
ATOM   3348  O   LEU A 454      14.966 -12.357 -37.984  1.00 15.21           O
ATOM   3349  CB  LEU A 454      16.484 -10.422 -39.690  1.00 22.54           C
ATOM   3350  CG  LEU A 454      16.643  -9.299 -40.698  1.00 22.01           C
ATOM   3351  CD1 LEU A 454      17.406  -8.154 -40.067  1.00 22.89           C
ATOM   3352  CD2 LEU A 454      17.308  -9.861 -41.936  1.00 26.95           C
ATOM   3353  N   THR A 455      16.358 -13.652 -39.129  1.00 17.97           N
ATOM   3354  CA  THR A 455      16.629 -14.574 -38.034  1.00 17.31           C
ATOM   3355  C   THR A 455      17.823 -13.989 -37.261  1.00 14.30           C
ATOM   3356  O   THR A 455      18.904 -13.730 -37.846  1.00 15.32           O
ATOM   3357  CB  THR A 455      16.870 -16.026 -38.463  1.00 19.31           C
ATOM   3358  OG1 THR A 455      15.660 -16.580 -39.018  1.00 22.94           O
ATOM   3359  CG2 THR A 455      17.228 -16.859 -37.238  1.00 22.67           C
ATOM   3360  N   ILE A 456      17.547 -13.803 -35.987  1.00 13.38           N
ATOM   3361  CA  ILE A 456      18.519 -13.127 -35.133  1.00 12.41           C
ATOM   3362  C   ILE A 456      18.854 -14.073 -33.999  1.00 12.77           C
ATOM   3363  O   ILE A 456      17.898 -14.672 -33.435  1.00 13.56           O
ATOM   3364  CB  ILE A 456      17.840 -11.850 -34.596  1.00 12.20           C
ATOM   3365  CG1 ILE A 456      17.528 -10.847 -35.729  1.00 12.94           C
ATOM   3366  CG2 ILE A 456      18.680 -11.208 -33.501  1.00 13.60           C
ATOM   3367  CD1 ILE A 456      16.284 -10.053 -35.374  1.00 16.50           C
ATOM   3368  N   PRO A 457      20.101 -14.209 -33.590  1.00 13.69           N
ATOM   3369  CA  PRO A 457      21.295 -13.467 -34.045  1.00 14.39           C
ATOM   3370  C   PRO A 457      21.776 -13.651 -35.482  1.00 14.29           C
ATOM   3371  O   PRO A 457      21.959 -14.749 -35.989  1.00 17.38           O
ATOM   3372  CB  PRO A 457      22.408 -13.985 -33.108  1.00 15.73           C
ATOM   3373  CG  PRO A 457      21.587 -14.313 -31.879  1.00 16.43           C
ATOM   3374  CD  PRO A 457      20.383 -15.056 -32.401  1.00 14.85           C
ATOM   3375  N   GLN A 458      22.031 -12.534 -36.157  1.00 12.68           N
ATOM   3376  CA  GLN A 458      22.564 -12.586 -37.510  1.00 12.80           C
ATOM   3377  C   GLN A 458      24.016 -12.961 -37.530  1.00 12.22           C
ATOM   3378  O   GLN A 458      24.511 -13.298 -38.622  1.00 15.28           O
ATOM   3379  CB  GLN A 458      22.386 -11.195 -38.155  1.00 14.30           C
ATOM   3380  CG  GLN A 458      20.922 -10.887 -38.511  1.00 17.72           C
ATOM   3381  CD  GLN A 458      20.760 -11.358 -39.952  1.00 20.95           C
ATOM   3382  OE1 GLN A 458      21.407 -10.799 -40.851  1.00 23.68           O
ATOM   3383  NE2 GLN A 458      19.916 -12.388 -40.147  1.00 26.31           N
ATOM   3384  N   LEU A 459      24.741 -12.832 -36.424  1.00 12.44           N
ATOM   3385  CA  LEU A 459      26.159 -13.175 -36.410  1.00 14.43           C
ATOM   3386  C   LEU A 459      26.366 -14.493 -35.710  1.00 12.47           C
ATOM   3387  O   LEU A 459      27.509 -14.778 -35.323  1.00 16.31           O
ATOM   3388  CB  LEU A 459      26.989 -12.032 -35.765  1.00 16.53           C
ATOM   3389  CG  LEU A 459      27.003 -10.745 -36.608  1.00 24.63           C
ATOM   3390  CD1 LEU A 459      27.689  -9.672 -35.801  1.00 27.26           C
ATOM   3391  CD2 LEU A 459      27.691 -11.037 -37.918  1.00 36.69           C
ATOM   3392  N   GLY A 460      25.370 -15.339 -35.583  1.00 13.23           N
ATOM   3393  CA  GLY A 460      25.577 -16.655 -35.000  1.00 14.89           C
ATOM   3394  C   GLY A 460      25.268 -16.733 -33.518  1.00 13.60           C
ATOM   3395  O   GLY A 460      25.294 -15.710 -32.805  1.00 15.11           O
ATOM   3396  N   GLY A 461      24.951 -17.934 -33.003  1.00 12.82           N
ATOM   3397  CA  GLY A 461      24.706 -18.112 -31.602  1.00 13.18           C
ATOM   3398  C   GLY A 461      23.231 -18.068 -31.285  1.00 11.67           C
ATOM   3399  O   GLY A 461      22.388 -17.750 -32.115  1.00 14.58           O
ATOM   3400  N   SER A 462      22.952 -18.410 -30.032  1.00 12.42           N
ATOM   3401  CA  SER A 462      21.582 -18.532 -29.531  1.00 12.64           C
ATOM   3402  C   SER A 462      21.329 -17.550 -28.400  1.00 11.16           C
ATOM   3403  O   SER A 462      22.242 -17.271 -27.630  1.00 13.44           O
ATOM   3404  CB  SER A 462      21.259 -19.938 -28.953  1.00 15.34           C
ATOM   3405  OG  SER A 462      21.327 -20.907 -29.977  1.00 17.28           O
ATOM   3406  N   LEU A 463      20.103 -17.047 -28.357  1.00 10.78           N
ATOM   3407  CA  LEU A 463      19.606 -16.328 -27.203  1.00 10.74           C
ATOM   3408  C   LEU A 463      19.225 -17.276 -26.087  1.00 10.54           C
ATOM   3409  O   LEU A 463      18.938 -18.458 -26.346  1.00 12.89           O
ATOM   3410  CB  LEU A 463      18.343 -15.561 -27.604  1.00 11.56           C
ATOM   3411  CG  LEU A 463      18.574 -14.659 -28.822  1.00 11.00           C
ATOM   3412  CD1 LEU A 463      17.248 -14.060 -29.277  1.00 14.30           C
ATOM   3413  CD2 LEU A 463      19.600 -13.556 -28.621  1.00 13.59           C
ATOM   3414  N   THR A 464      19.178 -16.758 -24.870  1.00 10.54           N
ATOM   3415  CA  THR A 464      18.849 -17.532 -23.682  1.00 11.83           C
ATOM   3416  C   THR A 464      17.708 -16.856 -22.949  1.00 10.64           C
ATOM   3417  O   THR A 464      17.710 -15.632 -22.764  1.00 12.03           O
ATOM   3418  CB  THR A 464      20.088 -17.580 -22.712  1.00 14.53           C
ATOM   3419  OG1 THR A 464      21.146 -18.280 -23.396  1.00 18.50           O
ATOM   3420  CG2 THR A 464      19.780 -18.338 -21.426  1.00 21.54           C
ATOM   3421  N   LEU A 465      16.743 -17.652 -22.521  1.00 11.28           N
ATOM   3422  CA  LEU A 465      15.668 -17.180 -21.614  1.00 11.73           C
ATOM   3423  C   LEU A 465      15.807 -18.042 -20.359  1.00 11.43           C
ATOM   3424  O   LEU A 465      15.504 -19.261 -20.418  1.00 13.13           O
ATOM   3425  CB  LEU A 465      14.282 -17.254 -22.272  1.00 13.38           C
ATOM   3426  CG  LEU A 465      13.197 -16.579 -21.402  1.00 11.88           C
ATOM   3427  CD1 LEU A 465      13.334 -15.078 -21.455  1.00 13.30           C
ATOM   3428  CD2 LEU A 465      11.818 -17.028 -21.867  1.00 14.73           C
ATOM   3429  N   THR A 466      16.280 -17.503 -19.255  1.00 11.01           N
ATOM   3430  CA  THR A 466      16.468 -18.287 -18.021  1.00 11.32           C
ATOM   3431  C   THR A 466      15.160 -18.390 -17.262  1.00 10.57           C
ATOM   3432  O   THR A 466      14.097 -17.896 -17.746  1.00 11.83           O
ATOM   3433  CB  THR A 466      17.591 -17.666 -17.163  1.00 13.03           C
ATOM   3434  OG1 THR A 466      17.207 -16.355 -16.720  1.00 13.33           O
ATOM   3435  CG2 THR A 466      18.870 -17.521 -17.993  1.00 14.58           C
ATOM   3436  N   GLY A 467      15.136 -19.044 -16.121  1.00 10.90           N
ATOM   3437  CA  GLY A 467      13.894 -19.348 -15.449  1.00 12.01           C
ATOM   3438  C   GLY A 467      13.106 -18.111 -15.017  1.00 11.00           C
ATOM   3439  O   GLY A 467      13.690 -17.137 -14.531  1.00 11.75           O
ATOM   3440  N   ARG A 468      11.796 -18.189 -15.206  1.00 10.99           N
ATOM   3441  CA  ARG A 468      10.883 -17.078 -14.791  1.00  9.86           C
ATOM   3442  C   ARG A 468      11.407 -15.728 -15.214  1.00  8.74           C
ATOM   3443  O   ARG A 468      11.418 -14.748 -14.461  1.00 10.43           O
ATOM   3444  CB  ARG A 468      10.613 -17.167 -13.287  1.00 10.98           C
ATOM   3445  CG  ARG A 468       9.745 -18.401 -13.063  1.00 10.72           C
ATOM   3446  CD  ARG A 468       9.341 -18.578 -11.617  1.00 11.37           C
ATOM   3447  NE  ARG A 468       8.480 -19.754 -11.522  1.00 10.94           N
ATOM   3448  CZ  ARG A 468       7.924 -20.200 -10.406  1.00 11.25           C
ATOM   3449  NH1 ARG A 468       8.112 -19.561  -9.259  1.00 12.25           N
ATOM   3450  NH2 ARG A 468       7.177 -21.299 -10.469  1.00 12.14           N
ATOM   3451  N   ASP A 469      11.802 -15.669 -16.480  1.00 10.54           N
ATOM   3452  CA  ASP A 469      12.176 -14.398 -17.122  1.00  9.81           C
ATOM   3453  C   ASP A 469      11.289 -14.183 -18.330  1.00 10.00           C
ATOM   3454  O   ASP A 469      10.736 -15.128 -18.906  1.00 10.58           O
ATOM   3455  CB  ASP A 469      13.664 -14.393 -17.486  1.00 12.31           C
ATOM   3456  CG  ASP A 469      14.160 -12.990 -17.720  1.00 11.96           C
ATOM   3457  OD1 ASP A 469      13.464 -11.954 -17.472  1.00 13.09           O
ATOM   3458  OD2 ASP A 469      15.305 -12.822 -18.237  1.00 15.94           O
ATOM   3459  N   SER A 470      11.157 -12.930 -18.700  1.00  9.35           N
ATOM   3460  CA  SER A 470      10.465 -12.534 -19.946  1.00  9.33           C
ATOM   3461  C   SER A 470      11.209 -11.330 -20.503  1.00  9.68           C
ATOM   3462  O   SER A 470      11.723 -10.514 -19.754  1.00 10.27           O
ATOM   3463  CB  SER A 470       9.021 -12.187 -19.612  1.00 10.05           C
ATOM   3464  OG  SER A 470       8.326 -11.726 -20.752  1.00 10.66           O
ATOM   3465  N   LYS A 471      11.282 -11.238 -21.829  1.00 10.37           N
ATOM   3466  CA  LYS A 471      12.036 -10.161 -22.453  1.00 11.04           C
ATOM   3467  C   LYS A 471      11.182  -9.460 -23.466  1.00  8.45           C
ATOM   3468  O   LYS A 471      10.301 -10.095 -24.024  1.00 10.50           O
ATOM   3469  CB  LYS A 471      13.279 -10.700 -23.176  1.00 15.69           C
ATOM   3470  CG  LYS A 471      14.228 -11.280 -22.108  1.00 19.07           C
ATOM   3471  CD  LYS A 471      15.686 -11.124 -22.432  1.00 19.28           C
ATOM   3472  CE  LYS A 471      16.472 -12.042 -21.498  1.00 18.80           C
ATOM   3473  NZ  LYS A 471      16.885 -11.264 -20.291  1.00 15.29           N
ATOM   3474  N   ILE A 472      11.491  -8.207 -23.718  1.00  9.62           N
ATOM   3475  CA AILE A 472      10.938  -7.478 -24.841  0.50  9.05           C
ATOM   3476  CA BILE A 472      10.942  -7.477 -24.838  0.50  9.07           C
ATOM   3477  C   ILE A 472      12.068  -7.233 -25.838  1.00 10.19           C
ATOM   3478  O   ILE A 472      13.059  -6.571 -25.564  1.00 18.74           O
ATOM   3479  CB AILE A 472      10.266  -6.162 -24.421  0.50 12.36           C
ATOM   3480  CB BILE A 472      10.281  -6.164 -24.407  0.50 10.56           C
ATOM   3481  CG1AILE A 472       9.566  -6.354 -23.072  0.50 13.72           C
ATOM   3482  CG1BILE A 472       9.113  -6.494 -23.453  0.50  7.07           C
ATOM   3483  CG2AILE A 472       9.358  -5.649 -25.537  0.50 18.58           C
ATOM   3484  CG2BILE A 472       9.870  -5.332 -25.607  0.50 15.90           C
ATOM   3485  CD1AILE A 472       8.101  -5.968 -22.988  0.50 25.79           C
ATOM   3486  CD1BILE A 472       8.508  -5.241 -22.820  0.50 14.60           C
ATOM   3487  N   HIS A 473      11.911  -7.819 -27.041  1.00  9.28           N
ATOM   3488  CA  HIS A 473      12.809  -7.548 -28.164  1.00  9.41           C
ATOM   3489  C   HIS A 473      12.147  -6.485 -29.030  1.00  9.64           C
ATOM   3490  O   HIS A 473      10.917  -6.375 -29.040  1.00 11.09           O
ATOM   3491  CB  HIS A 473      13.100  -8.789 -28.980  1.00  9.85           C
ATOM   3492  CG  HIS A 473      13.647  -9.931 -28.183  1.00 10.56           C
ATOM   3493  ND1 HIS A 473      14.561  -9.792 -27.144  1.00 10.59           N
ATOM   3494  CD2 HIS A 473      13.439 -11.251 -28.278  1.00 12.91           C
ATOM   3495  CE1 HIS A 473      14.870 -10.999 -26.645  1.00 11.12           C
ATOM   3496  NE2 HIS A 473      14.183 -11.904 -27.321  1.00 12.07           N
ATOM   3497  N   VAL A 474      12.936  -5.681 -29.745  1.00  9.24           N
ATOM   3498  CA  VAL A 474      12.364  -4.620 -30.561  1.00  9.30           C
ATOM   3499  C   VAL A 474      12.918  -4.630 -31.975  1.00  9.97           C
ATOM   3500  O   VAL A 474      14.024  -5.093 -32.237  1.00 10.47           O
ATOM   3501  CB  VAL A 474      12.631  -3.217 -29.941  1.00  9.51           C
ATOM   3502  CG1 VAL A 474      11.960  -3.076 -28.571  1.00 10.76           C
ATOM   3503  CG2 VAL A 474      14.110  -2.926 -29.788  1.00 10.16           C
ATOM   3504  N   THR A 475      12.114  -4.099 -32.902  1.00  9.69           N
ATOM   3505  CA  THR A 475      12.608  -3.804 -34.250  1.00  9.85           C
ATOM   3506  C   THR A 475      12.253  -2.354 -34.628  1.00 10.28           C
ATOM   3507  O   THR A 475      11.213  -1.805 -34.176  1.00 10.82           O
ATOM   3508  CB  THR A 475      12.148  -4.785 -35.348  1.00 10.71           C
ATOM   3509  OG1 THR A 475      10.743  -4.675 -35.530  1.00 12.30           O
ATOM   3510  CG2 THR A 475      12.463  -6.248 -34.993  1.00 12.63           C
ATOM   3511  N   ASP A 476      13.085  -1.737 -35.459  1.00 10.74           N
ATOM   3512  CA  ASP A 476      12.967  -0.357 -35.886  1.00 11.26           C
ATOM   3513  C   ASP A 476      12.603   0.555 -34.726  1.00 10.75           C
ATOM   3514  O   ASP A 476      11.605   1.298 -34.725  1.00 11.92           O
ATOM   3515  CB  ASP A 476      11.912  -0.226 -36.998  1.00 12.44           C
ATOM   3516  CG  ASP A 476      12.490  -0.934 -38.229  1.00 12.34           C
ATOM   3517  OD1 ASP A 476      13.500  -0.426 -38.796  1.00 15.36           O
ATOM   3518  OD2 ASP A 476      11.971  -1.985 -38.619  1.00 15.64           O
ATOM   3519  N   TYR A 477      13.434   0.470 -33.680  1.00  9.77           N
ATOM   3520  CA  TYR A 477      13.205   1.230 -32.454  1.00 10.05           C
ATOM   3521  C   TYR A 477      13.941   2.543 -32.566  1.00  9.51           C
ATOM   3522  O   TYR A 477      15.187   2.551 -32.686  1.00 11.35           O
ATOM   3523  CB  TYR A 477      13.710   0.392 -31.275  1.00 10.04           C
ATOM   3524  CG  TYR A 477      13.505   1.078 -29.947  1.00  9.50           C
ATOM   3525  CD1 TYR A 477      14.509   1.930 -29.422  1.00 10.61           C
ATOM   3526  CD2 TYR A 477      12.330   0.912 -29.219  1.00 10.39           C
ATOM   3527  CE1 TYR A 477      14.331   2.575 -28.216  1.00 11.30           C
ATOM   3528  CE2 TYR A 477      12.164   1.542 -28.003  1.00 10.21           C
ATOM   3529  CZ  TYR A 477      13.172   2.359 -27.506  1.00 10.13           C
ATOM   3530  OH  TYR A 477      13.014   3.020 -26.310  1.00 11.74           O
ATOM   3531  N   PRO A 478      13.258   3.676 -32.496  1.00 10.70           N
ATOM   3532  CA  PRO A 478      13.964   4.944 -32.650  1.00 11.31           C
ATOM   3533  C   PRO A 478      14.733   5.362 -31.395  1.00 10.41           C
ATOM   3534  O   PRO A 478      14.225   5.299 -30.248  1.00 11.96           O
ATOM   3535  CB  PRO A 478      12.832   5.961 -32.891  1.00 14.48           C
ATOM   3536  CG  PRO A 478      11.596   5.275 -32.446  1.00 18.90           C
ATOM   3537  CD  PRO A 478      11.810   3.815 -32.355  1.00 13.11           C
ATOM   3538  N   VAL A 479      15.968   5.777 -31.605  1.00 11.42           N
ATOM   3539  CA  VAL A 479      16.842   6.274 -30.572  1.00 10.49           C
ATOM   3540  C   VAL A 479      17.282   7.668 -30.986  1.00 12.23           C
ATOM   3541  O   VAL A 479      18.392   7.942 -31.482  1.00 13.32           O
ATOM   3542  CB  VAL A 479      18.034   5.347 -30.329  1.00 10.95           C
ATOM   3543  CG1 VAL A 479      18.892   5.835 -29.146  1.00 12.78           C
ATOM   3544  CG2 VAL A 479      17.564   3.905 -30.064  1.00 11.66           C
ATOM   3545  N   GLY A 480      16.393   8.647 -30.882  1.00 15.51           N
ATOM   3546  CA  GLY A 480      16.718  10.002 -31.360  1.00 19.36           C
ATOM   3547  C   GLY A 480      16.834   9.988 -32.875  1.00 17.47           C
ATOM   3548  O   GLY A 480      15.962   9.555 -33.635  1.00 21.86           O
ATOM   3549  N   LYS A 481      17.975  10.480 -33.333  1.00 14.87           N
ATOM   3550  CA  LYS A 481      18.222  10.444 -34.772  1.00 17.44           C
ATOM   3551  C   LYS A 481      18.656   9.070 -35.237  1.00 16.34           C
ATOM   3552  O   LYS A 481      18.733   8.962 -36.467  1.00 24.18           O
ATOM   3553  CB  LYS A 481      19.268  11.536 -35.084  1.00 22.16           C
ATOM   3554  CG  LYS A 481      18.546  12.875 -34.915  1.00 27.23           C
ATOM   3555  CD  LYS A 481      19.275  14.115 -35.321  1.00 42.34           C
ATOM   3556  CE  LYS A 481      18.565  15.365 -34.794  1.00 45.49           C
ATOM   3557  NZ  LYS A 481      17.236  15.562 -35.460  1.00 70.84           N
ATOM   3558  N   PHE A 482      18.919   8.124 -34.391  1.00 12.50           N
ATOM   3559  CA  PHE A 482      19.445   6.833 -34.772  1.00 11.97           C
ATOM   3560  C   PHE A 482      18.290   5.859 -34.737  1.00 11.82           C
ATOM   3561  O   PHE A 482      17.247   6.147 -34.115  1.00 14.86           O
ATOM   3562  CB  PHE A 482      20.516   6.379 -33.779  1.00 12.18           C
ATOM   3563  CG  PHE A 482      21.698   7.322 -33.780  1.00 12.39           C
ATOM   3564  CD1 PHE A 482      21.771   8.399 -32.920  1.00 12.93           C
ATOM   3565  CD2 PHE A 482      22.732   7.130 -34.702  1.00 13.75           C
ATOM   3566  CE1 PHE A 482      22.875   9.266 -32.946  1.00 13.03           C
ATOM   3567  CE2 PHE A 482      23.848   7.965 -34.775  1.00 14.94           C
ATOM   3568  CZ  PHE A 482      23.884   9.059 -33.883  1.00 14.38           C
ATOM   3569  N   THR A 483      18.506   4.710 -35.407  1.00 13.52           N
ATOM   3570  CA  THR A 483      17.464   3.676 -35.301  1.00 14.88           C
ATOM   3571  C   THR A 483      18.076   2.323 -35.039  1.00 12.36           C
ATOM   3572  O   THR A 483      19.063   1.982 -35.723  1.00 12.60           O
ATOM   3573  CB  THR A 483      16.639   3.559 -36.590  1.00 18.66           C
ATOM   3574  OG1 THR A 483      16.116   4.854 -36.922  1.00 23.12           O
ATOM   3575  CG2 THR A 483      15.472   2.579 -36.394  1.00 24.07           C
ATOM   3576  N   LEU A 484      17.521   1.637 -34.044  1.00 13.28           N
ATOM   3577  CA  LEU A 484      17.892   0.234 -33.886  1.00 13.47           C
ATOM   3578  C   LEU A 484      17.082  -0.587 -34.861  1.00 11.43           C
ATOM   3579  O   LEU A 484      15.857  -0.675 -34.689  1.00 12.85           O
ATOM   3580  CB  LEU A 484      17.564  -0.363 -32.512  1.00 15.88           C
ATOM   3581  CG  LEU A 484      18.314   0.297 -31.365  1.00 16.12           C
ATOM   3582  CD1 LEU A 484      17.829  -0.206 -30.008  1.00 12.93           C
ATOM   3583  CD2 LEU A 484      19.788  -0.013 -31.477  1.00 29.32           C
ATOM   3584  N   LEU A 485      17.720  -1.170 -35.855  1.00 12.12           N
ATOM   3585  CA  LEU A 485      16.995  -2.081 -36.750  1.00 12.37           C
ATOM   3586  C   LEU A 485      16.419  -3.209 -35.928  1.00 11.67           C
ATOM   3587  O   LEU A 485      15.258  -3.596 -36.152  1.00 12.93           O
ATOM   3588  CB  LEU A 485      17.984  -2.542 -37.805  1.00 14.22           C
ATOM   3589  CG  LEU A 485      17.351  -3.521 -38.805  1.00 14.02           C
ATOM   3590  CD1 LEU A 485      16.363  -2.749 -39.667  1.00 16.10           C
ATOM   3591  CD2 LEU A 485      18.430  -4.200 -39.641  1.00 15.02           C
ATOM   3592  N   TYR A 486      17.188  -3.710 -34.948  1.00 11.01           N
ATOM   3593  CA  TYR A 486      16.601  -4.631 -33.963  1.00 10.94           C
ATOM   3594  C   TYR A 486      17.480  -4.598 -32.721  1.00  9.35           C
ATOM   3595  O   TYR A 486      18.660  -4.231 -32.810  1.00 11.05           O
ATOM   3596  CB  TYR A 486      16.442  -6.057 -34.480  1.00 10.83           C
ATOM   3597  CG  TYR A 486      17.757  -6.672 -34.952  1.00 11.64           C
ATOM   3598  CD1 TYR A 486      18.635  -7.303 -34.085  1.00 10.99           C
ATOM   3599  CD2 TYR A 486      18.107  -6.618 -36.313  1.00 12.73           C
ATOM   3600  CE1 TYR A 486      19.844  -7.881 -34.503  1.00 11.41           C
ATOM   3601  CE2 TYR A 486      19.314  -7.179 -36.734  1.00 12.54           C
ATOM   3602  CZ  TYR A 486      20.156  -7.804 -35.839  1.00 12.64           C
ATOM   3603  OH  TYR A 486      21.342  -8.310 -36.351  1.00 14.73           O
ATOM   3604  N   SER A 487      16.909  -5.062 -31.634  1.00  9.89           N
ATOM   3605  CA  SER A 487      17.739  -5.414 -30.478  1.00  9.82           C
ATOM   3606  C   SER A 487      17.106  -6.560 -29.714  1.00  9.31           C
ATOM   3607  O   SER A 487      15.872  -6.510 -29.475  1.00 10.20           O
ATOM   3608  CB  SER A 487      17.870  -4.211 -29.539  1.00 10.89           C
ATOM   3609  OG  SER A 487      18.653  -4.589 -28.395  1.00 10.04           O
ATOM   3610  N   THR A 488      17.911  -7.543 -29.335  1.00  9.24           N
ATOM   3611  CA  THR A 488      17.430  -8.582 -28.453  1.00  9.63           C
ATOM   3612  C   THR A 488      17.642  -8.140 -27.009  1.00 10.13           C
ATOM   3613  O   THR A 488      16.833  -8.466 -26.116  1.00 11.91           O
ATOM   3614  CB  THR A 488      18.129  -9.926 -28.676  1.00 10.59           C
ATOM   3615  OG1 THR A 488      19.521  -9.799 -28.336  1.00 11.49           O
ATOM   3616  CG2 THR A 488      18.103 -10.335 -30.156  1.00 13.26           C
ATOM   3617  N   ALA A 489      18.691  -7.360 -26.753  1.00 10.35           N
ATOM   3618  CA  ALA A 489      18.852  -6.856 -25.384  1.00 10.67           C
ATOM   3619  C   ALA A 489      17.794  -5.828 -25.061  1.00  9.46           C
ATOM   3620  O   ALA A 489      17.327  -5.112 -25.962  1.00 10.50           O
ATOM   3621  CB  ALA A 489      20.249  -6.203 -25.320  1.00 14.61           C
ATOM   3622  N   GLU A 490      17.459  -5.727 -23.783  1.00  9.67           N
ATOM   3623  CA  GLU A 490      16.417  -4.805 -23.378  1.00  9.05           C
ATOM   3624  C   GLU A 490      16.962  -3.410 -23.189  1.00  8.81           C
ATOM   3625  O   GLU A 490      18.132  -3.202 -22.867  1.00 10.54           O
ATOM   3626  CB  GLU A 490      15.772  -5.377 -22.091  1.00 10.99           C
ATOM   3627  CG  GLU A 490      15.014  -6.677 -22.473  1.00 12.87           C
ATOM   3628  CD  GLU A 490      14.179  -7.240 -21.352  1.00 11.29           C
ATOM   3629  OE1 GLU A 490      14.762  -7.865 -20.413  1.00 13.22           O
ATOM   3630  OE2 GLU A 490      12.934  -7.044 -21.437  1.00 11.48           O
ATOM   3631  N   ILE A 491      16.105  -2.438 -23.434  1.00  9.43           N
ATOM   3632  CA  ILE A 491      16.485  -1.042 -23.319  1.00  8.46           C
ATOM   3633  C   ILE A 491      16.166  -0.560 -21.917  1.00  8.12           C
ATOM   3634  O   ILE A 491      15.040  -0.740 -21.436  1.00 10.55           O
ATOM   3635  CB  ILE A 491      15.690  -0.218 -24.338  1.00 10.64           C
ATOM   3636  CG1 ILE A 491      16.127  -0.538 -25.758  1.00 15.26           C
ATOM   3637  CG2 ILE A 491      15.839   1.292 -24.104  1.00 11.54           C
ATOM   3638  CD1 ILE A 491      15.147  -1.137 -26.654  1.00 29.74           C
ATOM   3639  N   PHE A 492      17.145   0.003 -21.253  1.00  7.80           N
ATOM   3640  CA  PHE A 492      16.942   0.668 -19.958  1.00  8.22           C
ATOM   3641  C   PHE A 492      16.534   2.124 -20.193  1.00  7.60           C
ATOM   3642  O   PHE A 492      15.514   2.594 -19.696  1.00  8.92           O
ATOM   3643  CB  PHE A 492      18.213   0.540 -19.087  1.00  8.40           C
ATOM   3644  CG  PHE A 492      18.053   1.394 -17.848  1.00  8.16           C
ATOM   3645  CD1 PHE A 492      17.166   0.995 -16.834  1.00  9.74           C
ATOM   3646  CD2 PHE A 492      18.763   2.570 -17.691  1.00  9.56           C
ATOM   3647  CE1 PHE A 492      17.019   1.781 -15.703  1.00 10.75           C
ATOM   3648  CE2 PHE A 492      18.603   3.357 -16.549  1.00  9.41           C
ATOM   3649  CZ  PHE A 492      17.744   2.957 -15.538  1.00  9.75           C
ATOM   3650  N   THR A 493      17.323   2.863 -20.967  1.00  7.96           N
ATOM   3651  CA  THR A 493      16.988   4.247 -21.289  1.00  7.31           C
ATOM   3652  C   THR A 493      17.771   4.673 -22.504  1.00  7.51           C
ATOM   3653  O   THR A 493      18.732   3.970 -22.928  1.00  9.19           O
ATOM   3654  CB  THR A 493      17.272   5.194 -20.099  1.00  7.88           C
ATOM   3655  OG1 THR A 493      16.561   6.422 -20.306  1.00  8.83           O
ATOM   3656  CG2 THR A 493      18.761   5.535 -19.967  1.00  9.13           C
ATOM   3657  N   TRP A 494      17.403   5.817 -23.052  1.00  8.47           N
ATOM   3658  CA  TRP A 494      18.286   6.453 -24.047  1.00  8.69           C
ATOM   3659  C   TRP A 494      17.953   7.937 -23.990  1.00  8.32           C
ATOM   3660  O   TRP A 494      16.843   8.289 -23.573  1.00  9.28           O
ATOM   3661  CB  TRP A 494      18.105   5.893 -25.460  1.00  9.23           C
ATOM   3662  CG  TRP A 494      16.744   6.152 -26.026  1.00  8.74           C
ATOM   3663  CD1 TRP A 494      15.669   5.308 -25.936  1.00 11.47           C
ATOM   3664  CD2 TRP A 494      16.300   7.304 -26.745  1.00 10.61           C
ATOM   3665  NE1 TRP A 494      14.577   5.868 -26.553  1.00 13.65           N
ATOM   3666  CE2 TRP A 494      14.933   7.089 -27.055  1.00 12.93           C
ATOM   3667  CE3 TRP A 494      16.945   8.494 -27.128  1.00 11.25           C
ATOM   3668  CZ2 TRP A 494      14.218   8.043 -27.754  1.00 15.64           C
ATOM   3669  CZ3 TRP A 494      16.218   9.455 -27.834  1.00 15.29           C
ATOM   3670  CH2 TRP A 494      14.851   9.201 -28.132  1.00 16.68           C
ATOM   3671  N   ASN A 495      18.902   8.790 -24.392  1.00  8.09           N
ATOM   3672  CA  ASN A 495      18.583  10.193 -24.534  1.00  9.14           C
ATOM   3673  C   ASN A 495      19.569  10.813 -25.511  1.00  9.29           C
ATOM   3674  O   ASN A 495      20.688  10.352 -25.700  1.00 10.52           O
ATOM   3675  CB  ASN A 495      18.632  10.939 -23.165  1.00 11.04           C
ATOM   3676  CG  ASN A 495      17.640  12.091 -23.210  1.00 16.58           C
ATOM   3677  OD1 ASN A 495      17.195  12.587 -24.302  1.00 17.82           O
ATOM   3678  ND2 ASN A 495      17.155  12.521 -22.086  1.00 14.88           N
ATOM   3679  N   GLU A 496      19.104  11.875 -26.149  1.00 12.85           N
ATOM   3680  CA  GLU A 496      19.891  12.732 -27.034  1.00 16.22           C
ATOM   3681  C   GLU A 496      20.410  13.892 -26.189  1.00 19.17           C
ATOM   3682  O   GLU A 496      19.627  14.741 -25.787  1.00 24.81           O
ATOM   3683  CB  GLU A 496      19.007  13.203 -28.188  1.00 24.72           C
ATOM   3684  CG  GLU A 496      19.862  14.098 -29.109  1.00 35.27           C
ATOM   3685  CD  GLU A 496      19.234  14.445 -30.427  1.00 45.87           C
ATOM   3686  OE1 GLU A 496      18.293  13.744 -30.852  1.00 48.88           O
ATOM   3687  OE2 GLU A 496      19.738  15.415 -31.018  1.00 74.61           O
ATOM   3688  N   PHE A 497      21.697  13.976 -25.904  1.00 17.07           N
ATOM   3689  CA  PHE A 497      22.358  15.040 -25.187  1.00 19.87           C
ATOM   3690  C   PHE A 497      22.980  15.976 -26.213  1.00 28.94           C
ATOM   3691  O   PHE A 497      22.929  15.768 -27.424  1.00 36.81           O
ATOM   3692  CB  PHE A 497      23.416  14.471 -24.248  1.00 19.38           C
ATOM   3693  CG  PHE A 497      22.813  13.544 -23.216  1.00 14.87           C
ATOM   3694  CD1 PHE A 497      21.990  14.052 -22.247  1.00 14.00           C
ATOM   3695  CD2 PHE A 497      23.053  12.170 -23.215  1.00 15.47           C
ATOM   3696  CE1 PHE A 497      21.409  13.210 -21.316  1.00 13.52           C
ATOM   3697  CE2 PHE A 497      22.509  11.343 -22.257  1.00 13.90           C
ATOM   3698  CZ  PHE A 497      21.697  11.857 -21.260  1.00 13.70           C
ATOM   3699  N   ALA A 498      23.574  17.056 -25.735  1.00 31.70           N
ATOM   3700  CA  ALA A 498      23.958  18.046 -26.760  1.00 40.22           C
ATOM   3701  C   ALA A 498      25.071  17.539 -27.669  1.00 43.61           C
ATOM   3702  O   ALA A 498      25.211  17.987 -28.808  1.00 51.30           O
ATOM   3703  CB  ALA A 498      24.308  19.336 -26.056  1.00 50.41           C
ATOM   3704  N   GLU A 499      25.896  16.586 -27.260  1.00 42.81           N
ATOM   3705  CA  GLU A 499      27.086  16.213 -28.024  1.00 43.54           C
ATOM   3706  C   GLU A 499      27.093  14.737 -28.394  1.00 36.39           C
ATOM   3707  O   GLU A 499      27.878  14.232 -29.201  1.00 34.19           O
ATOM   3708  CB  GLU A 499      28.284  16.631 -27.169  1.00 49.06           C
ATOM   3709  CG  GLU A 499      28.462  15.954 -25.845  1.00 52.93           C
ATOM   3710  CD  GLU A 499      27.509  16.250 -24.715  1.00 54.45           C
ATOM   3711  OE1 GLU A 499      26.274  16.166 -24.835  1.00 71.22           O
ATOM   3712  OE2 GLU A 499      27.976  16.583 -23.593  1.00 81.32           O
ATOM   3713  N   LYS A 500      26.216  13.958 -27.804  1.00 29.02           N
ATOM   3714  CA  LYS A 500      26.156  12.531 -28.021  1.00 18.20           C
ATOM   3715  C   LYS A 500      24.701  12.055 -27.773  1.00 14.48           C
ATOM   3716  O   LYS A 500      23.946  12.713 -27.058  1.00 19.44           O
ATOM   3717  CB  LYS A 500      27.077  11.710 -27.135  1.00 22.12           C
ATOM   3718  CG  LYS A 500      27.097  11.868 -25.629  1.00 21.50           C
ATOM   3719  CD  LYS A 500      27.928  10.829 -24.883  1.00 27.95           C
ATOM   3720  CE  LYS A 500      28.029  11.019 -23.360  1.00 34.58           C
ATOM   3721  NZ  LYS A 500      28.864   9.898 -22.737  1.00 22.62           N
ATOM   3722  N   THR A 501      24.377  10.918 -28.345  1.00 11.51           N
ATOM   3723  CA  THR A 501      23.165  10.173 -27.973  1.00 10.89           C
ATOM   3724  C   THR A 501      23.603   8.958 -27.185  1.00  9.37           C
ATOM   3725  O   THR A 501      24.557   8.301 -27.602  1.00 13.16           O
ATOM   3726  CB  THR A 501      22.369   9.782 -29.228  1.00 11.51           C
ATOM   3727  OG1 THR A 501      21.947  10.971 -29.911  1.00 12.96           O
ATOM   3728  CG2 THR A 501      21.100   9.013 -28.917  1.00 13.08           C
ATOM   3729  N   VAL A 502      22.958   8.687 -26.060  1.00  9.09           N
ATOM   3730  CA  VAL A 502      23.344   7.560 -25.227  1.00  9.29           C
ATOM   3731  C   VAL A 502      22.233   6.550 -25.217  1.00  7.69           C
ATOM   3732  O   VAL A 502      21.048   6.938 -25.087  1.00 10.02           O
ATOM   3733  CB  VAL A 502      23.613   8.075 -23.803  1.00  9.51           C
ATOM   3734  CG1 VAL A 502      23.676   6.907 -22.837  1.00 11.64           C
ATOM   3735  CG2 VAL A 502      24.901   8.864 -23.797  1.00 11.59           C
ATOM   3736  N   LEU A 503      22.559   5.273 -25.343  1.00  8.96           N
ATOM   3737  CA  LEU A 503      21.616   4.165 -25.267  1.00  8.12           C
ATOM   3738  C   LEU A 503      22.173   3.167 -24.235  1.00  7.57           C
ATOM   3739  O   LEU A 503      23.368   2.861 -24.308  1.00  9.59           O
ATOM   3740  CB  LEU A 503      21.522   3.492 -26.640  1.00  9.34           C
ATOM   3741  CG  LEU A 503      20.740   2.189 -26.704  1.00  9.68           C
ATOM   3742  CD1 LEU A 503      19.259   2.389 -26.359  1.00 10.31           C
ATOM   3743  CD2 LEU A 503      20.867   1.581 -28.113  1.00 11.07           C
ATOM   3744  N   VAL A 504      21.372   2.726 -23.293  1.00  7.64           N
ATOM   3745  CA  VAL A 504      21.784   1.746 -22.283  1.00  7.80           C
ATOM   3746  C   VAL A 504      20.955   0.497 -22.510  1.00  7.52           C
ATOM   3747  O   VAL A 504      19.703   0.562 -22.438  1.00  9.16           O
ATOM   3748  CB  VAL A 504      21.572   2.270 -20.854  1.00  8.00           C
ATOM   3749  CG1 VAL A 504      22.062   1.215 -19.845  1.00  9.80           C
ATOM   3750  CG2 VAL A 504      22.287   3.615 -20.682  1.00  9.52           C
ATOM   3751  N   LEU A 505      21.646  -0.602 -22.788  1.00  8.32           N
ATOM   3752  CA  LEU A 505      21.031  -1.899 -23.069  1.00  8.49           C
ATOM   3753  C   LEU A 505      21.470  -2.906 -21.993  1.00  8.42           C
ATOM   3754  O   LEU A 505      22.617  -2.777 -21.476  1.00 10.05           O
ATOM   3755  CB  LEU A 505      21.544  -2.469 -24.411  1.00  9.40           C
ATOM   3756  CG  LEU A 505      21.224  -1.622 -25.643  1.00  9.41           C
ATOM   3757  CD1 LEU A 505      21.808  -2.277 -26.889  1.00 11.72           C
ATOM   3758  CD2 LEU A 505      19.709  -1.475 -25.782  1.00 12.27           C
ATOM   3759  N   TYR A 506      20.616  -3.862 -21.678  1.00  8.90           N
ATOM   3760  CA  TYR A 506      21.046  -4.845 -20.693  1.00  9.76           C
ATOM   3761  C   TYR A 506      20.524  -6.236 -21.015  1.00  9.05           C
ATOM   3762  O   TYR A 506      19.510  -6.448 -21.686  1.00 10.56           O
ATOM   3763  CB  TYR A 506      20.641  -4.459 -19.236  1.00  9.93           C
ATOM   3764  CG  TYR A 506      19.120  -4.501 -19.034  1.00 10.10           C
ATOM   3765  CD1 TYR A 506      18.347  -3.395 -19.385  1.00 11.24           C
ATOM   3766  CD2 TYR A 506      18.464  -5.614 -18.529  1.00 10.25           C
ATOM   3767  CE1 TYR A 506      16.963  -3.422 -19.210  1.00 11.29           C
ATOM   3768  CE2 TYR A 506      17.097  -5.662 -18.364  1.00 10.50           C
ATOM   3769  CZ  TYR A 506      16.342  -4.538 -18.713  1.00 11.78           C
ATOM   3770  OH  TYR A 506      14.956  -4.580 -18.549  1.00 11.99           O
ATOM   3771  N   GLY A 507      21.277  -7.230 -20.487  1.00 10.34           N
ATOM   3772  CA  GLY A 507      20.834  -8.633 -20.493  1.00 10.04           C
ATOM   3773  C   GLY A 507      21.132  -9.259 -19.145  1.00  9.24           C
ATOM   3774  O   GLY A 507      21.992  -8.784 -18.404  1.00 10.42           O
ATOM   3775  N   GLY A 508      20.477 -10.356 -18.832  1.00 10.70           N
ATOM   3776  CA  GLY A 508      20.876 -11.174 -17.683  1.00 10.86           C
ATOM   3777  C   GLY A 508      22.271 -11.703 -17.931  1.00 10.69           C
ATOM   3778  O   GLY A 508      22.719 -11.921 -19.064  1.00 13.02           O
ATOM   3779  N   ALA A 509      22.980 -11.926 -16.847  1.00 13.59           N
ATOM   3780  CA  ALA A 509      24.356 -12.445 -16.984  1.00 14.19           C
ATOM   3781  C   ALA A 509      24.433 -13.724 -17.813  1.00 13.76           C
ATOM   3782  O   ALA A 509      23.586 -14.616 -17.713  1.00 15.69           O
ATOM   3783  CB  ALA A 509      24.930 -12.703 -15.603  1.00 17.11           C
ATOM   3784  N   GLN A 510      25.490 -13.774 -18.642  1.00 13.29           N
ATOM   3785  CA  GLN A 510      25.808 -14.908 -19.520  1.00 15.87           C
ATOM   3786  C   GLN A 510      24.853 -14.994 -20.722  1.00 12.97           C
ATOM   3787  O   GLN A 510      24.973 -15.960 -21.521  1.00 18.73           O
ATOM   3788  CB  GLN A 510      25.851 -16.262 -18.790  1.00 23.05           C
ATOM   3789  CG  GLN A 510      27.029 -16.241 -17.809  1.00 41.23           C
ATOM   3790  CD  GLN A 510      28.125 -15.355 -18.391  1.00 55.23           C
ATOM   3791  OE1 GLN A 510      28.529 -15.544 -19.545  1.00 94.40           O
ATOM   3792  NE2 GLN A 510      28.585 -14.386 -17.602  1.00 55.50           N
ATOM   3793  N   GLU A 511      23.922 -14.066 -20.902  1.00 11.43           N
ATOM   3794  CA  GLU A 511      23.067 -14.082 -22.117  1.00 11.26           C
ATOM   3795  C   GLU A 511      23.791 -13.459 -23.289  1.00 10.91           C
ATOM   3796  O   GLU A 511      24.401 -12.367 -23.161  1.00 12.39           O
ATOM   3797  CB  GLU A 511      21.798 -13.306 -21.853  1.00 12.26           C
ATOM   3798  CG  GLU A 511      20.768 -13.931 -20.917  1.00 12.98           C
ATOM   3799  CD  GLU A 511      19.691 -12.923 -20.504  1.00 13.39           C
ATOM   3800  OE1 GLU A 511      19.543 -11.831 -21.098  1.00 12.67           O
ATOM   3801  OE2 GLU A 511      18.977 -13.258 -19.507  1.00 14.98           O
ATOM   3802  N   LEU A 512      23.749 -14.119 -24.449  1.00 11.05           N
ATOM   3803  CA  LEU A 512      24.233 -13.522 -25.674  1.00 10.33           C
ATOM   3804  C   LEU A 512      23.141 -12.635 -26.244  1.00  9.80           C
ATOM   3805  O   LEU A 512      21.994 -13.080 -26.323  1.00 11.53           O
ATOM   3806  CB  LEU A 512      24.571 -14.562 -26.727  1.00 12.53           C
ATOM   3807  CG  LEU A 512      25.067 -14.078 -28.101  1.00 16.07           C
ATOM   3808  CD1 LEU A 512      26.444 -13.425 -28.022  1.00 19.91           C
ATOM   3809  CD2 LEU A 512      25.148 -15.252 -29.094  1.00 24.25           C
ATOM   3810  N   HIS A 513      23.513 -11.426 -26.635  1.00 10.60           N
ATOM   3811  CA  HIS A 513      22.560 -10.507 -27.261  1.00 10.36           C
ATOM   3812  C   HIS A 513      23.138  -9.901 -28.522  1.00  9.84           C
ATOM   3813  O   HIS A 513      24.363  -9.879 -28.726  1.00 11.70           O
ATOM   3814  CB  HIS A 513      22.228  -9.355 -26.284  1.00 11.43           C
ATOM   3815  CG  HIS A 513      21.288  -9.895 -25.238  1.00 10.83           C
ATOM   3816  ND1 HIS A 513      19.985 -10.165 -25.613  1.00 11.47           N
ATOM   3817  CD2 HIS A 513      21.417 -10.263 -23.946  1.00 11.99           C
ATOM   3818  CE1 HIS A 513      19.348 -10.651 -24.550  1.00 12.17           C
ATOM   3819  NE2 HIS A 513      20.216 -10.710 -23.561  1.00 12.72           N
ATOM   3820  N   GLU A 514      22.232  -9.453 -29.404  1.00 10.28           N
ATOM   3821  CA  GLU A 514      22.678  -8.796 -30.633  1.00 10.57           C
ATOM   3822  C   GLU A 514      21.766  -7.611 -30.922  1.00  9.56           C
ATOM   3823  O   GLU A 514      20.542  -7.703 -30.668  1.00 10.96           O
ATOM   3824  CB  GLU A 514      22.678  -9.837 -31.764  1.00 11.66           C
ATOM   3825  CG  GLU A 514      23.356  -9.261 -33.002  1.00 12.49           C
ATOM   3826  CD  GLU A 514      23.299 -10.301 -34.121  1.00 12.24           C
ATOM   3827  OE1 GLU A 514      24.147 -11.236 -34.126  1.00 14.32           O
ATOM   3828  OE2 GLU A 514      22.334 -10.174 -34.931  1.00 13.92           O
ATOM   3829  N   PHE A 515      22.337  -6.545 -31.455  1.00 10.33           N
ATOM   3830  CA  PHE A 515      21.524  -5.431 -31.923  1.00 10.04           C
ATOM   3831  C   PHE A 515      22.181  -4.884 -33.191  1.00 10.40           C
ATOM   3832  O   PHE A 515      23.362  -5.115 -33.452  1.00 12.43           O
ATOM   3833  CB  PHE A 515      21.298  -4.338 -30.888  1.00 10.90           C
ATOM   3834  CG  PHE A 515      22.545  -3.683 -30.363  1.00 11.27           C
ATOM   3835  CD1 PHE A 515      23.344  -4.343 -29.409  1.00 12.54           C
ATOM   3836  CD2 PHE A 515      22.854  -2.414 -30.800  1.00 13.18           C
ATOM   3837  CE1 PHE A 515      24.467  -3.689 -28.898  1.00 13.94           C
ATOM   3838  CE2 PHE A 515      23.971  -1.772 -30.316  1.00 16.16           C
ATOM   3839  CZ  PHE A 515      24.760  -2.414 -29.357  1.00 14.52           C
ATOM   3840  N   ALA A 516      21.387  -4.153 -33.944  1.00 10.81           N
ATOM   3841  CA  ALA A 516      21.923  -3.622 -35.186  1.00 11.21           C
ATOM   3842  C   ALA A 516      21.441  -2.170 -35.300  1.00 10.73           C
ATOM   3843  O   ALA A 516      20.291  -1.873 -35.006  1.00 12.70           O
ATOM   3844  CB  ALA A 516      21.454  -4.423 -36.376  1.00 13.06           C
ATOM   3845  N   VAL A 517      22.332  -1.308 -35.736  1.00 11.56           N
ATOM   3846  CA  VAL A 517      22.071   0.115 -35.836  1.00 12.15           C
ATOM   3847  C   VAL A 517      22.125   0.522 -37.297  1.00 12.17           C
ATOM   3848  O   VAL A 517      23.136   0.273 -37.973  1.00 13.28           O
ATOM   3849  CB  VAL A 517      23.070   0.958 -35.014  1.00 12.08           C
ATOM   3850  CG1 VAL A 517      22.684   2.429 -35.057  1.00 14.52           C
ATOM   3851  CG2 VAL A 517      23.105   0.458 -33.558  1.00 15.05           C
ATOM   3852  N   LYS A 518      21.033   1.127 -37.800  1.00 13.89           N
ATOM   3853  CA  LYS A 518      21.091   1.629 -39.187  1.00 14.46           C
ATOM   3854  C   LYS A 518      22.213   2.674 -39.318  1.00 14.44           C
ATOM   3855  O   LYS A 518      22.455   3.307 -38.274  1.00 15.12           O
ATOM   3856  CB  LYS A 518      19.753   2.241 -39.609  1.00 16.80           C
ATOM   3857  CG  LYS A 518      18.595   1.233 -39.481  1.00 20.92           C
ATOM   3858  CD  LYS A 518      17.391   1.929 -40.173  1.00 29.54           C
ATOM   3859  CE  LYS A 518      16.120   1.134 -39.979  1.00 36.75           C
ATOM   3860  NZ  LYS A 518      14.891   1.980 -40.164  1.00 32.71           N
ATOM   3861  N   ASN A 519      22.818   2.784 -40.487  1.00 15.13           N
ATOM   3862  CA  ASN A 519      24.009   3.641 -40.683  1.00 16.43           C
ATOM   3863  C   ASN A 519      24.094   4.847 -39.754  1.00 16.26           C
ATOM   3864  O   ASN A 519      23.355   5.816 -39.882  1.00 17.74           O
ATOM   3865  CB  ASN A 519      24.000   4.150 -42.129  1.00 21.23           C
ATOM   3866  CG  ASN A 519      25.184   5.042 -42.392  1.00 24.72           C
ATOM   3867  OD1 ASN A 519      26.095   5.300 -41.599  1.00 25.71           O
ATOM   3868  ND2 ASN A 519      25.142   5.518 -43.638  1.00 28.92           N
ATOM   3869  N   PRO A 520      24.939   4.702 -38.742  1.00 14.57           N
ATOM   3870  CA  PRO A 520      25.050   5.758 -37.729  1.00 14.43           C
ATOM   3871  C   PRO A 520      26.104   6.811 -38.023  1.00 15.78           C
ATOM   3872  O   PRO A 520      26.425   7.661 -37.160  1.00 20.88           O
ATOM   3873  CB  PRO A 520      25.472   4.928 -36.493  1.00 14.37           C
ATOM   3874  CG  PRO A 520      26.370   3.857 -37.051  1.00 14.31           C
ATOM   3875  CD  PRO A 520      25.750   3.520 -38.401  1.00 14.35           C
ATOM   3876  N   PHE A 521      26.668   6.806 -39.212  1.00 18.57           N
ATOM   3877  CA  PHE A 521      27.880   7.596 -39.493  1.00 21.23           C
ATOM   3878  C   PHE A 521      27.630   8.844 -40.291  1.00 28.11           C
ATOM   3879  O   PHE A 521      28.588   9.533 -40.646  1.00 32.19           O
ATOM   3880  CB  PHE A 521      28.881   6.720 -40.293  1.00 21.85           C
ATOM   3881  CG  PHE A 521      29.296   5.533 -39.447  1.00 20.20           C
ATOM   3882  CD1 PHE A 521      29.896   5.734 -38.189  1.00 20.92           C
ATOM   3883  CD2 PHE A 521      29.039   4.257 -39.939  1.00 22.27           C
ATOM   3884  CE1 PHE A 521      30.263   4.630 -37.387  1.00 19.97           C
ATOM   3885  CE2 PHE A 521      29.423   3.183 -39.155  1.00 22.96           C
ATOM   3886  CZ  PHE A 521      30.017   3.372 -37.923  1.00 23.00           C
ATOM   3887  N   GLY A 522      26.368   9.114 -40.585  1.00 33.21           N
ATOM   3888  CA  GLY A 522      26.006  10.280 -41.376  1.00 35.68           C
ATOM   3889  C   GLY A 522      26.354  10.121 -42.845  1.00 40.86           C
ATOM   3890  O   GLY A 522      26.211   9.052 -43.430  1.00 57.23           O
ATOM   3891  N   SER A 523      26.827  11.209 -43.451  1.00 39.33           N
ATOM   3892  CA  SER A 523      27.342  11.126 -44.793  1.00 44.22           C
ATOM   3893  C   SER A 523      28.742  10.542 -44.781  1.00 43.09           C
ATOM   3894  O   SER A 523      29.450  10.610 -45.794  1.00 56.08           O
ATOM   3895  CB  SER A 523      27.386  12.547 -45.382  1.00 47.70           C
ATOM   3896  OG  SER A 523      27.984  13.408 -44.405  1.00 46.34           O
ATOM   3897  N   SER A 524      29.253  10.001 -43.672  1.00 47.50           N
ATOM   3898  CA  SER A 524      30.666   9.624 -43.735  1.00 51.75           C
ATOM   3899  C   SER A 524      30.878   8.204 -44.245  1.00 53.25           C
ATOM   3900  O   SER A 524      30.297   7.245 -43.751  1.00 52.44           O
ATOM   3901  CB  SER A 524      31.378   9.730 -42.382  1.00 50.36           C
ATOM   3902  OG  SER A 524      32.712   9.252 -42.560  1.00 44.22           O
ATOM   3903  N   LYS A 525      31.759   8.129 -45.242  1.00 58.83           N
ATOM   3904  CA  LYS A 525      32.095   6.829 -45.809  1.00 63.43           C
ATOM   3905  C   LYS A 525      33.565   6.508 -45.508  1.00 62.14           C
ATOM   3906  O   LYS A 525      34.280   6.080 -46.411  1.00 80.38           O
ATOM   3907  CB  LYS A 525      31.836   6.763 -47.313  1.00 63.61           C
ATOM   3908  CG  LYS A 525      30.400   7.011 -47.740  1.00 66.84           C
ATOM   3909  CD  LYS A 525      29.526   5.773 -47.782  1.00 71.37           C
ATOM   3910  CE  LYS A 525      28.115   6.085 -48.254  1.00 70.10           C
ATOM   3911  NZ  LYS A 525      27.249   6.610 -47.158  1.00 61.77           N
ATOM   3912  N   THR A 526      33.952   6.736 -44.268  1.00 54.51           N
ATOM   3913  CA  THR A 526      35.231   6.439 -43.673  1.00 52.97           C
ATOM   3914  C   THR A 526      35.109   6.188 -42.161  1.00 45.36           C
ATOM   3915  O   THR A 526      35.891   5.370 -41.663  1.00 50.32           O
ATOM   3916  CB  THR A 526      36.275   7.564 -43.834  1.00 63.81           C
ATOM   3917  OG1 THR A 526      35.733   8.757 -43.244  1.00 71.62           O
ATOM   3918  CG2 THR A 526      36.573   7.847 -45.293  1.00 89.16           C
ATOM   3919  N   ALA A 527      34.188   6.873 -41.492  1.00 42.13           N
ATOM   3920  CA  ALA A 527      33.914   6.657 -40.069  1.00 37.33           C
ATOM   3921  C   ALA A 527      33.722   5.188 -39.706  1.00 31.18           C
ATOM   3922  O   ALA A 527      33.217   4.397 -40.514  1.00 38.85           O
ATOM   3923  CB  ALA A 527      32.681   7.459 -39.671  1.00 35.40           C
ATOM   3924  N   LYS A 528      34.118   4.787 -38.496  1.00 29.87           N
ATOM   3925  CA  LYS A 528      33.888   3.412 -38.074  1.00 27.85           C
ATOM   3926  C   LYS A 528      33.635   3.289 -36.586  1.00 23.10           C
ATOM   3927  O   LYS A 528      33.912   4.223 -35.842  1.00 22.73           O
ATOM   3928  CB  LYS A 528      35.121   2.542 -38.316  1.00 31.96           C
ATOM   3929  CG  LYS A 528      36.366   3.338 -37.937  1.00 37.15           C
ATOM   3930  CD  LYS A 528      37.589   2.678 -38.574  1.00 47.97           C
ATOM   3931  CE  LYS A 528      38.886   3.342 -38.135  1.00 54.82           C
ATOM   3932  NZ  LYS A 528      39.596   2.605 -37.063  1.00 58.02           N
ATOM   3933  N   ALA A 529      33.138   2.111 -36.226  1.00 20.03           N
ATOM   3934  CA  ALA A 529      32.870   1.879 -34.821  1.00 18.69           C
ATOM   3935  C   ALA A 529      34.128   1.998 -33.979  1.00 18.21           C
ATOM   3936  O   ALA A 529      35.212   1.635 -34.430  1.00 22.51           O
ATOM   3937  CB  ALA A 529      32.259   0.485 -34.688  1.00 22.95           C
ATOM   3938  N   LYS A 530      33.967   2.465 -32.738  1.00 16.66           N
ATOM   3939  CA  LYS A 530      35.102   2.528 -31.806  1.00 17.72           C
ATOM   3940  C   LYS A 530      34.736   1.800 -30.518  1.00 16.92           C
ATOM   3941  O   LYS A 530      33.750   2.127 -29.889  1.00 17.28           O
ATOM   3942  CB  LYS A 530      35.512   3.978 -31.523  1.00 20.91           C
ATOM   3943  CG  LYS A 530      36.816   4.119 -30.750  1.00 35.08           C
ATOM   3944  CD  LYS A 530      37.300   5.553 -30.589  1.00 42.40           C
ATOM   3945  CE  LYS A 530      38.242   5.713 -29.413  1.00 56.86           C
ATOM   3946  NZ  LYS A 530      39.262   4.625 -29.357  1.00 79.95           N
ATOM   3947  N   LYS A 531      35.542   0.817 -30.145  1.00 18.06           N
ATOM   3948  CA  LYS A 531      35.347   0.104 -28.892  1.00 16.55           C
ATOM   3949  C   LYS A 531      35.943   0.938 -27.778  1.00 16.68           C
ATOM   3950  O   LYS A 531      37.123   1.241 -27.881  1.00 23.71           O
ATOM   3951  CB  LYS A 531      36.023  -1.261 -28.908  1.00 21.09           C
ATOM   3952  CG  LYS A 531      35.391  -2.235 -29.879  1.00 24.58           C
ATOM   3953  CD  LYS A 531      36.074  -3.606 -29.865  1.00 33.00           C
ATOM   3954  CE  LYS A 531      35.294  -4.487 -30.839  1.00 38.36           C
ATOM   3955  NZ  LYS A 531      35.809  -5.865 -30.954  1.00 47.97           N
ATOM   3956  N   ILE A 532      35.169   1.283 -26.795  1.00 13.44           N
ATOM   3957  CA  ILE A 532      35.660   2.148 -25.722  1.00 13.83           C
ATOM   3958  C   ILE A 532      35.962   1.351 -24.466  1.00 13.58           C
ATOM   3959  O   ILE A 532      37.013   1.572 -23.830  1.00 17.95           O
ATOM   3960  CB  ILE A 532      34.632   3.244 -25.412  1.00 14.82           C
ATOM   3961  CG1 ILE A 532      34.174   3.988 -26.673  1.00 16.08           C
ATOM   3962  CG2 ILE A 532      35.134   4.244 -24.375  1.00 18.83           C
ATOM   3963  CD1 ILE A 532      35.300   4.801 -27.274  1.00 19.70           C
ATOM   3964  N   GLU A 533      35.057   0.447 -24.098  1.00 13.42           N
ATOM   3965  CA  GLU A 533      35.247  -0.424 -22.964  1.00 13.61           C
ATOM   3966  C   GLU A 533      34.862  -1.866 -23.327  1.00 12.68           C
ATOM   3967  O   GLU A 533      33.876  -2.074 -24.050  1.00 14.68           O
ATOM   3968  CB  GLU A 533      34.333  -0.076 -21.760  1.00 14.57           C
ATOM   3969  CG  GLU A 533      34.502   1.304 -21.204  1.00 15.92           C
ATOM   3970  CD  GLU A 533      33.619   1.548 -19.983  1.00 19.27           C
ATOM   3971  OE1 GLU A 533      32.884   0.667 -19.458  1.00 16.42           O
ATOM   3972  OE2 GLU A 533      33.654   2.712 -19.501  1.00 18.72           O
ATOM   3973  N   GLY A 534      35.627  -2.792 -22.800  1.00 15.33           N
ATOM   3974  CA  GLY A 534      35.215  -4.194 -22.840  1.00 17.26           C
ATOM   3975  C   GLY A 534      35.965  -4.989 -23.891  1.00 16.67           C
ATOM   3976  O   GLY A 534      36.469  -4.432 -24.871  1.00 22.04           O
ATOM   3977  N   SER A 535      36.037  -6.291 -23.696  1.00 18.02           N
ATOM   3978  CA  SER A 535      36.740  -7.075 -24.706  1.00 20.28           C
ATOM   3979  C   SER A 535      35.854  -8.177 -25.225  1.00 19.00           C
ATOM   3980  O   SER A 535      36.348  -9.134 -25.839  1.00 23.38           O
ATOM   3981  CB  SER A 535      38.025  -7.694 -24.149  1.00 23.55           C
ATOM   3982  OG  SER A 535      37.777  -8.294 -22.907  1.00 33.79           O
ATOM   3983  N   ASN A 536      34.568  -8.033 -24.945  1.00 19.43           N
ATOM   3984  CA  ASN A 536      33.665  -9.117 -25.337  1.00 18.71           C
ATOM   3985  C   ASN A 536      32.882  -8.738 -26.558  1.00 16.98           C
ATOM   3986  O   ASN A 536      32.587  -9.541 -27.427  1.00 21.62           O
ATOM   3987  CB  ASN A 536      32.803  -9.371 -24.097  1.00 27.83           C
ATOM   3988  CG  ASN A 536      31.773 -10.367 -24.501  1.00 27.96           C
ATOM   3989  OD1 ASN A 536      30.688  -9.944 -24.886  1.00 36.61           O
ATOM   3990  ND2 ASN A 536      32.217 -11.621 -24.421  1.00 34.12           N
ATOM   3991  N   VAL A 537      32.485  -7.524 -26.734  1.00 15.28           N
ATOM   3992  CA  VAL A 537      31.630  -7.126 -27.854  1.00 16.80           C
ATOM   3993  C   VAL A 537      32.327  -7.347 -29.194  1.00 18.87           C
ATOM   3994  O   VAL A 537      33.523  -7.080 -29.388  1.00 19.98           O
ATOM   3995  CB  VAL A 537      31.180  -5.655 -27.619  1.00 18.24           C
ATOM   3996  CG1 VAL A 537      32.370  -4.728 -27.445  1.00 20.22           C
ATOM   3997  CG2 VAL A 537      30.294  -5.216 -28.789  1.00 21.78           C
ATOM   3998  N   THR A 538      31.573  -7.858 -30.171  1.00 21.21           N
ATOM   3999  CA  THR A 538      32.072  -7.932 -31.539  1.00 22.89           C
ATOM   4000  C   THR A 538      31.214  -7.069 -32.441  1.00 23.97           C
ATOM   4001  O   THR A 538      30.010  -6.871 -32.200  1.00 28.78           O
ATOM   4002  CB  THR A 538      32.086  -9.356 -32.103  1.00 26.33           C
ATOM   4003  OG1 THR A 538      30.745  -9.789 -32.137  1.00 31.85           O
ATOM   4004  CG2 THR A 538      32.832 -10.334 -31.193  1.00 27.16           C
ATOM   4005  N   ILE A 539      31.816  -6.615 -33.542  1.00 19.50           N
ATOM   4006  CA  ILE A 539      31.163  -5.642 -34.369  1.00 19.41           C
ATOM   4007  C   ILE A 539      31.384  -6.030 -35.810  1.00 18.99           C
ATOM   4008  O   ILE A 539      32.523  -6.232 -36.210  1.00 21.14           O
ATOM   4009  CB  ILE A 539      31.730  -4.216 -34.144  1.00 20.05           C
ATOM   4010  CG1 ILE A 539      31.685  -3.722 -32.714  1.00 23.31           C
ATOM   4011  CG2 ILE A 539      30.981  -3.274 -35.078  1.00 25.32           C
ATOM   4012  CD1 ILE A 539      32.618  -2.608 -32.383  1.00 29.71           C
ATOM   4013  N   HIS A 540      30.314  -6.075 -36.574  1.00 17.74           N
ATOM   4014  CA  HIS A 540      30.432  -6.374 -37.995  1.00 17.19           C
ATOM   4015  C   HIS A 540      29.574  -5.405 -38.761  1.00 18.19           C
ATOM   4016  O   HIS A 540      28.412  -5.153 -38.430  1.00 22.28           O
ATOM   4017  CB  HIS A 540      29.982  -7.808 -38.227  1.00 23.76           C
ATOM   4018  CG  HIS A 540      30.929  -8.789 -37.608  1.00 38.01           C
ATOM   4019  ND1 HIS A 540      32.059  -9.228 -38.253  1.00 45.56           N
ATOM   4020  CD2 HIS A 540      30.917  -9.418 -36.402  1.00 45.24           C
ATOM   4021  CE1 HIS A 540      32.707 -10.079 -37.476  1.00 52.30           C
ATOM   4022  NE2 HIS A 540      32.032 -10.212 -36.350  1.00 52.17           N
ATOM   4023  N   THR A 541      30.118  -4.826 -39.809  1.00 20.53           N
ATOM   4024  CA  THR A 541      29.345  -3.776 -40.485  1.00 24.02           C
ATOM   4025  C   THR A 541      28.976  -4.213 -41.876  1.00 25.96           C
ATOM   4026  O   THR A 541      29.724  -4.819 -42.648  1.00 32.30           O
ATOM   4027  CB  THR A 541      30.194  -2.498 -40.328  1.00 35.26           C
ATOM   4028  OG1 THR A 541      30.296  -2.227 -38.892  1.00 29.82           O
ATOM   4029  CG2 THR A 541      29.526  -1.298 -40.953  1.00 40.66           C
ATOM   4030  N   THR A 542      27.746  -4.005 -42.335  1.00 26.59           N
ATOM   4031  CA  THR A 542      27.411  -4.550 -43.638  1.00 30.94           C
ATOM   4032  C   THR A 542      27.755  -3.562 -44.731  1.00 31.76           C
ATOM   4033  O   THR A 542      28.142  -2.435 -44.425  1.00 31.04           O
ATOM   4034  CB  THR A 542      25.887  -4.726 -43.668  1.00 28.50           C
ATOM   4035  OG1 THR A 542      25.379  -3.364 -43.646  1.00 29.70           O
ATOM   4036  CG2 THR A 542      25.356  -5.492 -42.464  1.00 34.58           C
ATOM   4037  N   SER A 543      27.610  -3.875 -45.994  1.00 32.51           N
ATOM   4038  CA  SER A 543      27.976  -2.921 -47.036  1.00 34.25           C
ATOM   4039  C   SER A 543      27.166  -1.639 -46.946  1.00 34.10           C
ATOM   4040  O   SER A 543      27.698  -0.561 -47.271  1.00 38.29           O
ATOM   4041  CB  SER A 543      27.808  -3.582 -48.423  1.00 37.82           C
ATOM   4042  OG  SER A 543      26.907  -4.670 -48.221  1.00 72.97           O
ATOM   4043  N   ASN A 544      25.908  -1.733 -46.511  1.00 36.58           N
ATOM   4044  CA  ASN A 544      25.112  -0.523 -46.353  1.00 38.03           C
ATOM   4045  C   ASN A 544      25.353   0.186 -45.036  1.00 33.66           C
ATOM   4046  O   ASN A 544      24.657   1.156 -44.657  1.00 38.93           O
ATOM   4047  CB  ASN A 544      23.630  -0.888 -46.484  1.00 44.85           C
ATOM   4048  CG  ASN A 544      23.129  -1.789 -45.371  1.00 46.54           C
ATOM   4049  OD1 ASN A 544      23.579  -1.804 -44.238  1.00 57.29           O
ATOM   4050  ND2 ASN A 544      22.135  -2.612 -45.750  1.00 96.04           N
ATOM   4051  N   LEU A 545      26.321  -0.290 -44.263  1.00 27.43           N
ATOM   4052  CA  LEU A 545      26.748   0.432 -43.066  1.00 26.53           C
ATOM   4053  C   LEU A 545      25.758   0.246 -41.942  1.00 20.68           C
ATOM   4054  O   LEU A 545      25.807   1.014 -40.990  1.00 19.77           O
ATOM   4055  CB  LEU A 545      26.980   1.937 -43.311  1.00 32.72           C
ATOM   4056  CG  LEU A 545      28.254   2.248 -44.113  1.00 39.74           C
ATOM   4057  CD1 LEU A 545      28.627   3.731 -44.049  1.00 39.87           C
ATOM   4058  CD2 LEU A 545      29.400   1.374 -43.615  1.00 47.02           C
ATOM   4059  N   THR A 546      24.910  -0.786 -42.029  1.00 19.33           N
ATOM   4060  CA  THR A 546      24.284  -1.243 -40.789  1.00 15.46           C
ATOM   4061  C   THR A 546      25.324  -1.919 -39.899  1.00 14.98           C
ATOM   4062  O   THR A 546      26.043  -2.835 -40.325  1.00 19.30           O
ATOM   4063  CB  THR A 546      23.172  -2.236 -41.090  1.00 17.35           C
ATOM   4064  OG1 THR A 546      22.170  -1.517 -41.792  1.00 23.30           O
ATOM   4065  CG2 THR A 546      22.543  -2.754 -39.802  1.00 19.52           C
ATOM   4066  N   VAL A 547      25.430  -1.496 -38.663  1.00 13.97           N
ATOM   4067  CA  VAL A 547      26.420  -2.029 -37.752  1.00 13.49           C
ATOM   4068  C   VAL A 547      25.756  -3.067 -36.851  1.00 11.51           C
ATOM   4069  O   VAL A 547      24.758  -2.764 -36.169  1.00 13.47           O
ATOM   4070  CB  VAL A 547      27.022  -0.861 -36.936  1.00 13.25           C
ATOM   4071  CG1 VAL A 547      28.110  -1.475 -36.039  1.00 14.12           C
ATOM   4072  CG2 VAL A 547      27.582   0.291 -37.775  1.00 15.21           C
ATOM   4073  N   VAL A 548      26.262  -4.272 -36.826  1.00 12.27           N
ATOM   4074  CA  VAL A 548      25.723  -5.339 -36.022  1.00 12.02           C
ATOM   4075  C   VAL A 548      26.694  -5.664 -34.894  1.00 12.47           C
ATOM   4076  O   VAL A 548      27.883  -5.877 -35.131  1.00 13.07           O
ATOM   4077  CB  VAL A 548      25.441  -6.595 -36.877  1.00 12.07           C
ATOM   4078  CG1 VAL A 548      24.791  -7.669 -36.029  1.00 13.55           C
ATOM   4079  CG2 VAL A 548      24.601  -6.219 -38.103  1.00 14.21           C
ATOM   4080  N   LEU A 549      26.146  -5.636 -33.666  1.00 12.53           N
ATOM   4081  CA  LEU A 549      26.978  -5.805 -32.480  1.00 11.19           C
ATOM   4082  C   LEU A 549      26.449  -6.972 -31.683  1.00 11.29           C
ATOM   4083  O   LEU A 549      25.265  -7.019 -31.426  1.00 11.96           O
ATOM   4084  CB  LEU A 549      26.929  -4.547 -31.582  1.00 12.95           C
ATOM   4085  CG  LEU A 549      27.497  -3.280 -32.243  1.00 15.40           C
ATOM   4086  CD1 LEU A 549      26.352  -2.533 -32.981  1.00 15.80           C
ATOM   4087  CD2 LEU A 549      28.149  -2.315 -31.279  1.00 18.82           C
ATOM   4088  N   GLN A 550      27.326  -7.883 -31.296  1.00 12.61           N
ATOM   4089  CA  GLN A 550      26.989  -9.005 -30.451  1.00 12.75           C
ATOM   4090  C   GLN A 550      27.776  -8.893 -29.144  1.00 15.02           C
ATOM   4091  O   GLN A 550      28.951  -8.495 -29.150  1.00 18.87           O
ATOM   4092  CB  GLN A 550      27.353 -10.305 -31.179  1.00 19.48           C
ATOM   4093  CG  GLN A 550      26.534 -11.482 -30.723  1.00 23.33           C
ATOM   4094  CD  GLN A 550      26.746 -12.641 -31.680  1.00 21.92           C
ATOM   4095  OE1 GLN A 550      27.799 -13.218 -31.522  1.00 24.69           O
ATOM   4096  NE2 GLN A 550      25.816 -12.910 -32.547  1.00 15.60           N
ATOM   4097  N   TRP A 551      27.174  -9.267 -28.016  1.00 14.45           N
ATOM   4098  CA  TRP A 551      27.913  -9.177 -26.782  1.00 14.08           C
ATOM   4099  C   TRP A 551      27.286 -10.182 -25.825  1.00 11.93           C
ATOM   4100  O   TRP A 551      26.092 -10.504 -25.988  1.00 13.09           O
ATOM   4101  CB  TRP A 551      27.842  -7.756 -26.227  1.00 19.21           C
ATOM   4102  CG  TRP A 551      26.420  -7.186 -26.150  1.00 24.25           C
ATOM   4103  CD1 TRP A 551      25.474  -6.830 -27.071  1.00 24.31           C
ATOM   4104  CD2 TRP A 551      25.740  -6.889 -24.924  1.00 18.31           C
ATOM   4105  NE1 TRP A 551      24.311  -6.345 -26.470  1.00 19.25           N
ATOM   4106  CE2 TRP A 551      24.416  -6.357 -25.167  1.00 18.25           C
ATOM   4107  CE3 TRP A 551      26.181  -7.024 -23.565  1.00 19.00           C
ATOM   4108  CZ2 TRP A 551      23.529  -5.971 -24.168  1.00 13.55           C
ATOM   4109  CZ3 TRP A 551      25.289  -6.641 -22.619  1.00 17.42           C
ATOM   4110  CH2 TRP A 551      24.035  -6.136 -22.892  1.00 16.59           C
ATOM   4111  N   THR A 552      28.063 -10.647 -24.869  1.00 14.54           N
ATOM   4112  CA  THR A 552      27.507 -11.519 -23.838  1.00 14.54           C
ATOM   4113  C   THR A 552      27.520 -10.772 -22.518  1.00 13.87           C
ATOM   4114  O   THR A 552      28.582 -10.306 -22.092  1.00 17.65           O
ATOM   4115  CB  THR A 552      28.335 -12.822 -23.741  1.00 17.89           C
ATOM   4116  OG1 THR A 552      28.177 -13.531 -24.979  1.00 20.79           O
ATOM   4117  CG2 THR A 552      27.797 -13.710 -22.632  1.00 17.20           C
ATOM   4118  N   ALA A 553      26.347 -10.602 -21.916  1.00 11.00           N
ATOM   4119  CA  ALA A 553      26.260  -9.760 -20.722  1.00 10.46           C
ATOM   4120  C   ALA A 553      27.024 -10.377 -19.559  1.00 11.58           C
ATOM   4121  O   ALA A 553      27.075 -11.593 -19.337  1.00 13.39           O
ATOM   4122  CB  ALA A 553      24.781  -9.593 -20.413  1.00 13.28           C
ATOM   4123  N   SER A 554      27.655  -9.460 -18.795  1.00 12.19           N
ATOM   4124  CA  SER A 554      28.455  -9.896 -17.654  1.00 12.72           C
ATOM   4125  C   SER A 554      28.609  -8.711 -16.746  1.00 13.24           C
ATOM   4126  O   SER A 554      28.116  -7.638 -17.054  1.00 13.27           O
ATOM   4127  CB  SER A 554      29.838 -10.417 -18.068  1.00 14.12           C
ATOM   4128  OG  SER A 554      30.674  -9.315 -18.445  1.00 14.35           O
ATOM   4129  N   SER A 555      29.335  -8.884 -15.642  1.00 14.80           N
ATOM   4130  CA  SER A 555      29.528  -7.729 -14.753  1.00 15.30           C
ATOM   4131  C   SER A 555      30.473  -6.712 -15.340  1.00 13.60           C
ATOM   4132  O   SER A 555      30.639  -5.629 -14.763  1.00 16.86           O
ATOM   4133  CB  SER A 555      30.059  -8.242 -13.414  1.00 20.12           C
ATOM   4134  OG  SER A 555      31.261  -8.921 -13.705  1.00 25.94           O
ATOM   4135  N   ALA A 556      31.111  -7.044 -16.468  1.00 12.81           N
ATOM   4136  CA  ALA A 556      31.994  -6.093 -17.132  1.00 13.40           C
ATOM   4137  C   ALA A 556      31.264  -5.321 -18.222  1.00 13.33           C
ATOM   4138  O   ALA A 556      30.867  -5.896 -19.238  1.00 12.43           O
ATOM   4139  CB  ALA A 556      33.176  -6.829 -17.739  1.00 17.05           C
ATOM   4140  N   ARG A 557      31.075  -4.021 -18.051  1.00 12.06           N
ATOM   4141  CA  ARG A 557      30.354  -3.250 -19.035  1.00 10.66           C
ATOM   4142  C   ARG A 557      31.106  -3.190 -20.363  1.00 11.04           C
ATOM   4143  O   ARG A 557      32.344  -3.111 -20.403  1.00 13.26           O
ATOM   4144  CB  ARG A 557      30.195  -1.811 -18.461  1.00 12.43           C
ATOM   4145  CG  ARG A 557      29.471  -0.900 -19.425  1.00 11.63           C
ATOM   4146  CD  ARG A 557      29.007   0.410 -18.788  1.00 11.81           C
ATOM   4147  NE  ARG A 557      30.205   1.282 -18.632  1.00 11.08           N
ATOM   4148  CZ  ARG A 557      30.122   2.436 -17.964  1.00 10.91           C
ATOM   4149  NH1 ARG A 557      28.976   2.847 -17.392  1.00 12.08           N
ATOM   4150  NH2 ARG A 557      31.174   3.214 -17.832  1.00 12.42           N
ATOM   4151  N   GLN A 558      30.390  -3.231 -21.477  1.00 10.76           N
ATOM   4152  CA  GLN A 558      30.954  -2.974 -22.777  1.00 10.28           C
ATOM   4153  C   GLN A 558      30.441  -1.600 -23.259  1.00  9.45           C
ATOM   4154  O   GLN A 558      29.272  -1.266 -23.015  1.00  9.89           O
ATOM   4155  CB  GLN A 558      30.520  -4.027 -23.808  1.00 10.40           C
ATOM   4156  CG  GLN A 558      30.579  -5.455 -23.301  1.00 12.14           C
ATOM   4157  CD  GLN A 558      31.990  -5.916 -23.003  1.00 12.17           C
ATOM   4158  OE1 GLN A 558      32.780  -6.041 -23.978  1.00 14.33           O
ATOM   4159  NE2 GLN A 558      32.307  -6.228 -21.733  1.00 13.56           N
ATOM   4160  N   VAL A 559      31.283  -0.840 -23.935  1.00 10.08           N
ATOM   4161  CA  VAL A 559      30.834   0.461 -24.425  1.00  9.91           C
ATOM   4162  C   VAL A 559      31.400   0.592 -25.831  1.00 10.33           C
ATOM   4163  O   VAL A 559      32.598   0.393 -26.035  1.00 11.93           O
ATOM   4164  CB  VAL A 559      31.311   1.642 -23.558  1.00 10.02           C
ATOM   4165  CG1 VAL A 559      30.807   2.995 -24.110  1.00 11.92           C
ATOM   4166  CG2 VAL A 559      30.872   1.498 -22.109  1.00 11.40           C
ATOM   4167  N   VAL A 560      30.554   0.959 -26.775  1.00  9.90           N
ATOM   4168  CA  VAL A 560      30.943   1.192 -28.154  1.00 10.54           C
ATOM   4169  C   VAL A 560      30.382   2.538 -28.618  1.00 10.33           C
ATOM   4170  O   VAL A 560      29.239   2.891 -28.304  1.00 12.25           O
ATOM   4171  CB  VAL A 560      30.438   0.063 -29.095  1.00 12.56           C
ATOM   4172  CG1 VAL A 560      30.751   0.401 -30.564  1.00 16.53           C
ATOM   4173  CG2 VAL A 560      31.043  -1.267 -28.678  1.00 14.44           C
ATOM   4174  N   GLN A 561      31.197   3.273 -29.358  1.00 11.61           N
ATOM   4175  CA  GLN A 561      30.786   4.534 -29.958  1.00 11.13           C
ATOM   4176  C   GLN A 561      30.636   4.361 -31.475  1.00 11.67           C
ATOM   4177  O   GLN A 561      31.548   3.857 -32.143  1.00 13.87           O
ATOM   4178  CB  GLN A 561      31.825   5.617 -29.682  1.00 13.64           C
ATOM   4179  CG  GLN A 561      31.385   6.917 -30.362  1.00 16.75           C
ATOM   4180  CD  GLN A 561      32.305   8.060 -30.019  1.00 34.21           C
ATOM   4181  OE1 GLN A 561      33.328   7.797 -29.387  1.00 39.40           O
ATOM   4182  NE2 GLN A 561      31.966   9.286 -30.427  1.00 44.43           N
ATOM   4183  N   LEU A 562      29.479   4.727 -32.003  1.00 12.68           N
ATOM   4184  CA  LEU A 562      29.176   4.721 -33.425  1.00 13.31           C
ATOM   4185  C   LEU A 562      28.822   6.133 -33.856  1.00 13.52           C
ATOM   4186  O   LEU A 562      27.703   6.611 -33.674  1.00 14.05           O
ATOM   4187  CB  LEU A 562      28.036   3.764 -33.762  1.00 13.98           C
ATOM   4188  CG  LEU A 562      28.078   2.335 -33.221  1.00 12.68           C
ATOM   4189  CD1 LEU A 562      26.794   1.600 -33.580  1.00 15.66           C
ATOM   4190  CD2 LEU A 562      29.299   1.600 -33.744  1.00 15.05           C
ATOM   4191  N   GLY A 563      29.738   6.866 -34.449  1.00 15.81           N
ATOM   4192  CA  GLY A 563      29.437   8.270 -34.715  1.00 16.73           C
ATOM   4193  C   GLY A 563      29.242   8.968 -33.381  1.00 14.55           C
ATOM   4194  O   GLY A 563      30.068   8.902 -32.475  1.00 18.12           O
ATOM   4195  N   SER A 564      28.094   9.656 -33.253  1.00 13.24           N
ATOM   4196  CA  SER A 564      27.774  10.341 -32.017  1.00 13.18           C
ATOM   4197  C   SER A 564      26.847   9.513 -31.114  1.00 14.11           C
ATOM   4198  O   SER A 564      26.417  10.035 -30.081  1.00 14.66           O
ATOM   4199  CB  SER A 564      27.151  11.721 -32.254  1.00 14.21           C
ATOM   4200  OG  SER A 564      25.883  11.640 -32.865  1.00 16.66           O
ATOM   4201  N   LEU A 565      26.597   8.276 -31.465  1.00 11.63           N
ATOM   4202  CA  LEU A 565      25.827   7.342 -30.616  1.00 11.08           C
ATOM   4203  C   LEU A 565      26.785   6.540 -29.742  1.00 11.26           C
ATOM   4204  O   LEU A 565      27.749   5.969 -30.228  1.00 12.42           O
ATOM   4205  CB  LEU A 565      25.030   6.407 -31.536  1.00 11.63           C
ATOM   4206  CG  LEU A 565      24.233   5.310 -30.787  1.00 10.44           C
ATOM   4207  CD1 LEU A 565      23.167   5.904 -29.881  1.00 11.55           C
ATOM   4208  CD2 LEU A 565      23.641   4.312 -31.747  1.00 11.66           C
ATOM   4209  N   VAL A 566      26.551   6.519 -28.442  1.00 10.53           N
ATOM   4210  CA  VAL A 566      27.352   5.726 -27.503  1.00 10.41           C
ATOM   4211  C   VAL A 566      26.420   4.727 -26.838  1.00  9.39           C
ATOM   4212  O   VAL A 566      25.402   5.128 -26.285  1.00 10.31           O
ATOM   4213  CB  VAL A 566      28.015   6.612 -26.460  1.00 12.25           C
ATOM   4214  CG1 VAL A 566      28.820   5.694 -25.554  1.00 13.59           C
ATOM   4215  CG2 VAL A 566      28.841   7.696 -27.153  1.00 12.56           C
ATOM   4216  N   ILE A 567      26.771   3.445 -26.976  1.00  9.64           N
ATOM   4217  CA AILE A 567      25.945   2.391 -26.390  0.50  8.76           C
ATOM   4218  CA BILE A 567      25.998   2.336 -26.439  0.50  9.13           C
ATOM   4219  C   ILE A 567      26.693   1.769 -25.206  1.00  9.23           C
ATOM   4220  O   ILE A 567      27.840   1.342 -25.384  1.00  9.45           O
ATOM   4221  CB AILE A 567      25.525   1.318 -27.410  0.50  6.91           C
ATOM   4222  CB BILE A 567      25.797   1.213 -27.478  0.50 15.79           C
ATOM   4223  CG1AILE A 567      25.058   1.940 -28.726  0.50  7.82           C
ATOM   4224  CG1BILE A 567      25.539   1.815 -28.865  0.50 17.76           C
ATOM   4225  CG2AILE A 567      24.449   0.443 -26.779  0.50  9.24           C
ATOM   4226  CG2BILE A 567      24.661   0.307 -27.037  0.50 12.62           C
ATOM   4227  CD1AILE A 567      26.036   1.833 -29.892  0.50  8.26           C
ATOM   4228  CD1BILE A 567      24.358   2.763 -28.716  0.50 20.69           C
ATOM   4229  N   TYR A 568      26.004   1.767 -24.071  1.00  9.09           N
ATOM   4230  CA  TYR A 568      26.499   1.130 -22.848  1.00  8.73           C
ATOM   4231  C   TYR A 568      25.777  -0.177 -22.710  1.00  8.85           C
ATOM   4232  O   TYR A 568      24.526  -0.192 -22.670  1.00 10.66           O
ATOM   4233  CB  TYR A 568      26.214   2.027 -21.651  1.00  9.44           C
ATOM   4234  CG  TYR A 568      26.918   3.359 -21.672  1.00 10.10           C
ATOM   4235  CD1 TYR A 568      26.484   4.388 -22.514  1.00 12.53           C
ATOM   4236  CD2 TYR A 568      28.010   3.645 -20.867  1.00 12.82           C
ATOM   4237  CE1 TYR A 568      27.108   5.615 -22.551  1.00 12.83           C
ATOM   4238  CE2 TYR A 568      28.651   4.887 -20.902  1.00 12.41           C
ATOM   4239  CZ  TYR A 568      28.206   5.873 -21.754  1.00 12.43           C
ATOM   4240  OH  TYR A 568      28.812   7.119 -21.778  1.00 14.04           O
ATOM   4241  N   MET A 569      26.515  -1.290 -22.661  1.00  9.51           N
ATOM   4242  CA  MET A 569      25.958  -2.643 -22.645  1.00  8.68           C
ATOM   4243  C   MET A 569      26.263  -3.259 -21.290  1.00  9.14           C
ATOM   4244  O   MET A 569      27.457  -3.516 -21.033  1.00 10.51           O
ATOM   4245  CB  MET A 569      26.582  -3.441 -23.770  1.00  9.65           C
ATOM   4246  CG  MET A 569      26.069  -3.008 -25.163  1.00 12.45           C
ATOM   4247  SD  MET A 569      27.221  -3.547 -26.461  1.00 13.12           S
ATOM   4248  CE  MET A 569      28.286  -2.118 -26.480  1.00 12.77           C
ATOM   4249  N   VAL A 570      25.270  -3.502 -20.461  1.00  9.07           N
ATOM   4250  CA  VAL A 570      25.502  -3.954 -19.106  1.00  8.89           C
ATOM   4251  C   VAL A 570      24.690  -5.213 -18.791  1.00  8.71           C
ATOM   4252  O   VAL A 570      23.775  -5.578 -19.536  1.00 10.14           O
ATOM   4253  CB  VAL A 570      25.140  -2.847 -18.085  1.00  9.57           C
ATOM   4254  CG1 VAL A 570      26.050  -1.636 -18.298  1.00 12.45           C
ATOM   4255  CG2 VAL A 570      23.669  -2.448 -18.168  1.00 11.01           C
ATOM   4256  N   ASP A 571      25.028  -5.860 -17.658  1.00  9.35           N
ATOM   4257  CA  ASP A 571      24.127  -6.934 -17.233  1.00  9.65           C
ATOM   4258  C   ASP A 571      23.025  -6.331 -16.384  1.00  8.91           C
ATOM   4259  O   ASP A 571      23.019  -5.174 -15.913  1.00 10.40           O
ATOM   4260  CB  ASP A 571      24.888  -8.039 -16.535  1.00 10.88           C
ATOM   4261  CG  ASP A 571      25.442  -7.664 -15.183  1.00 14.27           C
ATOM   4262  OD1 ASP A 571      25.570  -6.457 -14.867  1.00 18.66           O
ATOM   4263  OD2 ASP A 571      25.814  -8.625 -14.470  1.00 23.64           O
ATOM   4264  N   ARG A 572      21.994  -7.158 -16.142  1.00  9.55           N
ATOM   4265  CA  ARG A 572      20.818  -6.700 -15.393  1.00  9.22           C
ATOM   4266  C   ARG A 572      21.181  -6.183 -14.028  1.00  8.64           C
ATOM   4267  O   ARG A 572      20.676  -5.158 -13.582  1.00  9.50           O
ATOM   4268  CB  ARG A 572      19.861  -7.900 -15.206  1.00 11.28           C
ATOM   4269  CG  ARG A 572      18.614  -7.466 -14.471  1.00 12.23           C
ATOM   4270  CD  ARG A 572      17.806  -8.703 -14.017  1.00 17.55           C
ATOM   4271  NE  ARG A 572      17.200  -9.415 -15.144  1.00 17.20           N
ATOM   4272  CZ  ARG A 572      17.464 -10.587 -15.673  1.00 17.90           C
ATOM   4273  NH1 ARG A 572      18.426 -11.430 -15.217  1.00 29.90           N
ATOM   4274  NH2 ARG A 572      16.723 -10.949 -16.705  1.00 18.71           N
ATOM   4275  N   ASN A 573      22.054  -6.906 -13.311  1.00  9.94           N
ATOM   4276  CA  ASN A 573      22.359  -6.481 -11.952  1.00  9.70           C
ATOM   4277  C   ASN A 573      23.125  -5.163 -11.954  1.00  9.75           C
ATOM   4278  O   ASN A 573      22.957  -4.427 -10.980  1.00 11.82           O
ATOM   4279  CB  ASN A 573      23.135  -7.579 -11.217  1.00 11.08           C
ATOM   4280  CG  ASN A 573      22.210  -8.738 -10.941  1.00 10.60           C
ATOM   4281  OD1 ASN A 573      21.959  -9.588 -11.797  1.00 15.27           O
ATOM   4282  ND2 ASN A 573      21.704  -8.822  -9.713  1.00 11.26           N
ATOM   4283  N   SER A 574      23.891  -4.859 -12.991  1.00  9.65           N
ATOM   4284  CA  SER A 574      24.465  -3.502 -13.075  1.00  9.67           C
ATOM   4285  C   SER A 574      23.380  -2.491 -13.412  1.00  9.07           C
ATOM   4286  O   SER A 574      23.372  -1.379 -12.841  1.00  9.99           O
ATOM   4287  CB  SER A 574      25.520  -3.482 -14.172  1.00 10.03           C
ATOM   4288  OG  SER A 574      26.601  -4.274 -13.769  1.00 14.06           O
ATOM   4289  N   ALA A 575      22.463  -2.829 -14.332  1.00  8.87           N
ATOM   4290  CA  ALA A 575      21.399  -1.884 -14.697  1.00  8.66           C
ATOM   4291  C   ALA A 575      20.534  -1.485 -13.508  1.00  7.56           C
ATOM   4292  O   ALA A 575      20.018  -0.385 -13.402  1.00  8.74           O
ATOM   4293  CB  ALA A 575      20.476  -2.519 -15.747  1.00 10.83           C
ATOM   4294  N   TYR A 576      20.393  -2.386 -12.535  1.00  7.88           N
ATOM   4295  CA  TYR A 576      19.635  -2.082 -11.320  1.00  7.89           C
ATOM   4296  C   TYR A 576      20.179  -0.836 -10.624  1.00  7.71           C
ATOM   4297  O   TYR A 576      19.435  -0.193  -9.885  1.00  9.13           O
ATOM   4298  CB  TYR A 576      19.830  -3.224 -10.337  1.00  8.84           C
ATOM   4299  CG  TYR A 576      18.982  -4.461 -10.546  1.00  7.97           C
ATOM   4300  CD1 TYR A 576      17.893  -4.539 -11.401  1.00  8.24           C
ATOM   4301  CD2 TYR A 576      19.323  -5.598  -9.773  1.00  8.27           C
ATOM   4302  CE1 TYR A 576      17.158  -5.735 -11.511  1.00  8.54           C
ATOM   4303  CE2 TYR A 576      18.573  -6.771  -9.857  1.00  9.06           C
ATOM   4304  CZ  TYR A 576      17.495  -6.834 -10.735  1.00  8.53           C
ATOM   4305  OH  TYR A 576      16.753  -7.988 -10.815  1.00  8.93           O
ATOM   4306  N   ASN A 577      21.452  -0.505 -10.829  1.00  7.56           N
ATOM   4307  CA  ASN A 577      22.027   0.657 -10.145  1.00  8.34           C
ATOM   4308  C   ASN A 577      22.065   1.920 -10.979  1.00  7.75           C
ATOM   4309  O   ASN A 577      22.678   2.900 -10.562  1.00  9.13           O
ATOM   4310  CB  ASN A 577      23.490   0.309  -9.710  1.00 10.91           C
ATOM   4311  CG  ASN A 577      23.464  -0.868  -8.739  1.00 12.73           C
ATOM   4312  OD1 ASN A 577      22.835  -0.921  -7.685  1.00 15.16           O
ATOM   4313  ND2 ASN A 577      24.241  -1.866  -9.151  1.00 20.99           N
ATOM   4314  N   TYR A 578      21.412   1.935 -12.126  1.00  7.90           N
ATOM   4315  CA  TYR A 578      21.317   3.150 -12.939  1.00  7.53           C
ATOM   4316  C   TYR A 578      20.007   3.901 -12.647  1.00  6.66           C
ATOM   4317  O   TYR A 578      18.999   3.290 -12.231  1.00  7.47           O
ATOM   4318  CB  TYR A 578      21.314   2.789 -14.458  1.00  8.53           C
ATOM   4319  CG  TYR A 578      22.674   2.473 -15.036  1.00  8.35           C
ATOM   4320  CD1 TYR A 578      23.411   1.343 -14.598  1.00  9.96           C
ATOM   4321  CD2 TYR A 578      23.256   3.233 -16.042  1.00  9.81           C
ATOM   4322  CE1 TYR A 578      24.658   1.059 -15.160  1.00 10.34           C
ATOM   4323  CE2 TYR A 578      24.511   2.958 -16.607  1.00 10.37           C
ATOM   4324  CZ  TYR A 578      25.186   1.855 -16.141  1.00 10.11           C
ATOM   4325  OH  TYR A 578      26.448   1.567 -16.680  1.00 11.15           O
ATOM   4326  N   TRP A 579      20.045   5.211 -12.901  1.00  6.81           N
ATOM   4327  CA  TRP A 579      18.957   6.096 -12.545  1.00  6.70           C
ATOM   4328  C   TRP A 579      18.810   7.111 -13.648  1.00  6.32           C
ATOM   4329  O   TRP A 579      19.802   7.468 -14.304  1.00  7.61           O
ATOM   4330  CB  TRP A 579      19.282   6.834 -11.217  1.00  7.62           C
ATOM   4331  CG  TRP A 579      19.549   5.896 -10.087  1.00  6.97           C
ATOM   4332  CD1 TRP A 579      20.785   5.431  -9.721  1.00  7.46           C
ATOM   4333  CD2 TRP A 579      18.620   5.297  -9.192  1.00  6.92           C
ATOM   4334  NE1 TRP A 579      20.676   4.577  -8.629  1.00  7.36           N
ATOM   4335  CE2 TRP A 579      19.344   4.474  -8.301  1.00  7.30           C
ATOM   4336  CE3 TRP A 579      17.209   5.368  -9.071  1.00  7.24           C
ATOM   4337  CZ2 TRP A 579      18.750   3.726  -7.278  1.00  7.67           C
ATOM   4338  CZ3 TRP A 579      16.642   4.617  -8.049  1.00  6.63           C
ATOM   4339  CH2 TRP A 579      17.369   3.820  -7.174  1.00  7.58           C
ATOM   4340  N   VAL A 580      17.585   7.616 -13.831  1.00  7.04           N
ATOM   4341  CA  VAL A 580      17.356   8.605 -14.874  1.00  7.46           C
ATOM   4342  C   VAL A 580      16.526   9.754 -14.332  1.00  7.01           C
ATOM   4343  O   VAL A 580      15.349   9.961 -14.698  1.00  8.31           O
ATOM   4344  CB  VAL A 580      16.670   7.981 -16.104  1.00  7.32           C
ATOM   4345  CG1 VAL A 580      16.754   8.936 -17.290  1.00 10.07           C
ATOM   4346  CG2 VAL A 580      17.273   6.628 -16.493  1.00 10.20           C
ATOM   4347  N   PRO A 581      17.104  10.573 -13.454  1.00  7.01           N
ATOM   4348  CA  PRO A 581      16.373  11.760 -12.962  1.00  7.82           C
ATOM   4349  C   PRO A 581      16.169  12.748 -14.108  1.00  7.85           C
ATOM   4350  O   PRO A 581      16.998  12.898 -15.001  1.00  9.08           O
ATOM   4351  CB  PRO A 581      17.362  12.329 -11.887  1.00  8.79           C
ATOM   4352  CG  PRO A 581      18.703  11.927 -12.466  1.00  8.19           C
ATOM   4353  CD  PRO A 581      18.475  10.499 -12.939  1.00  7.75           C
ATOM   4354  N   THR A 582      15.009  13.412 -14.049  1.00  8.34           N
ATOM   4355  CA  THR A 582      14.641  14.351 -15.116  1.00  8.31           C
ATOM   4356  C   THR A 582      15.143  15.753 -14.774  1.00  8.48           C
ATOM   4357  O   THR A 582      15.199  16.162 -13.597  1.00 11.08           O
ATOM   4358  CB  THR A 582      13.122  14.360 -15.315  1.00  9.61           C
ATOM   4359  OG1 THR A 582      12.482  14.741 -14.072  1.00 10.86           O
ATOM   4360  CG2 THR A 582      12.617  12.984 -15.721  1.00 11.85           C
ATOM   4361  N   LEU A 583      15.518  16.512 -15.773  1.00  9.24           N
ATOM   4362  CA  LEU A 583      15.915  17.902 -15.562  1.00  9.64           C
ATOM   4363  C   LEU A 583      14.705  18.811 -15.425  1.00 10.42           C
ATOM   4364  O   LEU A 583      13.765  18.777 -16.241  1.00 10.77           O
ATOM   4365  CB  LEU A 583      16.727  18.366 -16.793  1.00 10.35           C
ATOM   4366  CG  LEU A 583      18.152  17.833 -16.827  1.00 11.93           C
ATOM   4367  CD1 LEU A 583      18.816  18.129 -18.161  1.00 14.75           C
ATOM   4368  CD2 LEU A 583      19.005  18.500 -15.726  1.00 16.13           C
ATOM   4369  N   PRO A 584      14.637  19.592 -14.351  1.00 10.29           N
ATOM   4370  CA  PRO A 584      13.447  20.433 -14.138  1.00 11.27           C
ATOM   4371  C   PRO A 584      13.219  21.425 -15.275  1.00 10.70           C
ATOM   4372  O   PRO A 584      14.187  21.868 -15.938  1.00 13.65           O
ATOM   4373  CB  PRO A 584      13.795  21.239 -12.861  1.00 14.35           C
ATOM   4374  CG  PRO A 584      14.867  20.422 -12.193  1.00 17.06           C
ATOM   4375  CD  PRO A 584      15.598  19.670 -13.237  1.00 12.74           C
ATOM   4376  N   GLY A 585      11.969  21.767 -15.451  1.00 11.79           N
ATOM   4377  CA  GLY A 585      11.537  22.898 -16.276  1.00 15.56           C
ATOM   4378  C   GLY A 585      11.517  24.157 -15.397  1.00 14.64           C
ATOM   4379  O   GLY A 585      12.324  24.432 -14.529  1.00 18.27           O
ATOM   4380  N   SER A 586      10.513  25.014 -15.662  1.00 18.02           N
ATOM   4381  CA  SER A 586      10.377  26.264 -14.906  1.00 20.28           C
ATOM   4382  C   SER A 586       8.931  26.405 -14.420  1.00 19.01           C
ATOM   4383  O   SER A 586       7.989  25.762 -14.886  1.00 20.43           O
ATOM   4384  CB  SER A 586      10.775  27.540 -15.642  1.00 27.76           C
ATOM   4385  OG  SER A 586      11.107  27.276 -16.969  1.00 50.56           O
ATOM   4386  N   GLY A 587       8.758  27.278 -13.441  1.00 20.55           N
ATOM   4387  CA  GLY A 587       7.444  27.567 -12.896  1.00 20.23           C
ATOM   4388  C   GLY A 587       7.005  26.483 -11.909  1.00 18.17           C
ATOM   4389  O   GLY A 587       7.702  25.570 -11.484  1.00 16.02           O
ATOM   4390  N   LYS A 588       5.741  26.618 -11.505  1.00 17.80           N
ATOM   4391  CA  LYS A 588       5.096  25.744 -10.585  1.00 17.24           C
ATOM   4392  C   LYS A 588       5.240  24.291 -11.040  1.00 15.03           C
ATOM   4393  O   LYS A 588       5.354  23.415 -10.156  1.00 16.36           O
ATOM   4394  CB  LYS A 588       3.580  26.031 -10.424  1.00 20.66           C
ATOM   4395  CG  LYS A 588       2.933  25.102  -9.376  1.00 22.47           C
ATOM   4396  CD  LYS A 588       1.484  25.362  -9.069  1.00 20.51           C
ATOM   4397  CE  LYS A 588       0.927  24.268  -8.148  1.00 22.73           C
ATOM   4398  NZ  LYS A 588      -0.482  24.507  -7.809  1.00 32.32           N
ATOM   4399  N   GLN A 589       5.180  24.020 -12.330  1.00 14.03           N
ATOM   4400  CA  GLN A 589       5.214  22.633 -12.770  1.00 11.74           C
ATOM   4401  C   GLN A 589       6.628  22.210 -13.136  1.00 12.75           C
ATOM   4402  O   GLN A 589       6.808  21.236 -13.889  1.00 11.15           O
ATOM   4403  CB  GLN A 589       4.274  22.410 -13.972  1.00 13.12           C
ATOM   4404  CG  GLN A 589       2.898  23.051 -13.813  1.00 13.88           C
ATOM   4405  CD  GLN A 589       2.159  22.533 -12.595  1.00 14.30           C
ATOM   4406  OE1 GLN A 589       2.298  21.382 -12.186  1.00 18.07           O
ATOM   4407  NE2 GLN A 589       1.327  23.340 -11.975  1.00 16.42           N
ATOM   4408  N   SER A 590       7.651  22.865 -12.613  1.00 11.81           N
ATOM   4409  CA  SER A 590       9.023  22.601 -13.053  1.00 11.68           C
ATOM   4410  C   SER A 590       9.414  21.128 -12.872  1.00 10.02           C
ATOM   4411  O   SER A 590      10.184  20.590 -13.704  1.00 10.41           O
ATOM   4412  CB  SER A 590      10.020  23.471 -12.274  1.00 14.01           C
ATOM   4413  OG  SER A 590       9.931  23.236 -10.902  1.00 15.86           O
ATOM   4414  N   ALA A 591       8.940  20.446 -11.847  1.00  9.71           N
ATOM   4415  CA  ALA A 591       9.376  19.097 -11.585  1.00  9.02           C
ATOM   4416  C   ALA A 591       8.853  18.112 -12.643  1.00  8.23           C
ATOM   4417  O   ALA A 591       9.370  16.977 -12.708  1.00  9.78           O
ATOM   4418  CB  ALA A 591       8.919  18.600 -10.235  1.00 11.12           C
ATOM   4419  N   TYR A 592       7.874  18.507 -13.440  1.00  9.41           N
ATOM   4420  CA  TYR A 592       7.374  17.594 -14.487  1.00  9.11           C
ATOM   4421  C   TYR A 592       8.284  17.668 -15.694  1.00  9.15           C
ATOM   4422  O   TYR A 592       8.024  16.928 -16.677  1.00 11.62           O
ATOM   4423  CB  TYR A 592       5.921  17.964 -14.853  1.00  9.05           C
ATOM   4424  CG  TYR A 592       4.969  17.772 -13.695  1.00  8.98           C
ATOM   4425  CD1 TYR A 592       4.699  18.777 -12.759  1.00  9.61           C
ATOM   4426  CD2 TYR A 592       4.319  16.524 -13.549  1.00  8.74           C
ATOM   4427  CE1 TYR A 592       3.830  18.545 -11.717  1.00  9.44           C
ATOM   4428  CE2 TYR A 592       3.436  16.281 -12.504  1.00  7.88           C
ATOM   4429  CZ  TYR A 592       3.199  17.311 -11.578  1.00  8.00           C
ATOM   4430  OH  TYR A 592       2.321  17.106 -10.548  1.00  8.35           O
ATOM   4431  N   GLY A 593       9.377  18.457 -15.654  1.00  9.46           N
ATOM   4432  CA  GLY A 593      10.375  18.366 -16.684  1.00 10.79           C
ATOM   4433  C   GLY A 593       9.919  18.857 -18.036  1.00 10.47           C
ATOM   4434  O   GLY A 593       8.952  19.622 -18.164  1.00 12.27           O
ATOM   4435  N   SER A 594      10.627  18.402 -19.076  1.00 10.12           N
ATOM   4436  CA  SER A 594      10.362  18.961 -20.412  1.00 10.46           C
ATOM   4437  C   SER A 594       9.169  18.297 -21.094  1.00 11.30           C
ATOM   4438  O   SER A 594       8.569  18.907 -21.990  1.00 13.71           O
ATOM   4439  CB  SER A 594      11.577  18.857 -21.305  1.00 10.32           C
ATOM   4440  OG  SER A 594      11.897  17.466 -21.478  1.00 10.68           O
ATOM   4441  N   SER A 595       8.852  17.097 -20.670  1.00 10.61           N
ATOM   4442  CA  SER A 595       7.771  16.294 -21.292  1.00 10.99           C
ATOM   4443  C   SER A 595       7.591  15.068 -20.402  1.00 10.50           C
ATOM   4444  O   SER A 595       8.464  14.798 -19.558  1.00 11.59           O
ATOM   4445  CB  SER A 595       8.098  15.907 -22.740  1.00 12.16           C
ATOM   4446  OG  SER A 595       9.314  15.191 -22.810  1.00 13.76           O
ATOM   4447  N   LEU A 596       6.523  14.292 -20.572  1.00 11.07           N
ATOM   4448  CA  LEU A 596       6.377  13.054 -19.811  1.00 10.71           C
ATOM   4449  C   LEU A 596       7.129  11.889 -20.448  1.00  9.31           C
ATOM   4450  O   LEU A 596       7.721  11.084 -19.703  1.00 10.31           O
ATOM   4451  CB  LEU A 596       4.881  12.631 -19.741  1.00 12.42           C
ATOM   4452  CG  LEU A 596       4.029  13.550 -18.853  1.00 16.81           C
ATOM   4453  CD1 LEU A 596       2.556  13.338 -19.071  1.00 21.06           C
ATOM   4454  CD2 LEU A 596       4.438  13.289 -17.418  1.00 37.49           C
ATOM   4455  N   MET A 597       7.134  11.813 -21.790  1.00  8.84           N
ATOM   4456  CA  MET A 597       7.844  10.758 -22.497  1.00  8.96           C
ATOM   4457  C   MET A 597       9.140  11.351 -23.052  1.00  8.47           C
ATOM   4458  O   MET A 597       9.156  12.515 -23.497  1.00 10.02           O
ATOM   4459  CB  MET A 597       7.022  10.219 -23.665  1.00 10.49           C
ATOM   4460  CG  MET A 597       5.657   9.685 -23.260  1.00 10.25           C
ATOM   4461  SD  MET A 597       5.676   8.231 -22.207  1.00 12.13           S
ATOM   4462  CE  MET A 597       6.159   7.023 -23.477  1.00 16.46           C
ATOM   4463  N   ASN A 598      10.223  10.585 -23.046  1.00  9.06           N
ATOM   4464  CA  ASN A 598      11.523  11.137 -23.528  1.00  8.37           C
ATOM   4465  C   ASN A 598      11.886  12.477 -22.890  1.00  9.07           C
ATOM   4466  O   ASN A 598      12.338  13.414 -23.591  1.00 10.01           O
ATOM   4467  CB  ASN A 598      11.555  11.263 -25.049  1.00  9.08           C
ATOM   4468  CG  ASN A 598      11.339   9.878 -25.658  1.00 10.57           C
ATOM   4469  OD1 ASN A 598      10.329   9.696 -26.338  1.00 23.80           O
ATOM   4470  ND2 ASN A 598      12.220   8.930 -25.458  1.00 10.52           N
ATOM   4471  N   PRO A 599      11.780  12.618 -21.581  1.00  8.36           N
ATOM   4472  CA  PRO A 599      12.107  13.924 -20.985  1.00  8.81           C
ATOM   4473  C   PRO A 599      13.601  14.198 -21.011  1.00  8.58           C
ATOM   4474  O   PRO A 599      14.464  13.289 -21.035  1.00  9.68           O
ATOM   4475  CB  PRO A 599      11.732  13.723 -19.512  1.00  9.55           C
ATOM   4476  CG  PRO A 599      11.976  12.236 -19.293  1.00 10.32           C
ATOM   4477  CD  PRO A 599      11.431  11.634 -20.551  1.00  9.60           C
ATOM   4478  N   ASP A 600      13.979  15.466 -20.943  1.00  8.52           N
ATOM   4479  CA  ASP A 600      15.382  15.814 -20.717  1.00  9.02           C
ATOM   4480  C   ASP A 600      15.799  15.208 -19.387  1.00  8.95           C
ATOM   4481  O   ASP A 600      15.031  15.221 -18.403  1.00  9.66           O
ATOM   4482  CB  ASP A 600      15.522  17.334 -20.655  1.00 11.01           C
ATOM   4483  CG  ASP A 600      15.291  18.007 -21.987  1.00 14.48           C
ATOM   4484  OD1 ASP A 600      15.154  17.329 -23.012  1.00 17.87           O
ATOM   4485  OD2 ASP A 600      15.246  19.265 -21.965  1.00 19.90           O
ATOM   4486  N   SER A 601      16.989  14.657 -19.338  1.00  9.11           N
ATOM   4487  CA  SER A 601      17.400  13.887 -18.166  1.00  8.91           C
ATOM   4488  C   SER A 601      18.934  13.915 -17.987  1.00  8.70           C
ATOM   4489  O   SER A 601      19.620  14.457 -18.858  1.00  9.52           O
ATOM   4490  CB  SER A 601      16.944  12.432 -18.326  1.00 10.60           C
ATOM   4491  OG  SER A 601      17.725  11.789 -19.339  1.00 12.27           O
ATOM   4492  N   VAL A 602      19.409  13.331 -16.905  1.00  8.50           N
ATOM   4493  CA AVAL A 602      20.818  12.952 -16.806  0.50  8.59           C
ATOM   4494  CA BVAL A 602      20.793  12.989 -16.664  0.50  9.28           C
ATOM   4495  C   VAL A 602      20.788  11.501 -16.352  1.00  8.18           C
ATOM   4496  O   VAL A 602      19.871  11.072 -15.623  1.00 10.74           O
ATOM   4497  CB AVAL A 602      21.629  13.806 -15.825  0.50 14.51           C
ATOM   4498  CB BVAL A 602      21.381  13.758 -15.462  0.50  9.34           C
ATOM   4499  CG1AVAL A 602      21.552  15.293 -16.174  0.50 21.72           C
ATOM   4500  CG1BVAL A 602      22.862  13.394 -15.343  0.50  8.90           C
ATOM   4501  CG2AVAL A 602      21.159  13.574 -14.400  0.50 20.47           C
ATOM   4502  CG2BVAL A 602      21.247  15.266 -15.592  0.50 11.25           C
ATOM   4503  N   ILE A 603      21.730  10.720 -16.814  1.00  7.79           N
ATOM   4504  CA  ILE A 603      21.791   9.310 -16.486  1.00  8.04           C
ATOM   4505  C   ILE A 603      22.872   9.120 -15.424  1.00  7.82           C
ATOM   4506  O   ILE A 603      23.971   9.642 -15.606  1.00 10.44           O
ATOM   4507  CB  ILE A 603      22.091   8.442 -17.717  1.00  8.92           C
ATOM   4508  CG1 ILE A 603      20.987   8.587 -18.786  1.00 10.46           C
ATOM   4509  CG2 ILE A 603      22.289   6.990 -17.327  1.00 11.37           C
ATOM   4510  CD1 ILE A 603      21.331   8.026 -20.141  1.00 12.23           C
ATOM   4511  N   ILE A 604      22.521   8.447 -14.323  1.00  8.02           N
ATOM   4512  CA  ILE A 604      23.516   8.293 -13.246  1.00  8.54           C
ATOM   4513  C   ILE A 604      23.660   6.814 -12.941  1.00  8.35           C
ATOM   4514  O   ILE A 604      22.665   6.116 -12.696  1.00 10.38           O
ATOM   4515  CB  ILE A 604      23.119   9.106 -11.994  1.00  8.31           C
ATOM   4516  CG1 ILE A 604      23.072  10.598 -12.330  1.00 10.64           C
ATOM   4517  CG2 ILE A 604      24.049   8.780 -10.803  1.00 10.51           C
ATOM   4518  CD1 ILE A 604      22.712  11.559 -11.224  1.00 12.59           C
ATOM   4519  N   ASN A 605      24.917   6.353 -12.933  1.00  9.42           N
ATOM   4520  CA  ASN A 605      25.219   4.966 -12.565  1.00  9.28           C
ATOM   4521  C   ASN A 605      25.771   4.963 -11.133  1.00  8.28           C
ATOM   4522  O   ASN A 605      26.897   5.511 -10.930  1.00  9.48           O
ATOM   4523  CB  ASN A 605      26.216   4.402 -13.570  1.00 10.48           C
ATOM   4524  CG  ASN A 605      26.835   3.094 -13.144  1.00 10.31           C
ATOM   4525  OD1 ASN A 605      26.264   2.362 -12.334  1.00 12.72           O
ATOM   4526  ND2 ASN A 605      28.032   2.825 -13.698  1.00 12.92           N
ATOM   4527  N   GLY A 606      25.034   4.392 -10.204  1.00  8.54           N
ATOM   4528  CA  GLY A 606      25.473   4.289  -8.830  1.00  9.62           C
ATOM   4529  C   GLY A 606      24.439   4.902  -7.913  1.00  8.45           C
ATOM   4530  O   GLY A 606      23.660   5.814  -8.275  1.00 10.00           O
ATOM   4531  N   GLY A 607      24.431   4.419  -6.681  1.00  9.52           N
ATOM   4532  CA  GLY A 607      23.598   5.004  -5.630  1.00  8.87           C
ATOM   4533  C   GLY A 607      22.437   4.097  -5.276  1.00  8.76           C
ATOM   4534  O   GLY A 607      21.876   3.389  -6.111  1.00  9.39           O
ATOM   4535  N   TYR A 608      22.030   4.166  -3.998  1.00  8.87           N
ATOM   4536  CA  TYR A 608      20.843   3.465  -3.532  1.00  8.37           C
ATOM   4537  C   TYR A 608      19.558   4.136  -3.999  1.00  8.05           C
ATOM   4538  O   TYR A 608      18.532   3.476  -4.207  1.00  8.70           O
ATOM   4539  CB  TYR A 608      20.913   3.432  -2.032  1.00  8.87           C
ATOM   4540  CG  TYR A 608      19.700   3.000  -1.249  1.00  8.74           C
ATOM   4541  CD1 TYR A 608      19.331   1.668  -1.045  1.00  8.78           C
ATOM   4542  CD2 TYR A 608      18.926   4.003  -0.657  1.00  8.89           C
ATOM   4543  CE1 TYR A 608      18.226   1.308  -0.306  1.00  9.63           C
ATOM   4544  CE2 TYR A 608      17.818   3.669   0.117  1.00 10.65           C
ATOM   4545  CZ  TYR A 608      17.479   2.321   0.265  1.00  9.58           C
ATOM   4546  OH  TYR A 608      16.391   1.995   1.038  1.00 11.39           O
ATOM   4547  N   LEU A 609      19.623   5.460  -4.183  1.00  7.83           N
ATOM   4548  CA  LEU A 609      18.517   6.224  -4.702  1.00  7.55           C
ATOM   4549  C   LEU A 609      19.072   7.523  -5.303  1.00  7.62           C
ATOM   4550  O   LEU A 609      19.876   8.186  -4.632  1.00  9.08           O
ATOM   4551  CB  LEU A 609      17.512   6.600  -3.597  1.00  7.51           C
ATOM   4552  CG  LEU A 609      16.325   7.474  -4.009  1.00  8.35           C
ATOM   4553  CD1 LEU A 609      15.448   6.787  -5.082  1.00  9.93           C
ATOM   4554  CD2 LEU A 609      15.462   7.770  -2.782  1.00  9.88           C
ATOM   4555  N   ILE A 610      18.638   7.888  -6.503  1.00  7.91           N
ATOM   4556  CA  ILE A 610      18.813   9.265  -6.971  1.00  7.56           C
ATOM   4557  C   ILE A 610      17.458   9.925  -6.949  1.00  8.00           C
ATOM   4558  O   ILE A 610      16.534   9.456  -7.603  1.00  9.01           O
ATOM   4559  CB  ILE A 610      19.428   9.311  -8.377  1.00  8.62           C
ATOM   4560  CG1 ILE A 610      20.777   8.598  -8.382  1.00  9.71           C
ATOM   4561  CG2 ILE A 610      19.470  10.743  -8.865  1.00 11.48           C
ATOM   4562  CD1 ILE A 610      21.875   9.269  -7.558  1.00 10.80           C
ATOM   4563  N   ARG A 611      17.340  10.947  -6.107  1.00  7.98           N
ATOM   4564  CA  ARG A 611      16.068  11.610  -5.912  1.00  8.06           C
ATOM   4565  C   ARG A 611      15.826  12.669  -6.963  1.00  8.02           C
ATOM   4566  O   ARG A 611      14.684  12.788  -7.434  1.00 10.46           O
ATOM   4567  CB  ARG A 611      16.016  12.296  -4.524  1.00  9.21           C
ATOM   4568  CG  ARG A 611      16.035  11.271  -3.388  1.00  8.52           C
ATOM   4569  CD  ARG A 611      16.135  12.059  -2.025  1.00  9.37           C
ATOM   4570  NE  ARG A 611      16.146  11.042  -0.975  1.00  8.37           N
ATOM   4571  CZ  ARG A 611      15.065  10.473  -0.480  1.00  8.93           C
ATOM   4572  NH1 ARG A 611      13.833  10.822  -0.839  1.00 10.40           N
ATOM   4573  NH2 ARG A 611      15.236   9.524   0.436  1.00  9.49           N
ATOM   4574  N   SER A 612      16.822  13.464  -7.304  1.00  9.09           N
ATOM   4575  CA  SER A 612      16.580  14.603  -8.211  1.00  9.61           C
ATOM   4576  C   SER A 612      17.923  15.129  -8.667  1.00 10.00           C
ATOM   4577  O   SER A 612      18.961  14.885  -8.045  1.00 10.59           O
ATOM   4578  CB  SER A 612      15.855  15.730  -7.468  1.00 11.55           C
ATOM   4579  OG  SER A 612      16.630  16.251  -6.389  1.00 12.82           O
ATOM   4580  N   VAL A 613      17.885  15.919  -9.716  1.00 10.11           N
ATOM   4581  CA  VAL A 613      18.994  16.756 -10.159  1.00 10.29           C
ATOM   4582  C   VAL A 613      18.450  18.160 -10.399  1.00  9.88           C
ATOM   4583  O   VAL A 613      17.233  18.358 -10.667  1.00 12.18           O
ATOM   4584  CB  VAL A 613      19.661  16.232 -11.444  1.00 11.58           C
ATOM   4585  CG1 VAL A 613      20.280  14.862 -11.155  1.00 12.60           C
ATOM   4586  CG2 VAL A 613      18.655  16.203 -12.600  1.00 12.58           C
ATOM   4587  N   ALA A 614      19.356  19.130 -10.326  1.00 11.10           N
ATOM   4588  CA  ALA A 614      18.988  20.512 -10.647  1.00 12.07           C
ATOM   4589  C   ALA A 614      20.249  21.183 -11.183  1.00 12.22           C
ATOM   4590  O   ALA A 614      21.388  20.813 -10.834  1.00 14.91           O
ATOM   4591  CB  ALA A 614      18.433  21.250  -9.441  1.00 17.24           C
ATOM   4592  N   ILE A 615      20.007  22.180 -12.042  1.00 13.40           N
ATOM   4593  CA AILE A 615      21.101  22.971 -12.565  0.50 14.51           C
ATOM   4594  CA BILE A 615      21.120  22.968 -12.543  0.50 14.44           C
ATOM   4595  C   ILE A 615      21.036  24.356 -11.937  1.00 18.03           C
ATOM   4596  O   ILE A 615      19.970  24.966 -11.911  1.00 24.40           O
ATOM   4597  CB AILE A 615      21.068  23.171 -14.092  0.50 20.93           C
ATOM   4598  CB BILE A 615      21.089  23.033 -14.079  0.50 21.79           C
ATOM   4599  CG1AILE A 615      21.342  21.910 -14.912  0.50 22.13           C
ATOM   4600  CG1BILE A 615      21.194  21.639 -14.709  0.50 24.08           C
ATOM   4601  CG2AILE A 615      22.026  24.296 -14.466  0.50 21.53           C
ATOM   4602  CG2BILE A 615      22.150  23.961 -14.637  0.50 36.57           C
ATOM   4603  CD1AILE A 615      22.393  21.013 -14.282  0.50 26.43           C
ATOM   4604  CD1BILE A 615      20.781  21.599 -16.155  0.50 31.53           C
ATOM   4605  N   LYS A 616      22.162  24.851 -11.465  1.00 19.57           N
ATOM   4606  CA  LYS A 616      22.166  26.243 -10.997  1.00 28.83           C
ATOM   4607  C   LYS A 616      23.496  26.823 -11.470  1.00 29.77           C
ATOM   4608  O   LYS A 616      24.576  26.391 -11.037  1.00 29.43           O
ATOM   4609  CB  LYS A 616      22.007  26.393  -9.495  1.00 43.75           C
ATOM   4610  CG  LYS A 616      22.377  27.819  -9.083  1.00 53.71           C
ATOM   4611  CD  LYS A 616      21.196  28.600  -8.550  1.00 54.06           C
ATOM   4612  CE  LYS A 616      21.560  30.077  -8.390  1.00 57.65           C
ATOM   4613  NZ  LYS A 616      22.474  30.358  -7.254  1.00 70.00           N
ATOM   4614  N   GLY A 617      23.412  27.760 -12.398  1.00 32.97           N
ATOM   4615  CA  GLY A 617      24.627  28.282 -13.006  1.00 29.88           C
ATOM   4616  C   GLY A 617      25.350  27.176 -13.769  1.00 25.25           C
ATOM   4617  O   GLY A 617      24.839  26.410 -14.579  1.00 26.79           O
ATOM   4618  N   ASN A 618      26.649  27.081 -13.483  1.00 23.85           N
ATOM   4619  CA  ASN A 618      27.474  26.039 -14.077  1.00 20.74           C
ATOM   4620  C   ASN A 618      27.494  24.762 -13.240  1.00 16.86           C
ATOM   4621  O   ASN A 618      28.402  23.958 -13.475  1.00 16.40           O
ATOM   4622  CB  ASN A 618      28.896  26.583 -14.235  1.00 22.36           C
ATOM   4623  CG  ASN A 618      29.612  26.971 -12.963  1.00 27.65           C
ATOM   4624  OD1 ASN A 618      30.734  27.548 -13.041  1.00 36.04           O
ATOM   4625  ND2 ASN A 618      29.130  26.745 -11.755  1.00 25.70           N
ATOM   4626  N   ALA A 619      26.580  24.596 -12.281  1.00 17.71           N
ATOM   4627  CA  ALA A 619      26.655  23.428 -11.374  1.00 15.54           C
ATOM   4628  C   ALA A 619      25.476  22.487 -11.539  1.00 12.71           C
ATOM   4629  O   ALA A 619      24.330  22.883 -11.634  1.00 15.88           O
ATOM   4630  CB  ALA A 619      26.747  23.939  -9.951  1.00 26.19           C
ATOM   4631  N   LEU A 620      25.802  21.204 -11.579  1.00 12.14           N
ATOM   4632  CA  LEU A 620      24.791  20.154 -11.491  1.00 11.60           C
ATOM   4633  C   LEU A 620      24.722  19.675 -10.049  1.00 11.49           C
ATOM   4634  O   LEU A 620      25.747  19.241  -9.495  1.00 14.52           O
ATOM   4635  CB  LEU A 620      25.190  18.989 -12.383  1.00 12.67           C
ATOM   4636  CG  LEU A 620      24.291  17.738 -12.290  1.00 15.12           C
ATOM   4637  CD1 LEU A 620      22.923  18.022 -12.882  1.00 18.95           C
ATOM   4638  CD2 LEU A 620      24.913  16.531 -12.981  1.00 19.70           C
ATOM   4639  N   SER A 621      23.546  19.756  -9.443  1.00 10.70           N
ATOM   4640  CA ASER A 621      23.336  19.386  -8.047  0.50 10.23           C
ATOM   4641  CA BSER A 621      23.332  19.378  -8.057  0.50 10.31           C
ATOM   4642  C   SER A 621      22.517  18.114  -8.011  1.00 10.06           C
ATOM   4643  O   SER A 621      21.435  18.098  -8.613  1.00 15.42           O
ATOM   4644  CB ASER A 621      22.591  20.546  -7.378  0.50 13.71           C
ATOM   4645  CB BSER A 621      22.526  20.492  -7.367  0.50 13.26           C
ATOM   4646  OG ASER A 621      22.339  20.319  -6.008  0.50 16.52           O
ATOM   4647  OG BSER A 621      23.427  21.509  -6.992  0.50 23.18           O
ATOM   4648  N   VAL A 622      22.963  17.088  -7.345  1.00 10.14           N
ATOM   4649  CA  VAL A 622      22.276  15.814  -7.272  1.00  9.11           C
ATOM   4650  C   VAL A 622      21.835  15.585  -5.815  1.00  9.07           C
ATOM   4651  O   VAL A 622      22.664  15.762  -4.915  1.00 11.79           O
ATOM   4652  CB  VAL A 622      23.240  14.703  -7.708  1.00  9.91           C
ATOM   4653  CG1 VAL A 622      22.515  13.353  -7.693  1.00 13.49           C
ATOM   4654  CG2 VAL A 622      23.847  14.995  -9.085  1.00 11.71           C
ATOM   4655  N   GLN A 623      20.610  15.147  -5.636  1.00  9.27           N
ATOM   4656  CA  GLN A 623      20.194  14.654  -4.338  1.00  9.54           C
ATOM   4657  C   GLN A 623      20.130  13.131  -4.384  1.00  8.73           C
ATOM   4658  O   GLN A 623      19.463  12.615  -5.293  1.00  9.65           O
ATOM   4659  CB  GLN A 623      18.814  15.250  -3.973  1.00  9.69           C
ATOM   4660  CG  GLN A 623      18.859  16.769  -3.798  1.00 12.49           C
ATOM   4661  CD  GLN A 623      19.764  17.246  -2.674  1.00 13.01           C
ATOM   4662  OE1 GLN A 623      20.646  18.110  -2.920  1.00 18.16           O
ATOM   4663  NE2 GLN A 623      19.565  16.747  -1.449  1.00 13.06           N
ATOM   4664  N   ALA A 624      20.786  12.472  -3.463  1.00  8.65           N
ATOM   4665  CA  ALA A 624      20.975  11.029  -3.549  1.00  8.63           C
ATOM   4666  C   ALA A 624      20.993  10.393  -2.151  1.00  9.02           C
ATOM   4667  O   ALA A 624      21.328  11.104  -1.200  1.00  9.95           O
ATOM   4668  CB  ALA A 624      22.296  10.740  -4.223  1.00 10.51           C
ATOM   4669  N   ASP A 625      20.666   9.119  -2.101  1.00  8.98           N
ATOM   4670  CA  ASP A 625      20.843   8.355  -0.872  1.00  8.55           C
ATOM   4671  C   ASP A 625      21.834   7.218  -1.132  1.00  7.74           C
ATOM   4672  O   ASP A 625      21.871   6.659  -2.224  1.00  8.97           O
ATOM   4673  CB  ASP A 625      19.549   7.734  -0.345  1.00  9.67           C
ATOM   4674  CG  ASP A 625      18.579   8.772   0.187  1.00 10.84           C
ATOM   4675  OD1 ASP A 625      18.583   9.941  -0.237  1.00 10.83           O
ATOM   4676  OD2 ASP A 625      17.744   8.396   1.099  1.00 14.15           O
ATOM   4677  N   PHE A 626      22.618   6.918  -0.106  1.00  8.02           N
ATOM   4678  CA  PHE A 626      23.609   5.878  -0.181  1.00  8.75           C
ATOM   4679  C   PHE A 626      23.488   4.916   1.006  1.00  8.40           C
ATOM   4680  O   PHE A 626      23.522   5.323   2.169  1.00 10.26           O
ATOM   4681  CB  PHE A 626      25.019   6.493  -0.124  1.00  9.71           C
ATOM   4682  CG  PHE A 626      25.225   7.494  -1.238  1.00  9.59           C
ATOM   4683  CD1 PHE A 626      25.521   7.052  -2.529  1.00 12.08           C
ATOM   4684  CD2 PHE A 626      25.137   8.861  -0.974  1.00 11.31           C
ATOM   4685  CE1 PHE A 626      25.729   7.946  -3.569  1.00 14.43           C
ATOM   4686  CE2 PHE A 626      25.347   9.756  -2.028  1.00 15.67           C
ATOM   4687  CZ  PHE A 626      25.634   9.315  -3.310  1.00 13.93           C
ATOM   4688  N   ASN A 627      23.307   3.624   0.731  1.00 10.79           N
ATOM   4689  CA  ASN A 627      23.246   2.666   1.844  1.00  9.88           C
ATOM   4690  C   ASN A 627      24.546   1.849   1.910  1.00 10.49           C
ATOM   4691  O   ASN A 627      24.761   1.163   2.933  1.00 12.95           O
ATOM   4692  CB  ASN A 627      22.049   1.728   1.779  1.00 10.81           C
ATOM   4693  CG  ASN A 627      22.131   0.731   0.623  1.00  9.47           C
ATOM   4694  OD1 ASN A 627      22.761   0.997  -0.404  1.00 10.32           O
ATOM   4695  ND2 ASN A 627      21.494  -0.421   0.828  1.00 10.44           N
ATOM   4696  N   VAL A 628      25.374   1.947   0.882  1.00 12.08           N
ATOM   4697  CA  VAL A 628      26.663   1.283   0.832  1.00 11.58           C
ATOM   4698  C   VAL A 628      27.582   2.244   0.089  1.00 11.56           C
ATOM   4699  O   VAL A 628      27.181   3.165  -0.640  1.00 12.69           O
ATOM   4700  CB  VAL A 628      26.642  -0.059   0.102  1.00 12.59           C
ATOM   4701  CG1 VAL A 628      25.767  -1.025   0.843  1.00 17.01           C
ATOM   4702  CG2 VAL A 628      26.208   0.113  -1.354  1.00 13.08           C
ATOM   4703  N   THR A 629      28.896   2.043   0.212  1.00 14.92           N
ATOM   4704  CA  THR A 629      29.762   2.960  -0.556  1.00 15.16           C
ATOM   4705  C   THR A 629      29.649   2.584  -2.023  1.00 12.11           C
ATOM   4706  O   THR A 629      29.434   1.447  -2.463  1.00 15.00           O
ATOM   4707  CB  THR A 629      31.180   2.940  -0.015  1.00 17.40           C
ATOM   4708  OG1 THR A 629      31.571   1.602  -0.192  1.00 19.93           O
ATOM   4709  CG2 THR A 629      31.171   3.284   1.463  1.00 23.77           C
ATOM   4710  N   THR A 630      29.791   3.609  -2.875  1.00 12.50           N
ATOM   4711  CA  THR A 630      29.734   3.483  -4.328  1.00 11.60           C
ATOM   4712  C   THR A 630      30.295   4.745  -4.943  1.00 10.01           C
ATOM   4713  O   THR A 630      30.086   5.798  -4.345  1.00 10.68           O
ATOM   4714  CB  THR A 630      28.277   3.256  -4.774  1.00 12.16           C
ATOM   4715  OG1 THR A 630      28.221   3.205  -6.204  1.00 13.79           O
ATOM   4716  CG2 THR A 630      27.375   4.409  -4.313  1.00 13.46           C
ATOM   4717  N   PRO A 631      30.898   4.679  -6.109  1.00 11.17           N
ATOM   4718  CA  PRO A 631      31.115   5.884  -6.885  1.00 11.35           C
ATOM   4719  C   PRO A 631      29.807   6.295  -7.527  1.00 11.05           C
ATOM   4720  O   PRO A 631      28.814   5.558  -7.533  1.00 13.00           O
ATOM   4721  CB  PRO A 631      32.103   5.482  -8.001  1.00 14.94           C
ATOM   4722  CG  PRO A 631      32.089   3.994  -8.002  1.00 14.27           C
ATOM   4723  CD  PRO A 631      31.420   3.472  -6.792  1.00 15.21           C
ATOM   4724  N   LEU A 632      29.782   7.475  -8.093  1.00 11.99           N
ATOM   4725  CA  LEU A 632      28.673   7.930  -8.933  1.00 10.30           C
ATOM   4726  C   LEU A 632      29.279   8.287 -10.283  1.00 10.33           C
ATOM   4727  O   LEU A 632      30.230   9.058 -10.329  1.00 13.11           O
ATOM   4728  CB  LEU A 632      27.994   9.205  -8.432  1.00 14.89           C
ATOM   4729  CG  LEU A 632      27.039   9.144  -7.280  1.00 18.05           C
ATOM   4730  CD1 LEU A 632      26.437  10.533  -7.094  1.00 25.12           C
ATOM   4731  CD2 LEU A 632      25.977   8.056  -7.500  1.00 16.44           C
ATOM   4732  N   GLU A 633      28.680   7.755 -11.342  1.00  9.37           N
ATOM   4733  CA  GLU A 633      29.083   8.095 -12.697  1.00  9.05           C
ATOM   4734  C   GLU A 633      27.927   8.853 -13.358  1.00  8.94           C
ATOM   4735  O   GLU A 633      26.805   8.386 -13.352  1.00 11.60           O
ATOM   4736  CB  GLU A 633      29.430   6.853 -13.497  1.00 11.34           C
ATOM   4737  CG  GLU A 633      29.775   7.129 -14.967  1.00 11.82           C
ATOM   4738  CD  GLU A 633      29.968   5.801 -15.693  1.00 16.42           C
ATOM   4739  OE1 GLU A 633      29.166   4.832 -15.524  1.00 19.08           O
ATOM   4740  OE2 GLU A 633      30.922   5.653 -16.507  1.00 27.65           O
ATOM   4741  N   ILE A 634      28.224  10.032 -13.841  1.00  9.49           N
ATOM   4742  CA  ILE A 634      27.216  10.920 -14.428  1.00  8.82           C
ATOM   4743  C   ILE A 634      27.383  10.949 -15.928  1.00  8.78           C
ATOM   4744  O   ILE A 634      28.484  11.265 -16.394  1.00 10.31           O
ATOM   4745  CB  ILE A 634      27.386  12.349 -13.890  1.00 12.09           C
ATOM   4746  CG1 ILE A 634      27.714  12.352 -12.418  1.00 16.90           C
ATOM   4747  CG2 ILE A 634      26.137  13.159 -14.207  1.00 13.82           C
ATOM   4748  CD1 ILE A 634      26.650  12.030 -11.468  1.00 20.75           C
ATOM   4749  N   ILE A 635      26.335  10.586 -16.626  1.00  9.91           N
ATOM   4750  CA  ILE A 635      26.386  10.460 -18.093  1.00 10.52           C
ATOM   4751  C   ILE A 635      25.443  11.450 -18.714  1.00 10.46           C
ATOM   4752  O   ILE A 635      24.247  11.467 -18.338  1.00 11.92           O
ATOM   4753  CB  ILE A 635      26.043   9.004 -18.478  1.00 11.04           C
ATOM   4754  CG1 ILE A 635      27.062   8.011 -17.881  1.00 13.43           C
ATOM   4755  CG2 ILE A 635      25.909   8.824 -19.983  1.00 13.96           C
ATOM   4756  CD1 ILE A 635      26.537   6.577 -17.812  1.00 15.01           C
ATOM   4757  N   GLY A 636      25.932  12.284 -19.612  1.00 10.93           N
ATOM   4758  CA  GLY A 636      25.082  13.288 -20.253  1.00 13.26           C
ATOM   4759  C   GLY A 636      25.136  14.599 -19.533  1.00 13.07           C
ATOM   4760  O   GLY A 636      24.134  15.108 -19.046  1.00 24.72           O
ATOM   4761  N   ILE A 637      26.299  15.202 -19.413  1.00 13.99           N
ATOM   4762  CA  ILE A 637      26.436  16.481 -18.727  1.00 15.63           C
ATOM   4763  C   ILE A 637      25.817  17.626 -19.523  1.00 17.90           C
ATOM   4764  O   ILE A 637      26.227  17.760 -20.661  1.00 24.14           O
ATOM   4765  CB  ILE A 637      27.961  16.730 -18.531  1.00 16.24           C
ATOM   4766  CG1 ILE A 637      28.690  15.529 -17.903  1.00 16.76           C
ATOM   4767  CG2 ILE A 637      28.115  18.028 -17.759  1.00 22.19           C
ATOM   4768  CD1 ILE A 637      28.058  15.042 -16.653  1.00 23.13           C
ATOM   4769  N   PRO A 638      24.885  18.416 -18.967  1.00 22.80           N
ATOM   4770  CA  PRO A 638      24.280  19.478 -19.770  1.00 25.61           C
ATOM   4771  C   PRO A 638      25.373  20.468 -20.186  1.00 26.95           C
ATOM   4772  O   PRO A 638      26.451  20.685 -19.565  1.00 23.84           O
ATOM   4773  CB  PRO A 638      23.251  20.107 -18.843  1.00 30.16           C
ATOM   4774  CG  PRO A 638      23.113  19.188 -17.689  1.00 27.45           C
ATOM   4775  CD  PRO A 638      24.377  18.357 -17.600  1.00 22.18           C
ATOM   4776  N   LYS A 639      25.081  21.120 -21.319  1.00 28.93           N
ATOM   4777  CA  LYS A 639      26.026  22.069 -21.890  1.00 33.14           C
ATOM   4778  C   LYS A 639      26.381  23.180 -20.929  1.00 31.21           C
ATOM   4779  O   LYS A 639      25.489  23.726 -20.280  1.00 30.99           O
ATOM   4780  CB  LYS A 639      25.428  22.696 -23.144  1.00 36.84           C
ATOM   4781  CG  LYS A 639      26.480  23.336 -24.039  1.00 41.30           C
ATOM   4782  CD  LYS A 639      26.371  22.745 -25.453  1.00 64.08           C
ATOM   4783  CE  LYS A 639      27.753  22.560 -26.063  1.00 63.57           C
ATOM   4784  NZ  LYS A 639      27.983  21.155 -26.507  1.00 52.41           N
ATOM   4785  N   GLY A 640      27.648  23.565 -20.824  1.00 28.12           N
ATOM   4786  CA  GLY A 640      27.918  24.698 -19.941  1.00 27.26           C
ATOM   4787  C   GLY A 640      28.088  24.321 -18.485  1.00 24.45           C
ATOM   4788  O   GLY A 640      28.420  25.155 -17.615  1.00 31.29           O
ATOM   4789  N   ILE A 641      27.861  23.060 -18.110  1.00 19.38           N
ATOM   4790  CA  ILE A 641      28.015  22.724 -16.675  1.00 16.80           C
ATOM   4791  C   ILE A 641      29.390  22.148 -16.392  1.00 15.01           C
ATOM   4792  O   ILE A 641      29.887  21.262 -17.096  1.00 19.09           O
ATOM   4793  CB  ILE A 641      26.933  21.706 -16.307  1.00 20.41           C
ATOM   4794  CG1 ILE A 641      25.544  22.312 -16.152  1.00 25.45           C
ATOM   4795  CG2 ILE A 641      27.312  20.914 -15.059  1.00 20.36           C
ATOM   4796  CD1 ILE A 641      25.301  23.789 -16.201  1.00 28.92           C
ATOM   4797  N   SER A 642      30.036  22.623 -15.343  1.00 15.76           N
ATOM   4798  CA  SER A 642      31.405  22.204 -15.065  1.00 15.66           C
ATOM   4799  C   SER A 642      31.591  21.903 -13.583  1.00 14.42           C
ATOM   4800  O   SER A 642      32.693  21.498 -13.223  1.00 15.90           O
ATOM   4801  CB  SER A 642      32.430  23.270 -15.444  1.00 19.11           C
ATOM   4802  OG  SER A 642      32.112  24.515 -14.807  1.00 23.44           O
ATOM   4803  N   LYS A 643      30.617  22.075 -12.740  1.00 14.26           N
ATOM   4804  CA  LYS A 643      30.723  21.802 -11.298  1.00 15.13           C
ATOM   4805  C   LYS A 643      29.679  20.755 -10.908  1.00 12.27           C
ATOM   4806  O   LYS A 643      28.597  20.685 -11.519  1.00 13.11           O
ATOM   4807  CB  LYS A 643      30.553  23.097 -10.492  1.00 15.86           C
ATOM   4808  CG  LYS A 643      31.761  24.056 -10.703  1.00 26.18           C
ATOM   4809  CD  LYS A 643      31.421  25.334  -9.945  1.00 46.50           C
ATOM   4810  CE  LYS A 643      32.483  26.412 -10.195  1.00 74.28           C
ATOM   4811  NZ  LYS A 643      33.117  26.885  -8.933  1.00 96.25           N
ATOM   4812  N   LEU A 644      30.039  19.992  -9.902  1.00 12.88           N
ATOM   4813  CA  LEU A 644      29.181  18.936  -9.358  1.00 10.85           C
ATOM   4814  C   LEU A 644      28.955  19.136  -7.862  1.00 11.35           C
ATOM   4815  O   LEU A 644      29.885  19.474  -7.133  1.00 13.24           O
ATOM   4816  CB  LEU A 644      29.843  17.592  -9.631  1.00 10.80           C
ATOM   4817  CG  LEU A 644      29.012  16.404  -9.137  1.00 12.15           C
ATOM   4818  CD1 LEU A 644      27.696  16.254  -9.930  1.00 13.46           C
ATOM   4819  CD2 LEU A 644      29.862  15.152  -9.235  1.00 14.93           C
ATOM   4820  N   ALA A 645      27.730  18.908  -7.423  1.00 11.40           N
ATOM   4821  CA  ALA A 645      27.489  18.824  -5.992  1.00 11.51           C
ATOM   4822  C   ALA A 645      26.606  17.597  -5.728  1.00 10.39           C
ATOM   4823  O   ALA A 645      25.726  17.300  -6.560  1.00 11.53           O
ATOM   4824  CB  ALA A 645      26.778  20.064  -5.445  1.00 13.80           C
ATOM   4825  N   VAL A 646      26.815  16.954  -4.590  1.00 10.30           N
ATOM   4826  CA  VAL A 646      25.977  15.818  -4.148  1.00 10.40           C
ATOM   4827  C   VAL A 646      25.457  16.169  -2.746  1.00 10.44           C
ATOM   4828  O   VAL A 646      26.277  16.450  -1.880  1.00 11.71           O
ATOM   4829  CB  VAL A 646      26.713  14.472  -4.204  1.00 10.88           C
ATOM   4830  CG1 VAL A 646      25.880  13.344  -3.621  1.00 14.32           C
ATOM   4831  CG2 VAL A 646      27.126  14.139  -5.655  1.00 12.75           C
ATOM   4832  N   ASN A 647      24.179  16.219  -2.559  1.00 10.96           N
ATOM   4833  CA  ASN A 647      23.568  16.520  -1.238  1.00 10.86           C
ATOM   4834  C   ASN A 647      24.166  17.783  -0.652  1.00 10.76           C
ATOM   4835  O   ASN A 647      24.496  17.870   0.518  1.00 13.57           O
ATOM   4836  CB  ASN A 647      23.700  15.359  -0.269  1.00 11.34           C
ATOM   4837  CG  ASN A 647      22.945  14.151  -0.812  1.00 10.28           C
ATOM   4838  OD1 ASN A 647      22.120  14.252  -1.688  1.00 10.33           O
ATOM   4839  ND2 ASN A 647      23.247  12.973  -0.242  1.00 11.04           N
ATOM   4840  N   GLY A 648      24.299  18.768  -1.540  1.00 11.94           N
ATOM   4841  CA  GLY A 648      24.706  20.097  -1.090  1.00 14.23           C
ATOM   4842  C   GLY A 648      26.208  20.246  -0.934  1.00 13.58           C
ATOM   4843  O   GLY A 648      26.622  21.330  -0.504  1.00 20.83           O
ATOM   4844  N   LYS A 649      27.025  19.258  -1.232  1.00 13.92           N
ATOM   4845  CA  LYS A 649      28.454  19.377  -1.011  1.00 16.39           C
ATOM   4846  C   LYS A 649      29.154  19.306  -2.366  1.00 16.09           C
ATOM   4847  O   LYS A 649      29.014  18.325  -3.112  1.00 16.10           O
ATOM   4848  CB  LYS A 649      28.944  18.219  -0.133  1.00 21.81           C
ATOM   4849  CG  LYS A 649      28.525  18.095   1.320  1.00 31.48           C
ATOM   4850  CD  LYS A 649      29.090  16.840   1.971  1.00 46.40           C
ATOM   4851  CE  LYS A 649      30.589  16.798   2.203  1.00 51.05           C
ATOM   4852  NZ  LYS A 649      31.151  15.429   2.472  1.00 69.87           N
ATOM   4853  N   GLU A 650      29.908  20.344  -2.715  1.00 15.44           N
ATOM   4854  CA  GLU A 650      30.623  20.331  -3.984  1.00 15.23           C
ATOM   4855  C   GLU A 650      31.676  19.224  -3.946  1.00 13.51           C
ATOM   4856  O   GLU A 650      32.240  18.950  -2.903  1.00 16.97           O
ATOM   4857  CB  GLU A 650      31.268  21.698  -4.285  1.00 25.02           C
ATOM   4858  CG  GLU A 650      31.486  21.819  -5.800  1.00 44.79           C
ATOM   4859  CD  GLU A 650      32.662  22.642  -6.253  1.00 63.40           C
ATOM   4860  OE1 GLU A 650      32.891  23.672  -5.566  1.00 78.67           O
ATOM   4861  OE2 GLU A 650      33.335  22.317  -7.267  1.00 38.27           O
ATOM   4862  N   LEU A 651      31.949  18.643  -5.089  1.00 13.51           N
ATOM   4863  CA  LEU A 651      33.090  17.729  -5.195  1.00 15.56           C
ATOM   4864  C   LEU A 651      33.606  17.590  -6.604  1.00 13.84           C
ATOM   4865  O   LEU A 651      32.943  17.859  -7.588  1.00 15.48           O
ATOM   4866  CB  LEU A 651      32.757  16.365  -4.645  1.00 18.65           C
ATOM   4867  CG  LEU A 651      31.897  15.446  -5.534  1.00 16.91           C
ATOM   4868  CD1 LEU A 651      31.882  14.104  -4.863  1.00 20.74           C
ATOM   4869  CD2 LEU A 651      30.533  16.077  -5.728  1.00 19.50           C
ATOM   4870  N   GLY A 652      34.874  17.213  -6.607  1.00 14.95           N
ATOM   4871  CA  GLY A 652      35.519  16.994  -7.897  1.00 14.62           C
ATOM   4872  C   GLY A 652      35.113  15.688  -8.508  1.00 12.53           C
ATOM   4873  O   GLY A 652      34.366  14.863  -7.970  1.00 13.97           O
ATOM   4874  N   TYR A 653      35.651  15.486  -9.688  1.00 11.45           N
ATOM   4875  CA  TYR A 653      35.306  14.281 -10.446  1.00 11.39           C
ATOM   4876  C   TYR A 653      36.423  13.999 -11.452  1.00 11.92           C
ATOM   4877  O   TYR A 653      37.180  14.900 -11.807  1.00 13.75           O
ATOM   4878  CB  TYR A 653      33.943  14.467 -11.160  1.00 11.26           C
ATOM   4879  CG  TYR A 653      33.879  15.733 -11.982  1.00 11.40           C
ATOM   4880  CD1 TYR A 653      34.373  15.790 -13.275  1.00 11.90           C
ATOM   4881  CD2 TYR A 653      33.345  16.893 -11.431  1.00 13.62           C
ATOM   4882  CE1 TYR A 653      34.317  16.951 -13.998  1.00 13.56           C
ATOM   4883  CE2 TYR A 653      33.306  18.075 -12.178  1.00 14.79           C
ATOM   4884  CZ  TYR A 653      33.787  18.093 -13.464  1.00 13.97           C
ATOM   4885  OH  TYR A 653      33.761  19.268 -14.201  1.00 16.36           O
ATOM   4886  N   SER A 654      36.496  12.786 -11.924  1.00 11.94           N
ATOM   4887  CA  SER A 654      37.346  12.356 -13.008  1.00 11.27           C
ATOM   4888  C   SER A 654      36.508  12.445 -14.285  1.00 11.74           C
ATOM   4889  O   SER A 654      35.302  12.171 -14.253  1.00 14.32           O
ATOM   4890  CB  SER A 654      37.795  10.900 -12.871  1.00 13.94           C
ATOM   4891  OG  SER A 654      38.485  10.651 -11.648  1.00 15.05           O
ATOM   4892  N   VAL A 655      37.094  12.820 -15.402  1.00 15.05           N
ATOM   4893  CA  VAL A 655      36.389  12.861 -16.676  1.00 13.82           C
ATOM   4894  C   VAL A 655      36.871  11.750 -17.584  1.00 12.73           C
ATOM   4895  O   VAL A 655      38.058  11.618 -17.841  1.00 16.90           O
ATOM   4896  CB  VAL A 655      36.608  14.219 -17.386  1.00 16.41           C
ATOM   4897  CG1 VAL A 655      35.812  14.295 -18.688  1.00 18.72           C
ATOM   4898  CG2 VAL A 655      36.279  15.351 -16.439  1.00 21.44           C
ATOM   4899  N   SER A 656      35.944  10.957 -18.132  1.00 13.18           N
ATOM   4900  CA  SER A 656      36.273   9.863 -19.003  1.00 14.00           C
ATOM   4901  C   SER A 656      36.447  10.382 -20.418  1.00 14.49           C
ATOM   4902  O   SER A 656      36.064  11.514 -20.697  1.00 15.10           O
ATOM   4903  CB  SER A 656      35.210   8.771 -18.951  1.00 15.66           C
ATOM   4904  OG  SER A 656      34.109   9.132 -19.782  1.00 16.00           O
ATOM   4905  N   GLU A 657      37.008   9.589 -21.320  1.00 15.69           N
ATOM   4906  CA  GLU A 657      37.220  10.022 -22.699  1.00 16.93           C
ATOM   4907  C   GLU A 657      35.901  10.284 -23.419  1.00 18.26           C
ATOM   4908  O   GLU A 657      35.947  10.951 -24.451  1.00 20.79           O
ATOM   4909  CB  GLU A 657      38.016   8.964 -23.489  1.00 19.75           C
ATOM   4910  CG  GLU A 657      37.356   7.607 -23.595  1.00 23.71           C
ATOM   4911  CD  GLU A 657      38.208   6.542 -24.262  1.00 25.59           C
ATOM   4912  OE1 GLU A 657      38.506   6.689 -25.492  1.00 36.63           O
ATOM   4913  OE2 GLU A 657      38.564   5.568 -23.532  1.00 31.38           O
ATOM   4914  N   LEU A 658      34.793   9.774 -22.915  1.00 16.10           N
ATOM   4915  CA  LEU A 658      33.451  10.004 -23.451  1.00 16.79           C
ATOM   4916  C   LEU A 658      32.796  11.206 -22.797  1.00 16.10           C
ATOM   4917  O   LEU A 658      31.637  11.557 -23.089  1.00 18.32           O
ATOM   4918  CB  LEU A 658      32.592   8.743 -23.220  1.00 21.35           C
ATOM   4919  CG  LEU A 658      33.070   7.500 -24.004  1.00 21.40           C
ATOM   4920  CD1 LEU A 658      32.166   6.325 -23.698  1.00 27.05           C
ATOM   4921  CD2 LEU A 658      33.120   7.836 -25.465  1.00 29.59           C
ATOM   4922  N   GLY A 659      33.456  11.839 -21.826  1.00 15.11           N
ATOM   4923  CA  GLY A 659      32.905  13.050 -21.184  1.00 14.28           C
ATOM   4924  C   GLY A 659      31.992  12.688 -20.021  1.00 13.39           C
ATOM   4925  O   GLY A 659      31.232  13.559 -19.572  1.00 17.92           O
ATOM   4926  N   ASP A 660      32.021  11.450 -19.513  1.00 11.43           N
ATOM   4927  CA  ASP A 660      31.228  11.139 -18.308  1.00 10.91           C
ATOM   4928  C   ASP A 660      32.034  11.575 -17.088  1.00 11.30           C
ATOM   4929  O   ASP A 660      33.273  11.638 -17.133  1.00 13.71           O
ATOM   4930  CB  ASP A 660      30.936   9.646 -18.260  1.00 13.06           C
ATOM   4931  CG  ASP A 660      30.171   9.180 -19.474  1.00 13.41           C
ATOM   4932  OD1 ASP A 660      29.368   9.972 -20.010  1.00 14.69           O
ATOM   4933  OD2 ASP A 660      30.276   8.035 -19.919  1.00 17.06           O
ATOM   4934  N   TRP A 661      31.350  11.868 -16.022  1.00 10.37           N
ATOM   4935  CA  TRP A 661      32.016  12.277 -14.794  1.00  9.35           C
ATOM   4936  C   TRP A 661      31.989  11.134 -13.793  1.00  8.91           C
ATOM   4937  O   TRP A 661      30.911  10.557 -13.567  1.00 12.49           O
ATOM   4938  CB  TRP A 661      31.332  13.478 -14.200  1.00  9.76           C
ATOM   4939  CG  TRP A 661      31.499  14.744 -14.973  1.00 10.47           C
ATOM   4940  CD1 TRP A 661      32.181  14.944 -16.130  1.00 11.92           C
ATOM   4941  CD2 TRP A 661      30.930  15.994 -14.587  1.00 11.78           C
ATOM   4942  NE1 TRP A 661      32.059  16.264 -16.476  1.00 14.29           N
ATOM   4943  CE2 TRP A 661      31.309  16.948 -15.572  1.00 13.98           C
ATOM   4944  CE3 TRP A 661      30.119  16.391 -13.503  1.00 13.93           C
ATOM   4945  CZ2 TRP A 661      30.910  18.291 -15.486  1.00 17.11           C
ATOM   4946  CZ3 TRP A 661      29.743  17.741 -13.450  1.00 16.25           C
ATOM   4947  CH2 TRP A 661      30.129  18.648 -14.414  1.00 17.89           C
ATOM   4948  N   ILE A 662      33.121  10.831 -13.153  1.00  9.25           N
ATOM   4949  CA  ILE A 662      33.123   9.790 -12.120  1.00  9.24           C
ATOM   4950  C   ILE A 662      33.526  10.473 -10.813  1.00 10.83           C
ATOM   4951  O   ILE A 662      34.642  11.015 -10.694  1.00 12.34           O
ATOM   4952  CB  ILE A 662      34.047   8.625 -12.438  1.00 15.29           C
ATOM   4953  CG1 ILE A 662      33.656   8.009 -13.795  1.00 20.92           C
ATOM   4954  CG2 ILE A 662      33.973   7.583 -11.331  1.00 17.93           C
ATOM   4955  CD1 ILE A 662      34.864   8.041 -14.705  1.00 39.32           C
ATOM   4956  N   ALA A 663      32.605  10.433  -9.882  1.00 10.05           N
ATOM   4957  CA  ALA A 663      32.778  11.127  -8.597  1.00 10.40           C
ATOM   4958  C   ALA A 663      32.736  10.146  -7.434  1.00  9.58           C
ATOM   4959  O   ALA A 663      32.171   9.039  -7.547  1.00 10.68           O
ATOM   4960  CB  ALA A 663      31.734  12.228  -8.494  1.00 12.83           C
ATOM   4961  N   HIS A 664      33.318  10.589  -6.328  1.00  9.87           N
ATOM   4962  CA  HIS A 664      33.424   9.717  -5.154  1.00 10.85           C
ATOM   4963  C   HIS A 664      32.929  10.459  -3.931  1.00  9.45           C
ATOM   4964  O   HIS A 664      33.743  10.882  -3.098  1.00 12.26           O
ATOM   4965  CB  HIS A 664      34.912   9.306  -4.962  1.00 11.56           C
ATOM   4966  CG  HIS A 664      35.404   8.621  -6.200  1.00 11.56           C
ATOM   4967  ND1 HIS A 664      35.154   7.269  -6.435  1.00 12.21           N
ATOM   4968  CD2 HIS A 664      36.062   9.051  -7.293  1.00 11.76           C
ATOM   4969  CE1 HIS A 664      35.655   6.902  -7.599  1.00 11.97           C
ATOM   4970  NE2 HIS A 664      36.222   7.971  -8.136  1.00 11.30           N
ATOM   4971  N   PRO A 665      31.631  10.678  -3.822  1.00 10.55           N
ATOM   4972  CA  PRO A 665      31.107  11.382  -2.643  1.00 11.61           C
ATOM   4973  C   PRO A 665      31.475  10.637  -1.369  1.00 10.85           C
ATOM   4974  O   PRO A 665      31.595   9.397  -1.279  1.00 11.23           O
ATOM   4975  CB  PRO A 665      29.591  11.387  -2.851  1.00 13.45           C
ATOM   4976  CG  PRO A 665      29.335  10.346  -3.884  1.00 14.73           C
ATOM   4977  CD  PRO A 665      30.571  10.223  -4.735  1.00 12.47           C
ATOM   4978  N   ALA A 666      31.630  11.425  -0.304  1.00 12.91           N
ATOM   4979  CA  ALA A 666      31.862  10.882   1.034  1.00 13.52           C
ATOM   4980  C   ALA A 666      30.664  10.043   1.424  1.00 11.54           C
ATOM   4981  O   ALA A 666      29.523  10.492   1.293  1.00 14.47           O
ATOM   4982  CB  ALA A 666      32.059  12.005   2.056  1.00 16.09           C
ATOM   4983  N   ILE A 667      30.899   8.827   1.853  1.00 11.02           N
ATOM   4984  CA  ILE A 667      29.843   7.955   2.367  1.00 12.11           C
ATOM   4985  C   ILE A 667      30.362   7.279   3.627  1.00 14.14           C
ATOM   4986  O   ILE A 667      31.183   6.380   3.535  1.00 25.21           O
ATOM   4987  CB  ILE A 667      29.389   6.898   1.327  1.00 12.15           C
ATOM   4988  CG1 ILE A 667      28.916   7.569   0.030  1.00 12.36           C
ATOM   4989  CG2 ILE A 667      28.361   5.935   1.929  1.00 14.29           C
ATOM   4990  CD1 ILE A 667      28.877   6.611  -1.132  1.00 13.66           C
ATOM   4991  N   GLU A 668      29.931   7.730   4.776  1.00 12.50           N
ATOM   4992  CA  GLU A 668      30.255   7.053   6.028  1.00 15.33           C
ATOM   4993  C   GLU A 668      28.956   6.431   6.521  1.00 16.14           C
ATOM   4994  O   GLU A 668      27.942   7.154   6.617  1.00 18.37           O
ATOM   4995  CB  GLU A 668      30.768   8.075   7.021  1.00 28.89           C
ATOM   4996  CG  GLU A 668      31.925   8.915   6.465  1.00 50.62           C
ATOM   4997  CD  GLU A 668      33.200   8.325   7.060  1.00 65.66           C
ATOM   4998  OE1 GLU A 668      33.931   9.047   7.774  1.00 70.07           O
ATOM   4999  OE2 GLU A 668      33.336   7.116   6.750  1.00 82.62           O
ATOM   5000  N   ILE A 669      28.945   5.138   6.810  1.00 16.03           N
ATOM   5001  CA  ILE A 669      27.745   4.500   7.393  1.00 16.45           C
ATOM   5002  C   ILE A 669      28.078   4.224   8.858  1.00 17.15           C
ATOM   5003  O   ILE A 669      28.949   3.378   9.149  1.00 20.51           O
ATOM   5004  CB  ILE A 669      27.384   3.218   6.631  1.00 19.54           C
ATOM   5005  CG1 ILE A 669      27.206   3.466   5.121  1.00 16.70           C
ATOM   5006  CG2 ILE A 669      26.168   2.494   7.224  1.00 20.33           C
ATOM   5007  CD1 ILE A 669      26.106   4.448   4.764  1.00 17.23           C
ATOM   5008  N   PRO A 670      27.502   4.959   9.799  1.00 17.71           N
ATOM   5009  CA  PRO A 670      27.937   4.829  11.198  1.00 19.63           C
ATOM   5010  C   PRO A 670      27.283   3.641  11.868  1.00 20.60           C
ATOM   5011  O   PRO A 670      26.274   3.141  11.392  1.00 18.85           O
ATOM   5012  CB  PRO A 670      27.433   6.132  11.833  1.00 21.03           C
ATOM   5013  CG  PRO A 670      26.173   6.430  11.035  1.00 20.72           C
ATOM   5014  CD  PRO A 670      26.458   6.006   9.612  1.00 18.07           C
ATOM   5015  N   HIS A 671      27.887   3.271  12.981  1.00 20.85           N
ATOM   5016  CA  HIS A 671      27.272   2.377  13.923  1.00 22.31           C
ATOM   5017  C   HIS A 671      26.188   3.174  14.621  1.00 21.71           C
ATOM   5018  O   HIS A 671      26.375   4.321  15.010  1.00 45.81           O
ATOM   5019  CB  HIS A 671      28.311   1.915  14.956  1.00 29.51           C
ATOM   5020  CG  HIS A 671      27.662   1.107  16.045  1.00 30.86           C
ATOM   5021  ND1 HIS A 671      27.221  -0.184  15.825  1.00 49.27           N
ATOM   5022  CD2 HIS A 671      27.330   1.386  17.323  1.00 38.52           C
ATOM   5023  CE1 HIS A 671      26.670  -0.655  16.942  1.00 47.98           C
ATOM   5024  NE2 HIS A 671      26.717   0.274  17.883  1.00 35.93           N
ATOM   5025  N   VAL A 672      25.043   2.553  14.798  1.00 24.34           N
ATOM   5026  CA  VAL A 672      24.021   3.263  15.550  1.00 26.40           C
ATOM   5027  C   VAL A 672      23.683   2.476  16.815  1.00 25.26           C
ATOM   5028  O   VAL A 672      23.452   1.282  16.789  1.00 42.82           O
ATOM   5029  CB  VAL A 672      22.824   3.469  14.631  1.00 33.37           C
ATOM   5030  CG1 VAL A 672      21.502   3.470  15.373  1.00 50.25           C
ATOM   5031  CG2 VAL A 672      23.068   4.797  13.877  1.00 45.24           C
ATOM   5032  N   GLN A 673      23.674   3.234  17.882  1.00 32.00           N
ATOM   5033  CA  GLN A 673      23.232   2.706  19.160  1.00 37.95           C
ATOM   5034  C   GLN A 673      21.905   3.376  19.524  1.00 37.44           C
ATOM   5035  O   GLN A 673      21.664   4.588  19.461  1.00 39.55           O
ATOM   5036  CB  GLN A 673      24.252   2.863  20.290  1.00 47.04           C
ATOM   5037  CG  GLN A 673      24.614   1.565  20.988  1.00 61.49           C
ATOM   5038  CD  GLN A 673      23.527   0.596  21.380  1.00 66.61           C
ATOM   5039  OE1 GLN A 673      23.370   0.276  22.579  1.00 61.18           O
ATOM   5040  NE2 GLN A 673      22.748   0.049  20.439  1.00 55.31           N
ATOM   5041  N   VAL A 674      20.982   2.522  19.910  1.00 34.09           N
ATOM   5042  CA  VAL A 674      19.726   3.108  20.407  1.00 28.92           C
ATOM   5043  C   VAL A 674      19.503   2.589  21.825  1.00 23.53           C
ATOM   5044  O   VAL A 674      20.091   1.590  22.259  1.00 23.21           O
ATOM   5045  CB  VAL A 674      18.527   2.794  19.496  1.00 35.19           C
ATOM   5046  CG1 VAL A 674      18.620   3.520  18.156  1.00 38.96           C
ATOM   5047  CG2 VAL A 674      18.417   1.283  19.399  1.00 33.37           C
ATOM   5048  N   PRO A 675      18.681   3.290  22.575  1.00 23.80           N
ATOM   5049  CA  PRO A 675      18.479   2.881  23.968  1.00 21.64           C
ATOM   5050  C   PRO A 675      17.861   1.481  24.032  1.00 17.34           C
ATOM   5051  O   PRO A 675      17.101   1.089  23.146  1.00 20.95           O
ATOM   5052  CB  PRO A 675      17.479   3.901  24.508  1.00 24.07           C
ATOM   5053  CG  PRO A 675      17.477   5.021  23.552  1.00 27.16           C
ATOM   5054  CD  PRO A 675      17.879   4.486  22.219  1.00 26.33           C
ATOM   5055  N   GLU A 676      18.230   0.773  25.092  1.00 17.71           N
ATOM   5056  CA  GLU A 676      17.613  -0.468  25.526  1.00 18.14           C
ATOM   5057  C   GLU A 676      16.243  -0.238  26.165  1.00 17.65           C
ATOM   5058  O   GLU A 676      16.140   0.404  27.211  1.00 21.33           O
ATOM   5059  CB  GLU A 676      18.525  -1.170  26.552  1.00 20.72           C
ATOM   5060  CG  GLU A 676      19.873  -1.540  25.972  1.00 36.03           C
ATOM   5061  CD  GLU A 676      20.766  -2.226  26.994  1.00 50.29           C
ATOM   5062  OE1 GLU A 676      21.827  -1.651  27.357  1.00 80.43           O
ATOM   5063  OE2 GLU A 676      20.342  -3.342  27.386  1.00 62.97           O
[truncated: 6,029,696 more chars]
