# Supplementary material for: Growing Glycans in Rosetta: Accurate de novo glycan modeling, density fitting, and rational sequon design
Source: PLoS Comput Biol. 2024 Jun 24;20(6):e1011895. doi: 10.1371/journal.pcbi.1011895 (PMC11288642; doi:10.1371/journal.pcbi.1011895)
Supplement: S1 Data — Please see README for a full description of each component. Briefly, these include the following scripts: create_substituted_JD.py—Used to create substituted job description file for rosetta_scripts_jd3; create_symmetry_mates.py—This was used to create symmetry mates with a 12 A radius; density_build_example.xml—An an example of a main job definition file before being substituted for each glycan; density_build_example_substituted.xml—Substituted version; glycan_bm_plots.py—Tools used for plotting all benchmark experiments from Rosetta JSON files.; glycan_conformer_table.txt—The resultant glycan conformer table used in Rosetta and benchmarked against; glycan_tree_relax.xml—Main script used for de novo benchmarking.; glycan_tree_relax_dens.xml—Main script used for density building.; glycan_tree_relax_with_solvation.xml—Script used for running the GTM with explicit waters; glycan_water_mediated_hbonds.xml—Script for calculating water mediated hydrogen bonds; pdb_roots_density_sym.txt—Benchmark glycan list used for create_substituted_JD.py; refine_with_map_dih2.xml—Script used for refining input structures into the rosetta energy function using density. (ZIP) [file pcbi.1011895.s027.zip › supplemental_data/symmetrized_structures/1f8d_symm.pdb]

ATOM      1  N   ARG A  82      10.810   9.558  32.748  1.00 37.06           N
ATOM      2  CA  ARG A  82      10.820   9.501  31.263  1.00 37.67           C
ATOM      3  C   ARG A  82      12.107  10.038  30.646  1.00 34.96           C
ATOM      4  O   ARG A  82      12.901   9.289  30.075  1.00 33.56           O
ATOM      5  CB  ARG A  82       9.633  10.286  30.706  1.00 43.58           C
ATOM      6  CG  ARG A  82       9.091   9.704  29.404  1.00 49.56           C
ATOM      7  CD  ARG A  82       9.420   8.221  29.314  1.00 55.16           C
ATOM      8  NE  ARG A  82       8.229   7.401  29.509  1.00 60.84           N
ATOM      9  CZ  ARG A  82       7.384   7.101  28.528  1.00 64.74           C
ATOM     10  NH1 ARG A  82       6.312   6.346  28.774  1.00 66.45           N
ATOM     11  NH2 ARG A  82       7.618   7.557  27.296  1.00 66.73           N
ATOM     12  N   ASP A  83      12.277  11.356  30.731  1.00 32.39           N
ATOM     13  CA  ASP A  83      13.474  12.049  30.227  1.00 29.12           C
ATOM     14  C   ASP A  83      14.059  12.769  31.449  1.00 24.02           C
ATOM     15  O   ASP A  83      13.330  13.037  32.413  1.00 22.18           O
ATOM     16  CB  ASP A  83      13.095  13.080  29.157  1.00 32.61           C
ATOM     17  CG  ASP A  83      13.425  12.620  27.746  1.00 35.54           C
ATOM     18  OD1 ASP A  83      12.716  13.060  26.812  1.00 39.31           O
ATOM     19  OD2 ASP A  83      14.382  11.832  27.567  1.00 35.99           O
ATOM     20  N   PHE A  84      15.356  13.063  31.434  1.00 19.03           N
ATOM     21  CA  PHE A  84      15.964  13.763  32.565  1.00 16.89           C
ATOM     22  C   PHE A  84      15.359  15.159  32.660  1.00 15.99           C
ATOM     23  O   PHE A  84      15.142  15.814  31.640  1.00 14.60           O
ATOM     24  CB  PHE A  84      17.468  13.905  32.360  1.00 14.82           C
ATOM     25  CG  PHE A  84      18.217  12.632  32.525  1.00 12.94           C
ATOM     26  CD1 PHE A  84      19.068  12.178  31.522  1.00 14.03           C
ATOM     27  CD2 PHE A  84      18.088  11.884  33.691  1.00 12.73           C
ATOM     28  CE1 PHE A  84      19.796  10.983  31.684  1.00 13.50           C
ATOM     29  CE2 PHE A  84      18.798  10.703  33.866  1.00 12.84           C
ATOM     30  CZ  PHE A  84      19.658  10.245  32.862  1.00 12.29           C
ATOM     31  N   ASN A  85      15.080  15.613  33.876  1.00 15.02           N
ATOM     32  CA  ASN A  85      14.548  16.950  34.041  1.00 13.98           C
ATOM     33  C   ASN A  85      15.644  17.990  33.818  1.00 13.62           C
ATOM     34  O   ASN A  85      16.794  17.800  34.214  1.00 13.68           O
ATOM     35  CB  ASN A  85      13.990  17.156  35.447  1.00 14.22           C
ATOM     36  CG  ASN A  85      13.415  18.554  35.637  1.00 14.03           C
ATOM     37  OD1 ASN A  85      12.491  18.949  34.932  1.00 13.74           O
ATOM     38  ND2 ASN A  85      13.962  19.303  36.581  1.00 13.91           N
ATOM     39  N   ASN A  86      15.278  19.103  33.194  1.00 13.41           N
ATOM     40  CA  ASN A  86      16.215  20.190  32.969  1.00 13.81           C
ATOM     41  C   ASN A  86      15.677  21.413  33.699  1.00 13.07           C
ATOM     42  O   ASN A  86      14.477  21.656  33.715  1.00 12.94           O
ATOM     43  CB  ASN A  86      16.347  20.480  31.476  1.00 14.69           C
ATOM     44  CG  ASN A  86      16.875  19.292  30.709  1.00 17.78           C
ATOM     45  OD1 ASN A  86      17.843  18.648  31.133  1.00 17.12           O
ATOM     46  ND2 ASN A  86      16.237  18.991  29.586  1.00 18.47           N
ATOM     47  N   LEU A  87      16.567  22.172  34.321  1.00 13.33           N
ATOM     48  CA  LEU A  87      16.169  23.367  35.057  1.00 13.75           C
ATOM     49  C   LEU A  87      15.940  24.475  34.054  1.00 13.88           C
ATOM     50  O   LEU A  87      16.776  25.367  33.880  1.00 13.61           O
ATOM     51  CB  LEU A  87      17.276  23.774  36.025  1.00 13.62           C
ATOM     52  CG  LEU A  87      17.725  22.643  36.946  1.00 13.29           C
ATOM     53  CD1 LEU A  87      19.001  23.046  37.718  1.00 12.18           C
ATOM     54  CD2 LEU A  87      16.563  22.328  37.888  1.00 13.42           C
ATOM     55  N   THR A  88      14.787  24.442  33.410  1.00 13.65           N
ATOM     56  CA  THR A  88      14.490  25.436  32.387  1.00 14.51           C
ATOM     57  C   THR A  88      13.726  26.660  32.869  1.00 14.39           C
ATOM     58  O   THR A  88      13.653  27.657  32.156  1.00 16.94           O
ATOM     59  CB  THR A  88      13.668  24.797  31.256  1.00 15.05           C
ATOM     60  OG1 THR A  88      12.406  24.355  31.785  1.00 16.18           O
ATOM     61  CG2 THR A  88      14.421  23.603  30.661  1.00 15.26           C
ATOM     62  N   LYS A  89      13.138  26.591  34.056  1.00 13.32           N
ATOM     63  CA  LYS A  89      12.354  27.724  34.555  1.00 13.26           C
ATOM     64  C   LYS A  89      13.088  28.560  35.589  1.00 12.85           C
ATOM     65  O   LYS A  89      14.080  28.115  36.177  1.00 13.80           O
ATOM     66  CB  LYS A  89      11.037  27.223  35.158  1.00 12.60           C
ATOM     67  CG  LYS A  89      10.247  26.332  34.219  1.00 13.67           C
ATOM     68  CD  LYS A  89       9.064  25.715  34.926  1.00 14.39           C
ATOM     69  CE  LYS A  89       8.290  24.814  33.985  1.00 15.79           C
ATOM     70  NZ  LYS A  89       7.197  24.081  34.678  1.00 15.88           N
ATOM     71  N   GLY A  90      12.601  29.782  35.782  1.00 12.21           N
ATOM     72  CA  GLY A  90      13.168  30.673  36.777  1.00 12.55           C
ATOM     73  C   GLY A  90      12.241  30.562  37.977  1.00 13.40           C
ATOM     74  O   GLY A  90      11.203  29.900  37.880  1.00 13.45           O
ATOM     75  N   LEU A  91      12.588  31.190  39.098  1.00 13.33           N
ATOM     76  CA  LEU A  91      11.736  31.132  40.298  1.00 13.08           C
ATOM     77  C   LEU A  91      10.485  31.981  40.120  1.00 12.54           C
ATOM     78  O   LEU A  91      10.491  32.988  39.398  1.00 12.68           O
ATOM     79  CB  LEU A  91      12.488  31.648  41.553  1.00 12.09           C
ATOM     80  CG  LEU A  91      13.794  30.982  41.975  1.00 13.04           C
ATOM     81  CD1 LEU A  91      14.285  31.639  43.261  1.00 12.50           C
ATOM     82  CD2 LEU A  91      13.580  29.494  42.193  1.00 13.92           C
ATOM     83  N   CYS A  92       9.404  31.562  40.761  1.00 11.92           N
ATOM     84  CA  CYS A  92       8.174  32.341  40.727  1.00 13.05           C
ATOM     85  C   CYS A  92       8.452  33.517  41.682  1.00 12.51           C
ATOM     86  O   CYS A  92       9.349  33.439  42.529  1.00 13.23           O
ATOM     87  CB  CYS A  92       6.983  31.533  41.284  1.00 12.90           C
ATOM     88  SG  CYS A  92       6.539  30.027  40.367  1.00 13.89           S
ATOM     89  N   THR A  93       7.680  34.591  41.552  1.00 13.33           N
ATOM     90  CA  THR A  93       7.839  35.745  42.417  1.00 12.62           C
ATOM     91  C   THR A  93       7.288  35.388  43.798  1.00 12.62           C
ATOM     92  O   THR A  93       6.141  34.944  43.952  1.00 13.42           O
ATOM     93  CB  THR A  93       7.103  36.972  41.831  1.00 12.66           C
ATOM     94  OG1 THR A  93       7.662  37.270  40.546  1.00 15.59           O
ATOM     95  CG2 THR A  93       7.268  38.193  42.717  1.00 12.96           C
ATOM     96  N   ILE A  94       8.125  35.580  44.805  1.00 12.49           N
ATOM     97  CA  ILE A  94       7.760  35.262  46.168  1.00 11.73           C
ATOM     98  C   ILE A  94       7.200  36.505  46.846  1.00 12.16           C
ATOM     99  O   ILE A  94       7.954  37.410  47.186  1.00 12.36           O
ATOM    100  CB  ILE A  94       9.000  34.757  46.964  1.00 11.69           C
ATOM    101  CG1 ILE A  94       9.658  33.568  46.239  1.00 10.72           C
ATOM    102  CG2 ILE A  94       8.595  34.409  48.391  1.00  9.70           C
ATOM    103  CD1 ILE A  94      11.118  33.354  46.632  1.00 10.26           C
ATOM    104  N   ASN A  95       5.881  36.542  47.042  1.00 12.51           N
ATOM    105  CA  ASN A  95       5.256  37.690  47.706  1.00 12.47           C
ATOM    106  C   ASN A  95       4.832  37.359  49.125  1.00 12.88           C
ATOM    107  O   ASN A  95       4.539  38.256  49.931  1.00 13.61           O
ATOM    108  CB  ASN A  95       4.095  38.203  46.877  1.00 11.90           C
ATOM    109  CG  ASN A  95       4.576  38.972  45.657  1.00 12.10           C
ATOM    110  OD1 ASN A  95       3.943  38.956  44.604  1.00 13.55           O
ATOM    111  ND2 ASN A  95       5.708  39.637  45.796  1.00  9.00           N
ATOM    112  N   SER A  96       4.814  36.055  49.412  1.00 12.05           N
ATOM    113  CA  SER A  96       4.522  35.507  50.739  1.00 12.18           C
ATOM    114  C   SER A  96       4.717  33.988  50.710  1.00 12.26           C
ATOM    115  O   SER A  96       5.095  33.425  49.670  1.00 13.07           O
ATOM    116  CB  SER A  96       3.095  35.867  51.221  1.00 11.17           C
ATOM    117  OG  SER A  96       2.074  35.348  50.404  1.00 11.53           O
ATOM    118  N   TRP A  97       4.482  33.339  51.851  1.00 11.11           N
ATOM    119  CA  TRP A  97       4.628  31.891  51.984  1.00 11.58           C
ATOM    120  C   TRP A  97       3.326  31.263  52.483  1.00 12.77           C
ATOM    121  O   TRP A  97       2.721  31.762  53.446  1.00 12.52           O
ATOM    122  CB  TRP A  97       5.768  31.580  52.952  1.00 11.92           C
ATOM    123  CG  TRP A  97       7.060  32.187  52.492  1.00 12.22           C
ATOM    124  CD1 TRP A  97       7.549  33.440  52.794  1.00 11.39           C
ATOM    125  CD2 TRP A  97       8.007  31.587  51.596  1.00 11.31           C
ATOM    126  NE1 TRP A  97       8.744  33.646  52.134  1.00 12.08           N
ATOM    127  CE2 TRP A  97       9.046  32.526  51.393  1.00 11.94           C
ATOM    128  CE3 TRP A  97       8.075  30.342  50.940  1.00 12.03           C
ATOM    129  CZ2 TRP A  97      10.138  32.259  50.569  1.00 11.08           C
ATOM    130  CZ3 TRP A  97       9.165  30.079  50.118  1.00 10.68           C
ATOM    131  CH2 TRP A  97      10.182  31.032  49.940  1.00 11.57           C
ATOM    132  N   HIS A  98       2.882  30.195  51.812  1.00 11.57           N
ATOM    133  CA  HIS A  98       1.656  29.489  52.202  1.00 11.51           C
ATOM    134  C   HIS A  98       2.043  28.143  52.834  1.00 11.73           C
ATOM    135  O   HIS A  98       3.107  27.570  52.510  1.00 11.62           O
ATOM    136  CB  HIS A  98       0.744  29.268  50.973  1.00 10.81           C
ATOM    137  CG  HIS A  98       1.199  28.159  50.059  1.00 12.84           C
ATOM    138  ND1 HIS A  98       1.781  28.391  48.828  1.00 14.53           N
ATOM    139  CD2 HIS A  98       1.140  26.811  50.191  1.00 10.78           C
ATOM    140  CE1 HIS A  98       2.060  27.237  48.244  1.00 10.05           C
ATOM    141  NE2 HIS A  98       1.679  26.263  49.049  1.00 14.31           N
ATOM    142  N   ILE A  99       1.195  27.634  53.731  1.00 11.94           N
ATOM    143  CA  ILE A  99       1.470  26.346  54.372  1.00 11.58           C
ATOM    144  C   ILE A  99       1.438  25.239  53.307  1.00 11.17           C
ATOM    145  O   ILE A  99       0.541  25.194  52.467  1.00 10.89           O
ATOM    146  CB  ILE A  99       0.447  26.047  55.513  1.00 11.40           C
ATOM    147  CG1 ILE A  99       0.842  24.746  56.234  1.00 11.32           C
ATOM    148  CG2 ILE A  99      -0.979  25.973  54.954  1.00 12.24           C
ATOM    149  CD1 ILE A  99       2.138  24.835  57.003  1.00  9.86           C
ATOM    150  N   TYR A 100       2.439  24.364  53.334  1.00 10.71           N
ATOM    151  CA  TYR A 100       2.561  23.277  52.364  1.00 11.00           C
ATOM    152  C   TYR A 100       2.372  21.906  53.028  1.00 11.63           C
ATOM    153  O   TYR A 100       1.536  21.110  52.603  1.00 12.10           O
ATOM    154  CB  TYR A 100       3.926  23.379  51.694  1.00 11.27           C
ATOM    155  CG  TYR A 100       4.209  22.292  50.700  1.00 12.95           C
ATOM    156  CD1 TYR A 100       5.185  21.336  50.963  1.00 12.41           C
ATOM    157  CD2 TYR A 100       3.514  22.220  49.487  1.00 13.24           C
ATOM    158  CE1 TYR A 100       5.468  20.323  50.034  1.00 13.46           C
ATOM    159  CE2 TYR A 100       3.789  21.211  48.548  1.00 12.32           C
ATOM    160  CZ  TYR A 100       4.767  20.268  48.832  1.00 13.94           C
ATOM    161  OH  TYR A 100       5.069  19.269  47.933  1.00 14.83           O
ATOM    162  N   GLY A 101       3.138  21.638  54.084  1.00 11.90           N
ATOM    163  CA  GLY A 101       2.989  20.378  54.789  1.00 11.38           C
ATOM    164  C   GLY A 101       3.347  20.539  56.246  1.00 11.20           C
ATOM    165  O   GLY A 101       4.075  21.457  56.592  1.00 12.72           O
ATOM    166  N   LYS A 102       2.808  19.667  57.094  1.00 11.83           N
ATOM    167  CA  LYS A 102       3.083  19.664  58.534  1.00 11.37           C
ATOM    168  C   LYS A 102       2.670  18.277  59.010  1.00 11.61           C
ATOM    169  O   LYS A 102       1.540  17.854  58.769  1.00 11.63           O
ATOM    170  CB  LYS A 102       2.257  20.737  59.270  1.00 11.69           C
ATOM    171  CG  LYS A 102       2.756  21.009  60.702  1.00 12.46           C
ATOM    172  CD  LYS A 102       1.868  22.012  61.444  1.00 12.21           C
ATOM    173  CE  LYS A 102       2.488  22.473  62.750  1.00 11.47           C
ATOM    174  NZ  LYS A 102       2.900  21.337  63.620  1.00 11.09           N
ATOM    175  N   ASP A 103       3.580  17.565  59.670  1.00 11.29           N
ATOM    176  CA  ASP A 103       3.261  16.216  60.132  1.00 10.66           C
ATOM    177  C   ASP A 103       2.897  16.031  61.623  1.00 10.99           C
ATOM    178  O   ASP A 103       2.425  14.962  61.999  1.00 11.57           O
ATOM    179  CB  ASP A 103       4.370  15.221  59.691  1.00  9.54           C
ATOM    180  CG  ASP A 103       5.720  15.445  60.382  1.00 10.92           C
ATOM    181  OD1 ASP A 103       5.844  16.341  61.234  1.00 10.88           O
ATOM    182  OD2 ASP A 103       6.673  14.696  60.069  1.00 11.54           O
ATOM    183  N   ASN A 104       3.076  17.061  62.459  1.00 11.14           N
ATOM    184  CA  ASN A 104       2.730  16.969  63.885  1.00 10.63           C
ATOM    185  C   ASN A 104       3.218  15.639  64.472  1.00 11.21           C
ATOM    186  O   ASN A 104       2.528  15.005  65.296  1.00 12.30           O
ATOM    187  CB  ASN A 104       1.203  17.075  64.052  1.00 11.38           C
ATOM    188  CG  ASN A 104       0.636  18.372  63.485  1.00 12.19           C
ATOM    189  OD1 ASN A 104       0.889  19.456  64.013  1.00 12.34           O
ATOM    190  ND2 ASN A 104      -0.126  18.266  62.404  1.00 12.20           N
ATOM    191  N   ALA A 105       4.421  15.237  64.069  1.00  9.85           N
ATOM    192  CA  ALA A 105       4.973  13.951  64.469  1.00  9.58           C
ATOM    193  C   ALA A 105       5.128  13.717  65.953  1.00  9.69           C
ATOM    194  O   ALA A 105       4.822  12.635  66.424  1.00 10.88           O
ATOM    195  CB  ALA A 105       6.304  13.714  63.777  1.00  7.75           C
ATOM    196  N   VAL A 106       5.629  14.711  66.680  1.00 10.52           N
ATOM    197  CA  VAL A 106       5.835  14.536  68.118  1.00 10.79           C
ATOM    198  C   VAL A 106       4.487  14.457  68.863  1.00 11.52           C
ATOM    199  O   VAL A 106       4.337  13.646  69.784  1.00 12.42           O
ATOM    200  CB  VAL A 106       6.753  15.664  68.686  1.00 11.93           C
ATOM    201  CG1 VAL A 106       7.007  15.453  70.177  1.00 11.73           C
ATOM    202  CG2 VAL A 106       8.084  15.663  67.932  1.00 11.33           C
ATOM    203  N   ARG A 107       3.505  15.269  68.459  1.00 11.14           N
ATOM    204  CA  ARG A 107       2.171  15.225  69.066  1.00 10.83           C
ATOM    205  C   ARG A 107       1.568  13.837  68.884  1.00 11.57           C
ATOM    206  O   ARG A 107       1.100  13.187  69.835  1.00 11.99           O
ATOM    207  CB  ARG A 107       1.223  16.188  68.359  1.00 10.65           C
ATOM    208  CG  ARG A 107       1.267  17.603  68.832  1.00 10.70           C
ATOM    209  CD  ARG A 107       0.459  18.457  67.892  1.00 11.29           C
ATOM    210  NE  ARG A 107      -0.966  18.104  67.868  1.00 13.04           N
ATOM    211  CZ  ARG A 107      -1.860  18.482  68.782  1.00 12.07           C
ATOM    212  NH1 ARG A 107      -3.129  18.114  68.669  1.00 11.81           N
ATOM    213  NH2 ARG A 107      -1.482  19.222  69.816  1.00 14.16           N
ATOM    214  N   ILE A 108       1.556  13.394  67.631  1.00 11.93           N
ATOM    215  CA  ILE A 108       0.971  12.097  67.305  1.00 11.38           C
ATOM    216  C   ILE A 108       1.738  10.935  67.915  1.00 10.33           C
ATOM    217  O   ILE A 108       1.126  10.022  68.458  1.00 11.42           O
ATOM    218  CB  ILE A 108       0.852  11.929  65.773  1.00 11.09           C
ATOM    219  CG1 ILE A 108      -0.129  12.984  65.246  1.00 10.99           C
ATOM    220  CG2 ILE A 108       0.382  10.498  65.416  1.00  9.90           C
ATOM    221  CD1 ILE A 108      -0.045  13.219  63.762  1.00 10.07           C
ATOM    222  N   GLY A 109       3.069  11.005  67.854  1.00 10.94           N
ATOM    223  CA  GLY A 109       3.927   9.956  68.369  1.00  9.95           C
ATOM    224  C   GLY A 109       3.862   9.736  69.863  1.00 12.19           C
ATOM    225  O   GLY A 109       4.463   8.786  70.367  1.00 12.14           O
ATOM    226  N   GLU A 110       3.176  10.631  70.575  1.00 11.98           N
ATOM    227  CA  GLU A 110       3.012  10.495  72.021  1.00 13.17           C
ATOM    228  C   GLU A 110       2.201   9.216  72.305  1.00 12.81           C
ATOM    229  O   GLU A 110       2.307   8.612  73.381  1.00 12.74           O
ATOM    230  CB  GLU A 110       2.272  11.722  72.581  1.00 14.23           C
ATOM    231  CG  GLU A 110       2.157  11.751  74.101  1.00 13.35           C
ATOM    232  CD  GLU A 110       0.963  10.976  74.603  1.00 14.23           C
ATOM    233  OE1 GLU A 110      -0.085  10.933  73.916  1.00 14.37           O
ATOM    234  OE2 GLU A 110       1.071  10.396  75.697  1.00 15.48           O
ATOM    235  N   ASP A 111       1.409   8.797  71.322  1.00 12.66           N
ATOM    236  CA  ASP A 111       0.563   7.627  71.482  1.00 15.02           C
ATOM    237  C   ASP A 111       0.389   6.839  70.179  1.00 14.90           C
ATOM    238  O   ASP A 111      -0.720   6.434  69.829  1.00 16.97           O
ATOM    239  CB  ASP A 111      -0.819   8.060  72.029  1.00 15.00           C
ATOM    240  CG  ASP A 111      -1.788   6.893  72.206  1.00 17.29           C
ATOM    241  OD1 ASP A 111      -2.940   6.983  71.717  1.00 18.74           O
ATOM    242  OD2 ASP A 111      -1.408   5.885  72.833  1.00 17.17           O
ATOM    243  N   SER A 112       1.480   6.664  69.443  1.00 13.53           N
ATOM    244  CA  SER A 112       1.463   5.871  68.222  1.00 12.05           C
ATOM    245  C   SER A 112       2.912   5.582  67.883  1.00 11.78           C
ATOM    246  O   SER A 112       3.815   6.222  68.418  1.00 11.30           O
ATOM    247  CB  SER A 112       0.704   6.566  67.084  1.00 12.35           C
ATOM    248  OG  SER A 112       1.362   7.719  66.651  1.00 14.77           O
ATOM    249  N   ASP A 113       3.137   4.604  67.012  1.00 11.56           N
ATOM    250  CA  ASP A 113       4.485   4.169  66.691  1.00 11.51           C
ATOM    251  C   ASP A 113       5.248   5.022  65.704  1.00 10.87           C
ATOM    252  O   ASP A 113       5.513   4.624  64.580  1.00 12.28           O
ATOM    253  CB  ASP A 113       4.432   2.693  66.283  1.00 11.10           C
ATOM    254  CG  ASP A 113       3.782   1.842  67.373  1.00 12.91           C
ATOM    255  OD1 ASP A 113       3.241   0.752  67.086  1.00 13.00           O
ATOM    256  OD2 ASP A 113       3.795   2.296  68.539  1.00 12.43           O
ATOM    257  N   VAL A 114       5.621   6.203  66.179  1.00 10.91           N
ATOM    258  CA  VAL A 114       6.345   7.167  65.386  1.00 10.96           C
ATOM    259  C   VAL A 114       7.839   7.022  65.704  1.00 10.46           C
ATOM    260  O   VAL A 114       8.238   6.927  66.866  1.00 10.29           O
ATOM    261  CB  VAL A 114       5.837   8.612  65.707  1.00 10.96           C
ATOM    262  CG1 VAL A 114       6.733   9.653  65.056  1.00 10.79           C
ATOM    263  CG2 VAL A 114       4.405   8.778  65.235  1.00  9.52           C
ATOM    264  N   LEU A 115       8.648   6.967  64.654  1.00 10.52           N
ATOM    265  CA  LEU A 115      10.090   6.841  64.796  1.00 11.06           C
ATOM    266  C   LEU A 115      10.723   8.150  65.254  1.00 12.08           C
ATOM    267  O   LEU A 115      10.254   9.238  64.904  1.00 12.12           O
ATOM    268  CB  LEU A 115      10.725   6.456  63.457  1.00 10.13           C
ATOM    269  CG  LEU A 115      10.449   5.047  62.940  1.00 10.96           C
ATOM    270  CD1 LEU A 115      10.795   4.954  61.463  1.00 10.29           C
ATOM    271  CD2 LEU A 115      11.279   4.052  63.737  1.00 11.92           C
ATOM    272  N   VAL A 116      11.772   8.038  66.059  1.00 11.22           N
ATOM    273  CA  VAL A 116      12.516   9.206  66.490  1.00 11.11           C
ATOM    274  C   VAL A 116      13.346   9.561  65.237  1.00 10.85           C
ATOM    275  O   VAL A 116      13.881   8.671  64.556  1.00 11.26           O
ATOM    276  CB  VAL A 116      13.493   8.865  67.657  1.00 10.66           C
ATOM    277  CG1 VAL A 116      14.492  10.001  67.842  1.00 10.14           C
ATOM    278  CG2 VAL A 116      12.721   8.592  68.937  1.00 12.24           C
ATOM    279  N   THR A 117      13.437  10.848  64.929  1.00 11.85           N
ATOM    280  CA  THR A 117      14.224  11.313  63.789  1.00 12.36           C
ATOM    281  C   THR A 117      14.914  12.635  64.125  1.00 12.11           C
ATOM    282  O   THR A 117      14.884  13.111  65.262  1.00 10.75           O
ATOM    283  CB  THR A 117      13.326  11.597  62.545  1.00 13.89           C
ATOM    284  OG1 THR A 117      12.375  12.616  62.876  1.00 11.97           O
ATOM    285  CG2 THR A 117      12.570  10.340  62.094  1.00 13.86           C
ATOM    286  N   ARG A 118      15.543  13.190  63.092  1.00 12.64           N
ATOM    287  CA  ARG A 118      16.177  14.514  63.075  1.00 12.38           C
ATOM    288  C   ARG A 118      16.780  14.662  61.660  1.00 12.21           C
ATOM    289  O   ARG A 118      16.827  13.689  60.891  1.00 12.02           O
ATOM    290  CB  ARG A 118      17.239  14.708  64.192  1.00 11.59           C
ATOM    291  CG  ARG A 118      16.708  15.523  65.402  1.00 10.03           C
ATOM    292  CD  ARG A 118      17.751  16.490  65.991  1.00 10.39           C
ATOM    293  NE  ARG A 118      18.027  17.538  65.024  1.00 11.27           N
ATOM    294  CZ  ARG A 118      19.191  18.160  64.876  1.00 12.59           C
ATOM    295  NH1 ARG A 118      19.304  19.098  63.942  1.00 11.47           N
ATOM    296  NH2 ARG A 118      20.230  17.861  65.657  1.00 11.48           N
ATOM    297  N   GLU A 119      17.216  15.874  61.326  1.00 11.45           N
ATOM    298  CA  GLU A 119      17.795  16.187  60.021  1.00 10.74           C
ATOM    299  C   GLU A 119      16.811  15.831  58.903  1.00 11.03           C
ATOM    300  O   GLU A 119      17.154  15.116  57.961  1.00 11.35           O
ATOM    301  CB  GLU A 119      19.134  15.454  59.826  1.00 10.71           C
ATOM    302  CG  GLU A 119      20.252  15.932  60.761  1.00 11.70           C
ATOM    303  CD  GLU A 119      20.254  15.222  62.121  1.00 13.13           C
ATOM    304  OE1 GLU A 119      19.850  14.035  62.184  1.00 12.88           O
ATOM    305  OE2 GLU A 119      20.657  15.840  63.139  1.00 11.88           O
ATOM    306  N   PRO A 120      15.577  16.360  58.983  1.00 10.12           N
ATOM    307  CA  PRO A 120      14.554  16.090  57.972  1.00 10.69           C
ATOM    308  C   PRO A 120      14.712  16.995  56.754  1.00 10.58           C
ATOM    309  O   PRO A 120      15.510  17.930  56.743  1.00 11.26           O
ATOM    310  CB  PRO A 120      13.252  16.421  58.700  1.00 10.45           C
ATOM    311  CG  PRO A 120      13.655  17.611  59.534  1.00 10.83           C
ATOM    312  CD  PRO A 120      15.065  17.283  60.019  1.00 11.39           C
ATOM    313  N   TYR A 121      13.939  16.686  55.728  1.00 11.77           N
ATOM    314  CA  TYR A 121      13.871  17.498  54.519  1.00 11.87           C
ATOM    315  C   TYR A 121      12.686  17.020  53.673  1.00 12.59           C
ATOM    316  O   TYR A 121      11.925  16.139  54.089  1.00 12.08           O
ATOM    317  CB  TYR A 121      15.199  17.521  53.713  1.00 11.41           C
ATOM    318  CG  TYR A 121      15.844  16.194  53.310  1.00 11.68           C
ATOM    319  CD1 TYR A 121      16.633  15.463  54.216  1.00 10.11           C
ATOM    320  CD2 TYR A 121      15.758  15.728  51.995  1.00  9.28           C
ATOM    321  CE1 TYR A 121      17.322  14.314  53.814  1.00  8.96           C
ATOM    322  CE2 TYR A 121      16.441  14.585  51.588  1.00  9.38           C
ATOM    323  CZ  TYR A 121      17.224  13.887  52.500  1.00  9.61           C
ATOM    324  OH  TYR A 121      17.933  12.783  52.098  1.00 10.33           O
ATOM    325  N   VAL A 122      12.500  17.631  52.513  1.00 12.63           N
ATOM    326  CA  VAL A 122      11.402  17.263  51.641  1.00 11.24           C
ATOM    327  C   VAL A 122      12.004  17.141  50.244  1.00 10.96           C
ATOM    328  O   VAL A 122      12.948  17.850  49.912  1.00 10.52           O
ATOM    329  CB  VAL A 122      10.302  18.347  51.659  1.00 11.38           C
ATOM    330  CG1 VAL A 122       9.062  17.863  50.882  1.00 11.88           C
ATOM    331  CG2 VAL A 122       9.931  18.688  53.105  1.00  9.31           C
ATOM    332  N   SER A 123      11.478  16.218  49.442  1.00 10.44           N
ATOM    333  CA  SER A 123      11.977  16.026  48.087  1.00 10.54           C
ATOM    334  C   SER A 123      10.871  15.424  47.224  1.00 10.99           C
ATOM    335  O   SER A 123      10.127  14.553  47.684  1.00 11.91           O
ATOM    336  CB  SER A 123      13.211  15.118  48.101  1.00 11.84           C
ATOM    337  OG  SER A 123      13.866  15.110  46.832  1.00 10.94           O
ATOM    338  N   CYS A 124      10.768  15.899  45.982  1.00  9.79           N
ATOM    339  CA  CYS A 124       9.747  15.443  45.053  1.00 10.86           C
ATOM    340  C   CYS A 124      10.248  14.526  43.965  1.00 11.52           C
ATOM    341  O   CYS A 124      11.402  14.616  43.523  1.00 11.16           O
ATOM    342  CB  CYS A 124       9.077  16.641  44.366  1.00 11.28           C
ATOM    343  SG  CYS A 124       8.281  17.773  45.541  1.00 12.87           S
ATOM    344  N   ASP A 125       9.350  13.633  43.568  1.00 12.03           N
ATOM    345  CA  ASP A 125       9.535  12.706  42.465  1.00 12.30           C
ATOM    346  C   ASP A 125       8.551  13.330  41.464  1.00 13.44           C
ATOM    347  O   ASP A 125       7.750  14.206  41.819  1.00 12.64           O
ATOM    348  CB  ASP A 125       9.013  11.307  42.812  1.00 12.32           C
ATOM    349  CG  ASP A 125       9.929  10.542  43.735  1.00 14.60           C
ATOM    350  OD1 ASP A 125       9.661   9.351  43.956  1.00 15.21           O
ATOM    351  OD2 ASP A 125      10.910  11.108  44.238  1.00 14.25           O
ATOM    352  N   PRO A 126       8.612  12.915  40.198  1.00 13.95           N
ATOM    353  CA  PRO A 126       7.687  13.466  39.198  1.00 14.40           C
ATOM    354  C   PRO A 126       6.193  13.300  39.509  1.00 15.29           C
ATOM    355  O   PRO A 126       5.362  14.030  38.982  1.00 15.19           O
ATOM    356  CB  PRO A 126       8.081  12.725  37.915  1.00 13.48           C
ATOM    357  CG  PRO A 126       9.541  12.403  38.128  1.00 12.98           C
ATOM    358  CD  PRO A 126       9.608  12.019  39.586  1.00 13.67           C
ATOM    359  N   ASP A 127       5.856  12.339  40.360  1.00 16.68           N
ATOM    360  CA  ASP A 127       4.459  12.068  40.682  1.00 18.22           C
ATOM    361  C   ASP A 127       4.119  12.115  42.172  1.00 18.18           C
ATOM    362  O   ASP A 127       2.993  11.763  42.562  1.00 18.37           O
ATOM    363  CB  ASP A 127       4.089  10.687  40.153  1.00 22.55           C
ATOM    364  CG  ASP A 127       4.985   9.574  40.731  1.00 28.16           C
ATOM    365  OD1 ASP A 127       4.601   8.385  40.611  1.00 34.19           O
ATOM    366  OD2 ASP A 127       6.072   9.868  41.298  1.00 29.16           O
ATOM    367  N   GLU A 128       5.062  12.550  43.002  1.00 16.35           N
ATOM    368  CA  GLU A 128       4.820  12.576  44.441  1.00 16.16           C
ATOM    369  C   GLU A 128       5.925  13.324  45.164  1.00 14.48           C
ATOM    370  O   GLU A 128       7.062  13.284  44.730  1.00 14.46           O
ATOM    371  CB  GLU A 128       4.771  11.126  44.969  1.00 16.07           C
ATOM    372  CG  GLU A 128       4.680  10.993  46.472  1.00 20.24           C
ATOM    373  CD  GLU A 128       4.732   9.532  46.969  1.00 21.31           C
ATOM    374  OE1 GLU A 128       4.289   9.286  48.130  1.00 20.04           O
ATOM    375  OE2 GLU A 128       5.218   8.651  46.217  1.00 20.13           O
ATOM    376  N   CYS A 129       5.574  13.996  46.261  1.00 12.66           N
ATOM    377  CA  CYS A 129       6.536  14.700  47.109  1.00 12.46           C
ATOM    378  C   CYS A 129       6.414  14.022  48.464  1.00 12.16           C
ATOM    379  O   CYS A 129       5.306  13.738  48.927  1.00 11.51           O
ATOM    380  CB  CYS A 129       6.216  16.191  47.234  1.00 11.46           C
ATOM    381  SG  CYS A 129       6.360  17.072  45.646  1.00 14.35           S
ATOM    382  N   ARG A 130       7.552  13.756  49.091  1.00 11.58           N
ATOM    383  CA  ARG A 130       7.572  13.046  50.371  1.00 10.94           C
ATOM    384  C   ARG A 130       8.478  13.704  51.404  1.00 11.63           C
ATOM    385  O   ARG A 130       9.364  14.500  51.050  1.00 11.03           O
ATOM    386  CB  ARG A 130       8.084  11.625  50.134  1.00 10.68           C
ATOM    387  CG  ARG A 130       7.163  10.777  49.297  1.00 11.03           C
ATOM    388  CD  ARG A 130       7.882   9.559  48.784  1.00 13.28           C
ATOM    389  NE  ARG A 130       8.301   8.607  49.828  1.00 13.65           N
ATOM    390  CZ  ARG A 130       7.516   7.671  50.365  1.00 14.19           C
ATOM    391  NH1 ARG A 130       7.985   6.846  51.296  1.00 13.08           N
ATOM    392  NH2 ARG A 130       6.249   7.573  49.990  1.00 14.57           N
ATOM    393  N   PHE A 131       8.258  13.358  52.677  1.00 12.10           N
ATOM    394  CA  PHE A 131       9.097  13.854  53.763  1.00 11.48           C
ATOM    395  C   PHE A 131      10.235  12.832  53.878  1.00 11.89           C
ATOM    396  O   PHE A 131      10.047  11.646  53.580  1.00 11.50           O
ATOM    397  CB  PHE A 131       8.329  13.911  55.085  1.00 12.19           C
ATOM    398  CG  PHE A 131       7.465  15.128  55.245  1.00 10.66           C
ATOM    399  CD1 PHE A 131       7.413  16.111  54.266  1.00 11.34           C
ATOM    400  CD2 PHE A 131       6.707  15.296  56.399  1.00  9.43           C
ATOM    401  CE1 PHE A 131       6.617  17.251  54.443  1.00 10.19           C
ATOM    402  CE2 PHE A 131       5.915  16.422  56.576  1.00  9.82           C
ATOM    403  CZ  PHE A 131       5.869  17.403  55.600  1.00  8.63           C
ATOM    404  N   TYR A 132      11.408  13.315  54.288  1.00 10.99           N
ATOM    405  CA  TYR A 132      12.616  12.503  54.462  1.00 11.25           C
ATOM    406  C   TYR A 132      13.229  12.889  55.809  1.00 11.16           C
ATOM    407  O   TYR A 132      13.004  14.004  56.288  1.00 11.75           O
ATOM    408  CB  TYR A 132      13.670  12.844  53.378  1.00 10.46           C
ATOM    409  CG  TYR A 132      13.350  12.343  51.995  1.00 11.18           C
ATOM    410  CD1 TYR A 132      12.315  12.920  51.257  1.00 10.89           C
ATOM    411  CD2 TYR A 132      14.041  11.241  51.444  1.00 10.51           C
ATOM    412  CE1 TYR A 132      11.959  12.412  50.005  1.00 10.86           C
ATOM    413  CE2 TYR A 132      13.696  10.722  50.189  1.00 10.20           C
ATOM    414  CZ  TYR A 132      12.647  11.316  49.481  1.00 10.83           C
ATOM    415  OH  TYR A 132      12.241  10.806  48.278  1.00 10.36           O
ATOM    416  N   ALA A 133      14.010  11.978  56.396  1.00 11.20           N
ATOM    417  CA  ALA A 133      14.724  12.235  57.644  1.00 11.02           C
ATOM    418  C   ALA A 133      15.630  11.081  58.011  1.00 10.11           C
ATOM    419  O   ALA A 133      15.570  10.012  57.417  1.00 10.79           O
ATOM    420  CB  ALA A 133      13.748  12.511  58.800  1.00 10.23           C
ATOM    421  N   LEU A 134      16.486  11.331  58.988  1.00 10.24           N
ATOM    422  CA  LEU A 134      17.379  10.315  59.498  1.00 10.22           C
ATOM    423  C   LEU A 134      16.719   9.719  60.743  1.00 10.60           C
ATOM    424  O   LEU A 134      16.602  10.369  61.785  1.00 10.27           O
ATOM    425  CB  LEU A 134      18.723  10.927  59.868  1.00 10.64           C
ATOM    426  CG  LEU A 134      19.575  11.337  58.670  1.00 11.39           C
ATOM    427  CD1 LEU A 134      20.889  11.899  59.180  1.00 12.47           C
ATOM    428  CD2 LEU A 134      19.818  10.131  57.742  1.00 11.72           C
ATOM    429  N   SER A 135      16.255   8.486  60.616  1.00 11.20           N
ATOM    430  CA  SER A 135      15.634   7.805  61.731  1.00 11.06           C
ATOM    431  C   SER A 135      16.707   7.509  62.761  1.00 11.85           C
ATOM    432  O   SER A 135      17.894   7.502  62.425  1.00 12.07           O
ATOM    433  CB  SER A 135      15.046   6.477  61.274  1.00 11.36           C
ATOM    434  OG  SER A 135      14.650   5.712  62.389  1.00 11.64           O
ATOM    435  N   GLN A 136      16.289   7.261  63.999  1.00 11.17           N
ATOM    436  CA  GLN A 136      17.220   6.891  65.058  1.00 11.95           C
ATOM    437  C   GLN A 136      17.015   5.394  65.384  1.00 12.12           C
ATOM    438  O   GLN A 136      17.616   4.860  66.308  1.00 12.13           O
ATOM    439  CB  GLN A 136      16.995   7.767  66.302  1.00 12.05           C
ATOM    440  CG  GLN A 136      17.503   9.227  66.166  1.00 11.45           C
ATOM    441  CD  GLN A 136      19.014   9.383  66.398  1.00 12.42           C
ATOM    442  OE1 GLN A 136      19.777   8.412  66.346  1.00 12.28           O
ATOM    443  NE2 GLN A 136      19.449  10.617  66.638  1.00 12.25           N
ATOM    444  N   GLY A 137      16.159   4.732  64.606  1.00 11.06           N
ATOM    445  CA  GLY A 137      15.912   3.316  64.786  1.00 10.99           C
ATOM    446  C   GLY A 137      15.239   2.927  66.095  1.00 12.11           C
ATOM    447  O   GLY A 137      15.643   1.957  66.739  1.00 11.14           O
ATOM    448  N   THR A 138      14.206   3.676  66.479  1.00 11.42           N
ATOM    449  CA  THR A 138      13.445   3.427  67.700  1.00 10.99           C
ATOM    450  C   THR A 138      12.258   4.374  67.638  1.00 12.17           C
ATOM    451  O   THR A 138      12.328   5.383  66.942  1.00 12.50           O
ATOM    452  CB  THR A 138      14.255   3.786  68.972  1.00 10.96           C
ATOM    453  OG1 THR A 138      13.402   3.690  70.123  1.00 10.66           O
ATOM    454  CG2 THR A 138      14.805   5.234  68.883  1.00 11.65           C
ATOM    455  N   THR A 139      11.172   4.050  68.340  1.00 10.97           N
ATOM    456  CA  THR A 139      10.012   4.946  68.387  1.00 11.60           C
ATOM    457  C   THR A 139      10.276   5.964  69.519  1.00 12.14           C
ATOM    458  O   THR A 139      11.171   5.762  70.339  1.00 12.43           O
ATOM    459  CB  THR A 139       8.711   4.176  68.703  1.00 12.53           C
ATOM    460  OG1 THR A 139       8.889   3.434  69.912  1.00 12.17           O
ATOM    461  CG2 THR A 139       8.359   3.219  67.582  1.00 11.71           C
ATOM    462  N   ILE A 140       9.512   7.050  69.570  1.00 13.05           N
ATOM    463  CA  ILE A 140       9.713   8.068  70.596  1.00 14.63           C
ATOM    464  C   ILE A 140       9.354   7.552  71.981  1.00 14.93           C
ATOM    465  O   ILE A 140      10.057   7.835  72.952  1.00 15.07           O
ATOM    466  CB  ILE A 140       8.866   9.339  70.338  1.00 17.90           C
ATOM    467  CG1 ILE A 140       8.840   9.673  68.852  1.00 21.42           C
ATOM    468  CG2 ILE A 140       9.455  10.528  71.103  1.00 18.84           C
ATOM    469  CD1 ILE A 140       7.932  10.839  68.528  1.00 23.74           C
ATOM    470  N   ARG A 141       8.253   6.821  72.082  1.00 13.88           N
ATOM    471  CA  ARG A 141       7.841   6.253  73.372  1.00 14.67           C
ATOM    472  C   ARG A 141       8.685   5.028  73.761  1.00 13.63           C
ATOM    473  O   ARG A 141       8.654   4.572  74.897  1.00 14.26           O
ATOM    474  CB  ARG A 141       6.362   5.848  73.332  1.00 15.11           C
ATOM    475  CG  ARG A 141       5.392   6.992  73.556  1.00 16.33           C
ATOM    476  CD  ARG A 141       5.665   7.667  74.864  1.00 16.45           C
ATOM    477  NE  ARG A 141       4.533   8.455  75.344  1.00 17.91           N
ATOM    478  CZ  ARG A 141       4.509   8.997  76.553  1.00 18.38           C
ATOM    479  NH1 ARG A 141       3.466   9.714  76.973  1.00 15.51           N
ATOM    480  NH2 ARG A 141       5.555   8.800  77.345  1.00 18.08           N
ATOM    481  N   GLY A 142       9.435   4.496  72.806  1.00 12.38           N
ATOM    482  CA  GLY A 142      10.248   3.337  73.085  1.00 13.00           C
ATOM    483  C   GLY A 142      11.368   3.655  74.044  1.00 12.82           C
ATOM    484  O   GLY A 142      11.880   4.769  74.080  1.00 13.84           O
ATOM    485  N   LYS A 143      11.762   2.665  74.829  1.00 14.24           N
ATOM    486  CA  LYS A 143      12.841   2.849  75.784  1.00 12.99           C
ATOM    487  C   LYS A 143      14.164   3.182  75.089  1.00 12.96           C
ATOM    488  O   LYS A 143      15.004   3.872  75.667  1.00 12.23           O
ATOM    489  CB  LYS A 143      12.985   1.598  76.650  1.00 12.11           C
ATOM    490  CG  LYS A 143      11.849   1.458  77.663  1.00 12.71           C
ATOM    491  CD  LYS A 143      12.054   0.257  78.568  1.00 14.43           C
ATOM    492  CE  LYS A 143      10.872   0.062  79.530  1.00 15.85           C
ATOM    493  NZ  LYS A 143      11.049  -1.220  80.284  1.00 17.70           N
ATOM    494  N   HIS A 144      14.346   2.703  73.854  1.00 12.47           N
ATOM    495  CA  HIS A 144      15.573   2.986  73.110  1.00 12.35           C
ATOM    496  C   HIS A 144      15.648   4.437  72.636  1.00 12.47           C
ATOM    497  O   HIS A 144      16.615   4.812  71.968  1.00 13.55           O
ATOM    498  CB  HIS A 144      15.723   2.049  71.901  1.00 11.41           C
ATOM    499  CG  HIS A 144      15.793   0.598  72.270  1.00 12.57           C
ATOM    500  ND1 HIS A 144      16.962  -0.015  72.680  1.00 14.20           N
ATOM    501  CD2 HIS A 144      14.832  -0.352  72.322  1.00  8.18           C
ATOM    502  CE1 HIS A 144      16.715  -1.283  72.969  1.00 10.57           C
ATOM    503  NE2 HIS A 144      15.431  -1.511  72.761  1.00 14.02           N
ATOM    504  N   SER A 145      14.643   5.254  72.973  1.00 13.38           N
ATOM    505  CA  SER A 145      14.662   6.679  72.585  1.00 12.93           C
ATOM    506  C   SER A 145      15.664   7.396  73.499  1.00 13.15           C
ATOM    507  O   SER A 145      16.125   8.497  73.199  1.00 13.39           O
ATOM    508  CB  SER A 145      13.272   7.325  72.729  1.00 12.91           C
ATOM    509  OG  SER A 145      12.806   7.298  74.071  1.00 14.56           O
ATOM    510  N   ASN A 146      15.994   6.754  74.617  1.00 12.14           N
ATOM    511  CA  ASN A 146      16.931   7.326  75.559  1.00 14.51           C
ATOM    512  C   ASN A 146      18.303   7.398  74.899  1.00 14.02           C
ATOM    513  O   ASN A 146      18.875   6.378  74.556  1.00 14.49           O
ATOM    514  CB  ASN A 146      16.998   6.455  76.818  1.00 16.17           C
ATOM    515  CG  ASN A 146      17.865   7.067  77.923  1.00 20.89           C
ATOM    516  OD1 ASN A 146      18.518   8.094  77.738  1.00 18.57           O
ATOM    517  ND2 ASN A 146      17.873   6.422  79.085  1.00 25.95           N
ATOM    518  N   GLY A 147      18.821   8.609  74.707  1.00 15.05           N
ATOM    519  CA  GLY A 147      20.139   8.767  74.105  1.00 15.25           C
ATOM    520  C   GLY A 147      20.172   9.298  72.679  1.00 14.77           C
ATOM    521  O   GLY A 147      21.254   9.532  72.129  1.00 14.37           O
ATOM    522  N   THR A 148      18.991   9.510  72.095  1.00 14.61           N
ATOM    523  CA  THR A 148      18.874   9.985  70.710  1.00 14.54           C
ATOM    524  C   THR A 148      19.364  11.395  70.427  1.00 14.65           C
ATOM    525  O   THR A 148      19.184  11.902  69.318  1.00 14.33           O
ATOM    526  CB  THR A 148      17.427   9.824  70.162  1.00 14.06           C
ATOM    527  OG1 THR A 148      16.476  10.286  71.121  1.00 13.81           O
ATOM    528  CG2 THR A 148      17.146   8.348  69.870  1.00 16.53           C
ATOM    529  N   ILE A 149      19.981  12.036  71.422  1.00 14.41           N
ATOM    530  CA  ILE A 149      20.567  13.348  71.180  1.00 15.31           C
ATOM    531  C   ILE A 149      21.820  13.105  70.291  1.00 14.52           C
ATOM    532  O   ILE A 149      22.224  13.967  69.524  1.00 14.92           O
ATOM    533  CB  ILE A 149      20.992  14.057  72.496  1.00 15.01           C
ATOM    534  CG1 ILE A 149      21.391  15.508  72.180  1.00 15.30           C
ATOM    535  CG2 ILE A 149      22.144  13.286  73.176  1.00 13.72           C
ATOM    536  CD1 ILE A 149      21.826  16.323  73.384  1.00 14.93           C
ATOM    537  N   HIS A 150      22.412  11.916  70.389  1.00 15.07           N
ATOM    538  CA  HIS A 150      23.601  11.581  69.591  1.00 16.59           C
ATOM    539  C   HIS A 150      23.325  11.530  68.098  1.00 15.93           C
ATOM    540  O   HIS A 150      22.335  10.952  67.660  1.00 14.93           O
ATOM    541  CB  HIS A 150      24.176  10.246  70.031  1.00 20.92           C
ATOM    542  CG  HIS A 150      24.753  10.289  71.403  1.00 27.10           C
ATOM    543  ND1 HIS A 150      25.788  11.137  71.742  1.00 29.72           N
ATOM    544  CD2 HIS A 150      24.385   9.662  72.544  1.00 28.66           C
ATOM    545  CE1 HIS A 150      26.029  11.031  73.035  1.00 31.18           C
ATOM    546  NE2 HIS A 150      25.192  10.143  73.546  1.00 32.12           N
ATOM    547  N   ASP A 151      24.242  12.097  67.324  1.00 14.23           N
ATOM    548  CA  ASP A 151      24.092  12.194  65.878  1.00 14.39           C
ATOM    549  C   ASP A 151      24.419  11.002  64.995  1.00 13.85           C
ATOM    550  O   ASP A 151      23.802  10.821  63.958  1.00 12.78           O
ATOM    551  CB  ASP A 151      24.934  13.352  65.367  1.00 13.84           C
ATOM    552  CG  ASP A 151      24.620  14.645  66.053  1.00 15.03           C
ATOM    553  OD1 ASP A 151      23.431  14.944  66.291  1.00 15.38           O
ATOM    554  OD2 ASP A 151      25.574  15.383  66.338  1.00 18.29           O
ATOM    555  N   ARG A 152      25.406  10.205  65.389  1.00 14.46           N
ATOM    556  CA  ARG A 152      25.841   9.104  64.548  1.00 13.90           C
ATOM    557  C   ARG A 152      25.868   7.776  65.271  1.00 14.71           C
ATOM    558  O   ARG A 152      26.588   7.612  66.255  1.00 17.94           O
ATOM    559  CB  ARG A 152      27.237   9.430  63.997  1.00 13.91           C
ATOM    560  CG  ARG A 152      27.353  10.792  63.278  1.00 13.27           C
ATOM    561  CD  ARG A 152      28.817  11.120  62.907  1.00 15.31           C
ATOM    562  NE  ARG A 152      29.669  11.206  64.098  1.00 15.91           N
ATOM    563  CZ  ARG A 152      29.640  12.207  64.974  1.00 16.40           C
ATOM    564  NH1 ARG A 152      30.445  12.193  66.025  1.00 18.26           N
ATOM    565  NH2 ARG A 152      28.807  13.225  64.807  1.00 17.16           N
ATOM    566  N   SER A 153      25.065   6.838  64.799  1.00 13.90           N
ATOM    567  CA  SER A 153      25.003   5.501  65.380  1.00 12.67           C
ATOM    568  C   SER A 153      24.716   4.561  64.241  1.00 12.25           C
ATOM    569  O   SER A 153      24.360   4.999  63.129  1.00 12.10           O
ATOM    570  CB  SER A 153      23.881   5.373  66.424  1.00 12.74           C
ATOM    571  OG  SER A 153      22.613   5.147  65.818  1.00 12.96           O
ATOM    572  N   GLN A 154      24.875   3.272  64.524  1.00 11.89           N
ATOM    573  CA  GLN A 154      24.631   2.215  63.557  1.00 12.36           C
ATOM    574  C   GLN A 154      23.135   1.983  63.368  1.00 12.24           C
ATOM    575  O   GLN A 154      22.734   1.172  62.530  1.00 13.36           O
ATOM    576  CB  GLN A 154      25.266   0.907  64.044  1.00 13.09           C
ATOM    577  CG  GLN A 154      26.785   0.884  64.027  1.00 13.55           C
ATOM    578  CD  GLN A 154      27.372   1.196  65.393  1.00 15.61           C
ATOM    579  OE1 GLN A 154      26.795   1.969  66.157  1.00 15.28           O
ATOM    580  NE2 GLN A 154      28.524   0.596  65.708  1.00 14.39           N
ATOM    581  N   TYR A 155      22.312   2.689  64.137  1.00 12.01           N
ATOM    582  CA  TYR A 155      20.862   2.491  64.076  1.00 12.13           C
ATOM    583  C   TYR A 155      20.105   3.528  63.282  1.00 11.64           C
ATOM    584  O   TYR A 155      18.882   3.484  63.201  1.00 11.92           O
ATOM    585  CB  TYR A 155      20.319   2.389  65.499  1.00 11.39           C
ATOM    586  CG  TYR A 155      21.295   1.641  66.377  1.00 13.49           C
ATOM    587  CD1 TYR A 155      21.942   2.267  67.448  1.00 13.92           C
ATOM    588  CD2 TYR A 155      21.660   0.327  66.071  1.00 13.68           C
ATOM    589  CE1 TYR A 155      22.932   1.600  68.181  1.00 13.59           C
ATOM    590  CE2 TYR A 155      22.646  -0.344  66.794  1.00 13.16           C
ATOM    591  CZ  TYR A 155      23.279   0.298  67.846  1.00 15.03           C
ATOM    592  OH  TYR A 155      24.255  -0.383  68.543  1.00 16.71           O
ATOM    593  N   ARG A 156      20.848   4.433  62.659  1.00 11.46           N
ATOM    594  CA  ARG A 156      20.249   5.478  61.862  1.00 11.08           C
ATOM    595  C   ARG A 156      20.096   5.038  60.407  1.00 11.49           C
ATOM    596  O   ARG A 156      20.809   4.148  59.924  1.00 11.27           O
ATOM    597  CB  ARG A 156      21.111   6.736  61.950  1.00 11.12           C
ATOM    598  CG  ARG A 156      21.227   7.293  63.364  1.00 10.78           C
ATOM    599  CD  ARG A 156      21.448   8.802  63.326  1.00 10.46           C
ATOM    600  NE  ARG A 156      20.190   9.532  63.200  1.00 11.24           N
ATOM    601  CZ  ARG A 156      20.080  10.855  63.320  1.00 11.32           C
ATOM    602  NH1 ARG A 156      18.886  11.449  63.195  1.00  9.24           N
ATOM    603  NH2 ARG A 156      21.169  11.588  63.554  1.00 11.66           N
ATOM    604  N   ALA A 157      19.154   5.662  59.708  1.00 11.55           N
ATOM    605  CA  ALA A 157      18.908   5.354  58.291  1.00 12.21           C
ATOM    606  C   ALA A 157      18.102   6.492  57.652  1.00 12.38           C
ATOM    607  O   ALA A 157      17.332   7.179  58.343  1.00 12.23           O
ATOM    608  CB  ALA A 157      18.130   4.005  58.156  1.00 12.22           C
ATOM    609  N   LEU A 158      18.291   6.721  56.352  1.00 12.13           N
ATOM    610  CA  LEU A 158      17.498   7.748  55.678  1.00 11.02           C
ATOM    611  C   LEU A 158      16.152   7.093  55.368  1.00 10.62           C
ATOM    612  O   LEU A 158      16.107   6.032  54.749  1.00 10.90           O
ATOM    613  CB  LEU A 158      18.157   8.190  54.369  1.00 10.65           C
ATOM    614  CG  LEU A 158      17.278   9.059  53.461  1.00  9.94           C
ATOM    615  CD1 LEU A 158      16.965  10.376  54.176  1.00 10.20           C
ATOM    616  CD2 LEU A 158      17.984   9.310  52.143  1.00  8.63           C
ATOM    617  N   ILE A 159      15.062   7.687  55.837  1.00  9.70           N
ATOM    618  CA  ILE A 159      13.746   7.142  55.541  1.00  9.29           C
ATOM    619  C   ILE A 159      12.918   8.203  54.848  1.00 10.08           C
ATOM    620  O   ILE A 159      13.224   9.390  54.950  1.00 10.86           O
ATOM    621  CB  ILE A 159      12.975   6.729  56.807  1.00  9.19           C
ATOM    622  CG1 ILE A 159      13.038   7.839  57.851  1.00  9.60           C
ATOM    623  CG2 ILE A 159      13.524   5.417  57.360  1.00  9.29           C
ATOM    624  CD1 ILE A 159      12.007   7.664  58.979  1.00  9.76           C
ATOM    625  N   SER A 160      11.888   7.775  54.121  1.00  9.91           N
ATOM    626  CA  SER A 160      10.985   8.720  53.496  1.00 10.84           C
ATOM    627  C   SER A 160       9.574   8.202  53.773  1.00 11.04           C
ATOM    628  O   SER A 160       9.372   7.012  54.057  1.00 10.26           O
ATOM    629  CB  SER A 160      11.261   8.877  51.987  1.00 11.93           C
ATOM    630  OG  SER A 160      10.701   7.834  51.227  1.00 12.44           O
ATOM    631  N   TRP A 161       8.602   9.104  53.732  1.00 10.38           N
ATOM    632  CA  TRP A 161       7.239   8.724  54.013  1.00 10.08           C
ATOM    633  C   TRP A 161       6.302   9.743  53.369  1.00 10.20           C
ATOM    634  O   TRP A 161       6.720  10.840  52.993  1.00  9.37           O
ATOM    635  CB  TRP A 161       7.030   8.595  55.538  1.00 10.20           C
ATOM    636  CG  TRP A 161       7.194   9.879  56.336  1.00 10.94           C
ATOM    637  CD1 TRP A 161       6.198  10.727  56.723  1.00 12.11           C
ATOM    638  CD2 TRP A 161       8.417  10.443  56.858  1.00 11.64           C
ATOM    639  NE1 TRP A 161       6.712  11.779  57.452  1.00 11.62           N
ATOM    640  CE2 TRP A 161       8.068  11.629  57.549  1.00 11.78           C
ATOM    641  CE3 TRP A 161       9.770  10.060  56.808  1.00 11.60           C
ATOM    642  CZ2 TRP A 161       9.014  12.434  58.184  1.00 10.08           C
ATOM    643  CZ3 TRP A 161      10.715  10.862  57.438  1.00  8.63           C
ATOM    644  CH2 TRP A 161      10.330  12.036  58.118  1.00 11.92           C
ATOM    645  N   PRO A 162       5.016   9.391  53.235  1.00 11.10           N
ATOM    646  CA  PRO A 162       4.049  10.301  52.613  1.00 10.86           C
ATOM    647  C   PRO A 162       3.967  11.696  53.219  1.00 11.60           C
ATOM    648  O   PRO A 162       4.013  11.873  54.436  1.00 11.13           O
ATOM    649  CB  PRO A 162       2.722   9.539  52.693  1.00 11.64           C
ATOM    650  CG  PRO A 162       3.129   8.090  52.853  1.00 12.18           C
ATOM    651  CD  PRO A 162       4.384   8.138  53.680  1.00 11.83           C
ATOM    652  N   LEU A 163       3.835  12.676  52.326  1.00 12.18           N
ATOM    653  CA  LEU A 163       3.750  14.077  52.684  1.00 11.93           C
ATOM    654  C   LEU A 163       2.757  14.355  53.812  1.00 11.63           C
ATOM    655  O   LEU A 163       1.589  13.995  53.727  1.00 11.03           O
ATOM    656  CB  LEU A 163       3.350  14.894  51.458  1.00 12.13           C
ATOM    657  CG  LEU A 163       3.617  16.388  51.556  1.00 14.41           C
ATOM    658  CD1 LEU A 163       5.114  16.615  51.369  1.00 15.69           C
ATOM    659  CD2 LEU A 163       2.791  17.145  50.528  1.00 14.35           C
ATOM    660  N   SER A 164       3.256  15.022  54.847  1.00 12.04           N
ATOM    661  CA  SER A 164       2.491  15.439  56.016  1.00 12.72           C
ATOM    662  C   SER A 164       2.006  14.336  56.964  1.00 12.86           C
ATOM    663  O   SER A 164       1.311  14.605  57.939  1.00 13.45           O
ATOM    664  CB  SER A 164       1.347  16.349  55.582  1.00 12.00           C
ATOM    665  OG  SER A 164       1.875  17.587  55.121  1.00 11.62           O
ATOM    666  N   SER A 165       2.355  13.090  56.655  1.00 13.34           N
ATOM    667  CA  SER A 165       2.051  11.979  57.551  1.00 13.15           C
ATOM    668  C   SER A 165       3.274  11.967  58.484  1.00 13.36           C
ATOM    669  O   SER A 165       4.283  12.601  58.176  1.00 13.40           O
ATOM    670  CB  SER A 165       2.026  10.649  56.789  1.00 13.84           C
ATOM    671  OG  SER A 165       0.705  10.289  56.460  1.00 16.77           O
ATOM    672  N   PRO A 166       3.179  11.324  59.666  1.00 13.05           N
ATOM    673  CA  PRO A 166       4.387  11.322  60.498  1.00 12.13           C
ATOM    674  C   PRO A 166       5.203  10.100  60.082  1.00 10.89           C
ATOM    675  O   PRO A 166       4.680   9.183  59.430  1.00 11.55           O
ATOM    676  CB  PRO A 166       3.858  11.185  61.927  1.00 12.30           C
ATOM    677  CG  PRO A 166       2.470  10.597  61.788  1.00 12.34           C
ATOM    678  CD  PRO A 166       2.039  10.667  60.335  1.00 12.28           C
ATOM    679  N   PRO A 167       6.495  10.077  60.432  1.00 11.50           N
ATOM    680  CA  PRO A 167       7.374   8.951  60.094  1.00 10.19           C
ATOM    681  C   PRO A 167       7.112   7.808  61.068  1.00 12.37           C
ATOM    682  O   PRO A 167       7.658   7.786  62.173  1.00 13.51           O
ATOM    683  CB  PRO A 167       8.775   9.524  60.256  1.00 11.08           C
ATOM    684  CG  PRO A 167       8.609  10.578  61.330  1.00 11.15           C
ATOM    685  CD  PRO A 167       7.212  11.146  61.149  1.00 11.50           C
ATOM    686  N   THR A 168       6.259   6.867  60.672  1.00 12.49           N
ATOM    687  CA  THR A 168       5.933   5.746  61.547  1.00 13.00           C
ATOM    688  C   THR A 168       6.716   4.490  61.152  1.00 12.82           C
ATOM    689  O   THR A 168       7.307   4.408  60.072  1.00 12.40           O
ATOM    690  CB  THR A 168       4.435   5.414  61.500  1.00 14.16           C
ATOM    691  OG1 THR A 168       4.152   4.763  60.262  1.00 15.09           O
ATOM    692  CG2 THR A 168       3.577   6.690  61.609  1.00 14.52           C
ATOM    693  N   VAL A 169       6.732   3.521  62.050  1.00 11.71           N
ATOM    694  CA  VAL A 169       7.410   2.265  61.801  1.00 11.83           C
ATOM    695  C   VAL A 169       6.809   1.589  60.563  1.00 12.47           C
ATOM    696  O   VAL A 169       7.510   0.957  59.763  1.00 12.32           O
ATOM    697  CB  VAL A 169       7.235   1.319  63.036  1.00 12.00           C
ATOM    698  CG1 VAL A 169       7.831  -0.075  62.743  1.00 11.84           C
ATOM    699  CG2 VAL A 169       7.890   1.961  64.279  1.00 10.92           C
ATOM    700  N   TYR A 169A      5.495   1.749  60.416  1.00 12.99           N
ATOM    701  CA  TYR A 169A      4.731   1.107  59.350  1.00 14.70           C
ATOM    702  C   TYR A 169A      4.627   1.812  57.989  1.00 16.20           C
ATOM    703  O   TYR A 169A      4.223   1.186  57.019  1.00 18.50           O
ATOM    704  CB  TYR A 169A      3.315   0.779  59.889  1.00 13.47           C
ATOM    705  CG  TYR A 169A      3.333   0.305  61.336  1.00 13.90           C
ATOM    706  CD1 TYR A 169A      4.110  -0.794  61.712  1.00 13.24           C
ATOM    707  CD2 TYR A 169A      2.618   0.976  62.339  1.00 14.05           C
ATOM    708  CE1 TYR A 169A      4.186  -1.214  63.035  1.00 11.85           C
ATOM    709  CE2 TYR A 169A      2.690   0.560  63.669  1.00 12.88           C
ATOM    710  CZ  TYR A 169A      3.484  -0.539  64.002  1.00 13.29           C
ATOM    711  OH  TYR A 169A      3.599  -0.963  65.302  1.00 14.16           O
ATOM    712  N   ASN A 170       4.986   3.089  57.897  1.00 16.95           N
ATOM    713  CA  ASN A 170       4.887   3.806  56.614  1.00 18.15           C
ATOM    714  C   ASN A 170       6.228   4.389  56.163  1.00 17.57           C
ATOM    715  O   ASN A 170       6.308   5.057  55.129  1.00 19.93           O
ATOM    716  CB  ASN A 170       3.833   4.949  56.709  1.00 19.84           C
ATOM    717  CG  ASN A 170       4.322   6.170  57.551  1.00 22.02           C
ATOM    718  OD1 ASN A 170       3.770   7.283  57.456  1.00 21.11           O
ATOM    719  ND2 ASN A 170       5.350   5.953  58.366  1.00 21.31           N
ATOM    720  N   SER A 171       7.281   4.153  56.931  1.00 15.30           N
ATOM    721  CA  SER A 171       8.566   4.720  56.573  1.00 14.78           C
ATOM    722  C   SER A 171       9.344   3.771  55.685  1.00 14.35           C
ATOM    723  O   SER A 171       9.515   2.600  56.007  1.00 15.02           O
ATOM    724  CB  SER A 171       9.344   5.066  57.837  1.00 14.49           C
ATOM    725  OG  SER A 171       8.682   6.118  58.526  1.00 15.53           O
ATOM    726  N   ARG A 172       9.796   4.288  54.548  1.00 13.63           N
ATOM    727  CA  ARG A 172      10.548   3.493  53.580  1.00 13.43           C
ATOM    728  C   ARG A 172      12.013   3.833  53.739  1.00 12.98           C
ATOM    729  O   ARG A 172      12.384   5.009  53.663  1.00 12.58           O
ATOM    730  CB  ARG A 172      10.057   3.833  52.168  1.00 14.96           C
ATOM    731  CG  ARG A 172      10.726   3.112  51.004  1.00 16.75           C
ATOM    732  CD  ARG A 172      10.771   4.071  49.802  1.00 20.82           C
ATOM    733  NE  ARG A 172       9.510   4.069  49.079  1.00 24.11           N
ATOM    734  CZ  ARG A 172       9.073   5.014  48.250  1.00 22.87           C
ATOM    735  NH1 ARG A 172       7.895   4.851  47.674  1.00 25.07           N
ATOM    736  NH2 ARG A 172       9.781   6.103  47.988  1.00 22.06           N
ATOM    737  N   VAL A 173      12.845   2.816  53.982  1.00 12.68           N
ATOM    738  CA  VAL A 173      14.276   3.070  54.156  1.00 12.00           C
ATOM    739  C   VAL A 173      14.927   3.238  52.777  1.00 12.67           C
ATOM    740  O   VAL A 173      14.774   2.386  51.901  1.00 12.12           O
ATOM    741  CB  VAL A 173      14.981   1.919  54.950  1.00 12.07           C
ATOM    742  CG1 VAL A 173      16.479   2.176  55.051  1.00 10.82           C
ATOM    743  CG2 VAL A 173      14.388   1.811  56.352  1.00 10.78           C
ATOM    744  N   GLU A 174      15.620   4.361  52.589  1.00 11.29           N
ATOM    745  CA  GLU A 174      16.295   4.646  51.337  1.00 11.67           C
ATOM    746  C   GLU A 174      17.751   4.122  51.369  1.00 12.74           C
ATOM    747  O   GLU A 174      18.296   3.701  50.337  1.00 13.78           O
ATOM    748  CB  GLU A 174      16.248   6.149  51.056  1.00 11.47           C
ATOM    749  CG  GLU A 174      14.822   6.754  51.073  1.00 16.19           C
ATOM    750  CD  GLU A 174      13.881   6.256  49.944  1.00 19.14           C
ATOM    751  OE1 GLU A 174      12.647   6.414  50.067  1.00 18.31           O
ATOM    752  OE2 GLU A 174      14.364   5.711  48.935  1.00 21.12           O
ATOM    753  N   CYS A 175      18.370   4.154  52.550  1.00 10.77           N
ATOM    754  CA  CYS A 175      19.730   3.647  52.758  1.00 12.30           C
ATOM    755  C   CYS A 175      20.089   3.793  54.231  1.00 11.07           C
ATOM    756  O   CYS A 175      19.378   4.452  54.985  1.00 11.78           O
ATOM    757  CB  CYS A 175      20.792   4.335  51.848  1.00 12.03           C
ATOM    758  SG  CYS A 175      20.787   6.150  51.709  1.00 14.85           S
ATOM    759  N   ILE A 176      21.180   3.148  54.625  1.00 11.65           N
ATOM    760  CA  ILE A 176      21.650   3.125  56.005  1.00 11.52           C
ATOM    761  C   ILE A 176      22.772   4.128  56.253  1.00 11.82           C
ATOM    762  O   ILE A 176      23.733   4.207  55.478  1.00 10.84           O
ATOM    763  CB  ILE A 176      22.141   1.694  56.379  1.00 11.61           C
ATOM    764  CG1 ILE A 176      21.045   0.661  56.065  1.00 11.67           C
ATOM    765  CG2 ILE A 176      22.514   1.626  57.866  1.00 12.50           C
ATOM    766  CD1 ILE A 176      19.707   0.927  56.760  1.00 11.69           C
ATOM    767  N   GLY A 177      22.650   4.905  57.331  1.00 12.53           N
ATOM    768  CA  GLY A 177      23.677   5.892  57.624  1.00 12.50           C
ATOM    769  C   GLY A 177      23.227   7.066  58.465  1.00 11.93           C
ATOM    770  O   GLY A 177      22.050   7.167  58.820  1.00 11.63           O
ATOM    771  N   TRP A 178      24.158   7.969  58.761  1.00 11.34           N
ATOM    772  CA  TRP A 178      23.856   9.106  59.622  1.00 10.11           C
ATOM    773  C   TRP A 178      24.032  10.482  59.004  1.00 10.29           C
ATOM    774  O   TRP A 178      24.085  11.481  59.710  1.00 10.44           O
ATOM    775  CB  TRP A 178      24.678   9.017  60.909  1.00 10.46           C
ATOM    776  CG  TRP A 178      26.080   8.481  60.733  1.00 11.88           C
ATOM    777  CD1 TRP A 178      26.560   7.261  61.160  1.00 11.78           C
ATOM    778  CD2 TRP A 178      27.204   9.177  60.170  1.00 11.38           C
ATOM    779  NE1 TRP A 178      27.909   7.165  60.904  1.00 11.76           N
ATOM    780  CE2 TRP A 178      28.332   8.322  60.297  1.00 11.79           C
ATOM    781  CE3 TRP A 178      27.372  10.439  59.574  1.00 11.42           C
ATOM    782  CZ2 TRP A 178      29.612   8.692  59.847  1.00 11.63           C
ATOM    783  CZ3 TRP A 178      28.643  10.811  59.128  1.00 11.37           C
ATOM    784  CH2 TRP A 178      29.749   9.934  59.268  1.00 10.73           C
ATOM    785  N   SER A 179      24.135  10.520  57.677  1.00 10.46           N
ATOM    786  CA  SER A 179      24.242  11.774  56.927  1.00  9.95           C
ATOM    787  C   SER A 179      23.755  11.419  55.535  1.00 10.20           C
ATOM    788  O   SER A 179      24.137  10.382  54.988  1.00 10.56           O
ATOM    789  CB  SER A 179      25.674  12.303  56.866  1.00  9.48           C
ATOM    790  OG  SER A 179      25.687  13.523  56.150  1.00 10.36           O
ATOM    791  N   SER A 180      22.923  12.278  54.959  1.00  9.55           N
ATOM    792  CA  SER A 180      22.355  11.955  53.667  1.00 10.12           C
ATOM    793  C   SER A 180      21.968  13.121  52.782  1.00 10.22           C
ATOM    794  O   SER A 180      21.989  14.291  53.179  1.00  9.89           O
ATOM    795  CB  SER A 180      21.079  11.120  53.891  1.00  9.84           C
ATOM    796  OG  SER A 180      19.948  11.981  54.087  1.00 10.14           O
ATOM    797  N   THR A 181      21.600  12.740  51.564  1.00 10.77           N
ATOM    798  CA  THR A 181      21.032  13.628  50.568  1.00 11.77           C
ATOM    799  C   THR A 181      20.258  12.718  49.597  1.00 11.19           C
ATOM    800  O   THR A 181      20.461  11.496  49.575  1.00 11.66           O
ATOM    801  CB  THR A 181      22.081  14.478  49.821  1.00 12.05           C
ATOM    802  OG1 THR A 181      21.387  15.433  49.011  1.00 13.65           O
ATOM    803  CG2 THR A 181      22.975  13.630  48.942  1.00 10.83           C
ATOM    804  N   SER A 182      19.365  13.303  48.809  1.00 10.81           N
ATOM    805  CA  SER A 182      18.575  12.514  47.874  1.00 10.44           C
ATOM    806  C   SER A 182      17.940  13.458  46.861  1.00 10.94           C
ATOM    807  O   SER A 182      17.626  14.598  47.184  1.00 11.49           O
ATOM    808  CB  SER A 182      17.484  11.755  48.654  1.00 11.68           C
ATOM    809  OG  SER A 182      16.717  10.880  47.830  1.00 12.96           O
ATOM    810  N   CYS A 183      17.790  13.000  45.620  1.00 11.42           N
ATOM    811  CA  CYS A 183      17.124  13.813  44.602  1.00 10.93           C
ATOM    812  C   CYS A 183      16.728  12.965  43.409  1.00 11.08           C
ATOM    813  O   CYS A 183      17.378  11.972  43.108  1.00 11.96           O
ATOM    814  CB  CYS A 183      18.000  14.984  44.142  1.00 11.11           C
ATOM    815  SG  CYS A 183      19.729  14.598  43.715  1.00 12.78           S
ATOM    816  N   HIS A 184      15.647  13.360  42.747  1.00 10.61           N
ATOM    817  CA  HIS A 184      15.151  12.657  41.565  1.00 11.22           C
ATOM    818  C   HIS A 184      15.656  13.396  40.329  1.00 11.61           C
ATOM    819  O   HIS A 184      15.632  14.629  40.291  1.00 11.67           O
ATOM    820  CB  HIS A 184      13.628  12.652  41.564  1.00 10.62           C
ATOM    821  CG  HIS A 184      13.026  11.561  40.735  1.00 11.79           C
ATOM    822  ND1 HIS A 184      13.028  11.586  39.358  1.00 11.63           N
ATOM    823  CD2 HIS A 184      12.352  10.441  41.092  1.00 10.76           C
ATOM    824  CE1 HIS A 184      12.378  10.532  38.899  1.00 11.11           C
ATOM    825  NE2 HIS A 184      11.957   9.822  39.930  1.00 11.33           N
ATOM    826  N   ASP A 185      16.122  12.655  39.324  1.00 11.90           N
ATOM    827  CA  ASP A 185      16.641  13.297  38.118  1.00 11.31           C
ATOM    828  C   ASP A 185      15.626  13.341  36.994  1.00 11.82           C
ATOM    829  O   ASP A 185      15.944  13.779  35.894  1.00 13.26           O
ATOM    830  CB  ASP A 185      17.945  12.620  37.637  1.00 10.52           C
ATOM    831  CG  ASP A 185      17.755  11.159  37.227  1.00 12.93           C
ATOM    832  OD1 ASP A 185      16.610  10.732  36.948  1.00 12.15           O
ATOM    833  OD2 ASP A 185      18.774  10.429  37.186  1.00 12.20           O
ATOM    834  N   GLY A 186      14.399  12.910  37.272  1.00 12.41           N
ATOM    835  CA  GLY A 186      13.374  12.927  36.242  1.00 11.93           C
ATOM    836  C   GLY A 186      13.058  11.517  35.810  1.00 12.90           C
ATOM    837  O   GLY A 186      11.922  11.205  35.455  1.00 13.00           O
ATOM    838  N   LYS A 187      14.070  10.655  35.829  1.00 12.46           N
ATOM    839  CA  LYS A 187      13.880   9.259  35.461  1.00 12.31           C
ATOM    840  C   LYS A 187      13.740   8.448  36.742  1.00 13.12           C
ATOM    841  O   LYS A 187      12.774   7.701  36.917  1.00 13.48           O
ATOM    842  CB  LYS A 187      15.078   8.759  34.662  1.00 12.95           C
ATOM    843  CG  LYS A 187      15.170   9.394  33.297  1.00 13.79           C
ATOM    844  CD  LYS A 187      16.224   8.676  32.473  1.00 15.07           C
ATOM    845  CE  LYS A 187      16.454   9.360  31.143  1.00 16.40           C
ATOM    846  NZ  LYS A 187      17.297   8.525  30.238  1.00 17.35           N
ATOM    847  N   THR A 188      14.711   8.597  37.641  1.00 12.17           N
ATOM    848  CA  THR A 188      14.670   7.893  38.914  1.00 11.95           C
ATOM    849  C   THR A 188      15.417   8.637  40.016  1.00 11.59           C
ATOM    850  O   THR A 188      15.987   9.703  39.782  1.00 12.17           O
ATOM    851  CB  THR A 188      15.178   6.430  38.788  1.00 13.68           C
ATOM    852  OG1 THR A 188      14.819   5.714  39.973  1.00 14.54           O
ATOM    853  CG2 THR A 188      16.665   6.369  38.594  1.00 13.18           C
ATOM    854  N   ARG A 189      15.402   8.083  41.221  1.00 10.26           N
ATOM    855  CA  ARG A 189      16.003   8.758  42.348  1.00 10.80           C
ATOM    856  C   ARG A 189      17.385   8.290  42.770  1.00 11.07           C
ATOM    857  O   ARG A 189      17.699   7.096  42.722  1.00 11.83           O
ATOM    858  CB  ARG A 189      15.047   8.672  43.549  1.00 10.75           C
ATOM    859  CG  ARG A 189      15.554   9.338  44.827  1.00  9.92           C
ATOM    860  CD  ARG A 189      14.438   9.531  45.834  1.00 10.39           C
ATOM    861  NE  ARG A 189      13.548  10.614  45.418  1.00 11.40           N
ATOM    862  CZ  ARG A 189      13.732  11.906  45.711  1.00 12.21           C
ATOM    863  NH1 ARG A 189      12.861  12.811  45.277  1.00 12.04           N
ATOM    864  NH2 ARG A 189      14.776  12.301  46.444  1.00  9.85           N
ATOM    865  N   MET A 190      18.212   9.256  43.160  1.00 11.02           N
ATOM    866  CA  MET A 190      19.536   8.980  43.685  1.00 10.83           C
ATOM    867  C   MET A 190      19.477   9.314  45.179  1.00 11.80           C
ATOM    868  O   MET A 190      18.992  10.382  45.562  1.00 10.84           O
ATOM    869  CB  MET A 190      20.597   9.870  43.044  1.00 10.59           C
ATOM    870  CG  MET A 190      21.958   9.698  43.708  1.00 11.13           C
ATOM    871  SD  MET A 190      23.299  10.704  43.056  1.00 11.71           S
ATOM    872  CE  MET A 190      22.773  12.328  43.550  1.00  9.39           C
ATOM    873  N   SER A 191      19.941   8.395  46.022  1.00 12.63           N
ATOM    874  CA  SER A 191      19.987   8.650  47.464  1.00 12.40           C
ATOM    875  C   SER A 191      21.403   8.339  47.931  1.00 11.92           C
ATOM    876  O   SER A 191      22.026   7.400  47.445  1.00 13.67           O
ATOM    877  CB  SER A 191      18.981   7.771  48.217  1.00 12.72           C
ATOM    878  OG  SER A 191      17.664   8.231  48.020  1.00 11.08           O
ATOM    879  N   ILE A 192      21.913   9.118  48.876  1.00 11.70           N
ATOM    880  CA  ILE A 192      23.271   8.907  49.374  1.00 11.27           C
ATOM    881  C   ILE A 192      23.254   8.889  50.892  1.00 11.94           C
ATOM    882  O   ILE A 192      22.682   9.796  51.507  1.00 11.52           O
ATOM    883  CB  ILE A 192      24.211  10.051  48.898  1.00 10.01           C
ATOM    884  CG1 ILE A 192      24.239  10.080  47.370  1.00 11.11           C
ATOM    885  CG2 ILE A 192      25.616   9.869  49.477  1.00 11.32           C
ATOM    886  CD1 ILE A 192      25.035  11.222  46.784  1.00 10.25           C
ATOM    887  N   CYS A 193      23.859   7.861  51.491  1.00 11.63           N
ATOM    888  CA  CYS A 193      23.936   7.764  52.955  1.00 11.00           C
ATOM    889  C   CYS A 193      25.377   7.512  53.320  1.00 10.42           C
ATOM    890  O   CYS A 193      26.040   6.695  52.684  1.00  9.99           O
ATOM    891  CB  CYS A 193      23.130   6.581  53.518  1.00 11.83           C
ATOM    892  SG  CYS A 193      21.329   6.796  53.555  1.00 13.67           S
ATOM    893  N   ILE A 194      25.841   8.194  54.356  1.00  9.87           N
ATOM    894  CA  ILE A 194      27.202   8.015  54.825  1.00 10.47           C
ATOM    895  C   ILE A 194      27.116   7.300  56.174  1.00 10.60           C
ATOM    896  O   ILE A 194      26.257   7.609  56.998  1.00  9.37           O
ATOM    897  CB  ILE A 194      27.920   9.384  54.998  1.00 10.42           C
ATOM    898  CG1 ILE A 194      28.059  10.074  53.644  1.00 10.53           C
ATOM    899  CG2 ILE A 194      29.302   9.182  55.620  1.00 10.14           C
ATOM    900  CD1 ILE A 194      28.346  11.527  53.753  1.00 11.41           C
ATOM    901  N   SER A 195      27.986   6.318  56.382  1.00 11.58           N
ATOM    902  CA  SER A 195      28.012   5.599  57.648  1.00 11.30           C
ATOM    903  C   SER A 195      29.449   5.298  58.043  1.00 11.74           C
ATOM    904  O   SER A 195      30.371   5.554  57.283  1.00 12.20           O
ATOM    905  CB  SER A 195      27.213   4.294  57.546  1.00 12.34           C
ATOM    906  OG  SER A 195      28.004   3.247  57.009  1.00 13.62           O
ATOM    907  N   GLY A 196      29.620   4.775  59.250  1.00 12.32           N
ATOM    908  CA  GLY A 196      30.930   4.399  59.741  1.00 11.61           C
ATOM    909  C   GLY A 196      31.394   5.183  60.952  1.00 11.58           C
ATOM    910  O   GLY A 196      30.713   6.101  61.420  1.00 11.94           O
ATOM    911  N   PRO A 197      32.570   4.824  61.488  1.00 12.04           N
ATOM    912  CA  PRO A 197      33.117   5.528  62.651  1.00 11.66           C
ATOM    913  C   PRO A 197      33.672   6.857  62.123  1.00 13.32           C
ATOM    914  O   PRO A 197      33.854   7.023  60.907  1.00 13.82           O
ATOM    915  CB  PRO A 197      34.222   4.599  63.141  1.00 11.93           C
ATOM    916  CG  PRO A 197      34.663   3.875  61.905  1.00 12.51           C
ATOM    917  CD  PRO A 197      33.466   3.757  61.008  1.00 10.89           C
ATOM    918  N   ASN A 198      33.952   7.794  63.022  1.00 13.94           N
ATOM    919  CA  ASN A 198      34.455   9.114  62.618  1.00 15.78           C
ATOM    920  C   ASN A 198      35.676   9.124  61.697  1.00 15.56           C
ATOM    921  O   ASN A 198      35.771   9.963  60.796  1.00 15.84           O
ATOM    922  CB  ASN A 198      34.766   9.952  63.862  1.00 16.26           C
ATOM    923  CG  ASN A 198      33.518  10.257  64.701  1.00 17.70           C
ATOM    924  OD1 ASN A 198      32.393   9.979  64.297  1.00 17.27           O
ATOM    925  ND2 ASN A 198      33.729  10.838  65.877  1.00 19.15           N
ATOM    926  N   ASN A 199      36.609   8.202  61.917  1.00 15.07           N
ATOM    927  CA  ASN A 199      37.823   8.157  61.103  1.00 15.44           C
ATOM    928  C   ASN A 199      37.792   7.165  59.951  1.00 14.23           C
ATOM    929  O   ASN A 199      38.821   6.919  59.332  1.00 14.85           O
ATOM    930  CB  ASN A 199      39.048   7.834  61.983  1.00 15.48           C
ATOM    931  CG  ASN A 199      38.990   6.431  62.601  1.00 16.71           C
ATOM    932  OD1 ASN A 199      38.060   5.656  62.349  1.00 16.04           O
ATOM    933  ND2 ASN A 199      39.994   6.105  63.421  1.00 16.02           N
ATOM    934  N   ASN A 200      36.634   6.601  59.644  1.00 12.85           N
ATOM    935  CA  ASN A 200      36.602   5.607  58.582  1.00 12.51           C
ATOM    936  C   ASN A 200      35.221   5.539  57.933  1.00 12.72           C
ATOM    937  O   ASN A 200      34.746   4.461  57.590  1.00 12.62           O
ATOM    938  CB  ASN A 200      36.968   4.243  59.171  1.00 11.90           C
ATOM    939  CG  ASN A 200      38.163   3.591  58.476  1.00 13.56           C
ATOM    940  OD1 ASN A 200      38.610   4.046  57.425  1.00 13.97           O
ATOM    941  ND2 ASN A 200      38.670   2.513  59.059  1.00 12.60           N
ATOM    942  N   ALA A 201      34.581   6.688  57.762  1.00 11.44           N
ATOM    943  CA  ALA A 201      33.249   6.720  57.156  1.00 11.59           C
ATOM    944  C   ALA A 201      33.298   6.521  55.642  1.00 11.81           C
ATOM    945  O   ALA A 201      34.352   6.684  55.006  1.00 12.72           O
ATOM    946  CB  ALA A 201      32.554   8.036  57.489  1.00 12.32           C
ATOM    947  N   SER A 202      32.158   6.159  55.060  1.00 11.29           N
ATOM    948  CA  SER A 202      32.084   5.955  53.616  1.00 11.90           C
ATOM    949  C   SER A 202      30.679   6.293  53.152  1.00 11.62           C
ATOM    950  O   SER A 202      29.710   6.120  53.895  1.00 11.75           O
ATOM    951  CB  SER A 202      32.413   4.488  53.245  1.00 10.88           C
ATOM    952  OG  SER A 202      31.525   3.551  53.865  1.00 11.05           O
ATOM    953  N   ALA A 203      30.582   6.786  51.926  1.00 11.51           N
ATOM    954  CA  ALA A 203      29.307   7.134  51.338  1.00 11.05           C
ATOM    955  C   ALA A 203      28.909   6.036  50.336  1.00 11.64           C
ATOM    956  O   ALA A 203      29.762   5.502  49.617  1.00 12.51           O
ATOM    957  CB  ALA A 203      29.414   8.496  50.616  1.00 11.31           C
ATOM    958  N   VAL A 204      27.630   5.664  50.327  1.00 11.31           N
ATOM    959  CA  VAL A 204      27.133   4.691  49.345  1.00 11.27           C
ATOM    960  C   VAL A 204      26.062   5.428  48.562  1.00 10.82           C
ATOM    961  O   VAL A 204      25.111   5.957  49.141  1.00 10.77           O
ATOM    962  CB  VAL A 204      26.516   3.419  49.985  1.00 10.98           C
ATOM    963  CG1 VAL A 204      26.009   2.485  48.889  1.00 10.99           C
ATOM    964  CG2 VAL A 204      27.564   2.713  50.819  1.00 11.03           C
ATOM    965  N   ILE A 205      26.252   5.486  47.246  1.00 10.96           N
ATOM    966  CA  ILE A 205      25.327   6.178  46.362  1.00 11.86           C
ATOM    967  C   ILE A 205      24.409   5.161  45.712  1.00 11.75           C
ATOM    968  O   ILE A 205      24.859   4.262  45.014  1.00 12.47           O
ATOM    969  CB  ILE A 205      26.094   7.003  45.287  1.00 12.13           C
ATOM    970  CG1 ILE A 205      26.943   8.090  45.972  1.00 12.24           C
ATOM    971  CG2 ILE A 205      25.113   7.734  44.371  1.00 12.43           C
ATOM    972  CD1 ILE A 205      28.367   7.675  46.274  1.00 13.71           C
ATOM    973  N   TRP A 206      23.117   5.315  45.984  1.00 12.17           N
ATOM    974  CA  TRP A 206      22.065   4.439  45.482  1.00 11.62           C
ATOM    975  C   TRP A 206      21.372   5.145  44.337  1.00 11.75           C
ATOM    976  O   TRP A 206      21.184   6.355  44.378  1.00 11.14           O
ATOM    977  CB  TRP A 206      21.028   4.193  46.585  1.00 11.74           C
ATOM    978  CG  TRP A 206      21.519   3.378  47.747  1.00 11.66           C
ATOM    979  CD1 TRP A 206      22.501   3.702  48.638  1.00 11.42           C
ATOM    980  CD2 TRP A 206      21.028   2.094  48.134  1.00 11.64           C
ATOM    981  NE1 TRP A 206      22.657   2.691  49.564  1.00 11.04           N
ATOM    982  CE2 TRP A 206      21.764   1.691  49.274  1.00 12.38           C
ATOM    983  CE3 TRP A 206      20.030   1.239  47.622  1.00 12.49           C
ATOM    984  CZ2 TRP A 206      21.536   0.469  49.919  1.00 11.63           C
ATOM    985  CZ3 TRP A 206      19.799   0.029  48.253  1.00 11.54           C
ATOM    986  CH2 TRP A 206      20.552  -0.347  49.399  1.00 14.15           C
ATOM    987  N   TYR A 207      20.998   4.383  43.318  1.00 11.33           N
ATOM    988  CA  TYR A 207      20.283   4.928  42.165  1.00 11.35           C
ATOM    989  C   TYR A 207      19.263   3.855  41.746  1.00 11.18           C
ATOM    990  O   TYR A 207      19.612   2.669  41.583  1.00 11.85           O
ATOM    991  CB  TYR A 207      21.257   5.255  41.021  1.00 11.37           C
ATOM    992  CG  TYR A 207      20.620   5.983  39.838  1.00 11.26           C
ATOM    993  CD1 TYR A 207      20.368   5.316  38.625  1.00 11.69           C
ATOM    994  CD2 TYR A 207      20.270   7.330  39.932  1.00 10.91           C
ATOM    995  CE1 TYR A 207      19.783   5.978  37.541  1.00 11.60           C
ATOM    996  CE2 TYR A 207      19.687   8.002  38.860  1.00 12.27           C
ATOM    997  CZ  TYR A 207      19.442   7.322  37.663  1.00 12.44           C
ATOM    998  OH  TYR A 207      18.827   7.988  36.611  1.00 12.05           O
ATOM    999  N   ASN A 208      18.006   4.266  41.597  1.00 11.70           N
ATOM   1000  CA  ASN A 208      16.943   3.330  41.243  1.00 12.96           C
ATOM   1001  C   ASN A 208      16.849   2.252  42.329  1.00 13.02           C
ATOM   1002  O   ASN A 208      16.619   1.073  42.052  1.00 12.52           O
ATOM   1003  CB  ASN A 208      17.221   2.697  39.884  1.00 15.03           C
ATOM   1004  CG  ASN A 208      15.971   2.111  39.247  1.00 18.56           C
ATOM   1005  OD1 ASN A 208      14.842   2.452  39.618  1.00 20.69           O
ATOM   1006  ND2 ASN A 208      16.165   1.215  38.285  1.00 19.40           N
ATOM   1007  N   ARG A 209      17.023   2.701  43.573  1.00 14.71           N
ATOM   1008  CA  ARG A 209      16.970   1.887  44.782  1.00 14.26           C
ATOM   1009  C   ARG A 209      17.963   0.738  44.852  1.00 13.66           C
ATOM   1010  O   ARG A 209      17.731  -0.258  45.530  1.00 13.77           O
ATOM   1011  CB  ARG A 209      15.552   1.385  44.990  1.00 17.33           C
ATOM   1012  CG  ARG A 209      14.513   2.421  44.609  1.00 22.87           C
ATOM   1013  CD  ARG A 209      13.148   2.108  45.215  1.00 29.14           C
ATOM   1014  NE  ARG A 209      12.738   3.206  46.070  1.00 33.55           N
ATOM   1015  CZ  ARG A 209      13.003   3.276  47.368  1.00 34.73           C
ATOM   1016  NH1 ARG A 209      12.590   4.328  48.051  1.00 37.25           N
ATOM   1017  NH2 ARG A 209      13.653   2.293  47.982  1.00 34.77           N
ATOM   1018  N   ARG A 210      19.081   0.892  44.155  1.00 12.80           N
ATOM   1019  CA  ARG A 210      20.153  -0.099  44.163  1.00 12.41           C
ATOM   1020  C   ARG A 210      21.468   0.619  44.433  1.00 12.26           C
ATOM   1021  O   ARG A 210      21.665   1.747  43.979  1.00 11.97           O
ATOM   1022  CB  ARG A 210      20.278  -0.787  42.809  1.00 12.92           C
ATOM   1023  CG  ARG A 210      19.029  -1.484  42.332  1.00 14.07           C
ATOM   1024  CD  ARG A 210      19.298  -2.198  41.013  1.00 14.54           C
ATOM   1025  NE  ARG A 210      18.254  -3.187  40.747  1.00 16.89           N
ATOM   1026  CZ  ARG A 210      17.141  -2.923  40.075  1.00 18.31           C
ATOM   1027  NH1 ARG A 210      16.232  -3.873  39.875  1.00 16.76           N
ATOM   1028  NH2 ARG A 210      16.953  -1.702  39.588  1.00 19.66           N
ATOM   1029  N   PRO A 211      22.386  -0.020  45.186  1.00 13.37           N
ATOM   1030  CA  PRO A 211      23.683   0.628  45.465  1.00 12.81           C
ATOM   1031  C   PRO A 211      24.506   0.599  44.174  1.00 12.52           C
ATOM   1032  O   PRO A 211      24.593  -0.449  43.519  1.00 12.60           O
ATOM   1033  CB  PRO A 211      24.301  -0.242  46.564  1.00 12.40           C
ATOM   1034  CG  PRO A 211      23.671  -1.617  46.351  1.00 12.57           C
ATOM   1035  CD  PRO A 211      22.273  -1.350  45.821  1.00 12.59           C
ATOM   1036  N   VAL A 212      25.110   1.730  43.810  1.00 11.62           N
ATOM   1037  CA  VAL A 212      25.890   1.800  42.573  1.00 12.64           C
ATOM   1038  C   VAL A 212      27.373   2.185  42.753  1.00 13.18           C
ATOM   1039  O   VAL A 212      28.258   1.553  42.174  1.00 12.63           O
ATOM   1040  CB  VAL A 212      25.214   2.789  41.562  1.00 13.16           C
ATOM   1041  CG1 VAL A 212      26.038   2.906  40.287  1.00 13.85           C
ATOM   1042  CG2 VAL A 212      23.817   2.295  41.224  1.00 13.05           C
ATOM   1043  N   THR A 213      27.625   3.214  43.564  1.00 13.07           N
ATOM   1044  CA  THR A 213      28.976   3.724  43.820  1.00 12.58           C
ATOM   1045  C   THR A 213      29.238   3.918  45.320  1.00 11.70           C
ATOM   1046  O   THR A 213      28.310   4.167  46.093  1.00 11.27           O
ATOM   1047  CB  THR A 213      29.166   5.096  43.124  1.00 13.06           C
ATOM   1048  OG1 THR A 213      28.846   4.957  41.744  1.00 14.15           O
ATOM   1049  CG2 THR A 213      30.591   5.615  43.276  1.00 12.14           C
ATOM   1050  N   GLU A 214      30.503   3.790  45.717  1.00 11.89           N
ATOM   1051  CA  GLU A 214      30.894   3.998  47.110  1.00 12.70           C
ATOM   1052  C   GLU A 214      32.103   4.935  47.105  1.00 13.62           C
ATOM   1053  O   GLU A 214      32.928   4.890  46.190  1.00 12.21           O
ATOM   1054  CB  GLU A 214      31.252   2.670  47.808  1.00 12.13           C
ATOM   1055  CG  GLU A 214      30.186   1.591  47.700  1.00 13.25           C
ATOM   1056  CD  GLU A 214      30.184   0.901  46.330  1.00 14.83           C
ATOM   1057  OE1 GLU A 214      29.101   0.740  45.725  1.00 14.97           O
ATOM   1058  OE2 GLU A 214      31.271   0.527  45.847  1.00 17.11           O
ATOM   1059  N   ILE A 215      32.173   5.810  48.107  1.00 13.11           N
ATOM   1060  CA  ILE A 215      33.285   6.752  48.232  1.00 13.27           C
ATOM   1061  C   ILE A 215      33.814   6.678  49.654  1.00 13.25           C
ATOM   1062  O   ILE A 215      33.063   6.862  50.611  1.00 13.40           O
ATOM   1063  CB  ILE A 215      32.850   8.209  47.948  1.00 12.45           C
ATOM   1064  CG1 ILE A 215      32.231   8.314  46.547  1.00 12.77           C
ATOM   1065  CG2 ILE A 215      34.055   9.132  48.058  1.00 11.75           C
ATOM   1066  CD1 ILE A 215      31.447   9.573  46.324  1.00 13.76           C
ATOM   1067  N   ASN A 216      35.102   6.382  49.799  1.00 13.49           N
ATOM   1068  CA  ASN A 216      35.693   6.296  51.128  1.00 13.40           C
ATOM   1069  C   ASN A 216      36.088   7.675  51.643  1.00 14.13           C
ATOM   1070  O   ASN A 216      36.363   8.584  50.860  1.00 14.24           O
ATOM   1071  CB  ASN A 216      36.934   5.405  51.098  1.00 14.16           C
ATOM   1072  CG  ASN A 216      37.330   4.904  52.475  1.00 14.20           C
ATOM   1073  OD1 ASN A 216      38.515   4.856  52.812  1.00 16.02           O
ATOM   1074  ND2 ASN A 216      36.347   4.520  53.272  1.00 11.88           N
ATOM   1075  N   THR A 217      36.108   7.819  52.964  1.00 13.68           N
ATOM   1076  CA  THR A 217      36.514   9.068  53.614  1.00 13.87           C
ATOM   1077  C   THR A 217      37.890   9.475  53.048  1.00 13.17           C
ATOM   1078  O   THR A 217      38.757   8.617  52.842  1.00 13.20           O
ATOM   1079  CB  THR A 217      36.603   8.865  55.180  1.00 13.45           C
ATOM   1080  OG1 THR A 217      37.075  10.060  55.812  1.00 14.16           O
ATOM   1081  CG2 THR A 217      37.525   7.721  55.517  1.00 11.73           C
ATOM   1082  N   TRP A 218      38.075  10.767  52.763  1.00 13.79           N
ATOM   1083  CA  TRP A 218      39.356  11.240  52.239  1.00 13.54           C
ATOM   1084  C   TRP A 218      40.142  12.015  53.291  1.00 14.32           C
ATOM   1085  O   TRP A 218      41.349  12.192  53.159  1.00 14.11           O
ATOM   1086  CB  TRP A 218      39.171  12.110  50.988  1.00 11.84           C
ATOM   1087  CG  TRP A 218      38.162  13.226  51.112  1.00 12.48           C
ATOM   1088  CD1 TRP A 218      38.391  14.496  51.557  1.00 12.10           C
ATOM   1089  CD2 TRP A 218      36.785  13.189  50.693  1.00 11.83           C
ATOM   1090  NE1 TRP A 218      37.246  15.256  51.440  1.00 12.71           N
ATOM   1091  CE2 TRP A 218      36.246  14.479  50.912  1.00 12.74           C
ATOM   1092  CE3 TRP A 218      35.958  12.194  50.152  1.00 11.63           C
ATOM   1093  CZ2 TRP A 218      34.902  14.802  50.604  1.00 12.00           C
ATOM   1094  CZ3 TRP A 218      34.619  12.520  49.846  1.00 12.49           C
ATOM   1095  CH2 TRP A 218      34.113  13.813  50.075  1.00 10.84           C
ATOM   1096  N   ALA A 219      39.456  12.462  54.336  1.00 15.23           N
ATOM   1097  CA  ALA A 219      40.115  13.214  55.399  1.00 15.64           C
ATOM   1098  C   ALA A 219      39.989  12.519  56.764  1.00 16.56           C
ATOM   1099  O   ALA A 219      40.482  13.030  57.779  1.00 15.76           O
ATOM   1100  CB  ALA A 219      39.559  14.645  55.457  1.00 15.61           C
ATOM   1101  N   ARG A 220      39.320  11.365  56.774  1.00 16.98           N
ATOM   1102  CA  ARG A 220      39.145  10.548  57.982  1.00 17.41           C
ATOM   1103  C   ARG A 220      38.652  11.308  59.206  1.00 16.25           C
ATOM   1104  O   ARG A 220      39.124  11.096  60.330  1.00 16.20           O
ATOM   1105  CB  ARG A 220      40.477   9.838  58.271  1.00 20.71           C
ATOM   1106  CG  ARG A 220      41.194   9.439  56.965  1.00 25.19           C
ATOM   1107  CD  ARG A 220      42.267   8.421  57.164  1.00 30.86           C
ATOM   1108  NE  ARG A 220      41.830   7.397  58.103  1.00 39.60           N
ATOM   1109  CZ  ARG A 220      41.671   6.111  57.796  1.00 42.86           C
ATOM   1110  NH1 ARG A 220      41.917   5.684  56.553  1.00 44.77           N
ATOM   1111  NH2 ARG A 220      41.271   5.250  58.737  1.00 44.61           N
ATOM   1112  N   ASN A 221      37.692  12.194  58.980  1.00 14.41           N
ATOM   1113  CA  ASN A 221      37.124  13.014  60.049  1.00 14.54           C
ATOM   1114  C   ASN A 221      35.667  13.379  59.710  1.00 14.21           C
ATOM   1115  O   ASN A 221      35.360  14.468  59.195  1.00 13.85           O
ATOM   1116  CB  ASN A 221      37.976  14.284  60.229  1.00 14.82           C
ATOM   1117  CG  ASN A 221      37.614  15.080  61.481  1.00 15.60           C
ATOM   1118  OD1 ASN A 221      38.256  16.096  61.777  1.00 19.37           O
ATOM   1119  ND2 ASN A 221      36.593  14.644  62.206  1.00 12.01           N
ATOM   1120  N   ILE A 222      34.783  12.433  59.988  1.00 14.69           N
ATOM   1121  CA  ILE A 222      33.353  12.584  59.757  1.00 14.10           C
ATOM   1122  C   ILE A 222      32.953  13.062  58.361  1.00 14.44           C
ATOM   1123  O   ILE A 222      32.560  14.229  58.171  1.00 14.64           O
ATOM   1124  CB  ILE A 222      32.704  13.514  60.813  1.00 14.24           C
ATOM   1125  CG1 ILE A 222      33.214  13.140  62.208  1.00 14.89           C
ATOM   1126  CG2 ILE A 222      31.166  13.362  60.781  1.00 14.12           C
ATOM   1127  CD1 ILE A 222      32.622  13.964  63.349  1.00 13.71           C
ATOM   1128  N   LEU A 223      33.087  12.160  57.383  1.00 13.29           N
ATOM   1129  CA  LEU A 223      32.651  12.442  56.014  1.00 11.55           C
ATOM   1130  C   LEU A 223      31.162  12.799  56.210  1.00 11.42           C
ATOM   1131  O   LEU A 223      30.433  12.083  56.907  1.00 11.13           O
ATOM   1132  CB  LEU A 223      32.799  11.187  55.135  1.00 10.05           C
ATOM   1133  CG  LEU A 223      32.233  11.233  53.706  1.00 11.51           C
ATOM   1134  CD1 LEU A 223      32.851  12.383  52.913  1.00 10.74           C
ATOM   1135  CD2 LEU A 223      32.503   9.911  53.020  1.00  9.82           C
ATOM   1136  N   ARG A 224      30.715  13.911  55.629  1.00 11.68           N
ATOM   1137  CA  ARG A 224      29.327  14.352  55.818  1.00 12.08           C
ATOM   1138  C   ARG A 224      28.768  15.113  54.608  1.00 11.96           C
ATOM   1139  O   ARG A 224      29.520  15.663  53.798  1.00 11.77           O
ATOM   1140  CB  ARG A 224      29.234  15.216  57.084  1.00 12.35           C
ATOM   1141  CG  ARG A 224      30.224  16.377  57.148  1.00 12.28           C
ATOM   1142  CD  ARG A 224      30.546  16.698  58.582  1.00 12.01           C
ATOM   1143  NE  ARG A 224      31.346  17.913  58.751  1.00 13.24           N
ATOM   1144  CZ  ARG A 224      32.681  17.949  58.797  1.00 13.10           C
ATOM   1145  NH1 ARG A 224      33.316  19.105  58.964  1.00 12.44           N
ATOM   1146  NH2 ARG A 224      33.384  16.833  58.648  1.00 13.32           N
ATOM   1147  N   THR A 225      27.448  15.148  54.475  1.00 11.70           N
ATOM   1148  CA  THR A 225      26.880  15.819  53.317  1.00 11.58           C
ATOM   1149  C   THR A 225      25.728  16.768  53.657  1.00 11.91           C
ATOM   1150  O   THR A 225      25.638  17.249  54.787  1.00 12.61           O
ATOM   1151  CB  THR A 225      26.547  14.765  52.161  1.00 12.56           C
ATOM   1152  OG1 THR A 225      26.157  15.450  50.964  1.00 10.90           O
ATOM   1153  CG2 THR A 225      25.455  13.761  52.580  1.00 11.07           C
ATOM   1154  N   GLN A 226      24.852  17.023  52.695  1.00 10.81           N
ATOM   1155  CA  GLN A 226      23.806  18.026  52.820  1.00 10.84           C
ATOM   1156  C   GLN A 226      22.706  18.019  53.880  1.00 11.73           C
ATOM   1157  O   GLN A 226      22.452  19.080  54.499  1.00 11.57           O
ATOM   1158  CB  GLN A 226      23.179  18.235  51.422  1.00 10.66           C
ATOM   1159  CG  GLN A 226      24.243  18.691  50.396  1.00 10.75           C
ATOM   1160  CD  GLN A 226      23.742  18.858  48.959  1.00 11.07           C
ATOM   1161  OE1 GLN A 226      24.543  18.934  48.028  1.00 11.11           O
ATOM   1162  NE2 GLN A 226      22.420  18.924  48.780  1.00 10.11           N
ATOM   1163  N   GLU A 227      22.072  16.864  54.103  1.00 10.66           N
ATOM   1164  CA  GLU A 227      20.945  16.737  55.037  1.00 10.15           C
ATOM   1165  C   GLU A 227      19.687  17.393  54.431  1.00 10.89           C
ATOM   1166  O   GLU A 227      18.740  17.771  55.146  1.00 10.62           O
ATOM   1167  CB  GLU A 227      21.240  17.347  56.425  1.00 11.11           C
ATOM   1168  CG  GLU A 227      22.615  16.999  57.046  1.00 11.05           C
ATOM   1169  CD  GLU A 227      22.920  15.483  57.165  1.00 12.13           C
ATOM   1170  OE1 GLU A 227      23.967  15.164  57.761  1.00 11.35           O
ATOM   1171  OE2 GLU A 227      22.146  14.621  56.677  1.00 10.87           O
ATOM   1172  N   SER A 228      19.707  17.583  53.109  1.00 10.90           N
ATOM   1173  CA  SER A 228      18.534  18.078  52.365  1.00 10.54           C
ATOM   1174  C   SER A 228      18.707  17.662  50.897  1.00 10.77           C
ATOM   1175  O   SER A 228      19.752  17.141  50.523  1.00 10.27           O
ATOM   1176  CB  SER A 228      18.268  19.599  52.547  1.00  9.77           C
ATOM   1177  OG  SER A 228      19.171  20.461  51.892  1.00  9.67           O
ATOM   1178  N   GLU A 229      17.701  17.869  50.064  1.00 10.41           N
ATOM   1179  CA  GLU A 229      17.822  17.377  48.697  1.00 10.83           C
ATOM   1180  C   GLU A 229      18.874  17.980  47.788  1.00 11.38           C
ATOM   1181  O   GLU A 229      19.230  19.159  47.897  1.00 11.27           O
ATOM   1182  CB  GLU A 229      16.465  17.448  47.992  1.00  9.72           C
ATOM   1183  CG  GLU A 229      16.081  18.825  47.445  1.00 11.63           C
ATOM   1184  CD  GLU A 229      14.898  18.756  46.480  1.00 11.32           C
ATOM   1185  OE1 GLU A 229      14.247  17.695  46.439  1.00 12.27           O
ATOM   1186  OE2 GLU A 229      14.624  19.747  45.766  1.00 12.72           O
ATOM   1187  N   CYS A 230      19.385  17.147  46.886  1.00 12.25           N
ATOM   1188  CA  CYS A 230      20.333  17.619  45.882  1.00 12.02           C
ATOM   1189  C   CYS A 230      19.463  18.058  44.681  1.00 11.51           C
ATOM   1190  O   CYS A 230      18.228  17.979  44.735  1.00 10.67           O
ATOM   1191  CB  CYS A 230      21.334  16.515  45.468  1.00 12.16           C
ATOM   1192  SG  CYS A 230      20.732  14.787  45.474  1.00 11.89           S
ATOM   1193  N   VAL A 231      20.093  18.534  43.617  1.00 10.83           N
ATOM   1194  CA  VAL A 231      19.346  18.990  42.451  1.00 11.63           C
ATOM   1195  C   VAL A 231      19.998  18.430  41.195  1.00 11.37           C
ATOM   1196  O   VAL A 231      21.227  18.363  41.109  1.00 12.06           O
ATOM   1197  CB  VAL A 231      19.331  20.553  42.358  1.00 10.78           C
ATOM   1198  CG1 VAL A 231      18.328  21.005  41.307  1.00 12.72           C
ATOM   1199  CG2 VAL A 231      18.982  21.164  43.699  1.00 10.81           C
ATOM   1200  N   CYS A 232      19.178  18.032  40.230  1.00 11.29           N
ATOM   1201  CA  CYS A 232      19.689  17.487  38.977  1.00 11.82           C
ATOM   1202  C   CYS A 232      19.351  18.343  37.763  1.00 12.72           C
ATOM   1203  O   CYS A 232      18.360  19.088  37.751  1.00 13.10           O
ATOM   1204  CB  CYS A 232      19.131  16.079  38.747  1.00 12.83           C
ATOM   1205  SG  CYS A 232      19.371  14.961  40.156  1.00 12.79           S
ATOM   1206  N   HIS A 233      20.202  18.237  36.745  1.00 13.43           N
ATOM   1207  CA  HIS A 233      20.001  18.939  35.477  1.00 12.82           C
ATOM   1208  C   HIS A 233      20.537  18.019  34.374  1.00 12.30           C
ATOM   1209  O   HIS A 233      21.720  17.712  34.339  1.00 12.60           O
ATOM   1210  CB  HIS A 233      20.719  20.285  35.451  1.00 10.97           C
ATOM   1211  CG  HIS A 233      20.444  21.061  34.202  1.00 12.53           C
ATOM   1212  ND1 HIS A 233      21.361  21.185  33.178  1.00 14.38           N
ATOM   1213  CD2 HIS A 233      19.325  21.694  33.785  1.00  9.72           C
ATOM   1214  CE1 HIS A 233      20.817  21.865  32.184  1.00 11.87           C
ATOM   1215  NE2 HIS A 233      19.582  22.184  32.527  1.00 14.77           N
ATOM   1216  N   ASN A 234      19.650  17.586  33.483  1.00 12.73           N
ATOM   1217  CA  ASN A 234      19.983  16.653  32.402  1.00 13.61           C
ATOM   1218  C   ASN A 234      20.776  15.432  32.893  1.00 13.81           C
ATOM   1219  O   ASN A 234      21.770  15.022  32.284  1.00 14.22           O
ATOM   1220  CB  ASN A 234      20.752  17.340  31.275  1.00 13.89           C
ATOM   1221  CG  ASN A 234      20.828  16.473  30.032  1.00 16.87           C
ATOM   1222  OD1 ASN A 234      19.956  15.623  29.799  1.00 17.84           O
ATOM   1223  ND2 ASN A 234      21.869  16.669  29.233  1.00 17.43           N
ATOM   1224  N   GLY A 235      20.325  14.848  34.002  1.00 14.06           N
ATOM   1225  CA  GLY A 235      20.980  13.666  34.538  1.00 13.43           C
ATOM   1226  C   GLY A 235      22.114  13.934  35.492  1.00 12.91           C
ATOM   1227  O   GLY A 235      22.482  13.038  36.259  1.00 13.74           O
ATOM   1228  N   VAL A 236      22.668  15.148  35.467  1.00 11.93           N
ATOM   1229  CA  VAL A 236      23.786  15.475  36.355  1.00 12.40           C
ATOM   1230  C   VAL A 236      23.275  16.058  37.660  1.00 11.86           C
ATOM   1231  O   VAL A 236      22.591  17.087  37.659  1.00 11.74           O
ATOM   1232  CB  VAL A 236      24.784  16.471  35.688  1.00 13.27           C
ATOM   1233  CG1 VAL A 236      26.006  16.679  36.577  1.00 11.01           C
ATOM   1234  CG2 VAL A 236      25.195  15.938  34.316  1.00 13.47           C
ATOM   1235  N   CYS A 237      23.588  15.363  38.759  1.00 11.18           N
ATOM   1236  CA  CYS A 237      23.171  15.746  40.116  1.00 11.29           C
ATOM   1237  C   CYS A 237      24.365  16.052  41.029  1.00 11.44           C
ATOM   1238  O   CYS A 237      24.970  15.136  41.580  1.00 11.45           O
ATOM   1239  CB  CYS A 237      22.349  14.618  40.755  1.00 11.20           C
ATOM   1240  SG  CYS A 237      21.047  13.922  39.695  1.00 12.58           S
ATOM   1241  N   PRO A 238      24.741  17.340  41.165  1.00 12.12           N
ATOM   1242  CA  PRO A 238      25.871  17.700  42.031  1.00 11.33           C
ATOM   1243  C   PRO A 238      25.507  17.543  43.509  1.00 11.90           C
ATOM   1244  O   PRO A 238      24.352  17.746  43.920  1.00 11.68           O
ATOM   1245  CB  PRO A 238      26.172  19.165  41.672  1.00 11.59           C
ATOM   1246  CG  PRO A 238      25.353  19.448  40.426  1.00 13.30           C
ATOM   1247  CD  PRO A 238      24.178  18.520  40.492  1.00 11.85           C
ATOM   1248  N   VAL A 239      26.507  17.184  44.303  1.00 11.47           N
ATOM   1249  CA  VAL A 239      26.322  16.991  45.730  1.00 12.23           C
ATOM   1250  C   VAL A 239      27.549  17.541  46.441  1.00 11.53           C
ATOM   1251  O   VAL A 239      28.674  17.303  46.005  1.00 12.42           O
ATOM   1252  CB  VAL A 239      26.159  15.479  46.088  1.00 12.03           C
ATOM   1253  CG1 VAL A 239      26.074  15.293  47.614  1.00 11.28           C
ATOM   1254  CG2 VAL A 239      24.915  14.922  45.416  1.00 12.27           C
ATOM   1255  N   VAL A 240      27.328  18.259  47.539  1.00 11.27           N
ATOM   1256  CA  VAL A 240      28.441  18.827  48.287  1.00 11.11           C
ATOM   1257  C   VAL A 240      28.704  17.977  49.518  1.00 12.11           C
ATOM   1258  O   VAL A 240      27.782  17.682  50.289  1.00 11.22           O
ATOM   1259  CB  VAL A 240      28.152  20.289  48.724  1.00 11.35           C
ATOM   1260  CG1 VAL A 240      29.355  20.869  49.477  1.00  9.47           C
ATOM   1261  CG2 VAL A 240      27.821  21.134  47.496  1.00 10.98           C
ATOM   1262  N   PHE A 241      29.975  17.588  49.679  1.00 11.77           N
ATOM   1263  CA  PHE A 241      30.455  16.769  50.801  1.00 11.18           C
ATOM   1264  C   PHE A 241      31.567  17.533  51.511  1.00 10.88           C
ATOM   1265  O   PHE A 241      32.268  18.319  50.885  1.00 11.17           O
ATOM   1266  CB  PHE A 241      31.133  15.467  50.313  1.00 11.36           C
ATOM   1267  CG  PHE A 241      30.210  14.464  49.707  1.00 11.21           C
ATOM   1268  CD1 PHE A 241      29.707  13.408  50.475  1.00 11.56           C
ATOM   1269  CD2 PHE A 241      29.891  14.524  48.353  1.00 11.64           C
ATOM   1270  CE1 PHE A 241      28.894  12.410  49.896  1.00 12.30           C
ATOM   1271  CE2 PHE A 241      29.083  13.539  47.758  1.00 11.72           C
ATOM   1272  CZ  PHE A 241      28.583  12.478  48.530  1.00 12.31           C
ATOM   1273  N   THR A 242      31.752  17.258  52.794  1.00 10.29           N
ATOM   1274  CA  THR A 242      32.848  17.845  53.544  1.00 10.47           C
ATOM   1275  C   THR A 242      33.447  16.738  54.395  1.00 11.22           C
ATOM   1276  O   THR A 242      32.723  15.907  54.922  1.00 12.68           O
ATOM   1277  CB  THR A 242      32.390  19.002  54.463  1.00  9.36           C
ATOM   1278  OG1 THR A 242      31.848  20.051  53.656  1.00 10.34           O
ATOM   1279  CG2 THR A 242      33.575  19.571  55.256  1.00  9.49           C
ATOM   1280  N   ASP A 243      34.774  16.694  54.474  1.00 11.68           N
ATOM   1281  CA  ASP A 243      35.466  15.716  55.310  1.00 12.47           C
ATOM   1282  C   ASP A 243      36.589  16.522  55.959  1.00 12.01           C
ATOM   1283  O   ASP A 243      37.294  17.271  55.284  1.00 12.55           O
ATOM   1284  CB  ASP A 243      36.030  14.557  54.474  1.00 12.11           C
ATOM   1285  CG  ASP A 243      36.411  13.334  55.326  1.00 13.05           C
ATOM   1286  OD1 ASP A 243      36.579  12.239  54.755  1.00 14.59           O
ATOM   1287  OD2 ASP A 243      36.550  13.443  56.560  1.00 12.92           O
ATOM   1288  N   GLY A 244      36.726  16.402  57.273  1.00 12.55           N
ATOM   1289  CA  GLY A 244      37.759  17.154  57.959  1.00 13.36           C
ATOM   1290  C   GLY A 244      37.187  17.933  59.122  1.00 14.16           C
ATOM   1291  O   GLY A 244      36.043  17.722  59.519  1.00 13.69           O
ATOM   1292  N   SER A 245      37.992  18.843  59.655  1.00 15.53           N
ATOM   1293  CA  SER A 245      37.618  19.662  60.801  1.00 16.15           C
ATOM   1294  C   SER A 245      36.337  20.478  60.676  1.00 15.93           C
ATOM   1295  O   SER A 245      35.968  20.934  59.590  1.00 15.95           O
ATOM   1296  CB  SER A 245      38.771  20.614  61.145  1.00 17.17           C
ATOM   1297  OG  SER A 245      38.453  21.366  62.302  1.00 17.77           O
ATOM   1298  N   ALA A 246      35.674  20.662  61.818  1.00 16.49           N
ATOM   1299  CA  ALA A 246      34.444  21.450  61.907  1.00 16.98           C
ATOM   1300  C   ALA A 246      34.795  22.801  62.547  1.00 16.89           C
ATOM   1301  O   ALA A 246      33.944  23.691  62.695  1.00 16.63           O
ATOM   1302  CB  ALA A 246      33.428  20.721  62.783  1.00 15.26           C
ATOM   1303  N   THR A 247      36.064  22.934  62.916  1.00 17.81           N
ATOM   1304  CA  THR A 247      36.557  24.126  63.610  1.00 17.83           C
ATOM   1305  C   THR A 247      37.863  24.674  63.018  1.00 18.03           C
ATOM   1306  O   THR A 247      38.671  25.305  63.712  1.00 18.59           O
ATOM   1307  CB  THR A 247      36.770  23.797  65.115  1.00 17.87           C
ATOM   1308  OG1 THR A 247      37.794  22.799  65.260  1.00 18.70           O
ATOM   1309  CG2 THR A 247      35.491  23.249  65.716  1.00 17.52           C
ATOM   1310  N   GLY A 248      38.055  24.414  61.731  1.00 16.81           N
ATOM   1311  CA  GLY A 248      39.227  24.869  61.022  1.00 16.86           C
ATOM   1312  C   GLY A 248      38.995  24.480  59.581  1.00 17.50           C
ATOM   1313  O   GLY A 248      37.921  23.968  59.257  1.00 17.39           O
ATOM   1314  N   PRO A 249      39.957  24.721  58.689  1.00 18.00           N
ATOM   1315  CA  PRO A 249      39.791  24.360  57.275  1.00 18.25           C
ATOM   1316  C   PRO A 249      39.518  22.855  57.122  1.00 18.56           C
ATOM   1317  O   PRO A 249      40.093  22.023  57.840  1.00 18.30           O
ATOM   1318  CB  PRO A 249      41.116  24.780  56.635  1.00 19.52           C
ATOM   1319  CG  PRO A 249      41.684  25.806  57.583  1.00 18.97           C
ATOM   1320  CD  PRO A 249      41.256  25.366  58.949  1.00 18.20           C
ATOM   1321  N   ALA A 250      38.625  22.518  56.200  1.00 16.36           N
ATOM   1322  CA  ALA A 250      38.255  21.134  55.961  1.00 15.06           C
ATOM   1323  C   ALA A 250      38.368  20.859  54.454  1.00 15.03           C
ATOM   1324  O   ALA A 250      38.687  21.759  53.674  1.00 14.40           O
ATOM   1325  CB  ALA A 250      36.808  20.892  56.476  1.00 12.84           C
ATOM   1326  N   GLU A 251      38.112  19.622  54.045  1.00 14.12           N
ATOM   1327  CA  GLU A 251      38.192  19.263  52.642  1.00 14.14           C
ATOM   1328  C   GLU A 251      36.812  19.011  52.052  1.00 14.12           C
ATOM   1329  O   GLU A 251      36.238  17.918  52.186  1.00 13.75           O
ATOM   1330  CB  GLU A 251      39.050  18.027  52.477  1.00 14.85           C
ATOM   1331  CG  GLU A 251      40.460  18.311  52.845  1.00 18.55           C
ATOM   1332  CD  GLU A 251      41.332  17.100  52.731  1.00 21.74           C
ATOM   1333  OE1 GLU A 251      42.147  16.911  53.654  1.00 27.26           O
ATOM   1334  OE2 GLU A 251      41.205  16.351  51.733  1.00 23.31           O
ATOM   1335  N   THR A 252      36.300  20.043  51.395  1.00 12.93           N
ATOM   1336  CA  THR A 252      34.996  19.999  50.777  1.00 11.76           C
ATOM   1337  C   THR A 252      35.183  19.668  49.312  1.00 12.85           C
ATOM   1338  O   THR A 252      36.126  20.120  48.666  1.00 12.91           O
ATOM   1339  CB  THR A 252      34.264  21.356  50.955  1.00 13.30           C
ATOM   1340  OG1 THR A 252      33.972  21.552  52.346  1.00 12.15           O
ATOM   1341  CG2 THR A 252      32.965  21.398  50.137  1.00 12.51           C
ATOM   1342  N   ARG A 253      34.288  18.830  48.811  1.00 12.72           N
ATOM   1343  CA  ARG A 253      34.323  18.403  47.431  1.00 12.95           C
ATOM   1344  C   ARG A 253      32.927  18.484  46.836  1.00 13.98           C
ATOM   1345  O   ARG A 253      31.920  18.250  47.517  1.00 12.81           O
ATOM   1346  CB  ARG A 253      34.805  16.954  47.330  1.00 11.77           C
ATOM   1347  CG  ARG A 253      36.181  16.707  47.882  1.00 10.30           C
ATOM   1348  CD  ARG A 253      36.579  15.271  47.601  1.00 11.37           C
ATOM   1349  NE  ARG A 253      37.984  15.041  47.913  1.00 12.13           N
ATOM   1350  CZ  ARG A 253      38.604  13.883  47.752  1.00 12.39           C
ATOM   1351  NH1 ARG A 253      39.886  13.784  48.068  1.00 13.15           N
ATOM   1352  NH2 ARG A 253      37.951  12.828  47.282  1.00 11.77           N
ATOM   1353  N   ILE A 254      32.875  18.822  45.561  1.00 14.30           N
ATOM   1354  CA  ILE A 254      31.611  18.868  44.859  1.00 15.17           C
ATOM   1355  C   ILE A 254      31.689  17.680  43.914  1.00 14.56           C
ATOM   1356  O   ILE A 254      32.572  17.632  43.060  1.00 13.29           O
ATOM   1357  CB  ILE A 254      31.472  20.141  44.013  1.00 16.62           C
ATOM   1358  CG1 ILE A 254      31.869  21.358  44.863  1.00 19.23           C
ATOM   1359  CG2 ILE A 254      30.066  20.180  43.376  1.00 15.35           C
ATOM   1360  CD1 ILE A 254      30.768  22.339  45.102  1.00 22.21           C
ATOM   1361  N   TYR A 255      30.803  16.707  44.100  1.00 14.14           N
ATOM   1362  CA  TYR A 255      30.761  15.543  43.236  1.00 13.47           C
ATOM   1363  C   TYR A 255      29.641  15.707  42.223  1.00 13.78           C
ATOM   1364  O   TYR A 255      28.558  16.165  42.562  1.00 14.52           O
ATOM   1365  CB  TYR A 255      30.499  14.282  44.044  1.00 13.13           C
ATOM   1366  CG  TYR A 255      31.750  13.670  44.570  1.00 13.41           C
ATOM   1367  CD1 TYR A 255      32.315  12.567  43.945  1.00 11.61           C
ATOM   1368  CD2 TYR A 255      32.390  14.213  45.684  1.00 12.99           C
ATOM   1369  CE1 TYR A 255      33.497  12.012  44.416  1.00 13.41           C
ATOM   1370  CE2 TYR A 255      33.565  13.674  46.165  1.00 13.76           C
ATOM   1371  CZ  TYR A 255      34.117  12.570  45.530  1.00 13.27           C
ATOM   1372  OH  TYR A 255      35.283  12.017  46.015  1.00 14.64           O
ATOM   1373  N   TYR A 256      29.912  15.328  40.983  1.00 13.49           N
ATOM   1374  CA  TYR A 256      28.921  15.405  39.911  1.00 12.14           C
ATOM   1375  C   TYR A 256      28.585  13.963  39.524  1.00 11.66           C
ATOM   1376  O   TYR A 256      29.404  13.273  38.916  1.00 10.12           O
ATOM   1377  CB  TYR A 256      29.503  16.165  38.707  1.00 12.52           C
ATOM   1378  CG  TYR A 256      29.867  17.607  39.017  1.00 12.88           C
ATOM   1379  CD1 TYR A 256      31.132  17.940  39.521  1.00 11.15           C
ATOM   1380  CD2 TYR A 256      28.932  18.645  38.820  1.00 12.91           C
ATOM   1381  CE1 TYR A 256      31.453  19.264  39.815  1.00 12.59           C
ATOM   1382  CE2 TYR A 256      29.242  19.970  39.114  1.00 11.52           C
ATOM   1383  CZ  TYR A 256      30.503  20.269  39.607  1.00 12.58           C
ATOM   1384  OH  TYR A 256      30.820  21.565  39.872  1.00 13.49           O
ATOM   1385  N   PHE A 257      27.392  13.517  39.922  1.00 11.84           N
ATOM   1386  CA  PHE A 257      26.939  12.149  39.645  1.00 12.20           C
ATOM   1387  C   PHE A 257      25.934  12.125  38.501  1.00 12.93           C
ATOM   1388  O   PHE A 257      25.221  13.100  38.251  1.00 12.77           O
ATOM   1389  CB  PHE A 257      26.203  11.537  40.855  1.00 12.63           C
ATOM   1390  CG  PHE A 257      27.027  11.432  42.114  1.00 11.83           C
ATOM   1391  CD1 PHE A 257      26.885  12.373  43.130  1.00 10.73           C
ATOM   1392  CD2 PHE A 257      27.894  10.361  42.309  1.00 11.70           C
ATOM   1393  CE1 PHE A 257      27.591  12.246  44.321  1.00 10.42           C
ATOM   1394  CE2 PHE A 257      28.598  10.224  43.490  1.00 10.27           C
ATOM   1395  CZ  PHE A 257      28.444  11.173  44.504  1.00  9.52           C
ATOM   1396  N   LYS A 258      25.875  11.001  37.811  1.00 13.65           N
ATOM   1397  CA  LYS A 258      24.877  10.807  36.764  1.00 14.22           C
ATOM   1398  C   LYS A 258      24.581   9.313  36.835  1.00 13.78           C
ATOM   1399  O   LYS A 258      25.482   8.486  36.693  1.00 13.75           O
ATOM   1400  CB  LYS A 258      25.392  11.199  35.383  1.00 15.10           C
ATOM   1401  CG  LYS A 258      24.378  10.865  34.282  1.00 17.14           C
ATOM   1402  CD  LYS A 258      24.484  11.829  33.127  1.00 20.45           C
ATOM   1403  CE  LYS A 258      23.754  11.295  31.913  1.00 23.09           C
ATOM   1404  NZ  LYS A 258      23.422  12.418  30.966  1.00 28.90           N
ATOM   1405  N   GLU A 259      23.326   8.979  37.100  1.00 13.81           N
ATOM   1406  CA  GLU A 259      22.914   7.597  37.240  1.00 14.19           C
ATOM   1407  C   GLU A 259      23.723   6.905  38.338  1.00 14.73           C
ATOM   1408  O   GLU A 259      24.061   5.725  38.239  1.00 13.57           O
ATOM   1409  CB  GLU A 259      23.032   6.871  35.909  1.00 16.27           C
ATOM   1410  CG  GLU A 259      21.906   7.271  34.976  1.00 21.44           C
ATOM   1411  CD  GLU A 259      22.102   6.798  33.548  1.00 26.83           C
ATOM   1412  OE1 GLU A 259      21.170   6.973  32.747  1.00 29.87           O
ATOM   1413  OE2 GLU A 259      23.175   6.256  33.213  1.00 30.20           O
ATOM   1414  N   GLY A 260      24.020   7.667  39.389  1.00 13.45           N
ATOM   1415  CA  GLY A 260      24.741   7.133  40.527  1.00 13.67           C
ATOM   1416  C   GLY A 260      26.218   6.923  40.327  1.00 13.96           C
ATOM   1417  O   GLY A 260      26.898   6.444  41.227  1.00 14.43           O
ATOM   1418  N   LYS A 261      26.725   7.281  39.159  1.00 13.07           N
ATOM   1419  CA  LYS A 261      28.146   7.110  38.894  1.00 14.51           C
ATOM   1420  C   LYS A 261      28.824   8.471  38.959  1.00 14.26           C
ATOM   1421  O   LYS A 261      28.198   9.490  38.669  1.00 14.60           O
ATOM   1422  CB  LYS A 261      28.349   6.490  37.518  1.00 16.59           C
ATOM   1423  CG  LYS A 261      27.585   5.195  37.332  1.00 20.24           C
ATOM   1424  CD  LYS A 261      28.413   4.193  36.557  1.00 26.94           C
ATOM   1425  CE  LYS A 261      27.744   3.786  35.253  1.00 31.54           C
ATOM   1426  NZ  LYS A 261      26.594   4.696  34.937  1.00 37.15           N
ATOM   1427  N   ILE A 262      30.098   8.493  39.333  1.00 13.52           N
ATOM   1428  CA  ILE A 262      30.811   9.754  39.431  1.00 13.28           C
ATOM   1429  C   ILE A 262      31.306  10.218  38.068  1.00 14.65           C
ATOM   1430  O   ILE A 262      32.058   9.509  37.399  1.00 14.67           O
ATOM   1431  CB  ILE A 262      32.027   9.632  40.349  1.00 12.76           C
ATOM   1432  CG1 ILE A 262      31.567   9.246  41.747  1.00 12.76           C
ATOM   1433  CG2 ILE A 262      32.811  10.942  40.359  1.00 11.60           C
ATOM   1434  CD1 ILE A 262      32.676   8.705  42.584  1.00 12.94           C
ATOM   1435  N   LEU A 263      30.883  11.402  37.647  1.00 14.90           N
ATOM   1436  CA  LEU A 263      31.354  11.934  36.375  1.00 14.74           C
ATOM   1437  C   LEU A 263      32.638  12.700  36.626  1.00 14.30           C
ATOM   1438  O   LEU A 263      33.581  12.619  35.839  1.00 15.26           O
ATOM   1439  CB  LEU A 263      30.343  12.906  35.772  1.00 14.20           C
ATOM   1440  CG  LEU A 263      29.034  12.294  35.293  1.00 15.15           C
ATOM   1441  CD1 LEU A 263      28.158  13.398  34.655  1.00 15.94           C
ATOM   1442  CD2 LEU A 263      29.355  11.171  34.297  1.00 16.03           C
ATOM   1443  N   LYS A 264      32.653  13.436  37.734  1.00 13.52           N
ATOM   1444  CA  LYS A 264      33.770  14.289  38.081  1.00 13.75           C
ATOM   1445  C   LYS A 264      33.555  14.768  39.505  1.00 14.40           C
ATOM   1446  O   LYS A 264      32.455  14.649  40.042  1.00 14.45           O
ATOM   1447  CB  LYS A 264      33.733  15.482  37.106  1.00 15.76           C
ATOM   1448  CG  LYS A 264      34.500  16.758  37.432  1.00 16.72           C
ATOM   1449  CD  LYS A 264      34.204  17.810  36.359  1.00 16.58           C
ATOM   1450  CE  LYS A 264      35.077  19.062  36.513  1.00 19.55           C
ATOM   1451  NZ  LYS A 264      34.709  20.168  35.547  1.00 17.95           N
ATOM   1452  N   TRP A 265      34.624  15.252  40.131  1.00 14.35           N
ATOM   1453  CA  TRP A 265      34.520  15.879  41.447  1.00 14.49           C
ATOM   1454  C   TRP A 265      35.575  16.977  41.457  1.00 14.57           C
ATOM   1455  O   TRP A 265      36.549  16.899  40.714  1.00 14.05           O
ATOM   1456  CB  TRP A 265      34.718  14.895  42.629  1.00 13.83           C
ATOM   1457  CG  TRP A 265      36.122  14.377  42.898  1.00 14.60           C
ATOM   1458  CD1 TRP A 265      36.620  13.148  42.541  1.00 15.54           C
ATOM   1459  CD2 TRP A 265      37.166  15.026  43.631  1.00 13.58           C
ATOM   1460  NE1 TRP A 265      37.903  12.998  43.003  1.00 15.47           N
ATOM   1461  CE2 TRP A 265      38.264  14.134  43.674  1.00 13.61           C
ATOM   1462  CE3 TRP A 265      37.286  16.272  44.253  1.00 13.41           C
ATOM   1463  CZ2 TRP A 265      39.451  14.450  44.312  1.00 14.18           C
ATOM   1464  CZ3 TRP A 265      38.467  16.586  44.890  1.00 13.46           C
ATOM   1465  CH2 TRP A 265      39.535  15.683  44.915  1.00 14.50           C
ATOM   1466  N   GLU A 266      35.332  18.033  42.218  1.00 13.91           N
ATOM   1467  CA  GLU A 266      36.320  19.091  42.346  1.00 15.58           C
ATOM   1468  C   GLU A 266      36.371  19.559  43.780  1.00 14.81           C
ATOM   1469  O   GLU A 266      35.400  19.413  44.535  1.00 13.54           O
ATOM   1470  CB  GLU A 266      36.023  20.315  41.470  1.00 17.23           C
ATOM   1471  CG  GLU A 266      34.762  20.289  40.670  1.00 21.74           C
ATOM   1472  CD  GLU A 266      34.394  21.665  40.141  1.00 21.10           C
ATOM   1473  OE1 GLU A 266      33.295  22.159  40.453  1.00 17.26           O
ATOM   1474  OE2 GLU A 266      35.213  22.259  39.401  1.00 25.65           O
ATOM   1475  N   PRO A 267      37.535  20.082  44.189  1.00 13.69           N
ATOM   1476  CA  PRO A 267      37.654  20.582  45.554  1.00 12.99           C
ATOM   1477  C   PRO A 267      36.969  21.951  45.575  1.00 12.91           C
ATOM   1478  O   PRO A 267      36.891  22.640  44.560  1.00 13.28           O
ATOM   1479  CB  PRO A 267      39.157  20.689  45.759  1.00 13.23           C
ATOM   1480  CG  PRO A 267      39.701  20.928  44.350  1.00 11.88           C
ATOM   1481  CD  PRO A 267      38.802  20.169  43.433  1.00 13.60           C
ATOM   1482  N   LEU A 268      36.440  22.326  46.727  1.00 12.97           N
ATOM   1483  CA  LEU A 268      35.794  23.615  46.873  1.00 14.12           C
ATOM   1484  C   LEU A 268      36.738  24.732  46.412  1.00 15.35           C
ATOM   1485  O   LEU A 268      37.949  24.708  46.697  1.00 15.07           O
ATOM   1486  CB  LEU A 268      35.433  23.855  48.344  1.00 13.79           C
ATOM   1487  CG  LEU A 268      34.897  25.234  48.716  1.00 12.70           C
ATOM   1488  CD1 LEU A 268      33.534  25.416  48.085  1.00 12.50           C
ATOM   1489  CD2 LEU A 268      34.841  25.369  50.227  1.00 12.38           C
ATOM   1490  N   ALA A 269      36.178  25.709  45.706  1.00 15.07           N
ATOM   1491  CA  ALA A 269      36.952  26.863  45.249  1.00 15.98           C
ATOM   1492  C   ALA A 269      36.195  28.110  45.691  1.00 16.08           C
ATOM   1493  O   ALA A 269      35.101  28.013  46.263  1.00 15.94           O
ATOM   1494  CB  ALA A 269      37.104  26.851  43.715  1.00 16.67           C
ATOM   1495  N   GLY A 270      36.775  29.279  45.424  1.00 16.29           N
ATOM   1496  CA  GLY A 270      36.124  30.521  45.797  1.00 16.20           C
ATOM   1497  C   GLY A 270      36.532  31.027  47.164  1.00 16.30           C
ATOM   1498  O   GLY A 270      37.541  30.597  47.723  1.00 18.43           O
ATOM   1499  N   THR A 271      35.720  31.914  47.728  1.00 16.61           N
ATOM   1500  CA  THR A 271      36.035  32.521  49.013  1.00 14.79           C
ATOM   1501  C   THR A 271      35.339  31.957  50.253  1.00 15.32           C
ATOM   1502  O   THR A 271      35.609  32.417  51.361  1.00 14.99           O
ATOM   1503  CB  THR A 271      35.791  34.023  48.935  1.00 14.82           C
ATOM   1504  OG1 THR A 271      34.439  34.269  48.532  1.00 14.47           O
ATOM   1505  CG2 THR A 271      36.722  34.643  47.901  1.00 15.07           C
ATOM   1506  N   ALA A 272      34.448  30.970  50.087  1.00 15.26           N
ATOM   1507  CA  ALA A 272      33.789  30.365  51.249  1.00 14.84           C
ATOM   1508  C   ALA A 272      34.926  29.671  52.017  1.00 14.99           C
ATOM   1509  O   ALA A 272      35.704  28.935  51.409  1.00 16.21           O
ATOM   1510  CB  ALA A 272      32.735  29.360  50.787  1.00 13.78           C
ATOM   1511  N   LYS A 273      35.034  29.898  53.327  1.00 14.13           N
ATOM   1512  CA  LYS A 273      36.144  29.324  54.118  1.00 14.75           C
ATOM   1513  C   LYS A 273      35.897  27.990  54.837  1.00 13.95           C
ATOM   1514  O   LYS A 273      36.835  27.310  55.275  1.00 13.19           O
ATOM   1515  CB  LYS A 273      36.632  30.377  55.129  1.00 14.97           C
ATOM   1516  CG  LYS A 273      37.140  31.666  54.465  1.00 15.56           C
ATOM   1517  CD  LYS A 273      38.243  31.363  53.413  1.00 17.43           C
ATOM   1518  CE  LYS A 273      38.863  32.618  52.757  1.00 14.99           C
ATOM   1519  NZ  LYS A 273      37.877  33.640  52.275  1.00 14.99           N
ATOM   1520  N   HIS A 274      34.628  27.635  54.982  1.00 13.27           N
ATOM   1521  CA  HIS A 274      34.233  26.373  55.619  1.00 14.41           C
ATOM   1522  C   HIS A 274      32.814  26.078  55.096  1.00 14.60           C
ATOM   1523  O   HIS A 274      31.985  27.002  55.004  1.00 14.83           O
ATOM   1524  CB  HIS A 274      34.256  26.481  57.153  1.00 12.94           C
ATOM   1525  CG  HIS A 274      34.230  25.156  57.848  1.00 14.62           C
ATOM   1526  ND1 HIS A 274      33.088  24.638  58.426  1.00 14.21           N
ATOM   1527  CD2 HIS A 274      35.201  24.232  58.040  1.00 14.55           C
ATOM   1528  CE1 HIS A 274      33.359  23.451  58.943  1.00 14.98           C
ATOM   1529  NE2 HIS A 274      34.635  23.180  58.722  1.00 14.72           N
ATOM   1530  N   ILE A 275      32.551  24.814  54.739  1.00 13.63           N
ATOM   1531  CA  ILE A 275      31.250  24.402  54.174  1.00 13.43           C
ATOM   1532  C   ILE A 275      30.669  23.163  54.848  1.00 13.53           C
ATOM   1533  O   ILE A 275      31.365  22.153  55.007  1.00 13.71           O
ATOM   1534  CB  ILE A 275      31.385  24.056  52.659  1.00 12.92           C
ATOM   1535  CG1 ILE A 275      31.733  25.312  51.859  1.00 12.08           C
ATOM   1536  CG2 ILE A 275      30.124  23.361  52.151  1.00 13.63           C
ATOM   1537  CD1 ILE A 275      30.623  26.327  51.757  1.00 14.67           C
ATOM   1538  N   GLU A 276      29.396  23.246  55.222  1.00 13.02           N
ATOM   1539  CA  GLU A 276      28.690  22.127  55.825  1.00 13.15           C
ATOM   1540  C   GLU A 276      27.224  22.232  55.483  1.00 12.76           C
ATOM   1541  O   GLU A 276      26.699  23.335  55.317  1.00 12.58           O
ATOM   1542  CB  GLU A 276      28.814  22.145  57.348  1.00 13.98           C
ATOM   1543  CG  GLU A 276      30.152  21.678  57.863  1.00 14.42           C
ATOM   1544  CD  GLU A 276      30.151  21.489  59.356  1.00 16.42           C
ATOM   1545  OE1 GLU A 276      29.269  22.093  60.021  1.00 15.04           O
ATOM   1546  OE2 GLU A 276      31.033  20.736  59.854  1.00 17.28           O
ATOM   1547  N   GLU A 277      26.580  21.077  55.360  1.00 12.65           N
ATOM   1548  CA  GLU A 277      25.139  21.003  55.136  1.00 12.31           C
ATOM   1549  C   GLU A 277      24.514  21.959  54.129  1.00 12.17           C
ATOM   1550  O   GLU A 277      23.641  22.741  54.482  1.00 13.43           O
ATOM   1551  CB  GLU A 277      24.461  21.176  56.496  1.00 11.56           C
ATOM   1552  CG  GLU A 277      24.950  20.143  57.500  1.00 12.75           C
ATOM   1553  CD  GLU A 277      24.505  20.421  58.914  1.00 11.85           C
ATOM   1554  OE1 GLU A 277      24.310  21.605  59.254  1.00 13.62           O
ATOM   1555  OE2 GLU A 277      24.355  19.451  59.686  1.00 14.18           O
ATOM   1556  N   CYS A 278      24.924  21.885  52.874  1.00 10.10           N
ATOM   1557  CA  CYS A 278      24.373  22.773  51.869  1.00 11.29           C
ATOM   1558  C   CYS A 278      22.902  22.528  51.561  1.00 11.49           C
ATOM   1559  O   CYS A 278      22.483  21.372  51.470  1.00 11.03           O
ATOM   1560  CB  CYS A 278      25.176  22.648  50.581  1.00 11.79           C
ATOM   1561  SG  CYS A 278      26.839  23.336  50.786  1.00 13.56           S
ATOM   1562  N   SER A 279      22.141  23.624  51.413  1.00 11.22           N
ATOM   1563  CA  SER A 279      20.719  23.606  51.074  1.00 11.99           C
ATOM   1564  C   SER A 279      20.656  24.162  49.653  1.00 11.61           C
ATOM   1565  O   SER A 279      20.949  25.328  49.437  1.00 11.96           O
ATOM   1566  CB  SER A 279      19.922  24.502  52.015  1.00 10.31           C
ATOM   1567  OG  SER A 279      19.822  23.889  53.275  1.00 12.54           O
ATOM   1568  N   CYS A 280      20.238  23.330  48.698  1.00 12.05           N
ATOM   1569  CA  CYS A 280      20.239  23.727  47.300  1.00 11.42           C
ATOM   1570  C   CYS A 280      18.913  23.758  46.561  1.00 11.08           C
ATOM   1571  O   CYS A 280      17.929  23.152  46.976  1.00 12.31           O
ATOM   1572  CB  CYS A 280      21.184  22.804  46.533  1.00 12.34           C
ATOM   1573  SG  CYS A 280      22.780  22.457  47.340  1.00 13.53           S
ATOM   1574  N   TYR A 281      18.914  24.474  45.444  1.00 11.18           N
ATOM   1575  CA  TYR A 281      17.757  24.573  44.560  1.00 11.68           C
ATOM   1576  C   TYR A 281      18.305  24.946  43.192  1.00 11.99           C
ATOM   1577  O   TYR A 281      19.459  25.370  43.070  1.00 12.97           O
ATOM   1578  CB  TYR A 281      16.754  25.627  45.033  1.00 11.57           C
ATOM   1579  CG  TYR A 281      17.241  27.052  44.913  1.00 11.79           C
ATOM   1580  CD1 TYR A 281      17.920  27.660  45.964  1.00 10.58           C
ATOM   1581  CD2 TYR A 281      17.027  27.788  43.748  1.00 11.96           C
ATOM   1582  CE1 TYR A 281      18.374  28.959  45.865  1.00 11.11           C
ATOM   1583  CE2 TYR A 281      17.478  29.090  43.638  1.00 12.31           C
ATOM   1584  CZ  TYR A 281      18.151  29.668  44.703  1.00 11.99           C
ATOM   1585  OH  TYR A 281      18.598  30.965  44.618  1.00 14.13           O
ATOM   1586  N   GLY A 282      17.489  24.759  42.165  1.00 12.30           N
ATOM   1587  CA  GLY A 282      17.925  25.068  40.823  1.00 12.51           C
ATOM   1588  C   GLY A 282      16.921  25.868  40.019  1.00 12.95           C
ATOM   1589  O   GLY A 282      15.711  25.780  40.239  1.00 12.39           O
ATOM   1590  N   GLU A 283      17.436  26.671  39.091  1.00 11.78           N
ATOM   1591  CA  GLU A 283      16.594  27.456  38.199  1.00 13.68           C
ATOM   1592  C   GLU A 283      17.486  27.898  37.062  1.00 13.22           C
ATOM   1593  O   GLU A 283      18.670  28.168  37.267  1.00 13.65           O
ATOM   1594  CB  GLU A 283      15.967  28.678  38.902  1.00 13.60           C
ATOM   1595  CG  GLU A 283      16.927  29.526  39.729  1.00 16.45           C
ATOM   1596  CD  GLU A 283      17.678  30.568  38.908  1.00 18.20           C
ATOM   1597  OE1 GLU A 283      17.111  31.079  37.907  1.00 16.34           O
ATOM   1598  OE2 GLU A 283      18.845  30.871  39.275  1.00 21.78           O
ATOM   1599  N   ARG A 284      16.915  27.937  35.860  1.00 13.34           N
ATOM   1600  CA  ARG A 284      17.638  28.355  34.669  1.00 14.43           C
ATOM   1601  C   ARG A 284      19.058  27.800  34.548  1.00 12.98           C
ATOM   1602  O   ARG A 284      20.035  28.537  34.387  1.00 13.21           O
ATOM   1603  CB  ARG A 284      17.633  29.886  34.584  1.00 16.25           C
ATOM   1604  CG  ARG A 284      16.220  30.463  34.327  1.00 19.45           C
ATOM   1605  CD  ARG A 284      16.209  31.996  34.426  1.00 25.23           C
ATOM   1606  NE  ARG A 284      14.873  32.617  34.311  1.00 28.79           N
ATOM   1607  CZ  ARG A 284      13.974  32.339  33.362  1.00 28.86           C
ATOM   1608  NH1 ARG A 284      12.796  32.963  33.347  1.00 27.49           N
ATOM   1609  NH2 ARG A 284      14.236  31.424  32.433  1.00 30.05           N
ATOM   1610  N   ALA A 285      19.147  26.478  34.630  1.00 13.28           N
ATOM   1611  CA  ALA A 285      20.405  25.754  34.489  1.00 13.71           C
ATOM   1612  C   ALA A 285      21.521  26.155  35.455  1.00 14.20           C
ATOM   1613  O   ALA A 285      22.698  26.012  35.146  1.00 14.63           O
ATOM   1614  CB  ALA A 285      20.892  25.850  33.043  1.00 13.16           C
ATOM   1615  N   GLU A 286      21.147  26.668  36.620  1.00 14.70           N
ATOM   1616  CA  GLU A 286      22.122  27.014  37.634  1.00 16.26           C
ATOM   1617  C   GLU A 286      21.625  26.464  38.982  1.00 15.14           C
ATOM   1618  O   GLU A 286      20.435  26.550  39.285  1.00 15.37           O
ATOM   1619  CB  GLU A 286      22.307  28.530  37.731  1.00 19.49           C
ATOM   1620  CG  GLU A 286      23.116  28.914  38.977  1.00 26.56           C
ATOM   1621  CD  GLU A 286      23.639  30.339  38.943  1.00 31.49           C
ATOM   1622  OE1 GLU A 286      24.811  30.498  38.542  1.00 34.05           O
ATOM   1623  OE2 GLU A 286      22.894  31.289  39.315  1.00 34.08           O
ATOM   1624  N   ILE A 287      22.527  25.887  39.776  1.00 13.53           N
ATOM   1625  CA  ILE A 287      22.157  25.344  41.085  1.00 12.71           C
ATOM   1626  C   ILE A 287      22.815  26.198  42.171  1.00 13.32           C
ATOM   1627  O   ILE A 287      24.036  26.413  42.169  1.00 13.34           O
ATOM   1628  CB  ILE A 287      22.596  23.849  41.222  1.00 12.46           C
ATOM   1629  CG1 ILE A 287      21.741  22.988  40.276  1.00 12.64           C
ATOM   1630  CG2 ILE A 287      22.436  23.371  42.673  1.00 10.85           C
ATOM   1631  CD1 ILE A 287      22.310  21.601  39.969  1.00 13.82           C
ATOM   1632  N   THR A 288      21.986  26.697  43.086  1.00 12.35           N
ATOM   1633  CA  THR A 288      22.454  27.543  44.179  1.00 12.79           C
ATOM   1634  C   THR A 288      22.310  26.814  45.499  1.00 12.83           C
ATOM   1635  O   THR A 288      21.245  26.280  45.815  1.00 12.08           O
ATOM   1636  CB  THR A 288      21.642  28.865  44.272  1.00 13.08           C
ATOM   1637  OG1 THR A 288      21.732  29.572  43.031  1.00 13.03           O
ATOM   1638  CG2 THR A 288      22.202  29.750  45.376  1.00 12.59           C
ATOM   1639  N   CYS A 289      23.393  26.812  46.270  1.00 12.90           N
ATOM   1640  CA  CYS A 289      23.417  26.166  47.575  1.00 12.53           C
ATOM   1641  C   CYS A 289      23.803  27.161  48.651  1.00 12.04           C
ATOM   1642  O   CYS A 289      24.785  27.869  48.507  1.00 12.71           O
ATOM   1643  CB  CYS A 289      24.429  25.023  47.588  1.00 13.09           C
ATOM   1644  SG  CYS A 289      24.113  23.686  46.384  1.00 13.82           S
ATOM   1645  N   THR A 290      23.006  27.230  49.711  1.00 12.55           N
ATOM   1646  CA  THR A 290      23.303  28.112  50.851  1.00 12.08           C
ATOM   1647  C   THR A 290      23.718  27.119  51.931  1.00 11.43           C
ATOM   1648  O   THR A 290      22.965  26.199  52.276  1.00 10.65           O
ATOM   1649  CB  THR A 290      22.071  28.918  51.286  1.00 11.78           C
ATOM   1650  OG1 THR A 290      21.590  29.659  50.167  1.00 12.22           O
ATOM   1651  CG2 THR A 290      22.416  29.890  52.412  1.00 11.63           C
ATOM   1652  N   CYS A 291      24.920  27.289  52.460  1.00 11.61           N
ATOM   1653  CA  CYS A 291      25.408  26.329  53.426  1.00 12.20           C
ATOM   1654  C   CYS A 291      25.685  26.902  54.808  1.00 12.24           C
ATOM   1655  O   CYS A 291      25.189  27.974  55.157  1.00 12.23           O
ATOM   1656  CB  CYS A 291      26.656  25.624  52.841  1.00 13.11           C
ATOM   1657  SG  CYS A 291      26.563  25.359  51.023  1.00 13.14           S
ATOM   1658  N   ARG A 292      26.460  26.152  55.588  1.00 12.01           N
ATOM   1659  CA  ARG A 292      26.807  26.506  56.962  1.00 12.71           C
ATOM   1660  C   ARG A 292      28.331  26.566  57.144  1.00 12.20           C
ATOM   1661  O   ARG A 292      29.024  25.589  56.897  1.00 11.66           O
ATOM   1662  CB  ARG A 292      26.209  25.438  57.905  1.00 11.97           C
ATOM   1663  CG  ARG A 292      26.756  25.364  59.336  1.00 12.42           C
ATOM   1664  CD  ARG A 292      26.173  24.128  60.018  1.00 12.34           C
ATOM   1665  NE  ARG A 292      26.679  23.926  61.370  1.00 14.61           N
ATOM   1666  CZ  ARG A 292      26.101  23.135  62.272  1.00 13.42           C
ATOM   1667  NH1 ARG A 292      26.627  23.002  63.489  1.00 13.08           N
ATOM   1668  NH2 ARG A 292      24.988  22.475  61.962  1.00 12.75           N
ATOM   1669  N   ASP A 293      28.840  27.732  57.536  1.00 12.89           N
ATOM   1670  CA  ASP A 293      30.260  27.887  57.831  1.00 12.56           C
ATOM   1671  C   ASP A 293      30.292  27.663  59.338  1.00 12.52           C
ATOM   1672  O   ASP A 293      30.008  28.572  60.123  1.00 13.53           O
ATOM   1673  CB  ASP A 293      30.757  29.303  57.502  1.00 13.24           C
ATOM   1674  CG  ASP A 293      32.205  29.516  57.924  1.00 14.51           C
ATOM   1675  OD1 ASP A 293      32.908  30.344  57.307  1.00 15.60           O
ATOM   1676  OD2 ASP A 293      32.644  28.842  58.882  1.00 15.54           O
ATOM   1677  N   ASN A 294      30.612  26.447  59.746  1.00 12.37           N
ATOM   1678  CA  ASN A 294      30.625  26.132  61.155  1.00 13.24           C
ATOM   1679  C   ASN A 294      31.794  26.749  61.929  1.00 15.14           C
ATOM   1680  O   ASN A 294      31.689  27.078  63.120  1.00 14.46           O
ATOM   1681  CB  ASN A 294      30.672  24.624  61.329  1.00 13.09           C
ATOM   1682  CG  ASN A 294      30.348  24.210  62.719  1.00 13.16           C
ATOM   1683  OD1 ASN A 294      31.232  23.796  63.481  1.00 15.90           O
ATOM   1684  ND2 ASN A 294      29.079  24.328  63.079  1.00 10.98           N
ATOM   1685  N   TRP A 295      32.906  26.914  61.234  1.00 14.76           N
ATOM   1686  CA  TRP A 295      34.114  27.404  61.853  1.00 15.62           C
ATOM   1687  C   TRP A 295      34.056  28.855  62.320  1.00 16.71           C
ATOM   1688  O   TRP A 295      34.205  29.140  63.519  1.00 15.74           O
ATOM   1689  CB  TRP A 295      35.248  27.158  60.872  1.00 15.77           C
ATOM   1690  CG  TRP A 295      36.569  27.683  61.237  1.00 16.25           C
ATOM   1691  CD1 TRP A 295      37.022  28.001  62.478  1.00 16.95           C
ATOM   1692  CD2 TRP A 295      37.632  27.975  60.328  1.00 16.37           C
ATOM   1693  NE1 TRP A 295      38.312  28.481  62.400  1.00 15.29           N
ATOM   1694  CE2 TRP A 295      38.709  28.476  61.090  1.00 14.79           C
ATOM   1695  CE3 TRP A 295      37.776  27.862  58.936  1.00 16.47           C
ATOM   1696  CZ2 TRP A 295      39.916  28.866  60.510  1.00 14.12           C
ATOM   1697  CZ3 TRP A 295      38.974  28.248  58.359  1.00 17.57           C
ATOM   1698  CH2 TRP A 295      40.032  28.747  59.150  1.00 16.35           C
ATOM   1699  N   GLN A 296      33.801  29.773  61.397  1.00 17.02           N
ATOM   1700  CA  GLN A 296      33.786  31.169  61.789  1.00 18.50           C
ATOM   1701  C   GLN A 296      32.638  32.054  61.349  1.00 17.80           C
ATOM   1702  O   GLN A 296      32.435  33.103  61.941  1.00 19.94           O
ATOM   1703  CB  GLN A 296      35.059  31.862  61.303  1.00 19.00           C
ATOM   1704  CG  GLN A 296      36.338  31.098  61.471  1.00 20.64           C
ATOM   1705  CD  GLN A 296      37.473  31.748  60.711  1.00 23.49           C
ATOM   1706  OE1 GLN A 296      37.592  31.607  59.486  1.00 23.90           O
ATOM   1707  NE2 GLN A 296      38.317  32.468  61.433  1.00 25.27           N
ATOM   1708  N   GLY A 297      31.895  31.652  60.327  1.00 17.49           N
ATOM   1709  CA  GLY A 297      30.859  32.524  59.795  1.00 16.68           C
ATOM   1710  C   GLY A 297      29.449  32.531  60.334  1.00 16.58           C
ATOM   1711  O   GLY A 297      28.865  31.473  60.553  1.00 17.22           O
ATOM   1712  N   SER A 298      28.912  33.736  60.544  1.00 14.91           N
ATOM   1713  CA  SER A 298      27.550  33.909  61.022  1.00 14.56           C
ATOM   1714  C   SER A 298      26.723  34.328  59.815  1.00 14.79           C
ATOM   1715  O   SER A 298      25.489  34.349  59.863  1.00 15.36           O
ATOM   1716  CB  SER A 298      27.479  34.938  62.150  1.00 15.00           C
ATOM   1717  OG  SER A 298      27.814  34.299  63.372  1.00 15.09           O
ATOM   1718  N   ASN A 299      27.415  34.703  58.739  1.00 13.75           N
ATOM   1719  CA  ASN A 299      26.734  34.970  57.469  1.00 14.12           C
ATOM   1720  C   ASN A 299      26.830  33.554  56.831  1.00 13.79           C
ATOM   1721  O   ASN A 299      27.612  32.725  57.304  1.00 14.75           O
ATOM   1722  CB  ASN A 299      27.461  36.053  56.615  1.00 12.82           C
ATOM   1723  CG  ASN A 299      28.984  35.859  56.521  1.00 12.99           C
ATOM   1724  OD1 ASN A 299      29.579  35.077  57.256  1.00 14.59           O
ATOM   1725  ND2 ASN A 299      29.612  36.591  55.600  1.00 12.75           N
ATOM   1726  N   ARG A 300      26.058  33.252  55.796  1.00 13.49           N
ATOM   1727  CA  ARG A 300      26.126  31.912  55.196  1.00 13.66           C
ATOM   1728  C   ARG A 300      26.910  31.823  53.888  1.00 12.87           C
ATOM   1729  O   ARG A 300      26.794  32.695  53.021  1.00 13.90           O
ATOM   1730  CB  ARG A 300      24.709  31.368  54.941  1.00 11.77           C
ATOM   1731  CG  ARG A 300      23.915  31.119  56.212  1.00 12.21           C
ATOM   1732  CD  ARG A 300      22.648  30.304  55.951  1.00 10.60           C
ATOM   1733  NE  ARG A 300      22.004  29.956  57.216  1.00 10.07           N
ATOM   1734  CZ  ARG A 300      22.373  28.938  57.993  1.00  9.57           C
ATOM   1735  NH1 ARG A 300      21.727  28.706  59.125  1.00 11.32           N
ATOM   1736  NH2 ARG A 300      23.382  28.144  57.644  1.00 10.09           N
ATOM   1737  N   PRO A 301      27.757  30.791  53.754  1.00 12.83           N
ATOM   1738  CA  PRO A 301      28.524  30.624  52.516  1.00 13.14           C
ATOM   1739  C   PRO A 301      27.549  30.191  51.402  1.00 13.76           C
ATOM   1740  O   PRO A 301      26.522  29.554  51.671  1.00 14.06           O
ATOM   1741  CB  PRO A 301      29.545  29.536  52.864  1.00 12.98           C
ATOM   1742  CG  PRO A 301      28.933  28.785  53.968  1.00 12.83           C
ATOM   1743  CD  PRO A 301      28.110  29.775  54.757  1.00 11.98           C
ATOM   1744  N   VAL A 302      27.870  30.547  50.163  1.00 13.65           N
ATOM   1745  CA  VAL A 302      27.021  30.225  49.029  1.00 13.64           C
ATOM   1746  C   VAL A 302      27.866  29.612  47.915  1.00 13.45           C
ATOM   1747  O   VAL A 302      28.889  30.182  47.506  1.00 13.15           O
ATOM   1748  CB  VAL A 302      26.310  31.513  48.463  1.00 14.78           C
ATOM   1749  CG1 VAL A 302      25.573  31.190  47.152  1.00 14.69           C
ATOM   1750  CG2 VAL A 302      25.335  32.091  49.491  1.00 13.68           C
ATOM   1751  N   ILE A 303      27.434  28.449  47.433  1.00 13.26           N
ATOM   1752  CA  ILE A 303      28.098  27.759  46.328  1.00 12.79           C
ATOM   1753  C   ILE A 303      27.138  27.762  45.131  1.00 12.87           C
ATOM   1754  O   ILE A 303      25.984  27.331  45.248  1.00 11.47           O
ATOM   1755  CB  ILE A 303      28.427  26.293  46.678  1.00 12.68           C
ATOM   1756  CG1 ILE A 303      29.506  26.249  47.772  1.00 12.43           C
ATOM   1757  CG2 ILE A 303      28.845  25.549  45.401  1.00 12.90           C
ATOM   1758  CD1 ILE A 303      29.694  24.902  48.413  1.00 13.59           C
ATOM   1759  N   ARG A 304      27.596  28.273  43.989  1.00 12.15           N
ATOM   1760  CA  ARG A 304      26.748  28.271  42.807  1.00 14.01           C
ATOM   1761  C   ARG A 304      27.400  27.332  41.805  1.00 14.33           C
ATOM   1762  O   ARG A 304      28.577  27.481  41.455  1.00 14.14           O
ATOM   1763  CB  ARG A 304      26.563  29.685  42.252  1.00 15.63           C
ATOM   1764  CG  ARG A 304      25.240  30.310  42.741  1.00 22.69           C
ATOM   1765  CD  ARG A 304      25.040  31.762  42.329  1.00 26.40           C
ATOM   1766  NE  ARG A 304      26.190  32.582  42.726  1.00 31.38           N
ATOM   1767  CZ  ARG A 304      26.458  33.807  42.258  1.00 32.84           C
ATOM   1768  NH1 ARG A 304      27.535  34.454  42.690  1.00 33.96           N
ATOM   1769  NH2 ARG A 304      25.655  34.394  41.371  1.00 32.70           N
ATOM   1770  N   ILE A 305      26.609  26.362  41.355  1.00 12.78           N
ATOM   1771  CA  ILE A 305      27.091  25.320  40.468  1.00 13.28           C
ATOM   1772  C   ILE A 305      26.510  25.358  39.064  1.00 13.81           C
ATOM   1773  O   ILE A 305      25.302  25.603  38.881  1.00 14.20           O
ATOM   1774  CB  ILE A 305      26.768  23.915  41.101  1.00 12.89           C
ATOM   1775  CG1 ILE A 305      27.361  23.843  42.515  1.00 13.29           C
ATOM   1776  CG2 ILE A 305      27.326  22.784  40.245  1.00 12.65           C
ATOM   1777  CD1 ILE A 305      26.864  22.692  43.359  1.00 11.59           C
ATOM   1778  N   ASP A 306      27.379  25.122  38.085  1.00 13.22           N
ATOM   1779  CA  ASP A 306      26.973  25.023  36.683  1.00 14.56           C
ATOM   1780  C   ASP A 306      27.008  23.496  36.445  1.00 14.56           C
ATOM   1781  O   ASP A 306      28.084  22.911  36.304  1.00 15.08           O
ATOM   1782  CB  ASP A 306      27.988  25.727  35.790  1.00 13.87           C
ATOM   1783  CG  ASP A 306      27.634  25.632  34.319  1.00 16.13           C
ATOM   1784  OD1 ASP A 306      28.093  26.502  33.547  1.00 17.08           O
ATOM   1785  OD2 ASP A 306      26.897  24.693  33.925  1.00 14.83           O
ATOM   1786  N   PRO A 307      25.832  22.834  36.391  1.00 14.32           N
ATOM   1787  CA  PRO A 307      25.816  21.383  36.191  1.00 13.53           C
ATOM   1788  C   PRO A 307      26.159  20.910  34.788  1.00 13.44           C
ATOM   1789  O   PRO A 307      26.292  19.720  34.554  1.00 14.47           O
ATOM   1790  CB  PRO A 307      24.400  20.985  36.613  1.00 13.36           C
ATOM   1791  CG  PRO A 307      23.585  22.172  36.259  1.00 14.67           C
ATOM   1792  CD  PRO A 307      24.466  23.385  36.459  1.00 13.29           C
ATOM   1793  N   VAL A 308      26.268  21.829  33.843  1.00 13.32           N
ATOM   1794  CA  VAL A 308      26.635  21.444  32.487  1.00 14.16           C
ATOM   1795  C   VAL A 308      28.162  21.495  32.378  1.00 13.29           C
ATOM   1796  O   VAL A 308      28.791  20.514  32.001  1.00 14.23           O
ATOM   1797  CB  VAL A 308      26.007  22.380  31.423  1.00 14.48           C
ATOM   1798  CG1 VAL A 308      26.527  22.006  30.011  1.00 14.40           C
ATOM   1799  CG2 VAL A 308      24.470  22.272  31.480  1.00 14.03           C
ATOM   1800  N   ALA A 309      28.752  22.633  32.724  1.00 13.27           N
ATOM   1801  CA  ALA A 309      30.195  22.773  32.680  1.00 13.05           C
ATOM   1802  C   ALA A 309      30.805  21.989  33.834  1.00 13.26           C
ATOM   1803  O   ALA A 309      32.002  21.667  33.820  1.00 14.73           O
ATOM   1804  CB  ALA A 309      30.573  24.224  32.810  1.00 13.09           C
ATOM   1805  N   MET A 310      29.973  21.688  34.828  1.00 12.63           N
ATOM   1806  CA  MET A 310      30.400  20.986  36.031  1.00 12.57           C
ATOM   1807  C   MET A 310      31.499  21.777  36.704  1.00 12.48           C
ATOM   1808  O   MET A 310      32.606  21.279  36.943  1.00 13.23           O
ATOM   1809  CB  MET A 310      30.851  19.568  35.691  1.00 13.00           C
ATOM   1810  CG  MET A 310      29.686  18.763  35.148  1.00 12.95           C
ATOM   1811  SD  MET A 310      29.955  16.982  35.126  1.00 17.17           S
ATOM   1812  CE  MET A 310      31.289  16.855  33.976  1.00 15.03           C
ATOM   1813  N   THR A 311      31.171  23.035  36.990  1.00 12.93           N
ATOM   1814  CA  THR A 311      32.077  23.966  37.661  1.00 12.77           C
ATOM   1815  C   THR A 311      31.276  24.758  38.692  1.00 12.27           C
ATOM   1816  O   THR A 311      30.041  24.736  38.675  1.00 13.44           O
ATOM   1817  CB  THR A 311      32.711  24.967  36.670  1.00 13.45           C
ATOM   1818  OG1 THR A 311      31.675  25.667  35.960  1.00 13.31           O
ATOM   1819  CG2 THR A 311      33.636  24.236  35.695  1.00 14.57           C
ATOM   1820  N   HIS A 312      31.973  25.469  39.575  1.00 12.39           N
ATOM   1821  CA  HIS A 312      31.293  26.229  40.607  1.00 12.18           C
ATOM   1822  C   HIS A 312      32.106  27.412  41.113  1.00 13.46           C
ATOM   1823  O   HIS A 312      33.270  27.585  40.758  1.00 13.56           O
ATOM   1824  CB  HIS A 312      30.990  25.310  41.792  1.00 12.57           C
ATOM   1825  CG  HIS A 312      32.179  25.044  42.671  1.00 14.48           C
ATOM   1826  ND1 HIS A 312      33.146  24.108  42.361  1.00 14.57           N
ATOM   1827  CD2 HIS A 312      32.561  25.601  43.850  1.00 14.40           C
ATOM   1828  CE1 HIS A 312      34.067  24.101  43.310  1.00 15.15           C
ATOM   1829  NE2 HIS A 312      33.736  24.998  44.224  1.00 14.78           N
ATOM   1830  N   THR A 313      31.462  28.218  41.951  1.00 13.58           N
ATOM   1831  CA  THR A 313      32.091  29.359  42.592  1.00 14.19           C
ATOM   1832  C   THR A 313      31.519  29.350  43.983  1.00 13.57           C
ATOM   1833  O   THR A 313      30.544  28.654  44.260  1.00 14.06           O
ATOM   1834  CB  THR A 313      31.680  30.694  41.982  1.00 15.47           C
ATOM   1835  OG1 THR A 313      30.264  30.866  42.118  1.00 17.89           O
ATOM   1836  CG2 THR A 313      32.059  30.749  40.539  1.00 18.84           C
ATOM   1837  N   SER A 314      32.136  30.109  44.869  1.00 13.16           N
ATOM   1838  CA  SER A 314      31.636  30.211  46.228  1.00 12.74           C
ATOM   1839  C   SER A 314      31.976  31.599  46.776  1.00 13.64           C
ATOM   1840  O   SER A 314      32.949  32.253  46.347  1.00 12.22           O
ATOM   1841  CB  SER A 314      32.229  29.126  47.130  1.00 12.81           C
ATOM   1842  OG  SER A 314      33.493  29.516  47.643  1.00 13.07           O
ATOM   1843  N   GLN A 315      31.133  32.045  47.698  1.00 12.95           N
ATOM   1844  CA  GLN A 315      31.288  33.326  48.369  1.00 14.01           C
ATOM   1845  C   GLN A 315      30.380  33.265  49.598  1.00 13.17           C
ATOM   1846  O   GLN A 315      29.993  32.170  50.038  1.00 13.08           O
ATOM   1847  CB  GLN A 315      30.889  34.467  47.421  1.00 14.12           C
ATOM   1848  CG  GLN A 315      29.393  34.643  47.190  1.00 17.52           C
ATOM   1849  CD  GLN A 315      29.077  35.991  46.558  1.00 21.12           C
ATOM   1850  OE1 GLN A 315      29.235  36.149  45.346  1.00 22.02           O
ATOM   1851  NE2 GLN A 315      28.642  36.982  47.382  1.00 20.39           N
ATOM   1852  N   TYR A 316      30.086  34.419  50.184  1.00 12.79           N
ATOM   1853  CA  TYR A 316      29.183  34.484  51.327  1.00 12.09           C
ATOM   1854  C   TYR A 316      28.050  35.420  50.923  1.00 13.18           C
ATOM   1855  O   TYR A 316      28.182  36.204  49.971  1.00 13.42           O
ATOM   1856  CB  TYR A 316      29.874  35.084  52.557  1.00 11.48           C
ATOM   1857  CG  TYR A 316      30.794  34.139  53.260  1.00 11.56           C
ATOM   1858  CD1 TYR A 316      32.104  33.987  52.830  1.00 10.70           C
ATOM   1859  CD2 TYR A 316      30.354  33.378  54.340  1.00 10.50           C
ATOM   1860  CE1 TYR A 316      32.972  33.096  53.455  1.00 13.46           C
ATOM   1861  CE2 TYR A 316      31.212  32.478  54.980  1.00 12.17           C
ATOM   1862  CZ  TYR A 316      32.524  32.344  54.528  1.00 12.85           C
ATOM   1863  OH  TYR A 316      33.413  31.479  55.138  1.00 13.51           O
ATOM   1864  N   ILE A 317      26.930  35.322  51.631  1.00 13.62           N
ATOM   1865  CA  ILE A 317      25.819  36.239  51.407  1.00 13.92           C
ATOM   1866  C   ILE A 317      26.372  37.566  51.987  1.00 14.59           C
ATOM   1867  O   ILE A 317      26.778  37.628  53.149  1.00 14.42           O
ATOM   1868  CB  ILE A 317      24.546  35.793  52.193  1.00 14.55           C
ATOM   1869  CG1 ILE A 317      24.031  34.451  51.644  1.00 12.96           C
ATOM   1870  CG2 ILE A 317      23.436  36.842  52.057  1.00 14.83           C
ATOM   1871  CD1 ILE A 317      22.783  33.955  52.331  1.00 11.44           C
ATOM   1872  N   CYS A 318      26.427  38.601  51.152  1.00 15.10           N
ATOM   1873  CA  CYS A 318      26.937  39.925  51.534  1.00 14.84           C
ATOM   1874  C   CYS A 318      26.127  40.649  52.609  1.00 14.44           C
ATOM   1875  O   CYS A 318      26.670  41.388  53.434  1.00 15.18           O
ATOM   1876  CB  CYS A 318      26.967  40.854  50.312  1.00 14.50           C
ATOM   1877  SG  CYS A 318      28.142  40.446  48.996  1.00 16.61           S
ATOM   1878  N   SER A 319      24.820  40.458  52.569  1.00 14.41           N
ATOM   1879  CA  SER A 319      23.914  41.145  53.477  1.00 14.35           C
ATOM   1880  C   SER A 319      24.250  41.150  54.961  1.00 13.92           C
ATOM   1881  O   SER A 319      24.760  40.171  55.485  1.00 14.69           O
ATOM   1882  CB  SER A 319      22.505  40.576  53.308  1.00 12.44           C
ATOM   1883  OG  SER A 319      21.609  41.206  54.195  1.00 12.90           O
ATOM   1884  N   PRO A 320      23.989  42.277  55.647  1.00 14.62           N
ATOM   1885  CA  PRO A 320      24.240  42.409  57.085  1.00 14.31           C
ATOM   1886  C   PRO A 320      23.135  41.670  57.872  1.00 15.02           C
ATOM   1887  O   PRO A 320      23.200  41.574  59.105  1.00 14.54           O
ATOM   1888  CB  PRO A 320      24.195  43.919  57.322  1.00 14.10           C
ATOM   1889  CG  PRO A 320      23.225  44.402  56.300  1.00 13.34           C
ATOM   1890  CD  PRO A 320      23.502  43.545  55.071  1.00 14.82           C
ATOM   1891  N   VAL A 321      22.109  41.166  57.172  1.00 13.96           N
ATOM   1892  CA  VAL A 321      21.050  40.389  57.858  1.00 14.21           C
ATOM   1893  C   VAL A 321      21.650  38.970  58.041  1.00 14.22           C
ATOM   1894  O   VAL A 321      21.544  38.108  57.145  1.00 13.71           O
ATOM   1895  CB  VAL A 321      19.722  40.314  57.011  1.00 12.64           C
ATOM   1896  CG1 VAL A 321      18.674  39.502  57.738  1.00 12.05           C
ATOM   1897  CG2 VAL A 321      19.186  41.700  56.752  1.00 12.42           C
ATOM   1898  N   LEU A 322      22.291  38.731  59.185  1.00 12.99           N
ATOM   1899  CA  LEU A 322      22.952  37.449  59.432  1.00 13.35           C
ATOM   1900  C   LEU A 322      21.976  36.281  59.634  1.00 13.30           C
ATOM   1901  O   LEU A 322      20.988  36.411  60.365  1.00 13.00           O
ATOM   1902  CB  LEU A 322      23.900  37.601  60.626  1.00 14.51           C
ATOM   1903  CG  LEU A 322      24.945  38.726  60.476  1.00 16.22           C
ATOM   1904  CD1 LEU A 322      25.814  38.785  61.734  1.00 15.81           C
ATOM   1905  CD2 LEU A 322      25.809  38.498  59.208  1.00 13.79           C
ATOM   1906  N   THR A 323      22.247  35.136  58.988  1.00 13.84           N
ATOM   1907  CA  THR A 323      21.313  34.015  59.087  1.00 12.10           C
ATOM   1908  C   THR A 323      21.751  32.678  59.678  1.00 12.38           C
ATOM   1909  O   THR A 323      20.991  31.708  59.618  1.00 12.36           O
ATOM   1910  CB  THR A 323      20.606  33.760  57.725  1.00 12.43           C
ATOM   1911  OG1 THR A 323      21.555  33.321  56.742  1.00 12.18           O
ATOM   1912  CG2 THR A 323      19.928  35.042  57.244  1.00 12.08           C
ATOM   1913  N   ASP A 324      22.946  32.600  60.257  1.00 10.98           N
ATOM   1914  CA  ASP A 324      23.313  31.347  60.894  1.00 12.76           C
ATOM   1915  C   ASP A 324      22.851  31.469  62.361  1.00 12.95           C
ATOM   1916  O   ASP A 324      22.172  32.438  62.725  1.00 13.44           O
ATOM   1917  CB  ASP A 324      24.828  31.073  60.800  1.00 12.92           C
ATOM   1918  CG  ASP A 324      25.164  29.567  60.890  1.00 13.31           C
ATOM   1919  OD1 ASP A 324      26.268  29.175  60.515  1.00 14.13           O
ATOM   1920  OD2 ASP A 324      24.327  28.762  61.341  1.00 13.13           O
ATOM   1921  N   ASN A 325      23.172  30.473  63.186  1.00 13.47           N
ATOM   1922  CA  ASN A 325      22.810  30.490  64.612  1.00 14.67           C
ATOM   1923  C   ASN A 325      23.680  29.498  65.374  1.00 14.57           C
ATOM   1924  O   ASN A 325      23.897  28.390  64.903  1.00 13.88           O
ATOM   1925  CB  ASN A 325      21.331  30.108  64.807  1.00 15.36           C
ATOM   1926  CG  ASN A 325      20.927  30.016  66.286  1.00 15.57           C
ATOM   1927  OD1 ASN A 325      20.974  28.939  66.896  1.00 13.51           O
ATOM   1928  ND2 ASN A 325      20.520  31.156  66.860  1.00 14.97           N
ATOM   1929  N   PRO A 326      24.246  29.909  66.528  1.00 15.13           N
ATOM   1930  CA  PRO A 326      24.127  31.245  67.142  1.00 15.28           C
ATOM   1931  C   PRO A 326      24.826  32.290  66.260  1.00 15.29           C
ATOM   1932  O   PRO A 326      25.570  31.940  65.342  1.00 16.92           O
ATOM   1933  CB  PRO A 326      24.827  31.092  68.488  1.00 15.31           C
ATOM   1934  CG  PRO A 326      25.759  29.915  68.286  1.00 16.15           C
ATOM   1935  CD  PRO A 326      25.021  28.984  67.370  1.00 14.94           C
ATOM   1936  N   ARG A 327      24.612  33.564  66.547  1.00 13.94           N
ATOM   1937  CA  ARG A 327      25.217  34.613  65.745  1.00 13.56           C
ATOM   1938  C   ARG A 327      25.207  35.919  66.515  1.00 14.35           C
ATOM   1939  O   ARG A 327      24.465  36.062  67.489  1.00 14.75           O
ATOM   1940  CB  ARG A 327      24.408  34.807  64.463  1.00 14.68           C
ATOM   1941  CG  ARG A 327      22.953  35.240  64.725  1.00 13.52           C
ATOM   1942  CD  ARG A 327      22.182  35.551  63.438  1.00 12.09           C
ATOM   1943  NE  ARG A 327      20.862  36.100  63.748  1.00 12.41           N
ATOM   1944  CZ  ARG A 327      19.739  35.393  63.827  1.00 11.73           C
ATOM   1945  NH1 ARG A 327      18.604  35.992  64.121  1.00 11.74           N
ATOM   1946  NH2 ARG A 327      19.741  34.092  63.604  1.00 11.83           N
ATOM   1947  N   PRO A 328      26.070  36.874  66.127  1.00 15.47           N
ATOM   1948  CA  PRO A 328      26.078  38.167  66.833  1.00 15.30           C
ATOM   1949  C   PRO A 328      24.885  38.977  66.313  1.00 15.88           C
ATOM   1950  O   PRO A 328      24.197  38.540  65.391  1.00 16.40           O
ATOM   1951  CB  PRO A 328      27.404  38.795  66.427  1.00 14.84           C
ATOM   1952  CG  PRO A 328      27.756  38.148  65.112  1.00 15.31           C
ATOM   1953  CD  PRO A 328      27.115  36.791  65.087  1.00 15.06           C
ATOM   1954  N   ASN A 329      24.614  40.136  66.898  1.00 15.96           N
ATOM   1955  CA  ASN A 329      23.498  40.941  66.410  1.00 16.51           C
ATOM   1956  C   ASN A 329      23.820  41.418  65.006  1.00 16.08           C
ATOM   1957  O   ASN A 329      24.982  41.452  64.608  1.00 16.73           O
ATOM   1958  CB  ASN A 329      23.253  42.147  67.323  1.00 18.06           C
ATOM   1959  CG  ASN A 329      22.496  41.768  68.560  1.00 19.85           C
ATOM   1960  OD1 ASN A 329      21.391  41.226  68.474  1.00 19.62           O
ATOM   1961  ND2 ASN A 329      23.091  42.018  69.729  1.00 20.72           N
ATOM   1962  N   ASP A 330      22.790  41.782  64.260  1.00 15.95           N
ATOM   1963  CA  ASP A 330      22.966  42.251  62.897  1.00 15.94           C
ATOM   1964  C   ASP A 330      23.701  43.595  62.838  1.00 16.72           C
ATOM   1965  O   ASP A 330      23.375  44.522  63.599  1.00 16.68           O
ATOM   1966  CB  ASP A 330      21.607  42.461  62.232  1.00 16.21           C
ATOM   1967  CG  ASP A 330      20.957  41.166  61.754  1.00 16.54           C
ATOM   1968  OD1 ASP A 330      21.608  40.089  61.749  1.00 15.99           O
ATOM   1969  OD2 ASP A 330      19.771  41.255  61.371  1.00 17.89           O
ATOM   1970  N   PRO A 331      24.724  43.705  61.970  1.00 15.47           N
ATOM   1971  CA  PRO A 331      25.501  44.936  61.779  1.00 14.51           C
ATOM   1972  C   PRO A 331      24.802  45.725  60.644  1.00 14.72           C
ATOM   1973  O   PRO A 331      23.693  45.362  60.241  1.00 14.87           O
ATOM   1974  CB  PRO A 331      26.857  44.421  61.349  1.00 14.65           C
ATOM   1975  CG  PRO A 331      26.519  43.190  60.558  1.00 15.09           C
ATOM   1976  CD  PRO A 331      25.281  42.592  61.180  1.00 14.75           C
ATOM   1977  N   THR A 332      25.421  46.794  60.138  1.00 14.79           N
ATOM   1978  CA  THR A 332      24.821  47.548  59.039  1.00 15.85           C
ATOM   1979  C   THR A 332      25.521  47.185  57.745  1.00 16.19           C
ATOM   1980  O   THR A 332      25.055  47.509  56.662  1.00 18.04           O
ATOM   1981  CB  THR A 332      24.901  49.068  59.234  1.00 17.34           C
ATOM   1982  OG1 THR A 332      26.263  49.472  59.232  1.00 23.41           O
ATOM   1983  CG2 THR A 332      24.284  49.471  60.534  1.00 15.02           C
ATOM   1984  N   VAL A 333      26.669  46.536  57.850  1.00 16.26           N
ATOM   1985  CA  VAL A 333      27.342  46.079  56.646  1.00 17.00           C
ATOM   1986  C   VAL A 333      27.883  44.644  56.878  1.00 16.70           C
ATOM   1987  O   VAL A 333      28.468  44.342  57.921  1.00 15.46           O
ATOM   1988  CB  VAL A 333      28.449  47.087  56.179  1.00 17.93           C
ATOM   1989  CG1 VAL A 333      29.349  47.462  57.322  1.00 19.01           C
ATOM   1990  CG2 VAL A 333      29.257  46.491  55.008  1.00 17.92           C
ATOM   1991  N   GLY A 335      27.632  43.749  55.921  1.00 17.45           N
ATOM   1992  CA  GLY A 335      28.086  42.372  56.045  1.00 17.42           C
ATOM   1993  C   GLY A 335      29.420  42.124  55.364  1.00 18.56           C
ATOM   1994  O   GLY A 335      30.204  43.052  55.150  1.00 19.44           O
ATOM   1995  N   LYS A 336      29.691  40.866  55.048  1.00 17.69           N
ATOM   1996  CA  LYS A 336      30.921  40.492  54.364  1.00 16.98           C
ATOM   1997  C   LYS A 336      30.562  39.566  53.216  1.00 16.82           C
ATOM   1998  O   LYS A 336      29.793  38.615  53.385  1.00 15.71           O
ATOM   1999  CB  LYS A 336      31.891  39.812  55.325  1.00 17.20           C
ATOM   2000  CG  LYS A 336      32.607  40.801  56.244  1.00 19.19           C
ATOM   2001  CD  LYS A 336      33.794  40.141  56.927  1.00 22.92           C
ATOM   2002  CE  LYS A 336      34.675  41.161  57.658  1.00 26.98           C
ATOM   2003  NZ  LYS A 336      35.229  42.220  56.758  1.00 27.91           N
ATOM   2004  N   CYS A 337      31.131  39.872  52.053  1.00 16.46           N
ATOM   2005  CA  CYS A 337      30.895  39.134  50.816  1.00 17.99           C
ATOM   2006  C   CYS A 337      31.818  37.956  50.594  1.00 17.64           C
ATOM   2007  O   CYS A 337      31.399  36.939  50.057  1.00 18.42           O
ATOM   2008  CB  CYS A 337      31.049  40.073  49.612  1.00 17.69           C
ATOM   2009  SG  CYS A 337      29.836  41.429  49.534  1.00 17.90           S
ATOM   2010  N   ASN A 338      33.074  38.098  51.015  1.00 17.51           N
ATOM   2011  CA  ASN A 338      34.077  37.065  50.778  1.00 16.67           C
ATOM   2012  C   ASN A 338      34.825  36.552  51.991  1.00 16.78           C
ATOM   2013  O   ASN A 338      35.952  36.067  51.878  1.00 16.80           O
ATOM   2014  CB  ASN A 338      35.071  37.582  49.732  1.00 16.94           C
ATOM   2015  CG  ASN A 338      34.402  37.882  48.409  1.00 17.46           C
ATOM   2016  OD1 ASN A 338      34.231  39.049  48.021  1.00 21.21           O
ATOM   2017  ND2 ASN A 338      33.997  36.832  47.710  1.00 16.55           N
ATOM   2018  N   ASP A 339      34.206  36.661  53.156  1.00 16.92           N
ATOM   2019  CA  ASP A 339      34.822  36.168  54.365  1.00 17.93           C
ATOM   2020  C   ASP A 339      33.733  35.941  55.377  1.00 17.09           C
ATOM   2021  O   ASP A 339      32.656  36.502  55.271  1.00 18.05           O
ATOM   2022  CB  ASP A 339      35.829  37.177  54.920  1.00 21.46           C
ATOM   2023  CG  ASP A 339      37.275  36.812  54.584  1.00 25.43           C
ATOM   2024  OD1 ASP A 339      38.059  37.742  54.320  1.00 27.25           O
ATOM   2025  OD2 ASP A 339      37.628  35.602  54.581  1.00 26.76           O
ATOM   2026  N   PRO A 340      33.997  35.097  56.370  1.00 17.15           N
ATOM   2027  CA  PRO A 340      32.977  34.845  57.388  1.00 17.11           C
ATOM   2028  C   PRO A 340      32.761  36.100  58.229  1.00 17.24           C
ATOM   2029  O   PRO A 340      33.718  36.814  58.546  1.00 17.24           O
ATOM   2030  CB  PRO A 340      33.568  33.701  58.213  1.00 16.18           C
ATOM   2031  CG  PRO A 340      35.064  33.832  58.008  1.00 17.36           C
ATOM   2032  CD  PRO A 340      35.222  34.305  56.596  1.00 16.94           C
ATOM   2033  N   TYR A 341      31.511  36.395  58.562  1.00 16.76           N
ATOM   2034  CA  TYR A 341      31.250  37.537  59.418  1.00 15.85           C
ATOM   2035  C   TYR A 341      31.537  36.972  60.814  1.00 16.27           C
ATOM   2036  O   TYR A 341      30.903  36.007  61.227  1.00 16.00           O
ATOM   2037  CB  TYR A 341      29.805  37.988  59.312  1.00 14.40           C
ATOM   2038  CG  TYR A 341      29.670  39.329  59.959  1.00 15.26           C
ATOM   2039  CD1 TYR A 341      30.039  40.484  59.274  1.00 16.25           C
ATOM   2040  CD2 TYR A 341      29.298  39.441  61.281  1.00 13.91           C
ATOM   2041  CE1 TYR A 341      30.046  41.722  59.899  1.00 16.31           C
ATOM   2042  CE2 TYR A 341      29.300  40.675  61.922  1.00 17.00           C
ATOM   2043  CZ  TYR A 341      29.681  41.813  61.222  1.00 17.91           C
ATOM   2044  OH  TYR A 341      29.703  43.043  61.847  1.00 19.41           O
ATOM   2045  N   PRO A 342      32.469  37.589  61.574  1.00 16.67           N
ATOM   2046  CA  PRO A 342      32.862  37.133  62.918  1.00 17.30           C
ATOM   2047  C   PRO A 342      31.918  37.355  64.109  1.00 17.47           C
ATOM   2048  O   PRO A 342      30.904  38.047  64.006  1.00 18.62           O
ATOM   2049  CB  PRO A 342      34.187  37.843  63.135  1.00 16.54           C
ATOM   2050  CG  PRO A 342      33.937  39.158  62.508  1.00 17.83           C
ATOM   2051  CD  PRO A 342      33.173  38.835  61.223  1.00 17.14           C
ATOM   2052  N   GLY A 343      32.284  36.769  65.247  1.00 16.84           N
ATOM   2053  CA  GLY A 343      31.485  36.927  66.440  1.00 17.61           C
ATOM   2054  C   GLY A 343      31.102  35.625  67.103  1.00 19.19           C
ATOM   2055  O   GLY A 343      30.892  35.586  68.315  1.00 19.62           O
ATOM   2056  N   ASN A 344      31.006  34.559  66.311  1.00 18.23           N
ATOM   2057  CA  ASN A 344      30.644  33.234  66.813  1.00 18.18           C
ATOM   2058  C   ASN A 344      31.449  32.176  66.069  1.00 18.54           C
ATOM   2059  O   ASN A 344      31.481  32.163  64.827  1.00 18.41           O
ATOM   2060  CB  ASN A 344      29.156  32.995  66.620  1.00 17.97           C
ATOM   2061  CG  ASN A 344      28.344  33.631  67.711  1.00 19.79           C
ATOM   2062  OD1 ASN A 344      28.034  32.989  68.714  1.00 23.30           O
ATOM   2063  ND2 ASN A 344      28.012  34.908  67.542  1.00 17.88           N
ATOM   2064  N   ASN A 345      32.104  31.300  66.830  1.00 17.89           N
ATOM   2065  CA  ASN A 345      32.933  30.262  66.240  1.00 18.85           C
ATOM   2066  C   ASN A 345      32.465  28.875  66.566  1.00 16.71           C
ATOM   2067  O   ASN A 345      31.780  28.642  67.553  1.00 16.35           O
ATOM   2068  CB  ASN A 345      34.392  30.347  66.733  1.00 21.10           C
ATOM   2069  CG  ASN A 345      34.987  31.742  66.622  1.00 25.66           C
ATOM   2070  OD1 ASN A 345      34.698  32.486  65.695  1.00 27.49           O
ATOM   2071  ND2 ASN A 345      35.832  32.096  67.587  1.00 29.28           N
ATOM   2072  N   ASN A 346      32.882  27.953  65.721  1.00 15.79           N
ATOM   2073  CA  ASN A 346      32.616  26.555  65.939  1.00 14.85           C
ATOM   2074  C   ASN A 346      31.200  26.175  66.296  1.00 14.34           C
ATOM   2075  O   ASN A 346      30.984  25.445  67.246  1.00 16.51           O
ATOM   2076  CB  ASN A 346      33.555  26.040  67.030  1.00 17.03           C
ATOM   2077  CG  ASN A 346      35.016  26.392  66.768  1.00 17.05           C
ATOM   2078  OD1 ASN A 346      35.846  26.319  67.676  1.00 21.81           O
ATOM   2079  ND2 ASN A 346      35.335  26.758  65.540  1.00 16.35           N
ATOM   2080  N   ASN A 347      30.232  26.667  65.551  1.00 14.76           N
ATOM   2081  CA  ASN A 347      28.846  26.289  65.784  1.00 14.62           C
ATOM   2082  C   ASN A 347      28.015  26.823  64.630  1.00 14.34           C
ATOM   2083  O   ASN A 347      28.509  27.599  63.822  1.00 15.47           O
ATOM   2084  CB  ASN A 347      28.348  26.844  67.122  1.00 15.95           C
ATOM   2085  CG  ASN A 347      27.242  25.985  67.738  1.00 19.15           C
ATOM   2086  OD1 ASN A 347      26.719  25.042  67.107  1.00 20.70           O
ATOM   2087  ND2 ASN A 347      26.873  26.312  68.973  1.00 19.48           N
ATOM   2088  N   GLY A 348      26.762  26.396  64.540  1.00 12.51           N
ATOM   2089  CA  GLY A 348      25.922  26.867  63.458  1.00 12.18           C
ATOM   2090  C   GLY A 348      24.673  26.016  63.365  1.00 11.43           C
ATOM   2091  O   GLY A 348      24.397  25.224  64.262  1.00 12.38           O
ATOM   2092  N   VAL A 349      23.915  26.187  62.290  1.00 11.63           N
ATOM   2093  CA  VAL A 349      22.708  25.404  62.070  1.00 11.37           C
ATOM   2094  C   VAL A 349      22.505  25.343  60.557  1.00 11.26           C
ATOM   2095  O   VAL A 349      22.853  26.291  59.853  1.00 12.16           O
ATOM   2096  CB  VAL A 349      21.454  26.051  62.787  1.00 11.66           C
ATOM   2097  CG1 VAL A 349      21.067  27.383  62.139  1.00 10.96           C
ATOM   2098  CG2 VAL A 349      20.270  25.083  62.741  1.00 11.00           C
ATOM   2099  N   LYS A 350      21.998  24.219  60.050  1.00 10.77           N
ATOM   2100  CA  LYS A 350      21.742  24.098  58.615  1.00 10.10           C
ATOM   2101  C   LYS A 350      20.652  25.107  58.280  1.00 10.14           C
ATOM   2102  O   LYS A 350      19.653  25.221  59.009  1.00 11.06           O
ATOM   2103  CB  LYS A 350      21.246  22.695  58.268  1.00 10.34           C
ATOM   2104  CG  LYS A 350      20.806  22.567  56.825  1.00  9.19           C
ATOM   2105  CD  LYS A 350      20.320  21.173  56.546  1.00 11.13           C
ATOM   2106  CE  LYS A 350      19.779  21.069  55.145  1.00  9.00           C
ATOM   2107  NZ  LYS A 350      20.821  21.343  54.145  1.00  9.12           N
ATOM   2108  N   GLY A 351      20.851  25.851  57.199  1.00 10.71           N
ATOM   2109  CA  GLY A 351      19.875  26.853  56.797  1.00 10.21           C
ATOM   2110  C   GLY A 351      19.788  26.983  55.286  1.00 11.72           C
ATOM   2111  O   GLY A 351      20.367  26.168  54.570  1.00 11.23           O
ATOM   2112  N   PHE A 352      19.080  28.003  54.796  1.00 11.00           N
ATOM   2113  CA  PHE A 352      18.918  28.169  53.360  1.00 11.46           C
ATOM   2114  C   PHE A 352      18.496  29.577  52.996  1.00 12.33           C
ATOM   2115  O   PHE A 352      18.211  30.406  53.860  1.00 13.51           O
ATOM   2116  CB  PHE A 352      17.821  27.221  52.836  1.00 11.36           C
ATOM   2117  CG  PHE A 352      16.426  27.736  53.091  1.00 11.31           C
ATOM   2118  CD1 PHE A 352      15.851  27.613  54.357  1.00 12.06           C
ATOM   2119  CD2 PHE A 352      15.744  28.459  52.117  1.00  9.88           C
ATOM   2120  CE1 PHE A 352      14.618  28.214  54.658  1.00 10.71           C
ATOM   2121  CE2 PHE A 352      14.515  29.066  52.403  1.00 11.64           C
ATOM   2122  CZ  PHE A 352      13.955  28.943  53.679  1.00 11.79           C
ATOM   2123  N   SER A 353      18.422  29.814  51.691  1.00 12.26           N
ATOM   2124  CA  SER A 353      17.977  31.090  51.155  1.00 11.92           C
ATOM   2125  C   SER A 353      17.626  30.921  49.672  1.00 12.18           C
ATOM   2126  O   SER A 353      17.960  29.899  49.067  1.00 12.59           O
ATOM   2127  CB  SER A 353      19.076  32.143  51.316  1.00 12.08           C
ATOM   2128  OG  SER A 353      20.118  31.972  50.354  1.00 13.41           O
ATOM   2129  N   TYR A 354      16.911  31.904  49.119  1.00 12.45           N
ATOM   2130  CA  TYR A 354      16.569  31.945  47.692  1.00 12.41           C
ATOM   2131  C   TYR A 354      17.151  33.286  47.263  1.00 11.96           C
ATOM   2132  O   TYR A 354      16.690  34.339  47.697  1.00 12.29           O
ATOM   2133  CB  TYR A 354      15.050  31.886  47.479  1.00 11.03           C
ATOM   2134  CG  TYR A 354      14.554  30.456  47.507  1.00 11.30           C
ATOM   2135  CD1 TYR A 354      14.627  29.650  46.363  1.00  9.78           C
ATOM   2136  CD2 TYR A 354      14.086  29.885  48.689  1.00 11.08           C
ATOM   2137  CE1 TYR A 354      14.247  28.313  46.398  1.00  9.10           C
ATOM   2138  CE2 TYR A 354      13.704  28.544  48.739  1.00 10.19           C
ATOM   2139  CZ  TYR A 354      13.788  27.761  47.587  1.00 10.84           C
ATOM   2140  OH  TYR A 354      13.405  26.430  47.630  1.00 11.16           O
ATOM   2141  N   LEU A 355      18.203  33.220  46.450  1.00 13.51           N
ATOM   2142  CA  LEU A 355      18.941  34.407  45.994  1.00 13.82           C
ATOM   2143  C   LEU A 355      18.599  34.660  44.542  1.00 14.38           C
ATOM   2144  O   LEU A 355      19.149  34.023  43.643  1.00 14.77           O
ATOM   2145  CB  LEU A 355      20.448  34.154  46.173  1.00 13.99           C
ATOM   2146  CG  LEU A 355      20.787  33.657  47.590  1.00 13.57           C
ATOM   2147  CD1 LEU A 355      22.240  33.195  47.651  1.00 12.50           C
ATOM   2148  CD2 LEU A 355      20.516  34.778  48.612  1.00 12.12           C
ATOM   2149  N   ASP A 356      17.698  35.609  44.326  1.00 14.09           N
ATOM   2150  CA  ASP A 356      17.192  35.897  42.993  1.00 14.72           C
ATOM   2151  C   ASP A 356      16.903  37.402  42.818  1.00 15.91           C
ATOM   2152  O   ASP A 356      15.750  37.806  42.608  1.00 15.10           O
ATOM   2153  CB  ASP A 356      15.923  35.043  42.816  1.00 14.21           C
ATOM   2154  CG  ASP A 356      15.335  35.120  41.424  1.00 15.79           C
ATOM   2155  OD1 ASP A 356      14.092  35.153  41.330  1.00 16.23           O
ATOM   2156  OD2 ASP A 356      16.090  35.143  40.435  1.00 16.57           O
ATOM   2157  N   GLY A 357      17.959  38.225  42.912  1.00 15.48           N
ATOM   2158  CA  GLY A 357      17.799  39.666  42.771  1.00 15.19           C
ATOM   2159  C   GLY A 357      16.879  40.261  43.821  1.00 14.25           C
ATOM   2160  O   GLY A 357      17.069  40.031  45.016  1.00 15.11           O
ATOM   2161  N   VAL A 358      15.885  41.031  43.385  1.00 14.51           N
ATOM   2162  CA  VAL A 358      14.948  41.639  44.327  1.00 14.77           C
ATOM   2163  C   VAL A 358      14.058  40.552  44.941  1.00 14.10           C
ATOM   2164  O   VAL A 358      13.558  40.700  46.049  1.00 15.85           O
ATOM   2165  CB  VAL A 358      14.049  42.731  43.640  1.00 15.21           C
ATOM   2166  CG1 VAL A 358      14.901  43.946  43.280  1.00 12.86           C
ATOM   2167  CG2 VAL A 358      13.365  42.160  42.401  1.00 17.72           C
ATOM   2168  N   ASN A 359      13.894  39.453  44.212  1.00 13.53           N
ATOM   2169  CA  ASN A 359      13.086  38.326  44.660  1.00 13.45           C
ATOM   2170  C   ASN A 359      13.955  37.441  45.585  1.00 14.61           C
ATOM   2171  O   ASN A 359      13.982  36.213  45.454  1.00 16.00           O
ATOM   2172  CB  ASN A 359      12.626  37.550  43.419  1.00 13.73           C
ATOM   2173  CG  ASN A 359      11.570  36.492  43.721  1.00 13.05           C
ATOM   2174  OD1 ASN A 359      10.613  36.736  44.456  1.00 13.35           O
ATOM   2175  ND2 ASN A 359      11.739  35.305  43.124  1.00 13.26           N
ATOM   2176  N   THR A 360      14.669  38.073  46.513  1.00 12.55           N
ATOM   2177  CA  THR A 360      15.537  37.342  47.426  1.00 12.84           C
ATOM   2178  C   THR A 360      14.904  37.235  48.808  1.00 12.96           C
ATOM   2179  O   THR A 360      14.466  38.236  49.382  1.00 13.10           O
ATOM   2180  CB  THR A 360      16.915  38.036  47.547  1.00 12.19           C
ATOM   2181  OG1 THR A 360      17.642  37.817  46.343  1.00 12.43           O
ATOM   2182  CG2 THR A 360      17.726  37.480  48.716  1.00 13.46           C
ATOM   2183  N   TRP A 361      14.870  36.016  49.340  1.00 12.30           N
ATOM   2184  CA  TRP A 361      14.309  35.770  50.676  1.00 13.18           C
ATOM   2185  C   TRP A 361      15.271  34.920  51.511  1.00 12.73           C
ATOM   2186  O   TRP A 361      15.773  33.895  51.044  1.00 12.71           O
ATOM   2187  CB  TRP A 361      12.961  35.053  50.563  1.00 11.65           C
ATOM   2188  CG  TRP A 361      11.825  35.961  50.161  1.00 12.20           C
ATOM   2189  CD1 TRP A 361      11.501  36.379  48.897  1.00 10.58           C
ATOM   2190  CD2 TRP A 361      10.805  36.474  51.029  1.00 13.00           C
ATOM   2191  NE1 TRP A 361      10.338  37.112  48.925  1.00 11.81           N
ATOM   2192  CE2 TRP A 361       9.887  37.184  50.220  1.00 12.74           C
ATOM   2193  CE3 TRP A 361      10.572  36.399  52.418  1.00 10.86           C
ATOM   2194  CZ2 TRP A 361       8.751  37.815  50.759  1.00 12.51           C
ATOM   2195  CZ3 TRP A 361       9.442  37.026  52.948  1.00 11.59           C
ATOM   2196  CH2 TRP A 361       8.551  37.720  52.120  1.00 11.66           C
ATOM   2197  N   LEU A 362      15.526  35.360  52.739  1.00 11.92           N
ATOM   2198  CA  LEU A 362      16.407  34.647  53.648  1.00 12.01           C
ATOM   2199  C   LEU A 362      15.621  34.052  54.811  1.00 12.09           C
ATOM   2200  O   LEU A 362      14.685  34.673  55.319  1.00 12.01           O
ATOM   2201  CB  LEU A 362      17.473  35.588  54.240  1.00 11.50           C
ATOM   2202  CG  LEU A 362      18.177  36.564  53.303  1.00 12.28           C
ATOM   2203  CD1 LEU A 362      19.220  37.373  54.068  1.00 12.66           C
ATOM   2204  CD2 LEU A 362      18.822  35.787  52.180  1.00 13.90           C
ATOM   2205  N   GLY A 363      16.001  32.845  55.214  1.00 11.64           N
ATOM   2206  CA  GLY A 363      15.374  32.229  56.364  1.00 11.38           C
ATOM   2207  C   GLY A 363      16.376  32.299  57.516  1.00 12.96           C
ATOM   2208  O   GLY A 363      17.597  32.333  57.294  1.00 11.77           O
ATOM   2209  N   ARG A 364      15.864  32.359  58.744  1.00 13.39           N
ATOM   2210  CA  ARG A 364      16.717  32.363  59.927  1.00 13.77           C
ATOM   2211  C   ARG A 364      15.909  32.201  61.206  1.00 14.56           C
ATOM   2212  O   ARG A 364      14.687  32.442  61.229  1.00 13.25           O
ATOM   2213  CB  ARG A 364      17.555  33.657  60.016  1.00 14.07           C
ATOM   2214  CG  ARG A 364      16.790  34.927  60.437  1.00 13.60           C
ATOM   2215  CD  ARG A 364      17.775  36.073  60.573  1.00 13.49           C
ATOM   2216  NE  ARG A 364      17.164  37.362  60.873  1.00 13.76           N
ATOM   2217  CZ  ARG A 364      17.874  38.464  61.113  1.00 15.18           C
ATOM   2218  NH1 ARG A 364      17.266  39.623  61.381  1.00 14.19           N
ATOM   2219  NH2 ARG A 364      19.199  38.402  61.085  1.00 13.29           N
ATOM   2220  N   THR A 365      16.598  31.776  62.265  1.00 13.93           N
ATOM   2221  CA  THR A 365      15.973  31.632  63.572  1.00 14.32           C
ATOM   2222  C   THR A 365      15.797  33.073  64.051  1.00 14.06           C
ATOM   2223  O   THR A 365      16.578  33.969  63.670  1.00 13.84           O
ATOM   2224  CB  THR A 365      16.900  30.898  64.582  1.00 13.71           C
ATOM   2225  OG1 THR A 365      18.116  31.637  64.729  1.00 14.32           O
ATOM   2226  CG2 THR A 365      17.243  29.485  64.090  1.00 12.98           C
ATOM   2227  N   ILE A 366      14.773  33.312  64.863  1.00 14.05           N
ATOM   2228  CA  ILE A 366      14.568  34.650  65.385  1.00 14.31           C
ATOM   2229  C   ILE A 366      15.652  34.891  66.447  1.00 13.86           C
ATOM   2230  O   ILE A 366      16.301  35.942  66.460  1.00 14.50           O
ATOM   2231  CB  ILE A 366      13.135  34.812  65.959  1.00 12.99           C
ATOM   2232  CG1 ILE A 366      12.132  34.786  64.801  1.00 14.50           C
ATOM   2233  CG2 ILE A 366      13.000  36.141  66.674  1.00 13.36           C
ATOM   2234  CD1 ILE A 366      10.648  34.640  65.213  1.00 14.10           C
ATOM   2235  N   SER A 367      15.879  33.904  67.307  1.00 14.14           N
ATOM   2236  CA  SER A 367      16.904  34.020  68.344  1.00 14.29           C
ATOM   2237  C   SER A 367      18.327  34.041  67.761  1.00 14.07           C
ATOM   2238  O   SER A 367      18.620  33.322  66.804  1.00 15.42           O
ATOM   2239  CB  SER A 367      16.770  32.850  69.309  1.00 13.27           C
ATOM   2240  OG  SER A 367      17.818  32.839  70.259  1.00 15.53           O
ATOM   2241  N   ILE A 368      19.208  34.876  68.319  1.00 13.93           N
ATOM   2242  CA  ILE A 368      20.601  34.919  67.855  1.00 12.97           C
ATOM   2243  C   ILE A 368      21.415  33.956  68.709  1.00 13.77           C
ATOM   2244  O   ILE A 368      22.567  33.652  68.413  1.00 14.72           O
ATOM   2245  CB  ILE A 368      21.251  36.335  67.995  1.00 12.45           C
ATOM   2246  CG1 ILE A 368      21.380  36.708  69.481  1.00 14.30           C
ATOM   2247  CG2 ILE A 368      20.442  37.393  67.226  1.00 10.64           C
ATOM   2248  CD1 ILE A 368      22.320  37.871  69.735  1.00 13.84           C
ATOM   2249  N   ALA A 369      20.796  33.468  69.778  1.00 15.18           N
ATOM   2250  CA  ALA A 369      21.458  32.565  70.716  1.00 15.28           C
ATOM   2251  C   ALA A 369      21.131  31.078  70.566  1.00 15.11           C
ATOM   2252  O   ALA A 369      21.982  30.227  70.814  1.00 15.07           O
ATOM   2253  CB  ALA A 369      21.151  33.011  72.155  1.00 13.88           C
ATOM   2254  N   SER A 370      19.902  30.761  70.182  1.00 16.24           N
ATOM   2255  CA  SER A 370      19.514  29.366  70.071  1.00 16.25           C
ATOM   2256  C   SER A 370      18.542  29.097  68.930  1.00 15.15           C
ATOM   2257  O   SER A 370      18.080  30.025  68.268  1.00 14.42           O
ATOM   2258  CB  SER A 370      18.909  28.910  71.395  1.00 17.48           C
ATOM   2259  OG  SER A 370      17.679  29.567  71.617  1.00 22.95           O
ATOM   2260  N   ARG A 371      18.247  27.813  68.716  1.00 14.24           N
ATOM   2261  CA  ARG A 371      17.350  27.377  67.647  1.00 13.87           C
ATOM   2262  C   ARG A 371      15.922  27.568  68.112  1.00 13.96           C
ATOM   2263  O   ARG A 371      15.172  26.620  68.376  1.00 14.75           O
ATOM   2264  CB  ARG A 371      17.643  25.918  67.293  1.00 12.90           C
ATOM   2265  CG  ARG A 371      19.057  25.751  66.779  1.00 12.44           C
ATOM   2266  CD  ARG A 371      19.578  24.336  66.897  1.00 12.68           C
ATOM   2267  NE  ARG A 371      20.866  24.241  66.221  1.00 13.10           N
ATOM   2268  CZ  ARG A 371      21.470  23.101  65.899  1.00 14.56           C
ATOM   2269  NH1 ARG A 371      22.649  23.128  65.276  1.00 13.04           N
ATOM   2270  NH2 ARG A 371      20.914  21.942  66.211  1.00 13.18           N
ATOM   2271  N   SER A 372      15.574  28.841  68.204  1.00 14.20           N
ATOM   2272  CA  SER A 372      14.281  29.296  68.672  1.00 15.05           C
ATOM   2273  C   SER A 372      13.642  30.191  67.601  1.00 12.52           C
ATOM   2274  O   SER A 372      14.293  31.104  67.086  1.00 13.68           O
ATOM   2275  CB  SER A 372      14.506  30.083  69.974  1.00 15.20           C
ATOM   2276  OG  SER A 372      13.381  30.012  70.806  1.00 25.93           O
ATOM   2277  N   GLY A 373      12.385  29.919  67.270  1.00 11.23           N
ATOM   2278  CA  GLY A 373      11.690  30.706  66.272  1.00 10.99           C
ATOM   2279  C   GLY A 373      12.229  30.574  64.851  1.00 12.24           C
ATOM   2280  O   GLY A 373      13.298  29.999  64.590  1.00 12.46           O
ATOM   2281  N   TYR A 374      11.476  31.115  63.907  1.00 12.26           N
ATOM   2282  CA  TYR A 374      11.892  31.076  62.517  1.00 12.69           C
ATOM   2283  C   TYR A 374      11.138  32.115  61.727  1.00 12.73           C
ATOM   2284  O   TYR A 374       9.923  32.264  61.874  1.00 13.31           O
ATOM   2285  CB  TYR A 374      11.659  29.693  61.899  1.00 11.08           C
ATOM   2286  CG  TYR A 374      12.606  29.451  60.751  1.00 11.88           C
ATOM   2287  CD1 TYR A 374      12.261  29.813  59.451  1.00 12.03           C
ATOM   2288  CD2 TYR A 374      13.896  28.953  60.981  1.00 12.06           C
ATOM   2289  CE1 TYR A 374      13.168  29.694  58.407  1.00 11.47           C
ATOM   2290  CE2 TYR A 374      14.806  28.830  59.947  1.00 11.97           C
ATOM   2291  CZ  TYR A 374      14.437  29.206  58.661  1.00 12.02           C
ATOM   2292  OH  TYR A 374      15.347  29.087  57.638  1.00 12.98           O
ATOM   2293  N   GLU A 375      11.861  32.843  60.885  1.00 12.80           N
ATOM   2294  CA  GLU A 375      11.236  33.879  60.069  1.00 14.01           C
ATOM   2295  C   GLU A 375      11.839  33.910  58.673  1.00 14.40           C
ATOM   2296  O   GLU A 375      12.981  33.489  58.478  1.00 14.50           O
ATOM   2297  CB  GLU A 375      11.453  35.255  60.721  1.00 14.00           C
ATOM   2298  CG  GLU A 375      12.930  35.681  60.762  1.00 14.55           C
ATOM   2299  CD  GLU A 375      13.145  37.004  61.476  1.00 17.00           C
ATOM   2300  OE1 GLU A 375      12.128  37.643  61.831  1.00 17.27           O
ATOM   2301  OE2 GLU A 375      14.318  37.405  61.680  1.00 15.06           O
ATOM   2302  N   MET A 376      11.065  34.415  57.717  1.00 13.80           N
ATOM   2303  CA  MET A 376      11.525  34.586  56.344  1.00 14.43           C
ATOM   2304  C   MET A 376      11.605  36.108  56.174  1.00 14.68           C
ATOM   2305  O   MET A 376      10.696  36.820  56.597  1.00 14.58           O
ATOM   2306  CB  MET A 376      10.513  34.019  55.338  1.00 14.29           C
ATOM   2307  CG  MET A 376      10.491  32.495  55.246  1.00 14.41           C
ATOM   2308  SD  MET A 376      12.105  31.715  55.073  1.00 14.24           S
ATOM   2309  CE  MET A 376      12.560  32.265  53.435  1.00 12.21           C
ATOM   2310  N   LEU A 377      12.700  36.593  55.584  1.00 14.73           N
ATOM   2311  CA  LEU A 377      12.904  38.023  55.342  1.00 13.71           C
ATOM   2312  C   LEU A 377      13.238  38.283  53.863  1.00 12.97           C
ATOM   2313  O   LEU A 377      14.103  37.627  53.284  1.00 12.69           O
ATOM   2314  CB  LEU A 377      14.055  38.559  56.215  1.00 12.83           C
ATOM   2315  CG  LEU A 377      13.877  38.536  57.740  1.00 14.17           C
ATOM   2316  CD1 LEU A 377      15.169  38.928  58.461  1.00 14.20           C
ATOM   2317  CD2 LEU A 377      12.744  39.491  58.097  1.00 15.50           C
ATOM   2318  N   LYS A 378      12.531  39.232  53.257  1.00 13.06           N
ATOM   2319  CA  LYS A 378      12.789  39.601  51.877  1.00 12.71           C
ATOM   2320  C   LYS A 378      13.916  40.621  51.972  1.00 13.86           C
ATOM   2321  O   LYS A 378      13.759  41.697  52.566  1.00 13.17           O
ATOM   2322  CB  LYS A 378      11.558  40.232  51.228  1.00 10.68           C
ATOM   2323  CG  LYS A 378      11.750  40.430  49.737  1.00 11.37           C
ATOM   2324  CD  LYS A 378      10.578  41.165  49.116  1.00 11.35           C
ATOM   2325  CE  LYS A 378      10.814  41.384  47.638  1.00 12.30           C
ATOM   2326  NZ  LYS A 378       9.702  42.163  47.031  1.00 12.35           N
ATOM   2327  N   VAL A 379      15.064  40.259  51.416  1.00 13.26           N
ATOM   2328  CA  VAL A 379      16.230  41.111  51.470  1.00 12.73           C
ATOM   2329  C   VAL A 379      16.735  41.211  50.036  1.00 14.21           C
ATOM   2330  O   VAL A 379      17.556  40.402  49.584  1.00 12.78           O
ATOM   2331  CB  VAL A 379      17.312  40.504  52.408  1.00 11.93           C
ATOM   2332  CG1 VAL A 379      18.495  41.451  52.518  1.00 12.03           C
ATOM   2333  CG2 VAL A 379      16.728  40.259  53.807  1.00 11.06           C
ATOM   2334  N   PRO A 380      16.235  42.217  49.297  1.00 14.31           N
ATOM   2335  CA  PRO A 380      16.647  42.401  47.904  1.00 14.56           C
ATOM   2336  C   PRO A 380      18.163  42.423  47.717  1.00 15.07           C
ATOM   2337  O   PRO A 380      18.880  43.128  48.431  1.00 16.31           O
ATOM   2338  CB  PRO A 380      15.959  43.704  47.502  1.00 14.79           C
ATOM   2339  CG  PRO A 380      14.728  43.762  48.400  1.00 13.65           C
ATOM   2340  CD  PRO A 380      15.247  43.230  49.717  1.00 13.73           C
ATOM   2341  N   ASN A 381      18.631  41.613  46.769  1.00 14.33           N
ATOM   2342  CA  ASN A 381      20.048  41.488  46.433  1.00 14.27           C
ATOM   2343  C   ASN A 381      20.960  41.099  47.580  1.00 14.18           C
ATOM   2344  O   ASN A 381      22.147  41.433  47.566  1.00 15.41           O
ATOM   2345  CB  ASN A 381      20.558  42.784  45.812  1.00 14.74           C
ATOM   2346  CG  ASN A 381      19.742  43.200  44.622  1.00 17.23           C
ATOM   2347  OD1 ASN A 381      19.592  42.451  43.656  1.00 17.64           O
ATOM   2348  ND2 ASN A 381      19.201  44.400  44.679  1.00 19.50           N
ATOM   2349  N   ALA A 382      20.425  40.368  48.552  1.00 13.51           N
ATOM   2350  CA  ALA A 382      21.203  39.948  49.714  1.00 13.89           C
ATOM   2351  C   ALA A 382      22.575  39.373  49.352  1.00 14.12           C
ATOM   2352  O   ALA A 382      23.573  39.673  49.992  1.00 14.31           O
ATOM   2353  CB  ALA A 382      20.409  38.916  50.524  1.00 12.26           C
ATOM   2354  N   LEU A 383      22.620  38.544  48.317  1.00 14.06           N
ATOM   2355  CA  LEU A 383      23.879  37.915  47.917  1.00 14.55           C
ATOM   2356  C   LEU A 383      25.001  38.883  47.546  1.00 14.72           C
ATOM   2357  O   LEU A 383      26.165  38.646  47.867  1.00 14.64           O
ATOM   2358  CB  LEU A 383      23.647  36.965  46.727  1.00 14.54           C
ATOM   2359  CG  LEU A 383      24.904  36.274  46.172  1.00 13.51           C
ATOM   2360  CD1 LEU A 383      25.513  35.355  47.232  1.00 11.91           C
ATOM   2361  CD2 LEU A 383      24.546  35.504  44.902  1.00 12.85           C
ATOM   2362  N   THR A 384      24.646  39.987  46.899  1.00 14.68           N
ATOM   2363  CA  THR A 384      25.653  40.918  46.418  1.00 14.93           C
ATOM   2364  C   THR A 384      25.730  42.298  47.040  1.00 15.80           C
ATOM   2365  O   THR A 384      26.660  43.056  46.759  1.00 16.93           O
ATOM   2366  CB  THR A 384      25.453  41.111  44.939  1.00 14.17           C
ATOM   2367  OG1 THR A 384      24.133  41.610  44.714  1.00 15.06           O
ATOM   2368  CG2 THR A 384      25.617  39.785  44.208  1.00 15.21           C
ATOM   2369  N   ASP A 385      24.753  42.631  47.872  1.00 16.16           N
ATOM   2370  CA  ASP A 385      24.678  43.950  48.492  1.00 15.26           C
ATOM   2371  C   ASP A 385      25.015  43.841  49.977  1.00 15.33           C
ATOM   2372  O   ASP A 385      24.220  43.318  50.762  1.00 15.37           O
ATOM   2373  CB  ASP A 385      23.262  44.485  48.269  1.00 16.03           C
ATOM   2374  CG  ASP A 385      23.060  45.875  48.819  1.00 18.88           C
ATOM   2375  OD1 ASP A 385      23.972  46.408  49.501  1.00 17.87           O
ATOM   2376  OD2 ASP A 385      21.970  46.438  48.563  1.00 19.38           O
ATOM   2377  N   ASP A 386      26.190  44.346  50.356  1.00 15.79           N
ATOM   2378  CA  ASP A 386      26.644  44.262  51.739  1.00 17.01           C
ATOM   2379  C   ASP A 386      25.957  45.193  52.748  1.00 18.08           C
ATOM   2380  O   ASP A 386      26.310  45.237  53.929  1.00 17.74           O
ATOM   2381  CB  ASP A 386      28.172  44.414  51.800  1.00 18.53           C
ATOM   2382  CG  ASP A 386      28.663  45.830  51.441  1.00 20.15           C
ATOM   2383  OD1 ASP A 386      27.843  46.766  51.286  1.00 19.91           O
ATOM   2384  OD2 ASP A 386      29.899  46.001  51.316  1.00 20.30           O
ATOM   2385  N   LYS A 387      24.949  45.913  52.289  1.00 18.33           N
ATOM   2386  CA  LYS A 387      24.198  46.782  53.181  1.00 20.18           C
ATOM   2387  C   LYS A 387      22.697  46.463  53.080  1.00 19.54           C
ATOM   2388  O   LYS A 387      21.872  47.139  53.694  1.00 19.78           O
ATOM   2389  CB  LYS A 387      24.450  48.245  52.811  1.00 22.87           C
ATOM   2390  CG  LYS A 387      25.739  48.802  53.391  1.00 28.48           C
ATOM   2391  CD  LYS A 387      26.095  50.141  52.774  1.00 33.97           C
ATOM   2392  CE  LYS A 387      27.606  50.233  52.548  1.00 39.58           C
ATOM   2393  NZ  LYS A 387      28.124  51.646  52.567  1.00 44.37           N
ATOM   2394  N   SER A 388      22.351  45.428  52.309  1.00 17.15           N
ATOM   2395  CA  SER A 388      20.952  45.054  52.112  1.00 16.25           C
ATOM   2396  C   SER A 388      20.220  44.708  53.408  1.00 16.36           C
ATOM   2397  O   SER A 388      20.686  43.897  54.212  1.00 15.78           O
ATOM   2398  CB  SER A 388      20.842  43.878  51.129  1.00 14.64           C
ATOM   2399  OG  SER A 388      21.712  42.834  51.500  1.00 13.69           O
ATOM   2400  N   LYS A 389      19.057  45.336  53.584  1.00 17.21           N
ATOM   2401  CA  LYS A 389      18.215  45.121  54.747  1.00 16.55           C
ATOM   2402  C   LYS A 389      16.809  44.669  54.294  1.00 15.60           C
ATOM   2403  O   LYS A 389      16.457  44.792  53.116  1.00 14.97           O
ATOM   2404  CB  LYS A 389      18.175  46.400  55.574  1.00 19.30           C
ATOM   2405  CG  LYS A 389      19.503  46.692  56.286  1.00 21.56           C
ATOM   2406  CD  LYS A 389      19.623  45.849  57.569  1.00 26.70           C
ATOM   2407  CE  LYS A 389      20.963  46.039  58.306  1.00 27.62           C
ATOM   2408  NZ  LYS A 389      20.902  45.600  59.745  1.00 26.07           N
ATOM   2409  N   PRO A 390      15.996  44.123  55.216  1.00 14.82           N
ATOM   2410  CA  PRO A 390      14.661  43.651  54.853  1.00 14.77           C
ATOM   2411  C   PRO A 390      13.662  44.667  54.325  1.00 15.61           C
ATOM   2412  O   PRO A 390      13.644  45.822  54.754  1.00 16.71           O
ATOM   2413  CB  PRO A 390      14.162  42.984  56.139  1.00 14.97           C
ATOM   2414  CG  PRO A 390      15.390  42.707  56.934  1.00 13.98           C
ATOM   2415  CD  PRO A 390      16.254  43.892  56.645  1.00 14.67           C
ATOM   2416  N   THR A 391      12.834  44.230  53.379  1.00 14.42           N
ATOM   2417  CA  THR A 391      11.784  45.089  52.837  1.00 14.14           C
ATOM   2418  C   THR A 391      10.404  44.473  53.113  1.00 14.77           C
ATOM   2419  O   THR A 391       9.369  45.104  52.877  1.00 15.81           O
ATOM   2420  CB  THR A 391      11.918  45.269  51.316  1.00 14.57           C
ATOM   2421  OG1 THR A 391      11.950  43.982  50.682  1.00 12.94           O
ATOM   2422  CG2 THR A 391      13.182  46.072  50.982  1.00 14.22           C
ATOM   2423  N   GLN A 392      10.400  43.241  53.611  1.00 13.10           N
ATOM   2424  CA  GLN A 392       9.162  42.528  53.896  1.00 13.54           C
ATOM   2425  C   GLN A 392       9.539  41.288  54.667  1.00 13.39           C
ATOM   2426  O   GLN A 392      10.701  40.879  54.657  1.00 13.45           O
ATOM   2427  CB  GLN A 392       8.484  42.113  52.593  1.00 14.76           C
ATOM   2428  CG  GLN A 392       7.019  41.740  52.728  1.00 13.39           C
ATOM   2429  CD  GLN A 392       6.493  41.022  51.485  1.00 15.10           C
ATOM   2430  OE1 GLN A 392       5.765  40.022  51.584  1.00 18.41           O
ATOM   2431  NE2 GLN A 392       6.860  41.524  50.312  1.00 12.20           N
ATOM   2432  N   GLY A 394       8.578  40.682  55.342  1.00 12.00           N
ATOM   2433  CA  GLY A 394       8.933  39.484  56.063  1.00 12.96           C
ATOM   2434  C   GLY A 394       7.743  38.634  56.413  1.00 12.21           C
ATOM   2435  O   GLY A 394       6.612  39.000  56.143  1.00 12.87           O
ATOM   2436  N   GLN A 395       8.011  37.469  56.977  1.00 12.50           N
ATOM   2437  CA  GLN A 395       6.937  36.602  57.416  1.00 12.82           C
ATOM   2438  C   GLN A 395       7.468  35.719  58.522  1.00 13.70           C
ATOM   2439  O   GLN A 395       8.531  35.098  58.370  1.00 14.83           O
ATOM   2440  CB  GLN A 395       6.386  35.736  56.278  1.00 12.06           C
ATOM   2441  CG  GLN A 395       5.083  35.063  56.695  1.00 13.09           C
ATOM   2442  CD  GLN A 395       4.392  34.319  55.572  1.00 11.38           C
ATOM   2443  OE1 GLN A 395       3.818  33.240  55.786  1.00 13.37           O
ATOM   2444  NE2 GLN A 395       4.441  34.881  54.377  1.00 10.74           N
ATOM   2445  N   THR A 396       6.749  35.691  59.645  1.00 13.40           N
ATOM   2446  CA  THR A 396       7.145  34.859  60.769  1.00 14.22           C
ATOM   2447  C   THR A 396       6.597  33.449  60.500  1.00 13.33           C
ATOM   2448  O   THR A 396       5.443  33.289  60.101  1.00 14.08           O
ATOM   2449  CB  THR A 396       6.577  35.417  62.106  1.00 14.24           C
ATOM   2450  OG1 THR A 396       7.195  36.680  62.373  1.00 17.85           O
ATOM   2451  CG2 THR A 396       6.881  34.474  63.281  1.00 12.73           C
ATOM   2452  N   ILE A 397       7.432  32.438  60.707  1.00 12.86           N
ATOM   2453  CA  ILE A 397       7.034  31.050  60.478  1.00 11.90           C
ATOM   2454  C   ILE A 397       6.812  30.334  61.822  1.00 12.24           C
ATOM   2455  O   ILE A 397       5.822  29.609  62.001  1.00 12.63           O
ATOM   2456  CB  ILE A 397       8.120  30.310  59.661  1.00 11.39           C
ATOM   2457  CG1 ILE A 397       8.534  31.143  58.437  1.00 11.78           C
ATOM   2458  CG2 ILE A 397       7.613  28.945  59.246  1.00 11.38           C
ATOM   2459  CD1 ILE A 397       7.396  31.507  57.486  1.00 12.08           C
ATOM   2460  N   VAL A 398       7.731  30.549  62.763  1.00 12.16           N
ATOM   2461  CA  VAL A 398       7.643  29.949  64.097  1.00 12.19           C
ATOM   2462  C   VAL A 398       7.974  31.040  65.124  1.00 13.35           C
ATOM   2463  O   VAL A 398       8.974  31.752  64.970  1.00 13.05           O
ATOM   2464  CB  VAL A 398       8.648  28.781  64.268  1.00 12.10           C
ATOM   2465  CG1 VAL A 398       8.453  28.133  65.628  1.00 12.91           C
ATOM   2466  CG2 VAL A 398       8.475  27.756  63.158  1.00 12.32           C
ATOM   2467  N   LEU A 399       7.142  31.181  66.159  1.00 13.15           N
ATOM   2468  CA  LEU A 399       7.379  32.216  67.176  1.00 13.75           C
ATOM   2469  C   LEU A 399       8.684  31.982  67.932  1.00 13.67           C
ATOM   2470  O   LEU A 399       9.143  30.843  68.070  1.00 12.56           O
ATOM   2471  CB  LEU A 399       6.236  32.270  68.188  1.00 13.57           C
ATOM   2472  CG  LEU A 399       4.842  32.663  67.682  1.00 15.14           C
ATOM   2473  CD1 LEU A 399       3.895  32.733  68.864  1.00 14.46           C
ATOM   2474  CD2 LEU A 399       4.886  33.998  66.946  1.00 14.88           C
ATOM   2475  N   ASN A 400       9.279  33.067  68.417  1.00 15.07           N
ATOM   2476  CA  ASN A 400      10.520  32.963  69.170  1.00 16.91           C
ATOM   2477  C   ASN A 400      10.310  32.172  70.461  1.00 16.89           C
ATOM   2478  O   ASN A 400      11.263  31.797  71.137  1.00 17.37           O
ATOM   2479  CB  ASN A 400      11.073  34.344  69.513  1.00 19.13           C
ATOM   2480  CG  ASN A 400      12.571  34.307  69.823  1.00 23.32           C
ATOM   2481  OD1 ASN A 400      13.100  35.182  70.519  1.00 28.52           O
ATOM   2482  ND2 ASN A 400      13.262  33.290  69.306  1.00 22.46           N
ATOM   2483  N   THR A 401       9.057  31.913  70.807  1.00 16.73           N
ATOM   2484  CA  THR A 401       8.779  31.145  72.021  1.00 17.61           C
ATOM   2485  C   THR A 401       8.585  29.670  71.701  1.00 17.69           C
ATOM   2486  O   THR A 401       8.110  28.903  72.536  1.00 18.21           O
ATOM   2487  CB  THR A 401       7.528  31.668  72.750  1.00 17.92           C
ATOM   2488  OG1 THR A 401       6.488  31.920  71.797  1.00 19.96           O
ATOM   2489  CG2 THR A 401       7.855  32.965  73.488  1.00 19.36           C
ATOM   2490  N   ASP A 402       8.938  29.277  70.478  1.00 16.66           N
ATOM   2491  CA  ASP A 402       8.831  27.883  70.076  1.00 14.77           C
ATOM   2492  C   ASP A 402      10.150  27.425  69.468  1.00 14.43           C
ATOM   2493  O   ASP A 402      10.878  28.207  68.864  1.00 12.83           O
ATOM   2494  CB  ASP A 402       7.687  27.688  69.074  1.00 15.17           C
ATOM   2495  CG  ASP A 402       6.320  27.724  69.737  1.00 16.88           C
ATOM   2496  OD1 ASP A 402       5.490  28.569  69.331  1.00 16.97           O
ATOM   2497  OD2 ASP A 402       6.078  26.912  70.664  1.00 15.87           O
ATOM   2498  N   TRP A 403      10.443  26.146  69.635  1.00 14.61           N
ATOM   2499  CA  TRP A 403      11.674  25.563  69.125  1.00 14.82           C
ATOM   2500  C   TRP A 403      11.671  25.316  67.619  1.00 14.04           C
ATOM   2501  O   TRP A 403      10.687  24.831  67.059  1.00 13.78           O
ATOM   2502  CB  TRP A 403      11.944  24.240  69.846  1.00 15.10           C
ATOM   2503  CG  TRP A 403      12.093  24.408  71.328  1.00 17.61           C
ATOM   2504  CD1 TRP A 403      11.344  23.817  72.296  1.00 17.16           C
ATOM   2505  CD2 TRP A 403      13.058  25.220  72.006  1.00 18.25           C
ATOM   2506  NE1 TRP A 403      11.778  24.204  73.538  1.00 18.21           N
ATOM   2507  CE2 TRP A 403      12.830  25.066  73.393  1.00 18.96           C
ATOM   2508  CE3 TRP A 403      14.096  26.064  71.576  1.00 19.20           C
ATOM   2509  CZ2 TRP A 403      13.602  25.725  74.363  1.00 18.76           C
ATOM   2510  CZ3 TRP A 403      14.871  26.726  72.541  1.00 18.70           C
ATOM   2511  CH2 TRP A 403      14.615  26.548  73.919  1.00 20.18           C
ATOM   2512  N   SER A 404      12.783  25.661  66.976  1.00 12.79           N
ATOM   2513  CA  SER A 404      12.932  25.418  65.550  1.00 12.57           C
ATOM   2514  C   SER A 404      14.099  24.448  65.387  1.00 12.47           C
ATOM   2515  O   SER A 404      14.244  23.501  66.174  1.00 12.52           O
ATOM   2516  CB  SER A 404      13.161  26.726  64.754  1.00 12.28           C
ATOM   2517  OG  SER A 404      14.256  27.496  65.217  1.00 12.20           O
ATOM   2518  N   GLY A 405      14.937  24.675  64.384  1.00 12.67           N
ATOM   2519  CA  GLY A 405      16.060  23.779  64.150  1.00 12.94           C
ATOM   2520  C   GLY A 405      16.555  23.942  62.725  1.00 12.29           C
ATOM   2521  O   GLY A 405      16.611  25.058  62.233  1.00 12.70           O
ATOM   2522  N   TYR A 406      16.901  22.838  62.069  1.00 11.50           N
ATOM   2523  CA  TYR A 406      17.383  22.879  60.692  1.00 11.33           C
ATOM   2524  C   TYR A 406      16.310  23.388  59.727  1.00 10.87           C
ATOM   2525  O   TYR A 406      15.116  23.308  59.993  1.00 11.26           O
ATOM   2526  CB  TYR A 406      17.828  21.481  60.240  1.00 10.35           C
ATOM   2527  CG  TYR A 406      19.229  21.085  60.676  1.00 10.95           C
ATOM   2528  CD1 TYR A 406      19.903  21.793  61.690  1.00 11.08           C
ATOM   2529  CD2 TYR A 406      19.897  20.010  60.064  1.00 10.69           C
ATOM   2530  CE1 TYR A 406      21.199  21.445  62.072  1.00 11.25           C
ATOM   2531  CE2 TYR A 406      21.206  19.649  60.444  1.00 10.28           C
ATOM   2532  CZ  TYR A 406      21.840  20.375  61.444  1.00 11.19           C
ATOM   2533  OH  TYR A 406      23.112  20.045  61.800  1.00 11.41           O
ATOM   2534  N   SER A 407      16.754  23.933  58.603  1.00 11.12           N
ATOM   2535  CA  SER A 407      15.835  24.391  57.569  1.00 11.60           C
ATOM   2536  C   SER A 407      16.548  24.190  56.230  1.00 10.90           C
ATOM   2537  O   SER A 407      17.777  24.238  56.152  1.00 12.02           O
ATOM   2538  CB  SER A 407      15.419  25.862  57.776  1.00 11.46           C
ATOM   2539  OG  SER A 407      16.517  26.732  57.952  1.00 11.91           O
ATOM   2540  N   GLY A 408      15.784  23.939  55.177  1.00 10.75           N
ATOM   2541  CA  GLY A 408      16.404  23.702  53.889  1.00 10.08           C
ATOM   2542  C   GLY A 408      15.438  23.925  52.753  1.00 10.21           C
ATOM   2543  O   GLY A 408      14.225  24.069  52.957  1.00 10.93           O
ATOM   2544  N   SER A 409      15.988  23.935  51.552  1.00  9.75           N
ATOM   2545  CA  SER A 409      15.216  24.188  50.356  1.00 10.24           C
ATOM   2546  C   SER A 409      14.879  22.951  49.524  1.00 10.19           C
ATOM   2547  O   SER A 409      15.598  21.957  49.535  1.00 10.31           O
ATOM   2548  CB  SER A 409      15.987  25.190  49.472  1.00 10.13           C
ATOM   2549  OG  SER A 409      17.341  24.762  49.267  1.00 10.26           O
ATOM   2550  N   PHE A 410      13.756  23.031  48.821  1.00 10.74           N
ATOM   2551  CA  PHE A 410      13.330  21.999  47.877  1.00 10.22           C
ATOM   2552  C   PHE A 410      12.260  22.668  47.012  1.00  9.76           C
ATOM   2553  O   PHE A 410      11.697  23.691  47.390  1.00  9.16           O
ATOM   2554  CB  PHE A 410      12.739  20.760  48.583  1.00 10.85           C
ATOM   2555  CG  PHE A 410      11.385  20.999  49.199  1.00 10.38           C
ATOM   2556  CD1 PHE A 410      11.279  21.590  50.453  1.00 11.04           C
ATOM   2557  CD2 PHE A 410      10.226  20.672  48.510  1.00 10.98           C
ATOM   2558  CE1 PHE A 410      10.034  21.861  51.018  1.00 11.25           C
ATOM   2559  CE2 PHE A 410       8.973  20.937  49.057  1.00 11.07           C
ATOM   2560  CZ  PHE A 410       8.877  21.534  50.315  1.00 11.02           C
ATOM   2561  N   MET A 411      12.014  22.106  45.837  1.00 10.60           N
ATOM   2562  CA  MET A 411      10.971  22.614  44.964  1.00 10.68           C
ATOM   2563  C   MET A 411      10.420  21.439  44.208  1.00 10.99           C
ATOM   2564  O   MET A 411      11.101  20.417  44.036  1.00 11.65           O
ATOM   2565  CB  MET A 411      11.504  23.637  43.951  1.00 10.18           C
ATOM   2566  CG  MET A 411      12.070  24.910  44.588  1.00 10.04           C
ATOM   2567  SD  MET A 411      12.160  26.311  43.442  1.00 12.69           S
ATOM   2568  CE  MET A 411      13.595  25.908  42.444  1.00 12.35           C
ATOM   2569  N   ASP A 412       9.180  21.574  43.769  1.00 10.97           N
ATOM   2570  CA  ASP A 412       8.580  20.525  42.970  1.00 11.30           C
ATOM   2571  C   ASP A 412       8.909  20.916  41.525  1.00 11.87           C
ATOM   2572  O   ASP A 412       8.236  21.759  40.925  1.00 12.65           O
ATOM   2573  CB  ASP A 412       7.069  20.478  43.184  1.00 11.13           C
ATOM   2574  CG  ASP A 412       6.397  19.424  42.326  1.00 12.89           C
ATOM   2575  OD1 ASP A 412       5.153  19.322  42.400  1.00 13.61           O
ATOM   2576  OD2 ASP A 412       7.105  18.700  41.585  1.00 12.22           O
ATOM   2577  N   TYR A 412A      9.975  20.327  40.998  1.00 10.95           N
ATOM   2578  CA  TYR A 412A     10.431  20.593  39.644  1.00 11.49           C
ATOM   2579  C   TYR A 412A      9.493  20.022  38.591  1.00 11.84           C
ATOM   2580  O   TYR A 412A      9.669  20.254  37.405  1.00 13.04           O
ATOM   2581  CB  TYR A 412A     11.838  20.006  39.467  1.00 10.65           C
ATOM   2582  CG  TYR A 412A     12.848  20.714  40.339  1.00 10.46           C
ATOM   2583  CD1 TYR A 412A     13.212  20.202  41.599  1.00  9.63           C
ATOM   2584  CD2 TYR A 412A     13.377  21.952  39.950  1.00  9.81           C
ATOM   2585  CE1 TYR A 412A     14.071  20.920  42.447  1.00  8.32           C
ATOM   2586  CE2 TYR A 412A     14.233  22.677  40.789  1.00  9.35           C
ATOM   2587  CZ  TYR A 412A     14.570  22.159  42.028  1.00  9.82           C
ATOM   2588  OH  TYR A 412A     15.399  22.896  42.841  1.00 11.88           O
ATOM   2589  N   TRP A 412B      8.478  19.296  39.024  1.00 11.49           N
ATOM   2590  CA  TRP A 412B      7.560  18.686  38.087  1.00 12.49           C
ATOM   2591  C   TRP A 412B      6.134  19.249  38.131  1.00 13.92           C
ATOM   2592  O   TRP A 412B      5.196  18.634  37.611  1.00 15.68           O
ATOM   2593  CB  TRP A 412B      7.569  17.162  38.305  1.00 11.99           C
ATOM   2594  CG  TRP A 412B      8.929  16.566  38.053  1.00 13.17           C
ATOM   2595  CD1 TRP A 412B      9.422  16.113  36.856  1.00 13.66           C
ATOM   2596  CD2 TRP A 412B     10.008  16.463  38.995  1.00 13.29           C
ATOM   2597  NE1 TRP A 412B     10.741  15.743  36.988  1.00 12.83           N
ATOM   2598  CE2 TRP A 412B     11.132  15.944  38.287  1.00 12.96           C
ATOM   2599  CE3 TRP A 412B     10.140  16.757  40.363  1.00 11.06           C
ATOM   2600  CZ2 TRP A 412B     12.374  15.717  38.903  1.00 11.57           C
ATOM   2601  CZ3 TRP A 412B     11.376  16.533  40.977  1.00 11.13           C
ATOM   2602  CH2 TRP A 412B     12.480  16.016  40.245  1.00 11.23           C
ATOM   2603  N   ALA A 413       5.982  20.430  38.725  1.00 14.70           N
ATOM   2604  CA  ALA A 413       4.690  21.092  38.829  1.00 14.70           C
ATOM   2605  C   ALA A 413       4.336  21.745  37.488  1.00 15.74           C
ATOM   2606  O   ALA A 413       5.163  21.828  36.596  1.00 15.78           O
ATOM   2607  CB  ALA A 413       4.744  22.155  39.930  1.00 14.18           C
ATOM   2608  N   GLU A 414       3.105  22.206  37.342  1.00 18.34           N
ATOM   2609  CA  GLU A 414       2.701  22.870  36.101  1.00 21.04           C
ATOM   2610  C   GLU A 414       3.071  24.353  36.185  1.00 20.94           C
ATOM   2611  O   GLU A 414       3.565  24.832  37.206  1.00 20.13           O
ATOM   2612  CB  GLU A 414       1.184  22.748  35.885  1.00 24.30           C
ATOM   2613  CG  GLU A 414       0.646  21.326  35.960  1.00 30.99           C
ATOM   2614  CD  GLU A 414       1.197  20.437  34.847  1.00 35.30           C
ATOM   2615  OE1 GLU A 414       1.804  19.378  35.172  1.00 38.49           O
ATOM   2616  OE2 GLU A 414       1.024  20.804  33.654  1.00 36.73           O
ATOM   2617  N   GLY A 415       2.836  25.092  35.113  1.00 21.06           N
ATOM   2618  CA  GLY A 415       3.148  26.503  35.182  1.00 21.77           C
ATOM   2619  C   GLY A 415       4.471  26.856  34.545  1.00 21.84           C
ATOM   2620  O   GLY A 415       5.196  25.982  34.071  1.00 23.08           O
ATOM   2621  N   GLU A 416       4.794  28.144  34.557  1.00 20.91           N
ATOM   2622  CA  GLU A 416       5.999  28.639  33.920  1.00 22.10           C
ATOM   2623  C   GLU A 416       7.173  28.913  34.818  1.00 18.75           C
ATOM   2624  O   GLU A 416       8.240  29.279  34.338  1.00 18.96           O
ATOM   2625  CB  GLU A 416       5.676  29.913  33.149  1.00 28.11           C
ATOM   2626  CG  GLU A 416       5.082  29.645  31.787  1.00 36.91           C
ATOM   2627  CD  GLU A 416       3.580  29.846  31.782  1.00 42.57           C
ATOM   2628  OE1 GLU A 416       3.148  31.014  31.600  1.00 47.16           O
ATOM   2629  OE2 GLU A 416       2.833  28.847  31.963  1.00 46.21           O
ATOM   2630  N   CYS A 417       6.995  28.723  36.114  1.00 15.40           N
ATOM   2631  CA  CYS A 417       8.074  28.993  37.047  1.00 14.62           C
ATOM   2632  C   CYS A 417       8.133  27.938  38.148  1.00 13.44           C
ATOM   2633  O   CYS A 417       7.172  27.195  38.361  1.00 13.57           O
ATOM   2634  CB  CYS A 417       7.881  30.399  37.652  1.00 13.58           C
ATOM   2635  SG  CYS A 417       6.262  30.669  38.458  1.00 15.74           S
ATOM   2636  N   TYR A 418       9.282  27.860  38.812  1.00 13.18           N
ATOM   2637  CA  TYR A 418       9.483  26.944  39.925  1.00 12.77           C
ATOM   2638  C   TYR A 418       9.065  27.670  41.219  1.00 12.29           C
ATOM   2639  O   TYR A 418       9.545  28.783  41.509  1.00 11.56           O
ATOM   2640  CB  TYR A 418      10.956  26.562  40.035  1.00 12.30           C
ATOM   2641  CG  TYR A 418      11.481  25.726  38.891  1.00 13.22           C
ATOM   2642  CD1 TYR A 418      10.706  24.694  38.330  1.00 12.73           C
ATOM   2643  CD2 TYR A 418      12.779  25.923  38.402  1.00 13.26           C
ATOM   2644  CE1 TYR A 418      11.218  23.871  37.310  1.00 12.39           C
ATOM   2645  CE2 TYR A 418      13.295  25.115  37.392  1.00 14.32           C
ATOM   2646  CZ  TYR A 418      12.514  24.087  36.849  1.00 13.80           C
ATOM   2647  OH  TYR A 418      13.042  23.280  35.865  1.00 14.40           O
ATOM   2648  N   ARG A 419       8.194  27.040  42.000  1.00 11.30           N
ATOM   2649  CA  ARG A 419       7.730  27.632  43.252  1.00 11.10           C
ATOM   2650  C   ARG A 419       8.671  27.283  44.402  1.00 11.41           C
ATOM   2651  O   ARG A 419       8.785  26.123  44.816  1.00 11.71           O
ATOM   2652  CB  ARG A 419       6.310  27.136  43.555  1.00 12.06           C
ATOM   2653  CG  ARG A 419       5.714  27.608  44.878  1.00 13.84           C
ATOM   2654  CD  ARG A 419       4.338  26.982  45.104  1.00 13.75           C
ATOM   2655  NE  ARG A 419       3.406  27.313  44.028  1.00 15.03           N
ATOM   2656  CZ  ARG A 419       2.121  27.648  44.207  1.00 16.92           C
ATOM   2657  NH1 ARG A 419       1.347  27.936  43.164  1.00 16.52           N
ATOM   2658  NH2 ARG A 419       1.597  27.704  45.417  1.00 14.44           N
ATOM   2659  N   ALA A 420       9.359  28.291  44.913  1.00 11.11           N
ATOM   2660  CA  ALA A 420      10.281  28.093  46.017  1.00 10.54           C
ATOM   2661  C   ALA A 420       9.589  27.494  47.233  1.00 10.66           C
ATOM   2662  O   ALA A 420       8.500  27.935  47.592  1.00 12.25           O
ATOM   2663  CB  ALA A 420      10.898  29.433  46.404  1.00 11.07           C
ATOM   2664  N   CYS A 421      10.213  26.495  47.865  1.00 10.86           N
ATOM   2665  CA  CYS A 421       9.667  25.898  49.093  1.00 11.78           C
ATOM   2666  C   CYS A 421      10.800  25.696  50.087  1.00 11.57           C
ATOM   2667  O   CYS A 421      11.974  25.737  49.726  1.00 10.99           O
ATOM   2668  CB  CYS A 421       9.021  24.522  48.837  1.00 11.22           C
ATOM   2669  SG  CYS A 421       7.703  24.458  47.585  1.00 13.48           S
ATOM   2670  N   PHE A 422      10.438  25.486  51.345  1.00 10.89           N
ATOM   2671  CA  PHE A 422      11.415  25.188  52.391  1.00 10.05           C
ATOM   2672  C   PHE A 422      10.713  24.448  53.515  1.00 10.19           C
ATOM   2673  O   PHE A 422       9.472  24.419  53.597  1.00 12.20           O
ATOM   2674  CB  PHE A 422      12.055  26.462  52.949  1.00 10.14           C
ATOM   2675  CG  PHE A 422      11.103  27.328  53.755  1.00 11.89           C
ATOM   2676  CD1 PHE A 422      10.996  27.174  55.141  1.00 11.79           C
ATOM   2677  CD2 PHE A 422      10.323  28.305  53.122  1.00 11.29           C
ATOM   2678  CE1 PHE A 422      10.129  27.977  55.881  1.00 12.27           C
ATOM   2679  CE2 PHE A 422       9.454  29.116  53.849  1.00 11.19           C
ATOM   2680  CZ  PHE A 422       9.357  28.950  55.238  1.00 13.59           C
ATOM   2681  N   TYR A 423      11.507  23.816  54.365  1.00  9.51           N
ATOM   2682  CA  TYR A 423      10.978  23.136  55.535  1.00 10.41           C
ATOM   2683  C   TYR A 423      11.772  23.658  56.731  1.00 10.94           C
ATOM   2684  O   TYR A 423      12.890  24.176  56.578  1.00  9.37           O
ATOM   2685  CB  TYR A 423      11.169  21.610  55.438  1.00  9.56           C
ATOM   2686  CG  TYR A 423      12.626  21.200  55.454  1.00 10.21           C
ATOM   2687  CD1 TYR A 423      13.350  21.086  54.254  1.00 11.49           C
ATOM   2688  CD2 TYR A 423      13.325  21.043  56.665  1.00  9.63           C
ATOM   2689  CE1 TYR A 423      14.733  20.844  54.259  1.00 10.08           C
ATOM   2690  CE2 TYR A 423      14.716  20.802  56.673  1.00  9.18           C
ATOM   2691  CZ  TYR A 423      15.403  20.713  55.466  1.00 10.06           C
ATOM   2692  OH  TYR A 423      16.756  20.562  55.440  1.00 11.27           O
ATOM   2693  N   VAL A 424      11.172  23.545  57.915  1.00 11.57           N
ATOM   2694  CA  VAL A 424      11.857  23.907  59.144  1.00 11.46           C
ATOM   2695  C   VAL A 424      11.685  22.680  60.031  1.00 11.74           C
ATOM   2696  O   VAL A 424      10.590  22.108  60.126  1.00 10.80           O
ATOM   2697  CB  VAL A 424      11.245  25.144  59.868  1.00 11.70           C
ATOM   2698  CG1 VAL A 424      12.083  25.470  61.121  1.00 11.89           C
ATOM   2699  CG2 VAL A 424      11.206  26.351  58.936  1.00 11.14           C
ATOM   2700  N   GLU A 425      12.790  22.268  60.640  1.00 11.64           N
ATOM   2701  CA  GLU A 425      12.819  21.140  61.545  1.00 11.48           C
ATOM   2702  C   GLU A 425      12.481  21.727  62.912  1.00 11.79           C
ATOM   2703  O   GLU A 425      13.141  22.673  63.347  1.00 12.30           O
ATOM   2704  CB  GLU A 425      14.224  20.546  61.568  1.00 10.45           C
ATOM   2705  CG  GLU A 425      14.431  19.494  62.634  1.00 10.34           C
ATOM   2706  CD  GLU A 425      15.902  19.163  62.859  1.00 13.23           C
ATOM   2707  OE1 GLU A 425      16.738  20.103  62.861  1.00 11.71           O
ATOM   2708  OE2 GLU A 425      16.218  17.966  63.034  1.00 12.78           O
ATOM   2709  N   LEU A 426      11.451  21.193  63.571  1.00 11.94           N
ATOM   2710  CA  LEU A 426      11.042  21.663  64.908  1.00 10.53           C
ATOM   2711  C   LEU A 426      11.542  20.641  65.944  1.00 10.34           C
ATOM   2712  O   LEU A 426      10.873  19.652  66.235  1.00 10.45           O
ATOM   2713  CB  LEU A 426       9.508  21.811  64.967  1.00 11.41           C
ATOM   2714  CG  LEU A 426       8.879  22.570  63.776  1.00 11.97           C
ATOM   2715  CD1 LEU A 426       7.336  22.489  63.827  1.00 12.90           C
ATOM   2716  CD2 LEU A 426       9.347  24.045  63.795  1.00 10.61           C
ATOM   2717  N   ILE A 427      12.735  20.893  66.479  1.00 10.50           N
ATOM   2718  CA  ILE A 427      13.362  19.984  67.433  1.00 11.36           C
ATOM   2719  C   ILE A 427      12.757  20.058  68.811  1.00 12.71           C
ATOM   2720  O   ILE A 427      12.536  21.160  69.350  1.00 12.46           O
ATOM   2721  CB  ILE A 427      14.879  20.255  67.580  1.00 11.92           C
ATOM   2722  CG1 ILE A 427      15.566  20.175  66.204  1.00 11.48           C
ATOM   2723  CG2 ILE A 427      15.487  19.237  68.568  1.00  9.43           C
ATOM   2724  CD1 ILE A 427      16.992  20.806  66.137  1.00 11.22           C
ATOM   2725  N   ARG A 428      12.510  18.878  69.382  1.00 12.33           N
ATOM   2726  CA  ARG A 428      11.929  18.772  70.714  1.00 11.25           C
ATOM   2727  C   ARG A 428      12.788  17.822  71.513  1.00 12.42           C
ATOM   2728  O   ARG A 428      13.419  16.921  70.945  1.00 12.17           O
ATOM   2729  CB  ARG A 428      10.501  18.214  70.650  1.00 11.32           C
ATOM   2730  CG  ARG A 428       9.505  19.037  69.837  1.00 10.78           C
ATOM   2731  CD  ARG A 428       9.417  20.478  70.297  1.00 10.42           C
ATOM   2732  NE  ARG A 428       9.119  20.596  71.718  1.00 11.25           N
ATOM   2733  CZ  ARG A 428       7.888  20.662  72.224  1.00 12.15           C
ATOM   2734  NH1 ARG A 428       7.720  20.773  73.543  1.00 13.49           N
ATOM   2735  NH2 ARG A 428       6.823  20.615  71.417  1.00 11.44           N
ATOM   2736  N   GLY A 429      12.802  18.003  72.831  1.00 12.02           N
ATOM   2737  CA  GLY A 429      13.597  17.143  73.677  1.00 12.22           C
ATOM   2738  C   GLY A 429      14.954  17.747  73.944  1.00 13.22           C
ATOM   2739  O   GLY A 429      15.107  18.972  74.005  1.00 12.98           O
ATOM   2740  N   ARG A 430      15.961  16.894  74.085  1.00 14.39           N
ATOM   2741  CA  ARG A 430      17.305  17.373  74.397  1.00 14.59           C
ATOM   2742  C   ARG A 430      17.985  18.122  73.245  1.00 15.39           C
ATOM   2743  O   ARG A 430      17.764  17.833  72.052  1.00 14.25           O
ATOM   2744  CB  ARG A 430      18.156  16.203  74.906  1.00 14.89           C
ATOM   2745  CG  ARG A 430      17.528  15.556  76.123  1.00 15.31           C
ATOM   2746  CD  ARG A 430      18.371  14.507  76.811  1.00 15.40           C
ATOM   2747  NE  ARG A 430      17.918  14.401  78.202  1.00 16.87           N
ATOM   2748  CZ  ARG A 430      18.690  14.134  79.250  1.00 17.00           C
ATOM   2749  NH1 ARG A 430      18.149  14.075  80.456  1.00 17.51           N
ATOM   2750  NH2 ARG A 430      19.988  13.907  79.098  1.00 17.87           N
ATOM   2751  N   PRO A 431      18.851  19.092  73.585  1.00 15.09           N
ATOM   2752  CA  PRO A 431      19.208  19.505  74.946  1.00 16.45           C
ATOM   2753  C   PRO A 431      18.324  20.557  75.596  1.00 16.49           C
ATOM   2754  O   PRO A 431      18.432  20.797  76.793  1.00 17.31           O
ATOM   2755  CB  PRO A 431      20.621  20.043  74.770  1.00 16.60           C
ATOM   2756  CG  PRO A 431      20.546  20.711  73.393  1.00 16.06           C
ATOM   2757  CD  PRO A 431      19.566  19.893  72.573  1.00 14.75           C
ATOM   2758  N   LYS A 432      17.470  21.202  74.817  1.00 16.93           N
ATOM   2759  CA  LYS A 432      16.648  22.266  75.362  1.00 17.96           C
ATOM   2760  C   LYS A 432      15.586  21.822  76.328  1.00 17.61           C
ATOM   2761  O   LYS A 432      15.230  22.559  77.239  1.00 17.97           O
ATOM   2762  CB  LYS A 432      16.011  23.058  74.226  1.00 19.60           C
ATOM   2763  CG  LYS A 432      17.030  23.828  73.425  1.00 22.45           C
ATOM   2764  CD  LYS A 432      17.885  24.669  74.349  1.00 24.23           C
ATOM   2765  CE  LYS A 432      19.195  25.006  73.700  1.00 26.79           C
ATOM   2766  NZ  LYS A 432      19.546  26.425  73.950  1.00 31.48           N
ATOM   2767  N   GLU A 433      15.064  20.626  76.120  1.00 17.05           N
ATOM   2768  CA  GLU A 433      14.020  20.095  76.983  1.00 17.66           C
ATOM   2769  C   GLU A 433      14.537  18.772  77.514  1.00 17.77           C
ATOM   2770  O   GLU A 433      14.249  17.701  76.986  1.00 16.70           O
ATOM   2771  CB  GLU A 433      12.740  19.930  76.164  1.00 17.31           C
ATOM   2772  CG  GLU A 433      12.350  21.234  75.486  1.00 16.00           C
ATOM   2773  CD  GLU A 433      11.212  21.060  74.510  1.00 16.94           C
ATOM   2774  OE1 GLU A 433      11.395  20.432  73.451  1.00 15.96           O
ATOM   2775  OE2 GLU A 433      10.116  21.560  74.806  1.00 17.66           O
ATOM   2776  N   ASP A 434      15.310  18.867  78.589  1.00 18.44           N
ATOM   2777  CA  ASP A 434      15.937  17.688  79.141  1.00 19.69           C
ATOM   2778  C   ASP A 434      15.176  16.874  80.189  1.00 19.26           C
ATOM   2779  O   ASP A 434      15.756  16.000  80.838  1.00 17.95           O
ATOM   2780  CB  ASP A 434      17.351  18.048  79.623  1.00 22.85           C
ATOM   2781  CG  ASP A 434      17.360  19.013  80.810  1.00 26.49           C
ATOM   2782  OD1 ASP A 434      18.480  19.422  81.199  1.00 29.62           O
ATOM   2783  OD2 ASP A 434      16.280  19.359  81.355  1.00 27.09           O
ATOM   2784  N   LYS A 435      13.883  17.148  80.352  1.00 19.86           N
ATOM   2785  CA  LYS A 435      13.066  16.362  81.277  1.00 20.92           C
ATOM   2786  C   LYS A 435      12.836  14.987  80.612  1.00 20.39           C
ATOM   2787  O   LYS A 435      12.557  13.986  81.299  1.00 19.69           O
ATOM   2788  CB  LYS A 435      11.736  17.065  81.551  1.00 24.83           C
ATOM   2789  CG  LYS A 435      11.817  18.163  82.621  1.00 28.04           C
ATOM   2790  CD  LYS A 435      10.509  18.977  82.650  1.00 31.34           C
ATOM   2791  CE  LYS A 435      10.487  20.020  83.778  1.00 34.36           C
ATOM   2792  NZ  LYS A 435      11.820  20.677  84.012  1.00 36.70           N
ATOM   2793  N   VAL A 436      12.952  14.947  79.275  1.00 18.34           N
ATOM   2794  CA  VAL A 436      12.843  13.696  78.513  1.00 16.28           C
ATOM   2795  C   VAL A 436      14.273  13.320  78.140  1.00 15.47           C
ATOM   2796  O   VAL A 436      15.157  14.184  78.108  1.00 16.22           O
ATOM   2797  CB  VAL A 436      12.015  13.826  77.207  1.00 15.30           C
ATOM   2798  CG1 VAL A 436      10.545  14.037  77.545  1.00 15.42           C
ATOM   2799  CG2 VAL A 436      12.570  14.935  76.324  1.00 13.92           C
ATOM   2800  N   TRP A 437      14.493  12.039  77.867  1.00 14.70           N
ATOM   2801  CA  TRP A 437      15.818  11.506  77.531  1.00 14.64           C
ATOM   2802  C   TRP A 437      16.107  11.428  76.052  1.00 13.50           C
ATOM   2803  O   TRP A 437      17.200  11.013  75.646  1.00 11.42           O
ATOM   2804  CB  TRP A 437      15.962  10.101  78.095  1.00 17.18           C
ATOM   2805  CG  TRP A 437      16.112  10.123  79.534  1.00 21.59           C
ATOM   2806  CD1 TRP A 437      15.142   9.900  80.459  1.00 24.20           C
ATOM   2807  CD2 TRP A 437      17.295  10.456  80.249  1.00 21.85           C
ATOM   2808  NE1 TRP A 437      15.651  10.078  81.726  1.00 25.81           N
ATOM   2809  CE2 TRP A 437      16.974  10.422  81.624  1.00 24.54           C
ATOM   2810  CE3 TRP A 437      18.598  10.783  79.865  1.00 22.52           C
ATOM   2811  CZ2 TRP A 437      17.912  10.702  82.621  1.00 24.61           C
ATOM   2812  CZ3 TRP A 437      19.533  11.063  80.849  1.00 24.63           C
ATOM   2813  CH2 TRP A 437      19.183  11.021  82.216  1.00 25.34           C
ATOM   2814  N   TRP A 438      15.112  11.822  75.262  1.00 13.72           N
ATOM   2815  CA  TRP A 438      15.214  11.772  73.820  1.00 12.31           C
ATOM   2816  C   TRP A 438      15.311  13.125  73.161  1.00 12.00           C
ATOM   2817  O   TRP A 438      15.153  14.175  73.800  1.00 11.72           O
ATOM   2818  CB  TRP A 438      14.005  11.013  73.231  1.00 12.73           C
ATOM   2819  CG  TRP A 438      12.632  11.509  73.699  1.00 12.72           C
ATOM   2820  CD1 TRP A 438      11.837  10.957  74.678  1.00 12.87           C
ATOM   2821  CD2 TRP A 438      11.898  12.633  73.183  1.00 12.46           C
ATOM   2822  NE1 TRP A 438      10.666  11.666  74.798  1.00 12.50           N
ATOM   2823  CE2 TRP A 438      10.676  12.699  73.893  1.00 11.98           C
ATOM   2824  CE3 TRP A 438      12.154  13.593  72.188  1.00 11.63           C
ATOM   2825  CZ2 TRP A 438       9.715  13.686  73.638  1.00 12.75           C
ATOM   2826  CZ3 TRP A 438      11.197  14.577  71.934  1.00 12.39           C
ATOM   2827  CH2 TRP A 438       9.992  14.615  72.658  1.00 11.84           C
ATOM   2828  N   THR A 439      15.613  13.065  71.865  1.00 10.74           N
ATOM   2829  CA  THR A 439      15.664  14.228  70.989  1.00 11.79           C
ATOM   2830  C   THR A 439      14.974  13.786  69.692  1.00 11.72           C
ATOM   2831  O   THR A 439      15.329  12.750  69.118  1.00 12.04           O
ATOM   2832  CB  THR A 439      17.100  14.649  70.599  1.00 11.99           C
ATOM   2833  OG1 THR A 439      17.781  15.150  71.746  1.00 11.64           O
ATOM   2834  CG2 THR A 439      17.060  15.754  69.509  1.00 12.71           C
ATOM   2835  N   SER A 440      13.985  14.545  69.246  1.00 10.86           N
ATOM   2836  CA  SER A 440      13.326  14.232  67.989  1.00 11.31           C
ATOM   2837  C   SER A 440      12.864  15.554  67.380  1.00 11.89           C
ATOM   2838  O   SER A 440      13.327  16.635  67.782  1.00 12.72           O
ATOM   2839  CB  SER A 440      12.142  13.287  68.191  1.00 11.08           C
ATOM   2840  OG  SER A 440      11.801  12.678  66.956  1.00 11.63           O
ATOM   2841  N   ASN A 441      11.962  15.474  66.411  1.00 10.55           N
ATOM   2842  CA  ASN A 441      11.464  16.671  65.757  1.00 11.80           C
ATOM   2843  C   ASN A 441      10.185  16.371  64.986  1.00 11.90           C
ATOM   2844  O   ASN A 441       9.785  15.223  64.833  1.00 12.24           O
ATOM   2845  CB  ASN A 441      12.498  17.160  64.739  1.00 11.33           C
ATOM   2846  CG  ASN A 441      12.565  16.251  63.507  1.00 11.44           C
ATOM   2847  OD1 ASN A 441      13.151  15.165  63.570  1.00 11.52           O
ATOM   2848  ND2 ASN A 441      11.949  16.678  62.392  1.00 11.12           N
ATOM   2849  N   SER A 442       9.545  17.427  64.507  1.00 11.97           N
ATOM   2850  CA  SER A 442       8.409  17.266  63.614  1.00 11.91           C
ATOM   2851  C   SER A 442       8.812  18.176  62.439  1.00 12.39           C
ATOM   2852  O   SER A 442       9.884  18.795  62.463  1.00 12.57           O
ATOM   2853  CB  SER A 442       7.083  17.697  64.264  1.00 10.94           C
ATOM   2854  OG  SER A 442       6.998  19.091  64.457  1.00 11.98           O
ATOM   2855  N   ILE A 443       7.988  18.246  61.404  1.00 11.60           N
ATOM   2856  CA  ILE A 443       8.324  19.061  60.252  1.00 11.40           C
ATOM   2857  C   ILE A 443       7.212  20.028  59.902  1.00 11.66           C
ATOM   2858  O   ILE A 443       6.023  19.701  60.055  1.00 12.30           O
ATOM   2859  CB  ILE A 443       8.543  18.180  58.971  1.00 11.13           C
ATOM   2860  CG1 ILE A 443       9.717  17.217  59.155  1.00 11.24           C
ATOM   2861  CG2 ILE A 443       8.708  19.092  57.701  1.00  9.39           C
ATOM   2862  CD1 ILE A 443       9.798  16.173  58.035  1.00  8.55           C
ATOM   2863  N   VAL A 444       7.593  21.228  59.467  1.00 11.24           N
ATOM   2864  CA  VAL A 444       6.619  22.169  58.930  1.00 10.92           C
ATOM   2865  C   VAL A 444       7.277  22.627  57.621  1.00 11.46           C
ATOM   2866  O   VAL A 444       8.506  22.784  57.545  1.00 12.06           O
ATOM   2867  CB  VAL A 444       6.285  23.378  59.844  1.00 11.03           C
ATOM   2868  CG1 VAL A 444       7.519  24.282  60.057  1.00 11.13           C
ATOM   2869  CG2 VAL A 444       5.107  24.155  59.205  1.00  9.38           C
ATOM   2870  N   SER A 445       6.462  22.800  56.588  1.00 12.04           N
ATOM   2871  CA  SER A 445       6.960  23.172  55.273  1.00 11.47           C
ATOM   2872  C   SER A 445       6.043  24.192  54.593  1.00 11.19           C
ATOM   2873  O   SER A 445       4.824  24.127  54.737  1.00 11.03           O
ATOM   2874  CB ASER A 445       7.283  21.987  54.326  0.75 10.73           C
ATOM   2875  CB BSER A 445       6.914  21.842  54.515  0.25 10.92           C
ATOM   2876  OG ASER A 445       7.597  22.414  52.985  0.75 13.21           O
ATOM   2877  OG BSER A 445       5.603  21.244  54.557  0.25 11.05           O
ATOM   2878  N   MET A 446       6.642  25.141  53.877  1.00 11.31           N
ATOM   2879  CA  MET A 446       5.902  26.182  53.160  1.00 12.04           C
ATOM   2880  C   MET A 446       6.440  26.332  51.745  1.00 11.93           C
ATOM   2881  O   MET A 446       7.581  25.949  51.458  1.00 11.06           O
ATOM   2882  CB  MET A 446       6.063  27.562  53.827  1.00 13.31           C
ATOM   2883  CG  MET A 446       6.231  27.565  55.323  1.00 17.72           C
ATOM   2884  SD  MET A 446       4.695  27.957  56.128  1.00 25.72           S
ATOM   2885  CE  MET A 446       4.552  29.629  55.835  1.00 20.60           C
ATOM   2886  N   CYS A 447       5.609  26.898  50.869  1.00 12.28           N
ATOM   2887  CA  CYS A 447       6.001  27.199  49.488  1.00 12.97           C
ATOM   2888  C   CYS A 447       5.586  28.642  49.256  1.00 12.84           C
ATOM   2889  O   CYS A 447       4.794  29.204  50.021  1.00 12.42           O
ATOM   2890  CB  CYS A 447       5.334  26.264  48.465  1.00 12.02           C
ATOM   2891  SG  CYS A 447       5.923  24.553  48.614  1.00 13.08           S
ATOM   2892  N   SER A 448       6.118  29.257  48.212  1.00 12.22           N
ATOM   2893  CA  SER A 448       5.801  30.657  47.976  1.00 12.78           C
ATOM   2894  C   SER A 448       4.487  30.884  47.254  1.00 13.12           C
ATOM   2895  O   SER A 448       4.007  30.015  46.517  1.00 12.45           O
ATOM   2896  CB  SER A 448       6.938  31.336  47.190  1.00 13.02           C
ATOM   2897  OG  SER A 448       7.046  30.819  45.870  1.00 12.43           O
ATOM   2898  N   SER A 449       3.917  32.066  47.483  1.00 12.41           N
ATOM   2899  CA  SER A 449       2.682  32.489  46.833  1.00 12.04           C
ATOM   2900  C   SER A 449       2.971  33.824  46.170  1.00 12.28           C
ATOM   2901  O   SER A 449       3.790  34.612  46.669  1.00 12.02           O
ATOM   2902  CB  SER A 449       1.565  32.698  47.851  1.00 11.03           C
ATOM   2903  OG  SER A 449       0.405  33.215  47.224  1.00 10.42           O
ATOM   2904  N   THR A 450       2.305  34.081  45.048  1.00 12.34           N
ATOM   2905  CA  THR A 450       2.460  35.359  44.375  1.00 13.19           C
ATOM   2906  C   THR A 450       1.486  36.331  45.053  1.00 14.64           C
ATOM   2907  O   THR A 450       1.506  37.533  44.782  1.00 14.68           O
ATOM   2908  CB  THR A 450       2.143  35.269  42.879  1.00 13.74           C
ATOM   2909  OG1 THR A 450       0.861  34.651  42.696  1.00 14.45           O
ATOM   2910  CG2 THR A 450       3.232  34.469  42.160  1.00 12.92           C
ATOM   2911  N   GLU A 451       0.631  35.809  45.936  1.00 14.01           N
ATOM   2912  CA  GLU A 451      -0.291  36.663  46.692  1.00 14.02           C
ATOM   2913  C   GLU A 451       0.457  37.146  47.920  1.00 12.85           C
ATOM   2914  O   GLU A 451       1.532  36.644  48.228  1.00 13.12           O
ATOM   2915  CB  GLU A 451      -1.502  35.871  47.179  1.00 14.94           C
ATOM   2916  CG  GLU A 451      -2.301  35.256  46.077  1.00 16.94           C
ATOM   2917  CD  GLU A 451      -2.907  36.306  45.149  1.00 21.59           C
ATOM   2918  OE1 GLU A 451      -3.044  36.015  43.946  1.00 24.61           O
ATOM   2919  OE2 GLU A 451      -3.255  37.416  45.613  1.00 24.47           O
ATOM   2920  N   PHE A 452      -0.104  38.134  48.608  1.00 13.02           N
ATOM   2921  CA  PHE A 452       0.482  38.618  49.867  1.00 13.38           C
ATOM   2922  C   PHE A 452      -0.455  38.079  50.944  1.00 14.26           C
ATOM   2923  O   PHE A 452      -1.351  38.781  51.422  1.00 14.69           O
ATOM   2924  CB  PHE A 452       0.523  40.143  49.923  1.00 13.82           C
ATOM   2925  CG  PHE A 452       1.542  40.736  48.997  1.00 14.20           C
ATOM   2926  CD1 PHE A 452       2.822  41.060  49.464  1.00 15.57           C
ATOM   2927  CD2 PHE A 452       1.234  40.950  47.656  1.00 13.71           C
ATOM   2928  CE1 PHE A 452       3.787  41.594  48.605  1.00 15.10           C
ATOM   2929  CE2 PHE A 452       2.186  41.485  46.777  1.00 14.49           C
ATOM   2930  CZ  PHE A 452       3.465  41.810  47.250  1.00 13.99           C
ATOM   2931  N   LEU A 453      -0.239  36.815  51.303  1.00 13.16           N
ATOM   2932  CA  LEU A 453      -1.053  36.111  52.295  1.00 12.75           C
ATOM   2933  C   LEU A 453      -0.836  36.476  53.760  1.00 12.10           C
ATOM   2934  O   LEU A 453       0.275  36.796  54.185  1.00 12.27           O
ATOM   2935  CB  LEU A 453      -0.821  34.604  52.178  1.00 11.44           C
ATOM   2936  CG  LEU A 453      -1.076  33.935  50.845  1.00 12.78           C
ATOM   2937  CD1 LEU A 453      -0.842  32.430  51.007  1.00 12.21           C
ATOM   2938  CD2 LEU A 453      -2.507  34.252  50.380  1.00 10.67           C
ATOM   2939  N   GLY A 454      -1.916  36.387  54.527  1.00 12.75           N
ATOM   2940  CA  GLY A 454      -1.837  36.635  55.950  1.00 13.77           C
ATOM   2941  C   GLY A 454      -0.944  35.562  56.547  1.00 14.03           C
ATOM   2942  O   GLY A 454      -0.805  34.470  55.969  1.00 14.79           O
ATOM   2943  N   GLN A 455      -0.340  35.843  57.698  1.00 14.36           N
ATOM   2944  CA  GLN A 455       0.552  34.876  58.318  1.00 13.76           C
ATOM   2945  C   GLN A 455       0.063  34.248  59.627  1.00 14.46           C
ATOM   2946  O   GLN A 455      -0.681  34.859  60.390  1.00 14.31           O
ATOM   2947  CB  GLN A 455       1.921  35.535  58.555  1.00 15.17           C
ATOM   2948  CG  GLN A 455       1.857  36.746  59.466  1.00 17.99           C
ATOM   2949  CD  GLN A 455       3.223  37.386  59.765  1.00 22.27           C
ATOM   2950  OE1 GLN A 455       4.282  36.821  59.492  1.00 23.63           O
ATOM   2951  NE2 GLN A 455       3.185  38.576  60.343  1.00 24.56           N
ATOM   2952  N   TRP A 456       0.490  33.010  59.868  1.00 13.71           N
ATOM   2953  CA  TRP A 456       0.191  32.285  61.102  1.00 13.73           C
ATOM   2954  C   TRP A 456       1.525  31.727  61.556  1.00 14.84           C
ATOM   2955  O   TRP A 456       2.472  31.696  60.772  1.00 16.61           O
ATOM   2956  CB  TRP A 456      -0.748  31.094  60.868  1.00 14.15           C
ATOM   2957  CG  TRP A 456      -1.586  30.761  62.076  1.00 12.46           C
ATOM   2958  CD1 TRP A 456      -1.733  31.527  63.217  1.00 11.93           C
ATOM   2959  CD2 TRP A 456      -2.493  29.655  62.218  1.00 12.98           C
ATOM   2960  NE1 TRP A 456      -2.677  30.973  64.043  1.00 12.15           N
ATOM   2961  CE2 TRP A 456      -3.168  29.828  63.466  1.00 12.94           C
ATOM   2962  CE3 TRP A 456      -2.813  28.542  61.418  1.00 10.18           C
ATOM   2963  CZ2 TRP A 456      -4.146  28.926  63.929  1.00 10.83           C
ATOM   2964  CZ3 TRP A 456      -3.786  27.647  61.872  1.00 11.41           C
ATOM   2965  CH2 TRP A 456      -4.444  27.847  63.118  1.00 12.23           C
ATOM   2966  N   ASP A 457       1.619  31.293  62.810  1.00 14.52           N
ATOM   2967  CA  ASP A 457       2.855  30.679  63.280  1.00 13.25           C
ATOM   2968  C   ASP A 457       2.532  29.188  63.371  1.00 13.31           C
ATOM   2969  O   ASP A 457       1.374  28.795  63.612  1.00 12.18           O
ATOM   2970  CB  ASP A 457       3.286  31.224  64.630  1.00 13.81           C
ATOM   2971  CG  ASP A 457       2.276  30.947  65.702  1.00 14.06           C
ATOM   2972  OD1 ASP A 457       2.529  30.029  66.521  1.00 14.68           O
ATOM   2973  OD2 ASP A 457       1.238  31.655  65.720  1.00 15.71           O
ATOM   2974  N   TRP A 458       3.567  28.372  63.198  1.00 13.24           N
ATOM   2975  CA  TRP A 458       3.404  26.924  63.137  1.00 12.92           C
ATOM   2976  C   TRP A 458       4.330  26.170  64.058  1.00 13.27           C
ATOM   2977  O   TRP A 458       5.372  25.677  63.638  1.00 14.43           O
ATOM   2978  CB  TRP A 458       3.646  26.460  61.694  1.00 12.19           C
ATOM   2979  CG  TRP A 458       2.707  27.069  60.715  1.00 11.12           C
ATOM   2980  CD1 TRP A 458       2.897  28.214  59.985  1.00 13.13           C
ATOM   2981  CD2 TRP A 458       1.417  26.574  60.358  1.00 11.75           C
ATOM   2982  NE1 TRP A 458       1.798  28.463  59.191  1.00 12.59           N
ATOM   2983  CE2 TRP A 458       0.874  27.469  59.401  1.00 11.62           C
ATOM   2984  CE3 TRP A 458       0.665  25.458  60.752  1.00 11.17           C
ATOM   2985  CZ2 TRP A 458      -0.393  27.280  58.832  1.00 10.99           C
ATOM   2986  CZ3 TRP A 458      -0.591  25.267  60.187  1.00 10.45           C
ATOM   2987  CH2 TRP A 458      -1.108  26.174  59.238  1.00 10.30           C
ATOM   2988  N   PRO A 459       3.945  26.034  65.323  1.00 14.21           N
ATOM   2989  CA  PRO A 459       4.794  25.318  66.280  1.00 14.01           C
ATOM   2990  C   PRO A 459       4.669  23.798  66.178  1.00 13.41           C
ATOM   2991  O   PRO A 459       3.744  23.271  65.557  1.00 13.33           O
ATOM   2992  CB  PRO A 459       4.314  25.824  67.632  1.00 14.57           C
ATOM   2993  CG  PRO A 459       2.859  26.197  67.409  1.00 15.36           C
ATOM   2994  CD  PRO A 459       2.678  26.506  65.918  1.00 14.14           C
ATOM   2995  N   ASP A 460       5.599  23.091  66.801  1.00 12.26           N
ATOM   2996  CA  ASP A 460       5.545  21.639  66.786  1.00 12.27           C
ATOM   2997  C   ASP A 460       4.194  21.205  67.379  1.00 11.92           C
ATOM   2998  O   ASP A 460       3.520  20.324  66.855  1.00 12.93           O
ATOM   2999  CB  ASP A 460       6.688  21.074  67.611  1.00 11.80           C
ATOM   3000  CG  ASP A 460       6.485  19.625  67.925  1.00 12.53           C
ATOM   3001  OD1 ASP A 460       6.155  19.308  69.087  1.00 12.98           O
ATOM   3002  OD2 ASP A 460       6.636  18.801  66.998  1.00 11.85           O
ATOM   3003  N   GLY A 461       3.820  21.837  68.491  1.00 12.53           N
ATOM   3004  CA  GLY A 461       2.543  21.571  69.126  1.00 12.15           C
ATOM   3005  C   GLY A 461       2.464  20.546  70.232  1.00 13.30           C
ATOM   3006  O   GLY A 461       1.416  20.405  70.847  1.00 13.25           O
ATOM   3007  N   ALA A 462       3.541  19.821  70.498  1.00 12.26           N
ATOM   3008  CA  ALA A 462       3.478  18.815  71.541  1.00 13.97           C
ATOM   3009  C   ALA A 462       3.736  19.409  72.917  1.00 14.48           C
ATOM   3010  O   ALA A 462       4.322  20.477  73.034  1.00 13.73           O
ATOM   3011  CB  ALA A 462       4.479  17.696  71.253  1.00 12.96           C
ATOM   3012  N   LYS A 463       3.262  18.700  73.940  1.00 15.70           N
ATOM   3013  CA  LYS A 463       3.425  19.068  75.347  1.00 17.54           C
ATOM   3014  C   LYS A 463       4.397  18.086  75.979  1.00 16.99           C
ATOM   3015  O   LYS A 463       4.018  16.945  76.244  1.00 16.46           O
ATOM   3016  CB  LYS A 463       2.102  18.939  76.085  1.00 20.28           C
ATOM   3017  CG  LYS A 463       1.228  20.153  76.028  1.00 26.11           C
ATOM   3018  CD  LYS A 463       0.116  20.038  77.072  1.00 33.29           C
ATOM   3019  CE  LYS A 463      -0.632  21.356  77.276  1.00 37.16           C
ATOM   3020  NZ  LYS A 463      -0.660  21.734  78.736  1.00 40.86           N
ATOM   3021  N   ILE A 464       5.629  18.528  76.237  1.00 16.58           N
ATOM   3022  CA  ILE A 464       6.659  17.664  76.826  1.00 18.46           C
ATOM   3023  C   ILE A 464       6.180  16.968  78.085  1.00 18.23           C
ATOM   3024  O   ILE A 464       6.481  15.799  78.301  1.00 20.45           O
ATOM   3025  CB  ILE A 464       7.965  18.471  77.168  1.00 19.90           C
ATOM   3026  CG1 ILE A 464       8.802  18.683  75.894  1.00 21.21           C
ATOM   3027  CG2 ILE A 464       8.787  17.746  78.260  1.00 21.95           C
ATOM   3028  CD1 ILE A 464       9.555  17.442  75.388  1.00 18.44           C
ATOM   3029  N   GLU A 465       5.430  17.689  78.914  1.00 18.31           N
ATOM   3030  CA  GLU A 465       4.910  17.142  80.169  1.00 19.59           C
ATOM   3031  C   GLU A 465       4.147  15.837  79.964  1.00 17.55           C
ATOM   3032  O   GLU A 465       4.118  14.979  80.851  1.00 17.93           O
ATOM   3033  CB  GLU A 465       3.997  18.169  80.861  1.00 23.61           C
ATOM   3034  CG  GLU A 465       3.261  19.141  79.898  1.00 32.37           C
ATOM   3035  CD  GLU A 465       4.184  20.197  79.227  1.00 36.16           C
ATOM   3036  OE1 GLU A 465       3.656  21.104  78.537  1.00 39.38           O
ATOM   3037  OE2 GLU A 465       5.432  20.133  79.385  1.00 39.74           O
ATOM   3038  N   TYR A 466       3.519  15.691  78.802  1.00 15.82           N
ATOM   3039  CA  TYR A 466       2.761  14.480  78.504  1.00 15.26           C
ATOM   3040  C   TYR A 466       3.682  13.264  78.410  1.00 15.11           C
ATOM   3041  O   TYR A 466       3.256  12.130  78.627  1.00 15.26           O
ATOM   3042  CB  TYR A 466       2.008  14.625  77.179  1.00 14.04           C
ATOM   3043  CG  TYR A 466       0.771  15.492  77.245  1.00 13.49           C
ATOM   3044  CD1 TYR A 466       0.160  15.793  78.464  1.00 13.22           C
ATOM   3045  CD2 TYR A 466       0.194  15.983  76.085  1.00 13.37           C
ATOM   3046  CE1 TYR A 466      -1.005  16.566  78.512  1.00 15.63           C
ATOM   3047  CE2 TYR A 466      -0.960  16.753  76.119  1.00 14.61           C
ATOM   3048  CZ  TYR A 466      -1.557  17.042  77.331  1.00 14.46           C
ATOM   3049  OH  TYR A 466      -2.706  17.798  77.342  1.00 16.44           O
ATOM   3050  N   PHE A 467       4.946  13.517  78.103  1.00 15.13           N
ATOM   3051  CA  PHE A 467       5.932  12.460  77.938  1.00 15.43           C
ATOM   3052  C   PHE A 467       6.637  12.073  79.236  1.00 17.61           C
ATOM   3053  O   PHE A 467       7.439  11.132  79.261  1.00 17.35           O
ATOM   3054  CB  PHE A 467       6.973  12.916  76.922  1.00 15.18           C
ATOM   3055  CG  PHE A 467       6.486  12.892  75.514  1.00 14.15           C
ATOM   3056  CD1 PHE A 467       6.642  11.743  74.736  1.00 14.22           C
ATOM   3057  CD2 PHE A 467       5.915  14.022  74.945  1.00 14.36           C
ATOM   3058  CE1 PHE A 467       6.241  11.717  73.402  1.00 14.25           C
ATOM   3059  CE2 PHE A 467       5.505  14.012  73.611  1.00 15.02           C
ATOM   3060  CZ  PHE A 467       5.670  12.856  72.834  1.00 13.50           C
ATOM   3061  N   LEU A 468       6.344  12.795  80.313  1.00 18.21           N
ATOM   3062  CA  LEU A 468       6.978  12.520  81.596  1.00 19.43           C
ATOM   3063  C   LEU A 468       6.313  11.407  82.392  1.00 20.19           C
ATOM   3064  O   LEU A 468       6.982  10.889  83.311  1.00 24.20           O
ATOM   3065  CB  LEU A 468       7.031  13.804  82.431  1.00 18.26           C
ATOM   3066  CG  LEU A 468       7.607  14.992  81.669  1.00 18.39           C
ATOM   3067  CD1 LEU A 468       7.682  16.214  82.566  1.00 18.46           C
ATOM   3068  CD2 LEU A 468       8.976  14.620  81.158  1.00 18.38           C
ATOM   3069  OXT LEU A 468       5.150  11.055  82.108  1.00 20.39           O
TER   
HETATM 3071  C1  NAG A 469      39.721   1.791  58.420  1.00 15.47           C
HETATM 3072  C2  NAG A 469      40.618   1.172  59.538  1.00 16.74           C
HETATM 3073  C3  NAG A 469      41.612   0.198  58.977  1.00 16.66           C
HETATM 3074  C4  NAG A 469      40.854  -0.863  58.164  1.00 15.19           C
HETATM 3075  C5  NAG A 469      40.015  -0.179  57.048  1.00 15.52           C
HETATM 3076  C6  NAG A 469      39.220  -1.105  56.165  1.00 13.67           C
HETATM 3077  C7  NAG A 469      41.283   2.559  61.373  1.00 21.21           C
HETATM 3078  C8  NAG A 469      42.124   3.794  61.650  1.00 22.49           C
HETATM 3079  N2  NAG A 469      41.335   2.279  60.077  1.00 18.64           N
HETATM 3080  O3  NAG A 469      42.315  -0.407  60.075  1.00 17.67           O
HETATM 3081  O4  NAG A 469      41.836  -1.748  57.572  1.00 17.36           O
HETATM 3082  O5  NAG A 469      39.115   0.719  57.690  1.00 16.22           O
HETATM 3083  O6  NAG A 469      38.556  -2.113  56.907  1.00 14.88           O
HETATM 3084  O7  NAG A 469      40.639   1.896  62.200  1.00 22.51           O
HETATM 3085  C1  NAG A 470      41.598  -3.149  57.730  1.00 16.23           C
HETATM 3086  C2  NAG A 470      42.154  -4.020  56.519  1.00 15.45           C
HETATM 3087  C3  NAG A 470      41.810  -5.479  56.753  1.00 15.74           C
HETATM 3088  C4  NAG A 470      42.353  -5.876  58.167  1.00 16.49           C
HETATM 3089  C5  NAG A 470      41.849  -4.955  59.284  1.00 17.09           C
HETATM 3090  C6  NAG A 470      42.343  -5.240  60.730  1.00 19.27           C
HETATM 3091  C7  NAG A 470      42.380  -2.853  54.437  1.00 16.93           C
HETATM 3092  C8  NAG A 470      41.809  -2.488  53.060  1.00 15.11           C
HETATM 3093  N2  NAG A 470      41.644  -3.637  55.222  1.00 14.95           N
HETATM 3094  O3  NAG A 470      42.278  -6.336  55.746  1.00 15.31           O
HETATM 3095  O4  NAG A 470      41.877  -7.180  58.497  1.00 17.59           O
HETATM 3096  O5  NAG A 470      42.190  -3.595  58.945  1.00 15.02           O
HETATM 3097  O6  NAG A 470      43.693  -4.863  60.862  1.00 23.10           O
HETATM 3098  O7  NAG A 470      43.489  -2.414  54.775  1.00 17.50           O
HETATM 3099  C1  MAN A 471      42.837  -8.120  58.888  1.00 16.60           C
HETATM 3100  C2  MAN A 471      42.071  -9.277  59.509  1.00 16.90           C
HETATM 3101  C3  MAN A 471      43.085 -10.426  59.757  1.00 18.02           C
HETATM 3102  C4  MAN A 471      43.856 -10.812  58.483  1.00 17.22           C
HETATM 3103  C5  MAN A 471      44.520  -9.546  57.925  1.00 16.90           C
HETATM 3104  C6  MAN A 471      45.097  -9.875  56.605  1.00 17.05           C
HETATM 3105  O2  MAN A 471      41.045  -9.667  58.607  1.00 16.64           O
HETATM 3106  O3  MAN A 471      42.331 -11.561  60.189  1.00 19.22           O
HETATM 3107  O4  MAN A 471      44.812 -11.823  58.713  1.00 18.26           O
HETATM 3108  O5  MAN A 471      43.549  -8.538  57.713  1.00 15.99           O
HETATM 3109  O6  MAN A 471      45.973  -8.828  56.273  1.00 20.06           O
HETATM 3110  C1  MAN A 472      42.957 -12.272  61.186  1.00 18.89           C
HETATM 3111  C2  MAN A 472      42.218 -13.592  61.411  1.00 18.89           C
HETATM 3112  C3  MAN A 472      40.742 -13.321  61.950  1.00 18.95           C
HETATM 3113  C4  MAN A 472      40.847 -12.528  63.301  1.00 18.52           C
HETATM 3114  C5  MAN A 472      41.600 -11.218  63.005  1.00 20.79           C
HETATM 3115  C6  MAN A 472      41.872 -10.499  64.346  1.00 22.90           C
HETATM 3116  O2  MAN A 472      43.029 -14.236  62.385  1.00 18.58           O
HETATM 3117  O3  MAN A 472      39.987 -14.504  62.090  1.00 17.31           O
HETATM 3118  O4  MAN A 472      39.605 -12.246  63.905  1.00 17.01           O
HETATM 3119  O5  MAN A 472      42.897 -11.507  62.373  1.00 19.56           O
HETATM 3120  O6  MAN A 472      42.147  -9.167  63.981  1.00 27.75           O
HETATM 3121  C1  MAN A 473      42.670 -15.546  62.804  1.00 18.27           C
HETATM 3122  C2  MAN A 473      43.647 -15.954  63.923  1.00 17.23           C
HETATM 3123  C3  MAN A 473      45.064 -16.180  63.359  1.00 18.23           C
HETATM 3124  C4  MAN A 473      45.006 -17.188  62.137  1.00 17.93           C
HETATM 3125  C5  MAN A 473      43.949 -16.764  61.075  1.00 18.25           C
HETATM 3126  C6  MAN A 473      43.690 -17.726  59.935  1.00 17.56           C
HETATM 3127  O2  MAN A 473      43.170 -17.170  64.493  1.00 16.50           O
HETATM 3128  O3  MAN A 473      45.903 -16.667  64.416  1.00 18.66           O
HETATM 3129  O4  MAN A 473      46.261 -17.230  61.489  1.00 19.93           O
HETATM 3130  O5  MAN A 473      42.690 -16.538  61.727  1.00 17.41           O
HETATM 3131  O6  MAN A 473      43.582 -19.091  60.345  1.00 18.23           O
HETATM 3132  C1  MAN A 474      42.540 -17.044  65.745  1.00 15.01           C
HETATM 3133  C2  MAN A 474      42.406 -18.483  66.241  1.00 15.08           C
HETATM 3134  C3  MAN A 474      41.309 -19.223  65.405  1.00 14.88           C
HETATM 3135  C4  MAN A 474      39.948 -18.436  65.436  1.00 14.65           C
HETATM 3136  C5  MAN A 474      40.199 -16.985  64.908  1.00 14.56           C
HETATM 3137  C6  MAN A 474      38.976 -16.140  64.995  1.00 14.83           C
HETATM 3138  O2  MAN A 474      42.051 -18.450  67.610  1.00 16.15           O
HETATM 3139  O3  MAN A 474      41.112 -20.502  65.933  1.00 14.06           O
HETATM 3140  O4  MAN A 474      39.008 -19.119  64.633  1.00 13.91           O
HETATM 3141  O5  MAN A 474      41.266 -16.332  65.683  1.00 14.45           O
HETATM 3142  O6  MAN A 474      38.613 -15.925  66.334  1.00 16.49           O
HETATM 3143  C1  MAN A 475      47.297  -9.071  56.755  1.00 23.79           C
HETATM 3144  C2  MAN A 475      48.123  -7.800  56.528  1.00 25.53           C
HETATM 3145  C3  MAN A 475      48.398  -7.658  55.003  1.00 26.16           C
HETATM 3146  C4  MAN A 475      49.104  -8.908  54.453  1.00 26.19           C
HETATM 3147  C5  MAN A 475      48.275 -10.152  54.726  1.00 26.30           C
HETATM 3148  C6  MAN A 475      49.033 -11.418  54.313  1.00 27.98           C
HETATM 3149  O2  MAN A 475      49.333  -7.843  57.272  1.00 25.55           O
HETATM 3150  O3  MAN A 475      49.179  -6.512  54.730  1.00 23.76           O
HETATM 3151  O4  MAN A 475      49.225  -8.733  53.066  1.00 28.25           O
HETATM 3152  O5  MAN A 475      47.970 -10.222  56.133  1.00 24.86           O
HETATM 3153  O6  MAN A 475      50.381 -11.668  54.766  1.00 30.04           O
HETATM 3154  C1  NAG A1086      16.634  17.823  28.896  1.00 21.52           C
HETATM 3155  C2  NAG A1086      15.482  17.200  28.148  1.00 22.48           C
HETATM 3156  C3  NAG A1086      15.997  15.976  27.430  1.00 24.80           C
HETATM 3157  C4  NAG A1086      17.160  16.339  26.489  1.00 25.78           C
HETATM 3158  C5  NAG A1086      18.213  17.260  27.127  1.00 25.96           C
HETATM 3159  C6  NAG A1086      18.925  17.957  25.970  1.00 26.05           C
HETATM 3160  C7  NAG A1086      13.147  17.074  28.820  1.00 25.51           C
HETATM 3161  C8  NAG A1086      12.147  16.638  29.866  1.00 25.26           C
HETATM 3162  N2  NAG A1086      14.434  16.829  29.075  1.00 24.07           N
HETATM 3163  O3  NAG A1086      14.977  15.356  26.701  1.00 23.52           O
HETATM 3164  O4  NAG A1086      17.833  15.143  26.191  1.00 28.59           O
HETATM 3165  O5  NAG A1086      17.583  18.282  27.947  1.00 22.20           O
HETATM 3166  O6  NAG A1086      20.221  17.730  26.374  1.00 30.81           O
HETATM 3167  O7  NAG A1086      12.754  17.626  27.788  1.00 24.51           O
HETATM 3168  C1  NAG A1087      17.444  14.805  23.800  1.00 63.77           C
HETATM 3169  C2  NAG A1087      18.370  13.643  24.094  1.00 63.73           C
HETATM 3170  C3  NAG A1087      18.351  13.134  22.595  1.00 65.10           C
HETATM 3171  C4  NAG A1087      16.953  12.283  22.486  1.00 66.04           C
HETATM 3172  C5  NAG A1087      15.717  13.186  23.075  1.00 65.89           C
HETATM 3173  C6  NAG A1087      14.632  12.345  23.817  1.00 66.10           C
HETATM 3174  C7  NAG A1087      20.657  14.656  24.664  1.00 59.80           C
HETATM 3175  C8  NAG A1087      21.580  14.645  25.871  1.00 58.75           C
HETATM 3176  N2  NAG A1087      19.561  13.942  24.895  1.00 61.68           N
HETATM 3177  O3  NAG A1087      19.528  12.417  22.228  1.00 66.00           O
HETATM 3178  O4  NAG A1087      16.619  11.794  21.156  1.00 67.48           O
HETATM 3179  O5  NAG A1087      16.174  14.193  24.079  1.00 64.79           O
HETATM 3180  O6  NAG A1087      15.067  11.870  25.092  1.00 67.09           O
HETATM 3181  O7  NAG A1087      20.874  15.241  23.604  1.00 59.40           O
HETATM 3182  C1  NAG A1146      18.639   6.999  80.159  1.00 31.31           C
HETATM 3183  C2  NAG A1146      18.134   6.584  81.528  1.00 33.69           C
HETATM 3184  C3  NAG A1146      18.922   7.181  82.692  1.00 35.83           C
HETATM 3185  C4  NAG A1146      20.416   6.792  82.544  1.00 35.76           C
HETATM 3186  C5  NAG A1146      20.879   7.325  81.128  1.00 35.05           C
HETATM 3187  C6  NAG A1146      22.315   7.074  80.754  1.00 35.69           C
HETATM 3188  C7  NAG A1146      15.898   6.162  81.292  1.00 36.03           C
HETATM 3189  C8  NAG A1146      14.495   6.703  81.562  1.00 35.76           C
HETATM 3190  N2  NAG A1146      16.796   7.029  81.730  1.00 33.79           N
HETATM 3191  O3  NAG A1146      18.325   6.678  83.871  1.00 39.05           O
HETATM 3192  O4  NAG A1146      21.174   7.364  83.636  1.00 38.55           O
HETATM 3193  O5  NAG A1146      20.062   6.736  80.068  1.00 32.63           O
HETATM 3194  O6  NAG A1146      22.553   5.701  80.705  1.00 38.43           O
HETATM 3195  O7  NAG A1146      16.207   5.100  80.734  1.00 37.61           O
HETATM 3196 CA    CA A 999      28.474  29.444  61.992  1.00 14.86          CA
HETATM 3197 CA    CA A 998       0.000   0.000  70.966  0.25 30.79          CA
HETATM 3198  C1  9AM A   0      23.514  19.724  64.728  1.00 14.74           C
HETATM 3199  C2  9AM A   0      24.090  18.710  63.971  1.00 13.88           C
HETATM 3200  C3  9AM A   0      23.492  17.531  63.641  1.00 14.45           C
HETATM 3201  C4  9AM A   0      24.114  16.569  62.599  1.00 13.17           C
HETATM 3202  C5  9AM A   0      25.639  16.660  62.626  1.00 14.40           C
HETATM 3203  C6  9AM A   0      26.038  18.148  62.502  1.00 14.55           C
HETATM 3204  C7  9AM A   0      27.588  18.419  62.603  1.00 15.21           C
HETATM 3205  C8  9AM A   0      27.827  19.887  62.292  1.00 13.63           C
HETATM 3206  C9  9AM A   0      29.157  20.407  62.810  1.00 14.57           C
HETATM 3207  C10 9AM A   0      27.030  14.854  61.666  1.00 14.81           C
HETATM 3208  C11 9AM A   0      27.513  14.120  60.401  1.00 13.79           C
HETATM 3209  N5  9AM A   0      26.198  15.880  61.506  1.00 14.45           N
HETATM 3210  O1A 9AM A   0      24.217  20.742  64.923  1.00 13.96           O
HETATM 3211  O1B 9AM A   0      22.355  19.620  65.189  1.00 15.06           O
HETATM 3212  O4  9AM A   0      23.705  15.296  62.958  1.00 13.62           O
HETATM 3213  O6  9AM A   0      25.409  18.912  63.590  1.00 15.71           O
HETATM 3214  O7  9AM A   0      27.962  18.115  63.968  1.00 16.36           O
HETATM 3215  O8  9AM A   0      27.789  20.035  60.925  1.00 14.01           O
HETATM 3216  N9  9AM A   0      30.318  19.648  62.272  1.00 14.53           N
HETATM 3217  O10 9AM A   0      27.424  14.478  62.770  1.00 15.63           O
HETATM 3218  O   HOH A1147       5.468  32.284  44.410  1.00 14.86           O
HETATM 3219  O   HOH A1148      17.889  18.829  57.463  1.00 12.92           O
HETATM 3220  O   HOH A1149      22.466  26.676  66.344  1.00 11.63           O
HETATM 3221  O   HOH A1150      15.162  19.246  50.759  1.00  9.98           O
HETATM 3222  O   HOH A1151      20.815  37.899  43.594  1.00 18.30           O
HETATM 3223  O   HOH A1152      14.226  15.587  43.680  1.00 10.47           O
HETATM 3224  O   HOH A1153       4.661  39.225  54.242  1.00 14.88           O
HETATM 3225  O   HOH A1154      19.571  13.815  56.414  1.00 10.18           O
HETATM 3226  O   HOH A1155      27.782  18.636  55.861  1.00 12.54           O
HETATM 3227  O   HOH A1156       3.548  11.594  49.500  1.00 14.01           O
HETATM 3228  O   HOH A1157      16.560   0.662  60.039  1.00 17.18           O
HETATM 3229  O   HOH A1158      14.022   3.282  61.659  1.00 15.42           O
HETATM 3230  O   HOH A1159      -0.139  11.801  54.083  1.00 14.74           O
HETATM 3231  O   HOH A1160      17.270   0.768  50.997  1.00 15.51           O
HETATM 3232  O   HOH A1161       6.166   5.041  52.619  1.00 16.81           O
HETATM 3233  O   HOH A1162       0.450  18.510  53.045  1.00 13.22           O
HETATM 3234  O   HOH A1163      12.443   1.142  72.009  1.00 12.47           O
HETATM 3235  O   HOH A1164      10.708   1.258  69.682  1.00 10.98           O
HETATM 3236  O   HOH A1165      17.041  12.541  67.006  1.00 11.90           O
HETATM 3237  O   HOH A1166      20.362  16.388  68.120  1.00 13.96           O
HETATM 3238  O   HOH A1167      19.454  13.807  67.558  1.00 13.52           O
HETATM 3239  O   HOH A1168      23.736   4.152  60.396  1.00 11.48           O
HETATM 3240  O   HOH A1169      20.607   1.461  60.872  1.00 11.64           O
HETATM 3241  O   HOH A1170      25.618   4.044  53.508  1.00 11.49           O
HETATM 3242  O   HOH A1171      28.313   3.525  54.329  1.00 10.62           O
HETATM 3243  O   HOH A1172      24.156   2.146  51.985  1.00 16.12           O
HETATM 3244  O   HOH A1173      30.929  -0.677  57.627  1.00 12.98           O
HETATM 3245  O   HOH A1174      30.461   1.985  57.609  1.00 13.31           O
HETATM 3246  O   HOH A1175      31.917  -0.487  55.063  1.00 10.35           O
HETATM 3247  O   HOH A1176      32.711   2.988  56.333  1.00 12.82           O
HETATM 3248  O   HOH A1177      37.398  24.653  54.732  1.00 14.33           O
HETATM 3249  O   HOH A1178      34.855  23.110  54.404  1.00 11.34           O
HETATM 3250  O   HOH A1179      11.372  14.293  60.626  1.00  9.68           O
HETATM 3251  O   HOH A1180      -0.846   3.564  71.208  1.00 16.50           O
HETATM 3252  O   HOH A1181      13.491   8.045  76.675  1.00 18.17           O
HETATM 3253  O   HOH A1182      16.317  17.276  40.910  1.00 13.21           O
HETATM 3254  O   HOH A1183      15.648  18.042  43.463  1.00 10.80           O
HETATM 3255  O   HOH A1184      15.826  18.058  38.351  1.00 16.79           O
HETATM 3256  O   HOH A1185      36.252   9.827  44.680  1.00 17.90           O
HETATM 3257  O   HOH A1186      22.628  19.675  45.438  1.00 19.01           O
HETATM 3258  O   HOH A1187      15.742  22.089  45.425  1.00 10.26           O
HETATM 3259  O   HOH A1188      21.403  10.969  37.516  1.00 11.23           O
HETATM 3260  O   HOH A1189      23.987  18.865  32.978  1.00 13.03           O
HETATM 3261  O   HOH A1190      29.078  19.395  53.569  1.00 11.86           O
HETATM 3262  O   HOH A1191      17.743  26.674  60.368  1.00 12.41           O
HETATM 3263  O   HOH A1192      37.937  23.435  42.046  1.00 23.77           O
HETATM 3264  O   HOH A1193      39.869  32.051  57.386  1.00 24.90           O
HETATM 3265  O   HOH A1194      19.553  27.644  49.570  1.00 15.16           O
HETATM 3266  O   HOH A1195      23.742  34.850  56.119  1.00 13.47           O
HETATM 3267  O   HOH A1196      23.824  37.411  55.458  1.00 18.59           O
HETATM 3268  O   HOH A1197      18.773  29.214  59.954  1.00 12.78           O
HETATM 3269  O   HOH A1198      19.454  31.156  61.726  1.00 11.70           O
HETATM 3270  O   HOH A1199      18.600  29.838  57.244  1.00 14.85           O
HETATM 3271  O   HOH A1200      17.492  22.435  70.011  1.00 16.23           O
HETATM 3272  O   HOH A1201      21.683  38.781  64.084  1.00 16.90           O
HETATM 3273  O   HOH A1202       9.639  38.650  60.599  1.00 34.48           O
HETATM 3274  O   HOH A1203       3.660  32.051  58.348  1.00 16.72           O
HETATM 3275  O   HOH A1204       8.090  24.127  67.961  1.00 15.95           O
HETATM 3276  O   HOH A1205      16.463  20.769  71.929  1.00 13.09           O
HETATM 3277  O   HOH A1206       2.881  37.098  54.618  1.00 12.64           O
HETATM 3278  O   HOH A1207      19.537  21.046  68.593  1.00 13.60           O
HETATM 3279  O   HOH A1208       9.474  10.442  77.191  1.00 20.44           O
HETATM 3280  O   HOH A1209       8.932  14.676  61.470  1.00 12.03           O
HETATM 3281  O   HOH A1210       4.918  19.668  62.781  1.00 10.61           O
HETATM 3282  O   HOH A1211      18.590   3.542  75.032  1.00 14.28           O
HETATM 3283  O   HOH A1212      10.625  17.578  33.101  1.00 30.47           O
HETATM 3284  O   HOH A1213      21.133  14.311  65.159  1.00 12.51           O
HETATM 3285  O   HOH A1214      25.424  17.010  59.010  1.00 10.64           O
HETATM 3286  O   HOH A1215      19.067  18.446  69.525  1.00 15.32           O
HETATM 3287  O   HOH A1216      27.376  31.364  63.694  1.00 16.12           O
HETATM 3288  O   HOH A1217       7.691  23.805  44.154  1.00 11.98           O
HETATM 3289  O   HOH A1218      18.039  15.670  35.627  1.00 11.81           O
HETATM 3290  O   HOH A1219      12.221  17.970  44.685  1.00 12.43           O
HETATM 3291  O   HOH A1220      26.825  19.771  52.213  1.00 12.47           O
HETATM 3292  O   HOH A1221      22.943  10.255  39.768  1.00 11.95           O
HETATM 3293  O   HOH A1222       4.227  17.588  66.741  1.00 10.71           O
HETATM 3294  O   HOH A1223      15.407  23.738  68.691  1.00 10.47           O
HETATM 3295  O   HOH A1224      22.997  25.320  55.449  1.00 12.46           O
HETATM 3296  O   HOH A1225      27.334  42.140  64.738  1.00 29.72           O
HETATM 3297  O   HOH A1226      19.385  32.554  55.176  1.00 12.27           O
HETATM 3298  O   HOH A1227      13.486   0.009  51.387  1.00 14.37           O
HETATM 3299  O   HOH A1228      20.881   1.069  39.565  1.00 14.90           O
HETATM 3300  O   HOH A1229      18.357  21.202  49.517  1.00 10.33           O
HETATM 3301  O   HOH A1230      34.525  40.308  52.354  1.00 26.20           O
HETATM 3302  O   HOH A1231      13.928  21.402  71.910  1.00 12.89           O
HETATM 3303  O   HOH A1232      10.077  11.817  47.017  1.00 11.90           O
HETATM 3304  O   HOH A1233      19.337  11.824  74.491  1.00 14.93           O
HETATM 3305  O   HOH A1234       6.002  21.503  75.966  1.00 16.06           O
HETATM 3306  O   HOH A1235      11.534  21.284  35.295  1.00 18.65           O
HETATM 3307  O   HOH A1236      22.658  48.328  56.047  1.00 21.62           O
HETATM 3308  O   HOH A1237       5.940  16.287  41.770  1.00 11.00           O
HETATM 3309  O   HOH A1238      27.267  10.617  67.698  1.00 22.11           O
HETATM 3310  O   HOH A1239       5.276   4.046  70.192  1.00 20.71           O
HETATM 3311  O   HOH A1240       8.221  35.571  68.148  1.00 19.67           O
HETATM 3312  O   HOH A1241      12.170  35.283  39.416  1.00 17.73           O
HETATM 3313  O   HOH A1242      12.106  10.188  78.136  1.00 16.94           O
HETATM 3314  O   HOH A1243      20.104  28.804  41.040  1.00 15.02           O
HETATM 3315  O   HOH A1244       8.072  24.531  70.712  1.00 17.69           O
HETATM 3316  O   HOH A1245       3.514  30.641  43.397  1.00 17.45           O
HETATM 3317  O   HOH A1246      27.402  39.074  55.417  1.00 12.28           O
HETATM 3318  O   HOH A1247      -1.246  37.373  61.213  1.00 13.79           O
HETATM 3319  O   HOH A1248      29.553   0.892  54.302  1.00 14.42           O
HETATM 3320  O   HOH A1249      30.404  34.449  63.508  1.00 13.54           O
HETATM 3321  O   HOH A1250      36.316  19.431  64.495  1.00 30.22           O
HETATM 3322  O   HOH A1251       1.039   7.238  55.682  1.00 24.91           O
HETATM 3323  O   HOH A1252       5.232  29.256  66.784  1.00 13.25           O
HETATM 3324  O   HOH A1253      36.709   6.183  47.468  1.00 12.79           O
HETATM 3325  O   HOH A1254       8.979  31.008  44.028  1.00 12.24           O
HETATM 3326  O   HOH A1255      19.956  26.022  70.277  1.00 26.07           O
HETATM 3327  O   HOH A1256      39.670  17.065  48.619  1.00 21.50           O
HETATM 3328  O   HOH A1257      23.157  16.346  68.676  1.00 13.68           O
HETATM 3329  O   HOH A1258       4.850  23.804  70.245  1.00 16.76           O
HETATM 3330  O   HOH A1259       1.186  22.485  39.781  1.00 14.56           O
HETATM 3331  O   HOH A1260      31.391  17.007  61.862  1.00 28.53           O
HETATM 3332  O   HOH A1261      35.063  25.146  39.235  1.00 20.11           O
HETATM 3333  O   HOH A1262      27.695  18.399  58.796  1.00 13.90           O
HETATM 3334  O   HOH A1263      33.913   7.010  65.892  1.00 19.17           O
HETATM 3335  O   HOH A1264      15.752  -3.705  43.302  1.00 13.90           O
HETATM 3336  O   HOH A1265      14.219  20.686  28.289  1.00 29.98           O
HETATM 3337  O   HOH A1266      12.067   1.602  60.581  1.00 12.94           O
HETATM 3338  O   HOH A1267      21.926  32.639  42.750  1.00 19.64           O
HETATM 3339  O   HOH A1268      34.562  16.920  61.991  1.00 20.10           O
HETATM 3340  O   HOH A1269       2.595  14.300  46.862  1.00 13.82           O
HETATM 3341  O   HOH A1270       2.529  23.351  42.258  1.00 20.70           O
HETATM 3342  O   HOH A1271      14.912  32.635  38.918  1.00 15.30           O
HETATM 3343  O   HOH A1272      37.729  22.511  51.019  1.00 14.73           O
HETATM 3344  O   HOH A1273       2.736  16.780  45.548  1.00 16.50           O
HETATM 3345  O   HOH A1274      40.444 -16.228  68.501  1.00 19.01           O
HETATM 3346  O   HOH A1275      18.568  31.884  42.075  1.00 17.17           O
HETATM 3347  O   HOH A1276       3.044  34.437  61.787  1.00 25.05           O
HETATM 3348  O   HOH A1277      39.678 -13.048  66.666  1.00 27.98           O
HETATM 3349  O   HOH A1278      32.296   2.273  43.754  1.00 12.01           O
HETATM 3350  O   HOH A1279      34.191   5.442  43.903  1.00 15.90           O
HETATM 3351  O   HOH A1280      33.716   5.282  41.149  1.00 20.09           O
HETATM 3352  O   HOH A1281      31.444   6.024  39.580  1.00 22.84           O
HETATM 3353  O   HOH A1282       5.698  34.485  39.315  1.00 13.68           O
HETATM 3354  O   HOH A1283       9.782  38.918  45.720  1.00 16.11           O
HETATM 3355  O   HOH A1284      17.828   5.181  44.851  1.00 26.27           O
HETATM 3356  O   HOH A1285      24.053  18.523  30.354  1.00 26.13           O
HETATM 3357  O   HOH A1286       7.359  44.008  49.296  1.00 23.99           O
HETATM 3358  O   HOH A1287       7.377  40.819  47.700  1.00 13.98           O
HETATM 3359  O   HOH A1288       9.569  12.795  63.666  1.00 12.17           O
HETATM 3360  O   HOH A1289       3.993  21.457  43.685  1.00 17.24           O
HETATM 3361  O   HOH A1290      25.197  15.167  30.669  1.00 44.35           O
HETATM 3362  O   HOH A1291      32.242  44.253  53.671  1.00 45.86           O
HETATM 3363  O   HOH A1292      36.350  13.191  64.793  1.00 36.16           O
HETATM 3364  O   HOH A1293      14.918   4.186  78.327  1.00 16.09           O
HETATM 3365  O   HOH A1294       6.877  39.201  59.698  1.00 26.16           O
HETATM 3366  O   HOH A1295      26.672   7.912  34.273  1.00 20.10           O
HETATM 3367  O   HOH A1296      16.817   3.195  61.240  1.00 18.14           O
HETATM 3368  O   HOH A1297      18.203   6.526  34.422  1.00 23.12           O
HETATM 3369  O   HOH A1298      26.237  40.702  69.235  1.00 26.39           O
HETATM 3370  O   HOH A1299      21.617  40.809  42.721  1.00 43.80           O
HETATM 3371  O   HOH A1300      34.116  34.126  63.872  1.00 19.71           O
HETATM 3372  O   HOH A1301       1.327   4.907  53.787  1.00 29.65           O
HETATM 3373  O   HOH A1302       9.428   8.176  75.648  1.00 25.44           O
HETATM 3374  O   HOH A1303       7.878  23.379  38.259  1.00 52.00           O
HETATM 3375  O   HOH A1304       9.169   9.278  34.945  1.00 56.21           O
HETATM 3376  O   HOH A1305       5.966  10.286  36.237  1.00 42.71           O
HETATM 3377  O   HOH A1306      27.070  43.083  67.103  1.00 19.69           O
HETATM 3378  O   HOH A1307       1.330  14.754  42.237  1.00 29.65           O
HETATM 3379  O   HOH A1308      31.493  19.596  31.238  1.00 24.45           O
HETATM 3380  O   HOH A1309      12.653  16.630  25.170  1.00 37.81           O
HETATM 3381  O   HOH A1310       4.505   5.330  50.209  1.00 21.75           O
HETATM 3382  O   HOH A1311       1.069  34.239  64.792  1.00 26.54           O
HETATM 3383  O   HOH A1312      30.020   3.614  39.727  1.00 26.44           O
HETATM 3384  O   HOH A1313      -0.231  22.200  72.419  1.00 24.71           O
HETATM 3385  O   HOH A1314      23.286  25.640  68.525  1.00 35.05           O
HETATM 3386  O   HOH A1315      29.781  22.240  66.089  1.00 49.54           O
HETATM 3387  O   HOH A1316      26.738  13.493  68.875  1.00 29.42           O
HETATM 3388  O   HOH A1317       7.693   5.501  43.851  1.00 33.38           O
HETATM 3389  O   HOH A1318       9.277   8.080  37.406  1.00 58.49           O
HETATM 3390  O   HOH A1319       8.201   7.938  41.797  1.00 28.45           O
HETATM 3391  O   HOH A1320      11.383   7.814  45.122  1.00 22.26           O
HETATM 3392  O   HOH A1321      28.829  28.534  38.777  1.00 16.35           O
HETATM 3393  O   HOH A1322      34.061  34.347  45.126  1.00 27.21           O
HETATM 3394  O   HOH A1323      45.952  -4.370  57.213  1.00 26.80           O
HETATM 3395  O   HOH A1324       9.121  22.497  77.184  1.00 28.20           O
HETATM 3396  O   HOH A1325      22.280   8.279  67.490  1.00 31.32           O
HETATM 3397  O   HOH A1326      29.512   7.430  66.001  1.00 25.04           O
HETATM 3398  O   HOH A1327      16.166   6.034  46.830  1.00 24.99           O
HETATM 3399  O   HOH A1328      21.927   2.294  37.608  1.00 24.14           O
HETATM 3400  O   HOH A1329      11.260  21.979  32.515  1.00 27.36           O
HETATM 3401  O   HOH A1330      12.881  19.576  31.709  1.00 19.41           O
HETATM 3402  O   HOH A1331      40.207   1.148  53.846  1.00 21.41           O
HETATM 3403  O   HOH A1332      37.675   3.224  63.461  1.00 16.01           O
HETATM 3404  O   HOH A1333      10.714  44.811  48.324  1.00 31.92           O
HETATM 3405  O   HOH A1334      -0.096  40.038  44.049  1.00 34.45           O
HETATM 3406  O   HOH A1335      19.716   4.616  71.398  1.00 30.24           O
HETATM 3407  O   HOH A1336      21.728   5.842  70.137  1.00 37.48           O
HETATM 3408  O   HOH A1337       4.326  25.259  41.428  1.00 15.01           O
HETATM 3409  O   HOH A1338       3.463  27.271  40.317  1.00 33.92           O
HETATM 3410  O   HOH A1339       1.018  12.574  45.866  1.00 38.66           O
HETATM 3411  O   HOH A1340      48.036  -4.675  54.160  1.00 32.25           O
HETATM 3412  O   HOH A1341      52.417 -11.330  52.733  1.00 43.14           O
HETATM 3413  O   HOH A1342      38.591  28.153  48.256  1.00 20.42           O
HETATM 3414  O   HOH A1343      29.489  11.965  70.366  1.00 35.22           O
HETATM 3415  O   HOH A1344      44.895  -6.376  55.666  1.00 16.91           O
HETATM 3416  O   HOH A1345      16.773  12.431  28.917  1.00 23.72           O
HETATM 3417  O   HOH A1346      14.295  34.380  36.317  1.00 38.02           O
HETATM 3418  O   HOH A1347      18.745  24.352  30.046  1.00 31.12           O
HETATM 3419  O   HOH A1348      28.474  30.055  65.942  1.00 23.67           O
HETATM 3420  O   HOH A1349      42.033  11.892  46.621  1.00 32.22           O
HETATM 3421  O   HOH A1350      37.494  14.070  38.750  1.00 21.35           O
HETATM 3422  O   HOH A1351      20.910   9.538  77.732  1.00 27.50           O
HETATM 3423  O   HOH A1352      41.143  11.183  40.385  1.00 36.56           O
HETATM 3424  O   HOH A1353      27.799  25.966  30.642  1.00 28.69           O
HETATM 3425  O   HOH A1354      35.416  29.935  58.321  1.00 18.89           O
HETATM 3426  O   HOH A1355      35.890   7.234  45.047  1.00 18.92           O
HETATM 3427  O   HOH A1356      45.223  -6.091  52.750  1.00 30.58           O
HETATM 3428  O   HOH A1357      21.935  21.993  70.020  1.00 32.05           O
HETATM 3429  O   HOH A1358      36.756   7.229  64.832  1.00 19.81           O
HETATM 3430  O   HOH A1359      44.598  -2.049  59.487  1.00 14.73           O
HETATM 3431  O   HOH A1360      39.645  14.034  39.306  1.00 37.24           O
HETATM 3432  O   HOH A1361      40.685  21.342  49.125  1.00 19.44           O
HETATM 3433  O   HOH A1362      12.136   1.036  42.110  1.00 60.15           O
HETATM 3434  O   HOH A1363      39.300  23.544  48.868  1.00 20.68           O
HETATM 3435  O   HOH A1364       0.944  44.346  49.793  1.00 50.80           O
HETATM 3436  O   HOH A1365       1.404  29.552  68.979  1.00 18.30           O
HETATM 3437  O   HOH A1366      21.555   4.806  77.188  1.00 41.78           O
HETATM 3438  O   HOH A1367      10.243   7.532  40.161  1.00 27.53           O
HETATM 3439  O   HOH A1368      29.126  30.304  68.122  1.00 22.82           O
HETATM 3440  O   HOH A1369      12.249  19.637  79.514  1.00 22.71           O
HETATM 3441  O   HOH A1370      12.733   6.126  78.243  1.00 23.44           O
HETATM 3442  O   HOH A1371       2.971  31.042  40.564  1.00 27.55           O
HETATM 3443  O   HOH A1372      17.659  22.408  29.124  1.00 49.53           O
HETATM 3444  O   HOH A1373       4.619  30.081  71.794  1.00 29.97           O
HETATM 3445  O   HOH A1374       0.907  38.493  62.614  1.00 28.76           O
HETATM 3446  O   HOH A1375      19.869  20.399  28.785  1.00 32.11           O
HETATM 3447  O   HOH A1376      38.513  25.153  52.389  1.00 20.87           O
HETATM 3448  O   HOH A1377      24.353  25.472  32.945  1.00 16.60           O
HETATM 3449  O   HOH A1378      20.645  30.942  35.676  1.00 19.02           O
HETATM 3450  O   HOH A1379      38.733  19.435  49.089  1.00 16.69           O
HETATM 3451  O   HOH A1380      32.629  27.076  33.587  1.00 21.91           O
HETATM 3452  O   HOH A1381      30.935  28.067  37.226  1.00 14.95           O
HETATM 3453  O   HOH A1382      18.903   0.331  38.189  1.00 24.04           O
HETATM 3454  O   HOH A1383      34.009  19.500  33.084  1.00 20.69           O
HETATM 3455  O   HOH A1384      33.989  22.740  32.281  1.00 28.73           O
HETATM 3456  O   HOH A1385       3.666  19.415  45.630  1.00 19.07           O
HETATM 3457  O   HOH A1386      24.150   3.316  37.029  1.00 21.99           O
HETATM 3458  O   HOH A1387      18.157  45.987  41.723  1.00 24.93           O
HETATM 3459  O   HOH A1388      40.640  24.942  45.717  1.00 25.80           O
HETATM 3460  O   HOH A1389      40.413  19.308  58.333  1.00 19.02           O
HETATM 3461  O   HOH A1390      -0.256   8.228  76.457  1.00 21.47           O
HETATM 3462  O   HOH A1391      25.629  43.895  70.894  1.00 29.54           O
HETATM 3463  O   HOH A1392      27.329  36.559  69.653  1.00 27.53           O
HETATM 3464  O   HOH A1393      18.305  43.332  41.417  1.00 21.48           O
HETATM 3465  O   HOH A1394      27.919  45.044  48.345  1.00 26.42           O
HETATM 3466  O   HOH A1395      28.891  31.569  44.525  1.00 22.15           O
HETATM 3467  O   HOH A1396      38.008   8.487  48.742  1.00 24.77           O
HETATM 3468  O   HOH A1397      24.640  35.348  70.059  1.00 19.25           O
HETATM 3469  O   HOH A1398      20.949  12.253  76.690  1.00 21.18           O
HETATM 3470  O   HOH A1399      42.092  22.173  59.835  1.00 26.03           O
HETATM 3471  O   HOH A1400      32.070  31.619  69.631  1.00 22.64           O
HETATM 3472  O   HOH A1401       4.140   9.294  79.871  1.00 21.63           O
HETATM 3473  O   HOH A1402      30.479  33.958  71.016  1.00 33.47           O
HETATM 3474  O   HOH A1403      38.087  27.528  51.017  1.00 26.93           O
HETATM 3475  O   HOH A1404      13.807   2.520  80.578  1.00 24.14           O
HETATM 3476  O   HOH A1405       3.707  32.862  39.200  1.00 22.09           O
HETATM 3477  O   HOH A1406      26.153  33.111  70.974  1.00 30.72           O
HETATM 3478  O   HOH A1407      34.465  25.510  31.789  1.00 34.26           O
HETATM 3479  O   HOH A1408      36.385   9.771  41.810  1.00 25.14           O
HETATM 3480  O   HOH A1409      17.981  36.632  70.353  1.00 27.13           O
HETATM 3481  O   HOH A1410      24.422  30.816  72.054  1.00 24.76           O
HETATM 3482  O   HOH A1411       0.615  11.304  49.826  1.00 34.48           O
HETATM 3483  O   HOH A1412      23.179  25.743  30.430  1.00 20.28           O
HETATM 3484  O   HOH A1413      45.167 -12.168  64.326  1.00 26.35           O
HETATM 3485  O   HOH A1414      39.173  17.892  39.877  1.00 35.99           O
HETATM 3486  O   HOH A1415       6.569  41.746  44.281  1.00 32.64           O
HETATM 3487  O   HOH A1416      37.502  28.754  65.956  1.00 27.62           O
HETATM 3488  O   HOH A1417      26.049   1.072  37.142  1.00 25.13           O
HETATM 3489  O   HOH A1418      19.497  23.711  70.899  1.00 27.61           O
HETATM 3490  O   HOH A1419       0.719  25.070  38.931  1.00 16.21           O
HETATM 3491  O   HOH A1420      42.554  20.612  46.919  1.00 27.76           O
HETATM 3492  O   HOH A1421       9.924  41.046  43.872  1.00 31.60           O
HETATM 3493  O   HOH A1422      44.763  -0.979  57.061  1.00 32.20           O
HETATM 3494  O   HOH A1423      39.465  27.898  54.780  1.00 21.93           O
HETATM 3495  O   HOH A1424      -0.876  31.584  67.337  1.00 28.43           O
HETATM 3496  O   HOH A1425      43.249  14.354  53.162  1.00 26.82           O
HETATM 3497  O   HOH A1426      38.443  10.008  46.447  1.00 22.22           O
HETATM 3498  O   HOH A1427      40.404   9.691  45.128  1.00 46.12           O
HETATM 3499  O   HOH A1428       9.557  37.324  63.456  1.00 23.00           O
HETATM 3500  O   HOH A1429      34.422  31.050  43.163  1.00 33.25           O
HETATM 3501  O   HOH A1430      19.761  40.409  70.587  1.00 30.09           O
HETATM 3502  O   HOH A1431      32.523  42.496  51.636  1.00 25.95           O
HETATM 3503  O   HOH A1432      22.120   1.332  53.041  1.00 29.12           O
HETATM 3504  O   HOH A1433      -2.746  39.324  47.746  1.00 26.20           O
HETATM 3505  O   HOH A1434       0.772   2.315  69.229  1.00 23.52           O
HETATM 3506  O   HOH A1435       2.848  28.024  70.448  1.00 34.59           O
HETATM 3507  O   HOH A1436      19.041   6.676  31.982  1.00 29.94           O
HETATM 3508  O   HOH A1437      46.694 -10.873  60.526  1.00 30.10           O
HETATM 3509  O   HOH A1438       1.603   3.141  56.818  1.00 32.57           O
HETATM 3510  O   HOH A1439       0.515  14.331  48.855  1.00 26.97           O
HETATM 3511  O   HOH A1440      18.699  34.225  40.037  1.00 34.75           O
HETATM 3512  O   HOH A1441      10.553  37.454  40.129  1.00 32.82           O
HETATM 3513  O   HOH A1442      21.608  44.785  65.614  1.00 19.81           O
HETATM 3514  O   HOH A1443      17.899  33.446  36.864  1.00 42.34           O
HETATM 3515  O   HOH A1444      -3.005   4.203  73.973  1.00 30.66           O
HETATM 3516  O   HOH A1445      39.191 -10.850  67.268  1.00 42.45           O
HETATM 3517  O   HOH A1446      39.801  29.779  44.435  1.00 41.69           O
HETATM 3518  O   HOH A1447      47.162 -12.953  62.548  1.00 37.90           O
HETATM 3519  O   HOH A1448      29.805  40.557  46.136  1.00 78.20           O
HETATM 3520  O   HOH A1449      28.713  28.784  70.170  1.00 39.23           O
HETATM 3521  O   HOH A1450      10.396  26.690  30.673  1.00 59.82           O
HETATM 3522  O   HOH A1451       2.899  29.626  36.164  1.00 29.93           O
HETATM 3523  O   HOH A1452      10.206  33.262  36.706  1.00 24.52           O
HETATM 3524  O   HOH A1453      27.859  18.446  30.793  1.00 28.19           O
HETATM 3525  O   HOH A1454      40.871  16.618  60.175  1.00 31.24           O
HETATM 3526  O   HOH A1455      16.432   0.826  48.094  1.00 25.69           O
HETATM 3527  O   HOH A1456       1.695   5.521  50.704  1.00 33.92           O
HETATM 3528  O   HOH A1457      50.391  -3.439  54.022  1.00 42.99           O
HETATM 3529  O   HOH A1458      36.729  21.885  37.279  1.00 46.55           O
HETATM 3530  O   HOH A1459      39.207  35.660  50.097  1.00 41.19           O
HETATM 3531  O   HOH A1460      23.511  14.139  60.289  1.00 13.54           O
HETATM 3532  O   HOH A1461      42.926   7.715  61.283  1.00 30.13           O
HETATM 3533  O   HOH A1462      29.373  29.024  34.279  1.00 29.75           O
HETATM 3534  O   HOH A1463      17.565  29.827  75.181  1.00 64.69           O
HETATM 3535  O   HOH A1464      31.200  17.530  29.018  1.00 51.85           O
HETATM 3536  O   HOH A1465      24.054  44.433  44.714  1.00 23.87           O
HETATM 3537  O   HOH A1466       6.030  27.101  73.500  1.00 29.37           O
HETATM 3538  O   HOH A1467      31.631  19.439  65.168  1.00 32.68           O
HETATM 3539  O   HOH A1468      24.908  27.936  35.439  1.00 22.91           O
HETATM 3540  O   HOH A1469       8.020  24.412  73.467  1.00 27.64           O
HETATM 3541  O   HOH A1470      28.307  14.717  67.789  1.00 29.25           O
HETATM 3542  O   HOH A1471       3.515  32.193  36.327  1.00 30.52           O
HETATM 3543  O   HOH A1472       0.460  32.035  41.060  1.00 28.28           O
HETATM 3544  O   HOH A1473      29.694  16.113  63.567  1.00 28.11           O
HETATM 3545  O   HOH A1474      16.930  32.829  73.440  1.00 32.96           O
HETATM 3546  O   HOH A1475      21.643  35.987  41.684  1.00 33.68           O
HETATM 3547  O   HOH A1476      21.196  16.947  76.916  1.00 26.99           O
HETATM 3548  O   HOH A1477      -3.268  40.475  50.190  1.00 30.78           O
HETATM 3549  O   HOH A1478      15.780  35.105  72.103  1.00 37.88           O
HETATM 3550  O   HOH A1479      40.754  29.980  55.840  1.00 28.88           O
HETATM 3551  O   HOH A1480      23.102  36.189  72.791  1.00 31.29           O
HETATM 3552  O   HOH A1481      -1.473  35.587  41.560  1.00 54.66           O
HETATM 3553  O   HOH A1482      41.370  22.767  53.156  1.00 29.81           O
HETATM 3554  O   HOH A1483      10.080   1.231  58.476  1.00 13.86           O
HETATM 3555  O   HOH A1484       9.484  11.685  66.140  1.00 14.39           O
HETATM 3556  O   HOH A1485       0.413  13.850  60.367  1.00 11.27           O
HETATM 3557  O   HOH A1486       5.279  23.009  45.451  1.00 13.93           O
HETATM 3558  O   HOH A1487      27.076  30.019  58.159  1.00 11.48           O
HETATM 3559  O   HOH A1488      20.415  37.858  46.242  1.00 13.63           O
HETATM 3560  O   HOH A1489       6.959  24.368  41.453  1.00 14.18           O
HETATM 3561  O   HOH A1490      35.402   9.611  57.977  1.00 11.79           O
HETATM 3562  O   HOH A1491      20.188   5.705  67.078  1.00 15.84           O
HETATM 3563  O   HOH A1492      11.790   8.177  47.986  1.00 15.52           O
HETATM 3564  O   HOH A1493      10.207  30.798  34.375  1.00 19.68           O
HETATM 3565  O   HOH A1494      31.566  -1.010  43.748  1.00 15.75           O
HETATM 3566  O   HOH A1495      30.548   7.990  63.532  1.00 15.51           O
HETATM 3567  O   HOH A1496       6.377   6.606  69.968  1.00 13.28           O
HETATM 3568  O   HOH A1497      40.008   3.521  55.094  1.00 16.11           O
HETATM 3569  O   HOH A1498      30.709  29.828  63.697  1.00 16.16           O
HETATM 3570  O   HOH A1499      11.694  15.057  34.037  1.00 18.47           O
HETATM 3571  O   HOH A1500      16.157  41.710  40.413  1.00 18.71           O
HETATM 3572  O   HOH A1501      41.500   8.208  53.684  1.00 36.67           O
HETATM 3573  O   HOH A1502      28.886  -0.207  40.149  1.00 25.01           O
HETATM 3574  O   HOH A1503      40.618  24.848  42.165  1.00 47.99           O
HETATM 3575  O   HOH A1504      24.757  15.243  69.714  1.00 27.06           O
HETATM 3576  O   HOH A1505      17.329   3.472  47.923  1.00 19.94           O
HETATM 3577  O   HOH A1506      39.782  10.820  41.817  1.00 48.20           O
HETATM 3578  O   HOH A1507      33.605   8.591  67.886  1.00 38.57           O
HETATM 3579  O   HOH A1508       6.312  39.269  62.035  1.00 42.49           O
HETATM 3580  O   HOH A1509      26.551   9.309  30.544  1.00 54.93           O
TER
ATOM      1  N   ARG B  82     -10.810  -9.558  32.748  1.00 37.06           N
ATOM      2  CA  ARG B  82     -10.820  -9.501  31.263  1.00 37.67           C
ATOM      3  C   ARG B  82     -12.107 -10.038  30.646  1.00 34.96           C
ATOM      4  O   ARG B  82     -12.901  -9.289  30.075  1.00 33.56           O
ATOM      5  CB  ARG B  82      -9.633 -10.286  30.706  1.00 43.58           C
ATOM      6  CG  ARG B  82      -9.091  -9.704  29.404  1.00 49.56           C
ATOM      7  CD  ARG B  82      -9.420  -8.221  29.314  1.00 55.16           C
ATOM      8  NE  ARG B  82      -8.229  -7.401  29.509  1.00 60.84           N
ATOM      9  CZ  ARG B  82      -7.384  -7.101  28.528  1.00 64.74           C
ATOM     10  NH1 ARG B  82      -6.312  -6.346  28.774  1.00 66.45           N
ATOM     11  NH2 ARG B  82      -7.618  -7.557  27.296  1.00 66.73           N
ATOM     12  N   ASP B  83     -12.277 -11.356  30.731  1.00 32.39           N
ATOM     13  CA  ASP B  83     -13.474 -12.049  30.227  1.00 29.12           C
ATOM     14  C   ASP B  83     -14.059 -12.769  31.449  1.00 24.02           C
ATOM     15  O   ASP B  83     -13.330 -13.037  32.413  1.00 22.18           O
ATOM     16  CB  ASP B  83     -13.095 -13.080  29.157  1.00 32.61           C
ATOM     17  CG  ASP B  83     -13.425 -12.620  27.746  1.00 35.54           C
ATOM     18  OD1 ASP B  83     -12.716 -13.060  26.812  1.00 39.31           O
ATOM     19  OD2 ASP B  83     -14.382 -11.832  27.567  1.00 35.99           O
ATOM     20  N   PHE B  84     -15.356 -13.063  31.434  1.00 19.03           N
ATOM     21  CA  PHE B  84     -15.964 -13.763  32.565  1.00 16.89           C
ATOM     22  C   PHE B  84     -15.359 -15.159  32.660  1.00 15.99           C
ATOM     23  O   PHE B  84     -15.142 -15.814  31.640  1.00 14.60           O
ATOM     24  CB  PHE B  84     -17.468 -13.905  32.360  1.00 14.82           C
ATOM     25  CG  PHE B  84     -18.217 -12.632  32.525  1.00 12.94           C
ATOM     26  CD1 PHE B  84     -19.068 -12.178  31.522  1.00 14.03           C
ATOM     27  CD2 PHE B  84     -18.088 -11.884  33.691  1.00 12.73           C
ATOM     28  CE1 PHE B  84     -19.796 -10.983  31.684  1.00 13.50           C
ATOM     29  CE2 PHE B  84     -18.798 -10.703  33.866  1.00 12.84           C
ATOM     30  CZ  PHE B  84     -19.658 -10.245  32.862  1.00 12.29           C
ATOM     31  N   ASN B  85     -15.080 -15.613  33.876  1.00 15.02           N
ATOM     32  CA  ASN B  85     -14.548 -16.950  34.041  1.00 13.98           C
ATOM     33  C   ASN B  85     -15.644 -17.990  33.818  1.00 13.62           C
ATOM     34  O   ASN B  85     -16.794 -17.800  34.214  1.00 13.68           O
ATOM     35  CB  ASN B  85     -13.990 -17.156  35.447  1.00 14.22           C
ATOM     36  CG  ASN B  85     -13.415 -18.554  35.637  1.00 14.03           C
ATOM     37  OD1 ASN B  85     -12.491 -18.949  34.932  1.00 13.74           O
ATOM     38  ND2 ASN B  85     -13.962 -19.303  36.581  1.00 13.91           N
ATOM     39  N   ASN B  86     -15.278 -19.103  33.194  1.00 13.41           N
ATOM     40  CA  ASN B  86     -16.215 -20.190  32.969  1.00 13.81           C
ATOM     41  C   ASN B  86     -15.677 -21.413  33.699  1.00 13.07           C
ATOM     42  O   ASN B  86     -14.477 -21.656  33.715  1.00 12.94           O
ATOM     43  CB  ASN B  86     -16.347 -20.480  31.476  1.00 14.69           C
ATOM     44  CG  ASN B  86     -16.875 -19.292  30.709  1.00 17.78           C
ATOM     45  OD1 ASN B  86     -17.843 -18.648  31.133  1.00 17.12           O
ATOM     46  ND2 ASN B  86     -16.237 -18.991  29.586  1.00 18.47           N
ATOM     47  N   LEU B  87     -16.567 -22.172  34.321  1.00 13.33           N
ATOM     48  CA  LEU B  87     -16.169 -23.367  35.057  1.00 13.75           C
ATOM     49  C   LEU B  87     -15.940 -24.475  34.054  1.00 13.88           C
ATOM     50  O   LEU B  87     -16.776 -25.367  33.880  1.00 13.61           O
ATOM     51  CB  LEU B  87     -17.276 -23.774  36.025  1.00 13.62           C
ATOM     52  CG  LEU B  87     -17.725 -22.643  36.946  1.00 13.29           C
ATOM     53  CD1 LEU B  87     -19.001 -23.046  37.718  1.00 12.18           C
ATOM     54  CD2 LEU B  87     -16.563 -22.328  37.888  1.00 13.42           C
ATOM     55  N   THR B  88     -14.787 -24.442  33.410  1.00 13.65           N
ATOM     56  CA  THR B  88     -14.490 -25.436  32.387  1.00 14.51           C
ATOM     57  C   THR B  88     -13.726 -26.660  32.869  1.00 14.39           C
ATOM     58  O   THR B  88     -13.653 -27.657  32.156  1.00 16.94           O
ATOM     59  CB  THR B  88     -13.668 -24.797  31.256  1.00 15.05           C
ATOM     60  OG1 THR B  88     -12.406 -24.355  31.785  1.00 16.18           O
ATOM     61  CG2 THR B  88     -14.421 -23.603  30.661  1.00 15.26           C
ATOM     62  N   LYS B  89     -13.138 -26.591  34.056  1.00 13.32           N
ATOM     63  CA  LYS B  89     -12.354 -27.724  34.555  1.00 13.26           C
ATOM     64  C   LYS B  89     -13.088 -28.560  35.589  1.00 12.85           C
ATOM     65  O   LYS B  89     -14.080 -28.115  36.177  1.00 13.80           O
ATOM     66  CB  LYS B  89     -11.037 -27.223  35.158  1.00 12.60           C
ATOM     67  CG  LYS B  89     -10.247 -26.332  34.219  1.00 13.67           C
ATOM     68  CD  LYS B  89      -9.064 -25.715  34.926  1.00 14.39           C
ATOM     69  CE  LYS B  89      -8.290 -24.814  33.985  1.00 15.79           C
ATOM     70  NZ  LYS B  89      -7.197 -24.081  34.678  1.00 15.88           N
ATOM     71  N   GLY B  90     -12.601 -29.782  35.782  1.00 12.21           N
ATOM     72  CA  GLY B  90     -13.168 -30.673  36.777  1.00 12.55           C
ATOM     73  C   GLY B  90     -12.241 -30.562  37.977  1.00 13.40           C
ATOM     74  O   GLY B  90     -11.203 -29.900  37.880  1.00 13.45           O
ATOM     75  N   LEU B  91     -12.588 -31.190  39.098  1.00 13.33           N
ATOM     76  CA  LEU B  91     -11.736 -31.132  40.298  1.00 13.08           C
ATOM     77  C   LEU B  91     -10.485 -31.981  40.120  1.00 12.54           C
ATOM     78  O   LEU B  91     -10.491 -32.988  39.398  1.00 12.68           O
ATOM     79  CB  LEU B  91     -12.488 -31.648  41.553  1.00 12.09           C
ATOM     80  CG  LEU B  91     -13.794 -30.982  41.975  1.00 13.04           C
ATOM     81  CD1 LEU B  91     -14.285 -31.639  43.261  1.00 12.50           C
ATOM     82  CD2 LEU B  91     -13.580 -29.494  42.193  1.00 13.92           C
ATOM     83  N   CYS B  92      -9.404 -31.562  40.761  1.00 11.92           N
ATOM     84  CA  CYS B  92      -8.174 -32.341  40.727  1.00 13.05           C
ATOM     85  C   CYS B  92      -8.452 -33.517  41.682  1.00 12.51           C
ATOM     86  O   CYS B  92      -9.349 -33.439  42.529  1.00 13.23           O
ATOM     87  CB  CYS B  92      -6.983 -31.533  41.284  1.00 12.90           C
ATOM     88  SG  CYS B  92      -6.539 -30.027  40.367  1.00 13.89           S
ATOM     89  N   THR B  93      -7.680 -34.591  41.552  1.00 13.33           N
ATOM     90  CA  THR B  93      -7.839 -35.745  42.417  1.00 12.62           C
ATOM     91  C   THR B  93      -7.288 -35.388  43.798  1.00 12.62           C
ATOM     92  O   THR B  93      -6.141 -34.944  43.952  1.00 13.42           O
ATOM     93  CB  THR B  93      -7.103 -36.972  41.831  1.00 12.66           C
ATOM     94  OG1 THR B  93      -7.662 -37.270  40.546  1.00 15.59           O
ATOM     95  CG2 THR B  93      -7.268 -38.193  42.717  1.00 12.96           C
ATOM     96  N   ILE B  94      -8.125 -35.580  44.805  1.00 12.49           N
ATOM     97  CA  ILE B  94      -7.760 -35.262  46.168  1.00 11.73           C
ATOM     98  C   ILE B  94      -7.200 -36.505  46.846  1.00 12.16           C
ATOM     99  O   ILE B  94      -7.954 -37.410  47.186  1.00 12.36           O
ATOM    100  CB  ILE B  94      -9.000 -34.757  46.964  1.00 11.69           C
ATOM    101  CG1 ILE B  94      -9.658 -33.568  46.239  1.00 10.72           C
ATOM    102  CG2 ILE B  94      -8.595 -34.409  48.391  1.00  9.70           C
ATOM    103  CD1 ILE B  94     -11.118 -33.354  46.632  1.00 10.26           C
ATOM    104  N   ASN B  95      -5.881 -36.542  47.042  1.00 12.51           N
ATOM    105  CA  ASN B  95      -5.256 -37.690  47.706  1.00 12.47           C
ATOM    106  C   ASN B  95      -4.832 -37.359  49.125  1.00 12.88           C
ATOM    107  O   ASN B  95      -4.539 -38.256  49.931  1.00 13.61           O
ATOM    108  CB  ASN B  95      -4.095 -38.203  46.877  1.00 11.90           C
ATOM    109  CG  ASN B  95      -4.576 -38.972  45.657  1.00 12.10           C
ATOM    110  OD1 ASN B  95      -3.943 -38.956  44.604  1.00 13.55           O
ATOM    111  ND2 ASN B  95      -5.708 -39.637  45.796  1.00  9.00           N
ATOM    112  N   SER B  96      -4.814 -36.055  49.412  1.00 12.05           N
ATOM    113  CA  SER B  96      -4.522 -35.507  50.739  1.00 12.18           C
ATOM    114  C   SER B  96      -4.717 -33.988  50.710  1.00 12.26           C
ATOM    115  O   SER B  96      -5.095 -33.425  49.670  1.00 13.07           O
ATOM    116  CB  SER B  96      -3.095 -35.867  51.221  1.00 11.17           C
ATOM    117  OG  SER B  96      -2.074 -35.348  50.404  1.00 11.53           O
ATOM    118  N   TRP B  97      -4.482 -33.339  51.851  1.00 11.11           N
ATOM    119  CA  TRP B  97      -4.628 -31.891  51.984  1.00 11.58           C
ATOM    120  C   TRP B  97      -3.326 -31.263  52.483  1.00 12.77           C
ATOM    121  O   TRP B  97      -2.721 -31.762  53.446  1.00 12.52           O
ATOM    122  CB  TRP B  97      -5.768 -31.580  52.952  1.00 11.92           C
ATOM    123  CG  TRP B  97      -7.060 -32.187  52.492  1.00 12.22           C
ATOM    124  CD1 TRP B  97      -7.549 -33.440  52.794  1.00 11.39           C
ATOM    125  CD2 TRP B  97      -8.007 -31.587  51.596  1.00 11.31           C
ATOM    126  NE1 TRP B  97      -8.744 -33.646  52.134  1.00 12.08           N
ATOM    127  CE2 TRP B  97      -9.046 -32.526  51.393  1.00 11.94           C
ATOM    128  CE3 TRP B  97      -8.075 -30.342  50.940  1.00 12.03           C
ATOM    129  CZ2 TRP B  97     -10.138 -32.259  50.569  1.00 11.08           C
ATOM    130  CZ3 TRP B  97      -9.165 -30.079  50.118  1.00 10.68           C
ATOM    131  CH2 TRP B  97     -10.182 -31.032  49.940  1.00 11.57           C
ATOM    132  N   HIS B  98      -2.882 -30.195  51.812  1.00 11.57           N
ATOM    133  CA  HIS B  98      -1.656 -29.489  52.202  1.00 11.51           C
ATOM    134  C   HIS B  98      -2.043 -28.143  52.834  1.00 11.73           C
ATOM    135  O   HIS B  98      -3.107 -27.570  52.510  1.00 11.62           O
ATOM    136  CB  HIS B  98      -0.744 -29.268  50.973  1.00 10.81           C
ATOM    137  CG  HIS B  98      -1.199 -28.159  50.059  1.00 12.84           C
ATOM    138  ND1 HIS B  98      -1.781 -28.391  48.828  1.00 14.53           N
ATOM    139  CD2 HIS B  98      -1.140 -26.811  50.191  1.00 10.78           C
ATOM    140  CE1 HIS B  98      -2.060 -27.237  48.244  1.00 10.05           C
ATOM    141  NE2 HIS B  98      -1.679 -26.263  49.049  1.00 14.31           N
ATOM    142  N   ILE B  99      -1.195 -27.634  53.731  1.00 11.94           N
ATOM    143  CA  ILE B  99      -1.470 -26.346  54.372  1.00 11.58           C
ATOM    144  C   ILE B  99      -1.438 -25.239  53.307  1.00 11.17           C
ATOM    145  O   ILE B  99      -0.541 -25.194  52.467  1.00 10.89           O
ATOM    146  CB  ILE B  99      -0.447 -26.047  55.513  1.00 11.40           C
ATOM    147  CG1 ILE B  99      -0.842 -24.746  56.234  1.00 11.32           C
ATOM    148  CG2 ILE B  99       0.979 -25.973  54.954  1.00 12.24           C
ATOM    149  CD1 ILE B  99      -2.138 -24.835  57.003  1.00  9.86           C
ATOM    150  N   TYR B 100      -2.439 -24.364  53.334  1.00 10.71           N
ATOM    151  CA  TYR B 100      -2.561 -23.277  52.364  1.00 11.00           C
ATOM    152  C   TYR B 100      -2.372 -21.906  53.028  1.00 11.63           C
ATOM    153  O   TYR B 100      -1.536 -21.110  52.603  1.00 12.10           O
ATOM    154  CB  TYR B 100      -3.926 -23.379  51.694  1.00 11.27           C
ATOM    155  CG  TYR B 100      -4.209 -22.292  50.700  1.00 12.95           C
ATOM    156  CD1 TYR B 100      -5.185 -21.336  50.963  1.00 12.41           C
ATOM    157  CD2 TYR B 100      -3.514 -22.220  49.487  1.00 13.24           C
ATOM    158  CE1 TYR B 100      -5.468 -20.323  50.034  1.00 13.46           C
ATOM    159  CE2 TYR B 100      -3.789 -21.211  48.548  1.00 12.32           C
ATOM    160  CZ  TYR B 100      -4.767 -20.268  48.832  1.00 13.94           C
ATOM    161  OH  TYR B 100      -5.069 -19.269  47.933  1.00 14.83           O
ATOM    162  N   GLY B 101      -3.138 -21.638  54.084  1.00 11.90           N
ATOM    163  CA  GLY B 101      -2.989 -20.378  54.789  1.00 11.38           C
ATOM    164  C   GLY B 101      -3.347 -20.539  56.246  1.00 11.20           C
ATOM    165  O   GLY B 101      -4.075 -21.457  56.592  1.00 12.72           O
ATOM    166  N   LYS B 102      -2.808 -19.667  57.094  1.00 11.83           N
ATOM    167  CA  LYS B 102      -3.083 -19.664  58.534  1.00 11.37           C
ATOM    168  C   LYS B 102      -2.670 -18.277  59.010  1.00 11.61           C
ATOM    169  O   LYS B 102      -1.540 -17.854  58.769  1.00 11.63           O
ATOM    170  CB  LYS B 102      -2.257 -20.737  59.270  1.00 11.69           C
ATOM    171  CG  LYS B 102      -2.756 -21.009  60.702  1.00 12.46           C
ATOM    172  CD  LYS B 102      -1.868 -22.012  61.444  1.00 12.21           C
ATOM    173  CE  LYS B 102      -2.488 -22.473  62.750  1.00 11.47           C
ATOM    174  NZ  LYS B 102      -2.900 -21.337  63.620  1.00 11.09           N
ATOM    175  N   ASP B 103      -3.580 -17.565  59.670  1.00 11.29           N
ATOM    176  CA  ASP B 103      -3.261 -16.216  60.132  1.00 10.66           C
ATOM    177  C   ASP B 103      -2.897 -16.031  61.623  1.00 10.99           C
ATOM    178  O   ASP B 103      -2.425 -14.962  61.999  1.00 11.57           O
ATOM    179  CB  ASP B 103      -4.370 -15.221  59.691  1.00  9.54           C
ATOM    180  CG  ASP B 103      -5.720 -15.445  60.382  1.00 10.92           C
ATOM    181  OD1 ASP B 103      -5.844 -16.341  61.234  1.00 10.88           O
ATOM    182  OD2 ASP B 103      -6.673 -14.696  60.069  1.00 11.54           O
ATOM    183  N   ASN B 104      -3.076 -17.061  62.459  1.00 11.14           N
ATOM    184  CA  ASN B 104      -2.730 -16.969  63.885  1.00 10.63           C
ATOM    185  C   ASN B 104      -3.218 -15.639  64.472  1.00 11.21           C
ATOM    186  O   ASN B 104      -2.528 -15.005  65.296  1.00 12.30           O
ATOM    187  CB  ASN B 104      -1.203 -17.075  64.052  1.00 11.38           C
ATOM    188  CG  ASN B 104      -0.636 -18.372  63.485  1.00 12.19           C
ATOM    189  OD1 ASN B 104      -0.889 -19.456  64.013  1.00 12.34           O
ATOM    190  ND2 ASN B 104       0.126 -18.266  62.404  1.00 12.20           N
ATOM    191  N   ALA B 105      -4.421 -15.237  64.069  1.00  9.85           N
ATOM    192  CA  ALA B 105      -4.973 -13.951  64.469  1.00  9.58           C
ATOM    193  C   ALA B 105      -5.128 -13.717  65.953  1.00  9.69           C
ATOM    194  O   ALA B 105      -4.822 -12.635  66.424  1.00 10.88           O
ATOM    195  CB  ALA B 105      -6.304 -13.714  63.777  1.00  7.75           C
ATOM    196  N   VAL B 106      -5.629 -14.711  66.680  1.00 10.52           N
ATOM    197  CA  VAL B 106      -5.835 -14.536  68.118  1.00 10.79           C
ATOM    198  C   VAL B 106      -4.487 -14.457  68.863  1.00 11.52           C
ATOM    199  O   VAL B 106      -4.337 -13.646  69.784  1.00 12.42           O
ATOM    200  CB  VAL B 106      -6.753 -15.664  68.686  1.00 11.93           C
ATOM    201  CG1 VAL B 106      -7.007 -15.453  70.177  1.00 11.73           C
ATOM    202  CG2 VAL B 106      -8.084 -15.663  67.932  1.00 11.33           C
ATOM    203  N   ARG B 107      -3.505 -15.269  68.459  1.00 11.14           N
ATOM    204  CA  ARG B 107      -2.171 -15.225  69.066  1.00 10.83           C
ATOM    205  C   ARG B 107      -1.568 -13.837  68.884  1.00 11.57           C
ATOM    206  O   ARG B 107      -1.100 -13.187  69.835  1.00 11.99           O
ATOM    207  CB  ARG B 107      -1.223 -16.188  68.359  1.00 10.65           C
ATOM    208  CG  ARG B 107      -1.267 -17.603  68.832  1.00 10.70           C
ATOM    209  CD  ARG B 107      -0.459 -18.457  67.892  1.00 11.29           C
ATOM    210  NE  ARG B 107       0.966 -18.104  67.868  1.00 13.04           N
ATOM    211  CZ  ARG B 107       1.860 -18.482  68.782  1.00 12.07           C
ATOM    212  NH1 ARG B 107       3.129 -18.114  68.669  1.00 11.81           N
ATOM    213  NH2 ARG B 107       1.482 -19.222  69.816  1.00 14.16           N
ATOM    214  N   ILE B 108      -1.556 -13.394  67.631  1.00 11.93           N
ATOM    215  CA  ILE B 108      -0.971 -12.097  67.305  1.00 11.38           C
ATOM    216  C   ILE B 108      -1.738 -10.935  67.915  1.00 10.33           C
ATOM    217  O   ILE B 108      -1.126 -10.022  68.458  1.00 11.42           O
ATOM    218  CB  ILE B 108      -0.852 -11.929  65.773  1.00 11.09           C
ATOM    219  CG1 ILE B 108       0.129 -12.984  65.246  1.00 10.99           C
ATOM    220  CG2 ILE B 108      -0.382 -10.498  65.416  1.00  9.90           C
ATOM    221  CD1 ILE B 108       0.045 -13.219  63.762  1.00 10.07           C
ATOM    222  N   GLY B 109      -3.069 -11.005  67.854  1.00 10.94           N
ATOM    223  CA  GLY B 109      -3.927  -9.956  68.369  1.00  9.95           C
ATOM    224  C   GLY B 109      -3.862  -9.736  69.863  1.00 12.19           C
ATOM    225  O   GLY B 109      -4.463  -8.786  70.367  1.00 12.14           O
ATOM    226  N   GLU B 110      -3.176 -10.631  70.575  1.00 11.98           N
ATOM    227  CA  GLU B 110      -3.012 -10.495  72.021  1.00 13.17           C
ATOM    228  C   GLU B 110      -2.201  -9.216  72.305  1.00 12.81           C
ATOM    229  O   GLU B 110      -2.307  -8.612  73.381  1.00 12.74           O
ATOM    230  CB  GLU B 110      -2.272 -11.722  72.581  1.00 14.23           C
ATOM    231  CG  GLU B 110      -2.157 -11.751  74.101  1.00 13.35           C
ATOM    232  CD  GLU B 110      -0.963 -10.976  74.603  1.00 14.23           C
ATOM    233  OE1 GLU B 110       0.085 -10.933  73.916  1.00 14.37           O
ATOM    234  OE2 GLU B 110      -1.071 -10.396  75.697  1.00 15.48           O
ATOM    235  N   ASP B 111      -1.409  -8.797  71.322  1.00 12.66           N
ATOM    236  CA  ASP B 111      -0.563  -7.627  71.482  1.00 15.02           C
ATOM    237  C   ASP B 111      -0.389  -6.839  70.179  1.00 14.90           C
ATOM    238  O   ASP B 111       0.720  -6.434  69.829  1.00 16.97           O
ATOM    239  CB  ASP B 111       0.819  -8.060  72.029  1.00 15.00           C
ATOM    240  CG  ASP B 111       1.788  -6.893  72.206  1.00 17.29           C
ATOM    241  OD1 ASP B 111       2.940  -6.983  71.717  1.00 18.74           O
ATOM    242  OD2 ASP B 111       1.408  -5.885  72.833  1.00 17.17           O
ATOM    243  N   SER B 112      -1.480  -6.664  69.443  1.00 13.53           N
ATOM    244  CA  SER B 112      -1.463  -5.871  68.222  1.00 12.05           C
ATOM    245  C   SER B 112      -2.912  -5.582  67.883  1.00 11.78           C
ATOM    246  O   SER B 112      -3.815  -6.222  68.418  1.00 11.30           O
ATOM    247  CB  SER B 112      -0.704  -6.566  67.084  1.00 12.35           C
ATOM    248  OG  SER B 112      -1.362  -7.719  66.651  1.00 14.77           O
ATOM    249  N   ASP B 113      -3.137  -4.604  67.012  1.00 11.56           N
ATOM    250  CA  ASP B 113      -4.485  -4.169  66.691  1.00 11.51           C
ATOM    251  C   ASP B 113      -5.248  -5.022  65.704  1.00 10.87           C
ATOM    252  O   ASP B 113      -5.513  -4.624  64.580  1.00 12.28           O
ATOM    253  CB  ASP B 113      -4.432  -2.693  66.283  1.00 11.10           C
ATOM    254  CG  ASP B 113      -3.782  -1.842  67.373  1.00 12.91           C
ATOM    255  OD1 ASP B 113      -3.241  -0.752  67.086  1.00 13.00           O
ATOM    256  OD2 ASP B 113      -3.795  -2.296  68.539  1.00 12.43           O
ATOM    257  N   VAL B 114      -5.621  -6.203  66.179  1.00 10.91           N
ATOM    258  CA  VAL B 114      -6.345  -7.167  65.386  1.00 10.96           C
ATOM    259  C   VAL B 114      -7.839  -7.022  65.704  1.00 10.46           C
ATOM    260  O   VAL B 114      -8.238  -6.927  66.866  1.00 10.29           O
ATOM    261  CB  VAL B 114      -5.837  -8.612  65.707  1.00 10.96           C
ATOM    262  CG1 VAL B 114      -6.733  -9.653  65.056  1.00 10.79           C
ATOM    263  CG2 VAL B 114      -4.405  -8.778  65.235  1.00  9.52           C
ATOM    264  N   LEU B 115      -8.648  -6.967  64.654  1.00 10.52           N
ATOM    265  CA  LEU B 115     -10.090  -6.841  64.796  1.00 11.06           C
ATOM    266  C   LEU B 115     -10.723  -8.150  65.254  1.00 12.08           C
ATOM    267  O   LEU B 115     -10.254  -9.238  64.904  1.00 12.12           O
ATOM    268  CB  LEU B 115     -10.725  -6.456  63.457  1.00 10.13           C
ATOM    269  CG  LEU B 115     -10.449  -5.047  62.940  1.00 10.96           C
ATOM    270  CD1 LEU B 115     -10.795  -4.954  61.463  1.00 10.29           C
ATOM    271  CD2 LEU B 115     -11.279  -4.052  63.737  1.00 11.92           C
ATOM    272  N   VAL B 116     -11.772  -8.038  66.059  1.00 11.22           N
ATOM    273  CA  VAL B 116     -12.516  -9.206  66.490  1.00 11.11           C
ATOM    274  C   VAL B 116     -13.346  -9.561  65.237  1.00 10.85           C
ATOM    275  O   VAL B 116     -13.881  -8.671  64.556  1.00 11.26           O
ATOM    276  CB  VAL B 116     -13.493  -8.865  67.657  1.00 10.66           C
ATOM    277  CG1 VAL B 116     -14.492 -10.001  67.842  1.00 10.14           C
ATOM    278  CG2 VAL B 116     -12.721  -8.592  68.937  1.00 12.24           C
ATOM    279  N   THR B 117     -13.437 -10.848  64.929  1.00 11.85           N
ATOM    280  CA  THR B 117     -14.224 -11.313  63.789  1.00 12.36           C
ATOM    281  C   THR B 117     -14.914 -12.635  64.125  1.00 12.11           C
ATOM    282  O   THR B 117     -14.884 -13.111  65.262  1.00 10.75           O
ATOM    283  CB  THR B 117     -13.326 -11.597  62.545  1.00 13.89           C
ATOM    284  OG1 THR B 117     -12.375 -12.616  62.876  1.00 11.97           O
ATOM    285  CG2 THR B 117     -12.570 -10.340  62.094  1.00 13.86           C
ATOM    286  N   ARG B 118     -15.543 -13.190  63.092  1.00 12.64           N
ATOM    287  CA  ARG B 118     -16.177 -14.514  63.075  1.00 12.38           C
ATOM    288  C   ARG B 118     -16.780 -14.662  61.660  1.00 12.21           C
ATOM    289  O   ARG B 118     -16.827 -13.689  60.891  1.00 12.02           O
ATOM    290  CB  ARG B 118     -17.239 -14.708  64.192  1.00 11.59           C
ATOM    291  CG  ARG B 118     -16.708 -15.523  65.402  1.00 10.03           C
ATOM    292  CD  ARG B 118     -17.751 -16.490  65.991  1.00 10.39           C
ATOM    293  NE  ARG B 118     -18.027 -17.538  65.024  1.00 11.27           N
ATOM    294  CZ  ARG B 118     -19.191 -18.160  64.876  1.00 12.59           C
ATOM    295  NH1 ARG B 118     -19.304 -19.098  63.942  1.00 11.47           N
ATOM    296  NH2 ARG B 118     -20.230 -17.861  65.657  1.00 11.48           N
ATOM    297  N   GLU B 119     -17.216 -15.874  61.326  1.00 11.45           N
ATOM    298  CA  GLU B 119     -17.795 -16.187  60.021  1.00 10.74           C
ATOM    299  C   GLU B 119     -16.811 -15.831  58.903  1.00 11.03           C
ATOM    300  O   GLU B 119     -17.154 -15.116  57.961  1.00 11.35           O
ATOM    301  CB  GLU B 119     -19.134 -15.454  59.826  1.00 10.71           C
ATOM    302  CG  GLU B 119     -20.252 -15.932  60.761  1.00 11.70           C
ATOM    303  CD  GLU B 119     -20.254 -15.222  62.121  1.00 13.13           C
ATOM    304  OE1 GLU B 119     -19.850 -14.035  62.184  1.00 12.88           O
ATOM    305  OE2 GLU B 119     -20.657 -15.840  63.139  1.00 11.88           O
ATOM    306  N   PRO B 120     -15.577 -16.360  58.983  1.00 10.12           N
ATOM    307  CA  PRO B 120     -14.554 -16.090  57.972  1.00 10.69           C
ATOM    308  C   PRO B 120     -14.712 -16.995  56.754  1.00 10.58           C
ATOM    309  O   PRO B 120     -15.510 -17.930  56.743  1.00 11.26           O
ATOM    310  CB  PRO B 120     -13.252 -16.421  58.700  1.00 10.45           C
ATOM    311  CG  PRO B 120     -13.655 -17.611  59.534  1.00 10.83           C
ATOM    312  CD  PRO B 120     -15.065 -17.283  60.019  1.00 11.39           C
ATOM    313  N   TYR B 121     -13.939 -16.686  55.728  1.00 11.77           N
ATOM    314  CA  TYR B 121     -13.871 -17.498  54.519  1.00 11.87           C
ATOM    315  C   TYR B 121     -12.686 -17.020  53.673  1.00 12.59           C
ATOM    316  O   TYR B 121     -11.925 -16.139  54.089  1.00 12.08           O
ATOM    317  CB  TYR B 121     -15.199 -17.521  53.713  1.00 11.41           C
ATOM    318  CG  TYR B 121     -15.844 -16.194  53.310  1.00 11.68           C
ATOM    319  CD1 TYR B 121     -16.633 -15.463  54.216  1.00 10.11           C
ATOM    320  CD2 TYR B 121     -15.758 -15.728  51.995  1.00  9.28           C
ATOM    321  CE1 TYR B 121     -17.322 -14.314  53.814  1.00  8.96           C
ATOM    322  CE2 TYR B 121     -16.441 -14.585  51.588  1.00  9.38           C
ATOM    323  CZ  TYR B 121     -17.224 -13.887  52.500  1.00  9.61           C
ATOM    324  OH  TYR B 121     -17.933 -12.783  52.098  1.00 10.33           O
ATOM    325  N   VAL B 122     -12.500 -17.631  52.513  1.00 12.63           N
ATOM    326  CA  VAL B 122     -11.402 -17.263  51.641  1.00 11.24           C
ATOM    327  C   VAL B 122     -12.004 -17.141  50.244  1.00 10.96           C
ATOM    328  O   VAL B 122     -12.948 -17.850  49.912  1.00 10.52           O
ATOM    329  CB  VAL B 122     -10.302 -18.347  51.659  1.00 11.38           C
ATOM    330  CG1 VAL B 122      -9.062 -17.863  50.882  1.00 11.88           C
ATOM    331  CG2 VAL B 122      -9.931 -18.688  53.105  1.00  9.31           C
ATOM    332  N   SER B 123     -11.478 -16.218  49.442  1.00 10.44           N
ATOM    333  CA  SER B 123     -11.977 -16.026  48.087  1.00 10.54           C
ATOM    334  C   SER B 123     -10.871 -15.424  47.224  1.00 10.99           C
ATOM    335  O   SER B 123     -10.127 -14.553  47.684  1.00 11.91           O
ATOM    336  CB  SER B 123     -13.211 -15.118  48.101  1.00 11.84           C
ATOM    337  OG  SER B 123     -13.866 -15.110  46.832  1.00 10.94           O
ATOM    338  N   CYS B 124     -10.768 -15.899  45.982  1.00  9.79           N
ATOM    339  CA  CYS B 124      -9.747 -15.443  45.053  1.00 10.86           C
ATOM    340  C   CYS B 124     -10.248 -14.526  43.965  1.00 11.52           C
ATOM    341  O   CYS B 124     -11.402 -14.616  43.523  1.00 11.16           O
ATOM    342  CB  CYS B 124      -9.077 -16.641  44.366  1.00 11.28           C
ATOM    343  SG  CYS B 124      -8.281 -17.773  45.541  1.00 12.87           S
ATOM    344  N   ASP B 125      -9.350 -13.633  43.568  1.00 12.03           N
ATOM    345  CA  ASP B 125      -9.535 -12.706  42.465  1.00 12.30           C
ATOM    346  C   ASP B 125      -8.551 -13.330  41.464  1.00 13.44           C
ATOM    347  O   ASP B 125      -7.750 -14.206  41.819  1.00 12.64           O
ATOM    348  CB  ASP B 125      -9.013 -11.307  42.812  1.00 12.32           C
ATOM    349  CG  ASP B 125      -9.929 -10.542  43.735  1.00 14.60           C
ATOM    350  OD1 ASP B 125      -9.661  -9.351  43.956  1.00 15.21           O
ATOM    351  OD2 ASP B 125     -10.910 -11.108  44.238  1.00 14.25           O
ATOM    352  N   PRO B 126      -8.612 -12.915  40.198  1.00 13.95           N
ATOM    353  CA  PRO B 126      -7.687 -13.466  39.198  1.00 14.40           C
ATOM    354  C   PRO B 126      -6.193 -13.300  39.509  1.00 15.29           C
ATOM    355  O   PRO B 126      -5.362 -14.030  38.982  1.00 15.19           O
ATOM    356  CB  PRO B 126      -8.081 -12.725  37.915  1.00 13.48           C
ATOM    357  CG  PRO B 126      -9.541 -12.403  38.128  1.00 12.98           C
ATOM    358  CD  PRO B 126      -9.608 -12.019  39.586  1.00 13.67           C
ATOM    359  N   ASP B 127      -5.856 -12.339  40.360  1.00 16.68           N
ATOM    360  CA  ASP B 127      -4.459 -12.068  40.682  1.00 18.22           C
ATOM    361  C   ASP B 127      -4.119 -12.115  42.172  1.00 18.18           C
ATOM    362  O   ASP B 127      -2.993 -11.763  42.562  1.00 18.37           O
ATOM    363  CB  ASP B 127      -4.089 -10.687  40.153  1.00 22.55           C
ATOM    364  CG  ASP B 127      -4.985  -9.574  40.731  1.00 28.16           C
ATOM    365  OD1 ASP B 127      -4.601  -8.385  40.611  1.00 34.19           O
ATOM    366  OD2 ASP B 127      -6.072  -9.868  41.298  1.00 29.16           O
ATOM    367  N   GLU B 128      -5.062 -12.550  43.002  1.00 16.35           N
ATOM    368  CA  GLU B 128      -4.820 -12.576  44.441  1.00 16.16           C
ATOM    369  C   GLU B 128      -5.925 -13.324  45.164  1.00 14.48           C
ATOM    370  O   GLU B 128      -7.062 -13.284  44.730  1.00 14.46           O
ATOM    371  CB  GLU B 128      -4.771 -11.126  44.969  1.00 16.07           C
ATOM    372  CG  GLU B 128      -4.680 -10.993  46.472  1.00 20.24           C
ATOM    373  CD  GLU B 128      -4.732  -9.532  46.969  1.00 21.31           C
ATOM    374  OE1 GLU B 128      -4.289  -9.286  48.130  1.00 20.04           O
ATOM    375  OE2 GLU B 128      -5.218  -8.651  46.217  1.00 20.13           O
ATOM    376  N   CYS B 129      -5.574 -13.996  46.261  1.00 12.66           N
ATOM    377  CA  CYS B 129      -6.536 -14.700  47.109  1.00 12.46           C
ATOM    378  C   CYS B 129      -6.414 -14.022  48.464  1.00 12.16           C
ATOM    379  O   CYS B 129      -5.306 -13.738  48.927  1.00 11.51           O
ATOM    380  CB  CYS B 129      -6.216 -16.191  47.234  1.00 11.46           C
ATOM    381  SG  CYS B 129      -6.360 -17.072  45.646  1.00 14.35           S
ATOM    382  N   ARG B 130      -7.552 -13.756  49.091  1.00 11.58           N
ATOM    383  CA  ARG B 130      -7.572 -13.046  50.371  1.00 10.94           C
ATOM    384  C   ARG B 130      -8.478 -13.704  51.404  1.00 11.63           C
ATOM    385  O   ARG B 130      -9.364 -14.500  51.050  1.00 11.03           O
ATOM    386  CB  ARG B 130      -8.084 -11.625  50.134  1.00 10.68           C
ATOM    387  CG  ARG B 130      -7.163 -10.777  49.297  1.00 11.03           C
ATOM    388  CD  ARG B 130      -7.882  -9.559  48.784  1.00 13.28           C
ATOM    389  NE  ARG B 130      -8.301  -8.607  49.828  1.00 13.65           N
ATOM    390  CZ  ARG B 130      -7.516  -7.671  50.365  1.00 14.19           C
ATOM    391  NH1 ARG B 130      -7.985  -6.846  51.296  1.00 13.08           N
ATOM    392  NH2 ARG B 130      -6.249  -7.573  49.990  1.00 14.57           N
ATOM    393  N   PHE B 131      -8.258 -13.358  52.677  1.00 12.10           N
ATOM    394  CA  PHE B 131      -9.097 -13.854  53.763  1.00 11.48           C
ATOM    395  C   PHE B 131     -10.235 -12.832  53.878  1.00 11.89           C
ATOM    396  O   PHE B 131     -10.047 -11.646  53.580  1.00 11.50           O
ATOM    397  CB  PHE B 131      -8.329 -13.911  55.085  1.00 12.19           C
ATOM    398  CG  PHE B 131      -7.465 -15.128  55.245  1.00 10.66           C
ATOM    399  CD1 PHE B 131      -7.413 -16.111  54.266  1.00 11.34           C
ATOM    400  CD2 PHE B 131      -6.707 -15.296  56.399  1.00  9.43           C
ATOM    401  CE1 PHE B 131      -6.617 -17.251  54.443  1.00 10.19           C
ATOM    402  CE2 PHE B 131      -5.915 -16.422  56.576  1.00  9.82           C
ATOM    403  CZ  PHE B 131      -5.869 -17.403  55.600  1.00  8.63           C
ATOM    404  N   TYR B 132     -11.408 -13.315  54.288  1.00 10.99           N
ATOM    405  CA  TYR B 132     -12.616 -12.503  54.462  1.00 11.25           C
ATOM    406  C   TYR B 132     -13.229 -12.889  55.809  1.00 11.16           C
ATOM    407  O   TYR B 132     -13.004 -14.004  56.288  1.00 11.75           O
ATOM    408  CB  TYR B 132     -13.670 -12.844  53.378  1.00 10.46           C
ATOM    409  CG  TYR B 132     -13.350 -12.343  51.995  1.00 11.18           C
ATOM    410  CD1 TYR B 132     -12.315 -12.920  51.257  1.00 10.89           C
ATOM    411  CD2 TYR B 132     -14.041 -11.241  51.444  1.00 10.51           C
ATOM    412  CE1 TYR B 132     -11.959 -12.412  50.005  1.00 10.86           C
ATOM    413  CE2 TYR B 132     -13.696 -10.722  50.189  1.00 10.20           C
ATOM    414  CZ  TYR B 132     -12.647 -11.316  49.481  1.00 10.83           C
ATOM    415  OH  TYR B 132     -12.241 -10.806  48.278  1.00 10.36           O
ATOM    416  N   ALA B 133     -14.010 -11.978  56.396  1.00 11.20           N
ATOM    417  CA  ALA B 133     -14.724 -12.235  57.644  1.00 11.02           C
ATOM    418  C   ALA B 133     -15.630 -11.081  58.011  1.00 10.11           C
ATOM    419  O   ALA B 133     -15.570 -10.012  57.417  1.00 10.79           O
ATOM    420  CB  ALA B 133     -13.748 -12.511  58.800  1.00 10.23           C
ATOM    421  N   LEU B 134     -16.486 -11.331  58.988  1.00 10.24           N
ATOM    422  CA  LEU B 134     -17.379 -10.315  59.498  1.00 10.22           C
ATOM    423  C   LEU B 134     -16.719  -9.719  60.743  1.00 10.60           C
ATOM    424  O   LEU B 134     -16.602 -10.369  61.785  1.00 10.27           O
ATOM    425  CB  LEU B 134     -18.723 -10.927  59.868  1.00 10.64           C
ATOM    426  CG  LEU B 134     -19.575 -11.337  58.670  1.00 11.39           C
ATOM    427  CD1 LEU B 134     -20.889 -11.899  59.180  1.00 12.47           C
ATOM    428  CD2 LEU B 134     -19.818 -10.131  57.742  1.00 11.72           C
ATOM    429  N   SER B 135     -16.255  -8.486  60.616  1.00 11.20           N
ATOM    430  CA  SER B 135     -15.634  -7.805  61.731  1.00 11.06           C
ATOM    431  C   SER B 135     -16.707  -7.509  62.761  1.00 11.85           C
ATOM    432  O   SER B 135     -17.894  -7.502  62.425  1.00 12.07           O
ATOM    433  CB  SER B 135     -15.046  -6.477  61.274  1.00 11.36           C
ATOM    434  OG  SER B 135     -14.650  -5.712  62.389  1.00 11.64           O
ATOM    435  N   GLN B 136     -16.289  -7.261  63.999  1.00 11.17           N
ATOM    436  CA  GLN B 136     -17.220  -6.891  65.058  1.00 11.95           C
ATOM    437  C   GLN B 136     -17.015  -5.394  65.384  1.00 12.12           C
ATOM    438  O   GLN B 136     -17.616  -4.860  66.308  1.00 12.13           O
ATOM    439  CB  GLN B 136     -16.995  -7.767  66.302  1.00 12.05           C
ATOM    440  CG  GLN B 136     -17.503  -9.227  66.166  1.00 11.45           C
ATOM    441  CD  GLN B 136     -19.014  -9.383  66.398  1.00 12.42           C
ATOM    442  OE1 GLN B 136     -19.777  -8.412  66.346  1.00 12.28           O
ATOM    443  NE2 GLN B 136     -19.449 -10.617  66.638  1.00 12.25           N
ATOM    444  N   GLY B 137     -16.159  -4.732  64.606  1.00 11.06           N
ATOM    445  CA  GLY B 137     -15.912  -3.316  64.786  1.00 10.99           C
ATOM    446  C   GLY B 137     -15.239  -2.927  66.095  1.00 12.11           C
ATOM    447  O   GLY B 137     -15.643  -1.957  66.739  1.00 11.14           O
ATOM    448  N   THR B 138     -14.206  -3.676  66.479  1.00 11.42           N
ATOM    449  CA  THR B 138     -13.445  -3.427  67.700  1.00 10.99           C
ATOM    450  C   THR B 138     -12.258  -4.374  67.638  1.00 12.17           C
ATOM    451  O   THR B 138     -12.328  -5.383  66.942  1.00 12.50           O
ATOM    452  CB  THR B 138     -14.255  -3.786  68.972  1.00 10.96           C
ATOM    453  OG1 THR B 138     -13.402  -3.690  70.123  1.00 10.66           O
ATOM    454  CG2 THR B 138     -14.805  -5.234  68.883  1.00 11.65           C
ATOM    455  N   THR B 139     -11.172  -4.050  68.340  1.00 10.97           N
ATOM    456  CA  THR B 139     -10.012  -4.946  68.387  1.00 11.60           C
ATOM    457  C   THR B 139     -10.276  -5.964  69.519  1.00 12.14           C
ATOM    458  O   THR B 139     -11.171  -5.762  70.339  1.00 12.43           O
ATOM    459  CB  THR B 139      -8.711  -4.176  68.703  1.00 12.53           C
ATOM    460  OG1 THR B 139      -8.889  -3.434  69.912  1.00 12.17           O
ATOM    461  CG2 THR B 139      -8.359  -3.219  67.582  1.00 11.71           C
ATOM    462  N   ILE B 140      -9.512  -7.050  69.570  1.00 13.05           N
ATOM    463  CA  ILE B 140      -9.713  -8.068  70.596  1.00 14.63           C
ATOM    464  C   ILE B 140      -9.354  -7.552  71.981  1.00 14.93           C
ATOM    465  O   ILE B 140     -10.057  -7.835  72.952  1.00 15.07           O
ATOM    466  CB  ILE B 140      -8.866  -9.339  70.338  1.00 17.90           C
ATOM    467  CG1 ILE B 140      -8.840  -9.673  68.852  1.00 21.42           C
ATOM    468  CG2 ILE B 140      -9.455 -10.528  71.103  1.00 18.84           C
ATOM    469  CD1 ILE B 140      -7.932 -10.839  68.528  1.00 23.74           C
ATOM    470  N   ARG B 141      -8.253  -6.821  72.082  1.00 13.88           N
ATOM    471  CA  ARG B 141      -7.841  -6.253  73.372  1.00 14.67           C
ATOM    472  C   ARG B 141      -8.685  -5.028  73.761  1.00 13.63           C
ATOM    473  O   ARG B 141      -8.654  -4.572  74.897  1.00 14.26           O
ATOM    474  CB  ARG B 141      -6.362  -5.848  73.332  1.00 15.11           C
ATOM    475  CG  ARG B 141      -5.392  -6.992  73.556  1.00 16.33           C
ATOM    476  CD  ARG B 141      -5.665  -7.667  74.864  1.00 16.45           C
ATOM    477  NE  ARG B 141      -4.533  -8.455  75.344  1.00 17.91           N
ATOM    478  CZ  ARG B 141      -4.509  -8.997  76.553  1.00 18.38           C
ATOM    479  NH1 ARG B 141      -3.466  -9.714  76.973  1.00 15.51           N
ATOM    480  NH2 ARG B 141      -5.555  -8.800  77.345  1.00 18.08           N
ATOM    481  N   GLY B 142      -9.435  -4.496  72.806  1.00 12.38           N
ATOM    482  CA  GLY B 142     -10.248  -3.337  73.085  1.00 13.00           C
ATOM    483  C   GLY B 142     -11.368  -3.655  74.044  1.00 12.82           C
ATOM    484  O   GLY B 142     -11.880  -4.769  74.080  1.00 13.84           O
ATOM    485  N   LYS B 143     -11.762  -2.665  74.829  1.00 14.24           N
ATOM    486  CA  LYS B 143     -12.841  -2.849  75.784  1.00 12.99           C
ATOM    487  C   LYS B 143     -14.164  -3.182  75.089  1.00 12.96           C
ATOM    488  O   LYS B 143     -15.004  -3.872  75.667  1.00 12.23           O
ATOM    489  CB  LYS B 143     -12.985  -1.598  76.650  1.00 12.11           C
ATOM    490  CG  LYS B 143     -11.849  -1.458  77.663  1.00 12.71           C
ATOM    491  CD  LYS B 143     -12.054  -0.257  78.568  1.00 14.43           C
ATOM    492  CE  LYS B 143     -10.872  -0.062  79.530  1.00 15.85           C
ATOM    493  NZ  LYS B 143     -11.049   1.220  80.284  1.00 17.70           N
ATOM    494  N   HIS B 144     -14.346  -2.703  73.854  1.00 12.47           N
ATOM    495  CA  HIS B 144     -15.573  -2.986  73.110  1.00 12.35           C
ATOM    496  C   HIS B 144     -15.648  -4.437  72.636  1.00 12.47           C
ATOM    497  O   HIS B 144     -16.615  -4.812  71.968  1.00 13.55           O
ATOM    498  CB  HIS B 144     -15.723  -2.049  71.901  1.00 11.41           C
ATOM    499  CG  HIS B 144     -15.793  -0.598  72.270  1.00 12.57           C
ATOM    500  ND1 HIS B 144     -16.962   0.015  72.680  1.00 14.20           N
ATOM    501  CD2 HIS B 144     -14.832   0.352  72.322  1.00  8.18           C
ATOM    502  CE1 HIS B 144     -16.715   1.283  72.969  1.00 10.57           C
ATOM    503  NE2 HIS B 144     -15.431   1.511  72.761  1.00 14.02           N
ATOM    504  N   SER B 145     -14.643  -5.254  72.973  1.00 13.38           N
ATOM    505  CA  SER B 145     -14.662  -6.679  72.585  1.00 12.93           C
ATOM    506  C   SER B 145     -15.664  -7.396  73.499  1.00 13.15           C
ATOM    507  O   SER B 145     -16.125  -8.497  73.199  1.00 13.39           O
ATOM    508  CB  SER B 145     -13.272  -7.325  72.729  1.00 12.91           C
ATOM    509  OG  SER B 145     -12.806  -7.298  74.071  1.00 14.56           O
ATOM    510  N   ASN B 146     -15.994  -6.754  74.617  1.00 12.14           N
ATOM    511  CA  ASN B 146     -16.931  -7.326  75.559  1.00 14.51           C
ATOM    512  C   ASN B 146     -18.303  -7.398  74.899  1.00 14.02           C
ATOM    513  O   ASN B 146     -18.875  -6.378  74.556  1.00 14.49           O
ATOM    514  CB  ASN B 146     -16.998  -6.455  76.818  1.00 16.17           C
ATOM    515  CG  ASN B 146     -17.865  -7.067  77.923  1.00 20.89           C
ATOM    516  OD1 ASN B 146     -18.518  -8.094  77.738  1.00 18.57           O
ATOM    517  ND2 ASN B 146     -17.873  -6.422  79.085  1.00 25.95           N
ATOM    518  N   GLY B 147     -18.821  -8.609  74.707  1.00 15.05           N
ATOM    519  CA  GLY B 147     -20.139  -8.767  74.105  1.00 15.25           C
ATOM    520  C   GLY B 147     -20.172  -9.298  72.679  1.00 14.77           C
ATOM    521  O   GLY B 147     -21.254  -9.532  72.129  1.00 14.37           O
ATOM    522  N   THR B 148     -18.991  -9.510  72.095  1.00 14.61           N
ATOM    523  CA  THR B 148     -18.874  -9.985  70.710  1.00 14.54           C
ATOM    524  C   THR B 148     -19.364 -11.395  70.427  1.00 14.65           C
ATOM    525  O   THR B 148     -19.184 -11.902  69.318  1.00 14.33           O
ATOM    526  CB  THR B 148     -17.427  -9.824  70.162  1.00 14.06           C
ATOM    527  OG1 THR B 148     -16.476 -10.286  71.121  1.00 13.81           O
ATOM    528  CG2 THR B 148     -17.146  -8.348  69.870  1.00 16.53           C
ATOM    529  N   ILE B 149     -19.981 -12.036  71.422  1.00 14.41           N
ATOM    530  CA  ILE B 149     -20.567 -13.348  71.180  1.00 15.31           C
ATOM    531  C   ILE B 149     -21.820 -13.105  70.291  1.00 14.52           C
ATOM    532  O   ILE B 149     -22.224 -13.967  69.524  1.00 14.92           O
ATOM    533  CB  ILE B 149     -20.992 -14.057  72.496  1.00 15.01           C
ATOM    534  CG1 ILE B 149     -21.391 -15.508  72.180  1.00 15.30           C
ATOM    535  CG2 ILE B 149     -22.144 -13.286  73.176  1.00 13.72           C
ATOM    536  CD1 ILE B 149     -21.826 -16.323  73.384  1.00 14.93           C
ATOM    537  N   HIS B 150     -22.412 -11.916  70.389  1.00 15.07           N
ATOM    538  CA  HIS B 150     -23.601 -11.581  69.591  1.00 16.59           C
ATOM    539  C   HIS B 150     -23.325 -11.530  68.098  1.00 15.93           C
ATOM    540  O   HIS B 150     -22.335 -10.952  67.660  1.00 14.93           O
ATOM    541  CB  HIS B 150     -24.176 -10.246  70.031  1.00 20.92           C
ATOM    542  CG  HIS B 150     -24.753 -10.289  71.403  1.00 27.10           C
ATOM    543  ND1 HIS B 150     -25.788 -11.137  71.742  1.00 29.72           N
ATOM    544  CD2 HIS B 150     -24.385  -9.662  72.544  1.00 28.66           C
ATOM    545  CE1 HIS B 150     -26.029 -11.031  73.035  1.00 31.18           C
ATOM    546  NE2 HIS B 150     -25.192 -10.143  73.546  1.00 32.12           N
ATOM    547  N   ASP B 151     -24.242 -12.097  67.324  1.00 14.23           N
ATOM    548  CA  ASP B 151     -24.092 -12.194  65.878  1.00 14.39           C
ATOM    549  C   ASP B 151     -24.419 -11.002  64.995  1.00 13.85           C
ATOM    550  O   ASP B 151     -23.802 -10.821  63.958  1.00 12.78           O
ATOM    551  CB  ASP B 151     -24.934 -13.352  65.367  1.00 13.84           C
ATOM    552  CG  ASP B 151     -24.620 -14.645  66.053  1.00 15.03           C
ATOM    553  OD1 ASP B 151     -23.431 -14.944  66.291  1.00 15.38           O
ATOM    554  OD2 ASP B 151     -25.574 -15.383  66.338  1.00 18.29           O
ATOM    555  N   ARG B 152     -25.406 -10.205  65.389  1.00 14.46           N
ATOM    556  CA  ARG B 152     -25.841  -9.104  64.548  1.00 13.90           C
ATOM    557  C   ARG B 152     -25.868  -7.776  65.271  1.00 14.71           C
ATOM    558  O   ARG B 152     -26.588  -7.612  66.255  1.00 17.94           O
ATOM    559  CB  ARG B 152     -27.237  -9.430  63.997  1.00 13.91           C
ATOM    560  CG  ARG B 152     -27.353 -10.792  63.278  1.00 13.27           C
ATOM    561  CD  ARG B 152     -28.817 -11.120  62.907  1.00 15.31           C
ATOM    562  NE  ARG B 152     -29.669 -11.206  64.098  1.00 15.91           N
ATOM    563  CZ  ARG B 152     -29.640 -12.207  64.974  1.00 16.40           C
ATOM    564  NH1 ARG B 152     -30.445 -12.193  66.025  1.00 18.26           N
ATOM    565  NH2 ARG B 152     -28.807 -13.225  64.807  1.00 17.16           N
ATOM    566  N   SER B 153     -25.065  -6.838  64.799  1.00 13.90           N
ATOM    567  CA  SER B 153     -25.003  -5.501  65.380  1.00 12.67           C
ATOM    568  C   SER B 153     -24.716  -4.561  64.241  1.00 12.25           C
ATOM    569  O   SER B 153     -24.360  -4.999  63.129  1.00 12.10           O
ATOM    570  CB  SER B 153     -23.881  -5.373  66.424  1.00 12.74           C
ATOM    571  OG  SER B 153     -22.613  -5.147  65.818  1.00 12.96           O
ATOM    572  N   GLN B 154     -24.875  -3.272  64.524  1.00 11.89           N
ATOM    573  CA  GLN B 154     -24.631  -2.215  63.557  1.00 12.36           C
ATOM    574  C   GLN B 154     -23.135  -1.983  63.368  1.00 12.24           C
ATOM    575  O   GLN B 154     -22.734  -1.172  62.530  1.00 13.36           O
ATOM    576  CB  GLN B 154     -25.266  -0.907  64.044  1.00 13.09           C
ATOM    577  CG  GLN B 154     -26.785  -0.884  64.027  1.00 13.55           C
ATOM    578  CD  GLN B 154     -27.372  -1.196  65.393  1.00 15.61           C
ATOM    579  OE1 GLN B 154     -26.795  -1.969  66.157  1.00 15.28           O
ATOM    580  NE2 GLN B 154     -28.524  -0.596  65.708  1.00 14.39           N
ATOM    581  N   TYR B 155     -22.312  -2.689  64.137  1.00 12.01           N
ATOM    582  CA  TYR B 155     -20.862  -2.491  64.076  1.00 12.13           C
ATOM    583  C   TYR B 155     -20.105  -3.528  63.282  1.00 11.64           C
ATOM    584  O   TYR B 155     -18.882  -3.484  63.201  1.00 11.92           O
ATOM    585  CB  TYR B 155     -20.319  -2.389  65.499  1.00 11.39           C
ATOM    586  CG  TYR B 155     -21.295  -1.641  66.377  1.00 13.49           C
ATOM    587  CD1 TYR B 155     -21.942  -2.267  67.448  1.00 13.92           C
ATOM    588  CD2 TYR B 155     -21.660  -0.327  66.071  1.00 13.68           C
ATOM    589  CE1 TYR B 155     -22.932  -1.600  68.181  1.00 13.59           C
ATOM    590  CE2 TYR B 155     -22.646   0.344  66.794  1.00 13.16           C
ATOM    591  CZ  TYR B 155     -23.279  -0.298  67.846  1.00 15.03           C
ATOM    592  OH  TYR B 155     -24.255   0.383  68.543  1.00 16.71           O
ATOM    593  N   ARG B 156     -20.848  -4.433  62.659  1.00 11.46           N
ATOM    594  CA  ARG B 156     -20.249  -5.478  61.862  1.00 11.08           C
ATOM    595  C   ARG B 156     -20.096  -5.038  60.407  1.00 11.49           C
ATOM    596  O   ARG B 156     -20.809  -4.148  59.924  1.00 11.27           O
ATOM    597  CB  ARG B 156     -21.111  -6.736  61.950  1.00 11.12           C
ATOM    598  CG  ARG B 156     -21.227  -7.293  63.364  1.00 10.78           C
ATOM    599  CD  ARG B 156     -21.448  -8.802  63.326  1.00 10.46           C
ATOM    600  NE  ARG B 156     -20.190  -9.532  63.200  1.00 11.24           N
ATOM    601  CZ  ARG B 156     -20.080 -10.855  63.320  1.00 11.32           C
ATOM    602  NH1 ARG B 156     -18.886 -11.449  63.195  1.00  9.24           N
ATOM    603  NH2 ARG B 156     -21.169 -11.588  63.554  1.00 11.66           N
ATOM    604  N   ALA B 157     -19.154  -5.662  59.708  1.00 11.55           N
ATOM    605  CA  ALA B 157     -18.908  -5.354  58.291  1.00 12.21           C
ATOM    606  C   ALA B 157     -18.102  -6.492  57.652  1.00 12.38           C
ATOM    607  O   ALA B 157     -17.332  -7.179  58.343  1.00 12.23           O
ATOM    608  CB  ALA B 157     -18.130  -4.005  58.156  1.00 12.22           C
ATOM    609  N   LEU B 158     -18.291  -6.721  56.352  1.00 12.13           N
ATOM    610  CA  LEU B 158     -17.498  -7.748  55.678  1.00 11.02           C
ATOM    611  C   LEU B 158     -16.152  -7.093  55.368  1.00 10.62           C
ATOM    612  O   LEU B 158     -16.107  -6.032  54.749  1.00 10.90           O
ATOM    613  CB  LEU B 158     -18.157  -8.190  54.369  1.00 10.65           C
ATOM    614  CG  LEU B 158     -17.278  -9.059  53.461  1.00  9.94           C
ATOM    615  CD1 LEU B 158     -16.965 -10.376  54.176  1.00 10.20           C
ATOM    616  CD2 LEU B 158     -17.984  -9.310  52.143  1.00  8.63           C
ATOM    617  N   ILE B 159     -15.062  -7.687  55.837  1.00  9.70           N
ATOM    618  CA  ILE B 159     -13.746  -7.142  55.541  1.00  9.29           C
ATOM    619  C   ILE B 159     -12.918  -8.203  54.848  1.00 10.08           C
ATOM    620  O   ILE B 159     -13.224  -9.390  54.950  1.00 10.86           O
ATOM    621  CB  ILE B 159     -12.975  -6.729  56.807  1.00  9.19           C
ATOM    622  CG1 ILE B 159     -13.038  -7.839  57.851  1.00  9.60           C
ATOM    623  CG2 ILE B 159     -13.524  -5.417  57.360  1.00  9.29           C
ATOM    624  CD1 ILE B 159     -12.007  -7.664  58.979  1.00  9.76           C
ATOM    625  N   SER B 160     -11.888  -7.775  54.121  1.00  9.91           N
ATOM    626  CA  SER B 160     -10.985  -8.720  53.496  1.00 10.84           C
ATOM    627  C   SER B 160      -9.574  -8.202  53.773  1.00 11.04           C
ATOM    628  O   SER B 160      -9.372  -7.012  54.057  1.00 10.26           O
ATOM    629  CB  SER B 160     -11.261  -8.877  51.987  1.00 11.93           C
ATOM    630  OG  SER B 160     -10.701  -7.834  51.227  1.00 12.44           O
ATOM    631  N   TRP B 161      -8.602  -9.104  53.732  1.00 10.38           N
ATOM    632  CA  TRP B 161      -7.239  -8.724  54.013  1.00 10.08           C
ATOM    633  C   TRP B 161      -6.302  -9.743  53.369  1.00 10.20           C
ATOM    634  O   TRP B 161      -6.720 -10.840  52.993  1.00  9.37           O
ATOM    635  CB  TRP B 161      -7.030  -8.595  55.538  1.00 10.20           C
ATOM    636  CG  TRP B 161      -7.194  -9.879  56.336  1.00 10.94           C
ATOM    637  CD1 TRP B 161      -6.198 -10.727  56.723  1.00 12.11           C
ATOM    638  CD2 TRP B 161      -8.417 -10.443  56.858  1.00 11.64           C
ATOM    639  NE1 TRP B 161      -6.712 -11.779  57.452  1.00 11.62           N
ATOM    640  CE2 TRP B 161      -8.068 -11.629  57.549  1.00 11.78           C
ATOM    641  CE3 TRP B 161      -9.770 -10.060  56.808  1.00 11.60           C
ATOM    642  CZ2 TRP B 161      -9.014 -12.434  58.184  1.00 10.08           C
ATOM    643  CZ3 TRP B 161     -10.715 -10.862  57.438  1.00  8.63           C
ATOM    644  CH2 TRP B 161     -10.330 -12.036  58.118  1.00 11.92           C
ATOM    645  N   PRO B 162      -5.016  -9.391  53.235  1.00 11.10           N
ATOM    646  CA  PRO B 162      -4.049 -10.301  52.613  1.00 10.86           C
ATOM    647  C   PRO B 162      -3.967 -11.696  53.219  1.00 11.60           C
ATOM    648  O   PRO B 162      -4.013 -11.873  54.436  1.00 11.13           O
ATOM    649  CB  PRO B 162      -2.722  -9.539  52.693  1.00 11.64           C
ATOM    650  CG  PRO B 162      -3.129  -8.090  52.853  1.00 12.18           C
ATOM    651  CD  PRO B 162      -4.384  -8.138  53.680  1.00 11.83           C
ATOM    652  N   LEU B 163      -3.835 -12.676  52.326  1.00 12.18           N
ATOM    653  CA  LEU B 163      -3.750 -14.077  52.684  1.00 11.93           C
ATOM    654  C   LEU B 163      -2.757 -14.355  53.812  1.00 11.63           C
ATOM    655  O   LEU B 163      -1.589 -13.995  53.727  1.00 11.03           O
ATOM    656  CB  LEU B 163      -3.350 -14.894  51.458  1.00 12.13           C
ATOM    657  CG  LEU B 163      -3.617 -16.388  51.556  1.00 14.41           C
ATOM    658  CD1 LEU B 163      -5.114 -16.615  51.369  1.00 15.69           C
ATOM    659  CD2 LEU B 163      -2.791 -17.145  50.528  1.00 14.35           C
ATOM    660  N   SER B 164      -3.256 -15.022  54.847  1.00 12.04           N
ATOM    661  CA  SER B 164      -2.491 -15.439  56.016  1.00 12.72           C
ATOM    662  C   SER B 164      -2.006 -14.336  56.964  1.00 12.86           C
ATOM    663  O   SER B 164      -1.311 -14.605  57.939  1.00 13.45           O
ATOM    664  CB  SER B 164      -1.347 -16.349  55.582  1.00 12.00           C
ATOM    665  OG  SER B 164      -1.875 -17.587  55.121  1.00 11.62           O
ATOM    666  N   SER B 165      -2.355 -13.090  56.655  1.00 13.34           N
ATOM    667  CA  SER B 165      -2.051 -11.979  57.551  1.00 13.15           C
ATOM    668  C   SER B 165      -3.274 -11.967  58.484  1.00 13.36           C
ATOM    669  O   SER B 165      -4.283 -12.601  58.176  1.00 13.40           O
ATOM    670  CB  SER B 165      -2.026 -10.649  56.789  1.00 13.84           C
ATOM    671  OG  SER B 165      -0.705 -10.289  56.460  1.00 16.77           O
ATOM    672  N   PRO B 166      -3.179 -11.324  59.666  1.00 13.05           N
ATOM    673  CA  PRO B 166      -4.387 -11.322  60.498  1.00 12.13           C
ATOM    674  C   PRO B 166      -5.203 -10.100  60.082  1.00 10.89           C
ATOM    675  O   PRO B 166      -4.680  -9.183  59.430  1.00 11.55           O
ATOM    676  CB  PRO B 166      -3.858 -11.185  61.927  1.00 12.30           C
ATOM    677  CG  PRO B 166      -2.470 -10.597  61.788  1.00 12.34           C
ATOM    678  CD  PRO B 166      -2.039 -10.667  60.335  1.00 12.28           C
ATOM    679  N   PRO B 167      -6.495 -10.077  60.432  1.00 11.50           N
ATOM    680  CA  PRO B 167      -7.374  -8.951  60.094  1.00 10.19           C
ATOM    681  C   PRO B 167      -7.112  -7.808  61.068  1.00 12.37           C
ATOM    682  O   PRO B 167      -7.658  -7.786  62.173  1.00 13.51           O
ATOM    683  CB  PRO B 167      -8.775  -9.524  60.256  1.00 11.08           C
ATOM    684  CG  PRO B 167      -8.609 -10.578  61.330  1.00 11.15           C
ATOM    685  CD  PRO B 167      -7.212 -11.146  61.149  1.00 11.50           C
ATOM    686  N   THR B 168      -6.259  -6.867  60.672  1.00 12.49           N
ATOM    687  CA  THR B 168      -5.933  -5.746  61.547  1.00 13.00           C
ATOM    688  C   THR B 168      -6.716  -4.490  61.152  1.00 12.82           C
ATOM    689  O   THR B 168      -7.307  -4.408  60.072  1.00 12.40           O
ATOM    690  CB  THR B 168      -4.435  -5.414  61.500  1.00 14.16           C
ATOM    691  OG1 THR B 168      -4.152  -4.763  60.262  1.00 15.09           O
ATOM    692  CG2 THR B 168      -3.577  -6.690  61.609  1.00 14.52           C
ATOM    693  N   VAL B 169      -6.732  -3.521  62.050  1.00 11.71           N
ATOM    694  CA  VAL B 169      -7.410  -2.265  61.801  1.00 11.83           C
ATOM    695  C   VAL B 169      -6.809  -1.589  60.563  1.00 12.47           C
ATOM    696  O   VAL B 169      -7.510  -0.957  59.763  1.00 12.32           O
ATOM    697  CB  VAL B 169      -7.235  -1.319  63.036  1.00 12.00           C
ATOM    698  CG1 VAL B 169      -7.831   0.075  62.743  1.00 11.84           C
ATOM    699  CG2 VAL B 169      -7.890  -1.961  64.279  1.00 10.92           C
ATOM    700  N   TYR B 169A     -5.495  -1.749  60.416  1.00 12.99           N
ATOM    701  CA  TYR B 169A     -4.731  -1.107  59.350  1.00 14.70           C
ATOM    702  C   TYR B 169A     -4.627  -1.812  57.989  1.00 16.20           C
ATOM    703  O   TYR B 169A     -4.223  -1.186  57.019  1.00 18.50           O
ATOM    704  CB  TYR B 169A     -3.315  -0.779  59.889  1.00 13.47           C
ATOM    705  CG  TYR B 169A     -3.333  -0.305  61.336  1.00 13.90           C
ATOM    706  CD1 TYR B 169A     -4.110   0.794  61.712  1.00 13.24           C
ATOM    707  CD2 TYR B 169A     -2.618  -0.976  62.339  1.00 14.05           C
ATOM    708  CE1 TYR B 169A     -4.186   1.214  63.035  1.00 11.85           C
ATOM    709  CE2 TYR B 169A     -2.690  -0.560  63.669  1.00 12.88           C
ATOM    710  CZ  TYR B 169A     -3.484   0.539  64.002  1.00 13.29           C
ATOM    711  OH  TYR B 169A     -3.599   0.963  65.302  1.00 14.16           O
ATOM    712  N   ASN B 170      -4.986  -3.089  57.897  1.00 16.95           N
ATOM    713  CA  ASN B 170      -4.887  -3.806  56.614  1.00 18.15           C
ATOM    714  C   ASN B 170      -6.228  -4.389  56.163  1.00 17.57           C
ATOM    715  O   ASN B 170      -6.308  -5.057  55.129  1.00 19.93           O
ATOM    716  CB  ASN B 170      -3.833  -4.949  56.709  1.00 19.84           C
ATOM    717  CG  ASN B 170      -4.322  -6.170  57.551  1.00 22.02           C
ATOM    718  OD1 ASN B 170      -3.770  -7.283  57.456  1.00 21.11           O
ATOM    719  ND2 ASN B 170      -5.350  -5.953  58.366  1.00 21.31           N
ATOM    720  N   SER B 171      -7.281  -4.153  56.931  1.00 15.30           N
ATOM    721  CA  SER B 171      -8.566  -4.720  56.573  1.00 14.78           C
ATOM    722  C   SER B 171      -9.344  -3.771  55.685  1.00 14.35           C
ATOM    723  O   SER B 171      -9.515  -2.600  56.007  1.00 15.02           O
ATOM    724  CB  SER B 171      -9.344  -5.066  57.837  1.00 14.49           C
ATOM    725  OG  SER B 171      -8.682  -6.118  58.526  1.00 15.53           O
ATOM    726  N   ARG B 172      -9.796  -4.288  54.548  1.00 13.63           N
ATOM    727  CA  ARG B 172     -10.548  -3.493  53.580  1.00 13.43           C
ATOM    728  C   ARG B 172     -12.013  -3.833  53.739  1.00 12.98           C
ATOM    729  O   ARG B 172     -12.384  -5.009  53.663  1.00 12.58           O
ATOM    730  CB  ARG B 172     -10.057  -3.833  52.168  1.00 14.96           C
ATOM    731  CG  ARG B 172     -10.726  -3.112  51.004  1.00 16.75           C
ATOM    732  CD  ARG B 172     -10.771  -4.071  49.802  1.00 20.82           C
ATOM    733  NE  ARG B 172      -9.510  -4.069  49.079  1.00 24.11           N
ATOM    734  CZ  ARG B 172      -9.073  -5.014  48.250  1.00 22.87           C
ATOM    735  NH1 ARG B 172      -7.895  -4.851  47.674  1.00 25.07           N
ATOM    736  NH2 ARG B 172      -9.781  -6.103  47.988  1.00 22.06           N
ATOM    737  N   VAL B 173     -12.845  -2.816  53.982  1.00 12.68           N
ATOM    738  CA  VAL B 173     -14.276  -3.070  54.156  1.00 12.00           C
ATOM    739  C   VAL B 173     -14.927  -3.238  52.777  1.00 12.67           C
ATOM    740  O   VAL B 173     -14.774  -2.386  51.901  1.00 12.12           O
ATOM    741  CB  VAL B 173     -14.981  -1.919  54.950  1.00 12.07           C
ATOM    742  CG1 VAL B 173     -16.479  -2.176  55.051  1.00 10.82           C
ATOM    743  CG2 VAL B 173     -14.388  -1.811  56.352  1.00 10.78           C
ATOM    744  N   GLU B 174     -15.620  -4.361  52.589  1.00 11.29           N
ATOM    745  CA  GLU B 174     -16.295  -4.646  51.337  1.00 11.67           C
ATOM    746  C   GLU B 174     -17.751  -4.122  51.369  1.00 12.74           C
ATOM    747  O   GLU B 174     -18.296  -3.701  50.337  1.00 13.78           O
ATOM    748  CB  GLU B 174     -16.248  -6.149  51.056  1.00 11.47           C
ATOM    749  CG  GLU B 174     -14.822  -6.754  51.073  1.00 16.19           C
ATOM    750  CD  GLU B 174     -13.881  -6.256  49.944  1.00 19.14           C
ATOM    751  OE1 GLU B 174     -12.647  -6.414  50.067  1.00 18.31           O
ATOM    752  OE2 GLU B 174     -14.364  -5.711  48.935  1.00 21.12           O
ATOM    753  N   CYS B 175     -18.370  -4.154  52.550  1.00 10.77           N
ATOM    754  CA  CYS B 175     -19.730  -3.647  52.758  1.00 12.30           C
ATOM    755  C   CYS B 175     -20.089  -3.793  54.231  1.00 11.07           C
ATOM    756  O   CYS B 175     -19.378  -4.452  54.985  1.00 11.78           O
ATOM    757  CB  CYS B 175     -20.792  -4.335  51.848  1.00 12.03           C
ATOM    758  SG  CYS B 175     -20.787  -6.150  51.709  1.00 14.85           S
ATOM    759  N   ILE B 176     -21.180  -3.148  54.625  1.00 11.65           N
ATOM    760  CA  ILE B 176     -21.650  -3.125  56.005  1.00 11.52           C
ATOM    761  C   ILE B 176     -22.772  -4.128  56.253  1.00 11.82           C
ATOM    762  O   ILE B 176     -23.733  -4.207  55.478  1.00 10.84           O
ATOM    763  CB  ILE B 176     -22.141  -1.694  56.379  1.00 11.61           C
ATOM    764  CG1 ILE B 176     -21.045  -0.661  56.065  1.00 11.67           C
ATOM    765  CG2 ILE B 176     -22.514  -1.626  57.866  1.00 12.50           C
ATOM    766  CD1 ILE B 176     -19.707  -0.927  56.760  1.00 11.69           C
ATOM    767  N   GLY B 177     -22.650  -4.905  57.331  1.00 12.53           N
ATOM    768  CA  GLY B 177     -23.677  -5.892  57.624  1.00 12.50           C
ATOM    769  C   GLY B 177     -23.227  -7.066  58.465  1.00 11.93           C
ATOM    770  O   GLY B 177     -22.050  -7.167  58.820  1.00 11.63           O
ATOM    771  N   TRP B 178     -24.158  -7.969  58.761  1.00 11.34           N
ATOM    772  CA  TRP B 178     -23.856  -9.106  59.622  1.00 10.11           C
ATOM    773  C   TRP B 178     -24.032 -10.482  59.004  1.00 10.29           C
ATOM    774  O   TRP B 178     -24.085 -11.481  59.710  1.00 10.44           O
ATOM    775  CB  TRP B 178     -24.678  -9.017  60.909  1.00 10.46           C
ATOM    776  CG  TRP B 178     -26.080  -8.481  60.733  1.00 11.88           C
ATOM    777  CD1 TRP B 178     -26.560  -7.261  61.160  1.00 11.78           C
ATOM    778  CD2 TRP B 178     -27.204  -9.177  60.170  1.00 11.38           C
ATOM    779  NE1 TRP B 178     -27.909  -7.165  60.904  1.00 11.76           N
ATOM    780  CE2 TRP B 178     -28.332  -8.322  60.297  1.00 11.79           C
ATOM    781  CE3 TRP B 178     -27.372 -10.439  59.574  1.00 11.42           C
ATOM    782  CZ2 TRP B 178     -29.612  -8.692  59.847  1.00 11.63           C
ATOM    783  CZ3 TRP B 178     -28.643 -10.811  59.128  1.00 11.37           C
ATOM    784  CH2 TRP B 178     -29.749  -9.934  59.268  1.00 10.73           C
ATOM    785  N   SER B 179     -24.135 -10.520  57.677  1.00 10.46           N
ATOM    786  CA  SER B 179     -24.242 -11.774  56.927  1.00  9.95           C
ATOM    787  C   SER B 179     -23.755 -11.419  55.535  1.00 10.20           C
ATOM    788  O   SER B 179     -24.137 -10.382  54.988  1.00 10.56           O
ATOM    789  CB  SER B 179     -25.674 -12.303  56.866  1.00  9.48           C
ATOM    790  OG  SER B 179     -25.687 -13.523  56.150  1.00 10.36           O
ATOM    791  N   SER B 180     -22.923 -12.278  54.959  1.00  9.55           N
ATOM    792  CA  SER B 180     -22.355 -11.955  53.667  1.00 10.12           C
ATOM    793  C   SER B 180     -21.968 -13.121  52.782  1.00 10.22           C
ATOM    794  O   SER B 180     -21.989 -14.291  53.179  1.00  9.89           O
ATOM    795  CB  SER B 180     -21.079 -11.120  53.891  1.00  9.84           C
ATOM    796  OG  SER B 180     -19.948 -11.981  54.087  1.00 10.14           O
ATOM    797  N   THR B 181     -21.600 -12.740  51.564  1.00 10.77           N
ATOM    798  CA  THR B 181     -21.032 -13.628  50.568  1.00 11.77           C
ATOM    799  C   THR B 181     -20.258 -12.718  49.597  1.00 11.19           C
ATOM    800  O   THR B 181     -20.461 -11.496  49.575  1.00 11.66           O
ATOM    801  CB  THR B 181     -22.081 -14.478  49.821  1.00 12.05           C
ATOM    802  OG1 THR B 181     -21.387 -15.433  49.011  1.00 13.65           O
ATOM    803  CG2 THR B 181     -22.975 -13.630  48.942  1.00 10.83           C
ATOM    804  N   SER B 182     -19.365 -13.303  48.809  1.00 10.81           N
ATOM    805  CA  SER B 182     -18.575 -12.514  47.874  1.00 10.44           C
ATOM    806  C   SER B 182     -17.940 -13.458  46.861  1.00 10.94           C
ATOM    807  O   SER B 182     -17.626 -14.598  47.184  1.00 11.49           O
ATOM    808  CB  SER B 182     -17.484 -11.755  48.654  1.00 11.68           C
ATOM    809  OG  SER B 182     -16.717 -10.880  47.830  1.00 12.96           O
ATOM    810  N   CYS B 183     -17.790 -13.000  45.620  1.00 11.42           N
ATOM    811  CA  CYS B 183     -17.124 -13.813  44.602  1.00 10.93           C
ATOM    812  C   CYS B 183     -16.728 -12.965  43.409  1.00 11.08           C
ATOM    813  O   CYS B 183     -17.378 -11.972  43.108  1.00 11.96           O
ATOM    814  CB  CYS B 183     -18.000 -14.984  44.142  1.00 11.11           C
ATOM    815  SG  CYS B 183     -19.729 -14.598  43.715  1.00 12.78           S
ATOM    816  N   HIS B 184     -15.647 -13.360  42.747  1.00 10.61           N
ATOM    817  CA  HIS B 184     -15.151 -12.657  41.565  1.00 11.22           C
ATOM    818  C   HIS B 184     -15.656 -13.396  40.329  1.00 11.61           C
ATOM    819  O   HIS B 184     -15.632 -14.629  40.291  1.00 11.67           O
ATOM    820  CB  HIS B 184     -13.628 -12.652  41.564  1.00 10.62           C
ATOM    821  CG  HIS B 184     -13.026 -11.561  40.735  1.00 11.79           C
ATOM    822  ND1 HIS B 184     -13.028 -11.586  39.358  1.00 11.63           N
ATOM    823  CD2 HIS B 184     -12.352 -10.441  41.092  1.00 10.76           C
ATOM    824  CE1 HIS B 184     -12.378 -10.532  38.899  1.00 11.11           C
ATOM    825  NE2 HIS B 184     -11.957  -9.822  39.930  1.00 11.33           N
ATOM    826  N   ASP B 185     -16.122 -12.655  39.324  1.00 11.90           N
ATOM    827  CA  ASP B 185     -16.641 -13.297  38.118  1.00 11.31           C
ATOM    828  C   ASP B 185     -15.626 -13.341  36.994  1.00 11.82           C
ATOM    829  O   ASP B 185     -15.944 -13.779  35.894  1.00 13.26           O
ATOM    830  CB  ASP B 185     -17.945 -12.620  37.637  1.00 10.52           C
ATOM    831  CG  ASP B 185     -17.755 -11.159  37.227  1.00 12.93           C
ATOM    832  OD1 ASP B 185     -16.610 -10.732  36.948  1.00 12.15           O
ATOM    833  OD2 ASP B 185     -18.774 -10.429  37.186  1.00 12.20           O
ATOM    834  N   GLY B 186     -14.399 -12.910  37.272  1.00 12.41           N
ATOM    835  CA  GLY B 186     -13.374 -12.927  36.242  1.00 11.93           C
ATOM    836  C   GLY B 186     -13.058 -11.517  35.810  1.00 12.90           C
ATOM    837  O   GLY B 186     -11.922 -11.205  35.455  1.00 13.00           O
ATOM    838  N   LYS B 187     -14.070 -10.655  35.829  1.00 12.46           N
ATOM    839  CA  LYS B 187     -13.880  -9.259  35.461  1.00 12.31           C
ATOM    840  C   LYS B 187     -13.740  -8.448  36.742  1.00 13.12           C
ATOM    841  O   LYS B 187     -12.774  -7.701  36.917  1.00 13.48           O
ATOM    842  CB  LYS B 187     -15.078  -8.759  34.662  1.00 12.95           C
ATOM    843  CG  LYS B 187     -15.170  -9.394  33.297  1.00 13.79           C
ATOM    844  CD  LYS B 187     -16.224  -8.676  32.473  1.00 15.07           C
ATOM    845  CE  LYS B 187     -16.454  -9.360  31.143  1.00 16.40           C
ATOM    846  NZ  LYS B 187     -17.297  -8.525  30.238  1.00 17.35           N
ATOM    847  N   THR B 188     -14.711  -8.597  37.641  1.00 12.17           N
ATOM    848  CA  THR B 188     -14.670  -7.893  38.914  1.00 11.95           C
ATOM    849  C   THR B 188     -15.417  -8.637  40.016  1.00 11.59           C
ATOM    850  O   THR B 188     -15.987  -9.703  39.782  1.00 12.17           O
ATOM    851  CB  THR B 188     -15.178  -6.430  38.788  1.00 13.68           C
ATOM    852  OG1 THR B 188     -14.819  -5.714  39.973  1.00 14.54           O
ATOM    853  CG2 THR B 188     -16.665  -6.369  38.594  1.00 13.18           C
ATOM    854  N   ARG B 189     -15.402  -8.083  41.221  1.00 10.26           N
ATOM    855  CA  ARG B 189     -16.003  -8.758  42.348  1.00 10.80           C
ATOM    856  C   ARG B 189     -17.385  -8.290  42.770  1.00 11.07           C
ATOM    857  O   ARG B 189     -17.699  -7.096  42.722  1.00 11.83           O
ATOM    858  CB  ARG B 189     -15.047  -8.672  43.549  1.00 10.75           C
ATOM    859  CG  ARG B 189     -15.554  -9.338  44.827  1.00  9.92           C
ATOM    860  CD  ARG B 189     -14.438  -9.531  45.834  1.00 10.39           C
ATOM    861  NE  ARG B 189     -13.548 -10.614  45.418  1.00 11.40           N
ATOM    862  CZ  ARG B 189     -13.732 -11.906  45.711  1.00 12.21           C
ATOM    863  NH1 ARG B 189     -12.861 -12.811  45.277  1.00 12.04           N
ATOM    864  NH2 ARG B 189     -14.776 -12.301  46.444  1.00  9.85           N
ATOM    865  N   MET B 190     -18.212  -9.256  43.160  1.00 11.02           N
ATOM    866  CA  MET B 190     -19.536  -8.980  43.685  1.00 10.83           C
ATOM    867  C   MET B 190     -19.477  -9.314  45.179  1.00 11.80           C
ATOM    868  O   MET B 190     -18.992 -10.382  45.562  1.00 10.84           O
ATOM    869  CB  MET B 190     -20.597  -9.870  43.044  1.00 10.59           C
ATOM    870  CG  MET B 190     -21.958  -9.698  43.708  1.00 11.13           C
ATOM    871  SD  MET B 190     -23.299 -10.704  43.056  1.00 11.71           S
ATOM    872  CE  MET B 190     -22.773 -12.328  43.550  1.00  9.39           C
ATOM    873  N   SER B 191     -19.941  -8.395  46.022  1.00 12.63           N
ATOM    874  CA  SER B 191     -19.987  -8.650  47.464  1.00 12.40           C
ATOM    875  C   SER B 191     -21.403  -8.339  47.931  1.00 11.92           C
ATOM    876  O   SER B 191     -22.026  -7.400  47.445  1.00 13.67           O
ATOM    877  CB  SER B 191     -18.981  -7.771  48.217  1.00 12.72           C
ATOM    878  OG  SER B 191     -17.664  -8.231  48.020  1.00 11.08           O
ATOM    879  N   ILE B 192     -21.913  -9.118  48.876  1.00 11.70           N
ATOM    880  CA  ILE B 192     -23.271  -8.907  49.374  1.00 11.27           C
ATOM    881  C   ILE B 192     -23.254  -8.889  50.892  1.00 11.94           C
ATOM    882  O   ILE B 192     -22.682  -9.796  51.507  1.00 11.52           O
ATOM    883  CB  ILE B 192     -24.211 -10.051  48.898  1.00 10.01           C
ATOM    884  CG1 ILE B 192     -24.239 -10.080  47.370  1.00 11.11           C
ATOM    885  CG2 ILE B 192     -25.616  -9.869  49.477  1.00 11.32           C
ATOM    886  CD1 ILE B 192     -25.035 -11.222  46.784  1.00 10.25           C
ATOM    887  N   CYS B 193     -23.859  -7.861  51.491  1.00 11.63           N
ATOM    888  CA  CYS B 193     -23.936  -7.764  52.955  1.00 11.00           C
ATOM    889  C   CYS B 193     -25.377  -7.512  53.320  1.00 10.42           C
ATOM    890  O   CYS B 193     -26.040  -6.695  52.684  1.00  9.99           O
ATOM    891  CB  CYS B 193     -23.130  -6.581  53.518  1.00 11.83           C
ATOM    892  SG  CYS B 193     -21.329  -6.796  53.555  1.00 13.67           S
ATOM    893  N   ILE B 194     -25.841  -8.194  54.356  1.00  9.87           N
ATOM    894  CA  ILE B 194     -27.202  -8.015  54.825  1.00 10.47           C
ATOM    895  C   ILE B 194     -27.116  -7.300  56.174  1.00 10.60           C
ATOM    896  O   ILE B 194     -26.257  -7.609  56.998  1.00  9.37           O
ATOM    897  CB  ILE B 194     -27.920  -9.384  54.998  1.00 10.42           C
ATOM    898  CG1 ILE B 194     -28.059 -10.074  53.644  1.00 10.53           C
ATOM    899  CG2 ILE B 194     -29.302  -9.182  55.620  1.00 10.14           C
ATOM    900  CD1 ILE B 194     -28.346 -11.527  53.753  1.00 11.41           C
ATOM    901  N   SER B 195     -27.986  -6.318  56.382  1.00 11.58           N
ATOM    902  CA  SER B 195     -28.012  -5.599  57.648  1.00 11.30           C
ATOM    903  C   SER B 195     -29.449  -5.298  58.043  1.00 11.74           C
ATOM    904  O   SER B 195     -30.371  -5.554  57.283  1.00 12.20           O
ATOM    905  CB  SER B 195     -27.213  -4.294  57.546  1.00 12.34           C
ATOM    906  OG  SER B 195     -28.004  -3.247  57.009  1.00 13.62           O
ATOM    907  N   GLY B 196     -29.620  -4.775  59.250  1.00 12.32           N
ATOM    908  CA  GLY B 196     -30.930  -4.399  59.741  1.00 11.61           C
ATOM    909  C   GLY B 196     -31.394  -5.183  60.952  1.00 11.58           C
ATOM    910  O   GLY B 196     -30.713  -6.101  61.420  1.00 11.94           O
ATOM    911  N   PRO B 197     -32.570  -4.824  61.488  1.00 12.04           N
ATOM    912  CA  PRO B 197     -33.117  -5.528  62.651  1.00 11.66           C
ATOM    913  C   PRO B 197     -33.672  -6.857  62.123  1.00 13.32           C
ATOM    914  O   PRO B 197     -33.854  -7.023  60.907  1.00 13.82           O
ATOM    915  CB  PRO B 197     -34.222  -4.599  63.141  1.00 11.93           C
ATOM    916  CG  PRO B 197     -34.663  -3.875  61.905  1.00 12.51           C
ATOM    917  CD  PRO B 197     -33.466  -3.757  61.008  1.00 10.89           C
ATOM    918  N   ASN B 198     -33.952  -7.794  63.022  1.00 13.94           N
ATOM    919  CA  ASN B 198     -34.455  -9.114  62.618  1.00 15.78           C
ATOM    920  C   ASN B 198     -35.676  -9.124  61.697  1.00 15.56           C
ATOM    921  O   ASN B 198     -35.771  -9.963  60.796  1.00 15.84           O
ATOM    922  CB  ASN B 198     -34.766  -9.952  63.862  1.00 16.26           C
ATOM    923  CG  ASN B 198     -33.518 -10.257  64.701  1.00 17.70           C
ATOM    924  OD1 ASN B 198     -32.393  -9.979  64.297  1.00 17.27           O
ATOM    925  ND2 ASN B 198     -33.729 -10.838  65.877  1.00 19.15           N
ATOM    926  N   ASN B 199     -36.609  -8.202  61.917  1.00 15.07           N
ATOM    927  CA  ASN B 199     -37.823  -8.157  61.103  1.00 15.44           C
ATOM    928  C   ASN B 199     -37.792  -7.165  59.951  1.00 14.23           C
ATOM    929  O   ASN B 199     -38.821  -6.919  59.332  1.00 14.85           O
ATOM    930  CB  ASN B 199     -39.048  -7.834  61.983  1.00 15.48           C
ATOM    931  CG  ASN B 199     -38.990  -6.431  62.601  1.00 16.71           C
ATOM    932  OD1 ASN B 199     -38.060  -5.656  62.349  1.00 16.04           O
ATOM    933  ND2 ASN B 199     -39.994  -6.105  63.421  1.00 16.02           N
ATOM    934  N   ASN B 200     -36.634  -6.601  59.644  1.00 12.85           N
ATOM    935  CA  ASN B 200     -36.602  -5.607  58.582  1.00 12.51           C
ATOM    936  C   ASN B 200     -35.221  -5.539  57.933  1.00 12.72           C
ATOM    937  O   ASN B 200     -34.746  -4.461  57.590  1.00 12.62           O
ATOM    938  CB  ASN B 200     -36.968  -4.243  59.171  1.00 11.90           C
ATOM    939  CG  ASN B 200     -38.163  -3.591  58.476  1.00 13.56           C
ATOM    940  OD1 ASN B 200     -38.610  -4.046  57.425  1.00 13.97           O
ATOM    941  ND2 ASN B 200     -38.670  -2.513  59.059  1.00 12.60           N
ATOM    942  N   ALA B 201     -34.581  -6.688  57.762  1.00 11.44           N
ATOM    943  CA  ALA B 201     -33.249  -6.720  57.156  1.00 11.59           C
ATOM    944  C   ALA B 201     -33.298  -6.521  55.642  1.00 11.81           C
ATOM    945  O   ALA B 201     -34.352  -6.684  55.006  1.00 12.72           O
ATOM    946  CB  ALA B 201     -32.554  -8.036  57.489  1.00 12.32           C
ATOM    947  N   SER B 202     -32.158  -6.159  55.060  1.00 11.29           N
ATOM    948  CA  SER B 202     -32.084  -5.955  53.616  1.00 11.90           C
ATOM    949  C   SER B 202     -30.679  -6.293  53.152  1.00 11.62           C
ATOM    950  O   SER B 202     -29.710  -6.120  53.895  1.00 11.75           O
ATOM    951  CB  SER B 202     -32.413  -4.488  53.245  1.00 10.88           C
ATOM    952  OG  SER B 202     -31.525  -3.551  53.865  1.00 11.05           O
ATOM    953  N   ALA B 203     -30.582  -6.786  51.926  1.00 11.51           N
ATOM    954  CA  ALA B 203     -29.307  -7.134  51.338  1.00 11.05           C
ATOM    955  C   ALA B 203     -28.909  -6.036  50.336  1.00 11.64           C
ATOM    956  O   ALA B 203     -29.762  -5.502  49.617  1.00 12.51           O
ATOM    957  CB  ALA B 203     -29.414  -8.496  50.616  1.00 11.31           C
ATOM    958  N   VAL B 204     -27.630  -5.664  50.327  1.00 11.31           N
ATOM    959  CA  VAL B 204     -27.133  -4.691  49.345  1.00 11.27           C
ATOM    960  C   VAL B 204     -26.062  -5.428  48.562  1.00 10.82           C
ATOM    961  O   VAL B 204     -25.111  -5.957  49.141  1.00 10.77           O
ATOM    962  CB  VAL B 204     -26.516  -3.419  49.985  1.00 10.98           C
ATOM    963  CG1 VAL B 204     -26.009  -2.485  48.889  1.00 10.99           C
ATOM    964  CG2 VAL B 204     -27.564  -2.713  50.819  1.00 11.03           C
ATOM    965  N   ILE B 205     -26.252  -5.486  47.246  1.00 10.96           N
ATOM    966  CA  ILE B 205     -25.327  -6.178  46.362  1.00 11.86           C
ATOM    967  C   ILE B 205     -24.409  -5.161  45.712  1.00 11.75           C
ATOM    968  O   ILE B 205     -24.859  -4.262  45.014  1.00 12.47           O
ATOM    969  CB  ILE B 205     -26.094  -7.003  45.287  1.00 12.13           C
ATOM    970  CG1 ILE B 205     -26.943  -8.090  45.972  1.00 12.24           C
ATOM    971  CG2 ILE B 205     -25.113  -7.734  44.371  1.00 12.43           C
ATOM    972  CD1 ILE B 205     -28.367  -7.675  46.274  1.00 13.71           C
ATOM    973  N   TRP B 206     -23.117  -5.315  45.984  1.00 12.17           N
ATOM    974  CA  TRP B 206     -22.065  -4.439  45.482  1.00 11.62           C
ATOM    975  C   TRP B 206     -21.372  -5.145  44.337  1.00 11.75           C
ATOM    976  O   TRP B 206     -21.184  -6.355  44.378  1.00 11.14           O
ATOM    977  CB  TRP B 206     -21.028  -4.193  46.585  1.00 11.74           C
ATOM    978  CG  TRP B 206     -21.519  -3.378  47.747  1.00 11.66           C
ATOM    979  CD1 TRP B 206     -22.501  -3.702  48.638  1.00 11.42           C
ATOM    980  CD2 TRP B 206     -21.028  -2.094  48.134  1.00 11.64           C
ATOM    981  NE1 TRP B 206     -22.657  -2.691  49.564  1.00 11.04           N
ATOM    982  CE2 TRP B 206     -21.764  -1.691  49.274  1.00 12.38           C
ATOM    983  CE3 TRP B 206     -20.030  -1.239  47.622  1.00 12.49           C
ATOM    984  CZ2 TRP B 206     -21.536  -0.469  49.919  1.00 11.63           C
ATOM    985  CZ3 TRP B 206     -19.799  -0.029  48.253  1.00 11.54           C
ATOM    986  CH2 TRP B 206     -20.552   0.347  49.399  1.00 14.15           C
ATOM    987  N   TYR B 207     -20.998  -4.383  43.318  1.00 11.33           N
ATOM    988  CA  TYR B 207     -20.283  -4.928  42.165  1.00 11.35           C
ATOM    989  C   TYR B 207     -19.263  -3.855  41.746  1.00 11.18           C
ATOM    990  O   TYR B 207     -19.612  -2.669  41.583  1.00 11.85           O
ATOM    991  CB  TYR B 207     -21.257  -5.255  41.021  1.00 11.37           C
ATOM    992  CG  TYR B 207     -20.620  -5.983  39.838  1.00 11.26           C
ATOM    993  CD1 TYR B 207     -20.368  -5.316  38.625  1.00 11.69           C
ATOM    994  CD2 TYR B 207     -20.270  -7.330  39.932  1.00 10.91           C
ATOM    995  CE1 TYR B 207     -19.783  -5.978  37.541  1.00 11.60           C
ATOM    996  CE2 TYR B 207     -19.687  -8.002  38.860  1.00 12.27           C
ATOM    997  CZ  TYR B 207     -19.442  -7.322  37.663  1.00 12.44           C
ATOM    998  OH  TYR B 207     -18.827  -7.988  36.611  1.00 12.05           O
ATOM    999  N   ASN B 208     -18.006  -4.266  41.597  1.00 11.70           N
ATOM   1000  CA  ASN B 208     -16.943  -3.330  41.243  1.00 12.96           C
ATOM   1001  C   ASN B 208     -16.849  -2.252  42.329  1.00 13.02           C
ATOM   1002  O   ASN B 208     -16.619  -1.073  42.052  1.00 12.52           O
ATOM   1003  CB  ASN B 208     -17.221  -2.697  39.884  1.00 15.03           C
ATOM   1004  CG  ASN B 208     -15.971  -2.111  39.247  1.00 18.56           C
ATOM   1005  OD1 ASN B 208     -14.842  -2.452  39.618  1.00 20.69           O
ATOM   1006  ND2 ASN B 208     -16.165  -1.215  38.285  1.00 19.40           N
ATOM   1007  N   ARG B 209     -17.023  -2.701  43.573  1.00 14.71           N
ATOM   1008  CA  ARG B 209     -16.970  -1.887  44.782  1.00 14.26           C
ATOM   1009  C   ARG B 209     -17.963  -0.738  44.852  1.00 13.66           C
ATOM   1010  O   ARG B 209     -17.731   0.258  45.530  1.00 13.77           O
ATOM   1011  CB  ARG B 209     -15.552  -1.385  44.990  1.00 17.33           C
ATOM   1012  CG  ARG B 209     -14.513  -2.421  44.609  1.00 22.87           C
ATOM   1013  CD  ARG B 209     -13.148  -2.108  45.215  1.00 29.14           C
ATOM   1014  NE  ARG B 209     -12.738  -3.206  46.070  1.00 33.55           N
ATOM   1015  CZ  ARG B 209     -13.003  -3.276  47.368  1.00 34.73           C
ATOM   1016  NH1 ARG B 209     -12.590  -4.328  48.051  1.00 37.25           N
ATOM   1017  NH2 ARG B 209     -13.653  -2.293  47.982  1.00 34.77           N
ATOM   1018  N   ARG B 210     -19.081  -0.892  44.155  1.00 12.80           N
ATOM   1019  CA  ARG B 210     -20.153   0.099  44.163  1.00 12.41           C
ATOM   1020  C   ARG B 210     -21.468  -0.619  44.433  1.00 12.26           C
ATOM   1021  O   ARG B 210     -21.665  -1.747  43.979  1.00 11.97           O
ATOM   1022  CB  ARG B 210     -20.278   0.787  42.809  1.00 12.92           C
ATOM   1023  CG  ARG B 210     -19.029   1.484  42.332  1.00 14.07           C
ATOM   1024  CD  ARG B 210     -19.298   2.198  41.013  1.00 14.54           C
ATOM   1025  NE  ARG B 210     -18.254   3.187  40.747  1.00 16.89           N
ATOM   1026  CZ  ARG B 210     -17.141   2.923  40.075  1.00 18.31           C
ATOM   1027  NH1 ARG B 210     -16.232   3.873  39.875  1.00 16.76           N
ATOM   1028  NH2 ARG B 210     -16.953   1.702  39.588  1.00 19.66           N
ATOM   1029  N   PRO B 211     -22.386   0.020  45.186  1.00 13.37           N
ATOM   1030  CA  PRO B 211     -23.683  -0.628  45.465  1.00 12.81           C
ATOM   1031  C   PRO B 211     -24.506  -0.599  44.174  1.00 12.52           C
ATOM   1032  O   PRO B 211     -24.593   0.449  43.519  1.00 12.60           O
ATOM   1033  CB  PRO B 211     -24.301   0.242  46.564  1.00 12.40           C
ATOM   1034  CG  PRO B 211     -23.671   1.617  46.351  1.00 12.57           C
ATOM   1035  CD  PRO B 211     -22.273   1.350  45.821  1.00 12.59           C
ATOM   1036  N   VAL B 212     -25.110  -1.730  43.810  1.00 11.62           N
ATOM   1037  CA  VAL B 212     -25.890  -1.800  42.573  1.00 12.64           C
ATOM   1038  C   VAL B 212     -27.373  -2.185  42.753  1.00 13.18           C
ATOM   1039  O   VAL B 212     -28.258  -1.553  42.174  1.00 12.63           O
ATOM   1040  CB  VAL B 212     -25.214  -2.789  41.562  1.00 13.16           C
ATOM   1041  CG1 VAL B 212     -26.038  -2.906  40.287  1.00 13.85           C
ATOM   1042  CG2 VAL B 212     -23.817  -2.295  41.224  1.00 13.05           C
ATOM   1043  N   THR B 213     -27.625  -3.214  43.564  1.00 13.07           N
ATOM   1044  CA  THR B 213     -28.976  -3.724  43.820  1.00 12.58           C
ATOM   1045  C   THR B 213     -29.238  -3.918  45.320  1.00 11.70           C
ATOM   1046  O   THR B 213     -28.310  -4.167  46.093  1.00 11.27           O
ATOM   1047  CB  THR B 213     -29.166  -5.096  43.124  1.00 13.06           C
ATOM   1048  OG1 THR B 213     -28.846  -4.957  41.744  1.00 14.15           O
ATOM   1049  CG2 THR B 213     -30.591  -5.615  43.276  1.00 12.14           C
ATOM   1050  N   GLU B 214     -30.503  -3.790  45.717  1.00 11.89           N
ATOM   1051  CA  GLU B 214     -30.894  -3.998  47.110  1.00 12.70           C
ATOM   1052  C   GLU B 214     -32.103  -4.935  47.105  1.00 13.62           C
ATOM   1053  O   GLU B 214     -32.928  -4.890  46.190  1.00 12.21           O
ATOM   1054  CB  GLU B 214     -31.252  -2.670  47.808  1.00 12.13           C
ATOM   1055  CG  GLU B 214     -30.186  -1.591  47.700  1.00 13.25           C
ATOM   1056  CD  GLU B 214     -30.184  -0.901  46.330  1.00 14.83           C
ATOM   1057  OE1 GLU B 214     -29.101  -0.740  45.725  1.00 14.97           O
ATOM   1058  OE2 GLU B 214     -31.271  -0.527  45.847  1.00 17.11           O
ATOM   1059  N   ILE B 215     -32.173  -5.810  48.107  1.00 13.11           N
ATOM   1060  CA  ILE B 215     -33.285  -6.752  48.232  1.00 13.27           C
ATOM   1061  C   ILE B 215     -33.814  -6.678  49.654  1.00 13.25           C
ATOM   1062  O   ILE B 215     -33.063  -6.862  50.611  1.00 13.40           O
ATOM   1063  CB  ILE B 215     -32.850  -8.209  47.948  1.00 12.45           C
ATOM   1064  CG1 ILE B 215     -32.231  -8.314  46.547  1.00 12.77           C
ATOM   1065  CG2 ILE B 215     -34.055  -9.132  48.058  1.00 11.75           C
ATOM   1066  CD1 ILE B 215     -31.447  -9.573  46.324  1.00 13.76           C
ATOM   1067  N   ASN B 216     -35.102  -6.382  49.799  1.00 13.49           N
ATOM   1068  CA  ASN B 216     -35.693  -6.296  51.128  1.00 13.40           C
ATOM   1069  C   ASN B 216     -36.088  -7.675  51.643  1.00 14.13           C
ATOM   1070  O   ASN B 216     -36.363  -8.584  50.860  1.00 14.24           O
ATOM   1071  CB  ASN B 216     -36.934  -5.405  51.098  1.00 14.16           C
ATOM   1072  CG  ASN B 216     -37.330  -4.904  52.475  1.00 14.20           C
ATOM   1073  OD1 ASN B 216     -38.515  -4.856  52.812  1.00 16.02           O
ATOM   1074  ND2 ASN B 216     -36.347  -4.520  53.272  1.00 11.88           N
ATOM   1075  N   THR B 217     -36.108  -7.819  52.964  1.00 13.68           N
ATOM   1076  CA  THR B 217     -36.514  -9.068  53.614  1.00 13.87           C
ATOM   1077  C   THR B 217     -37.890  -9.475  53.048  1.00 13.17           C
ATOM   1078  O   THR B 217     -38.757  -8.617  52.842  1.00 13.20           O
ATOM   1079  CB  THR B 217     -36.603  -8.865  55.180  1.00 13.45           C
ATOM   1080  OG1 THR B 217     -37.075 -10.060  55.812  1.00 14.16           O
ATOM   1081  CG2 THR B 217     -37.525  -7.721  55.517  1.00 11.73           C
ATOM   1082  N   TRP B 218     -38.075 -10.767  52.763  1.00 13.79           N
ATOM   1083  CA  TRP B 218     -39.356 -11.240  52.239  1.00 13.54           C
ATOM   1084  C   TRP B 218     -40.142 -12.015  53.291  1.00 14.32           C
ATOM   1085  O   TRP B 218     -41.349 -12.192  53.159  1.00 14.11           O
ATOM   1086  CB  TRP B 218     -39.171 -12.110  50.988  1.00 11.84           C
ATOM   1087  CG  TRP B 218     -38.162 -13.226  51.112  1.00 12.48           C
ATOM   1088  CD1 TRP B 218     -38.391 -14.496  51.557  1.00 12.10           C
ATOM   1089  CD2 TRP B 218     -36.785 -13.189  50.693  1.00 11.83           C
ATOM   1090  NE1 TRP B 218     -37.246 -15.256  51.440  1.00 12.71           N
ATOM   1091  CE2 TRP B 218     -36.246 -14.479  50.912  1.00 12.74           C
ATOM   1092  CE3 TRP B 218     -35.958 -12.194  50.152  1.00 11.63           C
ATOM   1093  CZ2 TRP B 218     -34.902 -14.802  50.604  1.00 12.00           C
ATOM   1094  CZ3 TRP B 218     -34.619 -12.520  49.846  1.00 12.49           C
ATOM   1095  CH2 TRP B 218     -34.113 -13.813  50.075  1.00 10.84           C
ATOM   1096  N   ALA B 219     -39.456 -12.462  54.336  1.00 15.23           N
ATOM   1097  CA  ALA B 219     -40.115 -13.214  55.399  1.00 15.64           C
ATOM   1098  C   ALA B 219     -39.989 -12.519  56.764  1.00 16.56           C
ATOM   1099  O   ALA B 219     -40.482 -13.030  57.779  1.00 15.76           O
ATOM   1100  CB  ALA B 219     -39.559 -14.645  55.457  1.00 15.61           C
ATOM   1101  N   ARG B 220     -39.320 -11.365  56.774  1.00 16.98           N
ATOM   1102  CA  ARG B 220     -39.145 -10.548  57.982  1.00 17.41           C
ATOM   1103  C   ARG B 220     -38.652 -11.308  59.206  1.00 16.25           C
ATOM   1104  O   ARG B 220     -39.124 -11.096  60.330  1.00 16.20           O
ATOM   1105  CB  ARG B 220     -40.477  -9.838  58.271  1.00 20.71           C
ATOM   1106  CG  ARG B 220     -41.194  -9.439  56.965  1.00 25.19           C
ATOM   1107  CD  ARG B 220     -42.267  -8.421  57.164  1.00 30.86           C
ATOM   1108  NE  ARG B 220     -41.830  -7.397  58.103  1.00 39.60           N
ATOM   1109  CZ  ARG B 220     -41.671  -6.111  57.796  1.00 42.86           C
ATOM   1110  NH1 ARG B 220     -41.917  -5.684  56.553  1.00 44.77           N
ATOM   1111  NH2 ARG B 220     -41.271  -5.250  58.737  1.00 44.61           N
ATOM   1112  N   ASN B 221     -37.692 -12.194  58.980  1.00 14.41           N
ATOM   1113  CA  ASN B 221     -37.124 -13.014  60.049  1.00 14.54           C
ATOM   1114  C   ASN B 221     -35.667 -13.379  59.710  1.00 14.21           C
ATOM   1115  O   ASN B 221     -35.360 -14.468  59.195  1.00 13.85           O
ATOM   1116  CB  ASN B 221     -37.976 -14.284  60.229  1.00 14.82           C
ATOM   1117  CG  ASN B 221     -37.614 -15.080  61.481  1.00 15.60           C
ATOM   1118  OD1 ASN B 221     -38.256 -16.096  61.777  1.00 19.37           O
ATOM   1119  ND2 ASN B 221     -36.593 -14.644  62.206  1.00 12.01           N
ATOM   1120  N   ILE B 222     -34.783 -12.433  59.988  1.00 14.69           N
ATOM   1121  CA  ILE B 222     -33.353 -12.584  59.757  1.00 14.10           C
ATOM   1122  C   ILE B 222     -32.953 -13.062  58.361  1.00 14.44           C
ATOM   1123  O   ILE B 222     -32.560 -14.229  58.171  1.00 14.64           O
ATOM   1124  CB  ILE B 222     -32.704 -13.514  60.813  1.00 14.24           C
ATOM   1125  CG1 ILE B 222     -33.214 -13.140  62.208  1.00 14.89           C
ATOM   1126  CG2 ILE B 222     -31.166 -13.362  60.781  1.00 14.12           C
ATOM   1127  CD1 ILE B 222     -32.622 -13.964  63.349  1.00 13.71           C
ATOM   1128  N   LEU B 223     -33.087 -12.160  57.383  1.00 13.29           N
ATOM   1129  CA  LEU B 223     -32.651 -12.442  56.014  1.00 11.55           C
ATOM   1130  C   LEU B 223     -31.162 -12.799  56.210  1.00 11.42           C
ATOM   1131  O   LEU B 223     -30.433 -12.083  56.907  1.00 11.13           O
ATOM   1132  CB  LEU B 223     -32.799 -11.187  55.135  1.00 10.05           C
ATOM   1133  CG  LEU B 223     -32.233 -11.233  53.706  1.00 11.51           C
ATOM   1134  CD1 LEU B 223     -32.851 -12.383  52.913  1.00 10.74           C
ATOM   1135  CD2 LEU B 223     -32.503  -9.911  53.020  1.00  9.82           C
ATOM   1136  N   ARG B 224     -30.715 -13.911  55.629  1.00 11.68           N
ATOM   1137  CA  ARG B 224     -29.327 -14.352  55.818  1.00 12.08           C
ATOM   1138  C   ARG B 224     -28.768 -15.113  54.608  1.00 11.96           C
ATOM   1139  O   ARG B 224     -29.520 -15.663  53.798  1.00 11.77           O
ATOM   1140  CB  ARG B 224     -29.234 -15.216  57.084  1.00 12.35           C
ATOM   1141  CG  ARG B 224     -30.224 -16.377  57.148  1.00 12.28           C
ATOM   1142  CD  ARG B 224     -30.546 -16.698  58.582  1.00 12.01           C
ATOM   1143  NE  ARG B 224     -31.346 -17.913  58.751  1.00 13.24           N
ATOM   1144  CZ  ARG B 224     -32.681 -17.949  58.797  1.00 13.10           C
ATOM   1145  NH1 ARG B 224     -33.316 -19.105  58.964  1.00 12.44           N
ATOM   1146  NH2 ARG B 224     -33.384 -16.833  58.648  1.00 13.32           N
ATOM   1147  N   THR B 225     -27.448 -15.148  54.475  1.00 11.70           N
ATOM   1148  CA  THR B 225     -26.880 -15.819  53.317  1.00 11.58           C
ATOM   1149  C   THR B 225     -25.728 -16.768  53.657  1.00 11.91           C
ATOM   1150  O   THR B 225     -25.638 -17.249  54.787  1.00 12.61           O
ATOM   1151  CB  THR B 225     -26.547 -14.765  52.161  1.00 12.56           C
ATOM   1152  OG1 THR B 225     -26.157 -15.450  50.964  1.00 10.90           O
ATOM   1153  CG2 THR B 225     -25.455 -13.761  52.580  1.00 11.07           C
ATOM   1154  N   GLN B 226     -24.852 -17.023  52.695  1.00 10.81           N
ATOM   1155  CA  GLN B 226     -23.806 -18.026  52.820  1.00 10.84           C
ATOM   1156  C   GLN B 226     -22.706 -18.019  53.880  1.00 11.73           C
ATOM   1157  O   GLN B 226     -22.452 -19.080  54.499  1.00 11.57           O
ATOM   1158  CB  GLN B 226     -23.179 -18.235  51.422  1.00 10.66           C
ATOM   1159  CG  GLN B 226     -24.243 -18.691  50.396  1.00 10.75           C
ATOM   1160  CD  GLN B 226     -23.742 -18.858  48.959  1.00 11.07           C
ATOM   1161  OE1 GLN B 226     -24.543 -18.934  48.028  1.00 11.11           O
ATOM   1162  NE2 GLN B 226     -22.420 -18.924  48.780  1.00 10.11           N
ATOM   1163  N   GLU B 227     -22.072 -16.864  54.103  1.00 10.66           N
ATOM   1164  CA  GLU B 227     -20.945 -16.737  55.037  1.00 10.15           C
ATOM   1165  C   GLU B 227     -19.687 -17.393  54.431  1.00 10.89           C
ATOM   1166  O   GLU B 227     -18.740 -17.771  55.146  1.00 10.62           O
ATOM   1167  CB  GLU B 227     -21.240 -17.347  56.425  1.00 11.11           C
ATOM   1168  CG  GLU B 227     -22.615 -16.999  57.046  1.00 11.05           C
ATOM   1169  CD  GLU B 227     -22.920 -15.483  57.165  1.00 12.13           C
ATOM   1170  OE1 GLU B 227     -23.967 -15.164  57.761  1.00 11.35           O
ATOM   1171  OE2 GLU B 227     -22.146 -14.621  56.677  1.00 10.87           O
ATOM   1172  N   SER B 228     -19.707 -17.583  53.109  1.00 10.90           N
ATOM   1173  CA  SER B 228     -18.534 -18.078  52.365  1.00 10.54           C
ATOM   1174  C   SER B 228     -18.707 -17.662  50.897  1.00 10.77           C
ATOM   1175  O   SER B 228     -19.752 -17.141  50.523  1.00 10.27           O
ATOM   1176  CB  SER B 228     -18.268 -19.599  52.547  1.00  9.77           C
ATOM   1177  OG  SER B 228     -19.171 -20.461  51.892  1.00  9.67           O
ATOM   1178  N   GLU B 229     -17.701 -17.869  50.064  1.00 10.41           N
ATOM   1179  CA  GLU B 229     -17.822 -17.377  48.697  1.00 10.83           C
ATOM   1180  C   GLU B 229     -18.874 -17.980  47.788  1.00 11.38           C
ATOM   1181  O   GLU B 229     -19.230 -19.159  47.897  1.00 11.27           O
ATOM   1182  CB  GLU B 229     -16.465 -17.448  47.992  1.00  9.72           C
ATOM   1183  CG  GLU B 229     -16.081 -18.825  47.445  1.00 11.63           C
ATOM   1184  CD  GLU B 229     -14.898 -18.756  46.480  1.00 11.32           C
ATOM   1185  OE1 GLU B 229     -14.247 -17.695  46.439  1.00 12.27           O
ATOM   1186  OE2 GLU B 229     -14.624 -19.747  45.766  1.00 12.72           O
ATOM   1187  N   CYS B 230     -19.385 -17.147  46.886  1.00 12.25           N
ATOM   1188  CA  CYS B 230     -20.333 -17.619  45.882  1.00 12.02           C
ATOM   1189  C   CYS B 230     -19.463 -18.058  44.681  1.00 11.51           C
ATOM   1190  O   CYS B 230     -18.228 -17.979  44.735  1.00 10.67           O
ATOM   1191  CB  CYS B 230     -21.334 -16.515  45.468  1.00 12.16           C
ATOM   1192  SG  CYS B 230     -20.732 -14.787  45.474  1.00 11.89           S
ATOM   1193  N   VAL B 231     -20.093 -18.534  43.617  1.00 10.83           N
ATOM   1194  CA  VAL B 231     -19.346 -18.990  42.451  1.00 11.63           C
ATOM   1195  C   VAL B 231     -19.998 -18.430  41.195  1.00 11.37           C
ATOM   1196  O   VAL B 231     -21.227 -18.363  41.109  1.00 12.06           O
ATOM   1197  CB  VAL B 231     -19.331 -20.553  42.358  1.00 10.78           C
ATOM   1198  CG1 VAL B 231     -18.328 -21.005  41.307  1.00 12.72           C
ATOM   1199  CG2 VAL B 231     -18.982 -21.164  43.699  1.00 10.81           C
ATOM   1200  N   CYS B 232     -19.178 -18.032  40.230  1.00 11.29           N
ATOM   1201  CA  CYS B 232     -19.689 -17.487  38.977  1.00 11.82           C
ATOM   1202  C   CYS B 232     -19.351 -18.343  37.763  1.00 12.72           C
ATOM   1203  O   CYS B 232     -18.360 -19.088  37.751  1.00 13.10           O
ATOM   1204  CB  CYS B 232     -19.131 -16.079  38.747  1.00 12.83           C
ATOM   1205  SG  CYS B 232     -19.371 -14.961  40.156  1.00 12.79           S
ATOM   1206  N   HIS B 233     -20.202 -18.237  36.745  1.00 13.43           N
ATOM   1207  CA  HIS B 233     -20.001 -18.939  35.477  1.00 12.82           C
ATOM   1208  C   HIS B 233     -20.537 -18.019  34.374  1.00 12.30           C
ATOM   1209  O   HIS B 233     -21.720 -17.712  34.339  1.00 12.60           O
ATOM   1210  CB  HIS B 233     -20.719 -20.285  35.451  1.00 10.97           C
ATOM   1211  CG  HIS B 233     -20.444 -21.061  34.202  1.00 12.53           C
ATOM   1212  ND1 HIS B 233     -21.361 -21.185  33.178  1.00 14.38           N
ATOM   1213  CD2 HIS B 233     -19.325 -21.694  33.785  1.00  9.72           C
ATOM   1214  CE1 HIS B 233     -20.817 -21.865  32.184  1.00 11.87           C
ATOM   1215  NE2 HIS B 233     -19.582 -22.184  32.527  1.00 14.77           N
ATOM   1216  N   ASN B 234     -19.650 -17.586  33.483  1.00 12.73           N
ATOM   1217  CA  ASN B 234     -19.983 -16.653  32.402  1.00 13.61           C
ATOM   1218  C   ASN B 234     -20.776 -15.432  32.893  1.00 13.81           C
ATOM   1219  O   ASN B 234     -21.770 -15.022  32.284  1.00 14.22           O
ATOM   1220  CB  ASN B 234     -20.752 -17.340  31.275  1.00 13.89           C
ATOM   1221  CG  ASN B 234     -20.828 -16.473  30.032  1.00 16.87           C
ATOM   1222  OD1 ASN B 234     -19.956 -15.623  29.799  1.00 17.84           O
ATOM   1223  ND2 ASN B 234     -21.869 -16.669  29.233  1.00 17.43           N
ATOM   1224  N   GLY B 235     -20.325 -14.848  34.002  1.00 14.06           N
ATOM   1225  CA  GLY B 235     -20.980 -13.666  34.538  1.00 13.43           C
ATOM   1226  C   GLY B 235     -22.114 -13.934  35.492  1.00 12.91           C
ATOM   1227  O   GLY B 235     -22.482 -13.038  36.259  1.00 13.74           O
ATOM   1228  N   VAL B 236     -22.668 -15.148  35.467  1.00 11.93           N
ATOM   1229  CA  VAL B 236     -23.786 -15.475  36.355  1.00 12.40           C
ATOM   1230  C   VAL B 236     -23.275 -16.058  37.660  1.00 11.86           C
ATOM   1231  O   VAL B 236     -22.591 -17.087  37.659  1.00 11.74           O
ATOM   1232  CB  VAL B 236     -24.784 -16.471  35.688  1.00 13.27           C
ATOM   1233  CG1 VAL B 236     -26.006 -16.679  36.577  1.00 11.01           C
ATOM   1234  CG2 VAL B 236     -25.195 -15.938  34.316  1.00 13.47           C
ATOM   1235  N   CYS B 237     -23.588 -15.363  38.759  1.00 11.18           N
ATOM   1236  CA  CYS B 237     -23.171 -15.746  40.116  1.00 11.29           C
ATOM   1237  C   CYS B 237     -24.365 -16.052  41.029  1.00 11.44           C
ATOM   1238  O   CYS B 237     -24.970 -15.136  41.580  1.00 11.45           O
ATOM   1239  CB  CYS B 237     -22.349 -14.618  40.755  1.00 11.20           C
ATOM   1240  SG  CYS B 237     -21.047 -13.922  39.695  1.00 12.58           S
ATOM   1241  N   PRO B 238     -24.741 -17.340  41.165  1.00 12.12           N
ATOM   1242  CA  PRO B 238     -25.871 -17.700  42.031  1.00 11.33           C
ATOM   1243  C   PRO B 238     -25.507 -17.543  43.509  1.00 11.90           C
ATOM   1244  O   PRO B 238     -24.352 -17.746  43.920  1.00 11.68           O
ATOM   1245  CB  PRO B 238     -26.172 -19.165  41.672  1.00 11.59           C
ATOM   1246  CG  PRO B 238     -25.353 -19.448  40.426  1.00 13.30           C
ATOM   1247  CD  PRO B 238     -24.178 -18.520  40.492  1.00 11.85           C
ATOM   1248  N   VAL B 239     -26.507 -17.184  44.303  1.00 11.47           N
ATOM   1249  CA  VAL B 239     -26.322 -16.991  45.730  1.00 12.23           C
ATOM   1250  C   VAL B 239     -27.549 -17.541  46.441  1.00 11.53           C
ATOM   1251  O   VAL B 239     -28.674 -17.303  46.005  1.00 12.42           O
ATOM   1252  CB  VAL B 239     -26.159 -15.479  46.088  1.00 12.03           C
ATOM   1253  CG1 VAL B 239     -26.074 -15.293  47.614  1.00 11.28           C
ATOM   1254  CG2 VAL B 239     -24.915 -14.922  45.416  1.00 12.27           C
ATOM   1255  N   VAL B 240     -27.328 -18.259  47.539  1.00 11.27           N
ATOM   1256  CA  VAL B 240     -28.441 -18.827  48.287  1.00 11.11           C
ATOM   1257  C   VAL B 240     -28.704 -17.977  49.518  1.00 12.11           C
ATOM   1258  O   VAL B 240     -27.782 -17.682  50.289  1.00 11.22           O
ATOM   1259  CB  VAL B 240     -28.152 -20.289  48.724  1.00 11.35           C
ATOM   1260  CG1 VAL B 240     -29.355 -20.869  49.477  1.00  9.47           C
ATOM   1261  CG2 VAL B 240     -27.821 -21.134  47.496  1.00 10.98           C
ATOM   1262  N   PHE B 241     -29.975 -17.588  49.679  1.00 11.77           N
ATOM   1263  CA  PHE B 241     -30.455 -16.769  50.801  1.00 11.18           C
ATOM   1264  C   PHE B 241     -31.567 -17.533  51.511  1.00 10.88           C
ATOM   1265  O   PHE B 241     -32.268 -18.319  50.885  1.00 11.17           O
ATOM   1266  CB  PHE B 241     -31.133 -15.467  50.313  1.00 11.36           C
ATOM   1267  CG  PHE B 241     -30.210 -14.464  49.707  1.00 11.21           C
ATOM   1268  CD1 PHE B 241     -29.707 -13.408  50.475  1.00 11.56           C
ATOM   1269  CD2 PHE B 241     -29.891 -14.524  48.353  1.00 11.64           C
ATOM   1270  CE1 PHE B 241     -28.894 -12.410  49.896  1.00 12.30           C
ATOM   1271  CE2 PHE B 241     -29.083 -13.539  47.758  1.00 11.72           C
ATOM   1272  CZ  PHE B 241     -28.583 -12.478  48.530  1.00 12.31           C
ATOM   1273  N   THR B 242     -31.752 -17.258  52.794  1.00 10.29           N
ATOM   1274  CA  THR B 242     -32.848 -17.845  53.544  1.00 10.47           C
ATOM   1275  C   THR B 242     -33.447 -16.738  54.395  1.00 11.22           C
ATOM   1276  O   THR B 242     -32.723 -15.907  54.922  1.00 12.68           O
ATOM   1277  CB  THR B 242     -32.390 -19.002  54.463  1.00  9.36           C
ATOM   1278  OG1 THR B 242     -31.848 -20.051  53.656  1.00 10.34           O
ATOM   1279  CG2 THR B 242     -33.575 -19.571  55.256  1.00  9.49           C
ATOM   1280  N   ASP B 243     -34.774 -16.694  54.474  1.00 11.68           N
ATOM   1281  CA  ASP B 243     -35.466 -15.716  55.310  1.00 12.47           C
ATOM   1282  C   ASP B 243     -36.589 -16.522  55.959  1.00 12.01           C
ATOM   1283  O   ASP B 243     -37.294 -17.271  55.284  1.00 12.55           O
ATOM   1284  CB  ASP B 243     -36.030 -14.557  54.474  1.00 12.11           C
ATOM   1285  CG  ASP B 243     -36.411 -13.334  55.326  1.00 13.05           C
ATOM   1286  OD1 ASP B 243     -36.579 -12.239  54.755  1.00 14.59           O
ATOM   1287  OD2 ASP B 243     -36.550 -13.443  56.560  1.00 12.92           O
ATOM   1288  N   GLY B 244     -36.726 -16.402  57.273  1.00 12.55           N
ATOM   1289  CA  GLY B 244     -37.759 -17.154  57.959  1.00 13.36           C
ATOM   1290  C   GLY B 244     -37.187 -17.933  59.122  1.00 14.16           C
ATOM   1291  O   GLY B 244     -36.043 -17.722  59.519  1.00 13.69           O
ATOM   1292  N   SER B 245     -37.992 -18.843  59.655  1.00 15.53           N
ATOM   1293  CA  SER B 245     -37.618 -19.662  60.801  1.00 16.15           C
ATOM   1294  C   SER B 245     -36.337 -20.478  60.676  1.00 15.93           C
ATOM   1295  O   SER B 245     -35.968 -20.934  59.590  1.00 15.95           O
ATOM   1296  CB  SER B 245     -38.771 -20.614  61.145  1.00 17.17           C
ATOM   1297  OG  SER B 245     -38.453 -21.366  62.302  1.00 17.77           O
ATOM   1298  N   ALA B 246     -35.674 -20.662  61.818  1.00 16.49           N
ATOM   1299  CA  ALA B 246     -34.444 -21.450  61.907  1.00 16.98           C
ATOM   1300  C   ALA B 246     -34.795 -22.801  62.547  1.00 16.89           C
ATOM   1301  O   ALA B 246     -33.944 -23.691  62.695  1.00 16.63           O
ATOM   1302  CB  ALA B 246     -33.428 -20.721  62.783  1.00 15.26           C
ATOM   1303  N   THR B 247     -36.064 -22.934  62.916  1.00 17.81           N
ATOM   1304  CA  THR B 247     -36.557 -24.126  63.610  1.00 17.83           C
ATOM   1305  C   THR B 247     -37.863 -24.674  63.018  1.00 18.03           C
ATOM   1306  O   THR B 247     -38.671 -25.305  63.712  1.00 18.59           O
ATOM   1307  CB  THR B 247     -36.770 -23.797  65.115  1.00 17.87           C
ATOM   1308  OG1 THR B 247     -37.794 -22.799  65.260  1.00 18.70           O
ATOM   1309  CG2 THR B 247     -35.491 -23.249  65.716  1.00 17.52           C
ATOM   1310  N   GLY B 248     -38.055 -24.414  61.731  1.00 16.81           N
ATOM   1311  CA  GLY B 248     -39.227 -24.869  61.022  1.00 16.86           C
ATOM   1312  C   GLY B 248     -38.995 -24.480  59.581  1.00 17.50           C
ATOM   1313  O   GLY B 248     -37.921 -23.968  59.257  1.00 17.39           O
ATOM   1314  N   PRO B 249     -39.957 -24.721  58.689  1.00 18.00           N
ATOM   1315  CA  PRO B 249     -39.791 -24.360  57.275  1.00 18.25           C
ATOM   1316  C   PRO B 249     -39.518 -22.855  57.122  1.00 18.56           C
ATOM   1317  O   PRO B 249     -40.093 -22.023  57.840  1.00 18.30           O
ATOM   1318  CB  PRO B 249     -41.116 -24.780  56.635  1.00 19.52           C
ATOM   1319  CG  PRO B 249     -41.684 -25.806  57.583  1.00 18.97           C
ATOM   1320  CD  PRO B 249     -41.256 -25.366  58.949  1.00 18.20           C
ATOM   1321  N   ALA B 250     -38.625 -22.518  56.200  1.00 16.36           N
ATOM   1322  CA  ALA B 250     -38.255 -21.134  55.961  1.00 15.06           C
ATOM   1323  C   ALA B 250     -38.368 -20.859  54.454  1.00 15.03           C
ATOM   1324  O   ALA B 250     -38.687 -21.759  53.674  1.00 14.40           O
ATOM   1325  CB  ALA B 250     -36.808 -20.892  56.476  1.00 12.84           C
ATOM   1326  N   GLU B 251     -38.112 -19.622  54.045  1.00 14.12           N
ATOM   1327  CA  GLU B 251     -38.192 -19.263  52.642  1.00 14.14           C
ATOM   1328  C   GLU B 251     -36.812 -19.011  52.052  1.00 14.12           C
ATOM   1329  O   GLU B 251     -36.238 -17.918  52.186  1.00 13.75           O
ATOM   1330  CB  GLU B 251     -39.050 -18.027  52.477  1.00 14.85           C
ATOM   1331  CG  GLU B 251     -40.460 -18.311  52.845  1.00 18.55           C
ATOM   1332  CD  GLU B 251     -41.332 -17.100  52.731  1.00 21.74           C
ATOM   1333  OE1 GLU B 251     -42.147 -16.911  53.654  1.00 27.26           O
ATOM   1334  OE2 GLU B 251     -41.205 -16.351  51.733  1.00 23.31           O
ATOM   1335  N   THR B 252     -36.300 -20.043  51.395  1.00 12.93           N
ATOM   1336  CA  THR B 252     -34.996 -19.999  50.777  1.00 11.76           C
ATOM   1337  C   THR B 252     -35.183 -19.668  49.312  1.00 12.85           C
ATOM   1338  O   THR B 252     -36.126 -20.120  48.666  1.00 12.91           O
ATOM   1339  CB  THR B 252     -34.264 -21.356  50.955  1.00 13.30           C
ATOM   1340  OG1 THR B 252     -33.972 -21.552  52.346  1.00 12.15           O
ATOM   1341  CG2 THR B 252     -32.965 -21.398  50.137  1.00 12.51           C
ATOM   1342  N   ARG B 253     -34.288 -18.830  48.811  1.00 12.72           N
ATOM   1343  CA  ARG B 253     -34.323 -18.403  47.431  1.00 12.95           C
ATOM   1344  C   ARG B 253     -32.927 -18.484  46.836  1.00 13.98           C
ATOM   1345  O   ARG B 253     -31.920 -18.250  47.517  1.00 12.81           O
ATOM   1346  CB  ARG B 253     -34.805 -16.954  47.330  1.00 11.77           C
ATOM   1347  CG  ARG B 253     -36.181 -16.707  47.882  1.00 10.30           C
ATOM   1348  CD  ARG B 253     -36.579 -15.271  47.601  1.00 11.37           C
ATOM   1349  NE  ARG B 253     -37.984 -15.041  47.913  1.00 12.13           N
ATOM   1350  CZ  ARG B 253     -38.604 -13.883  47.752  1.00 12.39           C
ATOM   1351  NH1 ARG B 253     -39.886 -13.784  48.068  1.00 13.15           N
ATOM   1352  NH2 ARG B 253     -37.951 -12.828  47.282  1.00 11.77           N
ATOM   1353  N   ILE B 254     -32.875 -18.822  45.561  1.00 14.30           N
ATOM   1354  CA  ILE B 254     -31.611 -18.868  44.859  1.00 15.17           C
ATOM   1355  C   ILE B 254     -31.689 -17.680  43.914  1.00 14.56           C
ATOM   1356  O   ILE B 254     -32.572 -17.632  43.060  1.00 13.29           O
ATOM   1357  CB  ILE B 254     -31.472 -20.141  44.013  1.00 16.62           C
ATOM   1358  CG1 ILE B 254     -31.869 -21.358  44.863  1.00 19.23           C
ATOM   1359  CG2 ILE B 254     -30.066 -20.180  43.376  1.00 15.35           C
ATOM   1360  CD1 ILE B 254     -30.768 -22.339  45.102  1.00 22.21           C
ATOM   1361  N   TYR B 255     -30.803 -16.707  44.100  1.00 14.14           N
ATOM   1362  CA  TYR B 255     -30.761 -15.543  43.236  1.00 13.47           C
ATOM   1363  C   TYR B 255     -29.641 -15.707  42.223  1.00 13.78           C
ATOM   1364  O   TYR B 255     -28.558 -16.165  42.562  1.00 14.52           O
ATOM   1365  CB  TYR B 255     -30.499 -14.282  44.044  1.00 13.13           C
ATOM   1366  CG  TYR B 255     -31.750 -13.670  44.570  1.00 13.41           C
ATOM   1367  CD1 TYR B 255     -32.315 -12.567  43.945  1.00 11.61           C
ATOM   1368  CD2 TYR B 255     -32.390 -14.213  45.684  1.00 12.99           C
ATOM   1369  CE1 TYR B 255     -33.497 -12.012  44.416  1.00 13.41           C
ATOM   1370  CE2 TYR B 255     -33.565 -13.674  46.165  1.00 13.76           C
ATOM   1371  CZ  TYR B 255     -34.117 -12.570  45.530  1.00 13.27           C
ATOM   1372  OH  TYR B 255     -35.283 -12.017  46.015  1.00 14.64           O
ATOM   1373  N   TYR B 256     -29.912 -15.328  40.983  1.00 13.49           N
ATOM   1374  CA  TYR B 256     -28.921 -15.405  39.911  1.00 12.14           C
ATOM   1375  C   TYR B 256     -28.585 -13.963  39.524  1.00 11.66           C
ATOM   1376  O   TYR B 256     -29.404 -13.273  38.916  1.00 10.12           O
ATOM   1377  CB  TYR B 256     -29.503 -16.165  38.707  1.00 12.52           C
ATOM   1378  CG  TYR B 256     -29.867 -17.607  39.017  1.00 12.88           C
ATOM   1379  CD1 TYR B 256     -31.132 -17.940  39.521  1.00 11.15           C
ATOM   1380  CD2 TYR B 256     -28.932 -18.645  38.820  1.00 12.91           C
ATOM   1381  CE1 TYR B 256     -31.453 -19.264  39.815  1.00 12.59           C
ATOM   1382  CE2 TYR B 256     -29.242 -19.970  39.114  1.00 11.52           C
ATOM   1383  CZ  TYR B 256     -30.503 -20.269  39.607  1.00 12.58           C
ATOM   1384  OH  TYR B 256     -30.820 -21.565  39.872  1.00 13.49           O
ATOM   1385  N   PHE B 257     -27.392 -13.517  39.922  1.00 11.84           N
ATOM   1386  CA  PHE B 257     -26.939 -12.149  39.645  1.00 12.20           C
ATOM   1387  C   PHE B 257     -25.934 -12.125  38.501  1.00 12.93           C
ATOM   1388  O   PHE B 257     -25.221 -13.100  38.251  1.00 12.77           O
ATOM   1389  CB  PHE B 257     -26.203 -11.537  40.855  1.00 12.63           C
ATOM   1390  CG  PHE B 257     -27.027 -11.432  42.114  1.00 11.83           C
ATOM   1391  CD1 PHE B 257     -26.885 -12.373  43.130  1.00 10.73           C
ATOM   1392  CD2 PHE B 257     -27.894 -10.361  42.309  1.00 11.70           C
ATOM   1393  CE1 PHE B 257     -27.591 -12.246  44.321  1.00 10.42           C
ATOM   1394  CE2 PHE B 257     -28.598 -10.224  43.490  1.00 10.27           C
ATOM   1395  CZ  PHE B 257     -28.444 -11.173  44.504  1.00  9.52           C
ATOM   1396  N   LYS B 258     -25.875 -11.001  37.811  1.00 13.65           N
ATOM   1397  CA  LYS B 258     -24.877 -10.807  36.764  1.00 14.22           C
ATOM   1398  C   LYS B 258     -24.581  -9.313  36.835  1.00 13.78           C
ATOM   1399  O   LYS B 258     -25.482  -8.486  36.693  1.00 13.75           O
ATOM   1400  CB  LYS B 258     -25.392 -11.199  35.383  1.00 15.10           C
ATOM   1401  CG  LYS B 258     -24.378 -10.865  34.282  1.00 17.14           C
ATOM   1402  CD  LYS B 258     -24.484 -11.829  33.127  1.00 20.45           C
ATOM   1403  CE  LYS B 258     -23.754 -11.295  31.913  1.00 23.09           C
ATOM   1404  NZ  LYS B 258     -23.422 -12.418  30.966  1.00 28.90           N
ATOM   1405  N   GLU B 259     -23.326  -8.979  37.100  1.00 13.81           N
ATOM   1406  CA  GLU B 259     -22.914  -7.597  37.240  1.00 14.19           C
ATOM   1407  C   GLU B 259     -23.723  -6.905  38.338  1.00 14.73           C
ATOM   1408  O   GLU B 259     -24.061  -5.725  38.239  1.00 13.57           O
ATOM   1409  CB  GLU B 259     -23.032  -6.871  35.909  1.00 16.27           C
ATOM   1410  CG  GLU B 259     -21.906  -7.271  34.976  1.00 21.44           C
ATOM   1411  CD  GLU B 259     -22.102  -6.798  33.548  1.00 26.83           C
ATOM   1412  OE1 GLU B 259     -21.170  -6.973  32.747  1.00 29.87           O
ATOM   1413  OE2 GLU B 259     -23.175  -6.256  33.213  1.00 30.20           O
ATOM   1414  N   GLY B 260     -24.020  -7.667  39.389  1.00 13.45           N
ATOM   1415  CA  GLY B 260     -24.741  -7.133  40.527  1.00 13.67           C
ATOM   1416  C   GLY B 260     -26.218  -6.923  40.327  1.00 13.96           C
ATOM   1417  O   GLY B 260     -26.898  -6.444  41.227  1.00 14.43           O
ATOM   1418  N   LYS B 261     -26.725  -7.281  39.159  1.00 13.07           N
ATOM   1419  CA  LYS B 261     -28.146  -7.110  38.894  1.00 14.51           C
ATOM   1420  C   LYS B 261     -28.824  -8.471  38.959  1.00 14.26           C
ATOM   1421  O   LYS B 261     -28.198  -9.490  38.669  1.00 14.60           O
ATOM   1422  CB  LYS B 261     -28.349  -6.490  37.518  1.00 16.59           C
ATOM   1423  CG  LYS B 261     -27.585  -5.195  37.332  1.00 20.24           C
ATOM   1424  CD  LYS B 261     -28.413  -4.193  36.557  1.00 26.94           C
ATOM   1425  CE  LYS B 261     -27.744  -3.786  35.253  1.00 31.54           C
ATOM   1426  NZ  LYS B 261     -26.594  -4.696  34.937  1.00 37.15           N
ATOM   1427  N   ILE B 262     -30.098  -8.493  39.333  1.00 13.52           N
ATOM   1428  CA  ILE B 262     -30.811  -9.754  39.431  1.00 13.28           C
ATOM   1429  C   ILE B 262     -31.306 -10.218  38.068  1.00 14.65           C
ATOM   1430  O   ILE B 262     -32.058  -9.509  37.399  1.00 14.67           O
ATOM   1431  CB  ILE B 262     -32.027  -9.632  40.349  1.00 12.76           C
ATOM   1432  CG1 ILE B 262     -31.567  -9.246  41.747  1.00 12.76           C
ATOM   1433  CG2 ILE B 262     -32.811 -10.942  40.359  1.00 11.60           C
ATOM   1434  CD1 ILE B 262     -32.676  -8.705  42.584  1.00 12.94           C
ATOM   1435  N   LEU B 263     -30.883 -11.402  37.647  1.00 14.90           N
ATOM   1436  CA  LEU B 263     -31.354 -11.934  36.375  1.00 14.74           C
ATOM   1437  C   LEU B 263     -32.638 -12.700  36.626  1.00 14.30           C
ATOM   1438  O   LEU B 263     -33.581 -12.619  35.839  1.00 15.26           O
ATOM   1439  CB  LEU B 263     -30.343 -12.906  35.772  1.00 14.20           C
ATOM   1440  CG  LEU B 263     -29.034 -12.294  35.293  1.00 15.15           C
ATOM   1441  CD1 LEU B 263     -28.158 -13.398  34.655  1.00 15.94           C
ATOM   1442  CD2 LEU B 263     -29.355 -11.171  34.297  1.00 16.03           C
ATOM   1443  N   LYS B 264     -32.653 -13.436  37.734  1.00 13.52           N
ATOM   1444  CA  LYS B 264     -33.770 -14.289  38.081  1.00 13.75           C
ATOM   1445  C   LYS B 264     -33.555 -14.768  39.505  1.00 14.40           C
ATOM   1446  O   LYS B 264     -32.455 -14.649  40.042  1.00 14.45           O
ATOM   1447  CB  LYS B 264     -33.733 -15.482  37.106  1.00 15.76           C
ATOM   1448  CG  LYS B 264     -34.500 -16.758  37.432  1.00 16.72           C
ATOM   1449  CD  LYS B 264     -34.204 -17.810  36.359  1.00 16.58           C
ATOM   1450  CE  LYS B 264     -35.077 -19.062  36.513  1.00 19.55           C
ATOM   1451  NZ  LYS B 264     -34.709 -20.168  35.547  1.00 17.95           N
ATOM   1452  N   TRP B 265     -34.624 -15.252  40.131  1.00 14.35           N
ATOM   1453  CA  TRP B 265     -34.520 -15.879  41.447  1.00 14.49           C
ATOM   1454  C   TRP B 265     -35.575 -16.977  41.457  1.00 14.57           C
ATOM   1455  O   TRP B 265     -36.549 -16.899  40.714  1.00 14.05           O
ATOM   1456  CB  TRP B 265     -34.718 -14.895  42.629  1.00 13.83           C
ATOM   1457  CG  TRP B 265     -36.122 -14.377  42.898  1.00 14.60           C
ATOM   1458  CD1 TRP B 265     -36.620 -13.148  42.541  1.00 15.54           C
ATOM   1459  CD2 TRP B 265     -37.166 -15.026  43.631  1.00 13.58           C
ATOM   1460  NE1 TRP B 265     -37.903 -12.998  43.003  1.00 15.47           N
ATOM   1461  CE2 TRP B 265     -38.264 -14.134  43.674  1.00 13.61           C
ATOM   1462  CE3 TRP B 265     -37.286 -16.272  44.253  1.00 13.41           C
ATOM   1463  CZ2 TRP B 265     -39.451 -14.450  44.312  1.00 14.18           C
ATOM   1464  CZ3 TRP B 265     -38.467 -16.586  44.890  1.00 13.46           C
ATOM   1465  CH2 TRP B 265     -39.535 -15.683  44.915  1.00 14.50           C
ATOM   1466  N   GLU B 266     -35.332 -18.033  42.218  1.00 13.91           N
ATOM   1467  CA  GLU B 266     -36.320 -19.091  42.346  1.00 15.58           C
ATOM   1468  C   GLU B 266     -36.371 -19.559  43.780  1.00 14.81           C
ATOM   1469  O   GLU B 266     -35.400 -19.413  44.535  1.00 13.54           O
ATOM   1470  CB  GLU B 266     -36.023 -20.315  41.470  1.00 17.23           C
ATOM   1471  CG  GLU B 266     -34.762 -20.289  40.670  1.00 21.74           C
ATOM   1472  CD  GLU B 266     -34.394 -21.665  40.141  1.00 21.10           C
ATOM   1473  OE1 GLU B 266     -33.295 -22.159  40.453  1.00 17.26           O
ATOM   1474  OE2 GLU B 266     -35.213 -22.259  39.401  1.00 25.65           O
ATOM   1475  N   PRO B 267     -37.535 -20.082  44.189  1.00 13.69           N
ATOM   1476  CA  PRO B 267     -37.654 -20.582  45.554  1.00 12.99           C
ATOM   1477  C   PRO B 267     -36.969 -21.951  45.575  1.00 12.91           C
ATOM   1478  O   PRO B 267     -36.891 -22.640  44.560  1.00 13.28           O
ATOM   1479  CB  PRO B 267     -39.157 -20.689  45.759  1.00 13.23           C
ATOM   1480  CG  PRO B 267     -39.701 -20.928  44.350  1.00 11.88           C
ATOM   1481  CD  PRO B 267     -38.802 -20.169  43.433  1.00 13.60           C
ATOM   1482  N   LEU B 268     -36.440 -22.326  46.727  1.00 12.97           N
ATOM   1483  CA  LEU B 268     -35.794 -23.615  46.873  1.00 14.12           C
ATOM   1484  C   LEU B 268     -36.738 -24.732  46.412  1.00 15.35           C
[truncated: 1,579,277 more chars]
