# Supplementary material for: Growing Glycans in Rosetta: Accurate de novo glycan modeling, density fitting, and rational sequon design
Source: PLoS Comput Biol. 2024 Jun 24;20(6):e1011895. doi: 10.1371/journal.pcbi.1011895 (PMC11288642; doi:10.1371/journal.pcbi.1011895)
Supplement: S1 Data — Please see README for a full description of each component. Briefly, these include the following scripts: create_substituted_JD.py—Used to create substituted job description file for rosetta_scripts_jd3; create_symmetry_mates.py—This was used to create symmetry mates with a 12 A radius; density_build_example.xml—An an example of a main job definition file before being substituted for each glycan; density_build_example_substituted.xml—Substituted version; glycan_bm_plots.py—Tools used for plotting all benchmark experiments from Rosetta JSON files.; glycan_conformer_table.txt—The resultant glycan conformer table used in Rosetta and benchmarked against; glycan_tree_relax.xml—Main script used for de novo benchmarking.; glycan_tree_relax_dens.xml—Main script used for density building.; glycan_tree_relax_with_solvation.xml—Script used for running the GTM with explicit waters; glycan_water_mediated_hbonds.xml—Script for calculating water mediated hydrogen bonds; pdb_roots_density_sym.txt—Benchmark glycan list used for create_substituted_JD.py; refine_with_map_dih2.xml—Script used for refining input structures into the rosetta energy function using density. (ZIP) [file pcbi.1011895.s027.zip › supplemental_data/symmetrized_structures/3gml_crys.symm]

symmetry_name 3gml_P_1_21_1
E = 2*VRT_0_0_0_0_base + 2*(VRT_0_0_0_0_base:VRT_1_0_0_0_base) + 2*(VRT_0_0_0_0_base:VRT_0_0_0_n1_base) + 2*(VRT_0_0_0_0_base:VRT_0_n1_0_0_base) + 2*(VRT_0_0_0_0_base:VRT_0_1_0_1_base) + 2*(VRT_0_0_0_0_base:VRT_1_n1_0_0_base) + 2*(VRT_0_0_0_0_base:VRT_1_n1_0_n1_base)
anchor_residue 1
virtual_coordinates_start
xyz VRT_0_0_0_0 1.000000,0.000000,0.000000 0.000000,1.000000,0.000000 -9.082404,-18.113234,-1.105636
xyz VRT_0_0_0_0_base 1.000000,0.000000,0.000000 0.000000,1.000000,0.000000 -10.082404,-19.113234,-2.105636
xyz VRT_1_0_0_0 -1.000000,0.000000,0.000000 0.000000,1.000000,0.000000 9.082404,30.701766,1.105636
xyz VRT_1_0_0_0_base -1.000000,0.000000,0.000000 0.000000,1.000000,0.000000 10.082404,29.701766,2.105636
xyz VRT_1_0_n1_0 -1.000000,0.000000,0.000000 0.000000,1.000000,0.000000 9.082404,-66.928234,1.105636
xyz VRT_1_0_n1_0_base -1.000000,0.000000,0.000000 0.000000,1.000000,0.000000 10.082404,-67.928234,2.105636
xyz VRT_0_0_0_n1 1.000000,0.000000,0.000000 0.000000,1.000000,0.000000 6.615124,-18.113234,-54.099602
xyz VRT_0_0_0_n1_base 1.000000,0.000000,0.000000 0.000000,1.000000,0.000000 5.615124,-19.113234,-55.099602
xyz VRT_0_0_0_1 1.000000,0.000000,0.000000 0.000000,1.000000,0.000000 -24.779932,-18.113234,51.888331
xyz VRT_0_0_0_1_base 1.000000,0.000000,0.000000 0.000000,1.000000,0.000000 -25.779932,-19.113234,50.888331
xyz VRT_0_n1_0_0 1.000000,0.000000,0.000000 0.000000,1.000000,0.000000 -50.742404,-18.113234,-1.105636
xyz VRT_0_n1_0_0_base 1.000000,0.000000,0.000000 0.000000,1.000000,0.000000 -51.742404,-19.113234,-2.105636
xyz VRT_0_1_0_0 1.000000,0.000000,0.000000 0.000000,1.000000,0.000000 32.577596,-18.113234,-1.105636
xyz VRT_0_1_0_0_base 1.000000,0.000000,0.000000 0.000000,1.000000,0.000000 31.577596,-19.113234,-2.105636
xyz VRT_0_1_0_1 1.000000,0.000000,0.000000 0.000000,1.000000,0.000000 16.880068,-18.113234,51.888331
xyz VRT_0_1_0_1_base 1.000000,0.000000,0.000000 0.000000,1.000000,0.000000 15.880068,-19.113234,50.888331
xyz VRT_0_n1_0_n1 1.000000,0.000000,0.000000 0.000000,1.000000,0.000000 -35.044876,-18.113234,-54.099602
xyz VRT_0_n1_0_n1_base 1.000000,0.000000,0.000000 0.000000,1.000000,0.000000 -36.044876,-19.113234,-55.099602
xyz VRT_1_n1_0_0 -1.000000,0.000000,0.000000 0.000000,1.000000,0.000000 -32.577596,30.701766,1.105636
xyz VRT_1_n1_0_0_base -1.000000,0.000000,0.000000 0.000000,1.000000,0.000000 -31.577596,29.701766,2.105636
xyz VRT_1_n1_n1_0 -1.000000,0.000000,0.000000 0.000000,1.000000,0.000000 -32.577596,-66.928234,1.105636
xyz VRT_1_n1_n1_0_base -1.000000,0.000000,0.000000 0.000000,1.000000,0.000000 -31.577596,-67.928234,2.105636
xyz VRT_1_n1_0_n1 -1.000000,0.000000,0.000000 0.000000,1.000000,0.000000 -16.880068,30.701766,-51.888331
xyz VRT_1_n1_0_n1_base -1.000000,0.000000,0.000000 0.000000,1.000000,0.000000 -15.880068,29.701766,-50.888331
xyz VRT_1_n1_n1_n1 -1.000000,0.000000,0.000000 0.000000,1.000000,0.000000 -16.880068,-66.928234,-51.888331
xyz VRT_1_n1_n1_n1_base -1.000000,0.000000,0.000000 0.000000,1.000000,0.000000 -15.880068,-67.928234,-50.888331
virtual_coordinates_stop
connect_virtual JUMP_0_0_0_0_to_subunit VRT_0_0_0_0_base SUBUNIT
connect_virtual JUMP_1_0_0_0_to_subunit VRT_1_0_0_0_base SUBUNIT
connect_virtual JUMP_1_0_n1_0_to_subunit VRT_1_0_n1_0_base SUBUNIT
connect_virtual JUMP_0_0_0_n1_to_subunit VRT_0_0_0_n1_base SUBUNIT
connect_virtual JUMP_0_0_0_1_to_subunit VRT_0_0_0_1_base SUBUNIT
connect_virtual JUMP_0_n1_0_0_to_subunit VRT_0_n1_0_0_base SUBUNIT
connect_virtual JUMP_0_1_0_0_to_subunit VRT_0_1_0_0_base SUBUNIT
connect_virtual JUMP_0_1_0_1_to_subunit VRT_0_1_0_1_base SUBUNIT
connect_virtual JUMP_0_n1_0_n1_to_subunit VRT_0_n1_0_n1_base SUBUNIT
connect_virtual JUMP_1_n1_0_0_to_subunit VRT_1_n1_0_0_base SUBUNIT
connect_virtual JUMP_1_n1_n1_0_to_subunit VRT_1_n1_n1_0_base SUBUNIT
connect_virtual JUMP_1_n1_0_n1_to_subunit VRT_1_n1_0_n1_base SUBUNIT
connect_virtual JUMP_1_n1_n1_n1_to_subunit VRT_1_n1_n1_n1_base SUBUNIT
connect_virtual JUMP_0_0_0_0_to_com VRT_0_0_0_0 VRT_0_0_0_0_base
connect_virtual JUMP_1_0_0_0_to_com VRT_1_0_0_0 VRT_1_0_0_0_base
connect_virtual JUMP_1_0_n1_0_to_com VRT_1_0_n1_0 VRT_1_0_n1_0_base
connect_virtual JUMP_0_0_0_n1_to_com VRT_0_0_0_n1 VRT_0_0_0_n1_base
connect_virtual JUMP_0_0_0_1_to_com VRT_0_0_0_1 VRT_0_0_0_1_base
connect_virtual JUMP_0_n1_0_0_to_com VRT_0_n1_0_0 VRT_0_n1_0_0_base
connect_virtual JUMP_0_1_0_0_to_com VRT_0_1_0_0 VRT_0_1_0_0_base
connect_virtual JUMP_0_1_0_1_to_com VRT_0_1_0_1 VRT_0_1_0_1_base
connect_virtual JUMP_0_n1_0_n1_to_com VRT_0_n1_0_n1 VRT_0_n1_0_n1_base
connect_virtual JUMP_1_n1_0_0_to_com VRT_1_n1_0_0 VRT_1_n1_0_0_base
connect_virtual JUMP_1_n1_n1_0_to_com VRT_1_n1_n1_0 VRT_1_n1_n1_0_base
connect_virtual JUMP_1_n1_0_n1_to_com VRT_1_n1_0_n1 VRT_1_n1_0_n1_base
connect_virtual JUMP_1_n1_n1_n1_to_com VRT_1_n1_n1_n1 VRT_1_n1_n1_n1_base
connect_virtual JUMP_1_0_0_0 VRT_0_0_0_0 VRT_1_0_0_0
connect_virtual JUMP_1_0_n1_0 VRT_0_0_0_0 VRT_1_0_n1_0
connect_virtual JUMP_0_0_0_n1 VRT_0_0_0_0 VRT_0_0_0_n1
connect_virtual JUMP_0_0_0_1 VRT_0_0_0_0 VRT_0_0_0_1
connect_virtual JUMP_0_n1_0_0 VRT_0_0_0_0 VRT_0_n1_0_0
connect_virtual JUMP_0_1_0_0 VRT_0_0_0_0 VRT_0_1_0_0
connect_virtual JUMP_0_1_0_1 VRT_0_0_0_0 VRT_0_1_0_1
connect_virtual JUMP_0_n1_0_n1 VRT_0_0_0_0 VRT_0_n1_0_n1
connect_virtual JUMP_1_n1_0_0 VRT_0_0_0_0 VRT_1_n1_0_0
connect_virtual JUMP_1_n1_n1_0 VRT_0_0_0_0 VRT_1_n1_n1_0
connect_virtual JUMP_1_n1_0_n1 VRT_0_0_0_0 VRT_1_n1_0_n1
connect_virtual JUMP_1_n1_n1_n1 VRT_0_0_0_0 VRT_1_n1_n1_n1
set_dof JUMP_0_0_0_0_to_com x z
set_dof JUMP_0_0_0_0_to_subunit angle_x angle_y angle_z
set_jump_group JUMPGROUP1  JUMP_0_0_0_0_to_subunit JUMP_1_0_0_0_to_subunit JUMP_1_0_n1_0_to_subunit JUMP_0_0_0_n1_to_subunit JUMP_0_0_0_1_to_subunit JUMP_0_n1_0_0_to_subunit JUMP_0_1_0_0_to_subunit JUMP_0_1_0_1_to_subunit JUMP_0_n1_0_n1_to_subunit JUMP_1_n1_0_0_to_subunit JUMP_1_n1_n1_0_to_subunit JUMP_1_n1_0_n1_to_subunit JUMP_1_n1_n1_n1_to_subunit
set_jump_group JUMPGROUP2  JUMP_0_0_0_0_to_com JUMP_1_0_0_0_to_com JUMP_1_0_n1_0_to_com JUMP_0_0_0_n1_to_com JUMP_0_0_0_1_to_com JUMP_0_n1_0_0_to_com JUMP_0_1_0_0_to_com JUMP_0_1_0_1_to_com JUMP_0_n1_0_n1_to_com JUMP_1_n1_0_0_to_com JUMP_1_n1_n1_0_to_com JUMP_1_n1_0_n1_to_com JUMP_1_n1_n1_n1_to_com
