# Supplementary material for: Growing Glycans in Rosetta: Accurate de novo glycan modeling, density fitting, and rational sequon design
Source: PLoS Comput Biol. 2024 Jun 24;20(6):e1011895. doi: 10.1371/journal.pcbi.1011895 (PMC11288642; doi:10.1371/journal.pcbi.1011895)
Supplement: S1 Data — Please see README for a full description of each component. Briefly, these include the following scripts: create_substituted_JD.py—Used to create substituted job description file for rosetta_scripts_jd3; create_symmetry_mates.py—This was used to create symmetry mates with a 12 A radius; density_build_example.xml—An an example of a main job definition file before being substituted for each glycan; density_build_example_substituted.xml—Substituted version; glycan_bm_plots.py—Tools used for plotting all benchmark experiments from Rosetta JSON files.; glycan_conformer_table.txt—The resultant glycan conformer table used in Rosetta and benchmarked against; glycan_tree_relax.xml—Main script used for de novo benchmarking.; glycan_tree_relax_dens.xml—Main script used for density building.; glycan_tree_relax_with_solvation.xml—Script used for running the GTM with explicit waters; glycan_water_mediated_hbonds.xml—Script for calculating water mediated hydrogen bonds; pdb_roots_density_sym.txt—Benchmark glycan list used for create_substituted_JD.py; refine_with_map_dih2.xml—Script used for refining input structures into the rosetta energy function using density. (ZIP) [file pcbi.1011895.s027.zip › supplemental_data/symmetrized_structures/3qvr_crys.symm]

symmetry_name 3qvr_P_31_2_1
E = 2*VRT_0_0_0_0_base + 1*(VRT_0_0_0_0_base:VRT_3_0_0_0_base) + 1*(VRT_0_0_0_0_base:VRT_3_n1_1_0_base) + 1*(VRT_0_0_0_0_base:VRT_5_0_0_n1_base) + 2*(VRT_0_0_0_0_base:VRT_0_n1_0_0_base) + 2*(VRT_0_0_0_0_base:VRT_0_0_n1_0_base) + 2*(VRT_0_0_0_0_base:VRT_3_n1_0_0_base) + 2*(VRT_0_0_0_0_base:VRT_5_0_n1_n1_base)
anchor_residue 1
virtual_coordinates_start
xyz VRT_0_0_0_0 1.000000,0.000000,0.000000 0.000000,1.000000,0.000000 -27.457232,-6.288807,-16.356730
xyz VRT_0_0_0_0_base 1.000000,0.000000,0.000000 0.000000,1.000000,0.000000 -28.457232,-7.288807,-17.356730
xyz VRT_3_0_0_0 -0.500000,0.866025,0.000000 0.866025,0.500000,0.000000 8.282349,-26.923064,16.356730
xyz VRT_3_0_0_0_base -0.500000,0.866025,0.000000 0.866025,0.500000,0.000000 7.916324,-28.289089,17.356730
xyz VRT_3_n1_1_0 -0.500000,0.866025,0.000000 0.866025,0.500000,0.000000 -90.645651,30.193043,16.356730
xyz VRT_3_n1_1_0_base -0.500000,0.866025,0.000000 0.866025,0.500000,0.000000 -91.011676,28.827018,17.356730
xyz VRT_5_0_0_n1 1.000000,0.000000,0.000000 -0.000000,-1.000000,0.000000 -27.457232,6.288807,-55.060603
xyz VRT_5_0_0_n1_base 1.000000,0.000000,0.000000 -0.000000,-1.000000,0.000000 -28.457232,7.288807,-54.060603
xyz VRT_0_n1_0_0 1.000000,0.000000,0.000000 0.000000,1.000000,0.000000 -93.409232,-6.288807,-16.356730
xyz VRT_0_n1_0_0_base 1.000000,0.000000,0.000000 0.000000,1.000000,0.000000 -94.409232,-7.288807,-17.356730
xyz VRT_0_1_0_0 1.000000,0.000000,0.000000 0.000000,1.000000,0.000000 38.494768,-6.288807,-16.356730
xyz VRT_0_1_0_0_base 1.000000,0.000000,0.000000 0.000000,1.000000,0.000000 37.494768,-7.288807,-17.356730
xyz VRT_0_0_n1_0 1.000000,0.000000,0.000000 0.000000,1.000000,0.000000 5.518768,-63.404915,-16.356730
xyz VRT_0_0_n1_0_base 1.000000,0.000000,0.000000 0.000000,1.000000,0.000000 4.518768,-64.404915,-17.356730
xyz VRT_0_0_1_0 1.000000,0.000000,0.000000 0.000000,1.000000,0.000000 -60.433232,50.827300,-16.356730
xyz VRT_0_0_1_0_base 1.000000,0.000000,0.000000 0.000000,1.000000,0.000000 -61.433232,49.827300,-17.356730
xyz VRT_3_n1_0_0 -0.500000,0.866025,0.000000 0.866025,0.500000,0.000000 -57.669651,-26.923064,16.356730
xyz VRT_3_n1_0_0_base -0.500000,0.866025,0.000000 0.866025,0.500000,0.000000 -58.035676,-28.289089,17.356730
xyz VRT_3_0_1_0 -0.500000,0.866025,0.000000 0.866025,0.500000,0.000000 -24.693651,30.193043,16.356730
xyz VRT_3_0_1_0_base -0.500000,0.866025,0.000000 0.866025,0.500000,0.000000 -25.059676,28.827018,17.356730
xyz VRT_5_0_n1_n1 1.000000,0.000000,0.000000 -0.000000,-1.000000,0.000000 5.518768,-50.827300,-55.060603
xyz VRT_5_0_n1_n1_base 1.000000,0.000000,0.000000 -0.000000,-1.000000,0.000000 4.518768,-49.827300,-54.060603
xyz VRT_5_n1_n1_n1 1.000000,0.000000,0.000000 -0.000000,-1.000000,0.000000 -60.433232,-50.827300,-55.060603
xyz VRT_5_n1_n1_n1_base 1.000000,0.000000,0.000000 -0.000000,-1.000000,0.000000 -61.433232,-49.827300,-54.060603
virtual_coordinates_stop
connect_virtual JUMP_0_0_0_0_to_subunit VRT_0_0_0_0_base SUBUNIT
connect_virtual JUMP_3_0_0_0_to_subunit VRT_3_0_0_0_base SUBUNIT
connect_virtual JUMP_3_n1_1_0_to_subunit VRT_3_n1_1_0_base SUBUNIT
connect_virtual JUMP_5_0_0_n1_to_subunit VRT_5_0_0_n1_base SUBUNIT
connect_virtual JUMP_0_n1_0_0_to_subunit VRT_0_n1_0_0_base SUBUNIT
connect_virtual JUMP_0_1_0_0_to_subunit VRT_0_1_0_0_base SUBUNIT
connect_virtual JUMP_0_0_n1_0_to_subunit VRT_0_0_n1_0_base SUBUNIT
connect_virtual JUMP_0_0_1_0_to_subunit VRT_0_0_1_0_base SUBUNIT
connect_virtual JUMP_3_n1_0_0_to_subunit VRT_3_n1_0_0_base SUBUNIT
connect_virtual JUMP_3_0_1_0_to_subunit VRT_3_0_1_0_base SUBUNIT
connect_virtual JUMP_5_0_n1_n1_to_subunit VRT_5_0_n1_n1_base SUBUNIT
connect_virtual JUMP_5_n1_n1_n1_to_subunit VRT_5_n1_n1_n1_base SUBUNIT
connect_virtual JUMP_0_0_0_0_to_com VRT_0_0_0_0 VRT_0_0_0_0_base
connect_virtual JUMP_3_0_0_0_to_com VRT_3_0_0_0 VRT_3_0_0_0_base
connect_virtual JUMP_3_n1_1_0_to_com VRT_3_n1_1_0 VRT_3_n1_1_0_base
connect_virtual JUMP_5_0_0_n1_to_com VRT_5_0_0_n1 VRT_5_0_0_n1_base
connect_virtual JUMP_0_n1_0_0_to_com VRT_0_n1_0_0 VRT_0_n1_0_0_base
connect_virtual JUMP_0_1_0_0_to_com VRT_0_1_0_0 VRT_0_1_0_0_base
connect_virtual JUMP_0_0_n1_0_to_com VRT_0_0_n1_0 VRT_0_0_n1_0_base
connect_virtual JUMP_0_0_1_0_to_com VRT_0_0_1_0 VRT_0_0_1_0_base
connect_virtual JUMP_3_n1_0_0_to_com VRT_3_n1_0_0 VRT_3_n1_0_0_base
connect_virtual JUMP_3_0_1_0_to_com VRT_3_0_1_0 VRT_3_0_1_0_base
connect_virtual JUMP_5_0_n1_n1_to_com VRT_5_0_n1_n1 VRT_5_0_n1_n1_base
connect_virtual JUMP_5_n1_n1_n1_to_com VRT_5_n1_n1_n1 VRT_5_n1_n1_n1_base
connect_virtual JUMP_3_0_0_0 VRT_0_0_0_0 VRT_3_0_0_0
connect_virtual JUMP_3_n1_1_0 VRT_0_0_0_0 VRT_3_n1_1_0
connect_virtual JUMP_5_0_0_n1 VRT_0_0_0_0 VRT_5_0_0_n1
connect_virtual JUMP_0_n1_0_0 VRT_0_0_0_0 VRT_0_n1_0_0
connect_virtual JUMP_0_1_0_0 VRT_0_0_0_0 VRT_0_1_0_0
connect_virtual JUMP_0_0_n1_0 VRT_0_0_0_0 VRT_0_0_n1_0
connect_virtual JUMP_0_0_1_0 VRT_0_0_0_0 VRT_0_0_1_0
connect_virtual JUMP_3_n1_0_0 VRT_0_0_0_0 VRT_3_n1_0_0
connect_virtual JUMP_3_0_1_0 VRT_0_0_0_0 VRT_3_0_1_0
connect_virtual JUMP_5_0_n1_n1 VRT_0_0_0_0 VRT_5_0_n1_n1
connect_virtual JUMP_5_n1_n1_n1 VRT_0_0_0_0 VRT_5_n1_n1_n1
set_dof JUMP_0_0_0_0_to_com x y z
set_dof JUMP_0_0_0_0_to_subunit angle_x angle_y angle_z
set_jump_group JUMPGROUP1  JUMP_0_0_0_0_to_subunit JUMP_3_0_0_0_to_subunit JUMP_3_n1_1_0_to_subunit JUMP_5_0_0_n1_to_subunit JUMP_0_n1_0_0_to_subunit JUMP_0_1_0_0_to_subunit JUMP_0_0_n1_0_to_subunit JUMP_0_0_1_0_to_subunit JUMP_3_n1_0_0_to_subunit JUMP_3_0_1_0_to_subunit JUMP_5_0_n1_n1_to_subunit JUMP_5_n1_n1_n1_to_subunit
set_jump_group JUMPGROUP2  JUMP_0_0_0_0_to_com JUMP_3_0_0_0_to_com JUMP_3_n1_1_0_to_com JUMP_5_0_0_n1_to_com JUMP_0_n1_0_0_to_com JUMP_0_1_0_0_to_com JUMP_0_0_n1_0_to_com JUMP_0_0_1_0_to_com JUMP_3_n1_0_0_to_com JUMP_3_0_1_0_to_com JUMP_5_0_n1_n1_to_com JUMP_5_n1_n1_n1_to_com
