# Supplementary material for: Growing Glycans in Rosetta: Accurate de novo glycan modeling, density fitting, and rational sequon design
Source: PLoS Comput Biol. 2024 Jun 24;20(6):e1011895. doi: 10.1371/journal.pcbi.1011895 (PMC11288642; doi:10.1371/journal.pcbi.1011895)
Supplement: S1 Data — Please see README for a full description of each component. Briefly, these include the following scripts: create_substituted_JD.py—Used to create substituted job description file for rosetta_scripts_jd3; create_symmetry_mates.py—This was used to create symmetry mates with a 12 A radius; density_build_example.xml—An an example of a main job definition file before being substituted for each glycan; density_build_example_substituted.xml—Substituted version; glycan_bm_plots.py—Tools used for plotting all benchmark experiments from Rosetta JSON files.; glycan_conformer_table.txt—The resultant glycan conformer table used in Rosetta and benchmarked against; glycan_tree_relax.xml—Main script used for de novo benchmarking.; glycan_tree_relax_dens.xml—Main script used for density building.; glycan_tree_relax_with_solvation.xml—Script used for running the GTM with explicit waters; glycan_water_mediated_hbonds.xml—Script for calculating water mediated hydrogen bonds; pdb_roots_density_sym.txt—Benchmark glycan list used for create_substituted_JD.py; refine_with_map_dih2.xml—Script used for refining input structures into the rosetta energy function using density. (ZIP) [file pcbi.1011895.s027.zip › supplemental_data/symmetrized_structures/1x38_crys.symm]

symmetry_name 1x38_P_43_21_2
E = 2*VRT_0_0_0_0_base + 2*(VRT_0_0_0_0_base:VRT_1_0_0_n1_base) + 2*(VRT_0_0_0_0_base:VRT_1_0_n1_n1_base) + 2*(VRT_0_0_0_0_base:VRT_4_0_0_0_base) + 2*(VRT_0_0_0_0_base:VRT_7_1_0_0_base)
anchor_residue 1
virtual_coordinates_start
xyz VRT_0_0_0_0 1.000000,0.000000,0.000000 -0.000000,1.000000,0.000000 16.529005,23.728924,38.843140
xyz VRT_0_0_0_0_base 1.000000,0.000000,0.000000 -0.000000,1.000000,0.000000 15.529005,22.728924,37.843140
xyz VRT_1_0_0_n1 0.000000,1.000000,0.000000 -1.000000,-0.000000,0.000000 26.550076,66.808005,-6.760360
xyz VRT_1_0_0_n1_base 0.000000,1.000000,0.000000 -1.000000,-0.000000,0.000000 27.550076,65.808005,-7.760360
xyz VRT_3_n1_0_0 -0.000000,-1.000000,0.000000 1.000000,0.000000,0.000000 -26.550076,33.749995,84.446640
xyz VRT_3_n1_0_0_base -0.000000,-1.000000,0.000000 1.000000,0.000000,0.000000 -27.550076,34.749995,83.446640
xyz VRT_1_0_n1_n1 0.000000,1.000000,0.000000 -1.000000,-0.000000,0.000000 26.550076,-33.749995,-6.760360
xyz VRT_1_0_n1_n1_base 0.000000,1.000000,0.000000 -1.000000,-0.000000,0.000000 27.550076,-34.749995,-7.760360
xyz VRT_3_0_0_0 -0.000000,-1.000000,0.000000 1.000000,0.000000,0.000000 74.007924,33.749995,84.446640
xyz VRT_3_0_0_0_base -0.000000,-1.000000,0.000000 1.000000,0.000000,0.000000 73.007924,34.749995,83.446640
xyz VRT_4_0_0_0 1.000000,0.000000,0.000000 -0.000000,-1.000000,0.000000 66.808005,26.550076,6.760360
xyz VRT_4_0_0_0_base 1.000000,0.000000,0.000000 -0.000000,-1.000000,0.000000 65.808005,27.550076,7.760360
xyz VRT_4_n1_0_0 1.000000,0.000000,0.000000 -0.000000,-1.000000,0.000000 -33.749995,26.550076,6.760360
xyz VRT_4_n1_0_0_base 1.000000,0.000000,0.000000 -0.000000,-1.000000,0.000000 -34.749995,27.550076,7.760360
xyz VRT_7_1_0_0 -0.000000,-1.000000,0.000000 -1.000000,0.000000,0.000000 76.829076,-16.529005,52.363860
xyz VRT_7_1_0_0_base -0.000000,-1.000000,0.000000 -1.000000,0.000000,0.000000 77.829076,-15.529005,53.363860
xyz VRT_7_0_1_0 -0.000000,-1.000000,0.000000 -1.000000,0.000000,0.000000 -23.728924,84.028995,52.363860
xyz VRT_7_0_1_0_base -0.000000,-1.000000,0.000000 -1.000000,0.000000,0.000000 -22.728924,85.028995,53.363860
virtual_coordinates_stop
connect_virtual JUMP_0_0_0_0_to_subunit VRT_0_0_0_0_base SUBUNIT
connect_virtual JUMP_1_0_0_n1_to_subunit VRT_1_0_0_n1_base SUBUNIT
connect_virtual JUMP_3_n1_0_0_to_subunit VRT_3_n1_0_0_base SUBUNIT
connect_virtual JUMP_1_0_n1_n1_to_subunit VRT_1_0_n1_n1_base SUBUNIT
connect_virtual JUMP_3_0_0_0_to_subunit VRT_3_0_0_0_base SUBUNIT
connect_virtual JUMP_4_0_0_0_to_subunit VRT_4_0_0_0_base SUBUNIT
connect_virtual JUMP_4_n1_0_0_to_subunit VRT_4_n1_0_0_base SUBUNIT
connect_virtual JUMP_7_1_0_0_to_subunit VRT_7_1_0_0_base SUBUNIT
connect_virtual JUMP_7_0_1_0_to_subunit VRT_7_0_1_0_base SUBUNIT
connect_virtual JUMP_0_0_0_0_to_com VRT_0_0_0_0 VRT_0_0_0_0_base
connect_virtual JUMP_1_0_0_n1_to_com VRT_1_0_0_n1 VRT_1_0_0_n1_base
connect_virtual JUMP_3_n1_0_0_to_com VRT_3_n1_0_0 VRT_3_n1_0_0_base
connect_virtual JUMP_1_0_n1_n1_to_com VRT_1_0_n1_n1 VRT_1_0_n1_n1_base
connect_virtual JUMP_3_0_0_0_to_com VRT_3_0_0_0 VRT_3_0_0_0_base
connect_virtual JUMP_4_0_0_0_to_com VRT_4_0_0_0 VRT_4_0_0_0_base
connect_virtual JUMP_4_n1_0_0_to_com VRT_4_n1_0_0 VRT_4_n1_0_0_base
connect_virtual JUMP_7_1_0_0_to_com VRT_7_1_0_0 VRT_7_1_0_0_base
connect_virtual JUMP_7_0_1_0_to_com VRT_7_0_1_0 VRT_7_0_1_0_base
connect_virtual JUMP_1_0_0_n1 VRT_0_0_0_0 VRT_1_0_0_n1
connect_virtual JUMP_3_n1_0_0 VRT_0_0_0_0 VRT_3_n1_0_0
connect_virtual JUMP_1_0_n1_n1 VRT_0_0_0_0 VRT_1_0_n1_n1
connect_virtual JUMP_3_0_0_0 VRT_0_0_0_0 VRT_3_0_0_0
connect_virtual JUMP_4_0_0_0 VRT_0_0_0_0 VRT_4_0_0_0
connect_virtual JUMP_4_n1_0_0 VRT_0_0_0_0 VRT_4_n1_0_0
connect_virtual JUMP_7_1_0_0 VRT_0_0_0_0 VRT_7_1_0_0
connect_virtual JUMP_7_0_1_0 VRT_0_0_0_0 VRT_7_0_1_0
set_dof JUMP_0_0_0_0_to_com x y z
set_dof JUMP_0_0_0_0_to_subunit angle_x angle_y angle_z
set_jump_group JUMPGROUP1  JUMP_0_0_0_0_to_subunit JUMP_1_0_0_n1_to_subunit JUMP_3_n1_0_0_to_subunit JUMP_1_0_n1_n1_to_subunit JUMP_3_0_0_0_to_subunit JUMP_4_0_0_0_to_subunit JUMP_4_n1_0_0_to_subunit JUMP_7_1_0_0_to_subunit JUMP_7_0_1_0_to_subunit
set_jump_group JUMPGROUP2  JUMP_0_0_0_0_to_com JUMP_1_0_0_n1_to_com JUMP_3_n1_0_0_to_com JUMP_1_0_n1_n1_to_com JUMP_3_0_0_0_to_com JUMP_4_0_0_0_to_com JUMP_4_n1_0_0_to_com JUMP_7_1_0_0_to_com JUMP_7_0_1_0_to_com
