# Supplementary material for: Growing Glycans in Rosetta: Accurate de novo glycan modeling, density fitting, and rational sequon design
Source: PLoS Comput Biol. 2024 Jun 24;20(6):e1011895. doi: 10.1371/journal.pcbi.1011895 (PMC11288642; doi:10.1371/journal.pcbi.1011895)
Supplement: S1 Data — Please see README for a full description of each component. Briefly, these include the following scripts: create_substituted_JD.py—Used to create substituted job description file for rosetta_scripts_jd3; create_symmetry_mates.py—This was used to create symmetry mates with a 12 A radius; density_build_example.xml—An an example of a main job definition file before being substituted for each glycan; density_build_example_substituted.xml—Substituted version; glycan_bm_plots.py—Tools used for plotting all benchmark experiments from Rosetta JSON files.; glycan_conformer_table.txt—The resultant glycan conformer table used in Rosetta and benchmarked against; glycan_tree_relax.xml—Main script used for de novo benchmarking.; glycan_tree_relax_dens.xml—Main script used for density building.; glycan_tree_relax_with_solvation.xml—Script used for running the GTM with explicit waters; glycan_water_mediated_hbonds.xml—Script for calculating water mediated hydrogen bonds; pdb_roots_density_sym.txt—Benchmark glycan list used for create_substituted_JD.py; refine_with_map_dih2.xml—Script used for refining input structures into the rosetta energy function using density. (ZIP) [file pcbi.1011895.s027.zip › supplemental_data/symmetrized_structures/score.sc]

SEQUENCE: 
SCORE: total_score       score dslf_fa13    fa_atr    fa_dun   fa_elec fa_intra_rep fa_intra_sol_xover4              fa_rep              fa_sol hbond_bb_sc hbond_lr_bb    hbond_sc hbond_sr_bb lk_ball_wtd       omega     p_aa_pp pro_close rama_prepro         ref    sugar_bb        time yhh_planarity description 
SCORE:    3072.795    3072.795   -83.448 -18234.658  6089.022 -3566.074       35.830             647.196            7697.971           11714.548    -666.512   -1023.767    -292.246    -209.611    -361.903      42.294    -530.898   131.992     584.764     954.052     144.245       0.000         0.000 1f8d_symm_0001
SCORE:    1257.445    1257.445   -20.396 -22495.470  6903.738 -5589.350       47.742             770.942            9563.066           14237.990    -666.468    -934.315    -387.539   -1094.446    -547.845     719.999    -522.193   269.979     234.357     715.347      52.306       0.000         0.000 testing_0001
SCORE:    1257.445    1257.445   -20.396 -22495.470  6903.738 -5589.350       47.742             770.942            9563.066           14237.990    -666.468    -934.315    -387.539   -1094.446    -547.845     719.999    -522.193   269.979     234.357     715.347      52.306       0.000         0.000 testing2_0001
SCORE:    1257.445    1257.445   -20.396 -22495.470  6903.738 -5589.350       47.742             770.942            9563.066           14237.990    -666.468    -934.315    -387.539   -1094.446    -547.845     719.999    -522.193   269.979     234.357     715.347      52.306       1.000         0.000 1jnd_symm_0001
SCORE:       0.000       0.000       0.000 3uue_symm_0001
SCORE:   -1754.522   -1754.522   -78.556 -18187.956  4584.692 -3226.124       31.555             662.479            3172.977           12071.440    -749.209    -994.052    -416.256    -199.769    -352.174     692.163    -561.511   198.127     468.882     970.178     103.134       0.000        55.460 4dgr_symm_0001
{"decoy":"4do4_symm_0001","dslf_fa13":-76.80495786104053,"fa_atr":-46590.62263273619,"fa_dun":13450.69985791185,"fa_elec":-10958.61502405413,"fa_intra_rep":77.99098095349501,"fa_intra_sol_xover4":1584.079397005786,"fa_rep":118260.1447103934,"fa_sol":28291.52599654962,"hbond_bb_sc":-1559.44726034119,"hbond_lr_bb":-1735.005192109941,"hbond_sc":-873.0014606143716,"hbond_sr_bb":-1996.388572009985,"lk_ball_wtd":-941.996258041937,"omega":1330.480325052336,"p_aa_pp":-932.9827354736065,"pro_close":566.0401349146141,"rama_prepro":1172.230798087169,"ref":2536.016580000013,"score":101604.34375,"sugar_bb":0.0,"time":1.0,"total_score":101604.3446876259,"yhh_planarity":0.0}
{"decoy":"2ciw_symm_0001","score":0.0,"time":0.0,"total_score":0.0}
{"decoy":"4do4_symm_0001","score":0.0,"time":1.0,"total_score":0.0}
{"decoy":"3gml_symm_0001","score":0.0,"time":0.0,"total_score":0.0}
{"decoy":"1ioo_symm_0001","dslf_fa13":-116.2680523760419,"fa_atr":-28164.70030103387,"fa_dun":8219.252374815731,"fa_elec":-6300.111158588937,"fa_intra_rep":56.32661577323443,"fa_intra_sol_xover4":1201.821634597113,"fa_rep":23525.33574780133,"fa_sol":18522.25281831436,"hbond_bb_sc":-836.7708727414594,"hbond_lr_bb":-988.5240310964915,"hbond_sc":-462.7867536013538,"hbond_sr_bb":-1183.183395375068,"lk_ball_wtd":-615.6446680223751,"omega":96.37073646268021,"p_aa_pp":-432.8744031202671,"pro_close":796.7998454667563,"rama_prepro":569.4049615605346,"ref":1070.458620000006,"score":15125.591796875,"sugar_bb":168.4323618707801,"time":0.0,"total_score":15125.59208070667,"yhh_planarity":0.0}
{"decoy":"1x38_symm_0001","dslf_fa13":-19.39266573915494,"fa_atr":-35580.99692477127,"fa_dun":9483.172958221043,"fa_elec":-8301.913195057756,"fa_intra_rep":64.75823808935506,"fa_intra_sol_xover4":1053.938076965593,"fa_rep":19054.55995532334,"fa_sol":21919.90435197316,"hbond_bb_sc":-950.7677561984858,"hbond_lr_bb":-1074.409589726269,"hbond_sc":-614.9288479017008,"hbond_sr_bb":-1771.424552581861,"lk_ball_wtd":-726.8934128937638,"omega":898.9430948035832,"p_aa_pp":-678.8250626190924,"pro_close":435.2558698222541,"rama_prepro":607.8389017088111,"ref":2491.216830000004,"score":6447.61865234375,"sugar_bb":157.5823180150839,"time":0.0,"total_score":6447.618587432867,"yhh_planarity":0.0}
{"decoy":"2cl2_symm_0001","score":0.0,"time":0.0,"total_score":0.0}
{"decoy":"3ave_symm_0001","score":0.0,"time":0.0,"total_score":0.0}
{"decoy":"3pfx_symm_0001","score":0.0,"time":0.0,"total_score":0.0}
{"decoy":"3og2_symm_0001","score":0.0,"time":0.0,"total_score":0.0}
{"decoy":"3uue_symm_0001","score":0.0,"time":0.0,"total_score":0.0}
{"decoy":"3qvr_symm_0001","score":0.0,"time":0.0,"total_score":0.0}
{"decoy":"4dgr_symm_0001","dslf_fa13":-78.55558930976726,"fa_atr":-18187.9899954665,"fa_dun":4584.692442145398,"fa_elec":-3226.249887704209,"fa_intra_rep":31.55238059302644,"fa_intra_sol_xover4":662.4785268534678,"fa_rep":3168.568037948775,"fa_sol":12071.43952187656,"hbond_bb_sc":-749.2090726213268,"hbond_lr_bb":-994.052417993315,"hbond_sc":-416.2564304945226,"hbond_sr_bb":-199.7688433549136,"lk_ball_wtd":-352.1742833658374,"omega":692.1626454305156,"p_aa_pp":-561.5114871888078,"pro_close":198.1265214301258,"rama_prepro":468.8824542203328,"ref":970.1781600000079,"score":-1759.093139648438,"sugar_bb":103.1344482851269,"time":0.0,"total_score":-1759.093140844291,"yhh_planarity":55.4597278715689}
{"decoy":"4f8x_symm_0001","dslf_fa13":-46.65088594735639,"fa_atr":-28800.61088632231,"fa_dun":7369.830714646406,"fa_elec":-6875.691147335924,"fa_intra_rep":51.82222381587614,"fa_intra_sol_xover4":892.1540108411633,"fa_rep":3528.771748576665,"fa_sol":17993.1858859325,"hbond_bb_sc":-809.9827900165014,"hbond_lr_bb":-825.0847157997936,"hbond_sc":-670.2676280790392,"hbond_sr_bb":-1726.753687294695,"lk_ball_wtd":-673.5948202936953,"omega":1041.808722834515,"p_aa_pp":-660.2514947964879,"pro_close":30.41191845889631,"rama_prepro":118.5843770650539,"ref":1807.791049999998,"score":-7994.69677734375,"sugar_bb":259.8306342583446,"time":0.0,"total_score":-7994.696769456385,"yhh_planarity":0.0}
{"decoy":"4q56_symm_0001","score":0.0,"time":0.0,"total_score":0.0}
{"decoy":"1gai_symm_0001","score":0.0,"time":0.0,"total_score":0.0}
{"decoy":"1k7c_symm_0001","score":0.0,"time":0.0,"total_score":0.0}
{"decoy":"1nxc_symm_0001","dslf_fa13":-11.41910004449253,"fa_atr":-27427.12330981643,"fa_dun":7672.455277053909,"fa_elec":-6467.518079860445,"fa_intra_rep":42.13722159333224,"fa_intra_sol_xover4":945.2618284057789,"fa_rep":13498.38678813693,"fa_sol":16711.12435781622,"hbond_bb_sc":-678.2401852573994,"hbond_lr_bb":-543.9767437101409,"hbond_sc":-568.7741246818475,"hbond_sr_bb":-1865.354881898747,"lk_ball_wtd":-619.0798920110318,"omega":771.4398530873516,"p_aa_pp":-516.670915014864,"pro_close":166.0978171322276,"rama_prepro":120.422562889454,"ref":1438.017030000015,"score":2749.2216796875,"sugar_bb":82.03622963111084,"time":0.0,"total_score":2749.221733450932,"yhh_planarity":0.0}
{"decoy":"1juh_symm_0001","dslf_fa13":0.0,"fa_atr":-89963.64962964998,"fa_dun":22389.15194670389,"fa_elec":-18548.3464634886,"fa_intra_rep":155.4911008321679,"fa_intra_sol_xover4":3019.725722613341,"fa_rep":14009.73390928673,"fa_sol":52580.88669271977,"hbond_bb_sc":-2892.885913433896,"hbond_lr_bb":-6662.436349076287,"hbond_sc":-1362.994155332845,"hbond_sr_bb":-1581.438723865766,"lk_ball_wtd":-1455.622198919774,"omega":794.1218728853605,"p_aa_pp":-2598.539150196571,"pro_close":894.1836511710799,"rama_prepro":1699.541392643323,"ref":5568.671129999855,"score":-23649.45703125,"sugar_bb":304.9487963695415,"time":0.0,"total_score":-23649.45636873865,"yhh_planarity":0.0}
{"decoy":"3pxl_symm_0001","dslf_fa13":-5.117104954876596,"fa_atr":-34280.96395639233,"fa_dun":8359.276824158462,"fa_elec":-7096.478690076696,"fa_intra_rep":59.56916820435926,"fa_intra_sol_xover4":1095.89931067115,"fa_rep":6950.673138971798,"fa_sol":20315.11184277841,"hbond_bb_sc":-1244.60718091564,"hbond_lr_bb":-1956.720129681593,"hbond_sc":-589.5577984996902,"hbond_sr_bb":-697.7199122788578,"lk_ball_wtd":-742.4516392696687,"omega":1152.750705746082,"p_aa_pp":-1357.890757341199,"pro_close":945.6831586617487,"rama_prepro":426.7666743732406,"ref":1897.861240000028,"score":-6503.73193359375,"sugar_bb":191.4382591317789,"time":0.0,"total_score":-6503.731726607821,"yhh_planarity":72.74512010566455}
{"decoy":"3nkq_symm_0001","dslf_fa13":-62.47283547364973,"fa_atr":-74644.18320910929,"fa_dun":24416.63736350197,"fa_elec":-17376.54611415631,"fa_intra_rep":158.5360742738472,"fa_intra_sol_xover4":2687.770958682193,"fa_rep":13999.00324716765,"fa_sol":47328.52494838204,"hbond_bb_sc":-2487.539255210617,"hbond_lr_bb":-2380.270795359216,"hbond_sc":-1248.921624302718,"hbond_sr_bb":-2735.697606719972,"lk_ball_wtd":-1606.322063870522,"omega":2045.802942277924,"p_aa_pp":-1501.86457023936,"pro_close":1271.749778251552,"rama_prepro":963.3099486149872,"ref":3013.658399999973,"score":-7936.7890625,"sugar_bb":222.0355498197818,"time":0.0,"total_score":-7936.788863469734,"yhh_planarity":0.0}
{"decoy":"5szr_symm_0001","dslf_fa13":0.0,"fa_atr":-101351.5777589085,"fa_dun":35432.74951529493,"fa_elec":-42349.76106263236,"fa_intra_rep":207.4638034658319,"fa_intra_sol_xover4":4014.7125559537,"fa_rep":17924.23748744485,"fa_sol":64385.27220571668,"hbond_bb_sc":-2441.388749718625,"hbond_lr_bb":-6895.082525596505,"hbond_sc":-999.2329518835592,"hbond_sr_bb":-1143.14784951198,"lk_ball_wtd":-2005.320873364603,"omega":2754.319789963497,"p_aa_pp":-3632.0268397289,"pro_close":2102.947968716765,"rama_prepro":618.1594615839267,"ref":5180.209799999981,"score":-26837.638671875,"sugar_bb":1359.827327278846,"time":1.0,"total_score":-26837.63869592608,"yhh_planarity":0.0}
{"decoy":"1jnd_symm_0001","score":0.0,"time":0.0,"total_score":0.0}
{"decoy":"1f8d_symm_0001","dslf_fa13":-83.44813398346668,"fa_atr":-18234.64394457965,"fa_dun":6089.021591745583,"fa_elec":-3565.99105967107,"fa_intra_rep":35.82717046690823,"fa_intra_sol_xover4":647.1959248986949,"fa_rep":7693.7881833539,"fa_sol":11714.54777973771,"hbond_bb_sc":-666.5116638320425,"hbond_lr_bb":-1023.766814320484,"hbond_sc":-292.2462361818691,"hbond_sr_bb":-209.6105429263217,"lk_ball_wtd":-361.9033634787031,"omega":42.29352692632268,"p_aa_pp":-530.8984810159502,"pro_close":131.9917001035506,"rama_prepro":584.763765078318,"ref":954.0519800000078,"score":3068.70654296875,"sugar_bb":144.2452721159729,"time":0.0,"total_score":3068.706654437412,"yhh_planarity":0.0}
{"decoy":"1f8d_symm_0001","dslf_fa13":-83.44813398346668,"fa_atr":-18234.64394457965,"fa_dun":6089.021591745583,"fa_elec":-3565.99105967107,"fa_intra_rep":35.82715197639004,"fa_intra_sol_xover4":647.1959248986949,"fa_rep":7693.7881833539,"fa_sol":11714.54777973771,"hbond_bb_sc":-666.5116638320425,"hbond_lr_bb":-1023.766814320484,"hbond_sc":-292.2462361818691,"hbond_sr_bb":-209.6105429263217,"lk_ball_wtd":-361.9033634787031,"omega":42.29352692632268,"p_aa_pp":-530.8984810159502,"pro_close":131.9917001035506,"rama_prepro":584.763765078318,"ref":954.0519800000078,"score":3068.70654296875,"sugar_bb":144.2452721159729,"time":0.0,"total_score":3068.706635946893,"yhh_planarity":0.0}
{"decoy":"1gai_symm_0001","score":0.0,"time":0.0,"total_score":0.0}
{"decoy":"1jnd_symm_0001","score":0.0,"time":0.0,"total_score":0.0}
{"decoy":"1k7c_symm_0001","score":0.0,"time":1.0,"total_score":0.0}
{"decoy":"2cl2_symm_0001","score":0.0,"time":0.0,"total_score":0.0}
{"decoy":"3ave_symm_0001","score":0.0,"time":1.0,"total_score":0.0}
{"decoy":"3gml_symm_0001","score":0.0,"time":0.0,"total_score":0.0}
{"decoy":"1juh_symm_0001","dslf_fa13":0.0,"fa_atr":-89963.64962964998,"fa_dun":22389.15194670389,"fa_elec":-18548.3464634886,"fa_intra_rep":155.4911008321679,"fa_intra_sol_xover4":3019.725722613341,"fa_rep":14009.73390928673,"fa_sol":52580.88669271977,"hbond_bb_sc":-2892.885913433896,"hbond_lr_bb":-6662.436349076287,"hbond_sc":-1362.994155332845,"hbond_sr_bb":-1581.438723865766,"lk_ball_wtd":-1455.622198919774,"omega":794.1218728853605,"p_aa_pp":-2598.539150196571,"pro_close":894.1836511710799,"rama_prepro":1699.541392643323,"ref":5568.671129999855,"score":-23649.45703125,"sugar_bb":304.9487963695415,"time":0.0,"total_score":-23649.45636873865,"yhh_planarity":0.0}
{"decoy":"3pxl_symm_0001","dslf_fa13":-5.117104954876596,"fa_atr":-34280.96395639233,"fa_dun":8359.276824158462,"fa_elec":-7096.478690076696,"fa_intra_rep":59.56916820435926,"fa_intra_sol_xover4":1095.89931067115,"fa_rep":6950.673138971798,"fa_sol":20315.11184277841,"hbond_bb_sc":-1244.60718091564,"hbond_lr_bb":-1956.720129681593,"hbond_sc":-589.5577984996902,"hbond_sr_bb":-697.7199122788578,"lk_ball_wtd":-742.4516392696687,"omega":1152.750705746082,"p_aa_pp":-1357.890757341199,"pro_close":945.6831586617487,"rama_prepro":426.7666743732406,"ref":1897.861240000028,"score":-6503.73193359375,"sugar_bb":191.4382591317789,"time":0.0,"total_score":-6503.731726607821,"yhh_planarity":72.74512010566455}
{"decoy":"3uue_symm_0001","score":0.0,"time":0.0,"total_score":0.0}
