# Supplementary material for: Growing Glycans in Rosetta: Accurate de novo glycan modeling, density fitting, and rational sequon design
Source: PLoS Comput Biol. 2024 Jun 24;20(6):e1011895. doi: 10.1371/journal.pcbi.1011895 (PMC11288642; doi:10.1371/journal.pcbi.1011895)
Supplement: S1 Data — Please see README for a full description of each component. Briefly, these include the following scripts: create_substituted_JD.py—Used to create substituted job description file for rosetta_scripts_jd3; create_symmetry_mates.py—This was used to create symmetry mates with a 12 A radius; density_build_example.xml—An an example of a main job definition file before being substituted for each glycan; density_build_example_substituted.xml—Substituted version; glycan_bm_plots.py—Tools used for plotting all benchmark experiments from Rosetta JSON files.; glycan_conformer_table.txt—The resultant glycan conformer table used in Rosetta and benchmarked against; glycan_tree_relax.xml—Main script used for de novo benchmarking.; glycan_tree_relax_dens.xml—Main script used for density building.; glycan_tree_relax_with_solvation.xml—Script used for running the GTM with explicit waters; glycan_water_mediated_hbonds.xml—Script for calculating water mediated hydrogen bonds; pdb_roots_density_sym.txt—Benchmark glycan list used for create_substituted_JD.py; refine_with_map_dih2.xml—Script used for refining input structures into the rosetta energy function using density. (ZIP) [file pcbi.1011895.s027.zip › supplemental_data/symmetrized_structures/min_symm_structures/2cl2_min.pdb]

ATOM      1  N   ALA A   1       7.758  25.048  81.463  1.00 13.70           N  
ATOM      2  CA  ALA A   1       7.001  25.229  80.192  1.00 12.46           C  
ATOM      3  C   ALA A   1       6.484  26.662  80.021  1.00 11.64           C  
ATOM      4  O   ALA A   1       5.473  26.901  79.364  1.00 10.94           O  
ATOM      5  CB  ALA A   1       5.865  24.240  80.106  1.00 12.83           C  
ATOM      6  N   THR A   2       7.205  27.612  80.603  1.00 10.93           N  
ATOM      7  CA  THR A   2       6.910  29.026  80.455  1.00 10.49           C  
ATOM      8  C   THR A   2       7.803  29.589  79.354  1.00  9.66           C  
ATOM      9  O   THR A   2       9.012  29.337  79.322  1.00 10.59           O  
ATOM     10  CB  THR A   2       7.142  29.778  81.781  1.00 10.78           C  
ATOM     11  OG1 THR A   2       6.226  29.275  82.763  1.00 12.50           O  
ATOM     12  CG2 THR A   2       6.921  31.283  81.628  1.00 11.37           C  
ATOM     13  N   TYR A   3       7.194  30.347  78.450  1.00  8.28           N  
ATOM     14  CA  TYR A   3       7.898  30.953  77.327  1.00  7.76           C  
ATOM     15  C   TYR A   3       7.518  32.426  77.204  1.00  7.28           C  
ATOM     16  O   TYR A   3       6.495  32.868  77.739  1.00  7.18           O  
ATOM     17  CB  TYR A   3       7.530  30.238  76.024  1.00  7.47           C  
ATOM     18  CG  TYR A   3       7.825  28.758  75.977  1.00  7.12           C  
ATOM     19  CD1 TYR A   3       8.996  28.280  75.396  1.00  8.16           C  
ATOM     20  CD2 TYR A   3       6.911  27.821  76.469  1.00  7.06           C  
ATOM     21  CE1 TYR A   3       9.261  26.923  75.321  1.00  8.58           C  
ATOM     22  CE2 TYR A   3       7.168  26.464  76.400  1.00  6.78           C  
ATOM     23  CZ  TYR A   3       8.344  26.017  75.830  1.00  7.41           C  
ATOM     24  OH  TYR A   3       8.630  24.673  75.745  1.00  8.66           O  
ATOM     25  N   HIS A   4       8.327  33.188  76.475  1.00  6.86           N  
ATOM     26  CA  HIS A   4       8.073  34.611  76.289  1.00  7.20           C  
ATOM     27  C   HIS A   4       8.097  34.969  74.815  1.00  7.27           C  
ATOM     28  O   HIS A   4       8.759  34.305  74.018  1.00  7.12           O  
ATOM     29  CB  HIS A   4       9.100  35.433  77.072  1.00  7.34           C  
ATOM     30  CG  HIS A   4       9.056  35.179  78.540  1.00  8.07           C  
ATOM     31  ND1 HIS A   4       9.797  34.186  79.142  1.00  9.22           N  
ATOM     32  CD2 HIS A   4       8.327  35.757  79.523  1.00  8.74           C  
ATOM     33  CE1 HIS A   4       9.541  34.178  80.439  1.00  8.51           C  
ATOM     34  NE2 HIS A   4       8.656  35.123  80.696  1.00  9.06           N  
ATOM     35  N   LEU A   5       7.385  36.030  74.471  1.00  7.28           N  
ATOM     36  CA  LEU A   5       7.174  36.402  73.080  1.00  7.82           C  
ATOM     37  C   LEU A   5       8.497  36.632  72.357  1.00  8.08           C  
ATOM     38  O   LEU A   5       9.382  37.338  72.854  1.00  7.81           O  
ATOM     39  CB  LEU A   5       6.300  37.651  73.004  1.00  7.88           C  
ATOM     40  CG  LEU A   5       5.821  38.086  71.625  1.00  8.13           C  
ATOM     41  CD1 LEU A   5       4.801  37.099  71.069  1.00  9.30           C  
ATOM     42  CD2 LEU A   5       5.227  39.485  71.721  1.00  9.35           C  
ATOM     43  N   GLU A   6       8.626  36.015  71.183  1.00  7.85           N  
ATOM     44  CA  GLU A   6       9.798  36.143  70.324  1.00  8.36           C  
ATOM     45  C   GLU A   6       9.443  36.864  69.021  1.00  8.42           C  
ATOM     46  O   GLU A   6      10.208  37.685  68.548  1.00  8.97           O  
ATOM     47  CB  GLU A   6      10.390  34.751  70.047  1.00  8.81           C  
ATOM     48  CG  GLU A   6      11.520  34.709  69.023  1.00  9.11           C  
ATOM     49  CD  GLU A   6      12.771  35.450  69.442  1.00 12.10           C  
ATOM     50  OE1 GLU A   6      12.949  35.724  70.638  1.00 12.30           O  
ATOM     51  OE2 GLU A   6      13.604  35.754  68.560  1.00 14.75           O1-
ATOM     52  N   ASP A   7       8.289  36.534  68.439  1.00  8.37           N  
ATOM     53  CA  ASP A   7       7.798  37.196  67.223  1.00  8.61           C  
ATOM     54  C   ASP A   7       6.287  37.324  67.281  1.00  8.64           C  
ATOM     55  O   ASP A   7       5.590  36.391  67.683  1.00  8.23           O  
ATOM     56  CB  ASP A   7       8.181  36.393  65.972  1.00  9.03           C  
ATOM     57  CG  ASP A   7       9.664  36.358  65.741  1.00  9.98           C  
ATOM     58  OD1 ASP A   7      10.225  37.392  65.325  1.00 11.93           O  
ATOM     59  OD2 ASP A   7      10.290  35.307  65.986  1.00 12.12           O1-
ATOM     60  N   ASN A   8       5.789  38.480  66.850  1.00  9.19           N  
ATOM     61  CA  ASN A   8       4.371  38.784  66.832  1.00  9.04           C  
ATOM     62  C   ASN A   8       4.034  39.260  65.434  1.00  8.69           C  
ATOM     63  O   ASN A   8       4.412  40.364  65.048  1.00  9.67           O  
ATOM     64  CB  ASN A   8       4.085  39.889  67.852  1.00  9.85           C  
ATOM     65  CG  ASN A   8       2.606  40.143  68.070  1.00 11.90           C  
ATOM     66  OD1 ASN A   8       2.238  41.021  68.857  1.00 18.64           O  
ATOM     67  ND2 ASN A   8       1.751  39.389  67.399  1.00 12.06           N  
ATOM     68  N   TRP A   9       3.377  38.398  64.661  1.00  7.65           N  
ATOM     69  CA  TRP A   9       3.103  38.681  63.259  1.00  7.52           C  
ATOM     70  C   TRP A   9       1.615  38.855  63.041  1.00  7.08           C  
ATOM     71  O   TRP A   9       0.840  37.913  63.210  1.00  6.12           O  
ATOM     72  CB  TRP A   9       3.609  37.549  62.378  1.00  7.10           C  
ATOM     73  CG  TRP A   9       5.072  37.291  62.477  1.00  6.62           C  
ATOM     74  CD1 TRP A   9       6.072  38.220  62.476  1.00  6.71           C  
ATOM     75  CD2 TRP A   9       5.706  36.014  62.570  1.00  5.99           C  
ATOM     76  NE1 TRP A   9       7.288  37.598  62.573  1.00  6.66           N  
ATOM     77  CE2 TRP A   9       7.097  36.242  62.611  1.00  6.02           C  
ATOM     78  CE3 TRP A   9       5.232  34.694  62.621  1.00  6.36           C  
ATOM     79  CZ2 TRP A   9       8.018  35.195  62.708  1.00  6.66           C  
ATOM     80  CZ3 TRP A   9       6.135  33.669  62.707  1.00  6.28           C  
ATOM     81  CH2 TRP A   9       7.517  33.919  62.747  1.00  6.77           C  
ATOM     82  N   VAL A  10       1.246  40.071  62.652  1.00  6.77           N  
ATOM     83  CA  VAL A  10      -0.115  40.446  62.346  1.00  7.28           C  
ATOM     84  C   VAL A  10      -0.111  41.298  61.077  1.00  7.48           C  
ATOM     85  O   VAL A  10       0.714  42.197  60.916  1.00  8.23           O  
ATOM     86  CB  VAL A  10      -0.718  41.279  63.490  1.00  7.33           C  
ATOM     87  CG1 VAL A  10      -2.093  41.782  63.110  1.00  8.37           C  
ATOM     88  CG2 VAL A  10      -0.786  40.466  64.762  1.00  8.03           C  
ATOM     89  N   GLY A  11      -1.021  40.994  60.155  1.00  7.67           N  
ATOM     90  CA  GLY A  11      -1.246  41.845  58.998  1.00  7.89           C  
ATOM     91  C   GLY A  11      -0.007  42.076  58.158  1.00  8.07           C  
ATOM     92  O   GLY A  11       0.653  41.133  57.729  1.00  7.86           O  
ATOM     93  N   SER A  12       0.322  43.343  57.923  1.00  8.81           N  
ATOM     94  CA  SER A  12       1.420  43.683  57.031  1.00  9.06           C  
ATOM     95  C   SER A  12       2.789  43.220  57.533  1.00  8.72           C  
ATOM     96  O   SER A  12       3.742  43.197  56.772  1.00  8.71           O  
ATOM     97  CB  SER A  12       1.464  45.193  56.787  1.00  9.62           C  
ATOM     98  OG  SER A  12       1.751  45.879  57.984  1.00 12.57           O  
ATOM     99  N   ALA A  13       2.893  42.859  58.810  1.00  8.79           N  
ATOM    100  CA  ALA A  13       4.157  42.366  59.350  1.00  8.47           C  
ATOM    101  C   ALA A  13       4.663  41.143  58.591  1.00  8.05           C  
ATOM    102  O   ALA A  13       5.860  40.977  58.414  1.00  8.19           O  
ATOM    103  CB  ALA A  13       4.007  42.045  60.816  1.00  8.94           C  
ATOM    104  N   PHE A  14       3.748  40.301  58.123  1.00  7.50           N  
ATOM    105  CA  PHE A  14       4.140  39.112  57.373  1.00  7.28           C  
ATOM    106  C   PHE A  14       4.940  39.438  56.114  1.00  7.33           C  
ATOM    107  O   PHE A  14       5.726  38.613  55.662  1.00  7.44           O  
ATOM    108  CB  PHE A  14       2.920  38.280  56.984  1.00  6.84           C  
ATOM    109  CG  PHE A  14       2.296  37.547  58.130  1.00  6.30           C  
ATOM    110  CD1 PHE A  14       2.780  36.311  58.530  1.00  5.62           C  
ATOM    111  CD2 PHE A  14       1.206  38.080  58.797  1.00  6.30           C  
ATOM    112  CE1 PHE A  14       2.197  35.630  59.570  1.00  6.21           C  
ATOM    113  CE2 PHE A  14       0.614  37.398  59.838  1.00  5.77           C  
ATOM    114  CZ  PHE A  14       1.118  36.167  60.224  1.00  6.30           C  
ATOM    115  N   LEU A  15       4.743  40.624  55.541  1.00  7.39           N  
ATOM    116  CA  LEU A  15       5.430  40.978  54.295  1.00  7.72           C  
ATOM    117  C   LEU A  15       6.926  41.227  54.472  1.00  7.97           C  
ATOM    118  O   LEU A  15       7.681  41.119  53.515  1.00  7.88           O  
ATOM    119  CB  LEU A  15       4.758  42.171  53.612  1.00  7.91           C  
ATOM    120  CG  LEU A  15       3.275  42.007  53.290  1.00  8.75           C  
ATOM    121  CD1 LEU A  15       2.747  43.236  52.555  1.00  9.70           C  
ATOM    122  CD2 LEU A  15       3.008  40.741  52.483  1.00  9.20           C  
ATOM    123  N   SER A  16       7.352  41.557  55.690  1.00  8.13           N  
ATOM    124  CA  SER A  16       8.770  41.777  55.976  1.00  8.23           C  
ATOM    125  C   SER A  16       9.416  40.656  56.784  1.00  8.12           C  
ATOM    126  O   SER A  16      10.634  40.603  56.864  1.00  9.75           O  
ATOM    127  CB  SER A  16       8.968  43.103  56.710  1.00  9.11           C  
ATOM    128  OG  SER A  16       8.221  43.139  57.900  1.00 10.88           O  
ATOM    129  N   THR A  17       8.615  39.774  57.375  1.00  7.42           N  
ATOM    130  CA  THR A  17       9.143  38.697  58.217  1.00  6.94           C  
ATOM    131  C   THR A  17       9.017  37.305  57.572  1.00  6.56           C  
ATOM    132  O   THR A  17       9.562  36.328  58.094  1.00  6.14           O  
ATOM    133  CB  THR A  17       8.438  38.674  59.576  1.00  6.95           C  
ATOM    134  OG1 THR A  17       7.047  38.435  59.358  1.00  7.31           O  
ATOM    135  CG2 THR A  17       8.628  40.002  60.309  1.00  6.76           C  
ATOM    136  N   PHE A  18       8.279  37.213  56.465  1.00  6.11           N  
ATOM    137  CA  PHE A  18       8.205  36.004  55.654  1.00  6.21           C  
ATOM    138  C   PHE A  18       8.638  36.349  54.244  1.00  6.46           C  
ATOM    139  O   PHE A  18       8.609  37.519  53.847  1.00  7.09           O  
ATOM    140  CB  PHE A  18       6.770  35.458  55.603  1.00  5.74           C  
ATOM    141  CG  PHE A  18       6.345  34.686  56.835  1.00  5.07           C  
ATOM    142  CD1 PHE A  18       6.290  35.296  58.077  1.00  5.77           C  
ATOM    143  CD2 PHE A  18       5.940  33.366  56.737  1.00  5.10           C  
ATOM    144  CE1 PHE A  18       5.883  34.599  59.192  1.00  5.90           C  
ATOM    145  CE2 PHE A  18       5.529  32.668  57.860  1.00  5.17           C  
ATOM    146  CZ  PHE A  18       5.512  33.286  59.085  1.00  5.73           C  
ATOM    147  N   THR A  19       9.019  35.324  53.484  1.00  6.31           N  
ATOM    148  CA  THR A  19       9.163  35.455  52.038  1.00  6.52           C  
ATOM    149  C   THR A  19       8.132  34.562  51.370  1.00  6.32           C  
ATOM    150  O   THR A  19       7.571  33.672  51.994  1.00  6.37           O  
ATOM    151  CB  THR A  19      10.554  35.035  51.531  1.00  6.78           C  
ATOM    152  OG1 THR A  19      10.776  33.643  51.795  1.00  8.05           O  
ATOM    153  CG2 THR A  19      11.636  35.870  52.189  1.00  8.29           C  
ATOM    154  N   HIS A  20       7.863  34.832  50.099  1.00  6.21           N  
ATOM    155  CA  HIS A  20       7.093  33.927  49.257  1.00  6.01           C  
ATOM    156  C   HIS A  20       8.063  33.031  48.515  1.00  6.38           C  
ATOM    157  O   HIS A  20       9.029  33.517  47.922  1.00  7.54           O  
ATOM    158  CB  HIS A  20       6.257  34.710  48.253  1.00  5.76           C  
ATOM    159  CG  HIS A  20       5.047  35.353  48.845  1.00  5.66           C  
ATOM    160  ND1 HIS A  20       5.109  36.258  49.880  1.00  6.27           N  
ATOM    161  CD2 HIS A  20       3.737  35.236  48.524  1.00  5.75           C  
ATOM    162  CE1 HIS A  20       3.887  36.670  50.172  1.00  6.29           C  
ATOM    163  NE2 HIS A  20       3.034  36.056  49.371  1.00  6.11           N  
ATOM    164  N   GLU A  21       7.814  31.731  48.537  1.00  6.04           N  
ATOM    165  CA  GLU A  21       8.650  30.771  47.830  1.00  6.42           C  
ATOM    166  C   GLU A  21       8.074  30.537  46.444  1.00  6.52           C  
ATOM    167  O   GLU A  21       7.032  29.898  46.304  1.00  6.48           O  
ATOM    168  CB  GLU A  21       8.709  29.447  48.591  1.00  6.38           C  
ATOM    169  CG  GLU A  21       9.219  29.560  50.002  1.00  6.95           C  
ATOM    170  CD  GLU A  21       9.499  28.205  50.591  1.00  6.83           C  
ATOM    171  OE1 GLU A  21       8.618  27.653  51.270  1.00  7.27           O  
ATOM    172  OE2 GLU A  21      10.599  27.671  50.327  1.00  8.79           O1-
ATOM    173  N   ALA A  22       8.746  31.056  45.418  1.00  7.06           N  
ATOM    174  CA  ALA A  22       8.308  30.874  44.049  1.00  7.68           C  
ATOM    175  C   ALA A  22       9.055  29.672  43.520  1.00  8.11           C  
ATOM    176  O   ALA A  22      10.044  29.793  42.794  1.00  9.22           O  
ATOM    177  CB  ALA A  22       8.590  32.115  43.221  1.00  7.97           C  
ATOM    178  N   ILE A  23       8.591  28.498  43.928  1.00  7.95           N  
ATOM    179  CA  ILE A  23       9.291  27.250  43.656  1.00  7.92           C  
ATOM    180  C   ILE A  23       8.364  26.270  42.986  1.00  7.88           C  
ATOM    181  O   ILE A  23       7.151  26.342  43.154  1.00  7.95           O  
ATOM    182  CB  ILE A  23       9.831  26.605  44.957  1.00  7.95           C  
ATOM    183  CG1 ILE A  23       8.701  26.292  45.955  1.00  7.99           C  
ATOM    184  CG2 ILE A  23      10.875  27.510  45.589  1.00  8.94           C  
ATOM    185  CD1 ILE A  23       9.156  25.486  47.170  1.00  8.29           C  
ATOM    186  N   ALA A  24       8.939  25.348  42.223  1.00  7.50           N  
ATOM    187  CA  ALA A  24       8.209  24.180  41.764  1.00  7.83           C  
ATOM    188  C   ALA A  24       7.692  23.442  42.991  1.00  7.74           C  
ATOM    189  O   ALA A  24       8.407  23.282  43.969  1.00  7.92           O  
ATOM    190  CB  ALA A  24       9.119  23.271  40.949  1.00  8.15           C  
ATOM    191  N   ASP A  25       6.444  22.991  42.947  1.00  7.53           N  
ATOM    192  CA  ASP A  25       5.874  22.354  44.125  1.00  7.60           C  
ATOM    193  C   ASP A  25       6.577  21.028  44.410  1.00  7.74           C  
ATOM    194  O   ASP A  25       6.519  20.114  43.592  1.00  7.43           O  
ATOM    195  CB  ASP A  25       4.385  22.106  43.936  1.00  7.23           C  
ATOM    196  CG  ASP A  25       3.736  21.553  45.183  1.00  7.26           C  
ATOM    197  OD1 ASP A  25       4.324  21.714  46.273  1.00  7.92           O  
ATOM    198  OD2 ASP A  25       2.664  20.936  45.050  1.00  6.56           O1-
ATOM    199  N   PRO A  26       7.227  20.900  45.580  1.00  7.49           N  
ATOM    200  CA  PRO A  26       7.801  19.588  45.904  1.00  7.66           C  
ATOM    201  C   PRO A  26       6.786  18.435  45.904  1.00  7.93           C  
ATOM    202  O   PRO A  26       7.158  17.274  45.706  1.00  8.99           O  
ATOM    203  CB  PRO A  26       8.375  19.804  47.307  1.00  8.15           C  
ATOM    204  CG  PRO A  26       8.652  21.251  47.374  1.00  8.01           C  
ATOM    205  CD  PRO A  26       7.523  21.895  46.627  1.00  8.16           C  
ATOM    206  N   THR A  27       5.513  18.741  46.150  1.00  7.36           N  
ATOM    207  CA  THR A  27       4.472  17.713  46.142  1.00  7.38           C  
ATOM    208  C   THR A  27       3.740  17.582  44.790  1.00  7.13           C  
ATOM    209  O   THR A  27       2.730  16.894  44.687  1.00  7.58           O  
ATOM    210  CB  THR A  27       3.473  17.906  47.311  1.00  7.15           C  
ATOM    211  OG1 THR A  27       2.968  19.248  47.330  1.00  7.49           O  
ATOM    212  CG2 THR A  27       4.154  17.619  48.637  1.00  7.38           C  
ATOM    213  N   HIS A  28       4.280  18.229  43.757  1.00  7.33           N  
ATOM    214  CA  HIS A  28       3.860  17.998  42.368  1.00  7.07           C  
ATOM    215  C   HIS A  28       2.404  18.351  42.097  1.00  7.06           C  
ATOM    216  O   HIS A  28       1.741  17.729  41.268  1.00  7.13           O  
ATOM    217  CB  HIS A  28       4.140  16.549  41.973  1.00  7.31           C  
ATOM    218  CG  HIS A  28       5.553  16.130  42.233  1.00  7.49           C  
ATOM    219  ND1 HIS A  28       5.908  15.273  43.253  1.00  8.64           N  
ATOM    220  CD2 HIS A  28       6.708  16.481  41.619  1.00  8.74           C  
ATOM    221  CE1 HIS A  28       7.219  15.103  43.245  1.00  9.72           C  
ATOM    222  NE2 HIS A  28       7.726  15.829  42.266  1.00 10.26           N  
ATOM    223  N   GLY A  29       1.910  19.374  42.779  1.00  6.58           N  
ATOM    224  CA  GLY A  29       0.525  19.778  42.625  1.00  6.44           C  
ATOM    225  C   GLY A  29       0.272  20.598  41.381  1.00  6.22           C  
ATOM    226  O   GLY A  29       1.207  21.031  40.687  1.00  6.09           O  
ATOM    227  N   ARG A  30      -1.003  20.813  41.098  1.00  5.51           N  
ATOM    228  CA  ARG A  30      -1.421  21.629  39.966  1.00  5.42           C  
ATOM    229  C   ARG A  30      -1.443  23.088  40.410  1.00  5.53           C  
ATOM    230  O   ARG A  30      -2.496  23.723  40.493  1.00  5.36           O  
ATOM    231  CB  ARG A  30      -2.800  21.171  39.474  1.00  5.79           C  
ATOM    232  CG  ARG A  30      -3.295  21.845  38.212  1.00  5.54           C  
ATOM    233  CD  ARG A  30      -2.321  21.721  37.053  1.00  6.96           C  
ATOM    234  NE  ARG A  30      -2.842  22.404  35.879  1.00  6.18           N  
ATOM    235  CZ  ARG A  30      -2.095  22.872  34.885  1.00  5.94           C  
ATOM    236  NH1 ARG A  30      -0.778  22.761  34.917  1.00  6.78           N1+
ATOM    237  NH2 ARG A  30      -2.684  23.485  33.868  1.00  6.33           N  
ATOM    238  N   VAL A  31      -0.249  23.602  40.678  1.00  5.44           N  
ATOM    239  CA  VAL A  31      -0.074  24.878  41.339  1.00  5.32           C  
ATOM    240  C   VAL A  31       1.049  25.663  40.697  1.00  5.75           C  
ATOM    241  O   VAL A  31       2.026  25.082  40.199  1.00  5.70           O  
ATOM    242  CB  VAL A  31       0.212  24.680  42.868  1.00  5.55           C  
ATOM    243  CG1 VAL A  31       1.601  24.093  43.122  1.00  5.88           C  
ATOM    244  CG2 VAL A  31       0.045  25.993  43.630  1.00  5.18           C  
ATOM    245  N   ASN A  32       0.892  26.978  40.702  1.00  5.71           N  
ATOM    246  CA  ASN A  32       1.979  27.869  40.348  1.00  5.50           C  
ATOM    247  C   ASN A  32       2.206  28.785  41.535  1.00  5.46           C  
ATOM    248  O   ASN A  32       1.420  29.691  41.774  1.00  5.61           O  
ATOM    249  CB  ASN A  32       1.663  28.686  39.094  1.00  5.89           C  
ATOM    250  CG  ASN A  32       2.824  29.550  38.671  1.00  6.89           C  
ATOM    251  OD1 ASN A  32       3.906  29.042  38.406  1.00 10.83           O  
ATOM    252  ND2 ASN A  32       2.618  30.857  38.640  1.00  7.91           N  
ATOM    253  N   TYR A  33       3.266  28.521  42.289  1.00  5.26           N  
ATOM    254  CA  TYR A  33       3.586  29.325  43.447  1.00  5.58           C  
ATOM    255  C   TYR A  33       4.253  30.611  42.988  1.00  5.79           C  
ATOM    256  O   TYR A  33       5.349  30.588  42.430  1.00  6.41           O  
ATOM    257  CB  TYR A  33       4.512  28.562  44.372  1.00  5.11           C  
ATOM    258  CG  TYR A  33       3.853  27.550  45.270  1.00  4.60           C  
ATOM    259  CD1 TYR A  33       2.699  27.855  45.970  1.00  4.66           C  
ATOM    260  CD2 TYR A  33       4.435  26.312  45.482  1.00  4.24           C  
ATOM    261  CE1 TYR A  33       2.121  26.943  46.838  1.00  5.03           C  
ATOM    262  CE2 TYR A  33       3.873  25.400  46.357  1.00  4.94           C  
ATOM    263  CZ  TYR A  33       2.708  25.727  47.030  1.00  4.57           C  
ATOM    264  OH  TYR A  33       2.133  24.859  47.932  1.00  4.93           O  
ATOM    265  N   VAL A  34       3.585  31.734  43.220  1.00  5.97           N  
ATOM    266  CA  VAL A  34       4.090  33.015  42.759  1.00  6.37           C  
ATOM    267  C   VAL A  34       4.980  33.680  43.781  1.00  6.64           C  
ATOM    268  O   VAL A  34       4.922  33.393  44.979  1.00  6.43           O  
ATOM    269  CB  VAL A  34       2.940  33.973  42.365  1.00  6.65           C  
ATOM    270  CG1 VAL A  34       2.137  33.351  41.241  1.00  7.20           C  
ATOM    271  CG2 VAL A  34       2.033  34.308  43.542  1.00  6.93           C  
ATOM    272  N  AASP A  35       5.809  34.589  43.288  0.50  6.61           N  
ATOM    273  CA AASP A  35       6.662  35.405  44.132  0.50  6.88           C  
ATOM    274  C  AASP A  35       5.841  36.438  44.904  0.50  6.63           C  
ATOM    275  O  AASP A  35       4.657  36.645  44.637  0.50  7.02           O  
ATOM    276  CB AASP A  35       7.716  36.118  43.287  0.50  7.12           C  
ATOM    277  CG AASP A  35       7.100  36.992  42.213  0.50  7.28           C  
ATOM    278  OD1AASP A  35       6.969  38.209  42.445  0.50  7.49           O  
ATOM    279  OD2AASP A  35       6.728  36.458  41.148  0.50  8.06           O1-
ATOM    280  N  BASP A  35       5.809  34.599  43.302  0.50  6.69           N  
ATOM    281  CA BASP A  35       6.672  35.358  44.185  0.50  7.03           C  
ATOM    282  C  BASP A  35       5.862  36.451  44.886  0.50  6.72           C  
ATOM    283  O  BASP A  35       4.701  36.700  44.555  0.50  7.11           O  
ATOM    284  CB BASP A  35       7.893  35.917  43.429  0.50  7.31           C  
ATOM    285  CG BASP A  35       7.643  37.275  42.792  0.50  8.21           C  
ATOM    286  OD1BASP A  35       8.631  38.025  42.650  0.50  9.67           O  
ATOM    287  OD2BASP A  35       6.496  37.591  42.415  0.50  9.11           O1-
ATOM    288  N   GLN A  36       6.485  37.100  45.853  1.00  6.64           N  
ATOM    289  CA  GLN A  36       5.802  38.057  46.705  1.00  6.90           C  
ATOM    290  C   GLN A  36       5.214  39.250  45.951  1.00  6.51           C  
ATOM    291  O   GLN A  36       4.064  39.621  46.165  1.00  6.87           O  
ATOM    292  CB  GLN A  36       6.751  38.541  47.793  1.00  7.19           C  
ATOM    293  CG  GLN A  36       6.095  39.432  48.814  1.00  7.47           C  
ATOM    294  CD  GLN A  36       6.777  39.388  50.158  1.00  8.54           C  
ATOM    295  OE1 GLN A  36       7.163  38.315  50.640  1.00  9.87           O  
ATOM    296  NE2 GLN A  36       6.916  40.552  50.783  1.00  9.23           N  
ATOM    297  N   ALA A  37       6.002  39.842  45.060  1.00  6.77           N  
ATOM    298  CA  ALA A  37       5.533  40.986  44.290  1.00  6.48           C  
ATOM    299  C   ALA A  37       4.296  40.623  43.466  1.00  6.16           C  
ATOM    300  O   ALA A  37       3.308  41.369  43.434  1.00  5.85           O  
ATOM    301  CB  ALA A  37       6.646  41.484  43.392  1.00  6.40           C  
ATOM    302  N   THR A  38       4.358  39.467  42.819  1.00  6.65           N  
ATOM    303  CA  THR A  38       3.250  38.991  42.004  1.00  6.58           C  
ATOM    304  C   THR A  38       2.013  38.708  42.863  1.00  6.38           C  
ATOM    305  O   THR A  38       0.888  39.075  42.502  1.00  6.69           O  
ATOM    306  CB  THR A  38       3.670  37.746  41.207  1.00  6.88           C  
ATOM    307  OG1 THR A  38       4.794  38.077  40.383  1.00  7.43           O  
ATOM    308  CG2 THR A  38       2.528  37.238  40.341  1.00  6.87           C  
ATOM    309  N   ALA A  39       2.222  38.064  44.007  1.00  6.15           N  
ATOM    310  CA  ALA A  39       1.128  37.767  44.934  1.00  6.34           C  
ATOM    311  C   ALA A  39       0.398  39.036  45.364  1.00  6.17           C  
ATOM    312  O   ALA A  39      -0.838  39.085  45.387  1.00  6.54           O  
ATOM    313  CB  ALA A  39       1.651  37.029  46.151  1.00  6.46           C  
ATOM    314  N   LEU A  40       1.162  40.062  45.718  1.00  6.80           N  
ATOM    315  CA  LEU A  40       0.580  41.317  46.182  1.00  7.10           C  
ATOM    316  C   LEU A  40      -0.146  42.036  45.047  1.00  7.68           C  
ATOM    317  O   LEU A  40      -1.244  42.554  45.243  1.00  8.05           O  
ATOM    318  CB  LEU A  40       1.657  42.210  46.805  1.00  7.16           C  
ATOM    319  CG  LEU A  40       2.213  41.673  48.131  1.00  7.58           C  
ATOM    320  CD1 LEU A  40       3.484  42.398  48.517  1.00  7.96           C  
ATOM    321  CD2 LEU A  40       1.200  41.783  49.270  1.00  8.23           C  
ATOM    322  N   ALA A  41       0.456  42.056  43.862  1.00  7.63           N  
ATOM    323  CA  ALA A  41      -0.167  42.706  42.704  1.00  7.87           C  
ATOM    324  C   ALA A  41      -1.482  42.044  42.297  1.00  8.41           C  
ATOM    325  O   ALA A  41      -2.431  42.723  41.897  1.00  9.21           O  
ATOM    326  CB  ALA A  41       0.788  42.710  41.526  1.00  8.08           C  
ATOM    327  N   LYS A  42      -1.527  40.719  42.377  1.00  8.39           N  
ATOM    328  CA  LYS A  42      -2.707  39.954  41.977  1.00  8.61           C  
ATOM    329  C   LYS A  42      -3.682  39.709  43.133  1.00  8.52           C  
ATOM    330  O   LYS A  42      -4.710  39.051  42.961  1.00  9.05           O  
ATOM    331  CB  LYS A  42      -2.261  38.638  41.342  1.00  8.69           C  
ATOM    332  CG  LYS A  42      -1.525  38.845  40.025  1.00  9.57           C  
ATOM    333  CD  LYS A  42      -1.158  37.525  39.377  1.00 10.36           C  
ATOM    334  CE  LYS A  42      -0.508  37.718  38.008  1.00 12.19           C  
ATOM    335  NZ  LYS A  42      -1.388  38.454  37.056  1.00 12.94           N1+
ATOM    336  N   ASN A  43      -3.347  40.250  44.300  1.00  8.32           N  
ATOM    337  CA  ASN A  43      -4.136  40.088  45.513  1.00  8.39           C  
ATOM    338  C   ASN A  43      -4.321  38.633  45.931  1.00  8.29           C  
ATOM    339  O   ASN A  43      -5.343  38.274  46.505  1.00  8.66           O  
ATOM    340  CB  ASN A  43      -5.493  40.793  45.378  1.00  8.83           C  
ATOM    341  CG  ASN A  43      -6.027  41.298  46.709  1.00 10.21           C  
ATOM    342  OD1 ASN A  43      -5.275  41.448  47.674  1.00 10.92           O  
ATOM    343  ND2 ASN A  43      -7.333  41.587  46.751  1.00 11.94           N  
ATOM    344  N   LEU A  44      -3.326  37.797  45.652  1.00  7.23           N  
ATOM    345  CA  LEU A  44      -3.287  36.435  46.177  1.00  7.66           C  
ATOM    346  C   LEU A  44      -2.773  36.430  47.607  1.00  7.37           C  
ATOM    347  O   LEU A  44      -3.049  35.501  48.369  1.00  7.60           O  
ATOM    348  CB  LEU A  44      -2.416  35.547  45.296  1.00  7.85           C  
ATOM    349  CG  LEU A  44      -2.899  35.451  43.844  1.00  8.79           C  
ATOM    350  CD1 LEU A  44      -1.830  34.812  42.977  1.00 10.76           C  
ATOM    351  CD2 LEU A  44      -4.203  34.687  43.737  1.00 10.46           C  
ATOM    352  N   THR A  45      -2.030  37.471  47.966  1.00  6.98           N  
ATOM    353  CA  THR A  45      -1.673  37.752  49.353  1.00  7.25           C  
ATOM    354  C   THR A  45      -2.163  39.149  49.657  1.00  7.79           C  
ATOM    355  O   THR A  45      -1.959  40.069  48.862  1.00  7.38           O  
ATOM    356  CB  THR A  45      -0.163  37.666  49.581  1.00  7.20           C  
ATOM    357  OG1 THR A  45       0.251  36.325  49.342  1.00  6.27           O  
ATOM    358  CG2 THR A  45       0.212  38.080  51.009  1.00  7.05           C  
ATOM    359  N   TYR A  46      -2.823  39.293  50.797  1.00  8.73           N  
ATOM    360  CA  TYR A  46      -3.345  40.571  51.247  1.00  9.44           C  
ATOM    361  C   TYR A  46      -3.009  40.651  52.719  1.00 10.00           C  
ATOM    362  O   TYR A  46      -3.385  39.771  53.487  1.00  9.15           O  
ATOM    363  CB  TYR A  46      -4.853  40.654  51.022  1.00 10.99           C  
ATOM    364  CG  TYR A  46      -5.468  41.926  51.554  1.00 10.98           C  
ATOM    365  CD1 TYR A  46      -5.445  43.102  50.812  1.00 13.46           C  
ATOM    366  CD2 TYR A  46      -6.055  41.953  52.811  1.00 13.77           C  
ATOM    367  CE1 TYR A  46      -6.010  44.274  51.307  1.00 13.90           C  
ATOM    368  CE2 TYR A  46      -6.608  43.116  53.316  1.00 14.15           C  
ATOM    369  CZ  TYR A  46      -6.584  44.270  52.562  1.00 14.36           C  
ATOM    370  OH  TYR A  46      -7.145  45.429  53.066  1.00 16.20           O  
ATOM    371  N   ALA A  47      -2.275  41.687  53.103  1.00 10.41           N  
ATOM    372  CA  ALA A  47      -1.706  41.775  54.447  1.00 11.35           C  
ATOM    373  C   ALA A  47      -1.843  43.197  54.954  1.00 12.22           C  
ATOM    374  O   ALA A  47      -1.048  44.066  54.595  1.00 13.09           O  
ATOM    375  CB  ALA A  47      -0.254  41.358  54.417  1.00 11.27           C  
ATOM    376  N   SER A  48      -2.866  43.421  55.774  1.00 12.65           N  
ATOM    377  CA  SER A  48      -3.265  44.760  56.184  1.00 12.86           C  
ATOM    378  C   SER A  48      -4.172  44.676  57.409  1.00 12.75           C  
ATOM    379  O   SER A  48      -4.929  43.712  57.573  1.00 12.97           O  
ATOM    380  CB  SER A  48      -4.009  45.443  55.037  1.00 13.50           C  
ATOM    381  OG  SER A  48      -4.321  46.787  55.343  1.00 16.11           O  
ATOM    382  N   GLY A  49      -4.096  45.687  58.272  1.00 12.54           N  
ATOM    383  CA  GLY A  49      -4.894  45.707  59.489  1.00 11.70           C  
ATOM    384  C   GLY A  49      -4.528  44.518  60.358  1.00 11.14           C  
ATOM    385  O   GLY A  49      -3.344  44.271  60.599  1.00 11.18           O  
ATOM    386  N   ASP A  50      -5.537  43.774  60.807  1.00 10.23           N  
ATOM    387  CA  ASP A  50      -5.315  42.578  61.615  1.00 10.22           C  
ATOM    388  C   ASP A  50      -5.575  41.295  60.823  1.00  9.52           C  
ATOM    389  O   ASP A  50      -5.990  40.287  61.392  1.00  9.32           O  
ATOM    390  CB  ASP A  50      -6.158  42.613  62.905  1.00 10.93           C  
ATOM    391  CG  ASP A  50      -7.662  42.596  62.651  1.00 12.29           C  
ATOM    392  OD1 ASP A  50      -8.110  42.623  61.489  1.00 14.66           O  
ATOM    393  OD2 ASP A  50      -8.411  42.534  63.653  1.00 16.77           O1-
ATOM    394  N   THR A  51      -5.305  41.336  59.519  1.00  8.96           N  
ATOM    395  CA  THR A  51      -5.644  40.231  58.636  1.00  8.35           C  
ATOM    396  C   THR A  51      -4.517  39.903  57.668  1.00  7.29           C  
ATOM    397  O   THR A  51      -3.906  40.787  57.066  1.00  7.23           O  
ATOM    398  CB  THR A  51      -6.906  40.562  57.825  1.00  8.79           C  
ATOM    399  OG1 THR A  51      -7.986  40.848  58.715  1.00 10.08           O  
ATOM    400  CG2 THR A  51      -7.310  39.400  56.939  1.00  9.24           C  
ATOM    401  N   LEU A  52      -4.272  38.604  57.513  1.00  6.48           N  
ATOM    402  CA  LEU A  52      -3.458  38.075  56.431  1.00  6.18           C  
ATOM    403  C   LEU A  52      -4.345  37.128  55.636  1.00  5.92           C  
ATOM    404  O   LEU A  52      -4.883  36.182  56.207  1.00  5.38           O  
ATOM    405  CB  LEU A  52      -2.248  37.306  56.962  1.00  5.72           C  
ATOM    406  CG  LEU A  52      -1.411  36.616  55.883  1.00  6.69           C  
ATOM    407  CD1 LEU A  52      -0.696  37.653  55.037  1.00  7.47           C  
ATOM    408  CD2 LEU A  52      -0.422  35.655  56.493  1.00  6.86           C  
ATOM    409  N   ILE A  53      -4.508  37.402  54.344  1.00  5.57           N  
ATOM    410  CA  ILE A  53      -5.197  36.491  53.436  1.00  5.74           C  
ATOM    411  C   ILE A  53      -4.166  35.897  52.490  1.00  5.60           C  
ATOM    412  O   ILE A  53      -3.369  36.629  51.897  1.00  5.62           O  
ATOM    413  CB  ILE A  53      -6.252  37.220  52.577  1.00  6.46           C  
ATOM    414  CG1 ILE A  53      -7.282  37.967  53.427  1.00  8.44           C  
ATOM    415  CG2 ILE A  53      -6.929  36.250  51.617  1.00  6.00           C  
ATOM    416  CD1 ILE A  53      -8.063  37.106  54.343  1.00  9.35           C  
ATOM    417  N   LEU A  54      -4.187  34.574  52.357  1.00  5.23           N  
ATOM    418  CA  LEU A  54      -3.385  33.863  51.368  1.00  5.56           C  
ATOM    419  C   LEU A  54      -4.390  33.053  50.584  1.00  5.74           C  
ATOM    420  O   LEU A  54      -5.094  32.237  51.165  1.00  5.48           O  
ATOM    421  CB  LEU A  54      -2.386  32.933  52.060  1.00  5.58           C  
ATOM    422  CG  LEU A  54      -1.476  33.560  53.114  1.00  5.40           C  
ATOM    423  CD1 LEU A  54      -0.749  32.477  53.895  1.00  6.77           C  
ATOM    424  CD2 LEU A  54      -0.486  34.531  52.469  1.00  6.60           C  
ATOM    425  N  AARG A  55      -4.484  33.275  49.277  0.50  5.93           N  
ATOM    426  CA AARG A  55      -5.549  32.633  48.500  0.50  6.24           C  
ATOM    427  C  AARG A  55      -5.097  32.131  47.141  0.50  6.34           C  
ATOM    428  O  AARG A  55      -4.056  32.534  46.619  0.50  6.65           O  
ATOM    429  CB AARG A  55      -6.749  33.578  48.325  0.50  6.33           C  
ATOM    430  CG AARG A  55      -6.465  34.786  47.451  0.50  6.84           C  
ATOM    431  CD AARG A  55      -7.728  35.505  47.009  0.50  7.67           C  
ATOM    432  NE AARG A  55      -8.482  36.080  48.126  0.50  7.93           N  
ATOM    433  CZ AARG A  55      -9.649  35.621  48.592  0.50  8.66           C  
ATOM    434  NH1AARG A  55     -10.243  34.548  48.078  0.50  8.84           N1+
ATOM    435  NH2AARG A  55     -10.224  36.244  49.614  0.50 10.42           N  
ATOM    436  N  BARG A  55      -4.464  33.262  49.274  0.50  5.95           N  
ATOM    437  CA BARG A  55      -5.533  32.642  48.490  0.50  6.32           C  
ATOM    438  C  BARG A  55      -5.077  32.110  47.145  0.50  6.38           C  
ATOM    439  O  BARG A  55      -4.011  32.467  46.639  0.50  6.72           O  
ATOM    440  CB BARG A  55      -6.683  33.629  48.275  0.50  6.46           C  
ATOM    441  CG BARG A  55      -6.284  34.878  47.516  0.50  7.27           C  
ATOM    442  CD BARG A  55      -7.477  35.534  46.860  0.50  7.75           C  
ATOM    443  NE BARG A  55      -8.540  35.799  47.831  0.50  8.94           N  
ATOM    444  CZ BARG A  55      -8.895  37.000  48.287  0.50  8.87           C  
ATOM    445  NH1BARG A  55      -8.293  38.105  47.871  0.50 10.48           N1+
ATOM    446  NH2BARG A  55      -9.871  37.103  49.180  0.50  8.94           N  
ATOM    447  N   ALA A  56      -5.918  31.247  46.588  1.00  6.39           N  
ATOM    448  CA  ALA A  56      -5.767  30.765  45.236  1.00  6.48           C  
ATOM    449  C   ALA A  56      -6.402  31.737  44.265  1.00  6.34           C  
ATOM    450  O   ALA A  56      -7.346  32.429  44.595  1.00  5.91           O  
ATOM    451  CB  ALA A  56      -6.453  29.444  45.109  1.00  7.39           C  
ATOM    452  N   ASP A  57      -5.883  31.753  43.048  1.00  6.03           N  
ATOM    453  CA  ASP A  57      -6.558  32.390  41.931  1.00  6.54           C  
ATOM    454  C   ASP A  57      -7.919  31.715  41.760  1.00  6.74           C  
ATOM    455  O   ASP A  57      -8.011  30.485  41.675  1.00  6.10           O  
ATOM    456  CB  ASP A  57      -5.660  32.220  40.698  1.00  6.46           C  
ATOM    457  CG  ASP A  57      -6.303  32.654  39.391  1.00  6.39           C  
ATOM    458  OD1 ASP A  57      -7.500  32.376  39.178  1.00  6.79           O  
ATOM    459  OD2 ASP A  57      -5.555  33.232  38.559  1.00  7.43           O1-
ATOM    460  N   HIS A  58      -8.978  32.519  41.738  1.00  7.35           N  
ATOM    461  CA  HIS A  58     -10.336  31.999  41.567  1.00  7.94           C  
ATOM    462  C   HIS A  58     -11.046  32.633  40.369  1.00  8.61           C  
ATOM    463  O   HIS A  58     -12.271  32.666  40.321  1.00  8.59           O  
ATOM    464  CB  HIS A  58     -11.145  32.178  42.865  1.00  8.55           C  
ATOM    465  CG  HIS A  58     -11.379  33.606  43.252  1.00  9.16           C  
ATOM    466  ND1 HIS A  58     -10.504  34.327  44.038  1.00 12.90           N  
ATOM    467  CD2 HIS A  58     -12.403  34.444  42.966  1.00 10.28           C  
ATOM    468  CE1 HIS A  58     -10.978  35.549  44.212  1.00 11.61           C  
ATOM    469  NE2 HIS A  58     -12.127  35.647  43.570  1.00 13.41           N  
ATOM    470  N   THR A  59     -10.263  33.112  39.404  1.00  8.87           N  
ATOM    471  CA  THR A  59     -10.814  33.765  38.206  1.00  9.32           C  
ATOM    472  C   THR A  59     -10.297  33.203  36.886  1.00  9.67           C  
ATOM    473  O   THR A  59     -11.004  33.257  35.884  1.00 10.50           O  
ATOM    474  CB  THR A  59     -10.540  35.273  38.229  1.00  9.94           C  
ATOM    475  OG1 THR A  59      -9.144  35.501  38.435  1.00 11.32           O  
ATOM    476  CG2 THR A  59     -11.344  35.937  39.341  1.00 10.96           C  
ATOM    477  N   THR A  60      -9.072  32.689  36.868  1.00  8.76           N  
ATOM    478  CA  THR A  60      -8.445  32.233  35.628  1.00  9.14           C  
ATOM    479  C   THR A  60      -8.825  30.796  35.310  1.00  9.16           C  
ATOM    480  O   THR A  60      -8.740  29.930  36.168  1.00  8.67           O  
ATOM    481  CB  THR A  60      -6.909  32.317  35.732  1.00  8.85           C  
ATOM    482  OG1 THR A  60      -6.525  33.620  36.185  1.00  9.28           O  
ATOM    483  CG2 THR A  60      -6.236  32.022  34.384  1.00  9.37           C  
ATOM    484  N   THR A  61      -9.227  30.554  34.066  1.00  9.59           N  
ATOM    485  CA  THR A  61      -9.379  29.201  33.543  1.00  9.86           C  
ATOM    486  C   THR A  61      -8.030  28.806  32.949  1.00 10.18           C  
ATOM    487  O   THR A  61      -7.504  29.505  32.084  1.00 11.40           O  
ATOM    488  CB  THR A  61     -10.487  29.156  32.478  1.00 10.17           C  
ATOM    489  OG1 THR A  61     -11.730  29.527  33.080  1.00 11.40           O  
ATOM    490  CG2 THR A  61     -10.619  27.765  31.877  1.00 10.72           C  
ATOM    491  N   LEU A  62      -7.453  27.703  33.420  1.00 10.25           N  
ATOM    492  CA  LEU A  62      -6.077  27.379  33.064  1.00 10.48           C  
ATOM    493  C   LEU A  62      -5.944  26.672  31.726  1.00 11.28           C  
ATOM    494  O   LEU A  62      -6.711  25.762  31.422  1.00 12.28           O  
ATOM    495  CB  LEU A  62      -5.436  26.490  34.125  1.00  9.99           C  
ATOM    496  CG  LEU A  62      -5.490  26.989  35.567  1.00  9.04           C  
ATOM    497  CD1 LEU A  62      -4.789  25.994  36.466  1.00  7.69           C  
ATOM    498  CD2 LEU A  62      -4.841  28.354  35.699  1.00  9.76           C  
ATOM    499  N   SER A  63      -4.938  27.072  30.957  1.00 12.03           N  
ATOM    500  CA  SER A  63      -4.512  26.282  29.812  1.00 12.12           C  
ATOM    501  C   SER A  63      -3.973  24.954  30.340  1.00 12.28           C  
ATOM    502  O   SER A  63      -3.074  24.958  31.175  1.00 11.49           O  
ATOM    503  CB  SER A  63      -3.412  27.002  29.038  1.00 12.70           C  
ATOM    504  OG  SER A  63      -2.866  26.140  28.062  1.00 15.01           O  
ATOM    505  N   PRO A  64      -4.505  23.816  29.848  1.00 12.25           N  
ATOM    506  CA  PRO A  64      -4.007  22.519  30.324  1.00 12.67           C  
ATOM    507  C   PRO A  64      -2.505  22.303  30.103  1.00 12.78           C  
ATOM    508  O   PRO A  64      -1.874  21.570  30.866  1.00 12.65           O  
ATOM    509  CB  PRO A  64      -4.826  21.497  29.528  1.00 12.60           C  
ATOM    510  CG  PRO A  64      -5.986  22.238  28.987  1.00 12.79           C  
ATOM    511  CD  PRO A  64      -5.592  23.671  28.865  1.00 12.41           C  
ATOM    512  N   SER A  65      -1.949  22.942  29.067  1.00 13.40           N  
ATOM    513  CA  SER A  65      -0.508  22.900  28.776  1.00 13.84           C  
ATOM    514  C   SER A  65       0.293  24.006  29.470  1.00 13.88           C  
ATOM    515  O   SER A  65       1.515  24.072  29.334  1.00 15.14           O  
ATOM    516  CB  SER A  65      -0.269  23.006  27.263  1.00 14.21           C  
ATOM    517  OG  SER A  65      -0.978  22.003  26.553  1.00 17.35           O  
ATOM    518  N   GLY A  66      -0.392  24.877  30.205  1.00 12.76           N  
ATOM    519  CA  GLY A  66       0.268  25.952  30.935  1.00 12.26           C  
ATOM    520  C   GLY A  66       0.508  25.588  32.388  1.00 11.66           C  
ATOM    521  O   GLY A  66       0.266  24.448  32.796  1.00 11.82           O  
ATOM    522  N   PRO A  67       1.015  26.549  33.178  1.00 11.04           N  
ATOM    523  CA  PRO A  67       1.239  26.318  34.601  1.00 10.29           C  
ATOM    524  C   PRO A  67      -0.047  26.088  35.406  1.00  8.73           C  
ATOM    525  O   PRO A  67      -1.159  26.318  34.923  1.00  7.81           O  
ATOM    526  CB  PRO A  67       1.929  27.610  35.067  1.00 10.72           C  
ATOM    527  CG  PRO A  67       2.467  28.237  33.834  1.00 11.80           C  
ATOM    528  CD  PRO A  67       1.474  27.888  32.769  1.00 11.44           C  
ATOM    529  N   GLY A  68       0.133  25.647  36.648  1.00  7.89           N  
ATOM    530  CA  GLY A  68      -0.993  25.360  37.522  1.00  7.47           C  
ATOM    531  C   GLY A  68      -1.625  26.619  38.069  1.00  6.82           C  
ATOM    532  O   GLY A  68      -1.276  27.736  37.678  1.00  6.85           O  
ATOM    533  N   ARG A  69      -2.555  26.424  38.993  1.00  6.15           N  
ATOM    534  CA  ARG A  69      -3.346  27.524  39.516  1.00  5.92           C  
ATOM    535  C   ARG A  69      -2.483  28.365  40.444  1.00  5.82           C  
ATOM    536  O   ARG A  69      -1.790  27.820  41.298  1.00  5.42           O  
ATOM    537  CB  ARG A  69      -4.567  26.976  40.250  1.00  5.84           C  
ATOM    538  CG  ARG A  69      -5.516  28.040  40.734  1.00  5.71           C  
ATOM    539  CD  ARG A  69      -6.918  27.495  40.941  1.00  6.00           C  
ATOM    540  NE  ARG A  69      -7.570  27.154  39.676  1.00  5.89           N  
ATOM    541  CZ  ARG A  69      -8.021  28.038  38.788  1.00  6.42           C  
ATOM    542  NH1 ARG A  69      -7.934  29.344  39.006  1.00  6.51           N1+
ATOM    543  NH2 ARG A  69      -8.568  27.604  37.653  1.00  7.16           N  
ATOM    544  N   ASN A  70      -2.505  29.682  40.268  1.00  5.60           N  
ATOM    545  CA  ASN A  70      -1.685  30.546  41.094  1.00  5.57           C  
ATOM    546  C   ASN A  70      -2.083  30.407  42.551  1.00  5.42           C  
ATOM    547  O   ASN A  70      -3.272  30.387  42.902  1.00  5.12           O  
ATOM    548  CB  ASN A  70      -1.799  32.012  40.676  1.00  5.88           C  
ATOM    549  CG  ASN A  70      -1.070  32.314  39.393  1.00  5.82           C  
ATOM    550  OD1 ASN A  70      -0.240  31.529  38.933  1.00  6.51           O  
ATOM    551  ND2 ASN A  70      -1.373  33.458  38.804  1.00  7.49           N  
ATOM    552  N   SER A  71      -1.063  30.315  43.395  1.00  5.11           N  
ATOM    553  CA  SER A  71      -1.252  30.215  44.827  1.00  5.16           C  
ATOM    554  C   SER A  71       0.023  30.687  45.497  1.00  5.08           C  
ATOM    555  O   SER A  71       0.942  31.153  44.824  1.00  5.18           O  
ATOM    556  CB  SER A  71      -1.587  28.776  45.212  1.00  5.41           C  
ATOM    557  OG  SER A  71      -2.028  28.713  46.557  1.00  5.33           O  
ATOM    558  N   VAL A  72       0.079  30.587  46.819  1.00  4.50           N  
ATOM    559  CA  VAL A  72       1.232  31.075  47.549  1.00  5.03           C  
ATOM    560  C   VAL A  72       1.707  30.075  48.593  1.00  5.06           C  
ATOM    561  O   VAL A  72       0.930  29.268  49.117  1.00  5.06           O  
ATOM    562  CB  VAL A  72       0.943  32.433  48.213  1.00  5.49           C  
ATOM    563  CG1 VAL A  72       0.625  33.491  47.167  1.00  6.48           C  
ATOM    564  CG2 VAL A  72      -0.194  32.336  49.214  1.00  7.11           C  
ATOM    565  N   ARG A  73       3.000  30.167  48.876  1.00  4.66           N  
ATOM    566  CA  ARG A  73       3.686  29.393  49.902  1.00  4.63           C  
ATOM    567  C   ARG A  73       4.638  30.372  50.583  1.00  4.62           C  
ATOM    568  O   ARG A  73       5.622  30.803  49.970  1.00  5.05           O  
ATOM    569  CB  ARG A  73       4.461  28.249  49.253  1.00  4.55           C  
ATOM    570  CG  ARG A  73       5.353  27.472  50.201  1.00  4.37           C  
ATOM    571  CD  ARG A  73       5.749  26.128  49.631  1.00  5.61           C  
ATOM    572  NE  ARG A  73       6.922  25.559  50.302  1.00  5.59           N  
ATOM    573  CZ  ARG A  73       7.221  24.266  50.336  1.00  6.36           C  
ATOM    574  NH1 ARG A  73       6.392  23.370  49.837  1.00  6.38           N1+
ATOM    575  NH2 ARG A  73       8.341  23.863  50.925  1.00  6.43           N  
ATOM    576  N   ILE A  74       4.341  30.751  51.824  1.00  4.40           N  
ATOM    577  CA  ILE A  74       5.150  31.723  52.542  1.00  4.69           C  
ATOM    578  C   ILE A  74       5.963  31.011  53.603  1.00  4.85           C  
ATOM    579  O   ILE A  74       5.530  29.994  54.152  1.00  4.78           O  
ATOM    580  CB  ILE A  74       4.327  32.904  53.131  1.00  5.22           C  
ATOM    581  CG1 ILE A  74       3.347  32.461  54.225  1.00  4.90           C  
ATOM    582  CG2 ILE A  74       3.603  33.626  52.014  1.00  5.54           C  
ATOM    583  CD1 ILE A  74       2.783  33.611  55.003  1.00  4.87           C  
ATOM    584  N   ARG A  75       7.155  31.543  53.867  1.00  5.06           N  
ATOM    585  CA  ARG A  75       8.113  30.925  54.769  1.00  5.36           C  
ATOM    586  C   ARG A  75       8.727  31.980  55.664  1.00  4.91           C  
ATOM    587  O   ARG A  75       9.189  33.011  55.188  1.00  4.82           O  
ATOM    588  CB  ARG A  75       9.211  30.258  53.947  1.00  5.66           C  
ATOM    589  CG  ARG A  75      10.232  29.498  54.781  1.00  6.30           C  
ATOM    590  CD  ARG A  75      11.337  28.959  53.920  1.00  7.66           C  
ATOM    591  NE  ARG A  75      12.210  30.022  53.440  1.00  9.32           N  
ATOM    592  CZ  ARG A  75      13.226  29.839  52.604  1.00 11.25           C  
ATOM    593  NH1 ARG A  75      13.500  28.635  52.133  1.00 11.82           N1+
ATOM    594  NH2 ARG A  75      13.974  30.873  52.240  1.00 12.68           N  
ATOM    595  N   SER A  76       8.770  31.715  56.961  1.00  4.91           N  
ATOM    596  CA  SER A  76       9.376  32.664  57.881  1.00  5.39           C  
ATOM    597  C   SER A  76      10.859  32.831  57.561  1.00  5.69           C  
ATOM    598  O   SER A  76      11.540  31.883  57.187  1.00  6.27           O  
ATOM    599  CB  SER A  76       9.174  32.224  59.336  1.00  4.96           C  
ATOM    600  OG  SER A  76       9.877  31.033  59.634  1.00  4.88           O  
ATOM    601  N   ILE A  77      11.356  34.049  57.698  1.00  6.34           N  
ATOM    602  CA  ILE A  77      12.781  34.287  57.508  1.00  6.59           C  
ATOM    603  C   ILE A  77      13.557  33.637  58.661  1.00  6.70           C  
ATOM    604  O   ILE A  77      14.577  32.975  58.447  1.00  7.32           O  
ATOM    605  CB  ILE A  77      13.075  35.795  57.378  1.00  6.83           C  
ATOM    606  CG1 ILE A  77      12.508  36.299  56.051  1.00  7.36           C  
ATOM    607  CG2 ILE A  77      14.583  36.079  57.479  1.00  7.15           C  
ATOM    608  CD1 ILE A  77      12.498  37.795  55.922  1.00  8.25           C  
ATOM    609  N   LYS A  78      13.034  33.774  59.867  1.00  6.48           N  
ATOM    610  CA  LYS A  78      13.671  33.202  61.039  1.00  7.11           C  
ATOM    611  C   LYS A  78      13.433  31.702  61.135  1.00  6.72           C  
ATOM    612  O   LYS A  78      12.462  31.168  60.589  1.00  6.53           O  
ATOM    613  CB  LYS A  78      13.171  33.905  62.301  1.00  7.36           C  
ATOM    614  CG  LYS A  78      13.741  35.305  62.439  1.00  9.41           C  
ATOM    615  CD  LYS A  78      13.102  36.102  63.550  1.00 10.33           C  
ATOM    616  CE  LYS A  78      13.500  35.592  64.913  1.00 12.96           C  
ATOM    617  NZ  LYS A  78      12.929  36.464  65.983  1.00 13.24           N1+
ATOM    618  N   THR A  79      14.341  31.029  61.829  1.00  6.13           N  
ATOM    619  CA  THR A  79      14.231  29.620  62.123  1.00  6.33           C  
ATOM    620  C   THR A  79      14.176  29.433  63.637  1.00  5.98           C  
ATOM    621  O   THR A  79      14.581  30.315  64.401  1.00  6.30           O  
ATOM    622  CB  THR A  79      15.413  28.841  61.557  1.00  6.52           C  
ATOM    623  OG1 THR A  79      16.618  29.337  62.144  1.00  6.60           O  
ATOM    624  CG2 THR A  79      15.495  28.991  60.054  1.00  6.45           C  
ATOM    625  N   TYR A  80      13.680  28.274  64.049  1.00  5.51           N  
ATOM    626  CA  TYR A  80      13.312  28.008  65.440  1.00  5.80           C  
ATOM    627  C   TYR A  80      13.670  26.584  65.818  1.00  5.70           C  
ATOM    628  O   TYR A  80      13.592  25.676  64.992  1.00  5.27           O  
ATOM    629  CB  TYR A  80      11.799  28.224  65.648  1.00  6.27           C  
ATOM    630  CG  TYR A  80      11.374  29.613  65.257  1.00  6.55           C  
ATOM    631  CD1 TYR A  80      11.568  30.680  66.120  1.00  7.10           C  
ATOM    632  CD2 TYR A  80      10.869  29.874  64.000  1.00  6.86           C  
ATOM    633  CE1 TYR A  80      11.224  31.961  65.764  1.00  7.09           C  
ATOM    634  CE2 TYR A  80      10.524  31.160  63.625  1.00  6.18           C  
ATOM    635  CZ  TYR A  80      10.699  32.203  64.517  1.00  6.79           C  
ATOM    636  OH  TYR A  80      10.357  33.476  64.139  1.00  7.76           O  
ATOM    637  N   THR A  81      14.056  26.390  67.080  1.00  6.07           N  
ATOM    638  CA  THR A  81      14.323  25.065  67.618  1.00  6.29           C  
ATOM    639  C   THR A  81      13.295  24.825  68.717  1.00  6.76           C  
ATOM    640  O   THR A  81      12.157  24.484  68.416  1.00  6.70           O  
ATOM    641  CB  THR A  81      15.793  24.902  68.088  1.00  6.58           C  
ATOM    642  OG1 THR A  81      16.119  25.917  69.048  1.00  7.97           O  
ATOM    643  CG2 THR A  81      16.764  25.002  66.902  1.00  7.26           C  
ATOM    644  N   THR A  82      13.659  25.050  69.976  1.00  6.45           N  
ATOM    645  CA  THR A  82      12.714  24.925  71.082  1.00  6.50           C  
ATOM    646  C   THR A  82      11.869  26.198  71.130  1.00  6.31           C  
ATOM    647  O   THR A  82      12.387  27.297  71.303  1.00  7.82           O  
ATOM    648  CB  THR A  82      13.445  24.682  72.408  1.00  6.89           C  
ATOM    649  OG1 THR A  82      14.040  23.383  72.367  1.00  9.32           O  
ATOM    650  CG2 THR A  82      12.499  24.764  73.608  1.00  7.35           C  
ATOM    651  N   HIS A  83      10.563  26.046  70.930  1.00  5.48           N  
ATOM    652  CA  HIS A  83       9.679  27.194  70.804  1.00  5.50           C  
ATOM    653  C   HIS A  83       8.232  26.753  70.867  1.00  5.02           C  
ATOM    654  O   HIS A  83       7.934  25.554  70.822  1.00  5.37           O  
ATOM    655  CB  HIS A  83       9.938  27.940  69.481  1.00  5.25           C  
ATOM    656  CG  HIS A  83       9.442  27.226  68.265  1.00  5.36           C  
ATOM    657  ND1 HIS A  83       9.998  26.054  67.811  1.00  5.25           N  
ATOM    658  CD2 HIS A  83       8.456  27.539  67.393  1.00  4.30           C  
ATOM    659  CE1 HIS A  83       9.362  25.660  66.722  1.00  4.98           C  
ATOM    660  NE2 HIS A  83       8.428  26.549  66.441  1.00  5.22           N  
ATOM    661  N   VAL A  84       7.354  27.744  70.984  1.00  5.04           N  
ATOM    662  CA  VAL A  84       5.920  27.555  70.807  1.00  5.17           C  
ATOM    663  C   VAL A  84       5.453  28.483  69.692  1.00  5.35           C  
ATOM    664  O   VAL A  84       5.805  29.658  69.676  1.00  5.54           O  
ATOM    665  CB  VAL A  84       5.132  27.839  72.103  1.00  5.24           C  
ATOM    666  CG1 VAL A  84       3.631  27.607  71.894  1.00  5.82           C  
ATOM    667  CG2 VAL A  84       5.633  26.957  73.220  1.00  5.67           C  
ATOM    668  N   ALA A  85       4.691  27.936  68.744  1.00  5.00           N  
ATOM    669  CA  ALA A  85       4.073  28.734  67.678  1.00  4.96           C  
ATOM    670  C   ALA A  85       2.556  28.642  67.808  1.00  4.98           C  
ATOM    671  O   ALA A  85       2.013  27.542  67.964  1.00  5.00           O  
ATOM    672  CB  ALA A  85       4.527  28.232  66.320  1.00  5.11           C  
ATOM    673  N   VAL A  86       1.887  29.797  67.779  1.00  5.11           N  
ATOM    674  CA  VAL A  86       0.439  29.873  67.947  1.00  4.93           C  
ATOM    675  C   VAL A  86      -0.167  30.553  66.728  1.00  4.75           C  
ATOM    676  O   VAL A  86       0.216  31.663  66.372  1.00  5.13           O  
ATOM    677  CB  VAL A  86       0.052  30.651  69.216  1.00  5.38           C  
ATOM    678  CG1 VAL A  86      -1.462  30.614  69.396  1.00  5.66           C  
ATOM    679  CG2 VAL A  86       0.759  30.068  70.438  1.00  5.26           C  
ATOM    680  N   PHE A  87      -1.111  29.861  66.102  1.00  4.81           N  
ATOM    681  CA  PHE A  87      -1.770  30.309  64.880  1.00  4.86           C  
ATOM    682  C   PHE A  87      -3.226  30.590  65.200  1.00  5.12           C  
ATOM    683  O   PHE A  87      -3.954  29.677  65.606  1.00  5.12           O  
ATOM    684  CB  PHE A  87      -1.721  29.208  63.813  1.00  4.86           C  
ATOM    685  CG  PHE A  87      -0.330  28.792  63.417  1.00  4.98           C  
ATOM    686  CD1 PHE A  87       0.225  29.202  62.206  1.00  5.77           C  
ATOM    687  CD2 PHE A  87       0.413  27.967  64.236  1.00  4.55           C  
ATOM    688  CE1 PHE A  87       1.511  28.804  61.844  1.00  5.60           C  
ATOM    689  CE2 PHE A  87       1.689  27.576  63.884  1.00  5.42           C  
ATOM    690  CZ  PHE A  87       2.244  27.993  62.691  1.00  6.13           C  
ATOM    691  N   ASP A  88      -3.640  31.842  65.027  1.00  4.95           N  
ATOM    692  CA  ASP A  88      -5.029  32.256  65.233  1.00  4.95           C  
ATOM    693  C   ASP A  88      -5.626  32.356  63.831  1.00  4.68           C  
ATOM    694  O   ASP A  88      -5.343  33.299  63.106  1.00  4.70           O  
ATOM    695  CB  ASP A  88      -5.061  33.601  65.972  1.00  5.35           C  
ATOM    696  CG  ASP A  88      -6.466  34.110  66.236  1.00  6.28           C  
ATOM    697  OD1 ASP A  88      -7.442  33.509  65.772  1.00  6.72           O  
ATOM    698  OD2 ASP A  88      -6.593  35.151  66.923  1.00  8.82           O1-
ATOM    699  N   VAL A  89      -6.415  31.351  63.464  1.00  4.73           N  
ATOM    700  CA  VAL A  89      -6.842  31.140  62.083  1.00  4.75           C  
ATOM    701  C   VAL A  89      -8.349  31.262  61.960  1.00  4.79           C  
ATOM    702  O   VAL A  89      -9.082  30.481  62.553  1.00  4.82           O  
ATOM    703  CB  VAL A  89      -6.423  29.749  61.590  1.00  4.73           C  
ATOM    704  CG1 VAL A  89      -6.844  29.527  60.127  1.00  5.04           C  
ATOM    705  CG2 VAL A  89      -4.927  29.545  61.773  1.00  4.36           C  
ATOM    706  N   ARG A  90      -8.807  32.243  61.190  1.00  4.44           N  
ATOM    707  CA  ARG A  90     -10.237  32.471  61.011  1.00  5.13           C  
ATOM    708  C   ARG A  90     -10.825  31.576  59.926  1.00  5.21           C  
ATOM    709  O   ARG A  90     -11.993  31.211  59.998  1.00  4.93           O  
ATOM    710  CB  ARG A  90     -10.502  33.919  60.624  1.00  5.75           C  
ATOM    711  CG  ARG A  90      -9.889  34.952  61.558  1.00  6.01           C  
ATOM    712  CD  ARG A  90     -10.450  36.319  61.237  1.00  6.63           C  
ATOM    713  NE  ARG A  90      -9.896  37.402  62.048  1.00  7.63           N  
ATOM    714  CZ  ARG A  90      -8.979  38.278  61.647  1.00  7.40           C  
ATOM    715  NH1 ARG A  90      -8.430  38.224  60.444  1.00  8.68           N1+
ATOM    716  NH2 ARG A  90      -8.581  39.221  62.482  1.00  8.46           N  
ATOM    717  N   HIS A  91     -10.019  31.238  58.924  1.00  4.50           N  
ATOM    718  CA  HIS A  91     -10.477  30.490  57.755  1.00  4.62           C  
ATOM    719  C   HIS A  91      -9.280  29.754  57.178  1.00  4.34           C  
ATOM    720  O   HIS A  91      -8.170  30.299  57.143  1.00  4.43           O  
ATOM    721  CB  HIS A  91     -11.027  31.466  56.708  1.00  4.65           C  
ATOM    722  CG  HIS A  91     -11.876  30.833  55.640  1.00  4.83           C  
ATOM    723  ND1 HIS A  91     -11.351  30.311  54.475  1.00  4.50           N  
ATOM    724  CD2 HIS A  91     -13.222  30.691  55.540  1.00  5.02           C  
ATOM    725  CE1 HIS A  91     -12.336  29.860  53.716  1.00  4.40           C  
ATOM    726  NE2 HIS A  91     -13.480  30.080  54.340  1.00  5.84           N  
ATOM    727  N   MET A  92      -9.512  28.541  56.691  1.00  4.47           N  
ATOM    728  CA  MET A  92      -8.481  27.813  55.957  1.00  4.50           C  
ATOM    729  C   MET A  92      -9.042  27.462  54.583  1.00  4.75           C  
ATOM    730  O   MET A  92     -10.256  27.446  54.381  1.00  4.73           O  
ATOM    731  CB  MET A  92      -8.032  26.542  56.692  1.00  4.27           C  
ATOM    732  CG  MET A  92      -9.055  25.408  56.697  1.00  4.53           C  
ATOM    733  SD  MET A  92      -8.338  23.841  57.252  1.00  5.29           S  
ATOM    734  CE  MET A  92      -7.978  24.191  58.973  1.00  6.31           C  
ATOM    735  N   PRO A  93      -8.162  27.202  53.616  1.00  4.26           N  
ATOM    736  CA  PRO A  93      -8.688  26.905  52.293  1.00  4.43           C  
ATOM    737  C   PRO A  93      -9.628  25.707  52.271  1.00  4.51           C  
ATOM    738  O   PRO A  93      -9.380  24.685  52.924  1.00  4.24           O  
ATOM    739  CB  PRO A  93      -7.417  26.633  51.473  1.00  4.07           C  
ATOM    740  CG  PRO A  93      -6.369  27.436  52.166  1.00  4.17           C  
ATOM    741  CD  PRO A  93      -6.690  27.246  53.621  1.00  3.96           C  
ATOM    742  N   GLN A  94     -10.701  25.840  51.494  1.00  4.73           N  
ATOM    743  CA  GLN A  94     -11.565  24.713  51.222  1.00  5.38           C  
ATOM    744  C   GLN A  94     -11.865  24.621  49.735  1.00  5.34           C  
ATOM    745  O   GLN A  94     -11.661  25.585  48.979  1.00  6.06           O  
ATOM    746  CB  GLN A  94     -12.851  24.804  52.044  1.00  5.57           C  
ATOM    747  CG  GLN A  94     -13.785  25.932  51.659  1.00  6.45           C  
ATOM    748  CD  GLN A  94     -15.070  25.895  52.449  1.00  7.49           C  
ATOM    749  OE1 GLN A  94     -15.096  26.205  53.629  1.00  8.01           O  
ATOM    750  NE2 GLN A  94     -16.143  25.489  51.801  1.00 11.43           N  
ATOM    751  N   GLY A  95     -12.334  23.437  49.346  1.00  5.56           N  
ATOM    752  CA  GLY A  95     -12.695  23.124  47.972  1.00  5.86           C  
ATOM    753  C   GLY A  95     -12.069  21.819  47.533  1.00  6.15           C  
ATOM    754  O   GLY A  95     -11.007  21.413  48.011  1.00  5.77           O  
ATOM    755  N   CYS A  96     -12.729  21.146  46.603  1.00  6.42           N  
ATOM    756  CA  CYS A  96     -12.162  19.963  45.996  1.00  6.56           C  
ATOM    757  C   CYS A  96     -10.812  20.283  45.389  1.00  6.15           C  
ATOM    758  O   CYS A  96     -10.639  21.303  44.728  1.00  6.42           O  
ATOM    759  CB  CYS A  96     -13.106  19.401  44.932  1.00  7.16           C  
ATOM    760  SG  CYS A  96     -14.455  18.410  45.623  1.00 10.45           S  
ATOM    761  N   GLY A  97      -9.853  19.403  45.649  1.00  5.35           N  
ATOM    762  CA  GLY A  97      -8.500  19.561  45.151  1.00  5.51           C  
ATOM    763  C   GLY A  97      -7.555  20.315  46.069  1.00  5.30           C  
ATOM    764  O   GLY A  97      -6.352  20.269  45.857  1.00  5.60           O  
ATOM    765  N   THR A  98      -8.075  20.995  47.088  1.00  4.95           N  
ATOM    766  CA  THR A  98      -7.219  21.803  47.951  1.00  4.59           C  
ATOM    767  C   THR A  98      -6.377  20.948  48.889  1.00  4.28           C  
ATOM    768  O   THR A  98      -6.826  19.920  49.405  1.00  4.63           O  
ATOM    769  CB  THR A  98      -8.008  22.844  48.776  1.00  4.64           C  
ATOM    770  OG1 THR A  98      -8.973  22.199  49.616  1.00  4.80           O  
ATOM    771  CG2 THR A  98      -8.694  23.830  47.870  1.00  4.25           C  
ATOM    772  N   TRP A  99      -5.155  21.418  49.106  1.00  4.37           N  
ATOM    773  CA  TRP A  99      -4.221  20.798  50.023  1.00  4.19           C  
ATOM    774  C   TRP A  99      -3.453  21.901  50.750  1.00  3.85           C  
ATOM    775  O   TRP A  99      -2.364  22.300  50.350  1.00  4.42           O  
ATOM    776  CB  TRP A  99      -3.302  19.864  49.255  1.00  4.65           C  
ATOM    777  CG  TRP A  99      -2.285  19.120  50.067  1.00  4.65           C  
ATOM    778  CD1 TRP A  99      -2.136  19.096  51.425  1.00  5.27           C  
ATOM    779  CD2 TRP A  99      -1.291  18.253  49.538  1.00  5.10           C  
ATOM    780  NE1 TRP A  99      -1.086  18.278  51.766  1.00  5.16           N  
ATOM    781  CE2 TRP A  99      -0.552  17.743  50.621  1.00  5.41           C  
ATOM    782  CE3 TRP A  99      -0.950  17.861  48.246  1.00  5.36           C  
ATOM    783  CZ2 TRP A  99       0.518  16.867  50.445  1.00  5.82           C  
ATOM    784  CZ3 TRP A  99       0.106  16.992  48.072  1.00  5.81           C  
ATOM    785  CH2 TRP A  99       0.833  16.506  49.158  1.00  5.64           C  
ATOM    786  N   PRO A 100      -4.075  22.464  51.790  1.00  3.74           N  
ATOM    787  CA  PRO A 100      -3.457  23.507  52.570  1.00  3.75           C  
ATOM    788  C   PRO A 100      -2.591  22.924  53.675  1.00  3.69           C  
ATOM    789  O   PRO A 100      -2.845  21.811  54.144  1.00  3.95           O  
ATOM    790  CB  PRO A 100      -4.661  24.223  53.181  1.00  3.31           C  
ATOM    791  CG  PRO A 100      -5.630  23.127  53.416  1.00  4.44           C  
ATOM    792  CD  PRO A 100      -5.440  22.171  52.268  1.00  3.85           C  
ATOM    793  N   ALA A 101      -1.603  23.694  54.119  1.00  3.81           N  
ATOM    794  CA  ALA A 101      -0.804  23.276  55.258  1.00  3.61           C  
ATOM    795  C   ALA A 101      -0.183  24.445  55.988  1.00  3.37           C  
ATOM    796  O   ALA A 101       0.151  25.463  55.393  1.00  3.82           O  
ATOM    797  CB  ALA A 101       0.269  22.308  54.820  1.00  4.35           C  
ATOM    798  N   ALA A 102      -0.071  24.293  57.306  1.00  3.27           N  
ATOM    799  CA  ALA A 102       0.733  25.168  58.163  1.00  3.62           C  
ATOM    800  C   ALA A 102       1.650  24.225  58.906  1.00  3.83           C  
ATOM    801  O   ALA A 102       1.196  23.278  59.540  1.00  4.02           O  
ATOM    802  CB  ALA A 102      -0.139  25.942  59.130  1.00  4.28           C  
ATOM    803  N   TRP A 103       2.941  24.472  58.807  1.00  3.97           N  
ATOM    804  CA  TRP A 103       3.920  23.479  59.182  1.00  4.28           C  
ATOM    805  C   TRP A 103       5.285  24.102  59.394  1.00  4.43           C  
ATOM    806  O   TRP A 103       5.463  25.294  59.191  1.00  4.88           O  
ATOM    807  CB  TRP A 103       3.963  22.375  58.120  1.00  4.48           C  
ATOM    808  CG  TRP A 103       4.243  22.783  56.697  1.00  4.05           C  
ATOM    809  CD1 TRP A 103       3.484  23.601  55.899  1.00  4.64           C  
ATOM    810  CD2 TRP A 103       5.293  22.283  55.863  1.00  4.65           C  
ATOM    811  NE1 TRP A 103       4.032  23.674  54.639  1.00  5.73           N  
ATOM    812  CE2 TRP A 103       5.137  22.871  54.587  1.00  5.02           C  
ATOM    813  CE3 TRP A 103       6.365  21.413  56.075  1.00  5.39           C  
ATOM    814  CZ2 TRP A 103       6.014  22.612  53.534  1.00  5.10           C  
ATOM    815  CZ3 TRP A 103       7.218  21.140  55.018  1.00  5.53           C  
ATOM    816  CH2 TRP A 103       7.046  21.745  53.771  1.00  5.68           C  
ATOM    817  N   GLU A 104       6.227  23.282  59.843  1.00  4.23           N  
ATOM    818  CA  GLU A 104       7.613  23.697  60.002  1.00  4.51           C  
ATOM    819  C   GLU A 104       8.513  22.651  59.412  1.00  4.78           C  
ATOM    820  O   GLU A 104       8.235  21.458  59.505  1.00  4.83           O  
ATOM    821  CB  GLU A 104       7.980  23.880  61.472  1.00  4.66           C  
ATOM    822  CG  GLU A 104       7.128  24.877  62.194  1.00  4.79           C  
ATOM    823  CD  GLU A 104       7.650  25.197  63.587  1.00  5.18           C  
ATOM    824  OE1 GLU A 104       8.542  24.474  64.080  1.00  5.96           O  
ATOM    825  OE2 GLU A 104       7.147  26.166  64.197  1.00  4.82           O1-
ATOM    826  N   THR A 105       9.610  23.096  58.820  1.00  4.96           N  
ATOM    827  CA  THR A 105      10.622  22.172  58.340  1.00  5.64           C  
ATOM    828  C   THR A 105      11.931  22.905  58.087  1.00  6.23           C  
ATOM    829  O   THR A 105      12.010  24.126  58.182  1.00  5.84           O  
ATOM    830  CB  THR A 105      10.160  21.443  57.048  1.00  6.09           C  
ATOM    831  OG1 THR A 105      11.001  20.307  56.810  1.00  6.65           O  
ATOM    832  CG2 THR A 105      10.207  22.381  55.846  1.00  6.69           C  
ATOM    833  N   ASP A 106      12.958  22.130  57.765  1.00  6.60           N  
ATOM    834  CA  ASP A 106      14.201  22.658  57.241  1.00  7.03           C  
ATOM    835  C   ASP A 106      14.291  22.078  55.831  1.00  7.01           C  
ATOM    836  O   ASP A 106      14.635  20.908  55.646  1.00  6.86           O  
ATOM    837  CB  ASP A 106      15.370  22.212  58.132  1.00  6.95           C  
ATOM    838  CG  ASP A 106      16.705  22.746  57.681  1.00  8.08           C  
ATOM    839  OD1 ASP A 106      16.838  23.128  56.511  1.00  8.41           O  
ATOM    840  OD2 ASP A 106      17.643  22.744  58.522  1.00  9.22           O1-
ATOM    841  N   GLU A 107      13.940  22.892  54.842  1.00  7.13           N  
ATOM    842  CA  GLU A 107      13.915  22.437  53.454  1.00  7.74           C  
ATOM    843  C   GLU A 107      15.299  22.028  52.983  1.00  8.08           C  
ATOM    844  O   GLU A 107      15.439  21.102  52.182  1.00  8.83           O  
ATOM    845  CB  GLU A 107      13.392  23.539  52.536  1.00  7.50           C  
ATOM    846  CG  GLU A 107      11.937  23.884  52.751  1.00  7.60           C  
ATOM    847  CD  GLU A 107      11.616  25.244  52.219  1.00  8.16           C  
ATOM    848  OE1 GLU A 107      12.099  26.232  52.805  1.00  9.46           O  
ATOM    849  OE2 GLU A 107      10.889  25.318  51.212  1.00  8.61           O1-
ATOM    850  N   GLY A 108      16.312  22.737  53.463  1.00  8.36           N  
ATOM    851  CA  GLY A 108      17.691  22.557  53.017  1.00  8.70           C  
ATOM    852  C   GLY A 108      18.339  21.220  53.329  1.00  8.94           C  
ATOM    853  O   GLY A 108      19.349  20.879  52.710  1.00 10.16           O  
ATOM    854  N   ASP A 109      17.795  20.467  54.284  1.00  8.82           N  
ATOM    855  CA  ASP A 109      18.311  19.135  54.598  1.00  8.90           C  
ATOM    856  C   ASP A 109      17.209  18.106  54.828  1.00  8.80           C  
ATOM    857  O   ASP A 109      17.422  17.111  55.510  1.00  9.51           O  
ATOM    858  CB  ASP A 109      19.274  19.180  55.792  1.00  9.34           C  
ATOM    859  CG  ASP A 109      18.634  19.693  57.063  1.00 10.19           C  
ATOM    860  OD1 ASP A 109      17.390  19.791  57.159  1.00 10.46           O  
ATOM    861  OD2 ASP A 109      19.410  19.992  58.004  1.00 11.62           O1-
ATOM    862  N   TRP A 110      16.046  18.333  54.222  1.00  8.88           N  
ATOM    863  CA  TRP A 110      14.890  17.461  54.404  1.00  8.93           C  
ATOM    864  C   TRP A 110      15.217  16.025  53.995  1.00  9.10           C  
ATOM    865  O   TRP A 110      15.869  15.818  52.977  1.00  9.54           O  
ATOM    866  CB  TRP A 110      13.721  17.993  53.571  1.00  8.95           C  
ATOM    867  CG  TRP A 110      12.415  17.343  53.891  1.00  8.52           C  
ATOM    868  CD1 TRP A 110      11.481  17.793  54.773  1.00  9.03           C  
ATOM    869  CD2 TRP A 110      11.903  16.115  53.355  1.00  9.04           C  
ATOM    870  NE1 TRP A 110      10.417  16.933  54.816  1.00  8.95           N  
ATOM    871  CE2 TRP A 110      10.650  15.892  53.956  1.00  9.06           C  
ATOM    872  CE3 TRP A 110      12.381  15.185  52.426  1.00  8.90           C  
ATOM    873  CZ2 TRP A 110       9.865  14.781  53.659  1.00  9.21           C  
ATOM    874  CZ3 TRP A 110      11.601  14.079  52.133  1.00  9.55           C  
ATOM    875  CH2 TRP A 110      10.358  13.885  52.752  1.00  9.53           C  
ATOM    876  N   PRO A 111      14.772  15.022  54.775  1.00  8.90           N  
ATOM    877  CA  PRO A 111      13.968  15.076  55.998  1.00  8.80           C  
ATOM    878  C   PRO A 111      14.781  15.127  57.296  1.00  8.70           C  
ATOM    879  O   PRO A 111      14.211  15.002  58.373  1.00  8.16           O  
ATOM    880  CB  PRO A 111      13.214  13.750  55.933  1.00  8.97           C  
ATOM    881  CG  PRO A 111      14.231  12.801  55.382  1.00  9.43           C  
ATOM    882  CD  PRO A 111      15.054  13.622  54.398  1.00  9.48           C  
ATOM    883  N   ASN A 112      16.094  15.304  57.204  1.00  8.51           N  
ATOM    884  CA  ASN A 112      16.971  15.133  58.368  1.00  8.89           C  
ATOM    885  C   ASN A 112      16.880  16.247  59.397  1.00  8.26           C  
ATOM    886  O   ASN A 112      17.252  16.055  60.551  1.00  9.16           O  
ATOM    887  CB  ASN A 112      18.418  14.952  57.914  1.00  9.79           C  
ATOM    888  CG  ASN A 112      18.606  13.703  57.085  1.00 12.54           C  
ATOM    889  OD1 ASN A 112      18.011  12.660  57.366  1.00 15.07           O  
ATOM    890  ND2 ASN A 112      19.425  13.804  56.047  1.00 15.87           N  
ATOM    891  N   GLY A 113      16.375  17.405  58.980  1.00  7.53           N  
ATOM    892  CA  GLY A 113      16.076  18.497  59.899  1.00  7.47           C  
ATOM    893  C   GLY A 113      14.655  18.457  60.432  1.00  6.78           C  
ATOM    894  O   GLY A 113      14.257  19.339  61.195  1.00  7.15           O  
ATOM    895  N   GLY A 114      13.895  17.430  60.050  1.00  6.78           N  
ATOM    896  CA  GLY A 114      12.554  17.232  60.569  1.00  6.76           C  
ATOM    897  C   GLY A 114      11.497  18.018  59.831  1.00  6.33           C  
ATOM    898  O   GLY A 114      11.794  18.949  59.086  1.00  6.18           O  
ATOM    899  N   GLU A 115      10.251  17.611  60.040  1.00  6.38           N  
ATOM    900  CA  GLU A 115       9.088  18.314  59.548  1.00  6.23           C  
ATOM    901  C   GLU A 115       7.980  18.060  60.553  1.00  5.34           C  
ATOM    902  O   GLU A 115       7.780  16.916  60.965  1.00  5.98           O  
ATOM    903  CB  GLU A 115       8.674  17.768  58.184  1.00  6.51           C  
ATOM    904  CG  GLU A 115       7.285  18.224  57.737  1.00  6.47           C  
ATOM    905  CD  GLU A 115       6.872  17.701  56.382  1.00  7.12           C  
ATOM    906  OE1 GLU A 115       7.714  17.117  55.669  1.00  8.03           O  
ATOM    907  OE2 GLU A 115       5.694  17.901  56.021  1.00  7.72           O1-
ATOM    908  N   VAL A 116       7.280  19.116  60.956  1.00  5.56           N  
ATOM    909  CA  VAL A 116       6.065  18.982  61.760  1.00  5.25           C  
ATOM    910  C   VAL A 116       4.932  19.679  61.024  1.00  4.71           C  
ATOM    911  O   VAL A 116       4.987  20.876  60.766  1.00  4.40           O  
ATOM    912  CB  VAL A 116       6.226  19.537  63.216  1.00  6.21           C  
ATOM    913  CG1 VAL A 116       6.801  20.921  63.237  1.00  7.66           C  
ATOM    914  CG2 VAL A 116       4.901  19.487  63.952  1.00  6.42           C  
ATOM    915  N   ASP A 117       3.909  18.910  60.700  1.00  4.24           N  
ATOM    916  CA  ASP A 117       2.716  19.443  60.068  1.00  4.34           C  
ATOM    917  C   ASP A 117       1.692  19.696  61.141  1.00  4.37           C  
ATOM    918  O   ASP A 117       1.314  18.768  61.866  1.00  4.44           O  
ATOM    919  CB  ASP A 117       2.195  18.436  59.049  1.00  4.69           C  
ATOM    920  CG  ASP A 117       3.244  18.060  58.045  1.00  6.63           C  
ATOM    921  OD1 ASP A 117       3.868  18.980  57.485  1.00  9.33           O  
ATOM    922  OD2 ASP A 117       3.452  16.858  57.817  1.00  8.67           O1-
ATOM    923  N   ILE A 118       1.271  20.951  61.261  1.00  4.27           N  
ATOM    924  CA  ILE A 118       0.398  21.390  62.340  1.00  4.27           C  
ATOM    925  C   ILE A 118      -1.059  21.422  61.887  1.00  4.14           C  
ATOM    926  O   ILE A 118      -1.936  20.924  62.583  1.00  4.18           O  
ATOM    927  CB  ILE A 118       0.853  22.775  62.846  1.00  3.87           C  
ATOM    928  CG1 ILE A 118       2.301  22.699  63.340  1.00  4.48           C  
ATOM    929  CG2 ILE A 118      -0.063  23.300  63.942  1.00  4.02           C  
ATOM    930  CD1 ILE A 118       2.953  24.048  63.590  1.00  4.97           C  
ATOM    931  N   ILE A 119      -1.296  22.031  60.724  1.00  4.33           N  
ATOM    932  CA  ILE A 119      -2.589  21.998  60.052  1.00  4.50           C  
ATOM    933  C   ILE A 119      -2.362  21.392  58.683  1.00  4.12           C  
ATOM    934  O   ILE A 119      -1.524  21.883  57.937  1.00  4.45           O  
ATOM    935  CB  ILE A 119      -3.178  23.412  59.855  1.00  4.52           C  
ATOM    936  CG1 ILE A 119      -3.170  24.189  61.176  1.00  4.94           C  
ATOM    937  CG2 ILE A 119      -4.597  23.330  59.254  1.00  5.35           C  
ATOM    938  CD1 ILE A 119      -3.677  25.617  61.051  1.00  5.22           C  
ATOM    939  N   GLU A 120      -3.101  20.349  58.338  1.00  4.57           N  
ATOM    940  CA  GLU A 120      -2.948  19.738  57.027  1.00  4.90           C  
ATOM    941  C   GLU A 120      -4.101  18.802  56.724  1.00  4.28           C  
ATOM    942  O   GLU A 120      -4.561  18.050  57.592  1.00  4.31           O  
ATOM    943  CB  GLU A 120      -1.641  18.948  56.943  1.00  5.00           C  
ATOM    944  CG  GLU A 120      -1.269  18.571  55.515  1.00  4.78           C  
ATOM    945  CD  GLU A 120      -0.062  17.668  55.391  1.00  6.37           C  
ATOM    946  OE1 GLU A 120       0.376  17.056  56.387  1.00  7.94           O  
ATOM    947  OE2 GLU A 120       0.419  17.536  54.245  1.00  6.88           O1-
ATOM    948  N   GLY A 121      -4.541  18.831  55.473  1.00  4.30           N  
ATOM    949  CA  GLY A 121      -5.497  17.862  54.977  1.00  4.65           C  
ATOM    950  C   GLY A 121      -5.669  18.049  53.491  1.00  4.45           C  
ATOM    951  O   GLY A 121      -4.965  18.862  52.874  1.00  4.73           O  
ATOM    952  N   VAL A 122      -6.610  17.297  52.931  1.00  4.75           N  
ATOM    953  CA  VAL A 122      -6.883  17.336  51.504  1.00  4.97           C  
ATOM    954  C   VAL A 122      -8.378  17.253  51.233  1.00  4.80           C  
ATOM    955  O   VAL A 122      -9.113  16.587  51.962  1.00  4.86           O  
ATOM    956  CB  VAL A 122      -6.179  16.185  50.728  1.00  5.24           C  
ATOM    957  CG1 VAL A 122      -4.666  16.278  50.876  1.00  6.16           C  
ATOM    958  CG2 VAL A 122      -6.681  14.828  51.193  1.00  6.08           C  
ATOM    959  N   ASN A 123      -8.817  17.931  50.177  1.00  4.84           N  
ATOM    960  CA  ASN A 123     -10.149  17.729  49.607  1.00  4.99           C  
ATOM    961  C   ASN A 123     -11.269  17.830  50.620  1.00  5.46           C  
ATOM    962  O   ASN A 123     -12.248  17.083  50.562  1.00  5.41           O  
ATOM    963  CB  ASN A 123     -10.203  16.380  48.897  1.00  5.49           C  
ATOM    964  CG  ASN A 123      -9.174  16.266  47.791  1.00  5.07           C  
ATOM    965  OD1 ASN A 123      -8.966  17.210  47.019  1.00  5.88           O  
ATOM    966  ND2 ASN A 123      -8.524  15.115  47.708  1.00  5.54           N  
ATOM    967  N   ASP A 124     -11.119  18.783  51.536  1.00  5.38           N  
ATOM    968  CA  ASP A 124     -12.131  19.074  52.550  1.00  5.51           C  
ATOM    969  C   ASP A 124     -12.392  17.932  53.517  1.00  5.70           C  
ATOM    970  O   ASP A 124     -13.416  17.928  54.192  1.00  7.08           O  
ATOM    971  CB  ASP A 124     -13.445  19.503  51.891  1.00  5.79           C  
ATOM    972  CG  ASP A 124     -13.300  20.768  51.090  1.00  5.75           C  
ATOM    973  OD1 ASP A 124     -12.488  21.637  51.458  1.00  5.96           O  
ATOM    974  OD2 ASP A 124     -14.011  20.925  50.074  1.00  7.61           O1-
ATOM    975  N   GLN A 125     -11.476  16.981  53.617  1.00  5.93           N  
ATOM    976  CA  GLN A 125     -11.727  15.815  54.449  1.00  6.45           C  
ATOM    977  C   GLN A 125     -11.259  16.041  55.883  1.00  6.48           C  
ATOM    978  O   GLN A 125     -10.086  15.909  56.184  1.00  7.06           O  
ATOM    979  CB  GLN A 125     -11.054  14.581  53.850  1.00  7.07           C  
ATOM    980  CG  GLN A 125     -11.567  14.203  52.467  1.00  9.56           C  
ATOM    981  CD  GLN A 125     -13.051  13.909  52.451  1.00 13.46           C  
ATOM    982  OE1 GLN A 125     -13.485  12.833  52.865  1.00 18.01           O  
ATOM    983  NE2 GLN A 125     -13.844  14.870  51.981  1.00 14.51           N  
ATOM    984  N   SER A 126     -12.193  16.387  56.761  1.00  6.23           N  
ATOM    985  CA  SER A 126     -11.913  16.439  58.193  1.00  6.38           C  
ATOM    986  C   SER A 126     -11.665  15.029  58.715  1.00  6.10           C  
ATOM    987  O   SER A 126     -12.148  14.069  58.139  1.00  6.43           O  
ATOM    988  CB  SER A 126     -13.104  17.031  58.937  1.00  6.72           C  
ATOM    989  OG  SER A 126     -13.242  18.399  58.650  1.00  8.63           O  
ATOM    990  N   PRO A 127     -10.963  14.901  59.844  1.00  5.17           N  
ATOM    991  CA  PRO A 127     -10.365  15.923  60.682  1.00  5.10           C  
ATOM    992  C   PRO A 127      -8.957  16.332  60.268  1.00  4.87           C  
ATOM    993  O   PRO A 127      -8.373  15.788  59.329  1.00  5.14           O  
ATOM    994  CB  PRO A 127     -10.317  15.236  62.054  1.00  5.44           C  
ATOM    995  CG  PRO A 127     -10.028  13.849  61.735  1.00  5.57           C  
ATOM    996  CD  PRO A 127     -10.799  13.572  60.456  1.00  5.28           C  
ATOM    997  N   ASN A 128      -8.417  17.299  60.992  1.00  4.28           N  
ATOM    998  CA  ASN A 128      -7.050  17.729  60.792  1.00  4.26           C  
ATOM    999  C   ASN A 128      -6.088  16.599  61.120  1.00  3.92           C  
ATOM   1000  O   ASN A 128      -6.349  15.782  62.013  1.00  4.26           O  
ATOM   1001  CB  ASN A 128      -6.732  18.901  61.709  1.00  4.17           C  
ATOM   1002  CG  ASN A 128      -5.388  19.497  61.423  1.00  4.64           C  
ATOM   1003  OD1 ASN A 128      -5.107  19.871  60.291  1.00  4.75           O  
ATOM   1004  ND2 ASN A 128      -4.539  19.586  62.444  1.00  3.93           N  
ATOM   1005  N   ALA A 129      -4.966  16.574  60.407  1.00  4.47           N  
ATOM   1006  CA  ALA A 129      -3.869  15.669  60.699  1.00  4.49           C  
ATOM   1007  C   ALA A 129      -2.648  16.460  61.153  1.00  4.41           C  
ATOM   1008  O   ALA A 129      -2.310  17.495  60.567  1.00  4.37           O  
ATOM   1009  CB  ALA A 129      -3.521  14.844  59.479  1.00  5.19           C  
ATOM   1010  N   MET A 130      -2.002  15.961  62.200  1.00  4.15           N  
ATOM   1011  CA  MET A 130      -0.779  16.531  62.741  1.00  4.30           C  
ATOM   1012  C   MET A 130       0.247  15.413  62.674  1.00  4.45           C  
ATOM   1013  O   MET A 130       0.000  14.321  63.179  1.00  4.48           O  
ATOM   1014  CB  MET A 130      -1.003  16.987  64.177  1.00  4.50           C  
ATOM   1015  CG  MET A 130      -1.982  18.147  64.260  1.00  5.30           C  
ATOM   1016  SD  MET A 130      -3.213  18.027  65.583  1.00  5.05           S  
ATOM   1017  CE  MET A 130      -4.092  16.544  65.095  1.00  6.28           C  
ATOM   1018  N   THR A 131       1.392  15.678  62.047  1.00  4.36           N  
ATOM   1019  CA  THR A 131       2.288  14.619  61.587  1.00  4.64           C  
ATOM   1020  C   THR A 131       3.739  15.048  61.664  1.00  4.95           C  
ATOM   1021  O   THR A 131       4.057  16.192  61.338  1.00  5.55           O  
ATOM   1022  CB  THR A 131       1.981  14.287  60.112  1.00  4.73           C  
ATOM   1023  OG1 THR A 131       0.573  14.091  59.949  1.00  5.40           O  
ATOM   1024  CG2 THR A 131       2.704  13.044  59.646  1.00  4.85           C  
ATOM   1025  N   LEU A 132       4.617  14.129  62.061  1.00  4.74           N  
ATOM   1026  CA  LEU A 132       6.054  14.348  61.925  1.00  5.28           C  
ATOM   1027  C   LEU A 132       6.591  13.521  60.778  1.00  5.24           C  
ATOM   1028  O   LEU A 132       6.158  12.395  60.560  1.00  5.31           O  
ATOM   1029  CB  LEU A 132       6.836  13.987  63.190  1.00  5.27           C  
ATOM   1030  CG  LEU A 132       6.339  14.528  64.525  1.00  5.08           C  
ATOM   1031  CD1 LEU A 132       7.319  14.149  65.620  1.00  5.48           C  
ATOM   1032  CD2 LEU A 132       6.125  16.027  64.494  1.00  4.80           C  
ATOM   1033  N   HIS A 133       7.542  14.105  60.058  1.00  5.60           N  
ATOM   1034  CA  HIS A 133       8.314  13.404  59.042  1.00  6.05           C  
ATOM   1035  C   HIS A 133       9.778  13.577  59.403  1.00  6.11           C  
ATOM   1036  O   HIS A 133      10.246  14.700  59.556  1.00  6.46           O  
ATOM   1037  CB  HIS A 133       8.062  13.998  57.652  1.00  6.52           C  
ATOM   1038  CG  HIS A 133       6.625  14.009  57.233  1.00  7.58           C  
ATOM   1039  ND1 HIS A 133       6.151  13.241  56.191  1.00 10.31           N  
ATOM   1040  CD2 HIS A 133       5.567  14.728  57.680  1.00  8.04           C  
ATOM   1041  CE1 HIS A 133       4.857  13.466  56.033  1.00 10.24           C  
ATOM   1042  NE2 HIS A 133       4.480  14.370  56.916  1.00  9.18           N  
ATOM   1043  N   THR A 134      10.491  12.458  59.546  1.00  6.19           N  
ATOM   1044  CA  THR A 134      11.884  12.476  59.972  1.00  6.88           C  
ATOM   1045  C   THR A 134      12.702  11.495  59.157  1.00  7.42           C  
ATOM   1046  O   THR A 134      12.176  10.782  58.312  1.00  7.37           O  
ATOM   1047  CB  THR A 134      12.014  12.056  61.452  1.00  7.16           C  
ATOM   1048  OG1 THR A 134      11.662  10.675  61.591  1.00  7.16           O  
ATOM   1049  CG2 THR A 134      11.127  12.923  62.345  1.00  6.91           C  
ATOM   1050  N   GLY A 135      14.002  11.474  59.430  1.00  7.88           N  
ATOM   1051  CA  GLY A 135      14.866  10.392  58.985  1.00  8.17           C  
ATOM   1052  C   GLY A 135      14.763   9.185  59.904  1.00  8.62           C  
ATOM   1053  O   GLY A 135      13.842   9.076  60.722  1.00  8.33           O  
ATOM   1054  N   ALA A 136      15.735   8.283  59.779  1.00  9.05           N  
ATOM   1055  CA  ALA A 136      15.668   6.965  60.408  1.00  9.10           C  
ATOM   1056  C   ALA A 136      15.618   7.003  61.927  1.00  9.30           C  
ATOM   1057  O   ALA A 136      16.118   7.937  62.543  1.00  9.58           O  
ATOM   1058  CB  ALA A 136      16.853   6.107  59.962  1.00  9.35           C  
ATOM   1059  N   ASN A 137      15.011   5.966  62.502  1.00  9.90           N  
ATOM   1060  CA  ASN A 137      15.017   5.732  63.943  1.00  9.68           C  
ATOM   1061  C   ASN A 137      14.209   6.768  64.729  1.00  9.04           C  
ATOM   1062  O   ASN A 137      14.706   7.407  65.660  1.00  9.06           O  
ATOM   1063  CB  ASN A 137      16.452   5.622  64.474  1.00 11.08           C  
ATOM   1064  CG  ASN A 137      16.522   5.033  65.876  1.00 11.98           C  
ATOM   1065  OD1 ASN A 137      15.612   4.329  66.324  1.00 16.82           O  
ATOM   1066  ND2 ASN A 137      17.610   5.325  66.577  1.00 15.89           N  
ATOM   1067  N   CYS A 138      12.945   6.914  64.357  1.00  8.06           N  
ATOM   1068  CA  CYS A 138      12.044   7.794  65.069  1.00  8.08           C  
ATOM   1069  C   CYS A 138      10.642   7.244  64.931  1.00  7.68           C  
ATOM   1070  O   CYS A 138      10.052   7.254  63.848  1.00  7.04           O  
ATOM   1071  CB  CYS A 138      12.125   9.200  64.503  1.00  7.61           C  
ATOM   1072  SG  CYS A 138      11.036  10.381  65.303  1.00  7.71           S  
ATOM   1073  N   ALA A 139      10.131   6.719  66.034  1.00  7.56           N  
ATOM   1074  CA  ALA A 139       8.800   6.162  66.082  1.00  7.82           C  
ATOM   1075  C   ALA A 139       8.105   6.619  67.352  1.00  7.48           C  
ATOM   1076  O   ALA A 139       8.737   7.183  68.246  1.00  7.70           O  
ATOM   1077  CB  ALA A 139       8.854   4.650  66.020  1.00  8.20           C  
ATOM   1078  N   MET A 140       6.807   6.350  67.413  1.00  7.73           N  
ATOM   1079  CA  MET A 140       5.966   6.777  68.506  1.00  8.03           C  
ATOM   1080  C   MET A 140       5.305   5.572  69.160  1.00  8.51           C  
ATOM   1081  O   MET A 140       4.950   4.608  68.483  1.00  8.85           O  
ATOM   1082  CB  MET A 140       4.897   7.736  67.996  1.00  7.49           C  
ATOM   1083  CG  MET A 140       5.468   8.976  67.370  1.00  7.68           C  
ATOM   1084  SD  MET A 140       6.215   9.985  68.654  1.00  6.05           S  
ATOM   1085  CE  MET A 140       7.688  10.569  67.817  1.00  7.08           C  
ATOM   1086  N   PRO A 141       5.104   5.646  70.481  1.00  9.12           N  
ATOM   1087  CA  PRO A 141       4.424   4.557  71.164  1.00  9.92           C  
ATOM   1088  C   PRO A 141       2.963   4.472  70.735  1.00 10.76           C  
ATOM   1089  O   PRO A 141       2.361   5.492  70.389  1.00 10.88           O  
ATOM   1090  CB  PRO A 141       4.548   4.917  72.645  1.00 10.40           C  
ATOM   1091  CG  PRO A 141       4.951   6.320  72.708  1.00 10.09           C  
ATOM   1092  CD  PRO A 141       5.488   6.739  71.389  1.00  9.01           C  
ATOM   1093  N   ALA A 142       2.401   3.264  70.750  1.00 11.74           N  
ATOM   1094  CA  ALA A 142       1.024   3.034  70.297  1.00 11.87           C  
ATOM   1095  C   ALA A 142       0.002   3.833  71.102  1.00 12.45           C  
ATOM   1096  O   ALA A 142      -1.020   4.272  70.567  1.00 13.33           O  
ATOM   1097  CB  ALA A 142       0.688   1.551  70.362  1.00 12.60           C  
ATOM   1098  N   SER A 143       0.301   4.008  72.383  1.00 12.31           N  
ATOM   1099  CA  SER A 143      -0.549   4.757  73.285  1.00 11.66           C  
ATOM   1100  C   SER A 143       0.271   5.821  73.995  1.00 10.90           C  
ATOM   1101  O   SER A 143       1.321   5.532  74.566  1.00 11.57           O  
ATOM   1102  CB  SER A 143      -1.158   3.806  74.316  1.00 12.43           C  
ATOM   1103  OG  SER A 143      -1.905   4.510  75.296  1.00 14.82           O  
ATOM   1104  N   ARG A 144      -0.207   7.058  73.949  1.00  9.75           N  
ATOM   1105  CA  ARG A 144       0.342   8.125  74.768  1.00  8.75           C  
ATOM   1106  C   ARG A 144      -0.732   9.184  74.951  1.00  8.02           C  
ATOM   1107  O   ARG A 144      -1.708   9.227  74.208  1.00  8.29           O  
ATOM   1108  CB  ARG A 144       1.619   8.722  74.164  1.00  7.96           C  
ATOM   1109  CG  ARG A 144       1.427   9.499  72.859  1.00  7.07           C  
ATOM   1110  CD  ARG A 144       1.423   8.633  71.617  1.00  7.18           C  
ATOM   1111  NE  ARG A 144       1.608   9.489  70.448  1.00  6.47           N  
ATOM   1112  CZ  ARG A 144       1.560   9.068  69.193  1.00  6.53           C  
ATOM   1113  NH1 ARG A 144       1.346   7.790  68.906  1.00  7.13           N1+
ATOM   1114  NH2 ARG A 144       1.730   9.943  68.215  1.00  6.84           N  
ATOM   1115  N   THR A 145      -0.540  10.035  75.942  1.00  7.53           N  
ATOM   1116  CA  THR A 145      -1.581  10.939  76.378  1.00  7.16           C  
ATOM   1117  C   THR A 145      -1.815  12.085  75.380  1.00  6.51           C  
ATOM   1118  O   THR A 145      -0.979  12.979  75.235  1.00  7.12           O  
ATOM   1119  CB  THR A 145      -1.263  11.468  77.779  1.00  7.97           C  
ATOM   1120  OG1 THR A 145      -1.353  10.369  78.676  1.00 10.05           O  
ATOM   1121  CG2 THR A 145      -2.251  12.519  78.225  1.00  7.44           C  
ATOM   1122  N   MET A 146      -2.986  12.047  74.753  1.00  6.23           N  
ATOM   1123  CA  MET A 146      -3.412  13.072  73.809  1.00  5.91           C  
ATOM   1124  C   MET A 146      -4.890  12.845  73.537  1.00  5.93           C  
ATOM   1125  O   MET A 146      -5.418  11.774  73.832  1.00  5.93           O  
ATOM   1126  CB  MET A 146      -2.610  12.979  72.510  1.00  6.31           C  
ATOM   1127  CG  MET A 146      -2.775  11.663  71.798  1.00  5.99           C  
ATOM   1128  SD  MET A 146      -1.515  11.525  70.525  1.00  6.81           S  
ATOM   1129  CE  MET A 146      -1.940   9.958  69.792  1.00  6.70           C  
ATOM   1130  N   THR A 147      -5.562  13.826  72.951  1.00  6.09           N  
ATOM   1131  CA  THR A 147      -6.992  13.671  72.651  1.00  6.49           C  
ATOM   1132  C   THR A 147      -7.235  13.117  71.257  1.00  7.24           C  
ATOM   1133  O   THR A 147      -8.309  12.587  70.983  1.00  7.82           O  
ATOM   1134  CB  THR A 147      -7.730  14.994  72.810  1.00  6.90           C  
ATOM   1135  OG1 THR A 147      -7.282  15.904  71.796  1.00  7.01           O  
ATOM   1136  CG2 THR A 147      -7.464  15.578  74.193  1.00  7.09           C  
ATOM   1137  N   GLY A 148      -6.240  13.232  70.380  1.00  7.23           N  
ATOM   1138  CA  GLY A 148      -6.341  12.693  69.032  1.00  7.51           C  
ATOM   1139  C   GLY A 148      -6.008  11.219  68.938  1.00  7.85           C  
ATOM   1140  O   GLY A 148      -5.626  10.576  69.924  1.00  7.48           O  
ATOM   1141  N   HIS A 149      -6.156  10.689  67.730  1.00  8.25           N  
ATOM   1142  CA  HIS A 149      -5.992   9.266  67.442  1.00  8.85           C  
ATOM   1143  C   HIS A 149      -4.798   9.047  66.518  1.00  8.54           C  
ATOM   1144  O   HIS A 149      -4.756   9.579  65.412  1.00  7.64           O  
ATOM   1145  CB  HIS A 149      -7.269   8.729  66.787  1.00  9.89           C  
ATOM   1146  CG  HIS A 149      -7.118   7.377  66.165  1.00 11.54           C  
ATOM   1147  ND1 HIS A 149      -7.169   6.208  66.895  1.00 16.55           N  
ATOM   1148  CD2 HIS A 149      -6.933   7.008  64.875  1.00 14.51           C  
ATOM   1149  CE1 HIS A 149      -7.013   5.178  66.081  1.00 16.47           C  
ATOM   1150  NE2 HIS A 149      -6.867   5.636  64.852  1.00 16.65           N  
ATOM   1151  N   ALA A 150      -3.818   8.281  66.983  1.00  8.67           N  
ATOM   1152  CA  ALA A 150      -2.628   8.000  66.200  1.00  9.55           C  
ATOM   1153  C   ALA A 150      -2.993   7.111  65.034  1.00 10.01           C  
ATOM   1154  O   ALA A 150      -3.792   6.187  65.176  1.00 10.54           O  
ATOM   1155  CB  ALA A 150      -1.585   7.312  67.053  1.00  9.56           C  
ATOM   1156  N   THR A 151      -2.409   7.400  63.880  1.00 10.45           N  
ATOM   1157  CA  THR A 151      -2.576   6.555  62.713  1.00 11.26           C  
ATOM   1158  C   THR A 151      -1.270   5.781  62.545  1.00 11.66           C  
ATOM   1159  O   THR A 151      -1.071   4.749  63.189  1.00 13.32           O  
ATOM   1160  CB  THR A 151      -2.971   7.397  61.481  1.00 11.84           C  
ATOM   1161  OG1 THR A 151      -2.039   8.472  61.312  1.00 12.53           O  
ATOM   1162  CG2 THR A 151      -4.354   7.985  61.684  1.00 12.40           C  
ATOM   1163  N   ASN A 152      -0.360   6.300  61.745  1.00 11.35           N  
ATOM   1164  CA  ASN A 152       0.934   5.665  61.537  1.00 10.87           C  
ATOM   1165  C   ASN A 152       1.892   6.120  62.625  1.00 10.01           C  
ATOM   1166  O   ASN A 152       1.913   7.298  62.959  1.00  9.51           O  
ATOM   1167  CB  ASN A 152       1.450   6.064  60.165  1.00 11.49           C  
ATOM   1168  CG  ASN A 152       0.412   5.854  59.083  1.00 14.50           C  
ATOM   1169  OD1 ASN A 152      -0.083   6.810  58.482  1.00 18.43           O  
ATOM   1170  ND2 ASN A 152       0.043   4.598  58.858  1.00 17.24           N  
ATOM   1171  N   ASN A 153       2.677   5.202  63.186  1.00  9.24           N  
ATOM   1172  CA  ASN A 153       3.549   5.537  64.312  1.00  9.17           C  
ATOM   1173  C   ASN A 153       5.047   5.507  64.001  1.00  8.76           C  
ATOM   1174  O   ASN A 153       5.879   5.760  64.877  1.00  8.83           O  
ATOM   1175  CB  ASN A 153       3.209   4.640  65.505  1.00  9.00           C  
ATOM   1176  CG  ASN A 153       1.949   5.083  66.216  1.00 10.15           C  
ATOM   1177  OD1 ASN A 153       1.734   6.274  66.413  1.00  9.23           O  
ATOM   1178  ND2 ASN A 153       1.109   4.128  66.608  1.00 11.42           N  
ATOM   1179  N   ASN A 154       5.397   5.238  62.751  1.00  8.30           N  
ATOM   1180  CA  ASN A 154       6.780   5.339  62.316  1.00  8.00           C  
ATOM   1181  C   ASN A 154       6.952   6.662  61.575  1.00  7.54           C  
ATOM   1182  O   ASN A 154       6.324   6.874  60.544  1.00  7.79           O  
ATOM   1183  CB  ASN A 154       7.124   4.163  61.407  1.00  8.56           C  
ATOM   1184  CG  ASN A 154       8.535   4.225  60.875  1.00  9.42           C  
ATOM   1185  OD1 ASN A 154       9.371   5.008  61.333  1.00  9.50           O  
ATOM   1186  ND2 ASN A 154       8.805   3.399  59.865  1.00 12.79           N  
ATOM   1187  N   CYS A 155       7.786   7.553  62.104  1.00  6.69           N  
ATOM   1188  CA  CYS A 155       7.958   8.886  61.520  1.00  6.97           C  
ATOM   1189  C   CYS A 155       8.946   8.940  60.366  1.00  7.02           C  
ATOM   1190  O   CYS A 155       8.984   9.929  59.652  1.00  5.96           O  
ATOM   1191  CB  CYS A 155       8.424   9.883  62.582  1.00  6.27           C  
ATOM   1192  SG  CYS A 155       7.563   9.819  64.158  1.00  6.10           S  
ATOM   1193  N   ASP A 156       9.742   7.885  60.216  1.00  7.72           N  
ATOM   1194  CA  ASP A 156      10.807   7.813  59.218  1.00  9.07           C  
ATOM   1195  C   ASP A 156      10.205   7.722  57.831  1.00  9.95           C  
ATOM   1196  O   ASP A 156       9.587   6.715  57.485  1.00 10.70           O  
ATOM   1197  CB  ASP A 156      11.680   6.581  59.496  1.00  9.23           C  
ATOM   1198  CG  ASP A 156      12.744   6.335  58.436  1.00  9.12           C  
ATOM   1199  OD1 ASP A 156      13.032   7.237  57.629  1.00 11.22           O  
ATOM   1200  OD2 ASP A 156      13.304   5.209  58.433  1.00 11.73           O1-
ATOM   1201  N   VAL A 157      10.416   8.766  57.030  1.00 10.76           N  
ATOM   1202  CA  VAL A 157       9.820   8.825  55.692  1.00 12.05           C  
ATOM   1203  C   VAL A 157      10.361   7.753  54.758  1.00 12.85           C  
ATOM   1204  O   VAL A 157       9.709   7.420  53.772  1.00 13.12           O  
ATOM   1205  CB  VAL A 157      10.005  10.199  55.021  1.00 12.22           C  
ATOM   1206  CG1 VAL A 157       9.258  11.276  55.805  1.00 12.97           C  
ATOM   1207  CG2 VAL A 157      11.482  10.543  54.853  1.00 12.58           C  
ATOM   1208  N   ASN A 158      11.543   7.232  55.070  1.00 13.95           N  
ATOM   1209  CA  ASN A 158      12.203   6.238  54.227  1.00 15.27           C  
ATOM   1210  C   ASN A 158      11.616   4.843  54.382  1.00 16.30           C  
ATOM   1211  O   ASN A 158      11.771   4.007  53.487  1.00 17.05           O  
ATOM   1212  CB  ASN A 158      13.698   6.186  54.545  1.00 15.49           C  
ATOM   1213  CG  ASN A 158      14.372   7.544  54.431  1.00 16.40           C  
ATOM   1214  OD1 ASN A 158      14.846   8.105  55.426  1.00 18.13           O  
ATOM   1215  ND2 ASN A 158      14.417   8.078  53.219  1.00 17.39           N  
ATOM   1216  N   THR A 159      10.972   4.573  55.515  1.00 16.95           N  
ATOM   1217  CA  THR A 159      10.441   3.236  55.801  1.00 17.42           C  
ATOM   1218  C   THR A 159       8.950   3.198  56.148  1.00 17.97           C  
ATOM   1219  O   THR A 159       8.427   2.127  56.461  1.00 18.97           O  
ATOM   1220  CB  THR A 159      11.228   2.559  56.944  1.00 17.75           C  
ATOM   1221  OG1 THR A 159      11.143   3.359  58.133  1.00 17.45           O  
ATOM   1222  CG2 THR A 159      12.689   2.379  56.555  1.00 18.29           C  
ATOM   1223  N   ASP A 160       8.263   4.338  56.086  1.00 18.07           N  
ATOM   1224  CA  ASP A 160       6.837   4.381  56.427  1.00 17.90           C  
ATOM   1225  C   ASP A 160       5.921   4.706  55.236  1.00 18.14           C  
ATOM   1226  O   ASP A 160       4.771   5.095  55.425  1.00 18.69           O  
ATOM   1227  CB  ASP A 160       6.589   5.346  57.604  1.00 17.79           C  
ATOM   1228  CG  ASP A 160       6.733   6.823  57.227  1.00 17.36           C  
ATOM   1229  OD1 ASP A 160       6.929   7.170  56.044  1.00 18.33           O  
ATOM   1230  OD2 ASP A 160       6.650   7.662  58.140  1.00 15.27           O1-
ATOM   1231  N   GLY A 161       6.422   4.531  54.015  1.00 17.99           N  
ATOM   1232  CA  GLY A 161       5.656   4.883  52.819  1.00 17.60           C  
ATOM   1233  C   GLY A 161       5.504   6.386  52.638  1.00 17.36           C  
ATOM   1234  O   GLY A 161       4.595   6.843  51.947  1.00 17.62           O  
ATOM   1235  N   ASN A 162       6.398   7.155  53.257  1.00 16.70           N  
ATOM   1236  CA  ASN A 162       6.392   8.613  53.155  1.00 16.28           C  
ATOM   1237  C   ASN A 162       5.140   9.246  53.789  1.00 15.61           C  
ATOM   1238  O   ASN A 162       4.704  10.326  53.382  1.00 16.13           O  
ATOM   1239  CB  ASN A 162       6.546   9.032  51.680  1.00 16.63           C  
ATOM   1240  CG  ASN A 162       7.144  10.415  51.521  1.00 17.29           C  
ATOM   1241  OD1 ASN A 162       8.002  10.822  52.300  1.00 19.28           O  
ATOM   1242  ND2 ASN A 162       6.693  11.148  50.503  1.00 19.03           N  
ATOM   1243  N   THR A 163       4.567   8.575  54.787  1.00 14.74           N  
ATOM   1244  CA  THR A 163       3.390   9.103  55.486  1.00 13.90           C  
ATOM   1245  C   THR A 163       3.760   9.978  56.674  1.00 12.96           C  
ATOM   1246  O   THR A 163       3.012  10.889  57.026  1.00 13.12           O  
ATOM   1247  CB  THR A 163       2.485   7.988  56.036  1.00 14.22           C  
ATOM   1248  OG1 THR A 163       3.228   7.170  56.945  1.00 14.98           O  
ATOM   1249  CG2 THR A 163       1.921   7.133  54.915  1.00 15.21           C  
ATOM   1250  N   GLY A 164       4.893   9.689  57.308  1.00 11.40           N  
ATOM   1251  CA  GLY A 164       5.208  10.269  58.613  1.00 10.30           C  
ATOM   1252  C   GLY A 164       4.409   9.578  59.703  1.00  9.52           C  
ATOM   1253  O   GLY A 164       3.648   8.650  59.436  1.00  9.88           O  
ATOM   1254  N   CYS A 165       4.590  10.028  60.941  1.00  7.71           N  
ATOM   1255  CA  CYS A 165       3.831   9.507  62.065  1.00  7.32           C  
ATOM   1256  C   CYS A 165       2.768  10.538  62.399  1.00  6.65           C  
ATOM   1257  O   CYS A 165       3.084  11.684  62.732  1.00  6.43           O  
ATOM   1258  CB  CYS A 165       4.741   9.229  63.257  1.00  6.95           C  
ATOM   1259  SG  CYS A 165       5.747  10.639  63.785  1.00  5.71           S  
ATOM   1260  N   GLY A 166       1.513  10.131  62.282  1.00  6.17           N  
ATOM   1261  CA  GLY A 166       0.399  11.070  62.295  1.00  5.71           C  
ATOM   1262  C   GLY A 166      -0.580  10.869  63.429  1.00  5.65           C  
ATOM   1263  O   GLY A 166      -0.634   9.794  64.038  1.00  6.18           O  
ATOM   1264  N   VAL A 167      -1.341  11.929  63.696  1.00  5.12           N  
ATOM   1265  CA  VAL A 167      -2.420  11.930  64.668  1.00  5.51           C  
ATOM   1266  C   VAL A 167      -3.575  12.683  64.029  1.00  5.62           C  
ATOM   1267  O   VAL A 167      -3.380  13.763  63.457  1.00  5.62           O  
ATOM   1268  CB  VAL A 167      -1.996  12.639  65.961  1.00  5.59           C  
ATOM   1269  CG1 VAL A 167      -3.151  12.715  66.963  1.00  5.92           C  
ATOM   1270  CG2 VAL A 167      -0.827  11.903  66.602  1.00  5.62           C  
ATOM   1271  N   GLN A 168      -4.767  12.100  64.127  1.00  5.65           N  
ATOM   1272  CA  GLN A 168      -5.998  12.733  63.666  1.00  6.16           C  
ATOM   1273  C   GLN A 168      -6.663  13.447  64.825  1.00  5.95           C  
ATOM   1274  O   GLN A 168      -6.827  12.868  65.901  1.00  6.33           O  
ATOM   1275  CB  GLN A 168      -6.957  11.678  63.120  1.00  6.69           C  
ATOM   1276  CG  GLN A 168      -6.403  10.878  61.958  1.00  8.52           C  
ATOM   1277  CD  GLN A 168      -6.544  11.595  60.650  1.00 10.76           C  
ATOM   1278  OE1 GLN A 168      -5.550  11.973  60.017  1.00 14.72           O  
ATOM   1279  NE2 GLN A 168      -7.788  11.791  60.218  1.00 11.43           N  
ATOM   1280  N   ALA A 169      -7.080  14.687  64.610  1.00  5.56           N  
ATOM   1281  CA  ALA A 169      -7.794  15.441  65.632  1.00  6.01           C  
ATOM   1282  C   ALA A 169      -9.163  14.794  65.880  1.00  5.88           C  
ATOM   1283  O   ALA A 169      -9.721  14.178  64.985  1.00  6.64           O  
ATOM   1284  CB  ALA A 169      -7.959  16.877  65.200  1.00  5.98           C  
ATOM   1285  N   PRO A 170      -9.688  14.901  67.110  1.00  6.27           N  
ATOM   1286  CA  PRO A 170     -10.944  14.235  67.463  1.00  6.55           C  
ATOM   1287  C   PRO A 170     -12.239  14.885  66.997  1.00  6.84           C  
ATOM   1288  O   PRO A 170     -13.275  14.221  67.057  1.00  8.57           O  
ATOM   1289  CB  PRO A 170     -10.898  14.216  68.994  1.00  6.70           C  
ATOM   1290  CG  PRO A 170     -10.108  15.415  69.352  1.00  6.49           C  
ATOM   1291  CD  PRO A 170      -9.058  15.531  68.284  1.00  6.27           C  
ATOM   1292  N   THR A 171     -12.217  16.144  66.565  1.00  6.78           N  
ATOM   1293  CA  THR A 171     -13.450  16.811  66.130  1.00  7.09           C  
ATOM   1294  C   THR A 171     -13.394  17.241  64.671  1.00  6.81           C  
ATOM   1295  O   THR A 171     -12.334  17.579  64.139  1.00  6.82           O  
ATOM   1296  CB  THR A 171     -13.808  18.035  67.007  1.00  7.57           C  
ATOM   1297  OG1 THR A 171     -12.840  19.074  66.815  1.00  9.50           O  
ATOM   1298  CG2 THR A 171     -13.899  17.651  68.483  1.00  9.26           C  
ATOM   1299  N   ALA A 172     -14.554  17.247  64.029  1.00  6.36           N  
ATOM   1300  CA  ALA A 172     -14.653  17.639  62.629  1.00  6.04           C  
ATOM   1301  C   ALA A 172     -14.241  19.091  62.428  1.00  5.42           C  
ATOM   1302  O   ALA A 172     -13.630  19.434  61.402  1.00  5.19           O  
ATOM   1303  CB  ALA A 172     -16.074  17.423  62.115  1.00  6.59           C  
ATOM   1304  N   ASN A 173     -14.544  19.945  63.405  1.00  5.26           N  
ATOM   1305  CA  ASN A 173     -14.319  21.367  63.239  1.00  5.33           C  
ATOM   1306  C   ASN A 173     -12.856  21.753  63.393  1.00  4.73           C  
ATOM   1307  O   ASN A 173     -12.525  22.931  63.393  1.00  4.62           O  
ATOM   1308  CB  ASN A 173     -15.238  22.197  64.155  1.00  5.50           C  
ATOM   1309  CG  ASN A 173     -14.934  22.027  65.625  1.00  6.90           C  
ATOM   1310  OD1 ASN A 173     -13.921  21.431  66.012  1.00  6.49           O  
ATOM   1311  ND2 ASN A 173     -15.818  22.563  66.466  1.00  8.26           N  
ATOM   1312  N   SER A 174     -11.983  20.750  63.510  1.00  4.76           N  
ATOM   1313  CA  SER A 174     -10.546  20.949  63.397  1.00  4.61           C  
ATOM   1314  C   SER A 174     -10.089  21.252  61.970  1.00  4.39           C  
ATOM   1315  O   SER A 174      -8.956  21.694  61.767  1.00  4.37           O  
ATOM   1316  CB  SER A 174      -9.799  19.703  63.899  1.00  4.42           C  
ATOM   1317  OG  SER A 174     -10.045  18.580  63.069  1.00  4.63           O  
ATOM   1318  N   TYR A 175     -10.945  21.016  60.979  1.00  4.40           N  
ATOM   1319  CA  TYR A 175     -10.502  21.115  59.602  1.00  4.33           C  
ATOM   1320  C   TYR A 175     -11.631  21.430  58.649  1.00  4.47           C  
ATOM   1321  O   TYR A 175     -12.791  21.120  58.910  1.00  4.88           O  
ATOM   1322  CB  TYR A 175      -9.854  19.787  59.178  1.00  4.39           C  
ATOM   1323  CG  TYR A 175      -9.148  19.902  57.860  1.00  4.95           C  
ATOM   1324  CD1 TYR A 175      -7.877  20.440  57.790  1.00  5.55           C  
ATOM   1325  CD2 TYR A 175      -9.773  19.532  56.681  1.00  5.00           C  
ATOM   1326  CE1 TYR A 175      -7.230  20.592  56.585  1.00  4.63           C  
ATOM   1327  CE2 TYR A 175      -9.126  19.675  55.464  1.00  4.11           C  
ATOM   1328  CZ  TYR A 175      -7.859  20.225  55.424  1.00  4.43           C  
ATOM   1329  OH  TYR A 175      -7.176  20.400  54.240  1.00  5.21           O  
ATOM   1330  N   GLY A 176     -11.277  22.048  57.531  1.00  4.25           N  
ATOM   1331  CA  GLY A 176     -12.145  22.064  56.374  1.00  4.54           C  
ATOM   1332  C   GLY A 176     -13.360  22.953  56.484  1.00  4.91           C  
ATOM   1333  O   GLY A 176     -13.377  23.901  57.261  1.00  4.63           O  
ATOM   1334  N   PRO A 177     -14.388  22.665  55.678  1.00  5.08           N  
ATOM   1335  CA  PRO A 177     -15.657  23.377  55.760  1.00  4.95           C  
ATOM   1336  C   PRO A 177     -16.227  23.438  57.185  1.00  5.18           C  
ATOM   1337  O   PRO A 177     -16.793  24.452  57.568  1.00  5.20           O  
ATOM   1338  CB  PRO A 177     -16.558  22.579  54.807  1.00  5.22           C  
ATOM   1339  CG  PRO A 177     -15.600  21.990  53.803  1.00  5.85           C  
ATOM   1340  CD  PRO A 177     -14.387  21.651  54.605  1.00  5.32           C  
ATOM   1341  N   SER A 178     -16.046  22.388  57.975  1.00  4.76           N  
ATOM   1342  CA  SER A 178     -16.537  22.398  59.353  1.00  4.75           C  
ATOM   1343  C   SER A 178     -15.838  23.476  60.185  1.00  4.95           C  
ATOM   1344  O   SER A 178     -16.469  24.238  60.892  1.00  5.49           O  
ATOM   1345  CB  SER A 178     -16.303  21.027  59.989  1.00  4.81           C  
ATOM   1346  OG  SER A 178     -16.778  20.998  61.317  1.00  5.91           O  
ATOM   1347  N   PHE A 179     -14.519  23.516  60.086  1.00  4.47           N  
ATOM   1348  CA  PHE A 179     -13.695  24.542  60.727  1.00  4.55           C  
ATOM   1349  C   PHE A 179     -14.122  25.933  60.282  1.00  4.67           C  
ATOM   1350  O   PHE A 179     -14.325  26.820  61.102  1.00  4.66           O  
ATOM   1351  CB  PHE A 179     -12.243  24.243  60.341  1.00  4.47           C  
ATOM   1352  CG  PHE A 179     -11.213  25.265  60.764  1.00  4.28           C  
ATOM   1353  CD1 PHE A 179     -10.475  25.089  61.923  1.00  4.56           C  
ATOM   1354  CD2 PHE A 179     -10.885  26.322  59.941  1.00  3.75           C  
ATOM   1355  CE1 PHE A 179      -9.470  25.983  62.269  1.00  4.23           C  
ATOM   1356  CE2 PHE A 179      -9.880  27.228  60.286  1.00  4.16           C  
ATOM   1357  CZ  PHE A 179      -9.178  27.058  61.448  1.00  3.98           C  
ATOM   1358  N   ASN A 180     -14.287  26.116  58.978  1.00  4.93           N  
ATOM   1359  CA  ASN A 180     -14.645  27.420  58.448  1.00  5.09           C  
ATOM   1360  C   ASN A 180     -16.032  27.896  58.896  1.00  5.11           C  
ATOM   1361  O   ASN A 180     -16.220  29.064  59.251  1.00  5.61           O  
ATOM   1362  CB  ASN A 180     -14.521  27.437  56.918  1.00  4.40           C  
ATOM   1363  CG  ASN A 180     -13.084  27.365  56.456  1.00  4.67           C  
ATOM   1364  OD1 ASN A 180     -12.167  27.704  57.198  1.00  4.47           O  
ATOM   1365  ND2 ASN A 180     -12.877  26.906  55.231  1.00  4.67           N  
ATOM   1366  N   ALA A 181     -16.990  26.972  58.916  1.00  5.57           N  
ATOM   1367  CA  ALA A 181     -18.356  27.262  59.387  1.00  5.91           C  
ATOM   1368  C   ALA A 181     -18.336  27.752  60.827  1.00  5.94           C  
ATOM   1369  O   ALA A 181     -19.162  28.581  61.228  1.00  6.55           O  
ATOM   1370  CB  ALA A 181     -19.228  26.018  59.277  1.00  6.50           C  
ATOM   1371  N   ASN A 182     -17.391  27.235  61.604  1.00  5.74           N  
ATOM   1372  CA  ASN A 182     -17.271  27.554  63.019  1.00  6.20           C  
ATOM   1373  C   ASN A 182     -16.405  28.780  63.308  1.00  6.26           C  
ATOM   1374  O   ASN A 182     -16.168  29.112  64.475  1.00  6.84           O  
ATOM   1375  CB  ASN A 182     -16.677  26.353  63.753  1.00  6.50           C  
ATOM   1376  CG  ASN A 182     -17.015  26.332  65.232  1.00  7.66           C  
ATOM   1377  OD1 ASN A 182     -18.162  26.570  65.626  1.00  8.89           O  
ATOM   1378  ND2 ASN A 182     -16.030  25.997  66.058  1.00  6.92           N  
ATOM   1379  N   GLY A 183     -15.895  29.440  62.277  1.00  6.24           N  
ATOM   1380  CA  GLY A 183     -15.048  30.604  62.489  1.00  5.68           C  
ATOM   1381  C   GLY A 183     -13.603  30.258  62.810  1.00  5.32           C  
ATOM   1382  O   GLY A 183     -12.844  31.110  63.297  1.00  5.23           O  
ATOM   1383  N   GLY A 184     -13.209  29.018  62.532  1.00  5.08           N  
ATOM   1384  CA  GLY A 184     -11.822  28.605  62.673  1.00  5.15           C  
ATOM   1385  C   GLY A 184     -11.465  28.291  64.104  1.00  5.27           C  
ATOM   1386  O   GLY A 184     -12.210  27.607  64.802  1.00  5.35           O  
ATOM   1387  N   GLY A 185     -10.315  28.784  64.547  1.00  4.90           N  
ATOM   1388  CA  GLY A 185      -9.845  28.488  65.889  1.00  4.94           C  
ATOM   1389  C   GLY A 185      -8.348  28.677  65.979  1.00  4.88           C  
ATOM   1390  O   GLY A 185      -7.746  29.347  65.141  1.00  4.82           O  
ATOM   1391  N   TRP A 186      -7.756  28.087  67.007  1.00  4.58           N  
ATOM   1392  CA  TRP A 186      -6.359  28.288  67.323  1.00  4.75           C  
ATOM   1393  C   TRP A 186      -5.626  26.955  67.282  1.00  4.73           C  
ATOM   1394  O   TRP A 186      -6.096  25.955  67.835  1.00  5.13           O  
ATOM   1395  CB  TRP A 186      -6.201  28.878  68.721  1.00  5.44           C  
ATOM   1396  CG  TRP A 186      -6.766  30.247  68.947  1.00  6.07           C  
ATOM   1397  CD1 TRP A 186      -6.106  31.430  68.824  1.00  6.54           C  
ATOM   1398  CD2 TRP A 186      -8.085  30.566  69.406  1.00  6.06           C  
ATOM   1399  NE1 TRP A 186      -6.940  32.474  69.161  1.00  6.80           N  
ATOM   1400  CE2 TRP A 186      -8.160  31.968  69.520  1.00  6.86           C  
ATOM   1401  CE3 TRP A 186      -9.212  29.803  69.713  1.00  5.74           C  
ATOM   1402  CZ2 TRP A 186      -9.326  32.621  69.942  1.00  6.54           C  
ATOM   1403  CZ3 TRP A 186     -10.365  30.459  70.140  1.00  6.69           C  
ATOM   1404  CH2 TRP A 186     -10.410  31.845  70.237  1.00  7.13           C  
ATOM   1405  N   TYR A 187      -4.461  26.961  66.638  1.00  4.20           N  
ATOM   1406  CA  TYR A 187      -3.527  25.850  66.686  1.00  4.48           C  
ATOM   1407  C   TYR A 187      -2.264  26.318  67.385  1.00  4.47           C  
ATOM   1408  O   TYR A 187      -1.716  27.372  67.064  1.00  4.98           O  
ATOM   1409  CB  TYR A 187      -3.188  25.326  65.283  1.00  4.58           C  
ATOM   1410  CG  TYR A 187      -4.183  24.316  64.779  1.00  4.62           C  
ATOM   1411  CD1 TYR A 187      -5.252  24.702  63.992  1.00  4.29           C  
ATOM   1412  CD2 TYR A 187      -4.060  22.977  65.106  1.00  5.12           C  
ATOM   1413  CE1 TYR A 187      -6.184  23.764  63.538  1.00  4.43           C  
ATOM   1414  CE2 TYR A 187      -4.971  22.043  64.664  1.00  5.20           C  
ATOM   1415  CZ  TYR A 187      -6.027  22.435  63.879  1.00  5.50           C  
ATOM   1416  OH  TYR A 187      -6.913  21.464  63.474  1.00  5.55           O  
ATOM   1417  N   ALA A 188      -1.799  25.532  68.344  1.00  4.29           N  
ATOM   1418  CA  ALA A 188      -0.552  25.810  69.034  1.00  4.58           C  
ATOM   1419  C   ALA A 188       0.328  24.572  69.002  1.00  4.89           C  
ATOM   1420  O   ALA A 188      -0.138  23.451  69.187  1.00  5.42           O  
ATOM   1421  CB  ALA A 188      -0.828  26.227  70.461  1.00  5.15           C  
ATOM   1422  N   MET A 189       1.617  24.785  68.776  1.00  4.81           N  
ATOM   1423  CA  MET A 189       2.577  23.697  68.714  1.00  4.95           C  
ATOM   1424  C   MET A 189       3.729  24.066  69.631  1.00  5.07           C  
ATOM   1425  O   MET A 189       4.300  25.142  69.487  1.00  5.29           O  
ATOM   1426  CB  MET A 189       3.051  23.511  67.271  1.00  4.90           C  
ATOM   1427  CG  MET A 189       3.943  22.304  67.024  1.00  4.84           C  
ATOM   1428  SD  MET A 189       5.644  22.468  67.599  1.00  5.92           S  
ATOM   1429  CE  MET A 189       6.242  23.803  66.569  1.00  8.43           C  
ATOM   1430  N   GLU A 190       4.025  23.193  70.600  1.00  4.33           N  
ATOM   1431  CA  GLU A 190       5.206  23.324  71.451  1.00  5.11           C  
ATOM   1432  C   GLU A 190       6.221  22.271  71.038  1.00  4.98           C  
ATOM   1433  O   GLU A 190       5.906  21.085  70.969  1.00  5.25           O  
ATOM   1434  CB  GLU A 190       4.844  23.111  72.923  1.00  4.79           C  
ATOM   1435  CG  GLU A 190       6.047  23.191  73.877  1.00  5.44           C  
ATOM   1436  CD  GLU A 190       5.695  22.959  75.331  1.00  6.99           C  
ATOM   1437  OE1 GLU A 190       4.593  22.461  75.605  1.00  8.20           O  
ATOM   1438  OE2 GLU A 190       6.558  23.264  76.186  1.00  9.49           O1-
ATOM   1439  N   ARG A 191       7.437  22.725  70.751  1.00  5.35           N  
ATOM   1440  CA  ARG A 191       8.543  21.831  70.439  1.00  5.97           C  
ATOM   1441  C   ARG A 191       9.661  22.021  71.455  1.00  6.51           C  
ATOM   1442  O   ARG A 191      10.122  23.141  71.685  1.00  6.51           O  
ATOM   1443  CB  ARG A 191       9.100  22.098  69.044  1.00  6.12           C  
ATOM   1444  CG  ARG A 191      10.365  21.297  68.767  1.00  5.90           C  
ATOM   1445  CD  ARG A 191      10.853  21.489  67.355  1.00  6.58           C  
ATOM   1446  NE  ARG A 191      12.300  21.309  67.328  1.00  6.30           N  
ATOM   1447  CZ  ARG A 191      13.120  21.820  66.419  1.00  7.31           C  
ATOM   1448  NH1 ARG A 191      12.657  22.505  65.386  1.00  7.58           N1+
ATOM   1449  NH2 ARG A 191      14.422  21.621  66.559  1.00  7.04           N  
ATOM   1450  N   THR A 192      10.093  20.914  72.048  1.00  6.91           N  
ATOM   1451  CA  THR A 192      11.278  20.907  72.903  1.00  8.01           C  
ATOM   1452  C   THR A 192      12.178  19.764  72.462  1.00  8.74           C  
ATOM   1453  O   THR A 192      11.865  19.053  71.510  1.00  8.83           O  
ATOM   1454  CB  THR A 192      10.910  20.725  74.380  1.00  8.13           C  
ATOM   1455  OG1 THR A 192      10.513  19.372  74.612  1.00  9.04           O  
ATOM   1456  CG2 THR A 192       9.782  21.670  74.788  1.00  7.78           C  
ATOM   1457  N   ASN A 193      13.285  19.567  73.175  1.00 10.09           N  
ATOM   1458  CA  ASN A 193      14.168  18.437  72.905  1.00 10.09           C  
ATOM   1459  C   ASN A 193      13.497  17.103  73.148  1.00  9.77           C  
ATOM   1460  O   ASN A 193      13.896  16.092  72.565  1.00  9.95           O  
ATOM   1461  CB  ASN A 193      15.410  18.495  73.789  1.00 10.89           C  
ATOM   1462  CG  ASN A 193      16.376  17.366  73.496  1.00 12.07           C  
ATOM   1463  OD1 ASN A 193      16.579  16.452  74.309  1.00 16.45           O  
ATOM   1464  ND2 ASN A 193      16.955  17.404  72.314  1.00 13.29           N  
ATOM   1465  N   SER A 194      12.487  17.117  74.016  1.00  8.87           N  
ATOM   1466  CA  SER A 194      11.847  15.907  74.511  1.00  9.10           C  
ATOM   1467  C   SER A 194      10.518  15.539  73.861  1.00  7.98           C  
ATOM   1468  O   SER A 194      10.079  14.406  73.992  1.00  8.40           O  
ATOM   1469  CB  SER A 194      11.604  16.026  76.015  1.00  9.17           C  
ATOM   1470  OG  SER A 194      12.819  16.206  76.719  1.00 12.58           O  
ATOM   1471  N   PHE A 195       9.863  16.488  73.190  1.00  7.25           N  
ATOM   1472  CA  PHE A 195       8.569  16.199  72.581  1.00  6.90           C  
ATOM   1473  C   PHE A 195       8.160  17.283  71.615  1.00  5.86           C  
ATOM   1474  O   PHE A 195       8.728  18.375  71.593  1.00  5.61           O  
ATOM   1475  CB  PHE A 195       7.468  16.017  73.648  1.00  7.10           C  
ATOM   1476  CG  PHE A 195       7.222  17.228  74.507  1.00  7.24           C  
ATOM   1477  CD1 PHE A 195       6.546  18.331  74.006  1.00  7.64           C  
ATOM   1478  CD2 PHE A 195       7.611  17.242  75.841  1.00  8.90           C  
ATOM   1479  CE1 PHE A 195       6.308  19.437  74.795  1.00  8.44           C  
ATOM   1480  CE2 PHE A 195       7.362  18.345  76.635  1.00  9.69           C  
ATOM   1481  CZ  PHE A 195       6.711  19.437  76.114  1.00  8.86           C  
ATOM   1482  N   ILE A 196       7.160  16.945  70.811  1.00  4.92           N  
ATOM   1483  CA  ILE A 196       6.348  17.927  70.102  1.00  4.98           C  
ATOM   1484  C   ILE A 196       4.891  17.690  70.495  1.00  4.65           C  
ATOM   1485  O   ILE A 196       4.438  16.543  70.575  1.00  4.93           O  
ATOM   1486  CB  ILE A 196       6.557  17.832  68.581  1.00  4.76           C  
ATOM   1487  CG1 ILE A 196       7.974  18.301  68.242  1.00  6.06           C  
ATOM   1488  CG2 ILE A 196       5.524  18.653  67.819  1.00  4.96           C  
ATOM   1489  CD1 ILE A 196       8.419  17.965  66.835  1.00  6.77           C  
ATOM   1490  N   LYS A 197       4.188  18.782  70.789  1.00  4.56           N  
ATOM   1491  CA  LYS A 197       2.758  18.747  71.091  1.00  5.01           C  
ATOM   1492  C   LYS A 197       2.039  19.736  70.203  1.00  4.89           C  
ATOM   1493  O   LYS A 197       2.560  20.812  69.915  1.00  5.02           O  
ATOM   1494  CB  LYS A 197       2.494  19.118  72.551  1.00  5.37           C  
ATOM   1495  CG  LYS A 197       2.966  18.075  73.540  1.00  5.47           C  
ATOM   1496  CD  LYS A 197       2.866  18.573  74.972  1.00  6.25           C  
ATOM   1497  CE  LYS A 197       3.465  17.577  75.931  1.00  6.75           C  
ATOM   1498  NZ  LYS A 197       3.369  18.025  77.345  1.00  7.56           N1+
ATOM   1499  N   VAL A 198       0.834  19.371  69.778  1.00  4.51           N  
ATOM   1500  CA  VAL A 198      -0.064  20.303  69.110  1.00  4.53           C  
ATOM   1501  C   VAL A 198      -1.387  20.330  69.865  1.00  4.37           C  
ATOM   1502  O   VAL A 198      -1.899  19.273  70.241  1.00  4.67           O  
ATOM   1503  CB  VAL A 198      -0.344  19.897  67.639  1.00  4.33           C  
ATOM   1504  CG1 VAL A 198      -1.320  20.872  66.990  1.00  4.63           C  
ATOM   1505  CG2 VAL A 198       0.965  19.829  66.857  1.00  5.37           C  
ATOM   1506  N   TRP A 199      -1.927  21.531  70.073  1.00  4.55           N  
ATOM   1507  CA  TRP A 199      -3.268  21.722  70.607  1.00  4.73           C  
ATOM   1508  C   TRP A 199      -4.134  22.408  69.557  1.00  4.98           C  
ATOM   1509  O   TRP A 199      -3.690  23.368  68.924  1.00  4.81           O  
ATOM   1510  CB  TRP A 199      -3.246  22.642  71.823  1.00  5.14           C  
ATOM   1511  CG  TRP A 199      -2.604  22.123  73.053  1.00  5.27           C  
ATOM   1512  CD1 TRP A 199      -3.234  21.616  74.147  1.00  5.70           C  
ATOM   1513  CD2 TRP A 199      -1.212  22.158  73.369  1.00  5.88           C  
ATOM   1514  NE1 TRP A 199      -2.308  21.294  75.117  1.00  5.87           N  
ATOM   1515  CE2 TRP A 199      -1.059  21.615  74.664  1.00  6.05           C  
ATOM   1516  CE3 TRP A 199      -0.075  22.578  72.677  1.00  6.03           C  
ATOM   1517  CZ2 TRP A 199       0.187  21.482  75.281  1.00  6.70           C  
ATOM   1518  CZ3 TRP A 199       1.165  22.449  73.290  1.00  5.51           C  
ATOM   1519  CH2 TRP A 199       1.281  21.907  74.586  1.00  6.29           C  
ATOM   1520  N   PHE A 200      -5.369  21.940  69.397  1.00  5.16           N  
ATOM   1521  CA  PHE A 200      -6.382  22.675  68.654  1.00  5.24           C  
ATOM   1522  C   PHE A 200      -7.473  23.135  69.604  1.00  5.29           C  
ATOM   1523  O   PHE A 200      -7.989  22.339  70.383  1.00  6.62           O  
ATOM   1524  CB  PHE A 200      -7.027  21.804  67.582  1.00  5.53           C  
ATOM   1525  CG  PHE A 200      -8.222  22.451  66.946  1.00  5.15           C  
ATOM   1526  CD1 PHE A 200      -8.079  23.654  66.289  1.00  5.74           C  
ATOM   1527  CD2 PHE A 200      -9.480  21.887  67.035  1.00  5.96           C  
ATOM   1528  CE1 PHE A 200      -9.177  24.271  65.717  1.00  6.43           C  
ATOM   1529  CE2 PHE A 200     -10.575  22.520  66.460  1.00  6.79           C  
ATOM   1530  CZ  PHE A 200     -10.415  23.696  65.811  1.00  6.25           C  
ATOM   1531  N   PHE A 201      -7.853  24.403  69.502  1.00  5.29           N  
ATOM   1532  CA  PHE A 201      -9.029  24.918  70.193  1.00  5.71           C  
ATOM   1533  C   PHE A 201      -9.964  25.552  69.185  1.00  5.38           C  
ATOM   1534  O   PHE A 201      -9.575  26.495  68.500  1.00  5.41           O  
ATOM   1535  CB  PHE A 201      -8.633  25.938  71.252  1.00  6.41           C  
ATOM   1536  CG  PHE A 201      -7.907  25.333  72.406  1.00  7.07           C  
ATOM   1537  CD1 PHE A 201      -6.533  25.293  72.418  1.00  7.47           C  
ATOM   1538  CD2 PHE A 201      -8.602  24.763  73.457  1.00  8.47           C  
ATOM   1539  CE1 PHE A 201      -5.851  24.714  73.469  1.00  7.91           C  
ATOM   1540  CE2 PHE A 201      -7.919  24.188  74.517  1.00  8.77           C  
ATOM   1541  CZ  PHE A 201      -6.548  24.166  74.515  1.00  8.77           C  
ATOM   1542  N   PRO A 202     -11.206  25.050  69.096  1.00  6.02           N  
ATOM   1543  CA  PRO A 202     -12.166  25.682  68.211  1.00  6.27           C  
ATOM   1544  C   PRO A 202     -12.484  27.121  68.607  1.00  6.34           C  
ATOM   1545  O   PRO A 202     -12.382  27.482  69.777  1.00  6.74           O  
ATOM   1546  CB  PRO A 202     -13.423  24.821  68.364  1.00  6.84           C  
ATOM   1547  CG  PRO A 202     -13.023  23.626  69.102  1.00  8.09           C  
ATOM   1548  CD  PRO A 202     -11.762  23.875  69.790  1.00  6.42           C  
ATOM   1549  N   ARG A 203     -12.920  27.919  67.641  1.00  6.08           N  
ATOM   1550  CA  ARG A 203     -13.216  29.324  67.879  1.00  6.69           C  
ATOM   1551  C   ARG A 203     -14.191  29.551  69.018  1.00  7.43           C  
ATOM   1552  O   ARG A 203     -14.064  30.530  69.745  1.00  7.91           O  
ATOM   1553  CB  ARG A 203     -13.802  29.951  66.613  1.00  6.46           C  
ATOM   1554  CG  ARG A 203     -14.081  31.441  66.702  1.00  6.12           C  
ATOM   1555  CD  ARG A 203     -12.833  32.268  66.912  1.00  5.80           C  
ATOM   1556  NE  ARG A 203     -11.859  32.064  65.839  1.00  5.73           N  
ATOM   1557  CZ  ARG A 203     -10.615  32.529  65.837  1.00  6.96           C  
ATOM   1558  NH1 ARG A 203     -10.150  33.245  66.850  1.00  6.90           N1+
ATOM   1559  NH2 ARG A 203      -9.833  32.277  64.796  1.00  6.27           N  
ATOM   1560  N   ASN A 204     -15.166  28.656  69.140  1.00  8.00           N  
ATOM   1561  CA  ASN A 204     -16.228  28.796  70.132  1.00  8.98           C  
ATOM   1562  C   ASN A 204     -15.987  28.034  71.433  1.00  9.56           C  
ATOM   1563  O   ASN A 204     -16.891  27.890  72.259  1.00 10.46           O  
ATOM   1564  CB  ASN A 204     -17.566  28.359  69.527  1.00  9.63           C  
ATOM   1565  CG  ASN A 204     -17.638  26.867  69.258  1.00 10.22           C  
ATOM   1566  OD1 ASN A 204     -16.636  26.219  68.948  1.00 10.43           O  
ATOM   1567  ND2 ASN A 204     -18.841  26.305  69.379  1.00 11.92           N  
ATOM   1568  N   ALA A 205     -14.769  27.551  71.628  1.00  9.45           N  
ATOM   1569  CA  ALA A 205     -14.443  26.739  72.795  1.00 10.49           C  
ATOM   1570  C   ALA A 205     -14.559  27.546  74.088  1.00 10.74           C  
ATOM   1571  O   ALA A 205     -14.050  28.650  74.184  1.00 11.03           O  
ATOM   1572  CB  ALA A 205     -13.049  26.192  72.663  1.00 10.60           C  
ATOM   1573  N   GLY A 206     -15.231  26.987  75.085  1.00 11.41           N  
ATOM   1574  CA  GLY A 206     -15.300  27.637  76.391  1.00 11.70           C  
ATOM   1575  C   GLY A 206     -14.012  27.502  77.192  1.00 12.32           C  
ATOM   1576  O   GLY A 206     -13.814  28.233  78.169  1.00 13.63           O  
ATOM   1577  N   ASN A 207     -13.141  26.574  76.782  1.00 12.21           N  
ATOM   1578  CA  ASN A 207     -11.921  26.206  77.516  1.00 12.44           C  
ATOM   1579  C   ASN A 207     -10.611  26.618  76.843  1.00 12.21           C  
ATOM   1580  O   ASN A 207      -9.548  26.063  77.140  1.00 13.01           O  
ATOM   1581  CB  ASN A 207     -11.899  24.681  77.783  1.00 13.13           C  
ATOM   1582  CG  ASN A 207     -11.561  23.843  76.535  1.00 14.95           C  
ATOM   1583  OD1 ASN A 207     -11.050  22.723  76.643  1.00 17.86           O  
ATOM   1584  ND2 ASN A 207     -11.830  24.384  75.361  1.00 14.28           N  
ATOM   1585  N   VAL A 208     -10.664  27.584  75.938  1.00 11.27           N  
ATOM   1586  CA  VAL A 208      -9.432  28.027  75.294  1.00 10.97           C  
ATOM   1587  C   VAL A 208      -8.566  28.809  76.295  1.00 10.66           C  
ATOM   1588  O   VAL A 208      -9.035  29.769  76.910  1.00  9.77           O  
ATOM   1589  CB  VAL A 208      -9.686  28.820  73.990  1.00 11.00           C  
ATOM   1590  CG1 VAL A 208     -10.492  30.087  74.213  1.00 12.05           C  
ATOM   1591  CG2 VAL A 208      -8.363  29.140  73.310  1.00 10.76           C  
ATOM   1592  N   PRO A 209      -7.302  28.386  76.487  1.00 10.16           N  
ATOM   1593  CA  PRO A 209      -6.438  29.159  77.383  1.00  9.87           C  
ATOM   1594  C   PRO A 209      -6.296  30.617  76.959  1.00  9.68           C  
ATOM   1595  O   PRO A 209      -6.114  30.900  75.780  1.00  8.97           O  
ATOM   1596  CB  PRO A 209      -5.088  28.434  77.277  1.00 10.03           C  
ATOM   1597  CG  PRO A 209      -5.429  27.054  76.884  1.00 10.59           C  
ATOM   1598  CD  PRO A 209      -6.615  27.186  75.972  1.00 10.71           C  
ATOM   1599  N   ASN A 210      -6.369  31.540  77.912  1.00  9.32           N  
ATOM   1600  CA  ASN A 210      -6.205  32.944  77.587  1.00  9.56           C  
ATOM   1601  C   ASN A 210      -4.848  33.190  76.910  1.00  9.62           C  
ATOM   1602  O   ASN A 210      -4.742  34.023  76.013  1.00  9.89           O  
ATOM   1603  CB  ASN A 210      -6.379  33.820  78.835  1.00  9.16           C  
ATOM   1604  CG  ASN A 210      -6.437  35.282  78.502  1.00  9.99           C  
ATOM   1605  OD1 ASN A 210      -7.518  35.847  78.281  1.00 10.88           O  
ATOM   1606  ND2 ASN A 210      -5.271  35.907  78.421  1.00 11.00           N  
ATOM   1607  N   ASP A 211      -3.832  32.452  77.354  1.00  9.61           N  
ATOM   1608  CA  ASP A 211      -2.510  32.408  76.702  1.00  9.65           C  
ATOM   1609  C   ASP A 211      -2.602  32.327  75.190  1.00  9.53           C  
ATOM   1610  O   ASP A 211      -1.885  33.019  74.470  1.00 10.90           O  
ATOM   1611  CB  ASP A 211      -1.733  31.161  77.163  1.00  9.55           C  
ATOM   1612  CG  ASP A 211      -1.069  31.341  78.495  1.00 10.11           C  
ATOM   1613  OD1 ASP A 211      -1.231  32.413  79.117  1.00 12.06           O  
ATOM   1614  OD2 ASP A 211      -0.397  30.396  78.930  1.00  9.45           O1-
ATOM   1615  N   ILE A 212      -3.434  31.411  74.729  1.00  9.50           N  
ATOM   1616  CA  ILE A 212      -3.595  31.164  73.311  1.00  9.45           C  
ATOM   1617  C   ILE A 212      -4.531  32.206  72.685  1.00  9.77           C  
ATOM   1618  O   ILE A 212      -4.205  32.803  71.661  1.00 10.18           O  
ATOM   1619  CB  ILE A 212      -4.095  29.733  73.080  1.00  9.15           C  
ATOM   1620  CG1 ILE A 212      -2.948  28.747  73.350  1.00  9.49           C  
ATOM   1621  CG2 ILE A 212      -4.630  29.573  71.659  1.00  9.35           C  
ATOM   1622  CD1 ILE A 212      -3.355  27.327  73.400  1.00  9.15           C  
ATOM   1623  N   ALA A 213      -5.676  32.448  73.314  1.00 10.31           N  
ATOM   1624  CA  ALA A 213      -6.707  33.279  72.693  1.00 10.80           C  
ATOM   1625  C   ALA A 213      -6.359  34.762  72.595  1.00 11.21           C  
ATOM   1626  O   ALA A 213      -6.697  35.409  71.601  1.00 11.71           O  
ATOM   1627  CB  ALA A 213      -8.030  33.102  73.415  1.00 11.04           C  
ATOM   1628  N   SER A 214      -5.701  35.308  73.613  1.00 11.67           N  
ATOM   1629  CA  SER A 214      -5.415  36.748  73.657  1.00 12.33           C  
ATOM   1630  C   SER A 214      -3.975  37.125  73.319  1.00 12.60           C  
ATOM   1631  O   SER A 214      -3.671  38.300  73.158  1.00 13.06           O  
ATOM   1632  CB  SER A 214      -5.799  37.319  75.021  1.00 12.64           C  
ATOM   1633  OG  SER A 214      -7.211  37.415  75.109  1.00 13.62           O  
ATOM   1634  N   GLY A 215      -3.092  36.134  73.216  1.00 12.88           N  
ATOM   1635  CA  GLY A 215      -1.712  36.373  72.798  1.00 12.99           C  
ATOM   1636  C   GLY A 215      -0.931  37.360  73.645  1.00 13.39           C  
ATOM   1637  O   GLY A 215      -0.338  38.299  73.112  1.00 14.02           O  
ATOM   1638  N   PRO A 216      -0.921  37.157  74.972  1.00 13.40           N  
ATOM   1639  CA  PRO A 216      -0.065  37.941  75.845  1.00 13.24           C  
ATOM   1640  C   PRO A 216       1.387  37.567  75.610  1.00 13.17           C  
ATOM   1641  O   PRO A 216       1.670  36.560  74.947  1.00 13.21           O  
ATOM   1642  CB  PRO A 216      -0.508  37.510  77.243  1.00 13.25           C  
ATOM   1643  CG  PRO A 216      -0.986  36.134  77.060  1.00 13.15           C  
ATOM   1644  CD  PRO A 216      -1.694  36.168  75.733  1.00 13.54           C  
ATOM   1645  N   ALA A 217       2.307  38.350  76.153  1.00 12.97           N  
ATOM   1646  CA  ALA A 217       3.714  38.138  75.857  1.00 12.63           C  
ATOM   1647  C   ALA A 217       4.323  36.972  76.652  1.00 12.22           C  
ATOM   1648  O   ALA A 217       5.395  36.494  76.308  1.00 12.48           O  
ATOM   1649  CB  ALA A 217       4.503  39.428  76.056  1.00 12.85           C  
ATOM   1650  N   THR A 218       3.636  36.502  77.697  1.00 11.64           N  
ATOM   1651  CA  THR A 218       4.091  35.349  78.486  1.00 11.37           C  
ATOM   1652  C   THR A 218       3.058  34.225  78.439  1.00 10.87           C  
ATOM   1653  O   THR A 218       1.861  34.481  78.610  1.00 11.30           O  
ATOM   1654  CB  THR A 218       4.321  35.735  79.952  1.00 11.87           C  
ATOM   1655  OG1 THR A 218       5.240  36.829  80.003  1.00 13.75           O  
ATOM   1656  CG2 THR A 218       4.881  34.560  80.750  1.00 11.64           C  
ATOM   1657  N   ILE A 219       3.512  32.988  78.212  1.00  9.66           N  
ATOM   1658  CA  ILE A 219       2.619  31.817  78.198  1.00  9.35           C  
ATOM   1659  C   ILE A 219       3.182  30.701  79.048  1.00  8.93           C  
ATOM   1660  O   ILE A 219       4.377  30.660  79.308  1.00  8.51           O  
ATOM   1661  CB  ILE A 219       2.372  31.283  76.767  1.00  9.31           C  
ATOM   1662  CG1 ILE A 219       3.680  30.830  76.105  1.00  8.85           C  
ATOM   1663  CG2 ILE A 219       1.687  32.347  75.937  1.00  9.88           C  
ATOM   1664  CD1 ILE A 219       3.482  30.021  74.822  1.00  8.65           C  
ATOM   1665  N   ASN A 220       2.305  29.805  79.481  1.00  8.81           N  
ATOM   1666  CA  ASN A 220       2.692  28.636  80.248  1.00  9.02           C  
ATOM   1667  C   ASN A 220       1.885  27.432  79.772  1.00  8.84           C  
ATOM   1668  O   ASN A 220       0.698  27.311  80.081  1.00  8.98           O  
ATOM   1669  CB  ASN A 220       2.444  28.890  81.739  1.00  9.23           C  
ATOM   1670  CG  ASN A 220       2.858  27.717  82.612  1.00  9.49           C  
ATOM   1671  OD1 ASN A 220       3.293  26.679  82.120  1.00 11.10           O  
ATOM   1672  ND2 ASN A 220       2.707  27.878  83.926  1.00 12.89           N  
ATOM   1673  N   THR A 221       2.530  26.531  79.039  1.00  8.92           N  
ATOM   1674  CA  THR A 221       1.821  25.407  78.428  1.00  9.92           C  
ATOM   1675  C   THR A 221       1.365  24.358  79.442  1.00 10.47           C  
ATOM   1676  O   THR A 221       0.543  23.509  79.110  1.00 10.43           O  
ATOM   1677  CB  THR A 221       2.645  24.726  77.304  1.00  9.88           C  
ATOM   1678  OG1 THR A 221       3.802  24.096  77.859  1.00 12.08           O  
ATOM   1679  CG2 THR A 221       3.078  25.738  76.245  1.00  9.26           C  
ATOM   1680  N   ASP A 222       1.877  24.424  80.673  1.00 11.17           N  
ATOM   1681  CA  ASP A 222       1.401  23.549  81.753  1.00 11.67           C  
ATOM   1682  C   ASP A 222      -0.093  23.688  82.004  1.00 11.78           C  
ATOM   1683  O   ASP A 222      -0.721  22.763  82.529  1.00 12.32           O  
ATOM   1684  CB  ASP A 222       2.118  23.857  83.076  1.00 12.51           C  
ATOM   1685  CG  ASP A 222       3.574  23.421  83.091  1.00 14.40           C  
ATOM   1686  OD1 ASP A 222       4.299  23.882  83.999  1.00 17.08           O  
ATOM   1687  OD2 ASP A 222       3.992  22.614  82.231  1.00 17.96           O1-
ATOM   1688  N   ASN A 223      -0.653  24.839  81.642  1.00 11.48           N  
ATOM   1689  CA  ASN A 223      -2.052  25.161  81.916  1.00 11.21           C  
ATOM   1690  C   ASN A 223      -2.978  24.931  80.721  1.00 10.53           C  
ATOM   1691  O   ASN A 223      -4.128  25.362  80.732  1.00 11.37           O  
ATOM   1692  CB  ASN A 223      -2.148  26.627  82.356  1.00 11.99           C  
ATOM   1693  CG  ASN A 223      -1.331  26.918  83.602  1.00 13.66           C  
ATOM   1694  OD1 ASN A 223      -1.209  26.068  84.486  1.00 17.24           O  
ATOM   1695  ND2 ASN A 223      -0.770  28.123  83.680  1.00 16.02           N  
ATOM   1696  N   TRP A 224      -2.477  24.246  79.694  1.00  8.95           N  
ATOM   1697  CA  TRP A 224      -3.190  24.143  78.416  1.00  8.49           C  
ATOM   1698  C   TRP A 224      -4.003  22.864  78.252  1.00  7.89           C  
ATOM   1699  O   TRP A 224      -4.644  22.660  77.225  1.00  8.13           O  
ATOM   1700  CB  TRP A 224      -2.179  24.259  77.278  1.00  7.62           C  
ATOM   1701  CG  TRP A 224      -1.665  25.654  77.077  1.00  6.54           C  
ATOM   1702  CD1 TRP A 224      -1.819  26.735  77.914  1.00  7.08           C  
ATOM   1703  CD2 TRP A 224      -0.894  26.116  75.973  1.00  6.23           C  
ATOM   1704  NE1 TRP A 224      -1.199  27.836  77.380  1.00  7.07           N  
ATOM   1705  CE2 TRP A 224      -0.626  27.484  76.187  1.00  6.58           C  
ATOM   1706  CE3 TRP A 224      -0.411  25.507  74.815  1.00  6.10           C  
ATOM   1707  CZ2 TRP A 224       0.105  28.250  75.280  1.00  6.55           C  
ATOM   1708  CZ3 TRP A 224       0.311  26.265  73.925  1.00  6.62           C  
ATOM   1709  CH2 TRP A 224       0.560  27.621  74.155  1.00  6.90           C  
ATOM   1710  N   GLY A 225      -3.987  22.002  79.262  1.00  7.74           N  
ATOM   1711  CA  GLY A 225      -4.689  20.735  79.176  1.00  7.64           C  
ATOM   1712  C   GLY A 225      -3.972  19.760  78.268  1.00  7.03           C  
ATOM   1713  O   GLY A 225      -2.870  20.024  77.786  1.00  6.88           O  
ATOM   1714  N   THR A 226      -4.603  18.622  78.032  1.00  6.63           N  
ATOM   1715  CA  THR A 226      -4.001  17.548  77.259  1.00  6.63           C  
ATOM   1716  C   THR A 226      -3.898  17.960  75.794  1.00  6.54           C  
ATOM   1717  O   THR A 226      -4.846  18.511  75.238  1.00  6.06           O  
ATOM   1718  CB  THR A 226      -4.859  16.291  77.408  1.00  6.67           C  
ATOM   1719  OG1 THR A 226      -4.832  15.923  78.787  1.00  7.01           O  
ATOM   1720  CG2 THR A 226      -4.368  15.130  76.550  1.00  6.47           C  
ATOM   1721  N   PRO A 227      -2.739  17.718  75.166  1.00  5.87           N  
ATOM   1722  CA  PRO A 227      -2.611  18.108  73.764  1.00  5.78           C  
ATOM   1723  C   PRO A 227      -3.471  17.251  72.855  1.00  5.48           C  
ATOM   1724  O   PRO A 227      -3.841  16.137  73.204  1.00  5.86           O  
ATOM   1725  CB  PRO A 227      -1.123  17.885  73.483  1.00  6.00           C  
ATOM   1726  CG  PRO A 227      -0.750  16.801  74.402  1.00  6.80           C  
ATOM   1727  CD  PRO A 227      -1.503  17.097  75.667  1.00  6.20           C  
ATOM   1728  N   THR A 228      -3.785  17.791  71.691  1.00  5.03           N  
ATOM   1729  CA  THR A 228      -4.480  17.059  70.649  1.00  4.73           C  
ATOM   1730  C   THR A 228      -3.566  15.992  70.044  1.00  4.67           C  
ATOM   1731  O   THR A 228      -3.983  14.853  69.831  1.00  4.78           O  
ATOM   1732  CB  THR A 228      -4.976  18.039  69.576  1.00  4.88           C  
ATOM   1733  OG1 THR A 228      -5.777  19.058  70.196  1.00  6.56           O  
ATOM   1734  CG2 THR A 228      -5.797  17.320  68.516  1.00  5.05           C  
ATOM   1735  N   ALA A 229      -2.325  16.375  69.744  1.00  4.49           N  
ATOM   1736  CA  ALA A 229      -1.317  15.431  69.271  1.00  4.88           C  
ATOM   1737  C   ALA A 229      -0.093  15.524  70.165  1.00  4.54           C  
ATOM   1738  O   ALA A 229       0.326  16.613  70.545  1.00  4.59           O  
ATOM   1739  CB  ALA A 229      -0.938  15.722  67.819  1.00  4.59           C  
ATOM   1740  N   PHE A 230       0.474  14.369  70.500  1.00  4.85           N  
ATOM   1741  CA  PHE A 230       1.649  14.273  71.360  1.00  4.98           C  
ATOM   1742  C   PHE A 230       2.627  13.348  70.684  1.00  4.60           C  
ATOM   1743  O   PHE A 230       2.278  12.236  70.312  1.00  4.95           O  
ATOM   1744  CB  PHE A 230       1.219  13.699  72.707  1.00  5.10           C  
ATOM   1745  CG  PHE A 230       2.326  13.544  73.739  1.00  5.20           C  
ATOM   1746  CD1 PHE A 230       2.245  12.514  74.672  1.00  5.70           C  
ATOM   1747  CD2 PHE A 230       3.412  14.407  73.815  1.00  5.78           C  
ATOM   1748  CE1 PHE A 230       3.213  12.345  75.660  1.00  6.34           C  
ATOM   1749  CE2 PHE A 230       4.398  14.232  74.812  1.00  6.56           C  
ATOM   1750  CZ  PHE A 230       4.280  13.207  75.731  1.00  6.62           C  
ATOM   1751  N   PHE A 231       3.845  13.847  70.509  1.00  4.37           N  
ATOM   1752  CA  PHE A 231       4.952  13.092  69.961  1.00  4.72           C  
ATOM   1753  C   PHE A 231       6.068  13.063  71.001  1.00  4.97           C  
ATOM   1754  O   PHE A 231       6.922  13.934  71.014  1.00  4.85           O  
ATOM   1755  CB  PHE A 231       5.423  13.737  68.662  1.00  4.85           C  
ATOM   1756  CG  PHE A 231       4.360  13.795  67.608  1.00  5.25           C  
ATOM   1757  CD1 PHE A 231       3.629  14.955  67.401  1.00  5.52           C  
ATOM   1758  CD2 PHE A 231       4.050  12.671  66.853  1.00  4.36           C  
ATOM   1759  CE1 PHE A 231       2.644  15.013  66.433  1.00  6.51           C  
ATOM   1760  CE2 PHE A 231       3.048  12.723  65.887  1.00  5.85           C  
ATOM   1761  CZ  PHE A 231       2.347  13.901  65.690  1.00  5.97           C  
ATOM   1762  N   PRO A 232       6.030  12.083  71.913  1.00  5.10           N  
ATOM   1763  CA  PRO A 232       7.045  11.979  72.952  1.00  5.36           C  
ATOM   1764  C   PRO A 232       8.363  11.431  72.408  1.00  5.89           C  
ATOM   1765  O   PRO A 232       8.437  10.991  71.256  1.00  5.73           O  
ATOM   1766  CB  PRO A 232       6.414  10.989  73.942  1.00  5.78           C  
ATOM   1767  CG  PRO A 232       5.570  10.144  73.114  1.00  5.36           C  
ATOM   1768  CD  PRO A 232       5.007  11.030  72.043  1.00  4.97           C  
ATOM   1769  N   ASN A 233       9.390  11.416  73.251  1.00  6.29           N  
ATOM   1770  CA  ASN A 233      10.691  10.883  72.858  1.00  6.71           C  
ATOM   1771  C   ASN A 233      10.949   9.432  73.259  1.00  7.50           C  
ATOM   1772  O   ASN A 233      12.072   8.950  73.145  1.00  9.07           O  
ATOM   1773  CB  ASN A 233      11.827  11.797  73.349  1.00  6.51           C  
ATOM   1774  CG  ASN A 233      12.018  11.765  74.849  1.00  6.30           C  
ATOM   1775  OD1 ASN A 233      11.225  11.177  75.568  1.00  7.56           O  
ATOM   1776  ND2 ASN A 233      13.091  12.396  75.318  1.00  5.35           N  
ATOM   1777  N   THR A 234       9.900   8.726  73.663  1.00  7.92           N  
ATOM   1778  CA  THR A 234      10.005   7.334  74.100  1.00  8.18           C  
ATOM   1779  C   THR A 234      10.806   6.480  73.119  1.00  8.16           C  
ATOM   1780  O   THR A 234      11.652   5.668  73.519  1.00  8.22           O  
ATOM   1781  CB  THR A 234       8.590   6.756  74.242  1.00  8.63           C  
ATOM   1782  OG1 THR A 234       7.797   7.683  74.995  1.00 11.29           O  
ATOM   1783  CG2 THR A 234       8.592   5.390  74.925  1.00  9.50           C  
ATOM   1784  N   ASN A 235      10.530   6.658  71.832  1.00  8.21           N  
ATOM   1785  CA  ASN A 235      11.183   5.896  70.771  1.00  8.43           C  
ATOM   1786  C   ASN A 235      11.713   6.790  69.649  1.00  8.16           C  
ATOM   1787  O   ASN A 235      11.843   6.372  68.495  1.00  7.89           O  
ATOM   1788  CB  ASN A 235      10.207   4.869  70.209  1.00  9.20           C  
ATOM   1789  CG  ASN A 235       9.664   3.952  71.274  1.00 10.60           C  
ATOM   1790  OD1 ASN A 235       8.582   4.183  71.824  1.00 14.76           O  
ATOM   1791  ND2 ASN A 235      10.426   2.917  71.597  1.00 13.47           N  
ATOM   1792  N   CYS A 236      12.037   8.023  70.006  1.00  8.05           N  
ATOM   1793  CA  CYS A 236      12.537   8.998  69.052  1.00  8.42           C  
ATOM   1794  C   CYS A 236      13.237  10.129  69.773  1.00  8.40           C  
ATOM   1795  O   CYS A 236      12.607  10.855  70.529  1.00  9.03           O  
ATOM   1796  CB  CYS A 236      11.387   9.603  68.249  1.00  7.98           C  
ATOM   1797  SG  CYS A 236      11.979  10.830  67.062  1.00  9.56           S  
ATOM   1798  N   ASP A 237      14.530  10.292  69.526  1.00  8.00           N  
ATOM   1799  CA  ASP A 237      15.250  11.442  70.037  1.00  8.44           C  
ATOM   1800  C   ASP A 237      14.802  12.665  69.237  1.00  8.41           C  
ATOM   1801  O   ASP A 237      15.316  12.947  68.150  1.00  7.88           O  
ATOM   1802  CB  ASP A 237      16.753  11.215  69.923  1.00  8.28           C  
ATOM   1803  CG  ASP A 237      17.560  12.327  70.551  1.00  8.69           C  
ATOM   1804  OD1 ASP A 237      17.082  13.470  70.609  1.00 10.54           O  
ATOM   1805  OD2 ASP A 237      18.693  12.051  70.982  1.00 11.43           O1-
ATOM   1806  N   ILE A 238      13.835  13.393  69.772  1.00  9.01           N  
ATOM   1807  CA  ILE A 238      13.197  14.459  69.010  1.00  9.32           C  
ATOM   1808  C   ILE A 238      14.227  15.501  68.582  1.00  9.47           C  
ATOM   1809  O   ILE A 238      14.295  15.887  67.407  1.00  9.22           O  
ATOM   1810  CB  ILE A 238      12.038  15.110  69.826  1.00  9.52           C  
ATOM   1811  CG1 ILE A 238      10.897  14.102  70.067  1.00 10.71           C  
ATOM   1812  CG2 ILE A 238      11.537  16.358  69.136  1.00  9.82           C  
ATOM   1813  CD1 ILE A 238      10.040  13.777  68.853  1.00 11.02           C  
ATOM   1814  N   GLY A 239      15.048  15.944  69.521  1.00  9.73           N  
ATOM   1815  CA  GLY A 239      16.031  16.975  69.240  1.00  9.93           C  
ATOM   1816  C   GLY A 239      17.055  16.593  68.185  1.00  9.91           C  
ATOM   1817  O   GLY A 239      17.558  17.466  67.472  1.00 11.16           O  
ATOM   1818  N   SER A 240      17.363  15.301  68.066  1.00  9.87           N  
ATOM   1819  CA  SER A 240      18.349  14.833  67.077  1.00  9.77           C  
ATOM   1820  C   SER A 240      17.739  14.629  65.690  1.00  9.43           C  
ATOM   1821  O   SER A 240      18.467  14.394  64.725  1.00  9.86           O  
ATOM   1822  CB  SER A 240      19.031  13.539  67.531  1.00 10.61           C  
ATOM   1823  OG  SER A 240      18.212  12.409  67.312  1.00 12.79           O  
ATOM   1824  N   HIS A 241      16.410  14.684  65.603  1.00  8.47           N  
ATOM   1825  CA  HIS A 241      15.699  14.542  64.327  1.00  8.00           C  
ATOM   1826  C   HIS A 241      15.148  15.853  63.806  1.00  7.61           C  
ATOM   1827  O   HIS A 241      14.590  15.895  62.712  1.00  7.56           O  
ATOM   1828  CB  HIS A 241      14.572  13.521  64.454  1.00  7.95           C  
ATOM   1829  CG  HIS A 241      15.068  12.136  64.691  1.00  7.61           C  
ATOM   1830  ND1 HIS A 241      15.212  11.196  63.693  1.00 10.17           N  
ATOM   1831  CD2 HIS A 241      15.524  11.556  65.823  1.00  7.32           C  
ATOM   1832  CE1 HIS A 241      15.704  10.085  64.218  1.00  7.87           C  
ATOM   1833  NE2 HIS A 241      15.901  10.278  65.506  1.00 10.92           N  
ATOM   1834  N   PHE A 242      15.302  16.924  64.581  1.00  7.44           N  
ATOM   1835  CA  PHE A 242      14.852  18.247  64.179  1.00  7.78           C  
ATOM   1836  C   PHE A 242      15.984  19.214  64.379  1.00  8.23           C  
ATOM   1837  O   PHE A 242      16.701  19.126  65.376  1.00  9.52           O  
ATOM   1838  CB  PHE A 242      13.660  18.691  65.025  1.00  7.53           C  
ATOM   1839  CG  PHE A 242      12.384  18.036  64.627  1.00  6.64           C  
ATOM   1840  CD1 PHE A 242      12.107  16.748  65.032  1.00  7.10           C  
ATOM   1841  CD2 PHE A 242      11.468  18.695  63.820  1.00  7.76           C  
ATOM   1842  CE1 PHE A 242      10.930  16.121  64.636  1.00  7.41           C  
ATOM   1843  CE2 PHE A 242      10.288  18.079  63.426  1.00  7.34           C  
ATOM   1844  CZ  PHE A 242      10.025  16.790  63.830  1.00  7.55           C  
ATOM   1845  N   ASP A 243      16.141  20.146  63.457  1.00  7.97           N  
ATOM   1846  CA  ASP A 243      17.092  21.234  63.672  1.00  7.96           C  
ATOM   1847  C   ASP A 243      16.332  22.555  63.553  1.00  7.16           C  
ATOM   1848  O   ASP A 243      15.140  22.581  63.864  1.00  7.32           O  
ATOM   1849  CB  ASP A 243      18.342  21.091  62.792  1.00  8.57           C  
ATOM   1850  CG  ASP A 243      18.040  21.054  61.324  1.00  9.82           C  
ATOM   1851  OD1 ASP A 243      17.016  21.604  60.898  1.00  8.79           O  
ATOM   1852  OD2 ASP A 243      18.858  20.464  60.598  1.00  9.65           O1-
ATOM   1853  N   ALA A 244      16.982  23.652  63.185  1.00  6.44           N  
ATOM   1854  CA  ALA A 244      16.306  24.941  63.167  1.00  6.41           C  
ATOM   1855  C   ALA A 244      15.376  24.988  61.965  1.00  6.18           C  
ATOM   1856  O   ALA A 244      15.823  24.863  60.837  1.00  6.72           O  
ATOM   1857  CB  ALA A 244      17.311  26.069  63.134  1.00  6.73           C  
ATOM   1858  N   ASN A 245      14.083  25.154  62.226  1.00  5.68           N  
ATOM   1859  CA  ASN A 245      13.041  25.047  61.208  1.00  5.78           C  
ATOM   1860  C   ASN A 245      12.368  26.394  60.944  1.00  5.15           C  
ATOM   1861  O   ASN A 245      12.176  27.201  61.863  1.00  5.41           O  
ATOM   1862  CB  ASN A 245      11.929  24.090  61.674  1.00  5.65           C  
ATOM   1863  CG  ASN A 245      12.264  22.601  61.519  1.00  7.46           C  
ATOM   1864  OD1 ASN A 245      13.397  22.198  61.266  1.00 10.07           O  
ATOM   1865  ND2 ASN A 245      11.239  21.776  61.674  1.00  6.35           N  
ATOM   1866  N   ASN A 246      11.972  26.608  59.689  1.00  5.22           N  
ATOM   1867  CA  ASN A 246      11.121  27.734  59.324  1.00  5.09           C  
ATOM   1868  C   ASN A 246       9.664  27.332  59.467  1.00  4.79           C  
ATOM   1869  O   ASN A 246       9.327  26.158  59.393  1.00  5.13           O  
ATOM   1870  CB  ASN A 246      11.312  28.153  57.854  1.00  5.15           C  
ATOM   1871  CG  ASN A 246      12.751  28.414  57.477  1.00  5.41           C  
ATOM   1872  OD1 ASN A 246      13.179  29.568  57.382  1.00  8.03           O  
ATOM   1873  ND2 ASN A 246      13.496  27.353  57.236  1.00  4.01           N  
ATOM   1874  N   ILE A 247       8.809  28.330  59.629  1.00  4.72           N  
ATOM   1875  CA  ILE A 247       7.368  28.142  59.569  1.00  4.97           C  
ATOM   1876  C   ILE A 247       6.923  28.386  58.140  1.00  4.44           C  
ATOM   1877  O   ILE A 247       7.317  29.383  57.525  1.00  4.59           O  
ATOM   1878  CB  ILE A 247       6.645  29.123  60.513  1.00  4.99           C  
ATOM   1879  CG1 ILE A 247       6.968  28.763  61.964  1.00  5.14           C  
ATOM   1880  CG2 ILE A 247       5.136  29.117  60.279  1.00  5.91           C  
ATOM   1881  CD1 ILE A 247       6.583  29.830  62.991  1.00  6.32           C  
ATOM   1882  N   ILE A 248       6.136  27.459  57.607  1.00  4.19           N  
ATOM   1883  CA  ILE A 248       5.612  27.563  56.244  1.00  4.47           C  
ATOM   1884  C   ILE A 248       4.086  27.479  56.275  1.00  4.08           C  
ATOM   1885  O   ILE A 248       3.514  26.680  57.009  1.00  4.12           O  
ATOM   1886  CB  ILE A 248       6.198  26.451  55.335  1.00  4.35           C  
ATOM   1887  CG1 ILE A 248       7.731  26.558  55.328  1.00  5.36           C  
ATOM   1888  CG2 ILE A 248       5.643  26.546  53.915  1.00  4.89           C  
ATOM   1889  CD1 ILE A 248       8.454  25.529  54.484  1.00  5.86           C  
ATOM   1890  N   ILE A 249       3.437  28.322  55.479  1.00  3.89           N  
ATOM   1891  CA  ILE A 249       1.991  28.268  55.289  1.00  4.46           C  
ATOM   1892  C   ILE A 249       1.758  28.300  53.785  1.00  3.94           C  
ATOM   1893  O   ILE A 249       2.258  29.193  53.089  1.00  4.35           O  
ATOM   1894  CB  ILE A 249       1.262  29.444  55.967  1.00  4.60           C  
ATOM   1895  CG1 ILE A 249       1.622  29.516  57.459  1.00  5.23           C  
ATOM   1896  CG2 ILE A 249      -0.247  29.307  55.798  1.00  5.09           C  
ATOM   1897  CD1 ILE A 249       1.161  30.787  58.168  1.00  5.98           C  
ATOM   1898  N   ASN A 250       1.016  27.320  53.274  1.00  3.44           N  
ATOM   1899  CA  ASN A 250       0.840  27.201  51.839  1.00  3.93           C  
ATOM   1900  C   ASN A 250      -0.495  26.616  51.438  1.00  4.11           C  
ATOM   1901  O   ASN A 250      -1.258  26.127  52.269  1.00  3.75           O  
ATOM   1902  CB  ASN A 250       1.949  26.336  51.242  1.00  4.15           C  
ATOM   1903  CG  ASN A 250       1.801  24.884  51.611  1.00  4.69           C  
ATOM   1904  OD1 ASN A 250       2.166  24.485  52.714  1.00  6.53           O  
ATOM   1905  ND2 ASN A 250       1.235  24.089  50.720  1.00  5.00           N  
ATOM   1906  N   LEU A 251      -0.756  26.660  50.134  1.00  3.88           N  
ATOM   1907  CA  LEU A 251      -1.907  26.003  49.557  1.00  3.96           C  
ATOM   1908  C   LEU A 251      -1.491  25.460  48.208  1.00  4.18           C  
ATOM   1909  O   LEU A 251      -1.138  26.234  47.313  1.00  4.04           O  
ATOM   1910  CB  LEU A 251      -3.062  26.989  49.390  1.00  4.09           C  
ATOM   1911  CG  LEU A 251      -4.230  26.520  48.525  1.00  4.47           C  
ATOM   1912  CD1 LEU A 251      -4.889  25.295  49.111  1.00  4.30           C  
ATOM   1913  CD2 LEU A 251      -5.231  27.646  48.352  1.00  4.55           C  
ATOM   1914  N   THR A 252      -1.509  24.139  48.071  1.00  3.94           N  
ATOM   1915  CA  THR A 252      -1.303  23.513  46.779  1.00  4.37           C  
ATOM   1916  C   THR A 252      -2.608  22.828  46.375  1.00  4.47           C  
ATOM   1917  O   THR A 252      -3.597  22.866  47.112  1.00  4.07           O  
ATOM   1918  CB  THR A 252      -0.089  22.563  46.771  1.00  4.77           C  
ATOM   1919  OG1 THR A 252       0.233  22.247  45.409  1.00  5.21           O  
ATOM   1920  CG2 THR A 252      -0.352  21.275  47.549  1.00  5.25           C  
ATOM   1921  N   PHE A 253      -2.616  22.251  45.174  1.00  4.32           N  
ATOM   1922  CA  PHE A 253      -3.791  21.572  44.632  1.00  5.44           C  
ATOM   1923  C   PHE A 253      -3.375  20.238  44.071  1.00  5.66           C  
ATOM   1924  O   PHE A 253      -2.315  20.120  43.472  1.00  5.76           O  
ATOM   1925  CB  PHE A 253      -4.440  22.383  43.508  1.00  6.38           C  
ATOM   1926  CG  PHE A 253      -4.683  23.804  43.860  1.00  6.89           C  
ATOM   1927  CD1 PHE A 253      -3.784  24.773  43.461  1.00  8.67           C  
ATOM   1928  CD2 PHE A 253      -5.777  24.184  44.615  1.00 10.25           C  
ATOM   1929  CE1 PHE A 253      -3.961  26.077  43.786  1.00 10.31           C  
ATOM   1930  CE2 PHE A 253      -5.959  25.522  44.938  1.00 10.02           C  
ATOM   1931  CZ  PHE A 253      -5.040  26.452  44.519  1.00  9.57           C  
ATOM   1932  N   CYS A 254      -4.227  19.240  44.236  1.00  6.12           N  
ATOM   1933  CA  CYS A 254      -3.994  17.932  43.631  1.00  6.55           C  
ATOM   1934  C   CYS A 254      -2.639  17.420  44.121  1.00  6.84           C  
ATOM   1935  O   CYS A 254      -2.353  17.481  45.310  1.00  6.85           O  
ATOM   1936  CB  CYS A 254      -4.074  18.002  42.095  1.00  6.90           C  
ATOM   1937  SG  CYS A 254      -5.576  18.751  41.483  1.00  7.07           S  
ATOM   1938  N   GLY A 255      -1.782  16.926  43.233  1.00  7.07           N  
ATOM   1939  CA  GLY A 255      -0.465  16.498  43.651  1.00  7.27           C  
ATOM   1940  C   GLY A 255      -0.474  15.144  44.322  1.00  7.32           C  
ATOM   1941  O   GLY A 255      -1.438  14.380  44.225  1.00  7.96           O  
ATOM   1942  N   ASP A 256       0.625  14.848  44.995  1.00  7.61           N  
ATOM   1943  CA  ASP A 256       0.935  13.472  45.346  1.00  8.40           C  
ATOM   1944  C   ASP A 256      -0.046  12.866  46.341  1.00  8.64           C  
ATOM   1945  O   ASP A 256      -0.302  11.665  46.298  1.00  9.54           O  
ATOM   1946  CB  ASP A 256       2.369  13.383  45.843  1.00  8.58           C  
ATOM   1947  CG  ASP A 256       3.384  13.726  44.756  1.00  9.42           C  
ATOM   1948  OD1 ASP A 256       3.075  13.547  43.549  1.00 10.86           O  
ATOM   1949  OD2 ASP A 256       4.474  14.185  45.114  1.00 10.72           O1-
ATOM   1950  N   TRP A 257      -0.624  13.702  47.198  1.00  8.30           N  
ATOM   1951  CA  TRP A 257      -1.663  13.250  48.116  1.00  8.17           C  
ATOM   1952  C   TRP A 257      -3.048  13.584  47.560  1.00  7.81           C  
ATOM   1953  O   TRP A 257      -3.780  12.677  47.175  1.00  7.97           O  
ATOM   1954  CB  TRP A 257      -1.448  13.844  49.508  1.00  8.50           C  
ATOM   1955  CG  TRP A 257      -2.440  13.373  50.562  1.00  8.58           C  
ATOM   1956  CD1 TRP A 257      -3.406  12.409  50.426  1.00  9.17           C  
ATOM   1957  CD2 TRP A 257      -2.538  13.846  51.910  1.00  8.63           C  
ATOM   1958  NE1 TRP A 257      -4.098  12.266  51.599  1.00  9.23           N  
ATOM   1959  CE2 TRP A 257      -3.584  13.130  52.528  1.00  9.06           C  
ATOM   1960  CE3 TRP A 257      -1.837  14.798  52.661  1.00  9.55           C  
ATOM   1961  CZ2 TRP A 257      -3.948  13.344  53.858  1.00  9.61           C  
ATOM   1962  CZ3 TRP A 257      -2.201  15.006  53.983  1.00  9.19           C  
ATOM   1963  CH2 TRP A 257      -3.255  14.287  54.562  1.00  9.60           C  
ATOM   1964  N   ALA A 258      -3.407  14.868  47.492  1.00  7.02           N  
ATOM   1965  CA  ALA A 258      -4.782  15.263  47.167  1.00  7.50           C  
ATOM   1966  C   ALA A 258      -5.235  14.821  45.780  1.00  7.41           C  
ATOM   1967  O   ALA A 258      -6.426  14.654  45.543  1.00  6.98           O  
ATOM   1968  CB  ALA A 258      -4.964  16.771  47.306  1.00  6.95           C  
ATOM   1969  N   GLY A 259      -4.280  14.681  44.858  1.00  8.02           N  
ATOM   1970  CA  GLY A 259      -4.587  14.421  43.451  1.00  9.22           C  
ATOM   1971  C   GLY A 259      -4.812  12.972  43.077  1.00  9.99           C  
ATOM   1972  O   GLY A 259      -5.270  12.691  41.968  1.00 10.62           O  
ATOM   1973  N   GLN A 260      -4.494  12.041  43.973  1.00 10.40           N  
ATOM   1974  CA  GLN A 260      -4.721  10.628  43.669  1.00 11.56           C  
ATOM   1975  C   GLN A 260      -6.201  10.425  43.407  1.00 11.70           C  
ATOM   1976  O   GLN A 260      -7.032  10.878  44.185  1.00 11.35           O  
ATOM   1977  CB  GLN A 260      -4.279   9.729  44.813  1.00 11.78           C  
ATOM   1978  CG  GLN A 260      -2.808   9.787  45.120  1.00 13.04           C  
ATOM   1979  CD  GLN A 260      -2.425   8.821  46.215  1.00 13.37           C  
ATOM   1980  OE1 GLN A 260      -2.875   7.671  46.224  1.00 17.24           O  
ATOM   1981  NE2 GLN A 260      -1.602   9.278  47.150  1.00 14.94           N  
ATOM   1982  N   ALA A 261      -6.523   9.744  42.310  1.00 12.23           N  
ATOM   1983  CA  ALA A 261      -7.905   9.565  41.892  1.00 12.55           C  
ATOM   1984  C   ALA A 261      -8.754   8.950  42.998  1.00 12.84           C  
ATOM   1985  O   ALA A 261      -9.844   9.433  43.281  1.00 13.37           O  
ATOM   1986  CB  ALA A 261      -7.966   8.705  40.634  1.00 12.66           C  
ATOM   1987  N   SER A 262      -8.246   7.901  43.638  1.00 13.30           N  
ATOM   1988  CA  SER A 262      -9.018   7.210  44.665  1.00 13.33           C  
ATOM   1989  C   SER A 262      -9.321   8.140  45.835  1.00 13.36           C  
ATOM   1990  O   SER A 262     -10.407   8.090  46.409  1.00 14.08           O  
ATOM   1991  CB  SER A 262      -8.288   5.954  45.155  1.00 13.71           C  
ATOM   1992  OG  SER A 262      -7.084   6.278  45.820  1.00 15.66           O  
ATOM   1993  N   ILE A 263      -8.361   8.997  46.168  1.00 12.88           N  
ATOM   1994  CA  ILE A 263      -8.493   9.917  47.294  1.00 12.40           C  
ATOM   1995  C   ILE A 263      -9.404  11.093  46.933  1.00 11.55           C  
ATOM   1996  O   ILE A 263     -10.312  11.443  47.684  1.00 11.08           O  
ATOM   1997  CB  ILE A 263      -7.093  10.391  47.764  1.00 12.64           C  
ATOM   1998  CG1 ILE A 263      -6.299   9.174  48.266  1.00 13.70           C  
ATOM   1999  CG2 ILE A 263      -7.207  11.452  48.847  1.00 12.98           C  
ATOM   2000  CD1 ILE A 263      -4.902   9.470  48.759  1.00 13.49           C  
ATOM   2001  N   PHE A 264      -9.161  11.686  45.772  1.00 10.19           N  
ATOM   2002  CA  PHE A 264      -9.965  12.794  45.260  1.00 10.41           C  
ATOM   2003  C   PHE A 264     -11.427  12.371  45.057  1.00 10.35           C  
ATOM   2004  O   PHE A 264     -12.356  13.017  45.557  1.00  9.38           O  
ATOM   2005  CB  PHE A 264      -9.334  13.288  43.950  1.00  9.42           C  
ATOM   2006  CG  PHE A 264     -10.002  14.487  43.344  1.00  8.65           C  
ATOM   2007  CD1 PHE A 264      -9.833  15.745  43.894  1.00  8.00           C  
ATOM   2008  CD2 PHE A 264     -10.760  14.366  42.183  1.00  8.09           C  
ATOM   2009  CE1 PHE A 264     -10.425  16.853  43.319  1.00  7.83           C  
ATOM   2010  CE2 PHE A 264     -11.354  15.471  41.599  1.00  8.69           C  
ATOM   2011  CZ  PHE A 264     -11.191  16.720  42.164  1.00  8.82           C  
ATOM   2012  N   ASN A 265     -11.631  11.277  44.331  1.00 11.06           N  
ATOM   2013  CA  ASN A 265     -12.981  10.782  44.086  1.00 11.86           C  
ATOM   2014  C   ASN A 265     -13.647  10.270  45.352  1.00 12.43           C  
ATOM   2015  O   ASN A 265     -14.847  10.460  45.531  1.00 12.91           O  
ATOM   2016  CB  ASN A 265     -12.984   9.705  43.000  1.00 12.27           C  
ATOM   2017  CG  ASN A 265     -12.580  10.252  41.642  1.00 12.47           C  
ATOM   2018  OD1 ASN A 265     -12.863  11.406  41.303  1.00 13.50           O  
ATOM   2019  ND2 ASN A 265     -11.911   9.425  40.857  1.00 14.56           N  
ATOM   2020  N   GLY A 266     -12.864   9.656  46.235  1.00 12.49           N  
ATOM   2021  CA  GLY A 266     -13.375   9.191  47.527  1.00 12.94           C  
ATOM   2022  C   GLY A 266     -13.881  10.314  48.424  1.00 13.41           C  
ATOM   2023  O   GLY A 266     -14.731  10.095  49.294  1.00 14.62           O  
ATOM   2024  N   ALA A 267     -13.370  11.523  48.206  1.00 13.16           N  
ATOM   2025  CA  ALA A 267     -13.822  12.706  48.937  1.00 13.11           C  
ATOM   2026  C   ALA A 267     -15.111  13.292  48.361  1.00 13.11           C  
ATOM   2027  O   ALA A 267     -15.588  14.321  48.830  1.00 12.87           O  
ATOM   2028  CB  ALA A 267     -12.728  13.762  48.937  1.00 12.97           C  
ATOM   2029  N   GLY A 268     -15.673  12.650  47.339  1.00 13.36           N  
ATOM   2030  CA  GLY A 268     -16.880  13.149  46.693  1.00 13.34           C  
ATOM   2031  C   GLY A 268     -16.591  14.187  45.623  1.00 13.34           C  
ATOM   2032  O   GLY A 268     -17.485  14.930  45.216  1.00 14.08           O  
ATOM   2033  N   CYS A 269     -15.342  14.244  45.158  1.00 12.90           N  
ATOM   2034  CA  CYS A 269     -14.947  15.213  44.141  1.00 13.01           C  
ATOM   2035  C   CYS A 269     -14.927  14.531  42.779  1.00 13.62           C  
ATOM   2036  O   CYS A 269     -14.266  13.512  42.619  1.00 13.64           O  
ATOM   2037  CB  CYS A 269     -13.568  15.782  44.456  1.00 12.28           C  
ATOM   2038  SG  CYS A 269     -13.484  16.645  46.035  1.00 10.33           S  
ATOM   2039  N   PRO A 270     -15.614  15.117  41.786  1.00 14.66           N  
ATOM   2040  CA  PRO A 270     -15.864  14.434  40.526  1.00 14.40           C  
ATOM   2041  C   PRO A 270     -14.685  14.479  39.559  1.00 14.12           C  
ATOM   2042  O   PRO A 270     -14.019  15.506  39.450  1.00 14.65           O  
ATOM   2043  CB  PRO A 270     -17.034  15.230  39.948  1.00 15.26           C  
ATOM   2044  CG  PRO A 270     -16.767  16.620  40.396  1.00 15.59           C  
ATOM   2045  CD  PRO A 270     -16.182  16.480  41.782  1.00 15.06           C  
ATOM   2046  N   GLY A 271     -14.452  13.371  38.857  1.00 13.43           N  
ATOM   2047  CA  GLY A 271     -13.527  13.348  37.732  1.00 12.75           C  
ATOM   2048  C   GLY A 271     -12.056  13.470  38.094  1.00 12.03           C  
ATOM   2049  O   GLY A 271     -11.579  12.863  39.053  1.00 12.25           O  
ATOM   2050  N   SER A 272     -11.345  14.250  37.291  1.00 11.32           N  
ATOM   2051  CA  SER A 272      -9.905  14.438  37.412  1.00 10.56           C  
ATOM   2052  C   SER A 272      -9.601  15.665  38.265  1.00  9.82           C  
ATOM   2053  O   SER A 272     -10.162  16.708  38.025  1.00  9.45           O  
ATOM   2054  CB  SER A 272      -9.323  14.631  36.006  1.00 11.04           C  
ATOM   2055  OG  SER A 272      -8.110  15.358  35.996  1.00  9.90           O  
ATOM   2056  N   CYS A 273      -8.704  15.541  39.240  1.00  8.59           N  
ATOM   2057  CA  CYS A 273      -8.349  16.699  40.065  1.00  8.11           C  
ATOM   2058  C   CYS A 273      -7.756  17.827  39.221  1.00  7.29           C  
ATOM   2059  O   CYS A 273      -8.161  18.979  39.351  1.00  7.15           O  
ATOM   2060  CB  CYS A 273      -7.372  16.310  41.172  1.00  7.62           C  
ATOM   2061  SG  CYS A 273      -7.053  17.640  42.375  1.00  7.97           S  
ATOM   2062  N   VAL A 274      -6.824  17.487  38.326  1.00  7.14           N  
ATOM   2063  CA  VAL A 274      -6.165  18.500  37.514  1.00  6.98           C  
ATOM   2064  C   VAL A 274      -7.185  19.183  36.606  1.00  6.88           C  
ATOM   2065  O   VAL A 274      -7.196  20.408  36.488  1.00  6.47           O  
ATOM   2066  CB  VAL A 274      -4.985  17.915  36.695  1.00  6.27           C  
ATOM   2067  CG1 VAL A 274      -4.471  18.922  35.679  1.00  6.26           C  
ATOM   2068  CG2 VAL A 274      -3.845  17.506  37.627  1.00  6.48           C  
ATOM   2069  N   ASP A 275      -8.053  18.400  35.965  1.00  7.11           N  
ATOM   2070  CA  ASP A 275      -9.095  18.978  35.116  1.00  7.35           C  
ATOM   2071  C   ASP A 275     -10.007  19.908  35.919  1.00  7.33           C  
ATOM   2072  O   ASP A 275     -10.368  20.991  35.463  1.00  7.56           O  
ATOM   2073  CB  ASP A 275      -9.922  17.874  34.449  1.00  7.67           C  
ATOM   2074  CG  ASP A 275     -10.861  18.410  33.392  1.00  8.92           C  
ATOM   2075  OD1 ASP A 275     -10.386  19.131  32.498  1.00 11.53           O  
ATOM   2076  OD2 ASP A 275     -12.070  18.096  33.462  1.00 13.57           O1-
ATOM   2077  N   TYR A 276     -10.373  19.470  37.115  1.00  7.41           N  
ATOM   2078  CA  TYR A 276     -11.238  20.260  37.988  1.00  7.83           C  
ATOM   2079  C   TYR A 276     -10.586  21.597  38.330  1.00  7.52           C  
ATOM   2080  O   TYR A 276     -11.205  22.657  38.217  1.00  7.43           O  
ATOM   2081  CB  TYR A 276     -11.541  19.479  39.260  1.00  8.77           C  
ATOM   2082  CG  TYR A 276     -12.519  20.176  40.155  1.00  9.21           C  
ATOM   2083  CD1 TYR A 276     -13.879  20.135  39.882  1.00 11.32           C  
ATOM   2084  CD2 TYR A 276     -12.092  20.900  41.259  1.00  9.47           C  
ATOM   2085  CE1 TYR A 276     -14.795  20.790  40.694  1.00 11.00           C  
ATOM   2086  CE2 TYR A 276     -12.998  21.561  42.070  1.00  9.88           C  
ATOM   2087  CZ  TYR A 276     -14.343  21.501  41.793  1.00 10.06           C  
ATOM   2088  OH  TYR A 276     -15.246  22.154  42.614  1.00 12.01           O  
ATOM   2089  N   VAL A 277      -9.318  21.536  38.721  1.00  7.56           N  
ATOM   2090  CA  VAL A 277      -8.571  22.732  39.082  1.00  7.42           C  
ATOM   2091  C   VAL A 277      -8.376  23.647  37.877  1.00  7.26           C  
ATOM   2092  O   VAL A 277      -8.443  24.861  38.003  1.00  7.65           O  
ATOM   2093  CB  VAL A 277      -7.218  22.366  39.743  1.00  7.44           C  
ATOM   2094  CG1 VAL A 277      -6.308  23.585  39.878  1.00  7.69           C  
ATOM   2095  CG2 VAL A 277      -7.461  21.760  41.106  1.00  7.52           C  
ATOM   2096  N   ASN A 278      -8.145  23.075  36.699  1.00  7.23           N  
ATOM   2097  CA  ASN A 278      -8.035  23.893  35.496  1.00  7.61           C  
ATOM   2098  C   ASN A 278      -9.301  24.687  35.202  1.00  7.68           C  
ATOM   2099  O   ASN A 278      -9.238  25.863  34.855  1.00  7.74           O  
ATOM   2100  CB  ASN A 278      -7.753  23.022  34.265  1.00  7.13           C  
ATOM   2101  CG  ASN A 278      -6.343  22.499  34.216  1.00  7.14           C  
ATOM   2102  OD1 ASN A 278      -5.477  22.945  34.966  1.00  8.08           O  
ATOM   2103  ND2 ASN A 278      -6.096  21.544  33.314  1.00  6.89           N  
ATOM   2104  N   ASN A 279     -10.445  24.023  35.296  1.00  8.35           N  
ATOM   2105  CA  ASN A 279     -11.653  24.538  34.659  1.00  8.91           C  
ATOM   2106  C   ASN A 279     -12.723  25.115  35.574  1.00  9.39           C  
ATOM   2107  O   ASN A 279     -13.755  25.561  35.087  1.00 10.19           O  
ATOM   2108  CB  ASN A 279     -12.221  23.452  33.750  1.00  9.66           C  
ATOM   2109  CG  ASN A 279     -11.327  23.195  32.554  1.00 10.98           C  
ATOM   2110  OD1 ASN A 279     -10.952  22.057  32.278  1.00 16.68           O  
ATOM   2111  ND2 ASN A 279     -10.950  24.259  31.862  1.00 11.19           N  
ATOM   2112  N   ASN A 280     -12.465  25.166  36.879  1.00  9.24           N  
ATOM   2113  CA  ASN A 280     -13.456  25.668  37.830  1.00  9.29           C  
ATOM   2114  C   ASN A 280     -12.899  26.758  38.738  1.00  8.79           C  
ATOM   2115  O   ASN A 280     -12.937  26.626  39.960  1.00  8.95           O  
ATOM   2116  CB  ASN A 280     -14.016  24.509  38.655  1.00  9.93           C  
ATOM   2117  CG  ASN A 280     -14.726  23.490  37.800  1.00 11.22           C  
ATOM   2118  OD1 ASN A 280     -15.912  23.643  37.485  1.00 13.63           O  
ATOM   2119  ND2 ASN A 280     -14.003  22.454  37.396  1.00 13.08           N  
ATOM   2120  N   PRO A 281     -12.427  27.868  38.151  1.00  8.58           N  
ATOM   2121  CA  PRO A 281     -11.848  28.942  38.964  1.00  8.94           C  
ATOM   2122  C   PRO A 281     -12.757  29.397  40.102  1.00  8.81           C  
ATOM   2123  O   PRO A 281     -12.291  29.556  41.226  1.00  8.16           O  
ATOM   2124  CB  PRO A 281     -11.619  30.077  37.958  1.00  8.98           C  
ATOM   2125  CG  PRO A 281     -12.401  29.690  36.723  1.00  9.03           C  
ATOM   2126  CD  PRO A 281     -12.421  28.202  36.715  1.00  9.16           C  
ATOM   2127  N  ASER A 282     -14.041  29.590  39.810  0.50  8.95           N  
ATOM   2128  CA ASER A 282     -14.987  30.085  40.808  0.50  9.24           C  
ATOM   2129  C  ASER A 282     -15.101  29.155  42.013  0.50  9.09           C  
ATOM   2130  O  ASER A 282     -15.404  29.607  43.121  0.50  9.41           O  
ATOM   2131  CB ASER A 282     -16.367  30.300  40.184  0.50  9.32           C  
ATOM   2132  OG ASER A 282     -16.326  31.336  39.218  0.50 10.51           O  
ATOM   2133  N  BSER A 282     -14.044  29.589  39.827  0.50  8.88           N  
ATOM   2134  CA BSER A 282     -14.952  30.116  40.846  0.50  9.11           C  
ATOM   2135  C  BSER A 282     -15.164  29.142  42.007  0.50  9.07           C  
ATOM   2136  O  BSER A 282     -15.624  29.547  43.077  0.50  9.51           O  
ATOM   2137  CB BSER A 282     -16.298  30.508  40.232  0.50  9.13           C  
ATOM   2138  OG BSER A 282     -17.066  29.367  39.900  0.50  9.57           O  
ATOM   2139  N   ALA A 283     -14.827  27.868  41.809  1.00  9.10           N  
ATOM   2140  CA  ALA A 283     -14.897  26.884  42.892  1.00  8.89           C  
ATOM   2141  C   ALA A 283     -13.773  27.047  43.918  1.00  8.73           C  
ATOM   2142  O   ALA A 283     -13.767  26.339  44.921  1.00  9.02           O  
ATOM   2143  CB  ALA A 283     -14.884  25.472  42.342  1.00  9.30           C  
ATOM   2144  N   PHE A 284     -12.833  27.959  43.652  1.00  7.92           N  
ATOM   2145  CA  PHE A 284     -11.733  28.237  44.562  1.00  7.91           C  
ATOM   2146  C   PHE A 284     -11.856  29.593  45.231  1.00  7.77           C  
ATOM   2147  O   PHE A 284     -10.904  30.063  45.847  1.00  6.77           O  
ATOM   2148  CB  PHE A 284     -10.409  28.056  43.815  1.00  8.40           C  
ATOM   2149  CG  PHE A 284     -10.218  26.653  43.342  1.00  8.27           C  
ATOM   2150  CD1 PHE A 284     -10.456  26.305  42.023  1.00  8.96           C  
ATOM   2151  CD2 PHE A 284      -9.892  25.654  44.244  1.00 10.15           C  
ATOM   2152  CE1 PHE A 284     -10.349  24.993  41.611  1.00  8.20           C  
ATOM   2153  CE2 PHE A 284      -9.766  24.333  43.835  1.00 11.16           C  
ATOM   2154  CZ  PHE A 284      -9.992  24.004  42.516  1.00  9.55           C  
ATOM   2155  N   ALA A 285     -13.034  30.211  45.161  1.00  7.83           N  
ATOM   2156  CA  ALA A 285     -13.231  31.503  45.824  1.00  7.84           C  
ATOM   2157  C   ALA A 285     -13.068  31.385  47.351  1.00  7.88           C  
ATOM   2158  O   ALA A 285     -12.678  32.342  48.010  1.00  8.69           O  
ATOM   2159  CB  ALA A 285     -14.588  32.096  45.465  1.00  8.37           C  
ATOM   2160  N   ASN A 286     -13.352  30.203  47.890  1.00  6.96           N  
ATOM   2161  CA  ASN A 286     -13.174  29.944  49.324  1.00  7.00           C  
ATOM   2162  C   ASN A 286     -11.893  29.178  49.667  1.00  6.05           C  
ATOM   2163  O   ASN A 286     -11.719  28.707  50.795  1.00  5.15           O  
ATOM   2164  CB  ASN A 286     -14.425  29.275  49.901  1.00  8.01           C  
ATOM   2165  CG  ASN A 286     -15.602  30.232  49.979  1.00  9.72           C  
ATOM   2166  OD1 ASN A 286     -15.438  31.405  50.302  1.00 12.67           O  
ATOM   2167  ND2 ASN A 286     -16.795  29.725  49.706  1.00 13.69           N  
ATOM   2168  N   ALA A 287     -10.973  29.108  48.707  1.00  5.34           N  
ATOM   2169  CA  ALA A 287      -9.666  28.490  48.925  1.00  5.39           C  
ATOM   2170  C   ALA A 287      -8.687  29.545  49.432  1.00  5.13           C  
ATOM   2171  O   ALA A 287      -7.730  29.905  48.753  1.00  5.48           O  
ATOM   2172  CB  ALA A 287      -9.160  27.830  47.633  1.00  5.30           C  
ATOM   2173  N   TYR A 288      -8.947  30.048  50.637  1.00  4.90           N  
ATOM   2174  CA  TYR A 288      -8.092  31.055  51.247  1.00  5.01           C  
ATOM   2175  C   TYR A 288      -7.873  30.782  52.720  1.00  4.90           C  
ATOM   2176  O   TYR A 288      -8.736  30.245  53.409  1.00  5.22           O  
ATOM   2177  CB  TYR A 288      -8.666  32.474  51.060  1.00  5.52           C  
ATOM   2178  CG  TYR A 288      -9.988  32.757  51.749  1.00  5.96           C  
ATOM   2179  CD1 TYR A 288     -10.037  33.340  53.011  1.00  6.61           C  
ATOM   2180  CD2 TYR A 288     -11.193  32.476  51.119  1.00  5.97           C  
ATOM   2181  CE1 TYR A 288     -11.244  33.606  53.635  1.00  6.25           C  
ATOM   2182  CE2 TYR A 288     -12.407  32.747  51.733  1.00  6.92           C  
ATOM   2183  CZ  TYR A 288     -12.430  33.310  52.984  1.00  6.88           C  
ATOM   2184  OH  TYR A 288     -13.647  33.558  53.594  1.00  9.14           O  
ATOM   2185  N   TRP A 289      -6.685  31.153  53.173  1.00  4.44           N  
ATOM   2186  CA  TRP A 289      -6.387  31.318  54.579  1.00  4.31           C  
ATOM   2187  C   TRP A 289      -6.777  32.740  54.967  1.00  4.75           C  
ATOM   2188  O   TRP A 289      -6.514  33.676  54.214  1.00  4.77           O  
ATOM   2189  CB  TRP A 289      -4.885  31.207  54.825  1.00  4.11           C  
ATOM   2190  CG  TRP A 289      -4.275  29.862  54.661  1.00  3.57           C  
ATOM   2191  CD1 TRP A 289      -3.611  29.383  53.579  1.00  4.19           C  
ATOM   2192  CD2 TRP A 289      -4.204  28.842  55.660  1.00  3.56           C  
ATOM   2193  NE1 TRP A 289      -3.145  28.115  53.835  1.00  3.58           N  
ATOM   2194  CE2 TRP A 289      -3.503  27.756  55.106  1.00  4.01           C  
ATOM   2195  CE3 TRP A 289      -4.705  28.727  56.956  1.00  4.47           C  
ATOM   2196  CZ2 TRP A 289      -3.259  26.577  55.821  1.00  3.94           C  
ATOM   2197  CZ3 TRP A 289      -4.467  27.559  57.661  1.00  3.96           C  
ATOM   2198  CH2 TRP A 289      -3.756  26.500  57.093  1.00  4.06           C  
ATOM   2199  N   ASP A 290      -7.372  32.893  56.148  1.00  4.92           N  
ATOM   2200  CA  ASP A 290      -7.576  34.188  56.776  1.00  5.41           C  
ATOM   2201  C   ASP A 290      -6.974  34.005  58.161  1.00  5.28           C  
ATOM   2202  O   ASP A 290      -7.514  33.262  58.969  1.00  4.91           O  
ATOM   2203  CB  ASP A 290      -9.068  34.541  56.834  1.00  5.92           C  
ATOM   2204  CG  ASP A 290      -9.354  35.815  57.602  1.00  7.00           C  
ATOM   2205  OD1 ASP A 290      -8.466  36.317  58.304  1.00  8.15           O  
ATOM   2206  OD2 ASP A 290     -10.502  36.299  57.516  1.00 10.31           O1-
ATOM   2207  N   ILE A 291      -5.837  34.654  58.390  1.00  5.40           N  
ATOM   2208  CA  ILE A 291      -5.053  34.471  59.607  1.00  5.41           C  
ATOM   2209  C   ILE A 291      -5.038  35.785  60.378  1.00  5.00           C  
ATOM   2210  O   ILE A 291      -4.681  36.834  59.837  1.00  5.05           O  
ATOM   2211  CB  ILE A 291      -3.619  33.979  59.270  1.00  5.71           C  
ATOM   2212  CG1 ILE A 291      -3.708  32.562  58.696  1.00  6.42           C  
ATOM   2213  CG2 ILE A 291      -2.715  34.020  60.494  1.00  6.04           C  
ATOM   2214  CD1 ILE A 291      -2.506  32.134  57.899  1.00  6.70           C  
ATOM   2215  N   ALA A 292      -5.460  35.725  61.637  1.00  4.96           N  
ATOM   2216  CA  ALA A 292      -5.479  36.900  62.503  1.00  5.61           C  
ATOM   2217  C   ALA A 292      -4.095  37.204  63.076  1.00  5.61           C  
ATOM   2218  O   ALA A 292      -3.741  38.366  63.249  1.00  6.51           O  
ATOM   2219  CB  ALA A 292      -6.467  36.696  63.626  1.00  5.73           C  
ATOM   2220  N   SER A 293      -3.322  36.170  63.392  1.00  5.72           N  
ATOM   2221  CA  SER A 293      -1.982  36.353  63.920  1.00  5.89           C  
ATOM   2222  C   SER A 293      -1.256  35.025  63.929  1.00  5.64           C  
ATOM   2223  O   SER A 293      -1.870  33.960  63.961  1.00  5.02           O  
ATOM   2224  CB  SER A 293      -2.006  36.904  65.354  1.00  6.13           C  
ATOM   2225  OG  SER A 293      -2.638  35.999  66.240  1.00  7.82           O  
ATOM   2226  N   VAL A 294       0.068  35.114  63.904  1.00  5.36           N  
ATOM   2227  CA  VAL A 294       0.932  33.994  64.240  1.00  5.88           C  
ATOM   2228  C   VAL A 294       1.952  34.554  65.216  1.00  6.18           C  
ATOM   2229  O   VAL A 294       2.554  35.594  64.957  1.00  6.59           O  
ATOM   2230  CB  VAL A 294       1.625  33.370  63.016  1.00  5.83           C  
ATOM   2231  CG1 VAL A 294       2.577  32.242  63.450  1.00  6.48           C  
ATOM   2232  CG2 VAL A 294       0.590  32.828  62.037  1.00  5.32           C  
ATOM   2233  N   ARG A 295       2.122  33.873  66.341  1.00  6.13           N  
ATOM   2234  CA  ARG A 295       3.018  34.336  67.388  1.00  7.11           C  
ATOM   2235  C   ARG A 295       3.949  33.203  67.763  1.00  6.91           C  
ATOM   2236  O   ARG A 295       3.524  32.058  67.869  1.00  7.59           O  
ATOM   2237  CB  ARG A 295       2.213  34.814  68.598  1.00  7.45           C  
ATOM   2238  CG  ARG A 295       1.336  36.007  68.258  1.00  9.39           C  
ATOM   2239  CD  ARG A 295       0.721  36.675  69.467  1.00 10.50           C  
ATOM   2240  NE  ARG A 295      -0.051  37.851  69.041  1.00 12.61           N  
ATOM   2241  CZ  ARG A 295      -1.380  37.915  68.945  1.00 13.14           C  
ATOM   2242  NH1 ARG A 295      -2.143  36.893  69.294  1.00 14.09           N1+
ATOM   2243  NH2 ARG A 295      -1.959  39.039  68.518  1.00 15.19           N  
ATOM   2244  N   VAL A 296       5.225  33.529  67.936  1.00  6.76           N  
ATOM   2245  CA  VAL A 296       6.212  32.555  68.369  1.00  6.53           C  
ATOM   2246  C   VAL A 296       6.760  32.983  69.717  1.00  6.76           C  
ATOM   2247  O   VAL A 296       6.998  34.170  69.943  1.00  6.92           O  
ATOM   2248  CB  VAL A 296       7.367  32.426  67.354  1.00  6.09           C  
ATOM   2249  CG1 VAL A 296       8.367  31.374  67.804  1.00  6.95           C  
ATOM   2250  CG2 VAL A 296       6.823  32.087  65.973  1.00  7.05           C  
ATOM   2251  N   TYR A 297       6.937  32.001  70.596  1.00  6.07           N  
ATOM   2252  CA  TYR A 297       7.476  32.207  71.933  1.00  6.85           C  
ATOM   2253  C   TYR A 297       8.707  31.325  72.117  1.00  6.88           C  
ATOM   2254  O   TYR A 297       8.749  30.198  71.604  1.00  6.08           O  
ATOM   2255  CB  TYR A 297       6.426  31.838  72.983  1.00  6.85           C  
ATOM   2256  CG  TYR A 297       5.152  32.645  72.925  1.00  7.32           C  
ATOM   2257  CD1 TYR A 297       4.173  32.365  71.973  1.00  7.13           C  
ATOM   2258  CD2 TYR A 297       4.914  33.680  73.822  1.00  7.25           C  
ATOM   2259  CE1 TYR A 297       3.003  33.097  71.915  1.00  8.40           C  
ATOM   2260  CE2 TYR A 297       3.742  34.418  73.765  1.00  7.44           C  
ATOM   2261  CZ  TYR A 297       2.794  34.119  72.811  1.00  8.25           C  
ATOM   2262  OH  TYR A 297       1.628  34.850  72.750  1.00  9.71           O  
ATOM   2263  N  AGLN A 298       9.714  31.865  72.802  0.50  6.65           N  
ATOM   2264  CA AGLN A 298      10.946  31.142  73.117  0.50  6.91           C  
ATOM   2265  C  AGLN A 298      11.302  31.347  74.587  0.50  6.15           C  
ATOM   2266  O  AGLN A 298      12.079  30.557  75.120  0.50  4.55           O  
ATOM   2267  CB AGLN A 298      12.109  31.630  72.242  0.50  7.16           C  
ATOM   2268  CG AGLN A 298      12.046  31.182  70.800  0.50  8.72           C  
ATOM   2269  CD AGLN A 298      13.254  31.627  69.988  0.50  8.75           C  
ATOM   2270  OE1AGLN A 298      14.291  32.025  70.533  0.50 12.14           O  
ATOM   2271  NE2AGLN A 298      13.122  31.568  68.681  0.50 10.94           N  
ATOM   2272  OXTAGLN A 298      10.815  32.274  75.254  0.50  5.46           O1-
ATOM   2273  N  BGLN A 298       9.673  31.819  72.895  0.50  8.26           N  
ATOM   2274  CA BGLN A 298      10.858  31.043  73.296  0.50  9.47           C  
ATOM   2275  C  BGLN A 298      11.131  31.128  74.814  0.50 10.33           C  
ATOM   2276  O  BGLN A 298      10.936  32.344  74.723  0.50 10.82           O  
ATOM   2277  CB BGLN A 298      12.093  31.486  72.497  0.50  9.90           C  
ATOM   2278  CG BGLN A 298      11.976  31.211  71.017  0.50 10.83           C  
ATOM   2279  CD BGLN A 298      13.186  31.664  70.218  0.50 11.02           C  
ATOM   2280  OE1BGLN A 298      13.946  32.546  70.632  0.50 13.89           O  
ATOM   2281  NE2BGLN A 298      13.363  31.067  69.056  0.50 11.49           N  
ATOM   2282  OXTBGLN A 298      11.217  31.524  75.973  0.50 12.14           O1-
TER   
HETATM 2284  C1  NAG A1299      -7.806  42.137  48.002  1.00 14.46           C  
HETATM 2285  C2  NAG A1299      -8.944  43.061  47.570  1.00 18.29           C  
HETATM 2286  C3  NAG A1299      -9.777  43.536  48.764  1.00 17.78           C  
HETATM 2287  C4  NAG A1299     -10.132  42.407  49.718  1.00 17.22           C  
HETATM 2288  C5  NAG A1299      -8.862  41.631  50.038  1.00 15.45           C  
HETATM 2289  C6  NAG A1299      -9.126  40.493  51.017  1.00 16.05           C  
HETATM 2290  C7  NAG A1299      -8.745  44.743  45.732  1.00 23.16           C  
HETATM 2291  C8  NAG A1299      -9.972  44.254  45.012  1.00 23.76           C  
HETATM 2292  N2  NAG A1299      -8.368  44.223  46.907  1.00 20.18           N  
HETATM 2293  O3  NAG A1299     -10.964  44.141  48.301  1.00 19.89           O  
HETATM 2294  O4  NAG A1299     -10.612  42.945  50.934  1.00 17.52           O  
HETATM 2295  O5  NAG A1299      -8.327  41.124  48.835  1.00 13.17           O  
HETATM 2296  O6  NAG A1299     -10.159  39.689  50.511  1.00 19.11           O  
HETATM 2297  O7  NAG A1299      -8.089  45.649  45.219  1.00 25.64           O  
HETATM 2298  C1  NAG A1300     -12.033  42.826  51.129  1.00 21.17           C  
HETATM 2299  C2  NAG A1300     -12.329  42.982  52.619  1.00 21.29           C  
HETATM 2300  C3  NAG A1300     -13.821  43.080  52.931  1.00 23.30           C  
HETATM 2301  C4  NAG A1300     -14.519  44.056  51.992  1.00 25.04           C  
HETATM 2302  C5  NAG A1300     -14.109  43.799  50.544  1.00 24.68           C  
HETATM 2303  C6  NAG A1300     -14.718  44.836  49.606  1.00 25.43           C  
HETATM 2304  C7  NAG A1300     -10.598  42.154  54.145  1.00 20.19           C  
HETATM 2305  C8  NAG A1300      -9.959  43.504  54.087  1.00 19.48           C  
HETATM 2306  N2  NAG A1300     -11.692  41.945  53.418  1.00 20.31           N  
HETATM 2307  O3  NAG A1300     -13.987  43.499  54.268  1.00 22.91           O  
HETATM 2308  O4  NAG A1300     -15.914  43.865  52.096  1.00 27.19           O  
HETATM 2309  O5  NAG A1300     -12.701  43.836  50.412  1.00 22.72           O  
HETATM 2310  O6  NAG A1300     -14.133  46.098  49.848  1.00 26.35           O  
HETATM 2311  O7  NAG A1300     -10.086  41.272  54.844  1.00 21.85           O  
HETATM 2312  C1  BMA A1301     -16.577  44.883  52.869  1.00 28.52           C  
HETATM 2313  C2  BMA A1301     -18.039  44.911  52.451  1.00 29.46           C  
HETATM 2314  C3  BMA A1301     -18.752  46.044  53.174  1.00 30.19           C  
HETATM 2315  C4  BMA A1301     -18.531  45.951  54.682  1.00 29.75           C  
HETATM 2316  C5  BMA A1301     -17.064  45.691  55.035  1.00 28.69           C  
HETATM 2317  C6  BMA A1301     -16.911  45.334  56.509  1.00 27.81           C  
HETATM 2318  O2  BMA A1301     -18.641  43.678  52.782  1.00 29.85           O  
HETATM 2319  O3  BMA A1301     -20.134  46.000  52.885  1.00 31.54           O  
HETATM 2320  O4  BMA A1301     -18.946  47.162  55.275  1.00 30.71           O  
HETATM 2321  O5  BMA A1301     -16.517  44.640  54.257  1.00 28.46           O  
HETATM 2322  O6  BMA A1301     -15.533  45.193  56.781  1.00 25.91           O  
HETATM 2323  C1  MAN A1302     -15.270  45.184  58.195  1.00 25.10           C  
HETATM 2324  C2  MAN A1302     -13.771  45.318  58.407  1.00 24.41           C  
HETATM 2325  C3  MAN A1302     -13.059  44.064  57.906  1.00 24.23           C  
HETATM 2326  C4  MAN A1302     -13.674  42.791  58.463  1.00 24.57           C  
HETATM 2327  C5  MAN A1302     -15.199  42.798  58.352  1.00 24.78           C  
HETATM 2328  C6  MAN A1302     -15.773  41.687  59.218  1.00 24.90           C  
HETATM 2329  O2  MAN A1302     -13.515  45.516  59.779  1.00 24.60           O  
HETATM 2330  O3  MAN A1302     -11.708  44.077  58.307  1.00 22.75           O  
HETATM 2331  O4  MAN A1302     -13.144  41.693  57.751  1.00 25.14           O  
HETATM 2332  O5  MAN A1302     -15.732  44.016  58.842  1.00 24.82           O  
HETATM 2333  O6  MAN A1302     -15.268  41.932  60.512  1.00 24.60           O  
HETATM 2334  C1  MAN A1303     -15.873  41.128  61.525  1.00 25.23           C  
HETATM 2335  C2  MAN A1303     -15.515  41.782  62.849  1.00 26.08           C  
HETATM 2336  C3  MAN A1303     -14.033  41.660  63.168  1.00 25.40           C  
HETATM 2337  C4  MAN A1303     -13.567  40.217  63.032  1.00 24.63           C  
HETATM 2338  C5  MAN A1303     -14.054  39.588  61.727  1.00 23.68           C  
HETATM 2339  C6  MAN A1303     -13.795  38.088  61.744  1.00 22.67           C  
HETATM 2340  O2  MAN A1303     -16.259  41.162  63.863  1.00 28.30           O  
HETATM 2341  O3  MAN A1303     -13.798  42.108  64.487  1.00 25.75           O  
HETATM 2342  O4  MAN A1303     -12.155  40.195  63.070  1.00 24.30           O  
HETATM 2343  O5  MAN A1303     -15.447  39.783  61.535  1.00 24.04           O  
HETATM 2344  O6  MAN A1303     -13.958  37.576  60.439  1.00 21.33           O  
HETATM 2345  C1  MAN A1304     -17.519  41.826  64.047  1.00 30.79           C  
HETATM 2346  C2  MAN A1304     -17.718  41.967  65.541  1.00 31.02           C  
HETATM 2347  C3  MAN A1304     -17.796  40.576  66.159  1.00 31.47           C  
HETATM 2348  C4  MAN A1304     -18.898  39.772  65.474  1.00 32.15           C  
HETATM 2349  C5  MAN A1304     -18.705  39.778  63.956  1.00 32.75           C  
HETATM 2350  C6  MAN A1304     -19.881  39.123  63.240  1.00 33.25           C  
HETATM 2351  O2  MAN A1304     -18.907  42.683  65.792  1.00 32.06           O  
HETATM 2352  O3  MAN A1304     -18.037  40.680  67.542  1.00 29.43           O  
HETATM 2353  O4  MAN A1304     -18.881  38.452  65.965  1.00 33.41           O  
HETATM 2354  O5  MAN A1304     -18.591  41.107  63.481  1.00 31.96           O  
HETATM 2355  O6  MAN A1304     -19.764  39.349  61.851  1.00 33.90           O  
HETATM 2356  C1  MAN A1305     -10.847  44.647  57.309  1.00 22.24           C  
HETATM 2357  C2  MAN A1305      -9.493  43.960  57.438  1.00 21.07           C  
HETATM 2358  C3  MAN A1305      -8.891  44.293  58.792  1.00 20.81           C  
HETATM 2359  C4  MAN A1305      -8.787  45.810  58.940  1.00 21.36           C  
HETATM 2360  C5  MAN A1305     -10.145  46.468  58.675  1.00 22.88           C  
HETATM 2361  C6  MAN A1305     -10.021  47.988  58.641  1.00 23.58           C  
HETATM 2362  O2  MAN A1305      -8.607  44.408  56.439  1.00 22.09           O  
HETATM 2363  O3  MAN A1305      -7.626  43.684  58.885  1.00 16.84           O  
HETATM 2364  O4  MAN A1305      -8.338  46.130  60.238  1.00 21.57           O  
HETATM 2365  O5  MAN A1305     -10.680  46.044  57.435  1.00 22.38           O  
HETATM 2366  O6  MAN A1305     -11.288  48.544  58.355  1.00 25.29           O  
HETATM 2367  O   HOH A2001      -7.915  45.676  41.101  1.00 27.58           O  
HETATM 2368  O   HOH A2002     -17.591  40.817  56.336  1.00 40.32           O  
HETATM 2369  O   HOH A2003     -17.090  35.270  58.187  1.00 31.84           O  
HETATM 2370  O   HOH A2004     -20.578  37.603  58.310  1.00 37.10           O  
HETATM 2371  O   HOH A2005       9.789  24.074  82.932  1.00 49.20           O  
HETATM 2372  O   HOH A2006       9.798  26.863  82.497  1.00 31.31           O  
HETATM 2373  O   HOH A2007      12.165  31.940  81.801  1.00 41.38           O  
HETATM 2374  O   HOH A2008      13.786  29.463  83.132  1.00 46.29           O  
HETATM 2375  O   HOH A2009       5.383  30.403  85.097  1.00 27.52           O  
HETATM 2376  O   HOH A2010      11.335  28.056  78.635  1.00 29.41           O  
HETATM 2377  O   HOH A2011       5.983  26.629  83.408  1.00 19.66           O  
HETATM 2378  O   HOH A2012      11.036  31.389  79.425  1.00 20.81           O  
HETATM 2379  O   HOH A2013      13.279  22.894  76.821  1.00 25.70           O  
HETATM 2380  O   HOH A2014      10.101  21.633  78.704  1.00 31.78           O  
HETATM 2381  O   HOH A2015       7.516  40.449  69.545  1.00 34.81           O  
HETATM 2382  O   HOH A2016      11.014  24.311  77.137  1.00 16.33           O  
HETATM 2383  O   HOH A2017      12.803  38.170  60.514  1.00 28.25           O  
HETATM 2384  O   HOH A2018      12.003  39.955  62.310  1.00 32.60           O  
HETATM 2385  O   HOH A2019       0.966  43.263  66.153  1.00 45.38           O  
HETATM 2386  O   HOH A2020       7.272  43.521  61.865  1.00 38.16           O  
HETATM 2387  O   HOH A2021      -3.983  41.897  66.542  1.00 38.28           O  
HETATM 2388  O   HOH A2022      10.224  16.994  50.059  1.00 27.64           O  
HETATM 2389  O   HOH A2023       9.397  33.147  83.438  1.00 34.85           O  
HETATM 2390  O   HOH A2024       7.564  36.216  83.190  1.00 14.38           O  
HETATM 2391  O   HOH A2025       6.914  45.223  53.686  1.00 27.01           O  
HETATM 2392  O   HOH A2026       9.036  39.867  71.753  1.00 14.18           O  
HETATM 2393  O   HOH A2027      12.457  39.026  69.437  1.00 20.69           O  
HETATM 2394  O   HOH A2028      15.147  37.751  69.931  1.00 29.36           O  
HETATM 2395  O   HOH A2029       9.503  43.436  50.319  1.00 35.86           O  
HETATM 2396  O   HOH A2030      12.587  39.821  52.652  1.00 20.21           O  
HETATM 2397  O   HOH A2031      10.291  37.910  62.564  1.00 15.64           O  
HETATM 2398  O   HOH A2032      10.581  39.845  66.594  1.00 36.31           O  
HETATM 2399  O   HOH A2033      12.726  30.969  47.849  1.00 39.46           O  
HETATM 2400  O   HOH A2034      12.838  35.784  48.575  1.00 30.03           O  
HETATM 2401  O   HOH A2035      11.297  35.255  44.649  1.00 27.33           O  
HETATM 2402  O   HOH A2036      10.710  34.423  40.854  1.00 38.08           O  
HETATM 2403  O   HOH A2037       6.834  41.410  63.332  1.00 18.95           O  
HETATM 2404  O   HOH A2038       2.932  42.248  63.938  1.00 12.75           O  
HETATM 2405  O   HOH A2039       7.630  40.778  66.837  1.00 23.45           O  
HETATM 2406  O   HOH A2040      -0.791  42.246  67.964  1.00 31.44           O  
HETATM 2407  O   HOH A2041       4.754  42.477  70.025  1.00 37.03           O  
HETATM 2408  O   HOH A2042       5.953  42.931  66.967  1.00 39.94           O  
HETATM 2409  O   HOH A2043      -0.293  41.880  70.468  1.00 37.41           O  
HETATM 2410  O   HOH A2044      12.823  23.918  40.075  1.00 39.58           O  
HETATM 2411  O   HOH A2045       7.669  19.069  38.965  1.00 34.93           O  
HETATM 2412  O   HOH A2046       6.636  24.436  38.545  1.00 26.90           O  
HETATM 2413  O   HOH A2047       9.756  14.864  48.578  1.00 25.81           O  
HETATM 2414  O   HOH A2048      11.774  18.948  46.727  1.00 29.56           O  
HETATM 2415  O   HOH A2049      -7.743  23.365  25.853  1.00 28.37           O  
HETATM 2416  O   HOH A2050       4.545  19.770  51.500  1.00 16.18           O  
HETATM 2417  O   HOH A2051      10.149  15.411  39.290  1.00 36.61           O  
HETATM 2418  O   HOH A2052       5.226  17.541  37.675  1.00 35.34           O  
HETATM 2419  O   HOH A2053      18.643  34.044  66.218  1.00 28.19           O  
HETATM 2420  O   HOH A2054       0.965  44.741  61.826  1.00 18.76           O  
HETATM 2421  O   HOH A2055       7.456  31.397  38.928  1.00 36.11           O  
HETATM 2422  O   HOH A2056       5.273  45.217  55.761  1.00 26.16           O  
HETATM 2423  O   HOH A2057       3.475  45.984  60.053  1.00 31.64           O  
HETATM 2424  O   HOH A2058       9.409  40.988  47.233  1.00 19.61           O  
HETATM 2425  O   HOH A2059       9.161  43.877  53.002  1.00 27.08           O  
HETATM 2426  O   HOH A2060      -4.477  44.741  39.099  1.00 33.73           O  
HETATM 2427  O   HOH A2061      -5.812  38.327  38.397  1.00 22.08           O  
HETATM 2428  O   HOH A2062      12.438  40.324  58.986  1.00 20.68           O  
HETATM 2429  O   HOH A2063      12.463  41.417  54.948  1.00 33.82           O  
HETATM 2430  O   HOH A2064       9.824  43.686  60.019  1.00 30.67           O  
HETATM 2431  O   HOH A2065       6.443  45.097  58.087  1.00 43.58           O  
HETATM 2432  O   HOH A2066      10.955  35.814  60.465  1.00  9.13           O  
HETATM 2433  O   HOH A2067      -2.967  46.237  51.155  1.00 26.03           O  
HETATM 2434  O   HOH A2068      14.020   1.335  63.886  1.00 34.20           O  
HETATM 2435  O   HOH A2069      10.073   1.324  65.370  1.00 38.92           O  
HETATM 2436  O   HOH A2070       9.900  39.403  52.341  1.00 14.26           O  
HETATM 2437  O   HOH A2071       5.057   7.701  80.478  1.00 18.78           O  
HETATM 2438  O   HOH A2072      11.571  32.697  49.388  1.00 25.14           O  
HETATM 2439  O   HOH A2073      11.856  32.848  54.085  1.00  9.21           O  
HETATM 2440  O   HOH A2074       9.069  35.948  46.402  1.00 16.64           O  
HETATM 2441  O   HOH A2075       9.693  36.873  48.902  1.00 13.83           O  
HETATM 2442  O   HOH A2076      -9.426  37.845  41.960  1.00 37.01           O  
HETATM 2443  O   HOH A2077      -2.650  31.189  35.443  1.00 11.16           O  
HETATM 2444  O   HOH A2078       0.658  10.043  51.750  1.00 37.34           O  
HETATM 2445  O   HOH A2079      12.640  28.551  48.677  1.00 33.67           O  
HETATM 2446  O   HOH A2080      -8.890  35.360  33.018  1.00 19.49           O  
HETATM 2447  O   HOH A2081     -14.840  31.696  34.678  1.00 28.04           O  
HETATM 2448  O   HOH A2082     -11.784  32.915  31.108  1.00 29.14           O  
HETATM 2449  O   HOH A2083     -15.788  29.238  35.044  1.00 27.69           O  
HETATM 2450  O   HOH A2084      -9.120  26.470  28.275  1.00 45.45           O  
HETATM 2451  O   HOH A2085      11.424  31.889  45.680  1.00 16.99           O  
HETATM 2452  O   HOH A2086      11.501  31.625  41.501  1.00 32.51           O  
HETATM 2453  O   HOH A2087       9.284  28.344  40.061  1.00 39.73           O  
HETATM 2454  O   HOH A2088      -2.359  30.500  28.969  1.00 44.72           O  
HETATM 2455  O   HOH A2089      -2.670  30.039  33.014  1.00 15.72           O  
HETATM 2456  O   HOH A2090       8.075  18.289  80.705  1.00 30.32           O  
HETATM 2457  O   HOH A2091       5.007  26.392  41.427  1.00 10.81           O  
HETATM 2458  O   HOH A2092      -5.693  21.554  25.362  1.00 22.72           O  
HETATM 2459  O   HOH A2093       1.115  24.267  24.039  1.00 38.87           O  
HETATM 2460  O   HOH A2094       3.929  26.987  30.263  1.00 31.05           O  
HETATM 2461  O   HOH A2095      11.166  19.376  81.929  1.00 45.30           O  
HETATM 2462  O   HOH A2096      11.006  22.859  44.503  1.00 16.53           O  
HETATM 2463  O   HOH A2097      11.902  25.632  41.935  1.00 18.16           O  
HETATM 2464  O   HOH A2098       6.300  20.171  40.861  1.00 17.80           O  
HETATM 2465  O   HOH A2099       4.754  23.691  40.673  1.00 11.12           O  
HETATM 2466  O   HOH A2100       3.784  22.801  48.578  1.00  6.16           O  
HETATM 2467  O   HOH A2101       9.027  19.264  42.257  1.00 37.34           O  
HETATM 2468  O   HOH A2102       1.280  31.517  34.860  1.00 15.91           O  
HETATM 2469  O   HOH A2103       9.638  16.372  45.805  1.00 31.48           O  
HETATM 2470  O   HOH A2104       8.591  18.797  51.299  1.00 23.44           O  
HETATM 2471  O   HOH A2105      11.690  21.200  49.125  1.00 24.89           O  
HETATM 2472  O   HOH A2106       2.574  20.640  49.699  1.00  9.59           O  
HETATM 2473  O   HOH A2107      15.276  36.135  53.350  1.00 25.90           O  
HETATM 2474  O   HOH A2108      10.374  16.314  41.895  1.00 26.81           O  
HETATM 2475  O   HOH A2109       2.781  17.356  38.753  1.00 32.45           O  
HETATM 2476  O   HOH A2110      18.307  33.462  55.877  1.00 32.32           O  
HETATM 2477  O   HOH A2111      17.626  35.106  63.621  1.00 28.74           O  
HETATM 2478  O   HOH A2112       1.087  19.330  37.825  1.00 25.03           O  
HETATM 2479  O   HOH A2113       3.858  21.028  40.101  1.00 15.03           O  
HETATM 2480  O   HOH A2114       1.001  21.946  37.079  1.00 12.06           O  
HETATM 2481  O   HOH A2115       2.666  24.758  37.591  1.00 13.53           O  
HETATM 2482  O   HOH A2116       5.060  32.482  38.017  1.00 24.30           O  
HETATM 2483  O   HOH A2117       6.205  27.258  39.341  1.00 31.03           O  
HETATM 2484  O   HOH A2118       4.855  26.980  37.107  1.00 32.08           O  
HETATM 2485  O   HOH A2119     -15.923  33.264  59.590  1.00 29.62           O  
HETATM 2486  O   HOH A2120       6.866  29.397  40.581  1.00 25.48           O  
HETATM 2487  O   HOH A2121       4.570  31.381  46.843  1.00  6.58           O  
HETATM 2488  O   HOH A2122       5.561  34.726  40.340  1.00 29.74           O  
HETATM 2489  O   HOH A2123       8.252  34.187  39.687  1.00 30.69           O  
HETATM 2490  O   HOH A2124      11.234  36.586  42.379  1.00 39.44           O  
HETATM 2491  O   HOH A2125       8.920  39.329  45.030  1.00 13.46           O  
HETATM 2492  O   HOH A2126      17.264  26.824  56.496  1.00 16.49           O  
HETATM 2493  O   HOH A2127       5.577  37.688  52.784  1.00 11.76           O  
HETATM 2494  O   HOH A2128      10.186  39.426  49.571  1.00 23.10           O  
HETATM 2495  O   HOH A2129       6.821  43.067  49.434  1.00 16.39           O  
HETATM 2496  O   HOH A2130      14.227  15.174  48.955  1.00 41.86           O  
HETATM 2497  O   HOH A2131      13.943  12.634  49.989  1.00 41.43           O  
HETATM 2498  O   HOH A2132       3.513  44.071  43.308  1.00  7.36           O  
HETATM 2499  O   HOH A2133       7.216  42.533  46.769  1.00 14.58           O  
HETATM 2500  O   HOH A2134       5.446  38.480  37.699  1.00  9.91           O  
HETATM 2501  O   HOH A2135       6.327  15.018  51.878  1.00 24.84           O  
HETATM 2502  O   HOH A2136       3.511  14.708  51.692  1.00 23.43           O  
HETATM 2503  O   HOH A2137      -3.713  44.121  44.724  1.00 39.14           O  
HETATM 2504  O   HOH A2138      -2.446  45.813  41.877  1.00 37.11           O  
HETATM 2505  O   HOH A2139      -3.786  37.126  37.083  1.00 19.46           O  
HETATM 2506  O   HOH A2140      -5.502  36.607  40.927  1.00 16.16           O  
HETATM 2507  O   HOH A2141      -6.228  37.219  43.736  1.00 26.98           O  
HETATM 2508  O   HOH A2142       0.231  41.003  37.652  1.00 33.56           O  
HETATM 2509  O   HOH A2143     -17.093  20.474  47.049  1.00 24.23           O  
HETATM 2510  O   HOH A2144      -8.854  41.034  44.550  1.00 30.28           O  
HETATM 2511  O   HOH A2145      -4.389  44.355  47.290  1.00 22.91           O  
HETATM 2512  O   HOH A2146      -7.867  12.870  54.310  1.00 14.47           O  
HETATM 2513  O   HOH A2147      -8.739  11.778  51.992  1.00 19.39           O  
HETATM 2514  O   HOH A2148     -16.593  14.904  59.554  1.00 20.24           O  
HETATM 2515  O   HOH A2149      -2.316  42.658  48.027  1.00 15.66           O  
HETATM 2516  O   HOH A2150      -2.425  12.272  56.947  1.00 39.49           O  
HETATM 2517  O   HOH A2151      -5.323  47.622  52.501  1.00 40.02           O  
HETATM 2518  O   HOH A2152      -0.045  46.424  53.938  1.00 28.44           O  
HETATM 2519  O   HOH A2153      -1.770  43.766  50.995  1.00 18.42           O  
HETATM 2520  O   HOH A2154      12.080   3.169  64.819  1.00 19.04           O  
HETATM 2521  O   HOH A2155      -1.169  48.290  55.512  1.00 40.33           O  
HETATM 2522  O   HOH A2156      -6.944  46.969  55.961  1.00 34.26           O  
HETATM 2523  O   HOH A2157      -1.042  45.334  59.568  1.00 15.47           O  
HETATM 2524  O   HOH A2158      -1.955  47.612  58.033  1.00 28.67           O  
HETATM 2525  O   HOH A2159      -1.611   0.904  67.416  1.00 34.14           O  
HETATM 2526  O   HOH A2160       5.195   3.748  76.265  1.00 30.22           O  
HETATM 2527  O   HOH A2161       0.094   0.448  73.849  1.00 33.72           O  
HETATM 2528  O   HOH A2162     -10.786  41.908  61.361  1.00 21.40           O  
HETATM 2529  O   HOH A2163       3.867  11.645  79.158  1.00 19.86           O  
HETATM 2530  O   HOH A2164       4.757   9.655  77.816  1.00 31.54           O  
HETATM 2531  O   HOH A2165       2.569  13.893  78.746  1.00 13.08           O  
HETATM 2532  O   HOH A2166      -0.417  16.074  78.836  1.00 14.52           O  
HETATM 2533  O   HOH A2167     -11.645  15.768  72.464  1.00 24.22           O  
HETATM 2534  O   HOH A2168      -9.114  19.299  74.013  1.00 15.18           O  
HETATM 2535  O   HOH A2169      -8.821   8.247  70.135  1.00 28.88           O  
HETATM 2536  O   HOH A2170     -10.753  40.628  58.961  1.00 17.85           O  
HETATM 2537  O   HOH A2171      -6.285   8.211  58.397  1.00 36.20           O  
HETATM 2538  O   HOH A2172      17.062   2.762  58.545  1.00 38.44           O  
HETATM 2539  O   HOH A2173      -7.060  38.632  48.536  1.00 14.12           O  
HETATM 2540  O   HOH A2174     -10.742  38.533  46.122  1.00 53.18           O  
HETATM 2541  O   HOH A2175      -8.645  38.158  44.542  1.00 26.40           O  
HETATM 2542  O   HOH A2176      19.741   5.142  57.536  1.00 30.00           O  
HETATM 2543  O   HOH A2177       6.694   2.579  49.706  1.00 39.12           O  
HETATM 2544  O   HOH A2178      11.491  12.518  48.636  1.00 25.69           O  
HETATM 2545  O   HOH A2179       1.845  10.448  49.137  1.00 42.16           O  
HETATM 2546  O   HOH A2180       7.538  10.742  46.559  1.00 28.16           O  
HETATM 2547  O   HOH A2181       5.206  10.557  45.307  1.00 29.66           O  
HETATM 2548  O   HOH A2182      -9.734  11.776  56.248  1.00 25.96           O  
HETATM 2549  O   HOH A2183      -9.375   9.457  64.128  1.00 34.33           O  
HETATM 2550  O   HOH A2184      -3.768  35.093  39.396  1.00 10.49           O  
HETATM 2551  O   HOH A2185      -3.891  30.942  38.058  1.00  6.88           O  
HETATM 2552  O   HOH A2186     -15.582  14.532  69.988  1.00 29.60           O  
HETATM 2553  O   HOH A2187     -13.933  18.842  72.061  1.00 29.25           O  
HETATM 2554  O   HOH A2188     -15.039  33.509  41.985  1.00 19.01           O  
HETATM 2555  O   HOH A2189      -8.092  35.424  41.134  1.00 13.05           O  
HETATM 2556  O   HOH A2190      -8.075  37.385  36.917  1.00 18.55           O  
HETATM 2557  O   HOH A2191      -7.008  35.916  34.858  1.00 11.43           O  
HETATM 2558  O   HOH A2192     -17.506  33.209  62.044  1.00 20.82           O  
HETATM 2559  O   HOH A2193     -20.344  29.294  57.120  1.00 29.02           O  
HETATM 2560  O   HOH A2194     -17.180  33.098  66.270  1.00 22.09           O  
HETATM 2561  O   HOH A2195     -17.526  31.522  68.790  1.00 36.73           O  
HETATM 2562  O   HOH A2196     -13.862  27.873  33.319  1.00 26.53           O  
HETATM 2563  O   HOH A2197     -12.162  32.065  33.724  1.00 16.56           O  
HETATM 2564  O   HOH A2198      -6.883  31.662  30.579  1.00 28.90           O  
HETATM 2565  O   HOH A2199      -8.461  29.100  29.089  1.00 35.29           O  
HETATM 2566  O   HOH A2200      -9.160  32.720  32.160  1.00 14.39           O  
HETATM 2567  O   HOH A2201     -15.884  33.992  64.071  1.00 20.20           O  
HETATM 2568  O   HOH A2202      -8.740  24.608  30.537  1.00 21.82           O  
HETATM 2569  O   HOH A2203      -4.670  30.134  31.029  1.00 18.24           O  
HETATM 2570  O   HOH A2204      -0.242  26.844  27.456  1.00 37.15           O  
HETATM 2571  O   HOH A2205       6.412  20.161  79.719  1.00 28.47           O  
HETATM 2572  O   HOH A2206       0.695  21.977  31.644  1.00 18.88           O  
HETATM 2573  O   HOH A2207      10.216  17.633  79.160  1.00 26.69           O  
HETATM 2574  O   HOH A2208      -0.173  21.599  24.220  1.00 35.40           O  
HETATM 2575  O   HOH A2209       3.479  22.974  27.634  1.00 29.01           O  
HETATM 2576  O   HOH A2210       3.793  24.632  31.752  1.00 37.95           O  
HETATM 2577  O   HOH A2211      -3.407  22.839  26.002  1.00 43.02           O  
HETATM 2578  O   HOH A2212      20.810  16.485  70.059  1.00 30.98           O  
HETATM 2579  O   HOH A2213       7.091  14.405  77.871  1.00 17.69           O  
HETATM 2580  O   HOH A2214      -2.294  27.386  32.647  1.00 11.46           O  
HETATM 2581  O   HOH A2215     -13.112  36.178  67.277  1.00 23.95           O  
HETATM 2582  O   HOH A2216     -18.514  29.330  76.594  1.00 32.30           O  
HETATM 2583  O   HOH A2217     -14.532  22.680  72.716  1.00 28.05           O  
HETATM 2584  O   HOH A2218      -0.415  30.121  36.614  1.00  8.83           O  
HETATM 2585  O   HOH A2219      -0.162  34.268  36.277  1.00 21.33           O  
HETATM 2586  O   HOH A2220     -10.867  27.695  80.616  1.00 28.98           O  
HETATM 2587  O   HOH A2221      -3.124  40.210  77.459  1.00 27.79           O  
HETATM 2588  O   HOH A2222      -1.794  36.931  80.633  1.00 24.09           O  
HETATM 2589  O   HOH A2223      -1.202  40.403  79.793  1.00 41.00           O  
HETATM 2590  O   HOH A2224      -2.727  30.423  48.413  1.00 22.29           O  
HETATM 2591  O   HOH A2225       1.723  34.986  82.862  1.00 31.63           O  
HETATM 2592  O   HOH A2226      -1.487  29.706  51.010  1.00 21.81           O  
HETATM 2593  O   HOH A2227       6.773  20.531  50.230  1.00  9.44           O  
HETATM 2594  O   HOH A2228       9.654  21.260  50.970  1.00 14.86           O  
HETATM 2595  O   HOH A2229       3.357  36.853  83.982  1.00 20.10           O  
HETATM 2596  O   HOH A2230       1.434  38.227  81.226  1.00 37.27           O  
HETATM 2597  O   HOH A2231      14.367  33.620  53.973  1.00 14.69           O  
HETATM 2598  O   HOH A2232      17.002  32.947  59.689  1.00 18.47           O  
HETATM 2599  O   HOH A2233      15.750  32.587  56.118  1.00 16.55           O  
HETATM 2600  O   HOH A2234       9.412  15.163  79.020  1.00 30.44           O  
HETATM 2601  O   HOH A2235       9.934   1.331  68.082  1.00 30.80           O  
HETATM 2602  O   HOH A2236       8.128  -0.470  71.088  1.00 41.16           O  
HETATM 2603  O   HOH A2237      17.655  30.440  64.530  1.00 17.40           O  
HETATM 2604  O   HOH A2238      16.800  32.648  62.495  1.00 14.53           O  
HETATM 2605  O   HOH A2239      17.125  24.037  71.353  1.00 30.68           O  
HETATM 2606  O   HOH A2240      17.332  28.702  70.663  1.00 33.32           O  
HETATM 2607  O   HOH A2241      16.902  26.389  72.468  1.00 37.37           O  
HETATM 2608  O   HOH A2242      16.581  28.583  68.045  1.00 17.98           O  
HETATM 2609  O   HOH A2243      14.741  21.817  70.287  1.00 21.78           O  
HETATM 2610  O   HOH A2244      14.469  21.804  74.528  1.00 19.92           O  
HETATM 2611  O   HOH A2245      14.913  28.189  71.747  1.00 25.89           O  
HETATM 2612  O   HOH A2246      -2.115  10.392  41.047  1.00 38.78           O  
HETATM 2613  O   HOH A2247       2.689  13.508  49.271  1.00 22.31           O  
HETATM 2614  O   HOH A2248       2.300  10.171  41.457  1.00 20.58           O  
HETATM 2615  O   HOH A2249       0.145   7.501  43.696  1.00 17.15           O  
HETATM 2616  O   HOH A2250      -6.725   7.628  51.448  1.00 32.91           O  
HETATM 2617  O   HOH A2251      -5.096   9.601  54.476  1.00 30.37           O  
HETATM 2618  O   HOH A2252      -4.913  37.138  67.157  1.00 14.40           O  
HETATM 2619  O   HOH A2253      -8.745  36.521  66.968  1.00 26.72           O  
HETATM 2620  O   HOH A2254      -7.972  35.511  69.185  1.00 19.38           O  
HETATM 2621  O   HOH A2255      -5.677   5.879  49.633  1.00 40.10           O  
HETATM 2622  O   HOH A2256      -9.803   7.420  50.147  1.00 36.63           O  
HETATM 2623  O   HOH A2257      -6.827   4.522  41.211  1.00 33.51           O  
HETATM 2624  O   HOH A2258     -10.060   6.855  38.216  1.00 28.23           O  
HETATM 2625  O   HOH A2259     -16.414   9.595  41.293  1.00 35.06           O  
HETATM 2626  O   HOH A2260      -7.806  39.983  65.402  1.00 24.26           O  
HETATM 2627  O   HOH A2261     -10.109  36.945  64.982  1.00 30.36           O  
HETATM 2628  O   HOH A2262     -14.408  31.117  58.662  1.00  9.07           O  
HETATM 2629  O   HOH A2263     -16.449  30.301  55.763  1.00 28.58           O  
HETATM 2630  O   HOH A2264     -15.718  29.257  53.168  1.00 15.30           O  
HETATM 2631  O   HOH A2265     -14.976  14.533  34.409  1.00 45.14           O  
HETATM 2632  O   HOH A2266     -10.594  22.239  53.398  1.00  5.62           O  
HETATM 2633  O   HOH A2267     -15.635  25.377  48.666  1.00 14.76           O  
HETATM 2634  O   HOH A2268     -13.387  27.159  47.549  1.00 10.35           O  
HETATM 2635  O   HOH A2269     -17.313  27.892  54.782  1.00 29.02           O  
HETATM 2636  O   HOH A2270     -18.643  25.367  53.319  1.00 19.56           O  
HETATM 2637  O   HOH A2271     -15.619  24.166  31.426  1.00 39.62           O  
HETATM 2638  O   HOH A2272     -18.110  30.523  46.368  1.00 36.02           O  
HETATM 2639  O   HOH A2273     -12.770  23.433  44.834  1.00 23.56           O  
HETATM 2640  O   HOH A2274      14.459  26.641  76.371  1.00 33.85           O  
HETATM 2641  O   HOH A2275      10.088  22.261  64.102  1.00  6.69           O  
HETATM 2642  O   HOH A2276      19.178  24.395  55.853  1.00 14.77           O  
HETATM 2643  O   HOH A2277      14.276  18.679  57.366  1.00  6.63           O  
HETATM 2644  O   HOH A2278      13.461  20.000  50.670  1.00 32.70           O  
HETATM 2645  O   HOH A2279      12.005  23.787  48.988  1.00 24.45           O  
HETATM 2646  O   HOH A2280      13.421  25.682  55.101  1.00  8.85           O  
HETATM 2647  O   HOH A2281      17.032  19.669  50.478  1.00 35.05           O  
HETATM 2648  O   HOH A2282      21.214  18.868  51.981  1.00 16.20           O  
HETATM 2649  O   HOH A2283      16.328  25.785  51.464  1.00 32.66           O  
HETATM 2650  O   HOH A2284      15.991  25.790  54.179  1.00 18.60           O  
HETATM 2651  O   HOH A2285      20.128  22.587  50.686  1.00 23.13           O  
HETATM 2652  O   HOH A2286      21.409  17.248  58.286  1.00 16.51           O  
HETATM 2653  O   HOH A2287      15.888  17.326  50.677  1.00 41.80           O  
HETATM 2654  O   HOH A2288      15.965  14.015  50.738  1.00 31.27           O  
HETATM 2655  O   HOH A2289      21.290  16.047  55.923  1.00 38.87           O  
HETATM 2656  O   HOH A2290      16.883  10.526  55.782  1.00 22.91           O  
HETATM 2657  O   HOH A2291      17.830  11.877  59.942  1.00 34.19           O  
HETATM 2658  O   HOH A2292      18.679  17.269  62.387  1.00 17.64           O  
HETATM 2659  O   HOH A2293      17.756  13.534  61.703  1.00 28.94           O  
HETATM 2660  O   HOH A2294       7.118  17.327  53.059  1.00 23.22           O  
HETATM 2661  O   HOH A2295       4.144  19.717  54.258  1.00 23.27           O  
HETATM 2662  O   HOH A2296       4.540  17.546  53.595  1.00 31.90           O  
HETATM 2663  O   HOH A2297      -6.250  15.795  57.397  1.00  5.24           O  
HETATM 2664  O   HOH A2298       2.350  16.023  53.689  1.00 20.96           O  
HETATM 2665  O   HOH A2299       1.602  19.785  53.041  1.00 11.22           O  
HETATM 2666  O   HOH A2300     -16.076  18.423  54.544  1.00 11.96           O  
HETATM 2667  O   HOH A2301     -15.688  23.034  49.916  1.00 15.15           O  
HETATM 2668  O   HOH A2302     -15.927  19.256  49.447  1.00 14.49           O  
HETATM 2669  O   HOH A2303     -11.377  10.806  52.267  1.00 37.27           O  
HETATM 2670  O   HOH A2304      -7.704  15.495  55.023  1.00  6.01           O  
HETATM 2671  O   HOH A2305     -15.211  19.708  57.160  1.00  8.48           O  
HETATM 2672  O   HOH A2306     -14.606  14.784  56.193  1.00 19.77           O  
HETATM 2673  O   HOH A2307     -14.127  14.566  60.922  1.00 21.60           O  
HETATM 2674  O   HOH A2308      -0.338  16.351  58.975  1.00  6.73           O  
HETATM 2675  O   HOH A2309      -0.734  11.870  58.994  1.00 10.56           O  
HETATM 2676  O   HOH A2310       1.877  14.746  56.335  1.00 11.01           O  
HETATM 2677  O   HOH A2311      18.128   9.773  61.744  1.00 19.56           O  
HETATM 2678  O   HOH A2312      17.582   8.652  57.643  1.00 16.67           O  
HETATM 2679  O   HOH A2313      13.031   4.355  67.098  1.00 17.96           O  
HETATM 2680  O   HOH A2314      15.831   8.207  67.976  1.00 14.67           O  
HETATM 2681  O   HOH A2315      18.828   8.248  65.346  1.00 40.29           O  
HETATM 2682  O   HOH A2316       8.589   8.252  70.715  1.00  7.02           O  
HETATM 2683  O   HOH A2317       5.940   2.621  67.138  1.00 20.94           O  
HETATM 2684  O   HOH A2318      -1.517   3.741  67.917  1.00 18.59           O  
HETATM 2685  O   HOH A2319       4.373   1.110  71.608  1.00 30.88           O  
HETATM 2686  O   HOH A2320      -3.594   3.184  71.499  1.00 28.01           O  
HETATM 2687  O   HOH A2321       1.821   2.890  76.547  1.00 32.32           O  
HETATM 2688  O   HOH A2322      -2.160   2.106  77.093  1.00 32.77           O  
HETATM 2689  O   HOH A2323      -4.554   5.293  73.239  1.00 36.53           O  
HETATM 2690  O   HOH A2324       3.489   5.909  76.068  1.00 16.55           O  
HETATM 2691  O   HOH A2325       1.654   6.333  78.058  1.00 28.52           O  
HETATM 2692  O   HOH A2326      -3.400   6.694  75.291  1.00 35.83           O  
HETATM 2693  O   HOH A2327      -0.326   4.552  77.509  1.00 28.28           O  
HETATM 2694  O   HOH A2328       2.081   2.246  73.895  1.00 20.79           O  
HETATM 2695  O   HOH A2329       1.687   8.996  65.548  1.00  6.34           O  
HETATM 2696  O   HOH A2330      -2.762   7.295  72.036  1.00 23.23           O  
HETATM 2697  O   HOH A2331       0.734  14.711  76.772  1.00 12.42           O  
HETATM 2698  O   HOH A2332       1.705   9.460  77.765  1.00 14.81           O  
HETATM 2699  O   HOH A2333      -9.394  17.741  71.993  1.00 15.44           O  
HETATM 2700  O   HOH A2334      -9.328  10.627  69.375  1.00 22.51           O  
HETATM 2701  O   HOH A2335     -10.614  12.640  72.489  1.00 15.15           O  
HETATM 2702  O   HOH A2336      -5.538   9.276  72.350  1.00 17.06           O  
HETATM 2703  O   HOH A2337      -4.102   4.455  67.374  1.00 27.49           O  
HETATM 2704  O   HOH A2338      -4.167   6.880  69.459  1.00 16.30           O  
HETATM 2705  O   HOH A2339      -3.780   8.964  58.228  1.00 29.58           O  
HETATM 2706  O   HOH A2340      -2.979  10.877  60.444  1.00 18.85           O  
HETATM 2707  O   HOH A2341       0.674   9.443  59.143  1.00 12.12           O  
HETATM 2708  O   HOH A2342       0.612   2.292  60.215  1.00 37.85           O  
HETATM 2709  O   HOH A2343       2.301   2.413  62.806  1.00 21.04           O  
HETATM 2710  O   HOH A2344       1.682   1.292  66.101  1.00 28.98           O  
HETATM 2711  O   HOH A2345       3.886   3.993  60.476  1.00 21.33           O  
HETATM 2712  O   HOH A2346      11.760   4.791  62.665  1.00 10.33           O  
HETATM 2713  O   HOH A2347       6.193   2.345  64.433  1.00 28.39           O  
HETATM 2714  O   HOH A2348       6.631   1.614  58.920  1.00 27.89           O  
HETATM 2715  O   HOH A2349      13.745   4.025  60.807  1.00 13.58           O  
HETATM 2716  O   HOH A2350      15.525   4.480  57.072  1.00 20.71           O  
HETATM 2717  O   HOH A2351       9.433   6.012  51.481  1.00 25.08           O  
HETATM 2718  O   HOH A2352      17.567   6.029  56.266  1.00 20.25           O  
HETATM 2719  O   HOH A2353      14.049   6.862  50.864  1.00 29.75           O  
HETATM 2720  O   HOH A2354       2.409   3.461  54.360  1.00 35.47           O  
HETATM 2721  O   HOH A2355       8.592   3.378  52.608  1.00 28.82           O  
HETATM 2722  O   HOH A2356       7.214  14.069  49.537  1.00 29.17           O  
HETATM 2723  O   HOH A2357       3.263  12.624  53.366  1.00 24.57           O  
HETATM 2724  O   HOH A2358       4.769  10.130  48.348  1.00 34.18           O  
HETATM 2725  O   HOH A2359       7.075  12.676  53.664  1.00 18.19           O  
HETATM 2726  O   HOH A2360      10.727  10.036  50.777  1.00 48.56           O  
HETATM 2727  O   HOH A2361       1.118  12.365  55.717  1.00 22.47           O  
HETATM 2728  O   HOH A2362       3.202   4.448  57.834  1.00 31.50           O  
HETATM 2729  O   HOH A2363      -5.640  13.162  57.227  1.00 12.66           O  
HETATM 2730  O   HOH A2364      -9.216  11.386  66.689  1.00 24.12           O  
HETATM 2731  O   HOH A2365      -9.742  10.162  60.950  1.00 18.83           O  
HETATM 2732  O   HOH A2366      -8.548  13.294  57.976  1.00 14.13           O  
HETATM 2733  O   HOH A2367     -11.882  12.553  64.445  1.00 17.60           O  
HETATM 2734  O   HOH A2368     -16.089  14.374  67.402  1.00 27.21           O  
HETATM 2735  O   HOH A2369     -10.207  18.452  67.277  1.00  7.32           O  
HETATM 2736  O   HOH A2370     -12.715  20.325  70.133  1.00 41.16           O  
HETATM 2737  O   HOH A2371     -16.835  16.089  65.459  1.00  9.88           O  
HETATM 2738  O   HOH A2372     -13.733  13.994  63.315  1.00 23.21           O  
HETATM 2739  O   HOH A2373     -15.770  21.521  69.367  1.00 16.60           O  
HETATM 2740  O   HOH A2374     -16.776  19.502  65.277  1.00  7.59           O  
HETATM 2741  O   HOH A2375     -17.421  19.891  67.902  1.00 15.98           O  
HETATM 2742  O   HOH A2376     -18.463  23.534  65.427  1.00 11.72           O  
HETATM 2743  O   HOH A2377      -8.900  20.580  52.069  1.00  5.27           O  
HETATM 2744  O   HOH A2378     -18.518  23.688  62.598  1.00 11.18           O  
HETATM 2745  O   HOH A2379     -19.816  30.766  59.122  1.00 24.16           O  
HETATM 2746  O   HOH A2380     -18.970  31.033  62.729  1.00 16.62           O  
HETATM 2747  O   HOH A2381     -17.460  30.348  66.604  1.00 13.28           O  
HETATM 2748  O   HOH A2382     -19.605  28.668  66.376  1.00 14.13           O  
HETATM 2749  O   HOH A2383     -13.364  33.833  62.966  1.00  9.93           O  
HETATM 2750  O   HOH A2384     -13.568  25.209  64.675  1.00  6.30           O  
HETATM 2751  O   HOH A2385       7.588  22.058  78.336  1.00 22.82           O  
HETATM 2752  O   HOH A2386       3.851  20.738  77.581  1.00 14.24           O  
HETATM 2753  O   HOH A2387      10.422  19.396  77.387  1.00 19.87           O  
HETATM 2754  O   HOH A2388      13.532  19.633  69.293  1.00 12.91           O  
HETATM 2755  O   HOH A2389      18.575  15.628  71.382  1.00 19.67           O  
HETATM 2756  O   HOH A2390      14.713  13.508  73.036  1.00  8.62           O  
HETATM 2757  O   HOH A2391      16.276  19.817  70.935  1.00 22.28           O  
HETATM 2758  O   HOH A2392      14.775  14.531  77.033  1.00 19.15           O  
HETATM 2759  O   HOH A2393      13.189  19.080  76.763  1.00 26.64           O  
HETATM 2760  O   HOH A2394       8.462  13.133  75.846  1.00 15.46           O  
HETATM 2761  O   HOH A2395       4.740  15.888  78.628  1.00 17.79           O  
HETATM 2762  O   HOH A2396       0.764  18.367  78.185  1.00 16.99           O  
HETATM 2763  O   HOH A2397      -7.739  21.509  73.147  1.00 22.58           O  
HETATM 2764  O   HOH A2398     -10.030  21.377  71.854  1.00 26.05           O  
HETATM 2765  O   HOH A2399     -12.058  35.445  64.791  1.00 14.80           O  
HETATM 2766  O   HOH A2400     -19.369  23.402  69.158  1.00 19.30           O  
HETATM 2767  O   HOH A2401     -16.325  23.973  70.738  1.00 25.97           O  
HETATM 2768  O   HOH A2402     -17.716  30.317  74.098  1.00 29.72           O  
HETATM 2769  O   HOH A2403     -14.077  30.767  72.503  1.00 17.49           O  
HETATM 2770  O   HOH A2404     -16.058  29.062  79.689  1.00 27.64           O  
HETATM 2771  O   HOH A2405     -16.840  24.551  74.832  1.00 32.83           O  
HETATM 2772  O   HOH A2406     -11.870  22.806  73.169  1.00 18.96           O  
HETATM 2773  O   HOH A2407     -13.974  21.908  77.807  1.00 33.44           O  
HETATM 2774  O   HOH A2408     -14.820  24.072  76.438  1.00 41.42           O  
HETATM 2775  O   HOH A2409      -8.317  26.550  79.551  1.00 33.55           O  
HETATM 2776  O   HOH A2410     -11.227  20.732  74.726  1.00 37.28           O  
HETATM 2777  O   HOH A2411      -9.419  32.543  76.803  1.00 10.67           O  
HETATM 2778  O   HOH A2412     -11.329  29.711  78.493  1.00 14.64           O  
HETATM 2779  O   HOH A2413      -3.808  38.069  78.813  1.00 16.82           O  
HETATM 2780  O   HOH A2414      -7.325  30.772  80.471  1.00 13.03           O  
HETATM 2781  O   HOH A2415      -3.032  34.367  79.858  1.00 17.61           O  
HETATM 2782  O   HOH A2416      -3.906  30.558  79.677  1.00 13.74           O  
HETATM 2783  O   HOH A2417       0.369  33.080  80.978  1.00 28.15           O  
HETATM 2784  O   HOH A2418      -1.192  29.971  81.548  1.00 24.19           O  
HETATM 2785  O   HOH A2419      -0.515  33.096  72.085  1.00  9.77           O  
HETATM 2786  O   HOH A2420      -4.593  34.623  69.499  1.00 16.72           O  
HETATM 2787  O   HOH A2421      -5.224  37.300  69.908  1.00 28.85           O  
HETATM 2788  O   HOH A2422      -3.494  40.513  74.523  1.00 34.01           O  
HETATM 2789  O   HOH A2423      -1.691  40.093  71.644  1.00 30.48           O  
HETATM 2790  O   HOH A2424       7.465  38.776  76.303  1.00 27.05           O  
HETATM 2791  O   HOH A2425       2.755  38.955  79.342  1.00 20.00           O  
HETATM 2792  O   HOH A2426       0.601  35.894  80.552  1.00 24.53           O  
HETATM 2793  O   HOH A2427       5.174  37.887  82.378  1.00 13.62           O  
HETATM 2794  O   HOH A2428       6.697  38.604  78.643  1.00 32.33           O  
HETATM 2795  O   HOH A2429      -3.242  21.894  82.009  1.00 16.50           O  
HETATM 2796  O   HOH A2430       3.280  25.746  85.760  1.00 24.04           O  
HETATM 2797  O   HOH A2431       3.445  21.910  79.747  1.00 37.39           O  
HETATM 2798  O   HOH A2432      -5.363  28.184  80.696  1.00 27.83           O  
HETATM 2799  O   HOH A2433       0.662  25.731  86.389  1.00 35.89           O  
HETATM 2800  O   HOH A2434      -6.821  24.041  80.370  1.00 35.30           O  
HETATM 2801  O   HOH A2435      -6.930  21.592  76.240  1.00 23.62           O  
HETATM 2802  O   HOH A2436      -0.484  20.794  79.058  1.00 12.99           O  
HETATM 2803  O   HOH A2437      -2.588  15.638  80.264  1.00 16.70           O  
HETATM 2804  O   HOH A2438      -7.353  19.080  76.108  1.00  9.34           O  
HETATM 2805  O   HOH A2439      -8.837  18.985  69.643  1.00 18.38           O  
HETATM 2806  O   HOH A2440      -5.799  19.880  72.704  1.00 16.90           O  
HETATM 2807  O   HOH A2441       9.063  10.670  77.038  1.00 24.12           O  
HETATM 2808  O   HOH A2442      10.571  12.829  77.881  1.00 25.29           O  
HETATM 2809  O   HOH A2443       4.996   8.154  75.728  1.00 17.59           O  
HETATM 2810  O   HOH A2444       7.073   1.949  72.472  1.00 21.80           O  
HETATM 2811  O   HOH A2445      12.741   2.655  70.016  1.00 27.33           O  
HETATM 2812  O   HOH A2446      10.581   0.687  73.654  1.00 27.67           O  
HETATM 2813  O   HOH A2447      19.721   9.638  71.403  1.00 22.90           O  
HETATM 2814  O   HOH A2448      20.870  13.361  71.794  1.00 29.85           O  
HETATM 2815  O   HOH A2449      20.599  17.408  67.713  1.00 41.62           O  
HETATM 2816  O   HOH A2450      20.189  14.062  61.612  1.00 28.02           O  
HETATM 2817  O   HOH A2451      21.641  13.721  63.916  1.00 28.14           O  
HETATM 2818  O   HOH A2452      19.028  11.059  64.211  1.00 40.73           O  
HETATM 2819  O   HOH A2453      14.981  13.748  60.997  1.00 12.67           O  
HETATM 2820  O   HOH A2454      18.608  21.701  67.093  1.00 18.63           O  
HETATM 2821  O   HOH A2455      19.315  17.757  64.881  1.00 11.57           O  
HETATM 2822  O   HOH A2456      16.641  20.173  67.960  1.00 13.24           O  
HETATM 2823  O   HOH A2457      19.664  17.944  60.041  1.00 17.54           O  
HETATM 2824  O   HOH A2458      15.524  25.745  58.207  1.00  6.62           O  
HETATM 2825  O   HOH A2459      15.758  29.859  55.949  1.00 25.35           O  
HETATM 2826  O   HOH A2460       0.341  21.344  51.139  1.00  6.00           O  
HETATM 2827  O   HOH A2461      -1.169  12.126  42.718  1.00 18.53           O  
HETATM 2828  O   HOH A2462      -1.371  16.686  40.413  1.00 21.99           O  
HETATM 2829  O   HOH A2463       0.635  10.190  43.985  1.00 16.96           O  
HETATM 2830  O   HOH A2464       0.898  13.914  41.736  1.00 11.06           O  
HETATM 2831  O   HOH A2465       4.265  12.488  41.419  1.00 19.61           O  
HETATM 2832  O   HOH A2466       5.094  14.124  47.622  1.00 22.72           O  
HETATM 2833  O   HOH A2467       2.481   9.861  46.586  1.00 26.67           O  
HETATM 2834  O   HOH A2468      -6.480  10.683  52.526  1.00 21.44           O  
HETATM 2835  O   HOH A2469      -1.810   9.289  52.548  1.00 39.01           O  
HETATM 2836  O   HOH A2470      -7.157  13.159  39.904  1.00 14.01           O  
HETATM 2837  O   HOH A2471      -3.155  14.740  40.072  1.00 20.42           O  
HETATM 2838  O   HOH A2472      -4.473   5.800  45.009  1.00 21.44           O  
HETATM 2839  O   HOH A2473      -0.064   5.917  46.037  1.00 29.39           O  
HETATM 2840  O   HOH A2474      -0.934   7.541  49.379  1.00 36.50           O  
HETATM 2841  O   HOH A2475      -3.027   5.968  48.881  1.00 39.90           O  
HETATM 2842  O   HOH A2476      -4.098   8.048  41.055  1.00 20.61           O  
HETATM 2843  O   HOH A2477      -5.737   6.471  42.712  1.00 17.78           O  
HETATM 2844  O   HOH A2478     -12.156   6.121  46.089  1.00 27.41           O  
HETATM 2845  O   HOH A2479      -8.130   6.105  48.470  1.00 34.41           O  
HETATM 2846  O   HOH A2480      -9.590  13.229  49.760  1.00 16.76           O  
HETATM 2847  O   HOH A2481     -10.889   9.802  49.833  1.00 21.42           O  
HETATM 2848  O   HOH A2482     -16.569  11.395  43.322  1.00 25.04           O  
HETATM 2849  O   HOH A2483     -11.283   6.848  41.526  1.00 28.46           O  
HETATM 2850  O   HOH A2484     -12.082   9.817  38.130  1.00 35.22           O  
HETATM 2851  O   HOH A2485     -16.672  11.261  50.787  1.00 29.35           O  
HETATM 2852  O   HOH A2486     -14.430   6.750  44.755  1.00 46.46           O  
HETATM 2853  O   HOH A2487     -14.735  16.639  49.681  1.00 30.74           O  
HETATM 2854  O   HOH A2488     -18.070  18.099  45.355  1.00 31.63           O  
HETATM 2855  O   HOH A2489     -13.626  17.286  37.380  1.00 27.88           O  
HETATM 2856  O   HOH A2490      -8.906  11.295  39.005  1.00 18.57           O  
HETATM 2857  O   HOH A2491     -15.575  10.828  39.023  1.00 28.33           O  
HETATM 2858  O   HOH A2492      -8.182  20.623  31.436  1.00 12.05           O  
HETATM 2859  O   HOH A2493     -12.648  15.877  35.126  1.00 19.94           O  
HETATM 2860  O   HOH A2494     -11.398  19.100  30.034  1.00 21.20           O  
HETATM 2861  O   HOH A2495     -13.523  20.326  33.102  1.00 26.57           O  
HETATM 2862  O   HOH A2496     -15.226  22.040  45.477  1.00 15.23           O  
HETATM 2863  O   HOH A2497     -17.856  22.673  41.764  1.00 28.98           O  
HETATM 2864  O   HOH A2498     -16.947  19.208  42.985  1.00 38.17           O  
HETATM 2865  O   HOH A2499      -9.474  22.128  29.620  1.00 20.74           O  
HETATM 2866  O   HOH A2500     -13.253  25.568  31.175  1.00 37.77           O  
HETATM 2867  O   HOH A2501     -14.772  20.637  35.368  1.00 25.73           O  
HETATM 2868  O   HOH A2502     -17.019  26.028  38.100  1.00 31.53           O  
HETATM 2869  O   HOH A2503     -15.622  28.304  37.605  1.00 16.04           O  
HETATM 2870  O   HOH A2504     -14.471  33.262  38.819  1.00 25.55           O  
HETATM 2871  O   HOH A2505     -17.687  31.255  43.766  1.00 23.35           O  
HETATM 2872  O   HOH A2506     -15.696  24.651  45.962  1.00 14.69           O  
HETATM 2873  O   HOH A2507      -9.368  32.211  46.465  1.00  7.78           O  
HETATM 2874  O   HOH A2508     -15.727  28.858  46.213  1.00 19.24           O  
HETATM 2875  O   HOH A2509     -13.552  35.120  48.578  1.00 43.01           O  
HETATM 2876  O   HOH A2510     -15.984  32.441  52.740  1.00 36.27           O  
HETATM 2877  O   HOH A2511     -17.008  27.509  48.169  1.00 37.61           O  
HETATM 2878  O   HOH A2512     -14.101  34.390  55.932  1.00 26.52           O  
HETATM 2879  O   HOH A2513     -12.517  34.426  57.926  1.00 14.95           O  
HETATM 2880  O   HOH A2514     -11.894  38.280  58.665  1.00 15.25           O  
HETATM 2881  O   HOH A2515     -11.944  36.927  55.091  1.00 22.07           O  
HETATM 2882  O   HOH A2516      -5.014  39.705  65.346  1.00 16.99           O  
HETATM 2883  O   HOH A2517      -2.897  38.930  60.641  1.00  7.81           O  
HETATM 2884  O   HOH A2518      -1.530  33.773  67.295  1.00 10.13           O  
HETATM 2885  O   HOH A2519      -1.761  34.119  69.908  1.00 13.69           O  
HETATM 2886  O   HOH A2520      13.547  28.512  69.057  1.00 13.85           O  
HETATM 2887  O   HOH A2521      15.034  30.998  66.994  1.00 22.30           O  
HETATM 2888  O   HOH A2522      12.683  30.233  77.679  1.00 20.01           O  
HETATM 2889  O   HOH A2523      12.846  28.195  74.217  1.00 25.02           O  
HETATM 2890  O   HOH A2524     -11.498  38.163  52.760  1.00 37.93           O  
HETATM 2891  O   HOH A2525      -6.112  43.643  42.948  1.00 36.23           O  
HETATM 2892  O   HOH A2526     -13.214  46.254  54.847  1.00 39.58           O  
HETATM 2893  O   HOH A2527     -16.685  41.674  53.935  1.00 44.58           O  
HETATM 2894  O   HOH A2528     -12.019  44.271  61.570  1.00 22.27           O  
HETATM 2895  O   HOH A2529     -13.951  34.907  60.495  1.00 13.33           O  
HETATM 2896  O   HOH A2530     -16.586  37.949  59.288  1.00 39.63           O  
HETATM 2897  O   HOH A2531     -14.493  45.097  64.063  1.00 29.89           O  
HETATM 2898  O   HOH A2532     -11.606  39.466  65.579  1.00 30.38           O  
HETATM 2899  O   HOH A2533     -16.908  38.816  69.491  1.00 25.21           O  
HETATM 2900  O   HOH A2534     -20.848  38.954  68.861  1.00 32.62           O  
HETATM 2901  O   HOH A2535     -16.280  36.874  64.823  1.00 29.08           O  
HETATM 2902  O   HOH A2536     -19.503  41.599  60.384  1.00 33.13           O  
HETATM 2903  O   HOH A2537     -22.795  38.139  60.813  1.00 37.58           O  
HETATM 2904  O   HOH A2538     -19.691  44.178  63.675  1.00 50.05           O  
HETATM 2905  O   HOH A2539     -18.985  39.800  58.436  1.00 44.98           O  
HETATM 2906  O   HOH A2540      -9.669  45.380  62.610  1.00 31.60           O  
ATOM      1  N   ALA E   1     -30.544  25.048  81.463  1.00 13.70           N  
ATOM      2  CA  ALA E   1     -31.301  25.229  80.192  1.00 12.46           C  
ATOM      3  C   ALA E   1     -31.818  26.662  80.021  1.00 11.64           C  
ATOM      4  O   ALA E   1     -32.829  26.901  79.364  1.00 10.94           O  
ATOM      5  CB  ALA E   1     -32.437  24.240  80.106  1.00 12.83           C  
ATOM      6  N   THR E   2     -31.097  27.612  80.603  1.00 10.93           N  
ATOM      7  CA  THR E   2     -31.392  29.026  80.455  1.00 10.49           C  
ATOM      8  C   THR E   2     -30.499  29.589  79.354  1.00  9.66           C  
ATOM      9  O   THR E   2     -29.290  29.337  79.322  1.00 10.59           O  
ATOM     10  CB  THR E   2     -31.160  29.778  81.781  1.00 10.78           C  
ATOM     11  OG1 THR E   2     -32.076  29.275  82.763  1.00 12.50           O  
ATOM     12  CG2 THR E   2     -31.381  31.283  81.628  1.00 11.37           C  
ATOM     13  N   TYR E   3     -31.108  30.347  78.450  1.00  8.28           N  
ATOM     14  CA  TYR E   3     -30.404  30.953  77.327  1.00  7.76           C  
ATOM     15  C   TYR E   3     -30.784  32.426  77.204  1.00  7.28           C  
ATOM     16  O   TYR E   3     -31.807  32.868  77.739  1.00  7.18           O  
ATOM     17  CB  TYR E   3     -30.772  30.238  76.024  1.00  7.47           C  
ATOM     18  CG  TYR E   3     -30.477  28.758  75.977  1.00  7.12           C  
ATOM     19  CD1 TYR E   3     -29.306  28.280  75.396  1.00  8.16           C  
ATOM     20  CD2 TYR E   3     -31.391  27.821  76.469  1.00  7.06           C  
ATOM     21  CE1 TYR E   3     -29.041  26.923  75.321  1.00  8.58           C  
ATOM     22  CE2 TYR E   3     -31.134  26.464  76.400  1.00  6.78           C  
ATOM     23  CZ  TYR E   3     -29.958  26.017  75.830  1.00  7.41           C  
ATOM     24  OH  TYR E   3     -29.672  24.673  75.745  1.00  8.66           O  
ATOM     25  N   HIS E   4     -29.975  33.188  76.475  1.00  6.86           N  
ATOM     26  CA  HIS E   4     -30.229  34.611  76.289  1.00  7.20           C  
ATOM     27  C   HIS E   4     -30.205  34.969  74.815  1.00  7.27           C  
ATOM     28  O   HIS E   4     -29.543  34.305  74.018  1.00  7.12           O  
ATOM     29  CB  HIS E   4     -29.202  35.433  77.072  1.00  7.34           C  
ATOM     30  CG  HIS E   4     -29.246  35.179  78.540  1.00  8.07           C  
ATOM     31  ND1 HIS E   4     -28.505  34.186  79.142  1.00  9.22           N  
ATOM     32  CD2 HIS E   4     -29.975  35.757  79.523  1.00  8.74           C  
ATOM     33  CE1 HIS E   4     -28.761  34.178  80.439  1.00  8.51           C  
ATOM     34  NE2 HIS E   4     -29.646  35.123  80.696  1.00  9.06           N  
ATOM     35  N   LEU E   5     -30.917  36.030  74.471  1.00  7.28           N  
ATOM     36  CA  LEU E   5     -31.128  36.402  73.080  1.00  7.82           C  
ATOM     37  C   LEU E   5     -29.805  36.632  72.357  1.00  8.08           C  
ATOM     38  O   LEU E   5     -28.920  37.338  72.854  1.00  7.81           O  
ATOM     39  CB  LEU E   5     -32.002  37.651  73.004  1.00  7.88           C  
ATOM     40  CG  LEU E   5     -32.481  38.086  71.625  1.00  8.13           C  
ATOM     41  CD1 LEU E   5     -33.501  37.099  71.069  1.00  9.30           C  
ATOM     42  CD2 LEU E   5     -33.075  39.485  71.721  1.00  9.35           C  
ATOM     43  N   GLU E   6     -29.676  36.015  71.183  1.00  7.85           N  
ATOM     44  CA  GLU E   6     -28.504  36.143  70.324  1.00  8.36           C  
ATOM     45  C   GLU E   6     -28.859  36.864  69.021  1.00  8.42           C  
ATOM     46  O   GLU E   6     -28.094  37.685  68.548  1.00  8.97           O  
ATOM     47  CB  GLU E   6     -27.912  34.751  70.047  1.00  8.81           C  
ATOM     48  CG  GLU E   6     -26.782  34.709  69.023  1.00  9.11           C  
ATOM     49  CD  GLU E   6     -25.531  35.450  69.442  1.00 12.10           C  
ATOM     50  OE1 GLU E   6     -25.353  35.724  70.638  1.00 12.30           O  
ATOM     51  OE2 GLU E   6     -24.698  35.754  68.560  1.00 14.75           O1-
ATOM     52  N   ASP E   7     -30.013  36.534  68.439  1.00  8.37           N  
ATOM     53  CA  ASP E   7     -30.504  37.196  67.223  1.00  8.61           C  
ATOM     54  C   ASP E   7     -32.015  37.324  67.281  1.00  8.64           C  
ATOM     55  O   ASP E   7     -32.712  36.391  67.683  1.00  8.23           O  
ATOM     56  CB  ASP E   7     -30.121  36.393  65.972  1.00  9.03           C  
ATOM     57  CG  ASP E   7     -28.638  36.358  65.741  1.00  9.98           C  
ATOM     58  OD1 ASP E   7     -28.077  37.392  65.325  1.00 11.93           O  
ATOM     59  OD2 ASP E   7     -28.012  35.307  65.986  1.00 12.12           O1-
ATOM     60  N   ASN E   8     -32.513  38.480  66.850  1.00  9.19           N  
ATOM     61  CA  ASN E   8     -33.931  38.784  66.832  1.00  9.04           C  
ATOM     62  C   ASN E   8     -34.268  39.260  65.434  1.00  8.69           C  
ATOM     63  O   ASN E   8     -33.890  40.364  65.048  1.00  9.67           O  
ATOM     64  CB  ASN E   8     -34.217  39.889  67.852  1.00  9.85           C  
ATOM     65  CG  ASN E   8     -35.696  40.143  68.070  1.00 11.90           C  
ATOM     66  OD1 ASN E   8     -36.064  41.021  68.857  1.00 18.64           O  
ATOM     67  ND2 ASN E   8     -36.551  39.389  67.399  1.00 12.06           N  
ATOM     68  N   TRP E   9     -34.925  38.398  64.661  1.00  7.65           N  
ATOM     69  CA  TRP E   9     -35.199  38.681  63.259  1.00  7.52           C  
ATOM     70  C   TRP E   9     -36.687  38.855  63.041  1.00  7.08           C  
ATOM     71  O   TRP E   9     -37.462  37.913  63.210  1.00  6.12           O  
ATOM     72  CB  TRP E   9     -34.693  37.549  62.378  1.00  7.10           C  
ATOM     73  CG  TRP E   9     -33.230  37.291  62.477  1.00  6.62           C  
ATOM     74  CD1 TRP E   9     -32.230  38.220  62.476  1.00  6.71           C  
ATOM     75  CD2 TRP E   9     -32.596  36.014  62.570  1.00  5.99           C  
ATOM     76  NE1 TRP E   9     -31.014  37.598  62.573  1.00  6.66           N  
ATOM     77  CE2 TRP E   9     -31.205  36.242  62.611  1.00  6.02           C  
ATOM     78  CE3 TRP E   9     -33.070  34.694  62.621  1.00  6.36           C  
ATOM     79  CZ2 TRP E   9     -30.284  35.195  62.708  1.00  6.66           C  
ATOM     80  CZ3 TRP E   9     -32.167  33.669  62.707  1.00  6.28           C  
ATOM     81  CH2 TRP E   9     -30.785  33.919  62.747  1.00  6.77           C  
ATOM     82  N   VAL E  10     -37.056  40.071  62.652  1.00  6.77           N  
ATOM     83  CA  VAL E  10     -38.417  40.446  62.346  1.00  7.28           C  
ATOM     84  C   VAL E  10     -38.413  41.298  61.077  1.00  7.48           C  
ATOM     85  O   VAL E  10     -37.588  42.197  60.916  1.00  8.23           O  
ATOM     86  CB  VAL E  10     -39.020  41.279  63.490  1.00  7.33           C  
ATOM     87  CG1 VAL E  10     -40.395  41.782  63.110  1.00  8.37           C  
ATOM     88  CG2 VAL E  10     -39.088  40.466  64.762  1.00  8.03           C  
ATOM     89  N   GLY E  11     -39.323  40.994  60.155  1.00  7.67           N  
ATOM     90  CA  GLY E  11     -39.548  41.845  58.998  1.00  7.89           C  
ATOM     91  C   GLY E  11     -38.309  42.076  58.158  1.00  8.07           C  
ATOM     92  O   GLY E  11     -37.649  41.133  57.729  1.00  7.86           O  
ATOM     93  N   SER E  12     -37.980  43.343  57.923  1.00  8.81           N  
ATOM     94  CA  SER E  12     -36.882  43.683  57.031  1.00  9.06           C  
ATOM     95  C   SER E  12     -35.513  43.220  57.533  1.00  8.72           C  
ATOM     96  O   SER E  12     -34.560  43.197  56.772  1.00  8.71           O  
ATOM     97  CB  SER E  12     -36.838  45.193  56.787  1.00  9.62           C  
ATOM     98  OG  SER E  12     -36.551  45.879  57.984  1.00 12.57           O  
ATOM     99  N   ALA E  13     -35.409  42.859  58.810  1.00  8.79           N  
ATOM    100  CA  ALA E  13     -34.145  42.366  59.350  1.00  8.47           C  
ATOM    101  C   ALA E  13     -33.639  41.143  58.591  1.00  8.05           C  
ATOM    102  O   ALA E  13     -32.442  40.977  58.414  1.00  8.19           O  
ATOM    103  CB  ALA E  13     -34.295  42.045  60.816  1.00  8.94           C  
ATOM    104  N   PHE E  14     -34.554  40.301  58.123  1.00  7.50           N  
ATOM    105  CA  PHE E  14     -34.162  39.112  57.373  1.00  7.28           C  
ATOM    106  C   PHE E  14     -33.362  39.438  56.114  1.00  7.33           C  
ATOM    107  O   PHE E  14     -32.576  38.613  55.662  1.00  7.44           O  
ATOM    108  CB  PHE E  14     -35.382  38.280  56.984  1.00  6.84           C  
ATOM    109  CG  PHE E  14     -36.006  37.547  58.130  1.00  6.30           C  
ATOM    110  CD1 PHE E  14     -35.522  36.311  58.530  1.00  5.62           C  
ATOM    111  CD2 PHE E  14     -37.096  38.080  58.797  1.00  6.30           C  
ATOM    112  CE1 PHE E  14     -36.105  35.630  59.570  1.00  6.21           C  
ATOM    113  CE2 PHE E  14     -37.688  37.398  59.838  1.00  5.77           C  
ATOM    114  CZ  PHE E  14     -37.184  36.167  60.224  1.00  6.30           C  
ATOM    115  N   LEU E  15     -33.559  40.624  55.541  1.00  7.39           N  
ATOM    116  CA  LEU E  15     -32.872  40.978  54.295  1.00  7.72           C  
ATOM    117  C   LEU E  15     -31.376  41.227  54.472  1.00  7.97           C  
ATOM    118  O   LEU E  15     -30.621  41.119  53.515  1.00  7.88           O  
ATOM    119  CB  LEU E  15     -33.544  42.171  53.612  1.00  7.91           C  
ATOM    120  CG  LEU E  15     -35.027  42.007  53.290  1.00  8.75           C  
ATOM    121  CD1 LEU E  15     -35.555  43.236  52.555  1.00  9.70           C  
ATOM    122  CD2 LEU E  15     -35.294  40.741  52.483  1.00  9.20           C  
ATOM    123  N   SER E  16     -30.950  41.557  55.690  1.00  8.13           N  
ATOM    124  CA  SER E  16     -29.532  41.777  55.976  1.00  8.23           C  
ATOM    125  C   SER E  16     -28.886  40.656  56.784  1.00  8.12           C  
ATOM    126  O   SER E  16     -27.668  40.603  56.864  1.00  9.75           O  
ATOM    127  CB  SER E  16     -29.334  43.103  56.710  1.00  9.11           C  
ATOM    128  OG  SER E  16     -30.081  43.139  57.900  1.00 10.88           O  
ATOM    129  N   THR E  17     -29.687  39.774  57.375  1.00  7.42           N  
ATOM    130  CA  THR E  17     -29.159  38.697  58.217  1.00  6.94           C  
ATOM    131  C   THR E  17     -29.285  37.305  57.572  1.00  6.56           C  
ATOM    132  O   THR E  17     -28.740  36.328  58.094  1.00  6.14           O  
ATOM    133  CB  THR E  17     -29.864  38.674  59.576  1.00  6.95           C  
ATOM    134  OG1 THR E  17     -31.255  38.435  59.358  1.00  7.31           O  
ATOM    135  CG2 THR E  17     -29.674  40.002  60.309  1.00  6.76           C  
ATOM    136  N   PHE E  18     -30.023  37.213  56.465  1.00  6.11           N  
ATOM    137  CA  PHE E  18     -30.097  36.004  55.654  1.00  6.21           C  
ATOM    138  C   PHE E  18     -29.664  36.349  54.244  1.00  6.46           C  
ATOM    139  O   PHE E  18     -29.693  37.519  53.847  1.00  7.09           O  
ATOM    140  CB  PHE E  18     -31.532  35.458  55.603  1.00  5.74           C  
ATOM    141  CG  PHE E  18     -31.957  34.686  56.835  1.00  5.07           C  
ATOM    142  CD1 PHE E  18     -32.012  35.296  58.077  1.00  5.77           C  
ATOM    143  CD2 PHE E  18     -32.362  33.366  56.737  1.00  5.10           C  
ATOM    144  CE1 PHE E  18     -32.419  34.599  59.192  1.00  5.90           C  
ATOM    145  CE2 PHE E  18     -32.773  32.668  57.860  1.00  5.17           C  
ATOM    146  CZ  PHE E  18     -32.790  33.286  59.085  1.00  5.73           C  
ATOM    147  N   THR E  19     -29.283  35.324  53.484  1.00  6.31           N  
ATOM    148  CA  THR E  19     -29.139  35.455  52.038  1.00  6.52           C  
ATOM    149  C   THR E  19     -30.170  34.562  51.370  1.00  6.32           C  
ATOM    150  O   THR E  19     -30.731  33.672  51.994  1.00  6.37           O  
ATOM    151  CB  THR E  19     -27.748  35.035  51.531  1.00  6.78           C  
ATOM    152  OG1 THR E  19     -27.526  33.643  51.795  1.00  8.05           O  
ATOM    153  CG2 THR E  19     -26.666  35.870  52.189  1.00  8.29           C  
ATOM    154  N   HIS E  20     -30.439  34.832  50.099  1.00  6.21           N  
ATOM    155  CA  HIS E  20     -31.209  33.927  49.257  1.00  6.01           C  
ATOM    156  C   HIS E  20     -30.239  33.031  48.515  1.00  6.38           C  
ATOM    157  O   HIS E  20     -29.273  33.517  47.922  1.00  7.54           O  
ATOM    158  CB  HIS E  20     -32.045  34.710  48.253  1.00  5.76           C  
ATOM    159  CG  HIS E  20     -33.255  35.353  48.845  1.00  5.66           C  
ATOM    160  ND1 HIS E  20     -33.193  36.258  49.880  1.00  6.27           N  
ATOM    161  CD2 HIS E  20     -34.565  35.236  48.524  1.00  5.75           C  
ATOM    162  CE1 HIS E  20     -34.415  36.670  50.172  1.00  6.29           C  
ATOM    163  NE2 HIS E  20     -35.268  36.056  49.371  1.00  6.11           N  
ATOM    164  N   GLU E  21     -30.488  31.731  48.537  1.00  6.04           N  
ATOM    165  CA  GLU E  21     -29.652  30.771  47.830  1.00  6.42           C  
ATOM    166  C   GLU E  21     -30.228  30.537  46.444  1.00  6.52           C  
ATOM    167  O   GLU E  21     -31.270  29.898  46.304  1.00  6.48           O  
ATOM    168  CB  GLU E  21     -29.593  29.447  48.591  1.00  6.38           C  
ATOM    169  CG  GLU E  21     -29.083  29.560  50.002  1.00  6.95           C  
ATOM    170  CD  GLU E  21     -28.803  28.205  50.591  1.00  6.83           C  
ATOM    171  OE1 GLU E  21     -29.684  27.653  51.270  1.00  7.27           O  
ATOM    172  OE2 GLU E  21     -27.703  27.671  50.327  1.00  8.79           O1-
ATOM    173  N   ALA E  22     -29.556  31.056  45.418  1.00  7.06           N  
ATOM    174  CA  ALA E  22     -29.994  30.874  44.049  1.00  7.68           C  
ATOM    175  C   ALA E  22     -29.247  29.672  43.520  1.00  8.11           C  
ATOM    176  O   ALA E  22     -28.258  29.793  42.794  1.00  9.22           O  
ATOM    177  CB  ALA E  22     -29.712  32.115  43.221  1.00  7.97           C  
ATOM    178  N   ILE E  23     -29.711  28.498  43.928  1.00  7.95           N  
ATOM    179  CA  ILE E  23     -29.011  27.250  43.656  1.00  7.92           C  
ATOM    180  C   ILE E  23     -29.938  26.270  42.986  1.00  7.88           C  
ATOM    181  O   ILE E  23     -31.151  26.342  43.154  1.00  7.95           O  
ATOM    182  CB  ILE E  23     -28.471  26.605  44.957  1.00  7.95           C  
ATOM    183  CG1 ILE E  23     -29.601  26.292  45.955  1.00  7.99           C  
ATOM    184  CG2 ILE E  23     -27.427  27.510  45.589  1.00  8.94           C  
ATOM    185  CD1 ILE E  23     -29.146  25.486  47.170  1.00  8.29           C  
ATOM    186  N   ALA E  24     -29.363  25.348  42.223  1.00  7.50           N  
ATOM    187  CA  ALA E  24     -30.093  24.180  41.764  1.00  7.83           C  
ATOM    188  C   ALA E  24     -30.610  23.442  42.991  1.00  7.74           C  
ATOM    189  O   ALA E  24     -29.895  23.282  43.969  1.00  7.92           O  
ATOM    190  CB  ALA E  24     -29.183  23.271  40.949  1.00  8.15           C  
ATOM    191  N   ASP E  25     -31.858  22.991  42.947  1.00  7.53           N  
ATOM    192  CA  ASP E  25     -32.428  22.354  44.125  1.00  7.60           C  
ATOM    193  C   ASP E  25     -31.725  21.028  44.410  1.00  7.74           C  
ATOM    194  O   ASP E  25     -31.783  20.114  43.592  1.00  7.43           O  
ATOM    195  CB  ASP E  25     -33.917  22.106  43.936  1.00  7.23           C  
ATOM    196  CG  ASP E  25     -34.566  21.553  45.183  1.00  7.26           C  
ATOM    197  OD1 ASP E  25     -33.978  21.714  46.273  1.00  7.92           O  
ATOM    198  OD2 ASP E  25     -35.638  20.936  45.050  1.00  6.56           O1-
ATOM    199  N   PRO E  26     -31.075  20.900  45.580  1.00  7.49           N  
ATOM    200  CA  PRO E  26     -30.501  19.588  45.904  1.00  7.66           C  
ATOM    201  C   PRO E  26     -31.516  18.435  45.904  1.00  7.93           C  
ATOM    202  O   PRO E  26     -31.144  17.274  45.706  1.00  8.99           O  
ATOM    203  CB  PRO E  26     -29.927  19.804  47.307  1.00  8.15           C  
ATOM    204  CG  PRO E  26     -29.650  21.251  47.374  1.00  8.01           C  
ATOM    205  CD  PRO E  26     -30.779  21.895  46.627  1.00  8.16           C  
ATOM    206  N   THR E  27     -32.789  18.741  46.150  1.00  7.36           N  
ATOM    207  CA  THR E  27     -33.830  17.713  46.142  1.00  7.38           C  
ATOM    208  C   THR E  27     -34.562  17.582  44.790  1.00  7.13           C  
ATOM    209  O   THR E  27     -35.572  16.894  44.687  1.00  7.58           O  
ATOM    210  CB  THR E  27     -34.829  17.906  47.311  1.00  7.15           C  
ATOM    211  OG1 THR E  27     -35.334  19.248  47.330  1.00  7.49           O  
ATOM    212  CG2 THR E  27     -34.148  17.619  48.637  1.00  7.38           C  
ATOM    213  N   HIS E  28     -34.022  18.229  43.757  1.00  7.33           N  
ATOM    214  CA  HIS E  28     -34.442  17.998  42.368  1.00  7.07           C  
ATOM    215  C   HIS E  28     -35.898  18.351  42.097  1.00  7.06           C  
ATOM    216  O   HIS E  28     -36.561  17.729  41.268  1.00  7.13           O  
ATOM    217  CB  HIS E  28     -34.162  16.549  41.973  1.00  7.31           C  
ATOM    218  CG  HIS E  28     -32.749  16.130  42.233  1.00  7.49           C  
ATOM    219  ND1 HIS E  28     -32.394  15.273  43.253  1.00  8.64           N  
ATOM    220  CD2 HIS E  28     -31.594  16.481  41.619  1.00  8.74           C  
ATOM    221  CE1 HIS E  28     -31.083  15.103  43.245  1.00  9.72           C  
ATOM    222  NE2 HIS E  28     -30.576  15.829  42.266  1.00 10.26           N  
ATOM    223  N   GLY E  29     -36.392  19.374  42.779  1.00  6.58           N  
ATOM    224  CA  GLY E  29     -37.777  19.778  42.625  1.00  6.44           C  
ATOM    225  C   GLY E  29     -38.030  20.598  41.381  1.00  6.22           C  
ATOM    226  O   GLY E  29     -37.095  21.031  40.687  1.00  6.09           O  
ATOM    227  N   ARG E  30     -39.305  20.813  41.098  1.00  5.51           N  
ATOM    228  CA  ARG E  30     -39.723  21.629  39.966  1.00  5.42           C  
ATOM    229  C   ARG E  30     -39.745  23.088  40.410  1.00  5.53           C  
ATOM    230  O   ARG E  30     -40.798  23.723  40.493  1.00  5.36           O  
ATOM    231  CB  ARG E  30     -41.102  21.171  39.474  1.00  5.79           C  
ATOM    232  CG  ARG E  30     -41.597  21.845  38.212  1.00  5.54           C  
ATOM    233  CD  ARG E  30     -40.623  21.721  37.053  1.00  6.96           C  
ATOM    234  NE  ARG E  30     -41.144  22.404  35.879  1.00  6.18           N  
ATOM    235  CZ  ARG E  30     -40.397  22.872  34.885  1.00  5.94           C  
ATOM    236  NH1 ARG E  30     -39.080  22.761  34.917  1.00  6.78           N1+
ATOM    237  NH2 ARG E  30     -40.986  23.485  33.868  1.00  6.33           N  
ATOM    238  N   VAL E  31     -38.551  23.602  40.678  1.00  5.44           N  
ATOM    239  CA  VAL E  31     -38.376  24.878  41.339  1.00  5.32           C  
ATOM    240  C   VAL E  31     -37.253  25.663  40.697  1.00  5.75           C  
ATOM    241  O   VAL E  31     -36.276  25.082  40.199  1.00  5.70           O  
ATOM    242  CB  VAL E  31     -38.090  24.680  42.868  1.00  5.55           C  
ATOM    243  CG1 VAL E  31     -36.701  24.093  43.122  1.00  5.88           C  
ATOM    244  CG2 VAL E  31     -38.257  25.993  43.630  1.00  5.18           C  
ATOM    245  N   ASN E  32     -37.410  26.978  40.702  1.00  5.71           N  
ATOM    246  CA  ASN E  32     -36.323  27.869  40.348  1.00  5.50           C  
ATOM    247  C   ASN E  32     -36.096  28.785  41.535  1.00  5.46           C  
ATOM    248  O   ASN E  32     -36.882  29.691  41.774  1.00  5.61           O  
ATOM    249  CB  ASN E  32     -36.639  28.686  39.094  1.00  5.89           C  
ATOM    250  CG  ASN E  32     -35.478  29.550  38.671  1.00  6.89           C  
ATOM    251  OD1 ASN E  32     -34.396  29.042  38.406  1.00 10.83           O  
ATOM    252  ND2 ASN E  32     -35.684  30.857  38.640  1.00  7.91           N  
ATOM    253  N   TYR E  33     -35.036  28.521  42.289  1.00  5.26           N  
ATOM    254  CA  TYR E  33     -34.716  29.325  43.447  1.00  5.58           C  
ATOM    255  C   TYR E  33     -34.049  30.611  42.988  1.00  5.79           C  
ATOM    256  O   TYR E  33     -32.953  30.588  42.430  1.00  6.41           O  
ATOM    257  CB  TYR E  33     -33.790  28.562  44.372  1.00  5.11           C  
ATOM    258  CG  TYR E  33     -34.449  27.550  45.270  1.00  4.60           C  
ATOM    259  CD1 TYR E  33     -35.603  27.855  45.970  1.00  4.66           C  
ATOM    260  CD2 TYR E  33     -33.867  26.312  45.482  1.00  4.24           C  
ATOM    261  CE1 TYR E  33     -36.181  26.943  46.838  1.00  5.03           C  
ATOM    262  CE2 TYR E  33     -34.429  25.400  46.357  1.00  4.94           C  
ATOM    263  CZ  TYR E  33     -35.594  25.727  47.030  1.00  4.57           C  
ATOM    264  OH  TYR E  33     -36.169  24.859  47.932  1.00  4.93           O  
ATOM    265  N   VAL E  34     -34.717  31.734  43.220  1.00  5.97           N  
ATOM    266  CA  VAL E  34     -34.212  33.015  42.759  1.00  6.37           C  
ATOM    267  C   VAL E  34     -33.322  33.680  43.781  1.00  6.64           C  
ATOM    268  O   VAL E  34     -33.380  33.393  44.979  1.00  6.43           O  
ATOM    269  CB  VAL E  34     -35.362  33.973  42.365  1.00  6.65           C  
ATOM    270  CG1 VAL E  34     -36.165  33.351  41.241  1.00  7.20           C  
ATOM    271  CG2 VAL E  34     -36.269  34.308  43.542  1.00  6.93           C  
ATOM    272  N  AASP E  35     -32.493  34.589  43.288  0.50  6.61           N  
ATOM    273  CA AASP E  35     -31.640  35.405  44.132  0.50  6.88           C  
ATOM    274  C  AASP E  35     -32.461  36.438  44.904  0.50  6.63           C  
ATOM    275  O  AASP E  35     -33.645  36.645  44.637  0.50  7.02           O  
ATOM    276  CB AASP E  35     -30.586  36.118  43.287  0.50  7.12           C  
ATOM    277  CG AASP E  35     -31.202  36.992  42.213  0.50  7.28           C  
ATOM    278  OD1AASP E  35     -31.333  38.209  42.445  0.50  7.49           O  
ATOM    279  OD2AASP E  35     -31.574  36.458  41.148  0.50  8.06           O1-
ATOM    280  N  BASP E  35     -32.493  34.599  43.302  0.50  6.69           N  
ATOM    281  CA BASP E  35     -31.630  35.358  44.185  0.50  7.03           C  
ATOM    282  C  BASP E  35     -32.440  36.451  44.886  0.50  6.72           C  
ATOM    283  O  BASP E  35     -33.601  36.700  44.555  0.50  7.11           O  
ATOM    284  CB BASP E  35     -30.409  35.917  43.429  0.50  7.31           C  
ATOM    285  CG BASP E  35     -30.659  37.275  42.792  0.50  8.21           C  
ATOM    286  OD1BASP E  35     -29.671  38.025  42.650  0.50  9.67           O  
ATOM    287  OD2BASP E  35     -31.806  37.591  42.415  0.50  9.11           O1-
ATOM    288  N   GLN E  36     -31.817  37.100  45.853  1.00  6.64           N  
ATOM    289  CA  GLN E  36     -32.500  38.057  46.705  1.00  6.90           C  
ATOM    290  C   GLN E  36     -33.088  39.250  45.951  1.00  6.51           C  
ATOM    291  O   GLN E  36     -34.238  39.621  46.165  1.00  6.87           O  
ATOM    292  CB  GLN E  36     -31.551  38.541  47.793  1.00  7.19           C  
ATOM    293  CG  GLN E  36     -32.207  39.432  48.814  1.00  7.47           C  
ATOM    294  CD  GLN E  36     -31.525  39.388  50.158  1.00  8.54           C  
ATOM    295  OE1 GLN E  36     -31.139  38.315  50.640  1.00  9.87           O  
ATOM    296  NE2 GLN E  36     -31.386  40.552  50.783  1.00  9.23           N  
ATOM    297  N   ALA E  37     -32.300  39.842  45.060  1.00  6.77           N  
ATOM    298  CA  ALA E  37     -32.769  40.986  44.290  1.00  6.48           C  
ATOM    299  C   ALA E  37     -34.006  40.623  43.466  1.00  6.16           C  
ATOM    300  O   ALA E  37     -34.994  41.369  43.434  1.00  5.85           O  
ATOM    301  CB  ALA E  37     -31.656  41.484  43.392  1.00  6.40           C  
ATOM    302  N   THR E  38     -33.944  39.467  42.819  1.00  6.65           N  
ATOM    303  CA  THR E  38     -35.052  38.991  42.004  1.00  6.58           C  
ATOM    304  C   THR E  38     -36.289  38.708  42.863  1.00  6.38           C  
ATOM    305  O   THR E  38     -37.414  39.075  42.502  1.00  6.69           O  
ATOM    306  CB  THR E  38     -34.632  37.746  41.207  1.00  6.88           C  
ATOM    307  OG1 THR E  38     -33.508  38.077  40.383  1.00  7.43           O  
ATOM    308  CG2 THR E  38     -35.774  37.238  40.341  1.00  6.87           C  
ATOM    309  N   ALA E  39     -36.080  38.064  44.007  1.00  6.15           N  
ATOM    310  CA  ALA E  39     -37.174  37.767  44.934  1.00  6.34           C  
ATOM    311  C   ALA E  39     -37.904  39.036  45.364  1.00  6.17           C  
ATOM    312  O   ALA E  39     -39.140  39.085  45.387  1.00  6.54           O  
ATOM    313  CB  ALA E  39     -36.651  37.029  46.151  1.00  6.46           C  
ATOM    314  N   LEU E  40     -37.140  40.062  45.718  1.00  6.80           N  
ATOM    315  CA  LEU E  40     -37.722  41.317  46.182  1.00  7.10           C  
ATOM    316  C   LEU E  40     -38.448  42.036  45.047  1.00  7.68           C  
ATOM    317  O   LEU E  40     -39.546  42.554  45.243  1.00  8.05           O  
ATOM    318  CB  LEU E  40     -36.645  42.210  46.805  1.00  7.16           C  
ATOM    319  CG  LEU E  40     -36.089  41.673  48.131  1.00  7.58           C  
ATOM    320  CD1 LEU E  40     -34.818  42.398  48.517  1.00  7.96           C  
ATOM    321  CD2 LEU E  40     -37.102  41.783  49.270  1.00  8.23           C  
ATOM    322  N   ALA E  41     -37.846  42.056  43.862  1.00  7.63           N  
ATOM    323  CA  ALA E  41     -38.469  42.706  42.704  1.00  7.87           C  
ATOM    324  C   ALA E  41     -39.784  42.044  42.297  1.00  8.41           C  
ATOM    325  O   ALA E  41     -40.733  42.723  41.897  1.00  9.21           O  
ATOM    326  CB  ALA E  41     -37.514  42.710  41.526  1.00  8.08           C  
ATOM    327  N   LYS E  42     -39.829  40.719  42.377  1.00  8.39           N  
ATOM    328  CA  LYS E  42     -41.009  39.954  41.977  1.00  8.61           C  
ATOM    329  C   LYS E  42     -41.984  39.709  43.133  1.00  8.52           C  
ATOM    330  O   LYS E  42     -43.012  39.051  42.961  1.00  9.05           O  
ATOM    331  CB  LYS E  42     -40.563  38.638  41.342  1.00  8.69           C  
ATOM    332  CG  LYS E  42     -39.827  38.845  40.025  1.00  9.57           C  
ATOM    333  CD  LYS E  42     -39.460  37.525  39.377  1.00 10.36           C  
ATOM    334  CE  LYS E  42     -38.810  37.718  38.008  1.00 12.19           C  
ATOM    335  NZ  LYS E  42     -39.690  38.454  37.056  1.00 12.94           N1+
ATOM    336  N   ASN E  43     -41.649  40.250  44.300  1.00  8.32           N  
ATOM    337  CA  ASN E  43     -42.438  40.088  45.513  1.00  8.39           C  
ATOM    338  C   ASN E  43     -42.623  38.633  45.931  1.00  8.29           C  
ATOM    339  O   ASN E  43     -43.645  38.274  46.505  1.00  8.66           O  
ATOM    340  CB  ASN E  43     -43.795  40.793  45.378  1.00  8.83           C  
ATOM    341  CG  ASN E  43     -44.329  41.298  46.709  1.00 10.21           C  
ATOM    342  OD1 ASN E  43     -43.577  41.448  47.674  1.00 10.92           O  
ATOM    343  ND2 ASN E  43     -45.635  41.587  46.751  1.00 11.94           N  
ATOM    344  N   LEU E  44     -41.628  37.797  45.652  1.00  7.23           N  
ATOM    345  CA  LEU E  44     -41.589  36.435  46.177  1.00  7.66           C  
ATOM    346  C   LEU E  44     -41.075  36.430  47.607  1.00  7.37           C  
ATOM    347  O   LEU E  44     -41.351  35.501  48.369  1.00  7.60           O  
ATOM    348  CB  LEU E  44     -40.718  35.547  45.296  1.00  7.85           C  
ATOM    349  CG  LEU E  44     -41.201  35.451  43.844  1.00  8.79           C  
ATOM    350  CD1 LEU E  44     -40.132  34.812  42.977  1.00 10.76           C  
ATOM    351  CD2 LEU E  44     -42.505  34.687  43.737  1.00 10.46           C  
ATOM    352  N   THR E  45     -40.332  37.471  47.966  1.00  6.98           N  
ATOM    353  CA  THR E  45     -39.975  37.752  49.353  1.00  7.25           C  
ATOM    354  C   THR E  45     -40.465  39.149  49.657  1.00  7.79           C  
ATOM    355  O   THR E  45     -40.261  40.069  48.862  1.00  7.38           O  
ATOM    356  CB  THR E  45     -38.465  37.666  49.581  1.00  7.20           C  
ATOM    357  OG1 THR E  45     -38.051  36.325  49.342  1.00  6.27           O  
ATOM    358  CG2 THR E  45     -38.090  38.080  51.009  1.00  7.05           C  
ATOM    359  N   TYR E  46     -41.125  39.293  50.797  1.00  8.73           N  
ATOM    360  CA  TYR E  46     -41.647  40.571  51.247  1.00  9.44           C  
ATOM    361  C   TYR E  46     -41.311  40.651  52.719  1.00 10.00           C  
ATOM    362  O   TYR E  46     -41.687  39.771  53.487  1.00  9.15           O  
ATOM    363  CB  TYR E  46     -43.155  40.654  51.022  1.00 10.99           C  
ATOM    364  CG  TYR E  46     -43.770  41.926  51.554  1.00 10.98           C  
ATOM    365  CD1 TYR E  46     -43.747  43.102  50.812  1.00 13.46           C  
ATOM    366  CD2 TYR E  46     -44.357  41.953  52.811  1.00 13.77           C  
ATOM    367  CE1 TYR E  46     -44.312  44.274  51.307  1.00 13.90           C  
ATOM    368  CE2 TYR E  46     -44.910  43.116  53.316  1.00 14.15           C  
ATOM    369  CZ  TYR E  46     -44.886  44.270  52.562  1.00 14.36           C  
ATOM    370  OH  TYR E  46     -45.447  45.429  53.066  1.00 16.20           O  
ATOM    371  N   ALA E  47     -40.577  41.687  53.103  1.00 10.41           N  
ATOM    372  CA  ALA E  47     -40.008  41.775  54.447  1.00 11.35           C  
ATOM    373  C   ALA E  47     -40.145  43.197  54.954  1.00 12.22           C  
ATOM    374  O   ALA E  47     -39.350  44.066  54.595  1.00 13.09           O  
ATOM    375  CB  ALA E  47     -38.556  41.358  54.417  1.00 11.27           C  
ATOM    376  N   SER E  48     -41.168  43.421  55.774  1.00 12.65           N  
ATOM    377  CA  SER E  48     -41.567  44.760  56.184  1.00 12.86           C  
ATOM    378  C   SER E  48     -42.474  44.676  57.409  1.00 12.75           C  
ATOM    379  O   SER E  48     -43.231  43.712  57.573  1.00 12.97           O  
ATOM    380  CB  SER E  48     -42.311  45.443  55.037  1.00 13.50           C  
ATOM    381  OG  SER E  48     -42.623  46.787  55.343  1.00 16.11           O  
ATOM    382  N   GLY E  49     -42.398  45.687  58.272  1.00 12.54           N  
ATOM    383  CA  GLY E  49     -43.196  45.707  59.489  1.00 11.70           C  
ATOM    384  C   GLY E  49     -42.830  44.518  60.358  1.00 11.14           C  
ATOM    385  O   GLY E  49     -41.646  44.271  60.599  1.00 11.18           O  
ATOM    386  N   ASP E  50     -43.839  43.774  60.807  1.00 10.23           N  
ATOM    387  CA  ASP E  50     -43.617  42.578  61.615  1.00 10.22           C  
ATOM    388  C   ASP E  50     -43.877  41.295  60.823  1.00  9.52           C  
ATOM    389  O   ASP E  50     -44.292  40.287  61.392  1.00  9.32           O  
ATOM    390  CB  ASP E  50     -44.460  42.613  62.905  1.00 10.93           C  
ATOM    391  CG  ASP E  50     -45.964  42.596  62.651  1.00 12.29           C  
ATOM    392  OD1 ASP E  50     -46.412  42.623  61.489  1.00 14.66           O  
ATOM    393  OD2 ASP E  50     -46.713  42.534  63.653  1.00 16.77           O1-
ATOM    394  N   THR E  51     -43.607  41.336  59.519  1.00  8.96           N  
ATOM    395  CA  THR E  51     -43.946  40.231  58.636  1.00  8.35           C  
ATOM    396  C   THR E  51     -42.819  39.903  57.668  1.00  7.29           C  
ATOM    397  O   THR E  51     -42.208  40.787  57.066  1.00  7.23           O  
ATOM    398  CB  THR E  51     -45.208  40.562  57.825  1.00  8.79           C  
ATOM    399  OG1 THR E  51     -46.288  40.848  58.715  1.00 10.08           O  
ATOM    400  CG2 THR E  51     -45.612  39.400  56.939  1.00  9.24           C  
ATOM    401  N   LEU E  52     -42.574  38.604  57.513  1.00  6.48           N  
ATOM    402  CA  LEU E  52     -41.760  38.075  56.431  1.00  6.18           C  
ATOM    403  C   LEU E  52     -42.647  37.128  55.636  1.00  5.92           C  
ATOM    404  O   LEU E  52     -43.185  36.182  56.207  1.00  5.38           O  
ATOM    405  CB  LEU E  52     -40.550  37.306  56.962  1.00  5.72           C  
ATOM    406  CG  LEU E  52     -39.713  36.616  55.883  1.00  6.69           C  
ATOM    407  CD1 LEU E  52     -38.998  37.653  55.037  1.00  7.47           C  
ATOM    408  CD2 LEU E  52     -38.724  35.655  56.493  1.00  6.86           C  
ATOM    409  N   ILE E  53     -42.810  37.402  54.344  1.00  5.57           N  
ATOM    410  CA  ILE E  53     -43.499  36.491  53.436  1.00  5.74           C  
ATOM    411  C   ILE E  53     -42.468  35.897  52.490  1.00  5.60           C  
ATOM    412  O   ILE E  53     -41.671  36.629  51.897  1.00  5.62           O  
ATOM    413  CB  ILE E  53     -44.554  37.220  52.577  1.00  6.46           C  
ATOM    414  CG1 ILE E  53     -45.584  37.967  53.427  1.00  8.44           C  
ATOM    415  CG2 ILE E  53     -45.231  36.250  51.617  1.00  6.00           C  
ATOM    416  CD1 ILE E  53     -46.365  37.106  54.343  1.00  9.35           C  
ATOM    417  N   LEU E  54     -42.489  34.574  52.357  1.00  5.23           N  
ATOM    418  CA  LEU E  54     -41.687  33.863  51.368  1.00  5.56           C  
ATOM    419  C   LEU E  54     -42.692  33.053  50.584  1.00  5.74           C  
ATOM    420  O   LEU E  54     -43.396  32.237  51.165  1.00  5.48           O  
ATOM    421  CB  LEU E  54     -40.688  32.933  52.060  1.00  5.58           C  
ATOM    422  CG  LEU E  54     -39.778  33.560  53.114  1.00  5.40           C  
ATOM    423  CD1 LEU E  54     -39.051  32.477  53.895  1.00  6.77           C  
ATOM    424  CD2 LEU E  54     -38.788  34.531  52.469  1.00  6.60           C  
ATOM    425  N  AARG E  55     -42.786  33.275  49.277  0.50  5.93           N  
ATOM    426  CA AARG E  55     -43.851  32.633  48.500  0.50  6.24           C  
ATOM    427  C  AARG E  55     -43.399  32.131  47.141  0.50  6.34           C  
ATOM    428  O  AARG E  55     -42.358  32.534  46.619  0.50  6.65           O  
ATOM    429  CB AARG E  55     -45.051  33.578  48.325  0.50  6.33           C  
ATOM    430  CG AARG E  55     -44.767  34.786  47.451  0.50  6.84           C  
ATOM    431  CD AARG E  55     -46.030  35.505  47.009  0.50  7.67           C  
ATOM    432  NE AARG E  55     -46.784  36.080  48.126  0.50  7.93           N  
ATOM    433  CZ AARG E  55     -47.951  35.621  48.592  0.50  8.66           C  
ATOM    434  NH1AARG E  55     -48.545  34.548  48.078  0.50  8.84           N1+
ATOM    435  NH2AARG E  55     -48.526  36.244  49.614  0.50 10.42           N  
ATOM    436  N  BARG E  55     -42.766  33.262  49.274  0.50  5.95           N  
ATOM    437  CA BARG E  55     -43.835  32.642  48.490  0.50  6.32           C  
ATOM    438  C  BARG E  55     -43.379  32.110  47.145  0.50  6.38           C  
ATOM    439  O  BARG E  55     -42.313  32.467  46.639  0.50  6.72           O  
ATOM    440  CB BARG E  55     -44.985  33.629  48.275  0.50  6.46           C  
ATOM    441  CG BARG E  55     -44.586  34.878  47.516  0.50  7.27           C  
ATOM    442  CD BARG E  55     -45.779  35.534  46.860  0.50  7.75           C  
ATOM    443  NE BARG E  55     -46.842  35.799  47.831  0.50  8.94           N  
ATOM    444  CZ BARG E  55     -47.197  37.000  48.287  0.50  8.87           C  
ATOM    445  NH1BARG E  55     -46.595  38.105  47.871  0.50 10.48           N1+
ATOM    446  NH2BARG E  55     -48.173  37.103  49.180  0.50  8.94           N  
ATOM    447  N   ALA E  56     -44.220  31.247  46.588  1.00  6.39           N  
ATOM    448  CA  ALA E  56     -44.069  30.765  45.236  1.00  6.48           C  
ATOM    449  C   ALA E  56     -44.704  31.737  44.265  1.00  6.34           C  
ATOM    450  O   ALA E  56     -45.648  32.429  44.595  1.00  5.91           O  
ATOM    451  CB  ALA E  56     -44.755  29.444  45.109  1.00  7.39           C  
ATOM    452  N   ASP E  57     -44.185  31.753  43.048  1.00  6.03           N  
ATOM    453  CA  ASP E  57     -44.860  32.390  41.931  1.00  6.54           C  
ATOM    454  C   ASP E  57     -46.221  31.715  41.760  1.00  6.74           C  
ATOM    455  O   ASP E  57     -46.313  30.485  41.675  1.00  6.10           O  
ATOM    456  CB  ASP E  57     -43.962  32.220  40.698  1.00  6.46           C  
ATOM    457  CG  ASP E  57     -44.605  32.654  39.391  1.00  6.39           C  
ATOM    458  OD1 ASP E  57     -45.802  32.376  39.178  1.00  6.79           O  
ATOM    459  OD2 ASP E  57     -43.857  33.232  38.559  1.00  7.43           O1-
ATOM    460  N   HIS E  58     -47.280  32.519  41.738  1.00  7.35           N  
ATOM    461  CA  HIS E  58     -48.638  31.999  41.567  1.00  7.94           C  
ATOM    462  C   HIS E  58     -49.348  32.633  40.369  1.00  8.61           C  
ATOM    463  O   HIS E  58     -50.573  32.666  40.321  1.00  8.59           O  
ATOM    464  CB  HIS E  58     -49.447  32.178  42.865  1.00  8.55           C  
ATOM    465  CG  HIS E  58     -49.681  33.606  43.252  1.00  9.16           C  
ATOM    466  ND1 HIS E  58     -48.806  34.327  44.038  1.00 12.90           N  
ATOM    467  CD2 HIS E  58     -50.705  34.444  42.966  1.00 10.28           C  
ATOM    468  CE1 HIS E  58     -49.280  35.549  44.212  1.00 11.61           C  
ATOM    469  NE2 HIS E  58     -50.429  35.647  43.570  1.00 13.41           N  
ATOM    470  N   THR E  59     -48.565  33.112  39.404  1.00  8.87           N  
ATOM    471  CA  THR E  59     -49.116  33.765  38.206  1.00  9.32           C  
ATOM    472  C   THR E  59     -48.599  33.203  36.886  1.00  9.67           C  
ATOM    473  O   THR E  59     -49.306  33.257  35.884  1.00 10.50           O  
ATOM    474  CB  THR E  59     -48.842  35.273  38.229  1.00  9.94           C  
ATOM    475  OG1 THR E  59     -47.446  35.501  38.435  1.00 11.32           O  
ATOM    476  CG2 THR E  59     -49.646  35.937  39.341  1.00 10.96           C  
ATOM    477  N   THR E  60     -47.374  32.689  36.868  1.00  8.76           N  
ATOM    478  CA  THR E  60     -46.747  32.233  35.628  1.00  9.14           C  
ATOM    479  C   THR E  60     -47.127  30.796  35.310  1.00  9.16           C  
ATOM    480  O   THR E  60     -47.042  29.930  36.168  1.00  8.67           O  
ATOM    481  CB  THR E  60     -45.211  32.317  35.732  1.00  8.85           C  
ATOM    482  OG1 THR E  60     -44.827  33.620  36.185  1.00  9.28           O  
ATOM    483  CG2 THR E  60     -44.538  32.022  34.384  1.00  9.37           C  
ATOM    484  N   THR E  61     -47.529  30.554  34.066  1.00  9.59           N  
ATOM    485  CA  THR E  61     -47.681  29.201  33.543  1.00  9.86           C  
ATOM    486  C   THR E  61     -46.332  28.806  32.949  1.00 10.18           C  
ATOM    487  O   THR E  61     -45.806  29.505  32.084  1.00 11.40           O  
ATOM    488  CB  THR E  61     -48.789  29.156  32.478  1.00 10.17           C  
ATOM    489  OG1 THR E  61     -50.032  29.527  33.080  1.00 11.40           O  
ATOM    490  CG2 THR E  61     -48.921  27.765  31.877  1.00 10.72           C  
ATOM    491  N   LEU E  62     -45.755  27.703  33.420  1.00 10.25           N  
ATOM    492  CA  LEU E  62     -44.379  27.379  33.064  1.00 10.48           C  
ATOM    493  C   LEU E  62     -44.246  26.672  31.726  1.00 11.28           C  
ATOM    494  O   LEU E  62     -45.013  25.762  31.422  1.00 12.28           O  
ATOM    495  CB  LEU E  62     -43.738  26.490  34.125  1.00  9.99           C  
ATOM    496  CG  LEU E  62     -43.792  26.989  35.567  1.00  9.04           C  
ATOM    497  CD1 LEU E  62     -43.091  25.994  36.466  1.00  7.69           C  
ATOM    498  CD2 LEU E  62     -43.143  28.354  35.699  1.00  9.76           C  
ATOM    499  N   SER E  63     -43.240  27.072  30.957  1.00 12.03           N  
ATOM    500  CA  SER E  63     -42.814  26.282  29.812  1.00 12.12           C  
ATOM    501  C   SER E  63     -42.275  24.954  30.340  1.00 12.28           C  
ATOM    502  O   SER E  63     -41.376  24.958  31.175  1.00 11.49           O  
ATOM    503  CB  SER E  63     -41.714  27.002  29.038  1.00 12.70           C  
ATOM    504  OG  SER E  63     -41.168  26.140  28.062  1.00 15.01           O  
ATOM    505  N   PRO E  64     -42.807  23.816  29.848  1.00 12.25           N  
ATOM    506  CA  PRO E  64     -42.309  22.519  30.324  1.00 12.67           C  
ATOM    507  C   PRO E  64     -40.807  22.303  30.103  1.00 12.78           C  
ATOM    508  O   PRO E  64     -40.176  21.570  30.866  1.00 12.65           O  
ATOM    509  CB  PRO E  64     -43.128  21.497  29.528  1.00 12.60           C  
ATOM    510  CG  PRO E  64     -44.288  22.238  28.987  1.00 12.79           C  
ATOM    511  CD  PRO E  64     -43.894  23.671  28.865  1.00 12.41           C  
ATOM    512  N   SER E  65     -40.251  22.942  29.067  1.00 13.40           N  
ATOM    513  CA  SER E  65     -38.810  22.900  28.776  1.00 13.84           C  
ATOM    514  C   SER E  65     -38.009  24.006  29.470  1.00 13.88           C  
ATOM    515  O   SER E  65     -36.787  24.072  29.334  1.00 15.14           O  
ATOM    516  CB  SER E  65     -38.571  23.006  27.263  1.00 14.21           C  
ATOM    517  OG  SER E  65     -39.280  22.003  26.553  1.00 17.35           O  
ATOM    518  N   GLY E  66     -38.694  24.877  30.205  1.00 12.76           N  
ATOM    519  CA  GLY E  66     -38.034  25.952  30.935  1.00 12.26           C  
ATOM    520  C   GLY E  66     -37.794  25.588  32.388  1.00 11.66           C  
ATOM    521  O   GLY E  66     -38.036  24.448  32.796  1.00 11.82           O  
ATOM    522  N   PRO E  67     -37.287  26.549  33.178  1.00 11.04           N  
ATOM    523  CA  PRO E  67     -37.063  26.318  34.601  1.00 10.29           C  
ATOM    524  C   PRO E  67     -38.349  26.088  35.406  1.00  8.73           C  
ATOM    525  O   PRO E  67     -39.461  26.318  34.923  1.00  7.81           O  
ATOM    526  CB  PRO E  67     -36.373  27.610  35.067  1.00 10.72           C  
ATOM    527  CG  PRO E  67     -35.835  28.237  33.834  1.00 11.80           C  
ATOM    528  CD  PRO E  67     -36.828  27.888  32.769  1.00 11.44           C  
ATOM    529  N   GLY E  68     -38.169  25.647  36.648  1.00  7.89           N  
ATOM    530  CA  GLY E  68     -39.295  25.360  37.522  1.00  7.47           C  
ATOM    531  C   GLY E  68     -39.927  26.619  38.069  1.00  6.82           C  
ATOM    532  O   GLY E  68     -39.578  27.736  37.678  1.00  6.85           O  
ATOM    533  N   ARG E  69     -40.857  26.424  38.993  1.00  6.15           N  
ATOM    534  CA  ARG E  69     -41.648  27.524  39.516  1.00  5.92           C  
ATOM    535  C   ARG E  69     -40.785  28.365  40.444  1.00  5.82           C  
ATOM    536  O   ARG E  69     -40.092  27.820  41.298  1.00  5.42           O  
ATOM    537  CB  ARG E  69     -42.869  26.976  40.250  1.00  5.84           C  
ATOM    538  CG  ARG E  69     -43.818  28.040  40.734  1.00  5.71           C  
ATOM    539  CD  ARG E  69     -45.220  27.495  40.941  1.00  6.00           C  
ATOM    540  NE  ARG E  69     -45.872  27.154  39.676  1.00  5.89           N  
ATOM    541  CZ  ARG E  69     -46.323  28.038  38.788  1.00  6.42           C  
ATOM    542  NH1 ARG E  69     -46.236  29.344  39.006  1.00  6.51           N1+
ATOM    543  NH2 ARG E  69     -46.870  27.604  37.653  1.00  7.16           N  
ATOM    544  N   ASN E  70     -40.807  29.682  40.268  1.00  5.60           N  
ATOM    545  CA  ASN E  70     -39.987  30.546  41.094  1.00  5.57           C  
ATOM    546  C   ASN E  70     -40.385  30.407  42.551  1.00  5.42           C  
ATOM    547  O   ASN E  70     -41.574  30.387  42.902  1.00  5.12           O  
ATOM    548  CB  ASN E  70     -40.101  32.012  40.676  1.00  5.88           C  
ATOM    549  CG  ASN E  70     -39.372  32.314  39.393  1.00  5.82           C  
ATOM    550  OD1 ASN E  70     -38.542  31.529  38.933  1.00  6.51           O  
ATOM    551  ND2 ASN E  70     -39.675  33.458  38.804  1.00  7.49           N  
ATOM    552  N   SER E  71     -39.365  30.315  43.395  1.00  5.11           N  
ATOM    553  CA  SER E  71     -39.554  30.215  44.827  1.00  5.16           C  
ATOM    554  C   SER E  71     -38.279  30.687  45.497  1.00  5.08           C  
ATOM    555  O   SER E  71     -37.360  31.153  44.824  1.00  5.18           O  
ATOM    556  CB  SER E  71     -39.889  28.776  45.212  1.00  5.41           C  
ATOM    557  OG  SER E  71     -40.330  28.713  46.557  1.00  5.33           O  
ATOM    558  N   VAL E  72     -38.223  30.587  46.819  1.00  4.50           N  
ATOM    559  CA  VAL E  72     -37.070  31.075  47.549  1.00  5.03           C  
ATOM    560  C   VAL E  72     -36.595  30.075  48.593  1.00  5.06           C  
ATOM    561  O   VAL E  72     -37.372  29.268  49.117  1.00  5.06           O  
ATOM    562  CB  VAL E  72     -37.359  32.433  48.213  1.00  5.49           C  
ATOM    563  CG1 VAL E  72     -37.677  33.491  47.167  1.00  6.48           C  
ATOM    564  CG2 VAL E  72     -38.496  32.336  49.214  1.00  7.11           C  
ATOM    565  N   ARG E  73     -35.302  30.167  48.876  1.00  4.66           N  
ATOM    566  CA  ARG E  73     -34.616  29.393  49.902  1.00  4.63           C  
ATOM    567  C   ARG E  73     -33.664  30.372  50.583  1.00  4.62           C  
ATOM    568  O   ARG E  73     -32.680  30.803  49.970  1.00  5.05           O  
ATOM    569  CB  ARG E  73     -33.841  28.249  49.253  1.00  4.55           C  
ATOM    570  CG  ARG E  73     -32.949  27.472  50.201  1.00  4.37           C  
ATOM    571  CD  ARG E  73     -32.553  26.128  49.631  1.00  5.61           C  
ATOM    572  NE  ARG E  73     -31.380  25.559  50.302  1.00  5.59           N  
ATOM    573  CZ  ARG E  73     -31.081  24.266  50.336  1.00  6.36           C  
ATOM    574  NH1 ARG E  73     -31.910  23.370  49.837  1.00  6.38           N1+
ATOM    575  NH2 ARG E  73     -29.961  23.863  50.925  1.00  6.43           N  
ATOM    576  N   ILE E  74     -33.961  30.751  51.824  1.00  4.40           N  
ATOM    577  CA  ILE E  74     -33.152  31.723  52.542  1.00  4.69           C  
ATOM    578  C   ILE E  74     -32.339  31.011  53.603  1.00  4.85           C  
ATOM    579  O   ILE E  74     -32.772  29.994  54.152  1.00  4.78           O  
ATOM    580  CB  ILE E  74     -33.975  32.904  53.131  1.00  5.22           C  
ATOM    581  CG1 ILE E  74     -34.955  32.461  54.225  1.00  4.90           C  
ATOM    582  CG2 ILE E  74     -34.699  33.626  52.014  1.00  5.54           C  
ATOM    583  CD1 ILE E  74     -35.519  33.611  55.003  1.00  4.87           C  
ATOM    584  N   ARG E  75     -31.147  31.543  53.867  1.00  5.06           N  
ATOM    585  CA  ARG E  75     -30.189  30.925  54.769  1.00  5.36           C  
ATOM    586  C   ARG E  75     -29.575  31.980  55.664  1.00  4.91           C  
ATOM    587  O   ARG E  75     -29.113  33.011  55.188  1.00  4.82           O  
ATOM    588  CB  ARG E  75     -29.091  30.258  53.947  1.00  5.66           C  
ATOM    589  CG  ARG E  75     -28.070  29.498  54.781  1.00  6.30           C  
ATOM    590  CD  ARG E  75     -26.965  28.959  53.920  1.00  7.66           C  
ATOM    591  NE  ARG E  75     -26.092  30.022  53.440  1.00  9.32           N  
ATOM    592  CZ  ARG E  75     -25.076  29.839  52.604  1.00 11.25           C  
ATOM    593  NH1 ARG E  75     -24.802  28.635  52.133  1.00 11.82           N1+
ATOM    594  NH2 ARG E  75     -24.328  30.873  52.240  1.00 12.68           N  
ATOM    595  N   SER E  76     -29.532  31.715  56.961  1.00  4.91           N  
ATOM    596  CA  SER E  76     -28.926  32.664  57.881  1.00  5.39           C  
ATOM    597  C   SER E  76     -27.443  32.831  57.561  1.00  5.69           C  
ATOM    598  O   SER E  76     -26.762  31.883  57.187  1.00  6.27           O  
ATOM    599  CB  SER E  76     -29.128  32.224  59.336  1.00  4.96           C  
ATOM    600  OG  SER E  76     -28.425  31.033  59.634  1.00  4.88           O  
ATOM    601  N   ILE E  77     -26.946  34.049  57.698  1.00  6.34           N  
ATOM    602  CA  ILE E  77     -25.521  34.287  57.508  1.00  6.59           C  
ATOM    603  C   ILE E  77     -24.745  33.637  58.661  1.00  6.70           C  
ATOM    604  O   ILE E  77     -23.725  32.975  58.447  1.00  7.32           O  
ATOM    605  CB  ILE E  77     -25.227  35.795  57.378  1.00  6.83           C  
ATOM    606  CG1 ILE E  77     -25.794  36.299  56.051  1.00  7.36           C  
ATOM    607  CG2 ILE E  77     -23.719  36.079  57.479  1.00  7.15           C  
ATOM    608  CD1 ILE E  77     -25.804  37.795  55.922  1.00  8.25           C  
ATOM    609  N   LYS E  78     -25.268  33.774  59.867  1.00  6.48           N  
ATOM    610  CA  LYS E  78     -24.631  33.202  61.039  1.00  7.11           C  
ATOM    611  C   LYS E  78     -24.869  31.702  61.135  1.00  6.72           C  
ATOM    612  O   LYS E  78     -25.840  31.168  60.589  1.00  6.53           O  
ATOM    613  CB  LYS E  78     -25.131  33.905  62.301  1.00  7.36           C  
ATOM    614  CG  LYS E  78     -24.561  35.305  62.439  1.00  9.41           C  
ATOM    615  CD  LYS E  78     -25.200  36.102  63.550  1.00 10.33           C  
ATOM    616  CE  LYS E  78     -24.802  35.592  64.913  1.00 12.96           C  
ATOM    617  NZ  LYS E  78     -25.373  36.464  65.983  1.00 13.24           N1+
ATOM    618  N   THR E  79     -23.961  31.029  61.829  1.00  6.13           N  
ATOM    619  CA  THR E  79     -24.071  29.620  62.123  1.00  6.33           C  
ATOM    620  C   THR E  79     -24.126  29.433  63.637  1.00  5.98           C  
ATOM    621  O   THR E  79     -23.721  30.315  64.401  1.00  6.30           O  
ATOM    622  CB  THR E  79     -22.889  28.841  61.557  1.00  6.52           C  
ATOM    623  OG1 THR E  79     -21.684  29.337  62.144  1.00  6.60           O  
ATOM    624  CG2 THR E  79     -22.807  28.991  60.054  1.00  6.45           C  
ATOM    625  N   TYR E  80     -24.622  28.274  64.049  1.00  5.51           N  
ATOM    626  CA  TYR E  80     -24.990  28.008  65.440  1.00  5.80           C  
ATOM    627  C   TYR E  80     -24.632  26.584  65.818  1.00  5.70           C  
ATOM    628  O   TYR E  80     -24.710  25.676  64.992  1.00  5.27           O  
ATOM    629  CB  TYR E  80     -26.503  28.224  65.648  1.00  6.27           C  
ATOM    630  CG  TYR E  80     -26.928  29.613  65.257  1.00  6.55           C  
ATOM    631  CD1 TYR E  80     -26.734  30.680  66.120  1.00  7.10           C  
ATOM    632  CD2 TYR E  80     -27.433  29.874  64.000  1.00  6.86           C  
ATOM    633  CE1 TYR E  80     -27.078  31.961  65.764  1.00  7.09           C  
ATOM    634  CE2 TYR E  80     -27.778  31.160  63.625  1.00  6.18           C  
ATOM    635  CZ  TYR E  80     -27.603  32.203  64.517  1.00  6.79           C  
ATOM    636  OH  TYR E  80     -27.945  33.476  64.139  1.00  7.76           O  
ATOM    637  N   THR E  81     -24.246  26.390  67.080  1.00  6.07           N  
ATOM    638  CA  THR E  81     -23.979  25.065  67.618  1.00  6.29           C  
ATOM    639  C   THR E  81     -25.007  24.825  68.717  1.00  6.76           C  
ATOM    640  O   THR E  81     -26.145  24.484  68.416  1.00  6.70           O  
ATOM    641  CB  THR E  81     -22.509  24.902  68.088  1.00  6.58           C  
ATOM    642  OG1 THR E  81     -22.183  25.917  69.048  1.00  7.97           O  
ATOM    643  CG2 THR E  81     -21.538  25.002  66.902  1.00  7.26           C  
ATOM    644  N   THR E  82     -24.643  25.050  69.976  1.00  6.45           N  
ATOM    645  CA  THR E  82     -25.588  24.925  71.082  1.00  6.50           C  
ATOM    646  C   THR E  82     -26.433  26.198  71.130  1.00  6.31           C  
ATOM    647  O   THR E  82     -25.915  27.297  71.303  1.00  7.82           O  
ATOM    648  CB  THR E  82     -24.857  24.682  72.408  1.00  6.89           C  
ATOM    649  OG1 THR E  82     -24.262  23.383  72.367  1.00  9.32           O  
ATOM    650  CG2 THR E  82     -25.803  24.764  73.608  1.00  7.35           C  
ATOM    651  N   HIS E  83     -27.739  26.046  70.930  1.00  5.48           N  
ATOM    652  CA  HIS E  83     -28.623  27.194  70.804  1.00  5.50           C  
ATOM    653  C   HIS E  83     -30.070  26.753  70.867  1.00  5.02           C  
ATOM    654  O   HIS E  83     -30.368  25.554  70.822  1.00  5.37           O  
ATOM    655  CB  HIS E  83     -28.364  27.940  69.481  1.00  5.25           C  
ATOM    656  CG  HIS E  83     -28.860  27.226  68.265  1.00  5.36           C  
ATOM    657  ND1 HIS E  83     -28.304  26.054  67.811  1.00  5.25           N  
ATOM    658  CD2 HIS E  83     -29.846  27.539  67.393  1.00  4.30           C  
ATOM    659  CE1 HIS E  83     -28.940  25.660  66.722  1.00  4.98           C  
ATOM    660  NE2 HIS E  83     -29.874  26.549  66.441  1.00  5.22           N  
ATOM    661  N   VAL E  84     -30.948  27.744  70.984  1.00  5.04           N  
ATOM    662  CA  VAL E  84     -32.382  27.555  70.807  1.00  5.17           C  
ATOM    663  C   VAL E  84     -32.849  28.483  69.692  1.00  5.35           C  
ATOM    664  O   VAL E  84     -32.497  29.658  69.676  1.00  5.54           O  
ATOM    665  CB  VAL E  84     -33.170  27.839  72.103  1.00  5.24           C  
ATOM    666  CG1 VAL E  84     -34.671  27.607  71.894  1.00  5.82           C  
ATOM    667  CG2 VAL E  84     -32.669  26.957  73.220  1.00  5.67           C  
ATOM    668  N   ALA E  85     -33.611  27.936  68.744  1.00  5.00           N  
ATOM    669  CA  ALA E  85     -34.229  28.734  67.678  1.00  4.96           C  
ATOM    670  C   ALA E  85     -35.746  28.642  67.808  1.00  4.98           C  
ATOM    671  O   ALA E  85     -36.289  27.542  67.964  1.00  5.00           O  
ATOM    672  CB  ALA E  85     -33.775  28.232  66.320  1.00  5.11           C  
ATOM    673  N   VAL E  86     -36.415  29.797  67.779  1.00  5.11           N  
ATOM    674  CA  VAL E  86     -37.863  29.873  67.947  1.00  4.93           C  
ATOM    675  C   VAL E  86     -38.469  30.553  66.728  1.00  4.75           C  
ATOM    676  O   VAL E  86     -38.086  31.663  66.372  1.00  5.13           O  
ATOM    677  CB  VAL E  86     -38.250  30.651  69.216  1.00  5.38           C  
ATOM    678  CG1 VAL E  86     -39.764  30.614  69.396  1.00  5.66           C  
ATOM    679  CG2 VAL E  86     -37.543  30.068  70.438  1.00  5.26           C  
ATOM    680  N   PHE E  87     -39.413  29.861  66.102  1.00  4.81           N  
ATOM    681  CA  PHE E  87     -40.072  30.309  64.880  1.00  4.86           C  
ATOM    682  C   PHE E  87     -41.528  30.590  65.200  1.00  5.12           C  
ATOM    683  O   PHE E  87     -42.256  29.677  65.606  1.00  5.12           O  
ATOM    684  CB  PHE E  87     -40.023  29.208  63.813  1.00  4.86           C  
ATOM    685  CG  PHE E  87     -38.632  28.792  63.417  1.00  4.98           C  
ATOM    686  CD1 PHE E  87     -38.077  29.202  62.206  1.00  5.77           C  
ATOM    687  CD2 PHE E  87     -37.889  27.967  64.236  1.00  4.55           C  
ATOM    688  CE1 PHE E  87     -36.791  28.804  61.844  1.00  5.60           C  
ATOM    689  CE2 PHE E  87     -36.613  27.576  63.884  1.00  5.42           C  
ATOM    690  CZ  PHE E  87     -36.058  27.993  62.691  1.00  6.13           C  
ATOM    691  N   ASP E  88     -41.942  31.842  65.027  1.00  4.95           N  
ATOM    692  CA  ASP E  88     -43.331  32.256  65.233  1.00  4.95           C  
ATOM    693  C   ASP E  88     -43.928  32.356  63.831  1.00  4.68           C  
ATOM    694  O   ASP E  88     -43.645  33.299  63.106  1.00  4.70           O  
ATOM    695  CB  ASP E  88     -43.363  33.601  65.972  1.00  5.35           C  
ATOM    696  CG  ASP E  88     -44.768  34.110  66.236  1.00  6.28           C  
ATOM    697  OD1 ASP E  88     -45.744  33.509  65.772  1.00  6.72           O  
ATOM    698  OD2 ASP E  88     -44.895  35.151  66.923  1.00  8.82           O1-
ATOM    699  N   VAL E  89     -44.717  31.351  63.464  1.00  4.73           N  
ATOM    700  CA  VAL E  89     -45.144  31.140  62.083  1.00  4.75           C  
ATOM    701  C   VAL E  89     -46.651  31.262  61.960  1.00  4.79           C  
ATOM    702  O   VAL E  89     -47.384  30.481  62.553  1.00  4.82           O  
ATOM    703  CB  VAL E  89     -44.725  29.749  61.590  1.00  4.73           C  
ATOM    704  CG1 VAL E  89     -45.146  29.527  60.127  1.00  5.04           C  
ATOM    705  CG2 VAL E  89     -43.229  29.545  61.773  1.00  4.36           C  
ATOM    706  N   ARG E  90     -47.109  32.243  61.190  1.00  4.44           N  
ATOM    707  CA  ARG E  90     -48.539  32.471  61.011  1.00  5.13           C  
ATOM    708  C   ARG E  90     -49.127  31.576  59.926  1.00  5.21           C  
ATOM    709  O   ARG E  90     -50.295  31.211  59.998  1.00  4.93           O  
ATOM    710  CB  ARG E  90     -48.804  33.919  60.624  1.00  5.75           C  
ATOM    711  CG  ARG E  90     -48.191  34.952  61.558  1.00  6.01           C  
ATOM    712  CD  ARG E  90     -48.752  36.319  61.237  1.00  6.63           C  
ATOM    713  NE  ARG E  90     -48.198  37.402  62.048  1.00  7.63           N  
ATOM    714  CZ  ARG E  90     -47.281  38.278  61.647  1.00  7.40           C  
ATOM    715  NH1 ARG E  90     -46.732  38.224  60.444  1.00  8.68           N1+
ATOM    716  NH2 ARG E  90     -46.883  39.221  62.482  1.00  8.46           N  
ATOM    717  N   HIS E  91     -48.321  31.238  58.924  1.00  4.50           N  
ATOM    718  CA  HIS E  91     -48.779  30.490  57.755  1.00  4.62           C  
ATOM    719  C   HIS E  91     -47.582  29.754  57.178  1.00  4.34           C  
ATOM    720  O   HIS E  91     -46.472  30.299  57.143  1.00  4.43           O  
ATOM    721  CB  HIS E  91     -49.329  31.466  56.708  1.00  4.65           C  
ATOM    722  CG  HIS E  91     -50.178  30.833  55.640  1.00  4.83           C  
ATOM    723  ND1 HIS E  91     -49.653  30.311  54.475  1.00  4.50           N  
ATOM    724  CD2 HIS E  91     -51.524  30.691  55.540  1.00  5.02           C  
ATOM    725  CE1 HIS E  91     -50.638  29.860  53.716  1.00  4.40           C  
ATOM    726  NE2 HIS E  91     -51.782  30.080  54.340  1.00  5.84           N  
ATOM    727  N   MET E  92     -47.814  28.541  56.691  1.00  4.47           N  
ATOM    728  CA  MET E  92     -46.783  27.813  55.957  1.00  4.50           C  
ATOM    729  C   MET E  92     -47.344  27.462  54.583  1.00  4.75           C  
ATOM    730  O   MET E  92     -48.558  27.446  54.381  1.00  4.73           O  
ATOM    731  CB  MET E  92     -46.334  26.542  56.692  1.00  4.27           C  
ATOM    732  CG  MET E  92     -47.357  25.408  56.697  1.00  4.53           C  
ATOM    733  SD  MET E  92     -46.640  23.841  57.252  1.00  5.29           S  
ATOM    734  CE  MET E  92     -46.280  24.191  58.973  1.00  6.31           C  
ATOM    735  N   PRO E  93     -46.464  27.202  53.616  1.00  4.26           N  
ATOM    736  CA  PRO E  93     -46.990  26.905  52.293  1.00  4.43           C  
ATOM    737  C   PRO E  93     -47.930  25.707  52.271  1.00  4.51           C  
ATOM    738  O   PRO E  93     -47.682  24.685  52.924  1.00  4.24           O  
ATOM    739  CB  PRO E  93     -45.719  26.633  51.473  1.00  4.07           C  
ATOM    740  CG  PRO E  93     -44.671  27.436  52.166  1.00  4.17           C  
ATOM    741  CD  PRO E  93     -44.992  27.246  53.621  1.00  3.96           C  
ATOM    742  N   GLN E  94     -49.003  25.840  51.494  1.00  4.73           N  
ATOM    743  CA  GLN E  94     -49.867  24.713  51.222  1.00  5.38           C  
ATOM    744  C   GLN E  94     -50.167  24.621  49.735  1.00  5.34           C  
ATOM    745  O   GLN E  94     -49.963  25.585  48.979  1.00  6.06           O  
ATOM    746  CB  GLN E  94     -51.153  24.804  52.044  1.00  5.57           C  
ATOM    747  CG  GLN E  94     -52.087  25.932  51.659  1.00  6.45           C  
ATOM    748  CD  GLN E  94     -53.372  25.895  52.449  1.00  7.49           C  
ATOM    749  OE1 GLN E  94     -53.398  26.205  53.629  1.00  8.01           O  
ATOM    750  NE2 GLN E  94     -54.445  25.489  51.801  1.00 11.43           N  
ATOM    751  N   GLY E  95     -50.636  23.437  49.346  1.00  5.56           N  
ATOM    752  CA  GLY E  95     -50.997  23.124  47.972  1.00  5.86           C  
ATOM    753  C   GLY E  95     -50.371  21.819  47.533  1.00  6.15           C  
ATOM    754  O   GLY E  95     -49.309  21.413  48.011  1.00  5.77           O  
ATOM    755  N   CYS E  96     -51.031  21.146  46.603  1.00  6.42           N  
ATOM    756  CA  CYS E  96     -50.464  19.963  45.996  1.00  6.56           C  
ATOM    757  C   CYS E  96     -49.114  20.283  45.389  1.00  6.15           C  
ATOM    758  O   CYS E  96     -48.941  21.303  44.728  1.00  6.42           O  
ATOM    759  CB  CYS E  96     -51.408  19.401  44.932  1.00  7.16           C  
ATOM    760  SG  CYS E  96     -52.757  18.410  45.623  1.00 10.45           S  
ATOM    761  N   GLY E  97     -48.155  19.403  45.649  1.00  5.35           N  
ATOM    762  CA  GLY E  97     -46.802  19.561  45.151  1.00  5.51           C  
ATOM    763  C   GLY E  97     -45.857  20.315  46.069  1.00  5.30           C  
ATOM    764  O   GLY E  97     -44.654  20.269  45.857  1.00  5.60           O  
ATOM    765  N   THR E  98     -46.377  20.995  47.088  1.00  4.95           N  
ATOM    766  CA  THR E  98     -45.521  21.803  47.951  1.00  4.59           C  
ATOM    767  C   THR E  98     -44.679  20.948  48.889  1.00  4.28           C  
ATOM    768  O   THR E  98     -45.128  19.920  49.405  1.00  4.63           O  
ATOM    769  CB  THR E  98     -46.310  22.844  48.776  1.00  4.64           C  
ATOM    770  OG1 THR E  98     -47.275  22.199  49.616  1.00  4.80           O  
ATOM    771  CG2 THR E  98     -46.996  23.830  47.870  1.00  4.25           C  
ATOM    772  N   TRP E  99     -43.457  21.418  49.106  1.00  4.37           N  
ATOM    773  CA  TRP E  99     -42.523  20.798  50.023  1.00  4.19           C  
ATOM    774  C   TRP E  99     -41.755  21.901  50.750  1.00  3.85           C  
ATOM    775  O   TRP E  99     -40.666  22.300  50.350  1.00  4.42           O  
ATOM    776  CB  TRP E  99     -41.604  19.864  49.255  1.00  4.65           C  
ATOM    777  CG  TRP E  99     -40.587  19.120  50.067  1.00  4.65           C  
ATOM    778  CD1 TRP E  99     -40.438  19.096  51.425  1.00  5.27           C  
ATOM    779  CD2 TRP E  99     -39.593  18.253  49.538  1.00  5.10           C  
ATOM    780  NE1 TRP E  99     -39.388  18.278  51.766  1.00  5.16           N  
ATOM    781  CE2 TRP E  99     -38.854  17.743  50.621  1.00  5.41           C  
ATOM    782  CE3 TRP E  99     -39.252  17.861  48.246  1.00  5.36           C  
ATOM    783  CZ2 TRP E  99     -37.784  16.867  50.445  1.00  5.82           C  
ATOM    784  CZ3 TRP E  99     -38.196  16.992  48.072  1.00  5.81           C  
ATOM    785  CH2 TRP E  99     -37.469  16.506  49.158  1.00  5.64           C  
ATOM    786  N   PRO E 100     -42.377  22.464  51.790  1.00  3.74           N  
ATOM    787  CA  PRO E 100     -41.759  23.507  52.570  1.00  3.75           C  
ATOM    788  C   PRO E 100     -40.893  22.924  53.675  1.00  3.69           C  
ATOM    789  O   PRO E 100     -41.147  21.811  54.144  1.00  3.95           O  
ATOM    790  CB  PRO E 100     -42.963  24.223  53.181  1.00  3.31           C  
ATOM    791  CG  PRO E 100     -43.932  23.127  53.416  1.00  4.44           C  
ATOM    792  CD  PRO E 100     -43.742  22.171  52.268  1.00  3.85           C  
ATOM    793  N   ALA E 101     -39.905  23.694  54.119  1.00  3.81           N  
ATOM    794  CA  ALA E 101     -39.106  23.276  55.258  1.00  3.61           C  
ATOM    795  C   ALA E 101     -38.485  24.445  55.988  1.00  3.37           C  
ATOM    796  O   ALA E 101     -38.151  25.463  55.393  1.00  3.82           O  
ATOM    797  CB  ALA E 101     -38.033  22.308  54.820  1.00  4.35           C  
ATOM    798  N   ALA E 102     -38.373  24.293  57.306  1.00  3.27           N  
ATOM    799  CA  ALA E 102     -37.569  25.168  58.163  1.00  3.62           C  
ATOM    800  C   ALA E 102     -36.652  24.225  58.906  1.00  3.83           C  
ATOM    801  O   ALA E 102     -37.106  23.278  59.540  1.00  4.02           O  
ATOM    802  CB  ALA E 102     -38.441  25.942  59.130  1.00  4.28           C  
ATOM    803  N   TRP E 103     -35.361  24.472  58.807  1.00  3.97           N  
ATOM    804  CA  TRP E 103     -34.382  23.479  59.182  1.00  4.28           C  
ATOM    805  C   TRP E 103     -33.017  24.102  59.394  1.00  4.43           C  
ATOM    806  O   TRP E 103     -32.839  25.294  59.191  1.00  4.88           O  
ATOM    807  CB  TRP E 103     -34.339  22.375  58.120  1.00  4.48           C  
ATOM    808  CG  TRP E 103     -34.059  22.783  56.697  1.00  4.05           C  
ATOM    809  CD1 TRP E 103     -34.818  23.601  55.899  1.00  4.64           C  
ATOM    810  CD2 TRP E 103     -33.009  22.283  55.863  1.00  4.65           C  
ATOM    811  NE1 TRP E 103     -34.270  23.674  54.639  1.00  5.73           N  
ATOM    812  CE2 TRP E 103     -33.165  22.871  54.587  1.00  5.02           C  
ATOM    813  CE3 TRP E 103     -31.937  21.413  56.075  1.00  5.39           C  
ATOM    814  CZ2 TRP E 103     -32.288  22.612  53.534  1.00  5.10           C  
ATOM    815  CZ3 TRP E 103     -31.084  21.140  55.018  1.00  5.53           C  
ATOM    816  CH2 TRP E 103     -31.256  21.745  53.771  1.00  5.68           C  
ATOM    817  N   GLU E 104     -32.075  23.282  59.843  1.00  4.23           N  
ATOM    818  CA  GLU E 104     -30.689  23.697  60.002  1.00  4.51           C  
ATOM    819  C   GLU E 104     -29.789  22.651  59.412  1.00  4.78           C  
ATOM    820  O   GLU E 104     -30.067  21.458  59.505  1.00  4.83           O  
ATOM    821  CB  GLU E 104     -30.322  23.880  61.472  1.00  4.66           C  
ATOM    822  CG  GLU E 104     -31.174  24.877  62.194  1.00  4.79           C  
ATOM    823  CD  GLU E 104     -30.652  25.197  63.587  1.00  5.18           C  
ATOM    824  OE1 GLU E 104     -29.760  24.474  64.080  1.00  5.96           O  
ATOM    825  OE2 GLU E 104     -31.155  26.166  64.197  1.00  4.82           O1-
ATOM    826  N   THR E 105     -28.692  23.096  58.820  1.00  4.96           N  
ATOM    827  CA  THR E 105     -27.680  22.172  58.340  1.00  5.64           C  
ATOM    828  C   THR E 105     -26.371  22.905  58.087  1.00  6.23           C  
ATOM    829  O   THR E 105     -26.292  24.126  58.182  1.00  5.84           O  
ATOM    830  CB  THR E 105     -28.142  21.443  57.048  1.00  6.09           C  
ATOM    831  OG1 THR E 105     -27.301  20.307  56.810  1.00  6.65           O  
ATOM    832  CG2 THR E 105     -28.095  22.381  55.846  1.00  6.69           C  
ATOM    833  N   ASP E 106     -25.344  22.130  57.765  1.00  6.60           N  
ATOM    834  CA  ASP E 106     -24.101  22.658  57.241  1.00  7.03           C  
ATOM    835  C   ASP E 106     -24.011  22.078  55.831  1.00  7.01           C  
ATOM    836  O   ASP E 106     -23.667  20.908  55.646  1.00  6.86           O  
ATOM    837  CB  ASP E 106     -22.932  22.212  58.132  1.00  6.95           C  
ATOM    838  CG  ASP E 106     -21.597  22.746  57.681  1.00  8.08           C  
ATOM    839  OD1 ASP E 106     -21.464  23.128  56.511  1.00  8.41           O  
ATOM    840  OD2 ASP E 106     -20.659  22.744  58.522  1.00  9.22           O1-
ATOM    841  N   GLU E 107     -24.362  22.892  54.842  1.00  7.13           N  
ATOM    842  CA  GLU E 107     -24.387  22.437  53.454  1.00  7.74           C  
ATOM    843  C   GLU E 107     -23.003  22.028  52.983  1.00  8.08           C  
ATOM    844  O   GLU E 107     -22.863  21.102  52.182  1.00  8.83           O  
ATOM    845  CB  GLU E 107     -24.910  23.539  52.536  1.00  7.50           C  
ATOM    846  CG  GLU E 107     -26.365  23.884  52.751  1.00  7.60           C  
ATOM    847  CD  GLU E 107     -26.686  25.244  52.219  1.00  8.16           C  
ATOM    848  OE1 GLU E 107     -26.203  26.232  52.805  1.00  9.46           O  
ATOM    849  OE2 GLU E 107     -27.413  25.318  51.212  1.00  8.61           O1-
ATOM    850  N   GLY E 108     -21.990  22.737  53.463  1.00  8.36           N  
ATOM    851  CA  GLY E 108     -20.611  22.557  53.017  1.00  8.70           C  
ATOM    852  C   GLY E 108     -19.963  21.220  53.329  1.00  8.94           C  
ATOM    853  O   GLY E 108     -18.953  20.879  52.710  1.00 10.16           O  
ATOM    854  N   ASP E 109     -20.507  20.467  54.284  1.00  8.82           N  
ATOM    855  CA  ASP E 109     -19.991  19.135  54.598  1.00  8.90           C  
ATOM    856  C   ASP E 109     -21.093  18.106  54.828  1.00  8.80           C  
ATOM    857  O   ASP E 109     -20.880  17.111  55.510  1.00  9.51           O  
ATOM    858  CB  ASP E 109     -19.028  19.180  55.792  1.00  9.34           C  
ATOM    859  CG  ASP E 109     -19.668  19.693  57.063  1.00 10.19           C  
ATOM    860  OD1 ASP E 109     -20.912  19.791  57.159  1.00 10.46           O  
ATOM    861  OD2 ASP E 109     -18.892  19.992  58.004  1.00 11.62           O1-
ATOM    862  N   TRP E 110     -22.256  18.333  54.222  1.00  8.88           N  
ATOM    863  CA  TRP E 110     -23.412  17.461  54.404  1.00  8.93           C  
ATOM    864  C   TRP E 110     -23.085  16.025  53.995  1.00  9.10           C  
ATOM    865  O   TRP E 110     -22.433  15.818  52.977  1.00  9.54           O  
ATOM    866  CB  TRP E 110     -24.581  17.993  53.571  1.00  8.95           C  
ATOM    867  CG  TRP E 110     -25.887  17.343  53.891  1.00  8.52           C  
ATOM    868  CD1 TRP E 110     -26.821  17.793  54.773  1.00  9.03           C  
ATOM    869  CD2 TRP E 110     -26.399  16.115  53.355  1.00  9.04           C  
ATOM    870  NE1 TRP E 110     -27.885  16.933  54.816  1.00  8.95           N  
ATOM    871  CE2 TRP E 110     -27.652  15.892  53.956  1.00  9.06           C  
ATOM    872  CE3 TRP E 110     -25.921  15.185  52.426  1.00  8.90           C  
ATOM    873  CZ2 TRP E 110     -28.437  14.781  53.659  1.00  9.21           C  
ATOM    874  CZ3 TRP E 110     -26.701  14.079  52.133  1.00  9.55           C  
ATOM    875  CH2 TRP E 110     -27.944  13.885  52.752  1.00  9.53           C  
ATOM    876  N   PRO E 111     -23.530  15.022  54.775  1.00  8.90           N  
ATOM    877  CA  PRO E 111     -24.334  15.076  55.998  1.00  8.80           C  
ATOM    878  C   PRO E 111     -23.521  15.127  57.296  1.00  8.70           C  
ATOM    879  O   PRO E 111     -24.091  15.002  58.373  1.00  8.16           O  
ATOM    880  CB  PRO E 111     -25.088  13.750  55.933  1.00  8.97           C  
ATOM    881  CG  PRO E 111     -24.071  12.801  55.382  1.00  9.43           C  
ATOM    882  CD  PRO E 111     -23.248  13.622  54.398  1.00  9.48           C  
ATOM    883  N   ASN E 112     -22.208  15.304  57.204  1.00  8.51           N  
ATOM    884  CA  ASN E 112     -21.331  15.133  58.368  1.00  8.89           C  
ATOM    885  C   ASN E 112     -21.422  16.247  59.397  1.00  8.26           C  
ATOM    886  O   ASN E 112     -21.050  16.055  60.551  1.00  9.16           O  
ATOM    887  CB  ASN E 112     -19.884  14.952  57.914  1.00  9.79           C  
ATOM    888  CG  ASN E 112     -19.696  13.703  57.085  1.00 12.54           C  
ATOM    889  OD1 ASN E 112     -20.291  12.660  57.366  1.00 15.07           O  
ATOM    890  ND2 ASN E 112     -18.877  13.804  56.047  1.00 15.87           N  
ATOM    891  N   GLY E 113     -21.927  17.405  58.980  1.00  7.53           N  
ATOM    892  CA  GLY E 113     -22.226  18.497  59.899  1.00  7.47           C  
ATOM    893  C   GLY E 113     -23.647  18.457  60.432  1.00  6.78           C  
ATOM    894  O   GLY E 113     -24.045  19.339  61.195  1.00  7.15           O  
ATOM    895  N   GLY E 114     -24.407  17.430  60.050  1.00  6.78           N  
ATOM    896  CA  GLY E 114     -25.748  17.232  60.569  1.00  6.76           C  
ATOM    897  C   GLY E 114     -26.805  18.018  59.831  1.00  6.33           C  
ATOM    898  O   GLY E 114     -26.508  18.949  59.086  1.00  6.18           O  
ATOM    899  N   GLU E 115     -28.051  17.611  60.040  1.00  6.38           N  
ATOM    900  CA  GLU E 115     -29.214  18.314  59.548  1.00  6.23           C  
ATOM    901  C   GLU E 115     -30.322  18.060  60.553  1.00  5.34           C  
ATOM    902  O   GLU E 115     -30.522  16.916  60.965  1.00  5.98           O  
ATOM    903  CB  GLU E 115     -29.628  17.768  58.184  1.00  6.51           C  
ATOM    904  CG  GLU E 115     -31.017  18.224  57.737  1.00  6.47           C  
ATOM    905  CD  GLU E 115     -31.430  17.701  56.382  1.00  7.12           C  
ATOM    906  OE1 GLU E 115     -30.588  17.117  55.669  1.00  8.03           O  
ATOM    907  OE2 GLU E 115     -32.608  17.901  56.021  1.00  7.72           O1-
ATOM    908  N   VAL E 116     -31.022  19.116  60.956  1.00  5.56           N  
ATOM    909  CA  VAL E 116     -32.237  18.982  61.760  1.00  5.25           C  
ATOM    910  C   VAL E 116     -33.370  19.679  61.024  1.00  4.71           C  
ATOM    911  O   VAL E 116     -33.315  20.876  60.766  1.00  4.40           O  
ATOM    912  CB  VAL E 116     -32.076  19.537  63.216  1.00  6.21           C  
ATOM    913  CG1 VAL E 116     -31.501  20.921  63.237  1.00  7.66           C  
ATOM    914  CG2 VAL E 116     -33.401  19.487  63.952  1.00  6.42           C  
ATOM    915  N   ASP E 117     -34.393  18.910  60.700  1.00  4.24           N  
ATOM    916  CA  ASP E 117     -35.586  19.443  60.068  1.00  4.34           C  
ATOM    917  C   ASP E 117     -36.610  19.696  61.141  1.00  4.37           C  
ATOM    918  O   ASP E 117     -36.988  18.768  61.866  1.00  4.44           O  
ATOM    919  CB  ASP E 117     -36.107  18.436  59.049  1.00  4.69           C  
ATOM    920  CG  ASP E 117     -35.058  18.060  58.045  1.00  6.63           C  
ATOM    921  OD1 ASP E 117     -34.434  18.980  57.485  1.00  9.33           O  
ATOM    922  OD2 ASP E 117     -34.850  16.858  57.817  1.00  8.67           O1-
ATOM    923  N   ILE E 118     -37.031  20.951  61.261  1.00  4.27           N  
ATOM    924  CA  ILE E 118     -37.904  21.390  62.340  1.00  4.27           C  
ATOM    925  C   ILE E 118     -39.361  21.422  61.887  1.00  4.14           C  
ATOM    926  O   ILE E 118     -40.238  20.924  62.583  1.00  4.18           O  
ATOM    927  CB  ILE E 118     -37.449  22.775  62.846  1.00  3.87           C  
ATOM    928  CG1 ILE E 118     -36.001  22.699  63.340  1.00  4.48           C  
ATOM    929  CG2 ILE E 118     -38.365  23.300  63.942  1.00  4.02           C  
ATOM    930  CD1 ILE E 118     -35.349  24.048  63.590  1.00  4.97           C  
ATOM    931  N   ILE E 119     -39.598  22.031  60.724  1.00  4.33           N  
ATOM    932  CA  ILE E 119     -40.891  21.998  60.052  1.00  4.50           C  
ATOM    933  C   ILE E 119     -40.664  21.392  58.683  1.00  4.12           C  
ATOM    934  O   ILE E 119     -39.826  21.883  57.937  1.00  4.45           O  
ATOM    935  CB  ILE E 119     -41.480  23.412  59.855  1.00  4.52           C  
ATOM    936  CG1 ILE E 119     -41.472  24.189  61.176  1.00  4.94           C  
ATOM    937  CG2 ILE E 119     -42.899  23.330  59.254  1.00  5.35           C  
ATOM    938  CD1 ILE E 119     -41.979  25.617  61.051  1.00  5.22           C  
ATOM    939  N   GLU E 120     -41.403  20.349  58.338  1.00  4.57           N  
ATOM    940  CA  GLU E 120     -41.250  19.738  57.027  1.00  4.90           C  
ATOM    941  C   GLU E 120     -42.403  18.802  56.724  1.00  4.28           C  
ATOM    942  O   GLU E 120     -42.863  18.050  57.592  1.00  4.31           O  
ATOM    943  CB  GLU E 120     -39.943  18.948  56.943  1.00  5.00           C  
ATOM    944  CG  GLU E 120     -39.571  18.571  55.515  1.00  4.78           C  
ATOM    945  CD  GLU E 120     -38.364  17.668  55.391  1.00  6.37           C  
ATOM    946  OE1 GLU E 120     -37.926  17.056  56.387  1.00  7.94           O  
ATOM    947  OE2 GLU E 120     -37.883  17.536  54.245  1.00  6.88           O1-
ATOM    948  N   GLY E 121     -42.843  18.831  55.473  1.00  4.30           N  
ATOM    949  CA  GLY E 121     -43.799  17.862  54.977  1.00  4.65           C  
ATOM    950  C   GLY E 121     -43.971  18.049  53.491  1.00  4.45           C  
ATOM    951  O   GLY E 121     -43.267  18.862  52.874  1.00  4.73           O  
ATOM    952  N   VAL E 122     -44.912  17.297  52.931  1.00  4.75           N  
ATOM    953  CA  VAL E 122     -45.185  17.336  51.504  1.00  4.97           C  
ATOM    954  C   VAL E 122     -46.680  17.253  51.233  1.00  4.80           C  
ATOM    955  O   VAL E 122     -47.415  16.587  51.962  1.00  4.86           O  
ATOM    956  CB  VAL E 122     -44.481  16.185  50.728  1.00  5.24           C  
ATOM    957  CG1 VAL E 122     -42.968  16.278  50.876  1.00  6.16           C  
ATOM    958  CG2 VAL E 122     -44.983  14.828  51.193  1.00  6.08           C  
ATOM    959  N   ASN E 123     -47.119  17.931  50.177  1.00  4.84           N  
ATOM    960  CA  ASN E 123     -48.451  17.729  49.607  1.00  4.99           C  
ATOM    961  C   ASN E 123     -49.571  17.830  50.620  1.00  5.46           C  
ATOM    962  O   ASN E 123     -50.550  17.083  50.562  1.00  5.41           O  
ATOM    963  CB  ASN E 123     -48.505  16.380  48.897  1.00  5.49           C  
ATOM    964  CG  ASN E 123     -47.476  16.266  47.791  1.00  5.07           C  
ATOM    965  OD1 ASN E 123     -47.268  17.210  47.019  1.00  5.88           O  
ATOM    966  ND2 ASN E 123     -46.826  15.115  47.708  1.00  5.54           N  
ATOM    967  N   ASP E 124     -49.421  18.783  51.536  1.00  5.38           N  
ATOM    968  CA  ASP E 124     -50.433  19.074  52.550  1.00  5.51           C  
ATOM    969  C   ASP E 124     -50.694  17.932  53.517  1.00  5.70           C  
ATOM    970  O   ASP E 124     -51.718  17.928  54.192  1.00  7.08           O  
ATOM    971  CB  ASP E 124     -51.747  19.503  51.891  1.00  5.79           C  
ATOM    972  CG  ASP E 124     -51.602  20.768  51.090  1.00  5.75           C  
ATOM    973  OD1 ASP E 124     -50.790  21.637  51.458  1.00  5.96           O  
ATOM    974  OD2 ASP E 124     -52.313  20.925  50.074  1.00  7.61           O1-
ATOM    975  N   GLN E 125     -49.778  16.981  53.617  1.00  5.93           N  
ATOM    976  CA  GLN E 125     -50.029  15.815  54.449  1.00  6.45           C  
ATOM    977  C   GLN E 125     -49.561  16.041  55.883  1.00  6.48           C  
ATOM    978  O   GLN E 125     -48.388  15.909  56.184  1.00  7.06           O  
ATOM    979  CB  GLN E 125     -49.356  14.581  53.850  1.00  7.07           C  
ATOM    980  CG  GLN E 125     -49.869  14.203  52.467  1.00  9.56           C  
ATOM    981  CD  GLN E 125     -51.353  13.909  52.451  1.00 13.46           C  
ATOM    982  OE1 GLN E 125     -51.787  12.833  52.865  1.00 18.01           O  
ATOM    983  NE2 GLN E 125     -52.146  14.870  51.981  1.00 14.51           N  
ATOM    984  N   SER E 126     -50.495  16.387  56.761  1.00  6.23           N  
ATOM    985  CA  SER E 126     -50.215  16.439  58.193  1.00  6.38           C  
ATOM    986  C   SER E 126     -49.967  15.029  58.715  1.00  6.10           C  
ATOM    987  O   SER E 126     -50.450  14.069  58.139  1.00  6.43           O  
ATOM    988  CB  SER E 126     -51.406  17.031  58.937  1.00  6.72           C  
ATOM    989  OG  SER E 126     -51.544  18.399  58.650  1.00  8.63           O  
ATOM    990  N   PRO E 127     -49.265  14.901  59.844  1.00  5.17           N  
ATOM    991  CA  PRO E 127     -48.667  15.923  60.682  1.00  5.10           C  
ATOM    992  C   PRO E 127     -47.259  16.332  60.268  1.00  4.87           C  
ATOM    993  O   PRO E 127     -46.675  15.788  59.329  1.00  5.14           O  
ATOM    994  CB  PRO E 127     -48.619  15.236  62.054  1.00  5.44           C  
ATOM    995  CG  PRO E 127     -48.330  13.849  61.735  1.00  5.57           C  
ATOM    996  CD  PRO E 127     -49.101  13.572  60.456  1.00  5.28           C  
ATOM    997  N   ASN E 128     -46.719  17.299  60.992  1.00  4.28           N  
ATOM    998  CA  ASN E 128     -45.352  17.729  60.792  1.00  4.26           C  
ATOM    999  C   ASN E 128     -44.390  16.599  61.120  1.00  3.92           C  
ATOM   1000  O   ASN E 128     -44.651  15.782  62.013  1.00  4.26           O  
ATOM   1001  CB  ASN E 128     -45.034  18.901  61.709  1.00  4.17           C  
ATOM   1002  CG  ASN E 128     -43.690  19.497  61.423  1.00  4.64           C  
ATOM   1003  OD1 ASN E 128     -43.409  19.871  60.291  1.00  4.75           O  
ATOM   1004  ND2 ASN E 128     -42.841  19.586  62.444  1.00  3.93           N  
ATOM   1005  N   ALA E 129     -43.268  16.574  60.407  1.00  4.47           N  
ATOM   1006  CA  ALA E 129     -42.171  15.669  60.699  1.00  4.49           C  
ATOM   1007  C   ALA E 129     -40.950  16.460  61.153  1.00  4.41           C  
ATOM   1008  O   ALA E 129     -40.612  17.495  60.567  1.00  4.37           O  
ATOM   1009  CB  ALA E 129     -41.823  14.844  59.479  1.00  5.19           C  
ATOM   1010  N   MET E 130     -40.304  15.961  62.200  1.00  4.15           N  
ATOM   1011  CA  MET E 130     -39.081  16.531  62.741  1.00  4.30           C  
ATOM   1012  C   MET E 130     -38.055  15.413  62.674  1.00  4.45           C  
ATOM   1013  O   MET E 130     -38.302  14.321  63.179  1.00  4.48           O  
ATOM   1014  CB  MET E 130     -39.305  16.987  64.177  1.00  4.50           C  
ATOM   1015  CG  MET E 130     -40.284  18.147  64.260  1.00  5.30           C  
ATOM   1016  SD  MET E 130     -41.515  18.027  65.583  1.00  5.05           S  
ATOM   1017  CE  MET E 130     -42.394  16.544  65.095  1.00  6.28           C  
ATOM   1018  N   THR E 131     -36.910  15.678  62.047  1.00  4.36           N  
ATOM   1019  CA  THR E 131     -36.014  14.619  61.587  1.00  4.64           C  
ATOM   1020  C   THR E 131     -34.563  15.048  61.664  1.00  4.95           C  
ATOM   1021  O   THR E 131     -34.245  16.192  61.338  1.00  5.55           O  
ATOM   1022  CB  THR E 131     -36.321  14.287  60.112  1.00  4.73           C  
ATOM   1023  OG1 THR E 131     -37.729  14.091  59.949  1.00  5.40           O  
ATOM   1024  CG2 THR E 131     -35.598  13.044  59.646  1.00  4.85           C  
ATOM   1025  N   LEU E 132     -33.685  14.129  62.061  1.00  4.74           N  
ATOM   1026  CA  LEU E 132     -32.248  14.348  61.925  1.00  5.28           C  
ATOM   1027  C   LEU E 132     -31.711  13.521  60.778  1.00  5.24           C  
ATOM   1028  O   LEU E 132     -32.144  12.395  60.560  1.00  5.31           O  
ATOM   1029  CB  LEU E 132     -31.466  13.987  63.190  1.00  5.27           C  
ATOM   1030  CG  LEU E 132     -31.963  14.528  64.525  1.00  5.08           C  
ATOM   1031  CD1 LEU E 132     -30.983  14.149  65.620  1.00  5.48           C  
ATOM   1032  CD2 LEU E 132     -32.177  16.027  64.494  1.00  4.80           C  
ATOM   1033  N   HIS E 133     -30.760  14.105  60.058  1.00  5.60           N  
ATOM   1034  CA  HIS E 133     -29.988  13.404  59.042  1.00  6.05           C  
ATOM   1035  C   HIS E 133     -28.524  13.577  59.403  1.00  6.11           C  
ATOM   1036  O   HIS E 133     -28.056  14.700  59.556  1.00  6.46           O  
ATOM   1037  CB  HIS E 133     -30.240  13.998  57.652  1.00  6.52           C  
ATOM   1038  CG  HIS E 133     -31.677  14.009  57.233  1.00  7.58           C  
ATOM   1039  ND1 HIS E 133     -32.151  13.241  56.191  1.00 10.31           N  
ATOM   1040  CD2 HIS E 133     -32.735  14.728  57.680  1.00  8.04           C  
ATOM   1041  CE1 HIS E 133     -33.445  13.466  56.033  1.00 10.24           C  
ATOM   1042  NE2 HIS E 133     -33.822  14.370  56.916  1.00  9.18           N  
ATOM   1043  N   THR E 134     -27.811  12.458  59.546  1.00  6.19           N  
ATOM   1044  CA  THR E 134     -26.418  12.476  59.972  1.00  6.88           C  
ATOM   1045  C   THR E 134     -25.600  11.495  59.157  1.00  7.42           C  
ATOM   1046  O   THR E 134     -26.126  10.782  58.312  1.00  7.37           O  
ATOM   1047  CB  THR E 134     -26.288  12.056  61.452  1.00  7.16           C  
ATOM   1048  OG1 THR E 134     -26.640  10.675  61.591  1.00  7.16           O  
ATOM   1049  CG2 THR E 134     -27.175  12.923  62.345  1.00  6.91           C  
ATOM   1050  N   GLY E 135     -24.300  11.474  59.430  1.00  7.88           N  
ATOM   1051  CA  GLY E 135     -23.436  10.392  58.985  1.00  8.17           C  
ATOM   1052  C   GLY E 135     -23.539   9.185  59.904  1.00  8.62           C  
ATOM   1053  O   GLY E 135     -24.460   9.076  60.722  1.00  8.33           O  
ATOM   1054  N   ALA E 136     -22.567   8.283  59.779  1.00  9.05           N  
ATOM   1055  CA  ALA E 136     -22.634   6.965  60.408  1.00  9.10           C  
ATOM   1056  C   ALA E 136     -22.684   7.003  61.927  1.00  9.30           C  
ATOM   1057  O   ALA E 136     -22.184   7.937  62.543  1.00  9.58           O  
ATOM   1058  CB  ALA E 136     -21.449   6.107  59.962  1.00  9.35           C  
ATOM   1059  N   ASN E 137     -23.291   5.966  62.502  1.00  9.90           N  
ATOM   1060  CA  ASN E 137     -23.285   5.732  63.943  1.00  9.68           C  
ATOM   1061  C   ASN E 137     -24.093   6.768  64.729  1.00  9.04           C  
ATOM   1062  O   ASN E 137     -23.596   7.407  65.660  1.00  9.06           O  
ATOM   1063  CB  ASN E 137     -21.850   5.622  64.474  1.00 11.08           C  
ATOM   1064  CG  ASN E 137     -21.780   5.033  65.876  1.00 11.98           C  
ATOM   1065  OD1 ASN E 137     -22.690   4.329  66.324  1.00 16.82           O  
ATOM   1066  ND2 ASN E 137     -20.692   5.325  66.577  1.00 15.89           N  
ATOM   1067  N   CYS E 138     -25.357   6.914  64.357  1.00  8.06           N  
ATOM   1068  CA  CYS E 138     -26.258   7.794  65.069  1.00  8.08           C  
ATOM   1069  C   CYS E 138     -27.660   7.244  64.931  1.00  7.68           C  
ATOM   1070  O   CYS E 138     -28.250   7.254  63.848  1.00  7.04           O  
ATOM   1071  CB  CYS E 138     -26.177   9.200  64.503  1.00  7.61           C  
ATOM   1072  SG  CYS E 138     -27.266  10.381  65.303  1.00  7.71           S  
ATOM   1073  N   ALA E 139     -28.171   6.719  66.034  1.00  7.56           N  
ATOM   1074  CA  ALA E 139     -29.502   6.162  66.082  1.00  7.82           C  
ATOM   1075  C   ALA E 139     -30.197   6.619  67.352  1.00  7.48           C  
ATOM   1076  O   ALA E 139     -29.565   7.183  68.246  1.00  7.70           O  
ATOM   1077  CB  ALA E 139     -29.448   4.650  66.020  1.00  8.20           C  
ATOM   1078  N   MET E 140     -31.495   6.350  67.413  1.00  7.73           N  
ATOM   1079  CA  MET E 140     -32.336   6.777  68.506  1.00  8.03           C  
ATOM   1080  C   MET E 140     -32.997   5.572  69.160  1.00  8.51           C  
ATOM   1081  O   MET E 140     -33.352   4.608  68.483  1.00  8.85           O  
ATOM   1082  CB  MET E 140     -33.405   7.736  67.996  1.00  7.49           C  
ATOM   1083  CG  MET E 140     -32.834   8.976  67.370  1.00  7.68           C  
ATOM   1084  SD  MET E 140     -32.087   9.985  68.654  1.00  6.05           S  
ATOM   1085  CE  MET E 140     -30.614  10.569  67.817  1.00  7.08           C  
ATOM   1086  N   PRO E 141     -33.198   5.646  70.481  1.00  9.12           N  
ATOM   1087  CA  PRO E 141     -33.878   4.557  71.164  1.00  9.92           C  
ATOM   1088  C   PRO E 141     -35.339   4.472  70.735  1.00 10.76           C  
ATOM   1089  O   PRO E 141     -35.941   5.492  70.389  1.00 10.88           O  
ATOM   1090  CB  PRO E 141     -33.754   4.917  72.645  1.00 10.40           C  
ATOM   1091  CG  PRO E 141     -33.351   6.320  72.708  1.00 10.09           C  
ATOM   1092  CD  PRO E 141     -32.814   6.739  71.389  1.00  9.01           C  
ATOM   1093  N   ALA E 142     -35.901   3.264  70.750  1.00 11.74           N  
ATOM   1094  CA  ALA E 142     -37.278   3.034  70.297  1.00 11.87           C  
ATOM   1095  C   ALA E 142     -38.300   3.833  71.102  1.00 12.45           C  
ATOM   1096  O   ALA E 142     -39.322   4.272  70.567  1.00 13.33           O  
ATOM   1097  CB  ALA E 142     -37.614   1.551  70.362  1.00 12.60           C  
ATOM   1098  N   SER E 143     -38.001   4.008  72.383  1.00 12.31           N  
ATOM   1099  CA  SER E 143     -38.851   4.757  73.285  1.00 11.66           C  
ATOM   1100  C   SER E 143     -38.031   5.821  73.995  1.00 10.90           C  
ATOM   1101  O   SER E 143     -36.981   5.532  74.566  1.00 11.57           O  
ATOM   1102  CB  SER E 143     -39.460   3.806  74.316  1.00 12.43           C  
ATOM   1103  OG  SER E 143     -40.207   4.510  75.296  1.00 14.82           O  
ATOM   1104  N   ARG E 144     -38.509   7.058  73.949  1.00  9.75           N  
ATOM   1105  CA  ARG E 144     -37.960   8.125  74.768  1.00  8.75           C  
ATOM   1106  C   ARG E 144     -39.034   9.184  74.951  1.00  8.02           C  
ATOM   1107  O   ARG E 144     -40.010   9.227  74.208  1.00  8.29           O  
ATOM   1108  CB  ARG E 144     -36.683   8.722  74.164  1.00  7.96           C  
ATOM   1109  CG  ARG E 144     -36.875   9.499  72.859  1.00  7.07           C  
ATOM   1110  CD  ARG E 144     -36.879   8.633  71.617  1.00  7.18           C  
ATOM   1111  NE  ARG E 144     -36.694   9.489  70.448  1.00  6.47           N  
ATOM   1112  CZ  ARG E 144     -36.742   9.068  69.193  1.00  6.53           C  
ATOM   1113  NH1 ARG E 144     -36.956   7.790  68.906  1.00  7.13           N1+
ATOM   1114  NH2 ARG E 144     -36.572   9.943  68.215  1.00  6.84           N  
ATOM   1115  N   THR E 145     -38.842  10.035  75.942  1.00  7.53           N  
ATOM   1116  CA  THR E 145     -39.883  10.939  76.378  1.00  7.16           C  
ATOM   1117  C   THR E 145     -40.117  12.085  75.380  1.00  6.51           C  
ATOM   1118  O   THR E 145     -39.281  12.979  75.235  1.00  7.12           O  
ATOM   1119  CB  THR E 145     -39.565  11.468  77.779  1.00  7.97           C  
ATOM   1120  OG1 THR E 145     -39.655  10.369  78.676  1.00 10.05           O  
ATOM   1121  CG2 THR E 145     -40.553  12.519  78.225  1.00  7.44           C  
ATOM   1122  N   MET E 146     -41.288  12.047  74.753  1.00  6.23           N  
ATOM   1123  CA  MET E 146     -41.714  13.072  73.809  1.00  5.91           C  
ATOM   1124  C   MET E 146     -43.192  12.845  73.537  1.00  5.93           C  
ATOM   1125  O   MET E 146     -43.720  11.774  73.832  1.00  5.93           O  
ATOM   1126  CB  MET E 146     -40.912  12.979  72.510  1.00  6.31           C  
ATOM   1127  CG  MET E 146     -41.077  11.663  71.798  1.00  5.99           C  
ATOM   1128  SD  MET E 146     -39.817  11.525  70.525  1.00  6.81           S  
ATOM   1129  CE  MET E 146     -40.242   9.958  69.792  1.00  6.70           C  
ATOM   1130  N   THR E 147     -43.864  13.826  72.951  1.00  6.09           N  
ATOM   1131  CA  THR E 147     -45.294  13.671  72.651  1.00  6.49           C  
ATOM   1132  C   THR E 147     -45.537  13.117  71.257  1.00  7.24           C  
ATOM   1133  O   THR E 147     -46.611  12.587  70.983  1.00  7.82           O  
ATOM   1134  CB  THR E 147     -46.032  14.994  72.810  1.00  6.90           C  
ATOM   1135  OG1 THR E 147     -45.584  15.904  71.796  1.00  7.01           O  
ATOM   1136  CG2 THR E 147     -45.766  15.578  74.193  1.00  7.09           C  
ATOM   1137  N   GLY E 148     -44.542  13.232  70.380  1.00  7.23           N  
ATOM   1138  CA  GLY E 148     -44.643  12.693  69.032  1.00  7.51           C  
ATOM   1139  C   GLY E 148     -44.310  11.219  68.938  1.00  7.85           C  
ATOM   1140  O   GLY E 148     -43.928  10.576  69.924  1.00  7.48           O  
ATOM   1141  N   HIS E 149     -44.458  10.689  67.730  1.00  8.25           N  
ATOM   1142  CA  HIS E 149     -44.294   9.266  67.442  1.00  8.85           C  
ATOM   1143  C   HIS E 149     -43.100   9.047  66.518  1.00  8.54           C  
ATOM   1144  O   HIS E 149     -43.058   9.579  65.412  1.00  7.64           O  
ATOM   1145  CB  HIS E 149     -45.571   8.729  66.787  1.00  9.89           C  
ATOM   1146  CG  HIS E 149     -45.420   7.377  66.165  1.00 11.54           C  
ATOM   1147  ND1 HIS E 149     -45.471   6.208  66.895  1.00 16.55           N  
ATOM   1148  CD2 HIS E 149     -45.235   7.008  64.875  1.00 14.51           C  
ATOM   1149  CE1 HIS E 149     -45.315   5.178  66.081  1.00 16.47           C  
ATOM   1150  NE2 HIS E 149     -45.169   5.636  64.852  1.00 16.65           N  
ATOM   1151  N   ALA E 150     -42.120   8.281  66.983  1.00  8.67           N  
ATOM   1152  CA  ALA E 150     -40.930   8.000  66.200  1.00  9.55           C  
ATOM   1153  C   ALA E 150     -41.295   7.111  65.034  1.00 10.01           C  
ATOM   1154  O   ALA E 150     -42.094   6.187  65.176  1.00 10.54           O  
ATOM   1155  CB  ALA E 150     -39.887   7.312  67.053  1.00  9.56           C  
ATOM   1156  N   THR E 151     -40.711   7.400  63.880  1.00 10.45           N  
ATOM   1157  CA  THR E 151     -40.878   6.555  62.713  1.00 11.26           C  
ATOM   1158  C   THR E 151     -39.572   5.781  62.545  1.00 11.66           C  
ATOM   1159  O   THR E 151     -39.373   4.749  63.189  1.00 13.32           O  
ATOM   1160  CB  THR E 151     -41.273   7.397  61.481  1.00 11.84           C  
ATOM   1161  OG1 THR E 151     -40.341   8.472  61.312  1.00 12.53           O  
ATOM   1162  CG2 THR E 151     -42.656   7.985  61.684  1.00 12.40           C  
ATOM   1163  N   ASN E 152     -38.662   6.300  61.745  1.00 11.35           N  
ATOM   1164  CA  ASN E 152     -37.368   5.665  61.537  1.00 10.87           C  
ATOM   1165  C   ASN E 152     -36.410   6.120  62.625  1.00 10.01           C  
ATOM   1166  O   ASN E 152     -36.389   7.298  62.959  1.00  9.51           O  
ATOM   1167  CB  ASN E 152     -36.852   6.064  60.165  1.00 11.49           C  
ATOM   1168  CG  ASN E 152     -37.890   5.854  59.083  1.00 14.50           C  
ATOM   1169  OD1 ASN E 152     -38.385   6.810  58.482  1.00 18.43           O  
ATOM   1170  ND2 ASN E 152     -38.259   4.598  58.858  1.00 17.24           N  
ATOM   1171  N   ASN E 153     -35.625   5.202  63.186  1.00  9.24           N  
ATOM   1172  CA  ASN E 153     -34.753   5.537  64.312  1.00  9.17           C  
ATOM   1173  C   ASN E 153     -33.255   5.507  64.001  1.00  8.76           C  
ATOM   1174  O   ASN E 153     -32.423   5.760  64.877  1.00  8.83           O  
ATOM   1175  CB  ASN E 153     -35.093   4.640  65.505  1.00  9.00           C  
ATOM   1176  CG  ASN E 153     -36.353   5.083  66.216  1.00 10.15           C  
ATOM   1177  OD1 ASN E 153     -36.568   6.274  66.413  1.00  9.23           O  
ATOM   1178  ND2 ASN E 153     -37.193   4.128  66.608  1.00 11.42           N  
ATOM   1179  N   ASN E 154     -32.905   5.238  62.751  1.00  8.30           N  
ATOM   1180  CA  ASN E 154     -31.522   5.339  62.316  1.00  8.00           C  
ATOM   1181  C   ASN E 154     -31.350   6.662  61.575  1.00  7.54           C  
ATOM   1182  O   ASN E 154     -31.978   6.874  60.544  1.00  7.79           O  
ATOM   1183  CB  ASN E 154     -31.178   4.163  61.407  1.00  8.56           C  
ATOM   1184  CG  ASN E 154     -29.767   4.225  60.875  1.00  9.42           C  
ATOM   1185  OD1 ASN E 154     -28.931   5.008  61.333  1.00  9.50           O  
ATOM   1186  ND2 ASN E 154     -29.497   3.399  59.865  1.00 12.79           N  
ATOM   1187  N   CYS E 155     -30.516   7.553  62.104  1.00  6.69           N  
ATOM   1188  CA  CYS E 155     -30.344   8.886  61.520  1.00  6.97           C  
ATOM   1189  C   CYS E 155     -29.356   8.940  60.366  1.00  7.02           C  
ATOM   1190  O   CYS E 155     -29.318   9.929  59.652  1.00  5.96           O  
ATOM   1191  CB  CYS E 155     -29.878   9.883  62.582  1.00  6.27           C  
ATOM   1192  SG  CYS E 155     -30.739   9.819  64.158  1.00  6.10           S  
ATOM   1193  N   ASP E 156     -28.560   7.885  60.216  1.00  7.72           N  
ATOM   1194  CA  ASP E 156     -27.495   7.813  59.218  1.00  9.07           C  
ATOM   1195  C   ASP E 156     -28.097   7.722  57.831  1.00  9.95           C  
ATOM   1196  O   ASP E 156     -28.715   6.715  57.485  1.00 10.70           O  
ATOM   1197  CB  ASP E 156     -26.622   6.581  59.496  1.00  9.23           C  
ATOM   1198  CG  ASP E 156     -25.558   6.335  58.436  1.00  9.12           C  
ATOM   1199  OD1 ASP E 156     -25.270   7.237  57.629  1.00 11.22           O  
ATOM   1200  OD2 ASP E 156     -24.998   5.209  58.433  1.00 11.73           O1-
ATOM   1201  N   VAL E 157     -27.886   8.766  57.030  1.00 10.76           N  
ATOM   1202  CA  VAL E 157     -28.482   8.825  55.692  1.00 12.05           C  
ATOM   1203  C   VAL E 157     -27.941   7.753  54.758  1.00 12.85           C  
ATOM   1204  O   VAL E 157     -28.593   7.420  53.772  1.00 13.12           O  
ATOM   1205  CB  VAL E 157     -28.297  10.199  55.021  1.00 12.22           C  
ATOM   1206  CG1 VAL E 157     -29.044  11.276  55.805  1.00 12.97           C  
ATOM   1207  CG2 VAL E 157     -26.820  10.543  54.853  1.00 12.58           C  
ATOM   1208  N   ASN E 158     -26.759   7.232  55.070  1.00 13.95           N  
ATOM   1209  CA  ASN E 158     -26.099   6.238  54.227  1.00 15.27           C  
ATOM   1210  C   ASN E 158     -26.686   4.843  54.382  1.00 16.30           C  
ATOM   1211  O   ASN E 158     -26.531   4.007  53.487  1.00 17.05           O  
ATOM   1212  CB  ASN E 158     -24.604   6.186  54.545  1.00 15.49           C  
ATOM   1213  CG  ASN E 158     -23.930   7.544  54.431  1.00 16.40           C  
ATOM   1214  OD1 ASN E 158     -23.456   8.105  55.426  1.00 18.13           O  
ATOM   1215  ND2 ASN E 158     -23.885   8.078  53.219  1.00 17.39           N  
ATOM   1216  N   THR E 159     -27.330   4.573  55.515  1.00 16.95           N  
ATOM   1217  CA  THR E 159     -27.861   3.236  55.801  1.00 17.42           C  
ATOM   1218  C   THR E 159     -29.352   3.198  56.148  1.00 17.97           C  
ATOM   1219  O   THR E 159     -29.875   2.127  56.461  1.00 18.97           O  
ATOM   1220  CB  THR E 159     -27.074   2.559  56.944  1.00 17.75           C  
ATOM   1221  OG1 THR E 159     -27.159   3.359  58.133  1.00 17.45           O  
ATOM   1222  CG2 THR E 159     -25.613   2.379  56.555  1.00 18.29           C  
ATOM   1223  N   ASP E 160     -30.039   4.338  56.086  1.00 18.07           N  
ATOM   1224  CA  ASP E 160     -31.465   4.381  56.427  1.00 17.90           C  
ATOM   1225  C   ASP E 160     -32.381   4.706  55.236  1.00 18.14           C  
ATOM   1226  O   ASP E 160     -33.531   5.095  55.425  1.00 18.69           O  
ATOM   1227  CB  ASP E 160     -31.713   5.346  57.604  1.00 17.79           C  
ATOM   1228  CG  ASP E 160     -31.569   6.823  57.227  1.00 17.36           C  
ATOM   1229  OD1 ASP E 160     -31.373   7.170  56.044  1.00 18.33           O  
ATOM   1230  OD2 ASP E 160     -31.652   7.662  58.140  1.00 15.27           O1-
ATOM   1231  N   GLY E 161     -31.880   4.531  54.015  1.00 17.99           N  
ATOM   1232  CA  GLY E 161     -32.646   4.883  52.819  1.00 17.60           C  
ATOM   1233  C   GLY E 161     -32.798   6.386  52.638  1.00 17.36           C  
ATOM   1234  O   GLY E 161     -33.707   6.843  51.947  1.00 17.62           O  
ATOM   1235  N   ASN E 162     -31.904   7.155  53.257  1.00 16.70           N  
ATOM   1236  CA  ASN E 162     -31.910   8.613  53.155  1.00 16.28           C  
ATOM   1237  C   ASN E 162     -33.162   9.246  53.789  1.00 15.61           C  
ATOM   1238  O   ASN E 162     -33.598  10.326  53.382  1.00 16.13           O  
ATOM   1239  CB  ASN E 162     -31.756   9.032  51.680  1.00 16.63           C  
ATOM   1240  CG  ASN E 162     -31.158  10.415  51.521  1.00 17.29           C  
ATOM   1241  OD1 ASN E 162     -30.300  10.822  52.300  1.00 19.28           O  
ATOM   1242  ND2 ASN E 162     -31.609  11.148  50.503  1.00 19.03           N  
ATOM   1243  N   THR E 163     -33.735   8.575  54.787  1.00 14.74           N  
ATOM   1244  CA  THR E 163     -34.912   9.103  55.486  1.00 13.90           C  
ATOM   1245  C   THR E 163     -34.542   9.978  56.674  1.00 12.96           C  
ATOM   1246  O   THR E 163     -35.290  10.889  57.026  1.00 13.12           O  
ATOM   1247  CB  THR E 163     -35.817   7.988  56.036  1.00 14.22           C  
ATOM   1248  OG1 THR E 163     -35.074   7.170  56.945  1.00 14.98           O  
ATOM   1249  CG2 THR E 163     -36.381   7.133  54.915  1.00 15.21           C  
ATOM   1250  N   GLY E 164     -33.409   9.689  57.308  1.00 11.40           N  
ATOM   1251  CA  GLY E 164     -33.094  10.269  58.613  1.00 10.30           C  
ATOM   1252  C   GLY E 164     -33.893   9.578  59.703  1.00  9.52           C  
ATOM   1253  O   GLY E 164     -34.654   8.650  59.436  1.00  9.88           O  
ATOM   1254  N   CYS E 165     -33.712  10.028  60.941  1.00  7.71           N  
ATOM   1255  CA  CYS E 165     -34.471   9.507  62.065  1.00  7.32           C  
ATOM   1256  C   CYS E 165     -35.534  10.538  62.399  1.00  6.65           C  
ATOM   1257  O   CYS E 165     -35.218  11.684  62.732  1.00  6.43           O  
ATOM   1258  CB  CYS E 165     -33.561   9.229  63.257  1.00  6.95           C  
ATOM   1259  SG  CYS E 165     -32.555  10.639  63.785  1.00  5.71           S  
ATOM   1260  N   GLY E 166     -36.789  10.131  62.282  1.00  6.17           N  
ATOM   1261  CA  GLY E 166     -37.903  11.070  62.295  1.00  5.71           C  
ATOM   1262  C   GLY E 166     -38.882  10.869  63.429  1.00  5.65           C  
ATOM   1263  O   GLY E 166     -38.936   9.794  64.038  1.00  6.18           O  
ATOM   1264  N   VAL E 167     -39.643  11.929  63.696  1.00  5.12           N  
ATOM   1265  CA  VAL E 167     -40.722  11.930  64.668  1.00  5.51           C  
ATOM   1266  C   VAL E 167     -41.877  12.683  64.029  1.00  5.62           C  
ATOM   1267  O   VAL E 167     -41.682  13.763  63.457  1.00  5.62           O  
ATOM   1268  CB  VAL E 167     -40.298  12.639  65.961  1.00  5.59           C  
ATOM   1269  CG1 VAL E 167     -41.453  12.715  66.963  1.00  5.92           C  
ATOM   1270  CG2 VAL E 167     -39.129  11.903  66.602  1.00  5.62           C  
ATOM   1271  N   GLN E 168     -43.069  12.100  64.127  1.00  5.65           N  
ATOM   1272  CA  GLN E 168     -44.300  12.733  63.666  1.00  6.16           C  
ATOM   1273  C   GLN E 168     -44.965  13.447  64.825  1.00  5.95           C  
ATOM   1274  O   GLN E 168     -45.129  12.868  65.901  1.00  6.33           O  
ATOM   1275  CB  GLN E 168     -45.259  11.678  63.120  1.00  6.69           C  
ATOM   1276  CG  GLN E 168     -44.705  10.878  61.958  1.00  8.52           C  
ATOM   1277  CD  GLN E 168     -44.846  11.595  60.650  1.00 10.76           C  
ATOM   1278  OE1 GLN E 168     -43.852  11.973  60.017  1.00 14.72           O  
ATOM   1279  NE2 GLN E 168     -46.090  11.791  60.218  1.00 11.43           N  
ATOM   1280  N   ALA E 169     -45.382  14.687  64.610  1.00  5.56           N  
ATOM   1281  CA  ALA E 169     -46.096  15.441  65.632  1.00  6.01           C  
ATOM   1282  C   ALA E 169     -47.465  14.794  65.880  1.00  5.88           C  
ATOM   1283  O   ALA E 169     -48.023  14.178  64.985  1.00  6.64           O  
ATOM   1284  CB  ALA E 169     -46.261  16.877  65.200  1.00  5.98           C  
ATOM   1285  N   PRO E 170     -47.990  14.901  67.110  1.00  6.27           N  
ATOM   1286  CA  PRO E 170     -49.246  14.235  67.463  1.00  6.55           C  
ATOM   1287  C   PRO E 170     -50.541  14.885  66.997  1.00  6.84           C  
ATOM   1288  O   PRO E 170     -51.577  14.221  67.057  1.00  8.57           O  
ATOM   1289  CB  PRO E 170     -49.200  14.216  68.994  1.00  6.70           C  
ATOM   1290  CG  PRO E 170     -48.410  15.415  69.352  1.00  6.49           C  
ATOM   1291  CD  PRO E 170     -47.360  15.531  68.284  1.00  6.27           C  
ATOM   1292  N   THR E 171     -50.519  16.144  66.565  1.00  6.78           N  
ATOM   1293  CA  THR E 171     -51.752  16.811  66.130  1.00  7.09           C  
ATOM   1294  C   THR E 171     -51.696  17.241  64.671  1.00  6.81           C  
ATOM   1295  O   THR E 171     -50.636  17.579  64.139  1.00  6.82           O  
ATOM   1296  CB  THR E 171     -52.110  18.035  67.007  1.00  7.57           C  
ATOM   1297  OG1 THR E 171     -51.142  19.074  66.815  1.00  9.50           O  
ATOM   1298  CG2 THR E 171     -52.201  17.651  68.483  1.00  9.26           C  
ATOM   1299  N   ALA E 172     -52.856  17.247  64.029  1.00  6.36           N  
ATOM   1300  CA  ALA E 172     -52.955  17.639  62.629  1.00  6.04           C  
ATOM   1301  C   ALA E 172     -52.543  19.091  62.428  1.00  5.42           C  
ATOM   1302  O   ALA E 172     -51.932  19.434  61.402  1.00  5.19           O  
ATOM   1303  CB  ALA E 172     -54.376  17.423  62.115  1.00  6.59           C  
ATOM   1304  N   ASN E 173     -52.846  19.945  63.405  1.00  5.26           N  
ATOM   1305  CA  ASN E 173     -52.621  21.367  63.239  1.00  5.33           C  
ATOM   1306  C   ASN E 173     -51.158  21.753  63.393  1.00  4.73           C  
ATOM   1307  O   ASN E 173     -50.827  22.931  63.393  1.00  4.62           O  
ATOM   1308  CB  ASN E 173     -53.540  22.197  64.155  1.00  5.50           C  
ATOM   1309  CG  ASN E 173     -53.236  22.027  65.625  1.00  6.90           C  
ATOM   1310  OD1 ASN E 173     -52.223  21.431  66.012  1.00  6.49           O  
ATOM   1311  ND2 ASN E 173     -54.120  22.563  66.466  1.00  8.26           N  
ATOM   1312  N   SER E 174     -50.285  20.750  63.510  1.00  4.76           N  
ATOM   1313  CA  SER E 174     -48.848  20.949  63.397  1.00  4.61           C  
ATOM   1314  C   SER E 174     -48.391  21.252  61.970  1.00  4.39           C  
ATOM   1315  O   SER E 174     -47.258  21.694  61.767  1.00  4.37           O  
ATOM   1316  CB  SER E 174     -48.101  19.703  63.899  1.00  4.42           C  
ATOM   1317  OG  SER E 174     -48.347  18.580  63.069  1.00  4.63           O  
ATOM   1318  N   TYR E 175     -49.247  21.016  60.979  1.00  4.40           N  
ATOM   1319  CA  TYR E 175     -48.804  21.115  59.602  1.00  4.33           C  
ATOM   1320  C   TYR E 175     -49.933  21.430  58.649  1.00  4.47           C  
ATOM   1321  O   TYR E 175     -51.093  21.120  58.910  1.00  4.88           O  
ATOM   1322  CB  TYR E 175     -48.156  19.787  59.178  1.00  4.39           C  
ATOM   1323  CG  TYR E 175     -47.450  19.902  57.860  1.00  4.95           C  
ATOM   1324  CD1 TYR E 175     -46.179  20.440  57.790  1.00  5.55           C  
ATOM   1325  CD2 TYR E 175     -48.075  19.532  56.681  1.00  5.00           C  
ATOM   1326  CE1 TYR E 175     -45.532  20.592  56.585  1.00  4.63           C  
ATOM   1327  CE2 TYR E 175     -47.428  19.675  55.464  1.00  4.11           C  
ATOM   1328  CZ  TYR E 175     -46.161  20.225  55.424  1.00  4.43           C  
ATOM   1329  OH  TYR E 175     -45.478  20.400  54.240  1.00  5.21           O  
ATOM   1330  N   GLY E 176     -49.579  22.048  57.531  1.00  4.25           N  
ATOM   1331  CA  GLY E 176     -50.447  22.064  56.374  1.00  4.54           C  
ATOM   1332  C   GLY E 176     -51.662  22.953  56.484  1.00  4.91           C  
ATOM   1333  O   GLY E 176     -51.679  23.901  57.261  1.00  4.63           O  
ATOM   1334  N   PRO E 177     -52.690  22.665  55.678  1.00  5.08           N  
ATOM   1335  CA  PRO E 177     -53.959  23.377  55.760  1.00  4.95           C  
ATOM   1336  C   PRO E 177     -54.529  23.438  57.185  1.00  5.18           C  
ATOM   1337  O   PRO E 177     -55.095  24.452  57.568  1.00  5.20           O  
ATOM   1338  CB  PRO E 177     -54.860  22.579  54.807  1.00  5.22           C  
ATOM   1339  CG  PRO E 177     -53.902  21.990  53.803  1.00  5.85           C  
ATOM   1340  CD  PRO E 177     -52.689  21.651  54.605  1.00  5.32           C  
ATOM   1341  N   SER E 178     -54.348  22.388  57.975  1.00  4.76           N  
ATOM   1342  CA  SER E 178     -54.839  22.398  59.353  1.00  4.75           C  
ATOM   1343  C   SER E 178     -54.140  23.476  60.185  1.00  4.95           C  
ATOM   1344  O   SER E 178     -54.771  24.238  60.892  1.00  5.49           O  
ATOM   1345  CB  SER E 178     -54.605  21.027  59.989  1.00  4.81           C  
ATOM   1346  OG  SER E 178     -55.080  20.998  61.317  1.00  5.91           O  
ATOM   1347  N   PHE E 179     -52.821  23.516  60.086  1.00  4.47           N  
ATOM   1348  CA  PHE E 179     -51.997  24.542  60.727  1.00  4.55           C  
ATOM   1349  C   PHE E 179     -52.424  25.933  60.282  1.00  4.67           C  
ATOM   1350  O   PHE E 179     -52.627  26.820  61.102  1.00  4.66           O  
ATOM   1351  CB  PHE E 179     -50.545  24.243  60.341  1.00  4.47           C  
ATOM   1352  CG  PHE E 179     -49.515  25.265  60.764  1.00  4.28           C  
ATOM   1353  CD1 PHE E 179     -48.777  25.089  61.923  1.00  4.56           C  
ATOM   1354  CD2 PHE E 179     -49.187  26.322  59.941  1.00  3.75           C  
ATOM   1355  CE1 PHE E 179     -47.772  25.983  62.269  1.00  4.23           C  
ATOM   1356  CE2 PHE E 179     -48.182  27.228  60.286  1.00  4.16           C  
ATOM   1357  CZ  PHE E 179     -47.480  27.058  61.448  1.00  3.98           C  
ATOM   1358  N   ASN E 180     -52.589  26.116  58.978  1.00  4.93           N  
ATOM   1359  CA  ASN E 180     -52.947  27.420  58.448  1.00  5.09           C  
ATOM   1360  C   ASN E 180     -54.334  27.896  58.896  1.00  5.11           C  
ATOM   1361  O   ASN E 180     -54.522  29.064  59.251  1.00  5.61           O  
ATOM   1362  CB  ASN E 180     -52.823  27.437  56.918  1.00  4.40           C  
ATOM   1363  CG  ASN E 180     -51.386  27.365  56.456  1.00  4.67           C  
ATOM   1364  OD1 ASN E 180     -50.469  27.704  57.198  1.00  4.47           O  
ATOM   1365  ND2 ASN E 180     -51.179  26.906  55.231  1.00  4.67           N  
ATOM   1366  N   ALA E 181     -55.292  26.972  58.916  1.00  5.57           N  
ATOM   1367  CA  ALA E 181     -56.658  27.262  59.387  1.00  5.91           C  
ATOM   1368  C   ALA E 181     -56.638  27.752  60.827  1.00  5.94           C  
ATOM   1369  O   ALA E 181     -57.464  28.581  61.228  1.00  6.55           O  
ATOM   1370  CB  ALA E 181     -57.530  26.018  59.277  1.00  6.50           C  
ATOM   1371  N   ASN E 182     -55.693  27.235  61.604  1.00  5.74           N  
ATOM   1372  CA  ASN E 182     -55.573  27.554  63.019  1.00  6.20           C  
ATOM   1373  C   ASN E 182     -54.707  28.780  63.308  1.00  6.26           C  
ATOM   1374  O   ASN E 182     -54.470  29.112  64.475  1.00  6.84           O  
ATOM   1375  CB  ASN E 182     -54.979  26.353  63.753  1.00  6.50           C  
ATOM   1376  CG  ASN E 182     -55.317  26.332  65.232  1.00  7.66           C  
ATOM   1377  OD1 ASN E 182     -56.464  26.570  65.626  1.00  8.89           O  
ATOM   1378  ND2 ASN E 182     -54.332  25.997  66.058  1.00  6.92           N  
ATOM   1379  N   GLY E 183     -54.197  29.440  62.277  1.00  6.24           N  
ATOM   1380  CA  GLY E 183     -53.350  30.604  62.489  1.00  5.68           C  
ATOM   1381  C   GLY E 183     -51.905  30.258  62.810  1.00  5.32           C  
ATOM   1382  O   GLY E 183     -51.146  31.110  63.297  1.00  5.23           O  
ATOM   1383  N   GLY E 184     -51.511  29.018  62.532  1.00  5.08           N  
ATOM   1384  CA  GLY E 184     -50.124  28.605  62.673  1.00  5.15           C  
ATOM   1385  C   GLY E 184     -49.767  28.291  64.104  1.00  5.27           C  
ATOM   1386  O   GLY E 184     -50.512  27.607  64.802  1.00  5.35           O  
ATOM   1387  N   GLY E 185     -48.617  28.784  64.547  1.00  4.90           N  
ATOM   1388  CA  GLY E 185     -48.147  28.488  65.889  1.00  4.94           C  
ATOM   1389  C   GLY E 185     -46.650  28.677  65.979  1.00  4.88           C  
ATOM   1390  O   GLY E 185     -46.048  29.347  65.141  1.00  4.82           O  
ATOM   1391  N   TRP E 186     -46.058  28.087  67.007  1.00  4.58           N  
ATOM   1392  CA  TRP E 186     -44.661  28.288  67.323  1.00  4.75           C  
ATOM   1393  C   TRP E 186     -43.928  26.955  67.282  1.00  4.73           C  
ATOM   1394  O   TRP E 186     -44.398  25.955  67.835  1.00  5.13           O  
ATOM   1395  CB  TRP E 186     -44.503  28.878  68.721  1.00  5.44           C  
ATOM   1396  CG  TRP E 186     -45.068  30.247  68.947  1.00  6.07           C  
ATOM   1397  CD1 TRP E 186     -44.408  31.430  68.824  1.00  6.54           C  
ATOM   1398  CD2 TRP E 186     -46.387  30.566  69.406  1.00  6.06           C  
ATOM   1399  NE1 TRP E 186     -45.242  32.474  69.161  1.00  6.80           N  
ATOM   1400  CE2 TRP E 186     -46.462  31.968  69.520  1.00  6.86           C  
ATOM   1401  CE3 TRP E 186     -47.514  29.803  69.713  1.00  5.74           C  
ATOM   1402  CZ2 TRP E 186     -47.628  32.621  69.942  1.00  6.54           C  
ATOM   1403  CZ3 TRP E 186     -48.667  30.459  70.140  1.00  6.69           C  
ATOM   1404  CH2 TRP E 186     -48.712  31.845  70.237  1.00  7.13           C  
ATOM   1405  N   TYR E 187     -42.763  26.961  66.638  1.00  4.20           N  
ATOM   1406  CA  TYR E 187     -41.829  25.850  66.686  1.00  4.48           C  
ATOM   1407  C   TYR E 187     -40.566  26.318  67.385  1.00  4.47           C  
ATOM   1408  O   TYR E 187     -40.018  27.372  67.064  1.00  4.98           O  
ATOM   1409  CB  TYR E 187     -41.490  25.326  65.283  1.00  4.58           C  
ATOM   1410  CG  TYR E 187     -42.485  24.316  64.779  1.00  4.62           C  
ATOM   1411  CD1 TYR E 187     -43.554  24.702  63.992  1.00  4.29           C  
ATOM   1412  CD2 TYR E 187     -42.362  22.977  65.106  1.00  5.12           C  
ATOM   1413  CE1 TYR E 187     -44.486  23.764  63.538  1.00  4.43           C  
ATOM   1414  CE2 TYR E 187     -43.273  22.043  64.664  1.00  5.20           C  
ATOM   1415  CZ  TYR E 187     -44.329  22.435  63.879  1.00  5.50           C  
ATOM   1416  OH  TYR E 187     -45.215  21.464  63.474  1.00  5.55           O  
ATOM   1417  N   ALA E 188     -40.101  25.532  68.344  1.00  4.29           N  
ATOM   1418  CA  ALA E 188     -38.854  25.810  69.034  1.00  4.58           C  
ATOM   1419  C   ALA E 188     -37.974  24.572  69.002  1.00  4.89           C  
ATOM   1420  O   ALA E 188     -38.440  23.451  69.187  1.00  5.42           O  
ATOM   1421  CB  ALA E 188     -39.130  26.227  70.461  1.00  5.15           C  
ATOM   1422  N   MET E 189     -36.685  24.785  68.776  1.00  4.81           N  
ATOM   1423  CA  MET E 189     -35.725  23.697  68.714  1.00  4.95           C  
ATOM   1424  C   MET E 189     -34.573  24.066  69.631  1.00  5.07           C  
ATOM   1425  O   MET E 189     -34.002  25.142  69.487  1.00  5.29           O  
ATOM   1426  CB  MET E 189     -35.251  23.511  67.271  1.00  4.90           C  
ATOM   1427  CG  MET E 189     -34.359  22.304  67.024  1.00  4.84           C  
ATOM   1428  SD  MET E 189     -32.658  22.468  67.599  1.00  5.92           S  
ATOM   1429  CE  MET E 189     -32.060  23.803  66.569  1.00  8.43           C  
ATOM   1430  N   GLU E 190     -34.277  23.193  70.600  1.00  4.33           N  
ATOM   1431  CA  GLU E 190     -33.096  23.324  71.451  1.00  5.11           C  
ATOM   1432  C   GLU E 190     -32.081  22.271  71.038  1.00  4.98           C  
ATOM   1433  O   GLU E 190     -32.396  21.085  70.969  1.00  5.25           O  
ATOM   1434  CB  GLU E 190     -33.458  23.111  72.923  1.00  4.79           C  
ATOM   1435  CG  GLU E 190     -32.255  23.191  73.877  1.00  5.44           C  
ATOM   1436  CD  GLU E 190     -32.607  22.959  75.331  1.00  6.99           C  
ATOM   1437  OE1 GLU E 190     -33.709  22.461  75.605  1.00  8.20           O  
ATOM   1438  OE2 GLU E 190     -31.744  23.264  76.186  1.00  9.49           O1-
ATOM   1439  N   ARG E 191     -30.865  22.725  70.751  1.00  5.35           N  
ATOM   1440  CA  ARG E 191     -29.759  21.831  70.439  1.00  5.97           C  
ATOM   1441  C   ARG E 191     -28.641  22.021  71.455  1.00  6.51           C  
ATOM   1442  O   ARG E 191     -28.180  23.141  71.685  1.00  6.51           O  
ATOM   1443  CB  ARG E 191     -29.202  22.098  69.044  1.00  6.12           C  
ATOM   1444  CG  ARG E 191     -27.937  21.297  68.767  1.00  5.90           C  
ATOM   1445  CD  ARG E 191     -27.449  21.489  67.355  1.00  6.58           C  
ATOM   1446  NE  ARG E 191     -26.002  21.309  67.328  1.00  6.30           N  
ATOM   1447  CZ  ARG E 191     -25.182  21.820  66.419  1.00  7.31           C  
ATOM   1448  NH1 ARG E 191     -25.645  22.505  65.386  1.00  7.58           N1+
ATOM   1449  NH2 ARG E 191     -23.880  21.621  66.559  1.00  7.04           N  
ATOM   1450  N   THR E 192     -28.209  20.914  72.048  1.00  6.91           N  
ATOM   1451  CA  THR E 192     -27.024  20.907  72.903  1.00  8.01           C  
ATOM   1452  C   THR E 192     -26.124  19.764  72.462  1.00  8.74           C  
ATOM   1453  O   THR E 192     -26.437  19.053  71.510  1.00  8.83           O  
ATOM   1454  CB  THR E 192     -27.392  20.725  74.380  1.00  8.13           C  
ATOM   1455  OG1 THR E 192     -27.789  19.372  74.612  1.00  9.04           O  
ATOM   1456  CG2 THR E 192     -28.520  21.670  74.788  1.00  7.78           C  
ATOM   1457  N   ASN E 193     -25.017  19.567  73.175  1.00 10.09           N  
ATOM   1458  CA  ASN E 193     -24.134  18.437  72.905  1.00 10.09           C  
ATOM   1459  C   ASN E 193     -24.805  17.103  73.148  1.00  9.77           C  
ATOM   1460  O   ASN E 193     -24.406  16.092  72.565  1.00  9.95           O  
ATOM   1461  CB  ASN E 193     -22.892  18.495  73.789  1.00 10.89           C  
ATOM   1462  CG  ASN E 193     -21.926  17.366  73.496  1.00 12.07           C  
ATOM   1463  OD1 ASN E 193     -21.723  16.452  74.309  1.00 16.45           O  
ATOM   1464  ND2 ASN E 193     -21.347  17.404  72.314  1.00 13.29           N  
ATOM   1465  N   SER E 194     -25.815  17.117  74.016  1.00  8.87           N  
ATOM   1466  CA  SER E 194     -26.455  15.907  74.511  1.00  9.10           C  
ATOM   1467  C   SER E 194     -27.784  15.539  73.861  1.00  7.98           C  
ATOM   1468  O   SER E 194     -28.223  14.406  73.992  1.00  8.40           O  
ATOM   1469  CB  SER E 194     -26.698  16.026  76.015  1.00  9.17           C  
ATOM   1470  OG  SER E 194     -25.483  16.206  76.719  1.00 12.58           O  
ATOM   1471  N   PHE E 195     -28.439  16.488  73.190  1.00  7.25           N  
ATOM   1472  CA  PHE E 195     -29.733  16.199  72.581  1.00  6.90           C  
ATOM   1473  C   PHE E 195     -30.142  17.283  71.615  1.00  5.86           C  
ATOM   1474  O   PHE E 195     -29.574  18.375  71.593  1.00  5.61           O  
ATOM   1475  CB  PHE E 195     -30.834  16.017  73.648  1.00  7.10           C  
ATOM   1476  CG  PHE E 195     -31.080  17.228  74.507  1.00  7.24           C  
ATOM   1477  CD1 PHE E 195     -31.756  18.331  74.006  1.00  7.64           C  
ATOM   1478  CD2 PHE E 195     -30.691  17.242  75.841  1.00  8.90           C  
ATOM   1479  CE1 PHE E 195     -31.994  19.437  74.795  1.00  8.44           C  
ATOM   1480  CE2 PHE E 195     -30.940  18.345  76.635  1.00  9.69           C  
ATOM   1481  CZ  PHE E 195     -31.591  19.437  76.114  1.00  8.86           C  
ATOM   1482  N   ILE E 196     -31.142  16.945  70.811  1.00  4.92           N  
ATOM   1483  CA  ILE E 196     -31.954  17.927  70.102  1.00  4.98           C  
ATOM   1484  C   ILE E 196     -33.411  17.690  70.495  1.00  4.65           C  
ATOM   1485  O   ILE E 196     -33.864  16.543  70.575  1.00  4.93           O  
ATOM   1486  CB  ILE E 196     -31.745  17.832  68.581  1.00  4.76           C  
ATOM   1487  CG1 ILE E 196     -30.328  18.301  68.242  1.00  6.06           C  
ATOM   1488  CG2 ILE E 196     -32.778  18.653  67.819  1.00  4.96           C  
ATOM   1489  CD1 ILE E 196     -29.883  17.965  66.835  1.00  6.77           C  
ATOM   1490  N   LYS E 197     -34.114  18.782  70.789  1.00  4.56           N  
ATOM   1491  CA  LYS E 197     -35.544  18.747  71.091  1.00  5.01           C  
ATOM   1492  C   LYS E 197     -36.263  19.736  70.203  1.00  4.89           C  
ATOM   1493  O   LYS E 197     -35.742  20.812  69.915  1.00  5.02           O  
ATOM   1494  CB  LYS E 197     -35.808  19.118  72.551  1.00  5.37           C  
ATOM   1495  CG  LYS E 197     -35.336  18.075  73.540  1.00  5.47           C  
ATOM   1496  CD  LYS E 197     -35.436  18.573  74.972  1.00  6.25           C  
ATOM   1497  CE  LYS E 197     -34.837  17.577  75.931  1.00  6.75           C  
ATOM   1498  NZ  LYS E 197     -34.933  18.025  77.345  1.00  7.56           N1+
ATOM   1499  N   VAL E 198     -37.468  19.371  69.778  1.00  4.51           N  
ATOM   1500  CA  VAL E 198     -38.366  20.303  69.110  1.00  4.53           C  
ATOM   1501  C   VAL E 198     -39.689  20.330  69.865  1.00  4.37           C  
ATOM   1502  O   VAL E 198     -40.201  19.273  70.241  1.00  4.67           O  
ATOM   1503  CB  VAL E 198     -38.646  19.897  67.639  1.00  4.33           C  
ATOM   1504  CG1 VAL E 198     -39.622  20.872  66.990  1.00  4.63           C  
ATOM   1505  CG2 VAL E 198     -37.337  19.829  66.857  1.00  5.37           C  
ATOM   1506  N   TRP E 199     -40.229  21.531  70.073  1.00  4.55           N  
ATOM   1507  CA  TRP E 199     -41.570  21.722  70.607  1.00  4.73           C  
ATOM   1508  C   TRP E 199     -42.436  22.408  69.557  1.00  4.98           C  
ATOM   1509  O   TRP E 199     -41.992  23.368  68.924  1.00  4.81           O  
ATOM   1510  CB  TRP E 199     -41.548  22.642  71.823  1.00  5.14           C  
ATOM   1511  CG  TRP E 199     -40.906  22.123  73.053  1.00  5.27           C  
ATOM   1512  CD1 TRP E 199     -41.536  21.616  74.147  1.00  5.70           C  
ATOM   1513  CD2 TRP E 199     -39.514  22.158  73.369  1.00  5.88           C  
ATOM   1514  NE1 TRP E 199     -40.610  21.294  75.117  1.00  5.87           N  
ATOM   1515  CE2 TRP E 199     -39.361  21.615  74.664  1.00  6.05           C  
ATOM   1516  CE3 TRP E 199     -38.377  22.578  72.677  1.00  6.03           C  
ATOM   1517  CZ2 TRP E 199     -38.115  21.482  75.281  1.00  6.70           C  
ATOM   1518  CZ3 TRP E 199     -37.137  22.449  73.290  1.00  5.51           C  
ATOM   1519  CH2 TRP E 199     -37.021  21.907  74.586  1.00  6.29           C  
ATOM   1520  N   PHE E 200     -43.671  21.940  69.397  1.00  5.16           N  
ATOM   1521  CA  PHE E 200     -44.684  22.675  68.654  1.00  5.24           C  
ATOM   1522  C   PHE E 200     -45.775  23.135  69.604  1.00  5.29           C  
ATOM   1523  O   PHE E 200     -46.291  22.339  70.383  1.00  6.62           O  
ATOM   1524  CB  PHE E 200     -45.329  21.804  67.582  1.00  5.53           C  
ATOM   1525  CG  PHE E 200     -46.524  22.451  66.946  1.00  5.15           C  
ATOM   1526  CD1 PHE E 200     -46.381  23.654  66.289  1.00  5.74           C  
ATOM   1527  CD2 PHE E 200     -47.782  21.887  67.035  1.00  5.96           C  
ATOM   1528  CE1 PHE E 200     -47.479  24.271  65.717  1.00  6.43           C  
ATOM   1529  CE2 PHE E 200     -48.877  22.520  66.460  1.00  6.79           C  
ATOM   1530  CZ  PHE E 200     -48.717  23.696  65.811  1.00  6.25           C  
ATOM   1531  N   PHE E 201     -46.155  24.403  69.502  1.00  5.29           N  
ATOM   1532  CA  PHE E 201     -47.331  24.918  70.193  1.00  5.71           C  
ATOM   1533  C   PHE E 201     -48.266  25.552  69.185  1.00  5.38           C  
ATOM   1534  O   PHE E 201     -47.877  26.495  68.500  1.00  5.41           O  
ATOM   1535  CB  PHE E 201     -46.935  25.938  71.252  1.00  6.41           C  
ATOM   1536  CG  PHE E 201     -46.209  25.333  72.406  1.00  7.07           C  
ATOM   1537  CD1 PHE E 201     -44.835  25.293  72.418  1.00  7.47           C  
ATOM   1538  CD2 PHE E 201     -46.904  24.763  73.457  1.00  8.47           C  
ATOM   1539  CE1 PHE E 201     -44.153  24.714  73.469  1.00  7.91           C  
ATOM   1540  CE2 PHE E 201     -46.221  24.188  74.517  1.00  8.77           C  
ATOM   1541  CZ  PHE E 201     -44.850  24.166  74.515  1.00  8.77           C  
ATOM   1542  N   PRO E 202     -49.508  25.050  69.096  1.00  6.02           N  
ATOM   1543  CA  PRO E 202     -50.468  25.682  68.211  1.00  6.27           C  
ATOM   1544  C   PRO E 202     -50.786  27.121  68.607  1.00  6.34           C  
ATOM   1545  O   PRO E 202     -50.684  27.482  69.777  1.00  6.74           O  
ATOM   1546  CB  PRO E 202     -51.725  24.821  68.364  1.00  6.84           C  
ATOM   1547  CG  PRO E 202     -51.325  23.626  69.102  1.00  8.09           C  
ATOM   1548  CD  PRO E 202     -50.064  23.875  69.790  1.00  6.42           C  
ATOM   1549  N   ARG E 203     -51.222  27.919  67.641  1.00  6.08           N  
ATOM   1550  CA  ARG E 203     -51.518  29.324  67.879  1.00  6.69           C  
ATOM   1551  C   ARG E 203     -52.493  29.551  69.018  1.00  7.43           C  
ATOM   1552  O   ARG E 203     -52.366  30.530  69.745  1.00  7.91           O  
ATOM   1553  CB  ARG E 203     -52.104  29.951  66.613  1.00  6.46           C  
ATOM   1554  CG  ARG E 203     -52.383  31.441  66.702  1.00  6.12           C  
ATOM   1555  CD  ARG E 203     -51.135  32.268  66.912  1.00  5.80           C  
ATOM   1556  NE  ARG E 203     -50.161  32.064  65.839  1.00  5.73           N  
ATOM   1557  CZ  ARG E 203     -48.917  32.529  65.837  1.00  6.96           C  
ATOM   1558  NH1 ARG E 203     -48.452  33.245  66.850  1.00  6.90           N1+
ATOM   1559  NH2 ARG E 203     -48.135  32.277  64.796  1.00  6.27           N  
ATOM   1560  N   ASN E 204     -53.468  28.656  69.140  1.00  8.00           N  
ATOM   1561  CA  ASN E 204     -54.530  28.796  70.132  1.00  8.98           C  
ATOM   1562  C   ASN E 204     -54.289  28.034  71.433  1.00  9.56           C  
ATOM   1563  O   ASN E 204     -55.193  27.890  72.259  1.00 10.46           O  
ATOM   1564  CB  ASN E 204     -55.868  28.359  69.527  1.00  9.63           C  
ATOM   1565  CG  ASN E 204     -55.940  26.867  69.258  1.00 10.22           C  
ATOM   1566  OD1 ASN E 204     -54.938  26.219  68.948  1.00 10.43           O  
ATOM   1567  ND2 ASN E 204     -57.143  26.305  69.379  1.00 11.92           N  
ATOM   1568  N   ALA E 205     -53.071  27.551  71.628  1.00  9.45           N  
ATOM   1569  CA  ALA E 205     -52.745  26.739  72.795  1.00 10.49           C  
ATOM   1570  C   ALA E 205     -52.861  27.546  74.088  1.00 10.74           C  
ATOM   1571  O   ALA E 205     -52.352  28.650  74.184  1.00 11.03           O  
ATOM   1572  CB  ALA E 205     -51.351  26.192  72.663  1.00 10.60           C  
ATOM   1573  N   GLY E 206     -53.533  26.987  75.085  1.00 11.41           N  
ATOM   1574  CA  GLY E 206     -53.602  27.637  76.391  1.00 11.70           C  
ATOM   1575  C   GLY E 206     -52.314  27.502  77.192  1.00 12.32           C  
ATOM   1576  O   GLY E 206     -52.116  28.233  78.169  1.00 13.63           O  
ATOM   1577  N   ASN E 207     -51.443  26.574  76.782  1.00 12.21           N  
ATOM   1578  CA  ASN E 207     -50.223  26.206  77.516  1.00 12.44           C  
ATOM   1579  C   ASN E 207     -48.913  26.618  76.843  1.00 12.21           C  
ATOM   1580  O   ASN E 207     -47.850  26.063  77.140  1.00 13.01           O  
ATOM   1581  CB  ASN E 207     -50.201  24.681  77.783  1.00 13.13           C  
ATOM   1582  CG  ASN E 207     -49.863  23.843  76.535  1.00 14.95           C  
ATOM   1583  OD1 ASN E 207     -49.352  22.723  76.643  1.00 17.86           O  
ATOM   1584  ND2 ASN E 207     -50.132  24.384  75.361  1.00 14.28           N  
ATOM   1585  N   VAL E 208     -48.966  27.584  75.938  1.00 11.27           N  
ATOM   1586  CA  VAL E 208     -47.734  28.027  75.294  1.00 10.97           C  
ATOM   1587  C   VAL E 208     -46.868  28.809  76.295  1.00 10.66           C  
ATOM   1588  O   VAL E 208     -47.337  29.769  76.910  1.00  9.77           O  
ATOM   1589  CB  VAL E 208     -47.988  28.820  73.990  1.00 11.00           C  
ATOM   1590  CG1 VAL E 208     -48.794  30.087  74.213  1.00 12.05           C  
ATOM   1591  CG2 VAL E 208     -46.665  29.140  73.310  1.00 10.76           C  
ATOM   1592  N   PRO E 209     -45.604  28.386  76.487  1.00 10.16           N  
ATOM   1593  CA  PRO E 209     -44.740  29.159  77.383  1.00  9.87           C  
ATOM   1594  C   PRO E 209     -44.598  30.617  76.959  1.00  9.68           C  
ATOM   1595  O   PRO E 209     -44.416  30.900  75.780  1.00  8.97           O  
ATOM   1596  CB  PRO E 209     -43.390  28.434  77.277  1.00 10.03           C  
ATOM   1597  CG  PRO E 209     -43.731  27.054  76.884  1.00 10.59           C  
ATOM   1598  CD  PRO E 209     -44.917  27.186  75.972  1.00 10.71           C  
ATOM   1599  N   ASN E 210     -44.671  31.540  77.912  1.00  9.32           N  
ATOM   1600  CA  ASN E 210     -44.507  32.944  77.587  1.00  9.56           C  
ATOM   1601  C   ASN E 210     -43.150  33.190  76.910  1.00  9.62           C  
ATOM   1602  O   ASN E 210     -43.044  34.023  76.013  1.00  9.89           O  
ATOM   1603  CB  ASN E 210     -44.681  33.820  78.835  1.00  9.16           C  
ATOM   1604  CG  ASN E 210     -44.739  35.282  78.502  1.00  9.99           C  
ATOM   1605  OD1 ASN E 210     -45.820  35.847  78.281  1.00 10.88           O  
ATOM   1606  ND2 ASN E 210     -43.573  35.907  78.421  1.00 11.00           N  
ATOM   1607  N   ASP E 211     -42.134  32.452  77.354  1.00  9.61           N  
ATOM   1608  CA  ASP E 211     -40.812  32.408  76.702  1.00  9.65           C  
ATOM   1609  C   ASP E 211     -40.904  32.327  75.190  1.00  9.53           C  
ATOM   1610  O   ASP E 211     -40.187  33.019  74.470  1.00 10.90           O  
ATOM   1611  CB  ASP E 211     -40.035  31.161  77.163  1.00  9.55           C  
ATOM   1612  CG  ASP E 211     -39.371  31.341  78.495  1.00 10.11           C  
ATOM   1613  OD1 ASP E 211     -39.533  32.413  79.117  1.00 12.06           O  
ATOM   1614  OD2 ASP E 211     -38.699  30.396  78.930  1.00  9.45           O1-
ATOM   1615  N   ILE E 212     -41.736  31.411  74.729  1.00  9.50           N  
ATOM   1616  CA  ILE E 212     -41.897  31.164  73.311  1.00  9.45           C  
ATOM   1617  C   ILE E 212     -42.833  32.206  72.685  1.00  9.77           C  
ATOM   1618  O   ILE E 212     -42.507  32.803  71.661  1.00 10.18           O  
ATOM   1619  CB  ILE E 212     -42.397  29.733  73.080  1.00  9.15           C  
ATOM   1620  CG1 ILE E 212     -41.250  28.747  73.350  1.00  9.49           C  
ATOM   1621  CG2 ILE E 212     -42.932  29.573  71.659  1.00  9.35           C  
ATOM   1622  CD1 ILE E 212     -41.657  27.327  73.400  1.00  9.15           C  
ATOM   1623  N   ALA E 213     -43.978  32.448  73.314  1.00 10.31           N  
ATOM   1624  CA  ALA E 213     -45.009  33.279  72.693  1.00 10.80           C  
ATOM   1625  C   ALA E 213     -44.661  34.762  72.595  1.00 11.21           C  
ATOM   1626  O   ALA E 213     -44.999  35.409  71.601  1.00 11.71           O  
ATOM   1627  CB  ALA E 213     -46.332  33.102  73.415  1.00 11.04           C  
ATOM   1628  N   SER E 214     -44.003  35.308  73.613  1.00 11.67           N  
ATOM   1629  CA  SER E 214     -43.717  36.748  73.657  1.00 12.33           C  
ATOM   1630  C   SER E 214     -42.277  37.125  73.319  1.00 12.60           C  
ATOM   1631  O   SER E 214     -41.973  38.300  73.158  1.00 13.06           O  
ATOM   1632  CB  SER E 214     -44.101  37.319  75.021  1.00 12.64           C  
ATOM   1633  OG  SER E 214     -45.513  37.415  75.109  1.00 13.62           O  
ATOM   1634  N   GLY E 215     -41.394  36.134  73.216  1.00 12.88           N  
ATOM   1635  CA  GLY E 215     -40.014  36.373  72.798  1.00 12.99           C  
ATOM   1636  C   GLY E 215     -39.233  37.360  73.645  1.00 13.39           C  
ATOM   1637  O   GLY E 215     -38.640  38.299  73.112  1.00 14.02           O  
ATOM   1638  N   PRO E 216     -39.223  37.157  74.972  1.00 13.40           N  
ATOM   1639  CA  PRO E 216     -38.367  37.941  75.845  1.00 13.24           C  
ATOM   1640  C   PRO E 216     -36.915  37.567  75.610  1.00 13.17           C  
ATOM   1641  O   PRO E 216     -36.632  36.560  74.947  1.00 13.21           O  
ATOM   1642  CB  PRO E 216     -38.810  37.510  77.243  1.00 13.25           C  
ATOM   1643  CG  PRO E 216     -39.288  36.134  77.060  1.00 13.15           C  
ATOM   1644  CD  PRO E 216     -39.996  36.168  75.733  1.00 13.54           C  
ATOM   1645  N   ALA E 217     -35.995  38.350  76.153  1.00 12.97           N  
ATOM   1646  CA  ALA E 217     -34.588  38.138  75.857  1.00 12.63           C  
ATOM   1647  C   ALA E 217     -33.979  36.972  76.652  1.00 12.22           C  
ATOM   1648  O   ALA E 217     -32.907  36.494  76.308  1.00 12.48           O  
ATOM   1649  CB  ALA E 217     -33.799  39.428  76.056  1.00 12.85           C  
ATOM   1650  N   THR E 218     -34.666  36.502  77.697  1.00 11.64           N  
ATOM   1651  CA  THR E 218     -34.211  35.349  78.486  1.00 11.37           C  
ATOM   1652  C   THR E 218     -35.244  34.225  78.439  1.00 10.87           C  
ATOM   1653  O   THR E 218     -36.441  34.481  78.610  1.00 11.30           O  
ATOM   1654  CB  THR E 218     -33.981  35.735  79.952  1.00 11.87           C  
ATOM   1655  OG1 THR E 218     -33.062  36.829  80.003  1.00 13.75           O  
ATOM   1656  CG2 THR E 218     -33.421  34.560  80.750  1.00 11.64           C  
ATOM   1657  N   ILE E 219     -34.790  32.988  78.212  1.00  9.66           N  
ATOM   1658  CA  ILE E 219     -35.683  31.817  78.198  1.00  9.35           C  
ATOM   1659  C   ILE E 219     -35.120  30.701  79.048  1.00  8.93           C  
ATOM   1660  O   ILE E 219     -33.925  30.660  79.308  1.00  8.51           O  
ATOM   1661  CB  ILE E 219     -35.930  31.283  76.767  1.00  9.31           C  
ATOM   1662  CG1 ILE E 219     -34.622  30.830  76.105  1.00  8.85           C  
ATOM   1663  CG2 ILE E 219     -36.615  32.347  75.937  1.00  9.88           C  
ATOM   1664  CD1 ILE E 219     -34.820  30.021  74.822  1.00  8.65           C  
ATOM   1665  N   ASN E 220     -35.997  29.805  79.481  1.00  8.81           N  
ATOM   1666  CA  ASN E 220     -35.610  28.636  80.248  1.00  9.02           C  
ATOM   1667  C   ASN E 220     -36.417  27.432  79.772  1.00  8.84           C  
ATOM   1668  O   ASN E 220     -37.604  27.311  80.081  1.00  8.98           O  
ATOM   1669  CB  ASN E 220     -35.858  28.890  81.739  1.00  9.23           C  
ATOM   1670  CG  ASN E 220     -35.444  27.717  82.612  1.00  9.49           C  
ATOM   1671  OD1 ASN E 220     -35.009  26.679  82.120  1.00 11.10           O  
ATOM   1672  ND2 ASN E 220     -35.595  27.878  83.926  1.00 12.89           N  
ATOM   1673  N   THR E 221     -35.772  26.531  79.039  1.00  8.92           N  
ATOM   1674  CA  THR E 221     -36.481  25.407  78.428  1.00  9.92           C  
ATOM   1675  C   THR E 221     -36.937  24.358  79.442  1.00 10.47           C  
ATOM   1676  O   THR E 221     -37.759  23.509  79.110  1.00 10.43           O  
ATOM   1677  CB  THR E 221     -35.657  24.726  77.304  1.00  9.88           C  
ATOM   1678  OG1 THR E 221     -34.500  24.096  77.859  1.00 12.08           O  
ATOM   1679  CG2 THR E 221     -35.224  25.738  76.245  1.00  9.26           C  
ATOM   1680  N   ASP E 222     -36.425  24.424  80.673  1.00 11.17           N  
ATOM   1681  CA  ASP E 222     -36.901  23.549  81.753  1.00 11.67           C  
ATOM   1682  C   ASP E 222     -38.395  23.688  82.004  1.00 11.78           C  
ATOM   1683  O   ASP E 222     -39.023  22.763  82.529  1.00 12.32           O  
ATOM   1684  CB  ASP E 222     -36.184  23.857  83.076  1.00 12.51           C  
ATOM   1685  CG  ASP E 222     -34.728  23.421  83.091  1.00 14.40           C  
ATOM   1686  OD1 ASP E 222     -34.003  23.882  83.999  1.00 17.08           O  
ATOM   1687  OD2 ASP E 222     -34.310  22.614  82.231  1.00 17.96           O1-
ATOM   1688  N   ASN E 223     -38.955  24.839  81.642  1.00 11.48           N  
ATOM   1689  CA  ASN E 223     -40.354  25.161  81.916  1.00 11.21           C  
ATOM   1690  C   ASN E 223     -41.280  24.931  80.721  1.00 10.53           C  
ATOM   1691  O   ASN E 223     -42.430  25.362  80.732  1.00 11.37           O  
ATOM   1692  CB  ASN E 223     -40.450  26.627  82.356  1.00 11.99           C  
ATOM   1693  CG  ASN E 223     -39.633  26.918  83.602  1.00 13.66           C  
ATOM   1694  OD1 ASN E 223     -39.511  26.068  84.486  1.00 17.24           O  
ATOM   1695  ND2 ASN E 223     -39.072  28.123  83.680  1.00 16.02           N  
ATOM   1696  N   TRP E 224     -40.779  24.246  79.694  1.00  8.95           N  
ATOM   1697  CA  TRP E 224     -41.492  24.143  78.416  1.00  8.49           C  
ATOM   1698  C   TRP E 224     -42.305  22.864  78.252  1.00  7.89           C  
ATOM   1699  O   TRP E 224     -42.946  22.660  77.225  1.00  8.13           O  
ATOM   1700  CB  TRP E 224     -40.481  24.259  77.278  1.00  7.62           C  
ATOM   1701  CG  TRP E 224     -39.967  25.654  77.077  1.00  6.54           C  
ATOM   1702  CD1 TRP E 224     -40.121  26.735  77.914  1.00  7.08           C  
ATOM   1703  CD2 TRP E 224     -39.196  26.116  75.973  1.00  6.23           C  
ATOM   1704  NE1 TRP E 224     -39.501  27.836  77.380  1.00  7.07           N  
ATOM   1705  CE2 TRP E 224     -38.928  27.484  76.187  1.00  6.58           C  
ATOM   1706  CE3 TRP E 224     -38.713  25.507  74.815  1.00  6.10           C  
ATOM   1707  CZ2 TRP E 224     -38.197  28.250  75.280  1.00  6.55           C  
ATOM   1708  CZ3 TRP E 224     -37.991  26.265  73.925  1.00  6.62           C  
ATOM   1709  CH2 TRP E 224     -37.742  27.621  74.155  1.00  6.90           C  
ATOM   1710  N   GLY E 225     -42.289  22.002  79.262  1.00  7.74           N  
ATOM   1711  CA  GLY E 225     -42.991  20.735  79.176  1.00  7.64           C  
ATOM   1712  C   GLY E 225     -42.274  19.760  78.268  1.00  7.03           C  
ATOM   1713  O   GLY E 225     -41.172  20.024  77.786  1.00  6.88           O  
ATOM   1714  N   THR E 226     -42.905  18.622  78.032  1.00  6.63           N  
ATOM   1715  CA  THR E 226     -42.303  17.548  77.259  1.00  6.63           C  
ATOM   1716  C   THR E 226     -42.200  17.960  75.794  1.00  6.54           C  
ATOM   1717  O   THR E 226     -43.148  18.511  75.238  1.00  6.06           O  
ATOM   1718  CB  THR E 226     -43.161  16.291  77.408  1.00  6.67           C  
ATOM   1719  OG1 THR E 226     -43.134  15.923  78.787  1.00  7.01           O  
ATOM   1720  CG2 THR E 226     -42.670  15.130  76.550  1.00  6.47           C  
ATOM   1721  N   PRO E 227     -41.041  17.718  75.166  1.00  5.87           N  
ATOM   1722  CA  PRO E 227     -40.913  18.108  73.764  1.00  5.78           C  
ATOM   1723  C   PRO E 227     -41.773  17.251  72.855  1.00  5.48           C  
ATOM   1724  O   PRO E 227     -42.143  16.137  73.204  1.00  5.86           O  
ATOM   1725  CB  PRO E 227     -39.425  17.885  73.483  1.00  6.00           C  
ATOM   1726  CG  PRO E 227     -39.052  16.801  74.402  1.00  6.80           C  
ATOM   1727  CD  PRO E 227     -39.805  17.097  75.667  1.00  6.20           C  
ATOM   1728  N   THR E 228     -42.087  17.791  71.691  1.00  5.03           N  
ATOM   1729  CA  THR E 228     -42.782  17.059  70.649  1.00  4.73           C  
ATOM   1730  C   THR E 228     -41.868  15.992  70.044  1.00  4.67           C  
ATOM   1731  O   THR E 228     -42.285  14.853  69.831  1.00  4.78           O  
ATOM   1732  CB  THR E 228     -43.278  18.039  69.576  1.00  4.88           C  
ATOM   1733  OG1 THR E 228     -44.079  19.058  70.196  1.00  6.56           O  
ATOM   1734  CG2 THR E 228     -44.099  17.320  68.516  1.00  5.05           C  
ATOM   1735  N   ALA E 229     -40.627  16.375  69.744  1.00  4.49           N  
ATOM   1736  CA  ALA E 229     -39.619  15.431  69.271  1.00  4.88           C  
ATOM   1737  C   ALA E 229     -38.395  15.524  70.165  1.00  4.54           C  
ATOM   1738  O   ALA E 229     -37.976  16.613  70.545  1.00  4.59           O  
ATOM   1739  CB  ALA E 229     -39.240  15.722  67.819  1.00  4.59           C  
ATOM   1740  N   PHE E 230     -37.828  14.369  70.500  1.00  4.85           N  
ATOM   1741  CA  PHE E 230     -36.653  14.273  71.360  1.00  4.98           C  
ATOM   1742  C   PHE E 230     -35.675  13.348  70.684  1.00  4.60           C  
ATOM   1743  O   PHE E 230     -36.024  12.236  70.312  1.00  4.95           O  
ATOM   1744  CB  PHE E 230     -37.083  13.699  72.707  1.00  5.10           C  
ATOM   1745  CG  PHE E 230     -35.976  13.544  73.739  1.00  5.20           C  
ATOM   1746  CD1 PHE E 230     -36.057  12.514  74.672  1.00  5.70           C  
ATOM   1747  CD2 PHE E 230     -34.890  14.407  73.815  1.00  5.78           C  
ATOM   1748  CE1 PHE E 230     -35.089  12.345  75.660  1.00  6.34           C  
ATOM   1749  CE2 PHE E 230     -33.904  14.232  74.812  1.00  6.56           C  
ATOM   1750  CZ  PHE E 230     -34.022  13.207  75.731  1.00  6.62           C  
ATOM   1751  N   PHE E 231     -34.457  13.847  70.509  1.00  4.37           N  
ATOM   1752  CA  PHE E 231     -33.350  13.092  69.961  1.00  4.72           C  
ATOM   1753  C   PHE E 231     -32.234  13.063  71.001  1.00  4.97           C  
ATOM   1754  O   PHE E 231     -31.380  13.934  71.014  1.00  4.85           O  
ATOM   1755  CB  PHE E 231     -32.879  13.737  68.662  1.00  4.85           C  
ATOM   1756  CG  PHE E 231     -33.942  13.795  67.608  1.00  5.25           C  
ATOM   1757  CD1 PHE E 231     -34.673  14.955  67.401  1.00  5.52           C  
ATOM   1758  CD2 PHE E 231     -34.252  12.671  66.853  1.00  4.36           C  
ATOM   1759  CE1 PHE E 231     -35.658  15.013  66.433  1.00  6.51           C  
ATOM   1760  CE2 PHE E 231     -35.254  12.723  65.887  1.00  5.85           C  
ATOM   1761  CZ  PHE E 231     -35.955  13.901  65.690  1.00  5.97           C  
ATOM   1762  N   PRO E 232     -32.272  12.083  71.913  1.00  5.10           N  
ATOM   1763  CA  PRO E 232     -31.257  11.979  72.952  1.00  5.36           C  
ATOM   1764  C   PRO E 232     -29.939  11.431  72.408  1.00  5.89           C  
ATOM   1765  O   PRO E 232     -29.865  10.991  71.256  1.00  5.73           O  
ATOM   1766  CB  PRO E 232     -31.888  10.989  73.942  1.00  5.78           C  
ATOM   1767  CG  PRO E 232     -32.732  10.144  73.114  1.00  5.36           C  
ATOM   1768  CD  PRO E 232     -33.295  11.030  72.043  1.00  4.97           C  
ATOM   1769  N   ASN E 233     -28.912  11.416  73.251  1.00  6.29           N  
ATOM   1770  CA  ASN E 233     -27.611  10.883  72.858  1.00  6.71           C  
ATOM   1771  C   ASN E 233     -27.353   9.432  73.259  1.00  7.50           C  
ATOM   1772  O   ASN E 233     -26.230   8.950  73.145  1.00  9.07           O  
ATOM   1773  CB  ASN E 233     -26.475  11.797  73.349  1.00  6.51           C  
ATOM   1774  CG  ASN E 233     -26.284  11.765  74.849  1.00  6.30           C  
ATOM   1775  OD1 ASN E 233     -27.077  11.177  75.568  1.00  7.56           O  
ATOM   1776  ND2 ASN E 233     -25.211  12.396  75.318  1.00  5.35           N  
ATOM   1777  N   THR E 234     -28.402   8.726  73.663  1.00  7.92           N  
ATOM   1778  CA  THR E 234     -28.297   7.334  74.100  1.00  8.18           C  
ATOM   1779  C   THR E 234     -27.496   6.480  73.119  1.00  8.16           C  
ATOM   1780  O   THR E 234     -26.650   5.668  73.519  1.00  8.22           O  
ATOM   1781  CB  THR E 234     -29.712   6.756  74.242  1.00  8.63           C  
ATOM   1782  OG1 THR E 234     -30.505   7.683  74.995  1.00 11.29           O  
ATOM   1783  CG2 THR E 234     -29.710   5.390  74.925  1.00  9.50           C  
ATOM   1784  N   ASN E 235     -27.772   6.658  71.832  1.00  8.21           N  
ATOM   1785  CA  ASN E 235     -27.119   5.896  70.771  1.00  8.43           C  
ATOM   1786  C   ASN E 235     -26.589   6.790  69.649  1.00  8.16           C  
ATOM   1787  O   ASN E 235     -26.459   6.372  68.495  1.00  7.89           O  
ATOM   1788  CB  ASN E 235     -28.095   4.869  70.209  1.00  9.20           C  
ATOM   1789  CG  ASN E 235     -28.638   3.952  71.274  1.00 10.60           C  
ATOM   1790  OD1 ASN E 235     -29.720   4.183  71.824  1.00 14.76           O  
ATOM   1791  ND2 ASN E 235     -27.876   2.917  71.597  1.00 13.47           N  
ATOM   1792  N   CYS E 236     -26.265   8.023  70.006  1.00  8.05           N  
ATOM   1793  CA  CYS E 236     -25.765   8.998  69.052  1.00  8.42           C  
ATOM   1794  C   CYS E 236     -25.065  10.129  69.773  1.00  8.40           C  
ATOM   1795  O   CYS E 236     -25.695  10.855  70.529  1.00  9.03           O  
ATOM   1796  CB  CYS E 236     -26.915   9.603  68.249  1.00  7.98           C  
ATOM   1797  SG  CYS E 236     -26.323  10.830  67.062  1.00  9.56           S  
ATOM   1798  N   ASP E 237     -23.772  10.292  69.526  1.00  8.00           N  
ATOM   1799  CA  ASP E 237     -23.052  11.442  70.037  1.00  8.44           C  
ATOM   1800  C   ASP E 237     -23.500  12.665  69.237  1.00  8.41           C  
ATOM   1801  O   ASP E 237     -22.986  12.947  68.150  1.00  7.88           O  
ATOM   1802  CB  ASP E 237     -21.549  11.215  69.923  1.00  8.28           C  
ATOM   1803  CG  ASP E 237     -20.742  12.327  70.551  1.00  8.69           C  
ATOM   1804  OD1 ASP E 237     -21.220  13.470  70.609  1.00 10.54           O  
ATOM   1805  OD2 ASP E 237     -19.609  12.051  70.982  1.00 11.43           O1-
ATOM   1806  N   ILE E 238     -24.467  13.393  69.772  1.00  9.01           N  
ATOM   1807  CA  ILE E 238     -25.105  14.459  69.010  1.00  9.32           C  
ATOM   1808  C   ILE E 238     -24.075  15.501  68.582  1.00  9.47           C  
ATOM   1809  O   ILE E 238     -24.007  15.887  67.407  1.00  9.22           O  
ATOM   1810  CB  ILE E 238     -26.264  15.110  69.826  1.00  9.52           C  
ATOM   1811  CG1 ILE E 238     -27.405  14.102  70.067  1.00 10.71           C  
ATOM   1812  CG2 ILE E 238     -26.765  16.358  69.136  1.00  9.82           C  
ATOM   1813  CD1 ILE E 238     -28.262  13.777  68.853  1.00 11.02           C  
ATOM   1814  N   GLY E 239     -23.254  15.944  69.521  1.00  9.73           N  
ATOM   1815  CA  GLY E 239     -22.271  16.975  69.240  1.00  9.93           C  
ATOM   1816  C   GLY E 239     -21.247  16.593  68.185  1.00  9.91           C  
ATOM   1817  O   GLY E 239     -20.744  17.466  67.472  1.00 11.16           O  
ATOM   1818  N   SER E 240     -20.939  15.301  68.066  1.00  9.87           N  
ATOM   1819  CA  SER E 240     -19.953  14.833  67.077  1.00  9.77           C  
ATOM   1820  C   SER E 240     -20.563  14.629  65.690  1.00  9.43           C  
ATOM   1821  O   SER E 240     -19.835  14.394  64.725  1.00  9.86           O  
ATOM   1822  CB  SER E 240     -19.271  13.539  67.531  1.00 10.61           C  
ATOM   1823  OG  SER E 240     -20.090  12.409  67.312  1.00 12.79           O  
ATOM   1824  N   HIS E 241     -21.892  14.684  65.603  1.00  8.47           N  
ATOM   1825  CA  HIS E 241     -22.603  14.542  64.327  1.00  8.00           C  
ATOM   1826  C   HIS E 241     -23.154  15.853  63.806  1.00  7.61           C  
ATOM   1827  O   HIS E 241     -23.712  15.895  62.712  1.00  7.56           O  
ATOM   1828  CB  HIS E 241     -23.730  13.521  64.454  1.00  7.95           C  
ATOM   1829  CG  HIS E 241     -23.234  12.136  64.691  1.00  7.61           C  
ATOM   1830  ND1 HIS E 241     -23.090  11.196  63.693  1.00 10.17           N  
ATOM   1831  CD2 HIS E 241     -22.778  11.556  65.823  1.00  7.32           C  
ATOM   1832  CE1 HIS E 241     -22.598  10.085  64.218  1.00  7.87           C  
ATOM   1833  NE2 HIS E 241     -22.401  10.278  65.506  1.00 10.92           N  
ATOM   1834  N   PHE E 242     -23.000  16.924  64.581  1.00  7.44           N  
ATOM   1835  CA  PHE E 242     -23.450  18.247  64.179  1.00  7.78           C  
ATOM   1836  C   PHE E 242     -22.318  19.214  64.379  1.00  8.23           C  
ATOM   1837  O   PHE E 242     -21.601  19.126  65.376  1.00  9.52           O  
ATOM   1838  CB  PHE E 242     -24.642  18.691  65.025  1.00  7.53           C  
ATOM   1839  CG  PHE E 242     -25.918  18.036  64.627  1.00  6.64           C  
ATOM   1840  CD1 PHE E 242     -26.195  16.748  65.032  1.00  7.10           C  
ATOM   1841  CD2 PHE E 242     -26.834  18.695  63.820  1.00  7.76           C  
ATOM   1842  CE1 PHE E 242     -27.372  16.121  64.636  1.00  7.41           C  
ATOM   1843  CE2 PHE E 242     -28.014  18.079  63.426  1.00  7.34           C  
ATOM   1844  CZ  PHE E 242     -28.277  16.790  63.830  1.00  7.55           C  
ATOM   1845  N   ASP E 243     -22.161  20.146  63.457  1.00  7.97           N  
ATOM   1846  CA  ASP E 243     -21.210  21.234  63.672  1.00  7.96           C  
ATOM   1847  C   ASP E 243     -21.970  22.555  63.553  1.00  7.16           C  
ATOM   1848  O   ASP E 243     -23.162  22.581  63.864  1.00  7.32           O  
ATOM   1849  CB  ASP E 243     -19.960  21.091  62.792  1.00  8.57           C  
ATOM   1850  CG  ASP E 243     -20.262  21.054  61.324  1.00  9.82           C  
ATOM   1851  OD1 ASP E 243     -21.286  21.604  60.898  1.00  8.79           O  
ATOM   1852  OD2 ASP E 243     -19.444  20.464  60.598  1.00  9.65           O1-
ATOM   1853  N   ALA E 244     -21.320  23.652  63.185  1.00  6.44           N  
ATOM   1854  CA  ALA E 244     -21.996  24.941  63.167  1.00  6.41           C  
ATOM   1855  C   ALA E 244     -22.926  24.988  61.965  1.00  6.18           C  
ATOM   1856  O   ALA E 244     -22.479  24.863  60.837  1.00  6.72           O  
ATOM   1857  CB  ALA E 244     -20.991  26.069  63.134  1.00  6.73           C  
ATOM   1858  N   ASN E 245     -24.219  25.154  62.226  1.00  5.68           N  
ATOM   1859  CA  ASN E 245     -25.261  25.047  61.208  1.00  5.78           C  
ATOM   1860  C   ASN E 245     -25.934  26.394  60.944  1.00  5.15           C  
ATOM   1861  O   ASN E 245     -26.126  27.201  61.863  1.00  5.41           O  
ATOM   1862  CB  ASN E 245     -26.373  24.090  61.674  1.00  5.65           C  
ATOM   1863  CG  ASN E 245     -26.038  22.601  61.519  1.00  7.46           C  
ATOM   1864  OD1 ASN E 245     -24.905  22.198  61.266  1.00 10.07           O  
ATOM   1865  ND2 ASN E 245     -27.063  21.776  61.674  1.00  6.35           N  
ATOM   1866  N   ASN E 246     -26.330  26.608  59.689  1.00  5.22           N  
ATOM   1867  CA  ASN E 246     -27.181  27.734  59.324  1.00  5.09           C  
ATOM   1868  C   ASN E 246     -28.638  27.332  59.467  1.00  4.79           C  
ATOM   1869  O   ASN E 246     -28.975  26.158  59.393  1.00  5.13           O  
ATOM   1870  CB  ASN E 246     -26.990  28.153  57.854  1.00  5.15           C  
ATOM   1871  CG  ASN E 246     -25.551  28.414  57.477  1.00  5.41           C  
ATOM   1872  OD1 ASN E 246     -25.123  29.568  57.382  1.00  8.03           O  
ATOM   1873  ND2 ASN E 246     -24.806  27.353  57.236  1.00  4.01           N  
ATOM   1874  N   ILE E 247     -29.493  28.330  59.629  1.00  4.72           N  
ATOM   1875  CA  ILE E 247     -30.934  28.142  59.569  1.00  4.97           C  
ATOM   1876  C   ILE E 247     -31.379  28.386  58.140  1.00  4.44           C  
ATOM   1877  O   ILE E 247     -30.985  29.383  57.525  1.00  4.59           O  
ATOM   1878  CB  ILE E 247     -31.657  29.123  60.513  1.00  4.99           C  
ATOM   1879  CG1 ILE E 247     -31.334  28.763  61.964  1.00  5.14           C  
ATOM   1880  CG2 ILE E 247     -33.166  29.117  60.279  1.00  5.91           C  
ATOM   1881  CD1 ILE E 247     -31.719  29.830  62.991  1.00  6.32           C  
ATOM   1882  N   ILE E 248     -32.166  27.459  57.607  1.00  4.19           N  
ATOM   1883  CA  ILE E 248     -32.690  27.563  56.244  1.00  4.47           C  
ATOM   1884  C   ILE E 248     -34.216  27.479  56.275  1.00  4.08           C  
ATOM   1885  O   ILE E 248     -34.788  26.680  57.009  1.00  4.12           O  
ATOM   1886  CB  ILE E 248     -32.104  26.451  55.335  1.00  4.35           C  
ATOM   1887  CG1 ILE E 248     -30.571  26.558  55.328  1.00  5.36           C  
ATOM   1888  CG2 ILE E 248     -32.659  26.546  53.915  1.00  4.89           C  
ATOM   1889  CD1 ILE E 248     -29.848  25.529  54.484  1.00  5.86           C  
ATOM   1890  N   ILE E 249     -34.865  28.322  55.479  1.00  3.89           N  
ATOM   1891  CA  ILE E 249     -36.311  28.268  55.289  1.00  4.46           C  
ATOM   1892  C   ILE E 249     -36.544  28.300  53.785  1.00  3.94           C  
ATOM   1893  O   ILE E 249     -36.044  29.193  53.089  1.00  4.35           O  
ATOM   1894  CB  ILE E 249     -37.040  29.444  55.967  1.00  4.60           C  
ATOM   1895  CG1 ILE E 249     -36.680  29.516  57.459  1.00  5.23           C  
ATOM   1896  CG2 ILE E 249     -38.549  29.307  55.798  1.00  5.09           C  
ATOM   1897  CD1 ILE E 249     -37.141  30.787  58.168  1.00  5.98           C  
ATOM   1898  N   ASN E 250     -37.286  27.320  53.274  1.00  3.44           N  
ATOM   1899  CA  ASN E 250     -37.462  27.201  51.839  1.00  3.93           C  
ATOM   1900  C   ASN E 250     -38.797  26.616  51.438  1.00  4.11           C  
ATOM   1901  O   ASN E 250     -39.560  26.127  52.269  1.00  3.75           O  
ATOM   1902  CB  ASN E 250     -36.353  26.336  51.242  1.00  4.15           C  
ATOM   1903  CG  ASN E 250     -36.501  24.884  51.611  1.00  4.69           C  
ATOM   1904  OD1 ASN E 250     -36.136  24.485  52.714  1.00  6.53           O  
ATOM   1905  ND2 ASN E 250     -37.067  24.089  50.720  1.00  5.00           N  
ATOM   1906  N   LEU E 251     -39.058  26.660  50.134  1.00  3.88           N  
ATOM   1907  CA  LEU E 251     -40.209  26.003  49.557  1.00  3.96           C  
ATOM   1908  C   LEU E 251     -39.793  25.460  48.208  1.00  4.18           C  
ATOM   1909  O   LEU E 251     -39.440  26.234  47.313  1.00  4.04           O  
ATOM   1910  CB  LEU E 251     -41.364  26.989  49.390  1.00  4.09           C  
ATOM   1911  CG  LEU E 251     -42.532  26.520  48.525  1.00  4.47           C  
ATOM   1912  CD1 LEU E 251     -43.191  25.295  49.111  1.00  4.30           C  
ATOM   1913  CD2 LEU E 251     -43.533  27.646  48.352  1.00  4.55           C  
ATOM   1914  N   THR E 252     -39.811  24.139  48.071  1.00  3.94           N  
ATOM   1915  CA  THR E 252     -39.605  23.513  46.779  1.00  4.37           C  
ATOM   1916  C   THR E 252     -40.910  22.828  46.375  1.00  4.47           C  
ATOM   1917  O   THR E 252     -41.899  22.866  47.112  1.00  4.07           O  
ATOM   1918  CB  THR E 252     -38.391  22.563  46.771  1.00  4.77           C  
ATOM   1919  OG1 THR E 252     -38.069  22.247  45.409  1.00  5.21           O  
ATOM   1920  CG2 THR E 252     -38.654  21.275  47.549  1.00  5.25           C  
ATOM   1921  N   PHE E 253     -40.918  22.251  45.174  1.00  4.32           N  
ATOM   1922  CA  PHE E 253     -42.093  21.572  44.632  1.00  5.44           C  
ATOM   1923  C   PHE E 253     -41.677  20.238  44.071  1.00  5.66           C  
ATOM   1924  O   PHE E 253     -40.617  20.120  43.472  1.00  5.76           O  
ATOM   1925  CB  PHE E 253     -42.742  22.383  43.508  1.00  6.38           C  
ATOM   1926  CG  PHE E 253     -42.985  23.804  43.860  1.00  6.89           C  
ATOM   1927  CD1 PHE E 253     -42.086  24.773  43.461  1.00  8.67           C  
ATOM   1928  CD2 PHE E 253     -44.079  24.184  44.615  1.00 10.25           C  
ATOM   1929  CE1 PHE E 253     -42.263  26.077  43.786  1.00 10.31           C  
ATOM   1930  CE2 PHE E 253     -44.261  25.522  44.938  1.00 10.02           C  
ATOM   1931  CZ  PHE E 253     -43.342  26.452  44.519  1.00  9.57           C  
ATOM   1932  N   CYS E 254     -42.529  19.240  44.236  1.00  6.12           N  
ATOM   1933  CA  CYS E 254     -42.296  17.932  43.631  1.00  6.55           C  
ATOM   1934  C   CYS E 254     -40.941  17.420  44.121  1.00  6.84           C  
ATOM   1935  O   CYS E 254     -40.655  17.481  45.310  1.00  6.85           O  
ATOM   1936  CB  CYS E 254     -42.376  18.002  42.095  1.00  6.90           C  
ATOM   1937  SG  CYS E 254     -43.878  18.751  41.483  1.00  7.07           S  
ATOM   1938  N   GLY E 255     -40.084  16.926  43.233  1.00  7.07           N  
ATOM   1939  CA  GLY E 255     -38.767  16.498  43.651  1.00  7.27           C  
ATOM   1940  C   GLY E 255     -38.776  15.144  44.322  1.00  7.32           C  
ATOM   1941  O   GLY E 255     -39.740  14.380  44.225  1.00  7.96           O  
ATOM   1942  N   ASP E 256     -37.677  14.848  44.995  1.00  7.61           N  
ATOM   1943  CA  ASP E 256     -37.367  13.472  45.346  1.00  8.40           C  
ATOM   1944  C   ASP E 256     -38.348  12.866  46.341  1.00  8.64           C  
ATOM   1945  O   ASP E 256     -38.604  11.665  46.298  1.00  9.54           O  
ATOM   1946  CB  ASP E 256     -35.933  13.383  45.843  1.00  8.58           C  
ATOM   1947  CG  ASP E 256     -34.918  13.726  44.756  1.00  9.42           C  
ATOM   1948  OD1 ASP E 256     -35.227  13.547  43.549  1.00 10.86           O  
ATOM   1949  OD2 ASP E 256     -33.828  14.185  45.114  1.00 10.72           O1-
ATOM   1950  N   TRP E 257     -38.926  13.702  47.198  1.00  8.30           N  
ATOM   1951  CA  TRP E 257     -39.965  13.250  48.116  1.00  8.17           C  
ATOM   1952  C   TRP E 257     -41.350  13.584  47.560  1.00  7.81           C  
ATOM   1953  O   TRP E 257     -42.082  12.677  47.175  1.00  7.97           O  
ATOM   1954  CB  TRP E 257     -39.750  13.844  49.508  1.00  8.50           C  
ATOM   1955  CG  TRP E 257     -40.742  13.373  50.562  1.00  8.58           C  
ATOM   1956  CD1 TRP E 257     -41.708  12.409  50.426  1.00  9.17           C  
ATOM   1957  CD2 TRP E 257     -40.840  13.846  51.910  1.00  8.63           C  
ATOM   1958  NE1 TRP E 257     -42.400  12.266  51.599  1.00  9.23           N  
ATOM   1959  CE2 TRP E 257     -41.886  13.130  52.528  1.00  9.06           C  
ATOM   1960  CE3 TRP E 257     -40.139  14.798  52.661  1.00  9.55           C  
ATOM   1961  CZ2 TRP E 257     -42.250  13.344  53.858  1.00  9.61           C  
ATOM   1962  CZ3 TRP E 257     -40.503  15.006  53.983  1.00  9.19           C  
ATOM   1963  CH2 TRP E 257     -41.557  14.287  54.562  1.00  9.60           C  
ATOM   1964  N   ALA E 258     -41.709  14.868  47.492  1.00  7.02           N  
ATOM   1965  CA  ALA E 258     -43.084  15.263  47.167  1.00  7.50           C  
ATOM   1966  C   ALA E 258     -43.537  14.821  45.780  1.00  7.41           C  
ATOM   1967  O   ALA E 258     -44.728  14.654  45.543  1.00  6.98           O  
ATOM   1968  CB  ALA E 258     -43.266  16.771  47.306  1.00  6.95           C  
ATOM   1969  N   GLY E 259     -42.582  14.681  44.858  1.00  8.02           N  
ATOM   1970  CA  GLY E 259     -42.889  14.421  43.451  1.00  9.22           C  
ATOM   1971  C   GLY E 259     -43.114  12.972  43.077  1.00  9.99           C  
ATOM   1972  O   GLY E 259     -43.572  12.691  41.968  1.00 10.62           O  
ATOM   1973  N   GLN E 260     -42.796  12.041  43.973  1.00 10.40           N  
ATOM   1974  CA  GLN E 260     -43.023  10.628  43.669  1.00 11.56           C  
ATOM   1975  C   GLN E 260     -44.503  10.425  43.407  1.00 11.70           C  
ATOM   1976  O   GLN E 260     -45.334  10.878  44.185  1.00 11.35           O  
ATOM   1977  CB  GLN E 260     -42.581   9.729  44.813  1.00 11.78           C  
ATOM   1978  CG  GLN E 260     -41.110   9.787  45.120  1.00 13.04           C  
ATOM   1979  CD  GLN E 260     -40.727   8.821  46.215  1.00 13.37           C  
ATOM   1980  OE1 GLN E 260     -41.177   7.671  46.224  1.00 17.24           O  
ATOM   1981  NE2 GLN E 260     -39.904   9.278  47.150  1.00 14.94           N  
ATOM   1982  N   ALA E 261     -44.825   9.744  42.310  1.00 12.23           N  
ATOM   1983  CA  ALA E 261     -46.207   9.565  41.892  1.00 12.55           C  
ATOM   1984  C   ALA E 261     -47.056   8.950  42.998  1.00 12.84           C  
ATOM   1985  O   ALA E 261     -48.146   9.433  43.281  1.00 13.37           O  
ATOM   1986  CB  ALA E 261     -46.268   8.705  40.634  1.00 12.66           C  
ATOM   1987  N   SER E 262     -46.548   7.901  43.638  1.00 13.30           N  
ATOM   1988  CA  SER E 262     -47.320   7.210  44.665  1.00 13.33           C  
ATOM   1989  C   SER E 262     -47.623   8.140  45.835  1.00 13.36           C  
ATOM   1990  O   SER E 262     -48.709   8.090  46.409  1.00 14.08           O  
ATOM   1991  CB  SER E 262     -46.590   5.954  45.155  1.00 13.71           C  
ATOM   1992  OG  SER E 262     -45.386   6.278  45.820  1.00 15.66           O  
ATOM   1993  N   ILE E 263     -46.663   8.997  46.168  1.00 12.88           N  
ATOM   1994  CA  ILE E 263     -46.795   9.917  47.294  1.00 12.40           C  
ATOM   1995  C   ILE E 263     -47.706  11.093  46.933  1.00 11.55           C  
ATOM   1996  O   ILE E 263     -48.614  11.443  47.684  1.00 11.08           O  
ATOM   1997  CB  ILE E 263     -45.395  10.391  47.764  1.00 12.64           C  
ATOM   1998  CG1 ILE E 263     -44.601   9.174  48.266  1.00 13.70           C  
ATOM   1999  CG2 ILE E 263     -45.509  11.452  48.847  1.00 12.98           C  
ATOM   2000  CD1 ILE E 263     -43.204   9.470  48.759  1.00 13.49           C  
ATOM   2001  N   PHE E 264     -47.463  11.686  45.772  1.00 10.19           N  
ATOM   2002  CA  PHE E 264     -48.267  12.794  45.260  1.00 10.41           C  
ATOM   2003  C   PHE E 264     -49.729  12.371  45.057  1.00 10.35           C  
ATOM   2004  O   PHE E 264     -50.658  13.017  45.557  1.00  9.38           O  
ATOM   2005  CB  PHE E 264     -47.636  13.288  43.950  1.00  9.42           C  
ATOM   2006  CG  PHE E 264     -48.304  14.487  43.344  1.00  8.65           C  
ATOM   2007  CD1 PHE E 264     -48.135  15.745  43.894  1.00  8.00           C  
ATOM   2008  CD2 PHE E 264     -49.062  14.366  42.183  1.00  8.09           C  
ATOM   2009  CE1 PHE E 264     -48.727  16.853  43.319  1.00  7.83           C  
ATOM   2010  CE2 PHE E 264     -49.656  15.471  41.599  1.00  8.69           C  
ATOM   2011  CZ  PHE E 264     -49.493  16.720  42.164  1.00  8.82           C  
ATOM   2012  N   ASN E 265     -49.933  11.277  44.331  1.00 11.06           N  
ATOM   2013  CA  ASN E 265     -51.283  10.782  44.086  1.00 11.86           C  
ATOM   2014  C   ASN E 265     -51.949  10.270  45.352  1.00 12.43           C  
ATOM   2015  O   ASN E 265     -53.149  10.460  45.531  1.00 12.91           O  
ATOM   2016  CB  ASN E 265     -51.286   9.705  43.000  1.00 12.27           C  
ATOM   2017  CG  ASN E 265     -50.882  10.252  41.642  1.00 12.47           C  
ATOM   2018  OD1 ASN E 265     -51.165  11.406  41.303  1.00 13.50           O  
ATOM   2019  ND2 ASN E 265     -50.213   9.425  40.857  1.00 14.56           N  
ATOM   2020  N   GLY E 266     -51.166   9.656  46.235  1.00 12.49           N  
ATOM   2021  CA  GLY E 266     -51.677   9.191  47.527  1.00 12.94           C  
ATOM   2022  C   GLY E 266     -52.183  10.314  48.424  1.00 13.41           C  
ATOM   2023  O   GLY E 266     -53.033  10.095  49.294  1.00 14.62           O  
ATOM   2024  N   ALA E 267     -51.672  11.523  48.206  1.00 13.16           N  
ATOM   2025  CA  ALA E 267     -52.124  12.706  48.937  1.00 13.11           C  
ATOM   2026  C   ALA E 267     -53.413  13.292  48.361  1.00 13.11           C  
ATOM   2027  O   ALA E 267     -53.890  14.321  48.830  1.00 12.87           O  
ATOM   2028  CB  ALA E 267     -51.030  13.762  48.937  1.00 12.97           C  
ATOM   2029  N   GLY E 268     -53.975  12.650  47.339  1.00 13.36           N  
ATOM   2030  CA  GLY E 268     -55.182  13.149  46.693  1.00 13.34           C  
ATOM   2031  C   GLY E 268     -54.893  14.187  45.623  1.00 13.34           C  
ATOM   2032  O   GLY E 268     -55.787  14.930  45.216  1.00 14.08           O  
ATOM   2033  N   CYS E 269     -53.644  14.244  45.158  1.00 12.90           N
[truncated: 310,816 more chars]
